# Supplementary material for: Dynamics of collective performance in collaboration networks
Source: PLoS One. 2018 Oct 10;13(10):e0204547. doi: 10.1371/journal.pone.0204547 (PMC6179230; doi:10.1371/journal.pone.0204547)
Supplement: S1 Dataset — (ZIP) [file pone.0204547.s001.zip › data/team-data/team-chat-logs/XVal Session 50 - Group 1 - LogFile.csv]

id	event	data	chat_name	subject	session	session_group	completed_task	ip_address	timestamp
29635	Entering waiting room			cv236	XVal Session 50			192.54.222.3	2012-07-14 10:14:01
29651	Entering waiting room			cv237	XVal Session 50			192.54.222.3	2012-07-14 10:14:43
29656	Entering waiting room			cv238	XVal Session 50			18.111.10.174	2012-07-14 10:14:47
29657	Entering waiting room			cv239	XVal Session 50			192.54.222.3	2012-07-14 10:14:52
29662	Setup participants				XVal Session 50				2012-07-14 10:15:17
29663	Setup tasks				XVal Session 50				2012-07-14 10:15:17
29664	Introduction	Starting in 25 seconds		cv236	XVal Session 50	1		192.54.222.3	2012-07-14 10:15:17
29665	Introduction	Starting in 25 seconds		cv237	XVal Session 50	1		192.54.222.3	2012-07-14 10:15:18
29666	Introduction	Starting in 20 seconds		cv238	XVal Session 50	1		18.111.10.174	2012-07-14 10:15:22
29667	Introduction	Starting in 19 seconds		cv239	XVal Session 50	1		192.54.222.3	2012-07-14 10:15:23
29668	Load Instructions			cv237	XVal Session 50	1	XVal Session 50-Introduction-1	192.54.222.3	2012-07-14 10:15:42
29669	Load Instructions			cv239	XVal Session 50	1	XVal Session 50-Introduction-1	192.54.222.3	2012-07-14 10:15:42
29670	Load Instructions			cv238	XVal Session 50	1	XVal Session 50-Introduction-1	18.111.10.174	2012-07-14 10:15:43
29671	Load Instructions			cv236	XVal Session 50	1	XVal Session 50-Introduction-1	192.54.222.3	2012-07-14 10:15:43
29672	Load Workspace			cv236	XVal Session 50	1	XVal Session 50-Introduction-1	192.54.222.3	2012-07-14 10:16:02
29673	Load Workspace			cv237	XVal Session 50	1	XVal Session 50-Introduction-1	192.54.222.3	2012-07-14 10:16:02
29674	Load Workspace			cv239	XVal Session 50	1	XVal Session 50-Introduction-1	192.54.222.3	2012-07-14 10:16:02
29675	Load Workspace			cv238	XVal Session 50	1	XVal Session 50-Introduction-1	18.111.10.174	2012-07-14 10:16:02
	Edit pad (rev 0)		sluggo	cv411	XVal Session 50	1	XVal Session 50-Introduction-1		2012-07-14 10:16:34.453000
	Edit pad (rev 1)		sluggo	cv411	XVal Session 50	1	XVal Session 50-Introduction-1		2012-07-14 10:16:34.955000
	Edit pad (rev 2)		sluggo	cv411	XVal Session 50	1	XVal Session 50-Introduction-1		2012-07-14 10:16:35.455000
	Edit pad (rev 3)		sluggo	cv411	XVal Session 50	1	XVal Session 50-Introduction-1		2012-07-14 10:16:35.955000
	Edit pad (rev 4)		sluggo	cv411	XVal Session 50	1	XVal Session 50-Introduction-1		2012-07-14 10:16:36.467000
	Edit pad (rev 5)		sluggo	cv411	XVal Session 50	1	XVal Session 50-Introduction-1		2012-07-14 10:16:36.956000
	Edit pad (rev 6)		sluggo	cv411	XVal Session 50	1	XVal Session 50-Introduction-1		2012-07-14 10:16:37.511000
	Edit pad (rev 7)		sluggo	cv411	XVal Session 50	1	XVal Session 50-Introduction-1		2012-07-14 10:16:38.297000
	Edit pad (rev 8)		Xing	cv400	XVal Session 50	1	XVal Session 50-Introduction-1		2012-07-14 10:16:50.330000
	Edit pad (rev 9)		Xing	cv400	XVal Session 50	1	XVal Session 50-Introduction-1		2012-07-14 10:16:50.819000
	Edit pad (rev 10)		Xing	cv400	XVal Session 50	1	XVal Session 50-Introduction-1		2012-07-14 10:16:52.324000
	Edit pad (rev 11)		Xing	cv400	XVal Session 50	1	XVal Session 50-Introduction-1		2012-07-14 10:16:52.834000
	Edit pad (rev 12)		Xing	cv400	XVal Session 50	1	XVal Session 50-Introduction-1		2012-07-14 10:16:53.332000
	Edit pad (rev 13)		Xing	cv400	XVal Session 50	1	XVal Session 50-Introduction-1		2012-07-14 10:16:54.486000
	Edit pad (rev 14)		Xing	cv400	XVal Session 50	1	XVal Session 50-Introduction-1		2012-07-14 10:16:55.194000
	Edit pad (rev 15)		Xing	cv400	XVal Session 50	1	XVal Session 50-Introduction-1		2012-07-14 10:16:55.695000
	Edit pad (rev 16)		Xing	cv400	XVal Session 50	1	XVal Session 50-Introduction-1		2012-07-14 10:16:57.377000
	Edit pad (rev 17)		Brady	cv405	XVal Session 50	1	XVal Session 50-Introduction-1		2012-07-14 10:16:57.511000
	Edit pad (rev 18)		Brady	cv405	XVal Session 50	1	XVal Session 50-Introduction-1		2012-07-14 10:16:58.853000
	Edit pad (rev 19)		Brady	cv405	XVal Session 50	1	XVal Session 50-Introduction-1		2012-07-14 10:16:59.354000
	Edit pad (rev 20)		Brady	cv405	XVal Session 50	1	XVal Session 50-Introduction-1		2012-07-14 10:16:59.854000
	Edit pad (rev 21)		nic	cv403	XVal Session 50	1	XVal Session 50-Introduction-1		2012-07-14 10:17:06.475000
	Edit pad (rev 22)		nic	cv403	XVal Session 50	1	XVal Session 50-Introduction-1		2012-07-14 10:17:06.971000
	Edit pad (rev 23)		nic	cv403	XVal Session 50	1	XVal Session 50-Introduction-1		2012-07-14 10:17:07.470000
29702	Load Instructions			cv236	XVal Session 50	1	XVal Session 50-Typing - Text-1	192.54.222.3	2012-07-14 10:17:32
29703	Load Instructions			cv239	XVal Session 50	1	XVal Session 50-Typing - Text-1	192.54.222.3	2012-07-14 10:17:32
29704	Load Instructions			cv237	XVal Session 50	1	XVal Session 50-Typing - Text-1	192.54.222.3	2012-07-14 10:17:32
29705	Load Instructions			cv238	XVal Session 50	1	XVal Session 50-Typing - Text-1	18.111.10.174	2012-07-14 10:17:32
29710	Load Workspace			cv237	XVal Session 50	1	XVal Session 50-Typing - Text-1	192.54.222.3	2012-07-14 10:18:12
29711	Load Workspace			cv238	XVal Session 50	1	XVal Session 50-Typing - Text-1	18.111.10.174	2012-07-14 10:18:12
29712	Load Workspace			cv236	XVal Session 50	1	XVal Session 50-Typing - Text-1	192.54.222.3	2012-07-14 10:18:12
29713	Load Workspace			cv239	XVal Session 50	1	XVal Session 50-Typing - Text-1	192.54.222.3	2012-07-14 10:18:12
	Edit pad (rev 0)		Brady	cv405	XVal Session 50	1	XVal Session 50-Typing - Text-1		2012-07-14 10:18:18.657000
	Edit pad (rev 1)		Brady	cv405	XVal Session 50	1	XVal Session 50-Typing - Text-1		2012-07-14 10:18:19.152000
	Edit pad (rev 2)		Brady	cv405	XVal Session 50	1	XVal Session 50-Typing - Text-1		2012-07-14 10:18:19.651000
	Edit pad (rev 3)		Brady	cv405	XVal Session 50	1	XVal Session 50-Typing - Text-1		2012-07-14 10:18:20.155000
	Edit pad (rev 4)		Brady	cv405	XVal Session 50	1	XVal Session 50-Typing - Text-1		2012-07-14 10:18:20.756000
	Edit pad (rev 5)		Brady	cv405	XVal Session 50	1	XVal Session 50-Typing - Text-1		2012-07-14 10:18:21.259000
	Edit pad (rev 6)		Brady	cv405	XVal Session 50	1	XVal Session 50-Typing - Text-1		2012-07-14 10:18:21.758000
	Edit pad (rev 7)		Brady	cv405	XVal Session 50	1	XVal Session 50-Typing - Text-1		2012-07-14 10:18:22.264000
	Edit pad (rev 8)		Brady	cv405	XVal Session 50	1	XVal Session 50-Typing - Text-1		2012-07-14 10:18:22.775000
	Edit pad (rev 9)		Brady	cv405	XVal Session 50	1	XVal Session 50-Typing - Text-1		2012-07-14 10:18:23.275000
	Edit pad (rev 10)		Brady	cv405	XVal Session 50	1	XVal Session 50-Typing - Text-1		2012-07-14 10:18:23.776000
	Edit pad (rev 11)		Brady	cv405	XVal Session 50	1	XVal Session 50-Typing - Text-1		2012-07-14 10:18:24.274000
	Edit pad (rev 12)		Brady	cv405	XVal Session 50	1	XVal Session 50-Typing - Text-1		2012-07-14 10:18:24.777000
	Edit pad (rev 13)		Brady	cv405	XVal Session 50	1	XVal Session 50-Typing - Text-1		2012-07-14 10:18:25.367000
	Edit pad (rev 14)		Brady	cv405	XVal Session 50	1	XVal Session 50-Typing - Text-1		2012-07-14 10:18:25.902000
	Edit pad (rev 15)		Brady	cv405	XVal Session 50	1	XVal Session 50-Typing - Text-1		2012-07-14 10:18:26.415000
	Edit pad (rev 16)		Brady	cv405	XVal Session 50	1	XVal Session 50-Typing - Text-1		2012-07-14 10:18:26.914000
	Edit pad (rev 17)		Brady	cv405	XVal Session 50	1	XVal Session 50-Typing - Text-1		2012-07-14 10:18:27.416000
	Edit pad (rev 18)		Brady	cv405	XVal Session 50	1	XVal Session 50-Typing - Text-1		2012-07-14 10:18:27.921000
	Edit pad (rev 19)		Brady	cv405	XVal Session 50	1	XVal Session 50-Typing - Text-1		2012-07-14 10:18:28.436000
	Edit pad (rev 20)		Brady	cv405	XVal Session 50	1	XVal Session 50-Typing - Text-1		2012-07-14 10:18:28.947000
	Edit pad (rev 21)		Brady	cv405	XVal Session 50	1	XVal Session 50-Typing - Text-1		2012-07-14 10:18:29.451000
	Edit pad (rev 22)		Brady	cv405	XVal Session 50	1	XVal Session 50-Typing - Text-1		2012-07-14 10:18:29.961000
	Edit pad (rev 23)		sluggo	cv411	XVal Session 50	1	XVal Session 50-Typing - Text-1		2012-07-14 10:18:30.375000
	Edit pad (rev 24)		Brady	cv405	XVal Session 50	1	XVal Session 50-Typing - Text-1		2012-07-14 10:18:30.463000
	Edit pad (rev 25)		Brady	cv405	XVal Session 50	1	XVal Session 50-Typing - Text-1		2012-07-14 10:18:30.962000
	Edit pad (rev 26)		sluggo	cv411	XVal Session 50	1	XVal Session 50-Typing - Text-1		2012-07-14 10:18:30.973000
	Edit pad (rev 27)		sluggo	cv411	XVal Session 50	1	XVal Session 50-Typing - Text-1		2012-07-14 10:18:31.395000
	Edit pad (rev 28)		Brady	cv405	XVal Session 50	1	XVal Session 50-Typing - Text-1		2012-07-14 10:18:31.462000
	Edit pad (rev 29)		sluggo	cv411	XVal Session 50	1	XVal Session 50-Typing - Text-1		2012-07-14 10:18:31.873000
	Edit pad (rev 30)		Brady	cv405	XVal Session 50	1	XVal Session 50-Typing - Text-1		2012-07-14 10:18:31.962000
	Edit pad (rev 31)		sluggo	cv411	XVal Session 50	1	XVal Session 50-Typing - Text-1		2012-07-14 10:18:32.378000
	Edit pad (rev 32)		Brady	cv405	XVal Session 50	1	XVal Session 50-Typing - Text-1		2012-07-14 10:18:32.462000
	Edit pad (rev 33)		sluggo	cv411	XVal Session 50	1	XVal Session 50-Typing - Text-1		2012-07-14 10:18:32.878000
	Edit pad (rev 34)		Brady	cv405	XVal Session 50	1	XVal Session 50-Typing - Text-1		2012-07-14 10:18:32.961000
	Edit pad (rev 35)		sluggo	cv411	XVal Session 50	1	XVal Session 50-Typing - Text-1		2012-07-14 10:18:33.379000
	Edit pad (rev 36)		Brady	cv405	XVal Session 50	1	XVal Session 50-Typing - Text-1		2012-07-14 10:18:33.464000
	Edit pad (rev 37)		sluggo	cv411	XVal Session 50	1	XVal Session 50-Typing - Text-1		2012-07-14 10:18:33.878000
	Edit pad (rev 38)		Brady	cv405	XVal Session 50	1	XVal Session 50-Typing - Text-1		2012-07-14 10:18:33.961000
	Edit pad (rev 39)		sluggo	cv411	XVal Session 50	1	XVal Session 50-Typing - Text-1		2012-07-14 10:18:34.378000
	Edit pad (rev 40)		Brady	cv405	XVal Session 50	1	XVal Session 50-Typing - Text-1		2012-07-14 10:18:34.603000
	Edit pad (rev 41)		Brady	cv405	XVal Session 50	1	XVal Session 50-Typing - Text-1		2012-07-14 10:18:35.103000
	Edit pad (rev 42)		Brady	cv405	XVal Session 50	1	XVal Session 50-Typing - Text-1		2012-07-14 10:18:35.618000
	Edit pad (rev 43)		Brady	cv405	XVal Session 50	1	XVal Session 50-Typing - Text-1		2012-07-14 10:18:36.123000
	Edit pad (rev 44)		Brady	cv405	XVal Session 50	1	XVal Session 50-Typing - Text-1		2012-07-14 10:18:36.619000
	Edit pad (rev 45)		Brady	cv405	XVal Session 50	1	XVal Session 50-Typing - Text-1		2012-07-14 10:18:37.120000
	Edit pad (rev 46)		sluggo	cv411	XVal Session 50	1	XVal Session 50-Typing - Text-1		2012-07-14 10:18:37.378000
	Edit pad (rev 47)		Brady	cv405	XVal Session 50	1	XVal Session 50-Typing - Text-1		2012-07-14 10:18:38.189000
	Edit pad (rev 48)		Brady	cv405	XVal Session 50	1	XVal Session 50-Typing - Text-1		2012-07-14 10:18:38.695000
	Edit pad (rev 49)		sluggo	cv411	XVal Session 50	1	XVal Session 50-Typing - Text-1		2012-07-14 10:18:38.808000
	Edit pad (rev 50)		Brady	cv405	XVal Session 50	1	XVal Session 50-Typing - Text-1		2012-07-14 10:18:39.197000
	Edit pad (rev 51)		sluggo	cv411	XVal Session 50	1	XVal Session 50-Typing - Text-1		2012-07-14 10:18:39.314000
	Edit pad (rev 52)		Brady	cv405	XVal Session 50	1	XVal Session 50-Typing - Text-1		2012-07-14 10:18:39.713000
	Edit pad (rev 53)		sluggo	cv411	XVal Session 50	1	XVal Session 50-Typing - Text-1		2012-07-14 10:18:39.815000
	Edit pad (rev 54)		Brady	cv405	XVal Session 50	1	XVal Session 50-Typing - Text-1		2012-07-14 10:18:40.214000
	Edit pad (rev 55)		sluggo	cv411	XVal Session 50	1	XVal Session 50-Typing - Text-1		2012-07-14 10:18:40.314000
	Edit pad (rev 56)		Brady	cv405	XVal Session 50	1	XVal Session 50-Typing - Text-1		2012-07-14 10:18:40.719000
	Edit pad (rev 57)		sluggo	cv411	XVal Session 50	1	XVal Session 50-Typing - Text-1		2012-07-14 10:18:40.814000
	Edit pad (rev 58)		Brady	cv405	XVal Session 50	1	XVal Session 50-Typing - Text-1		2012-07-14 10:18:41.227000
	Edit pad (rev 59)		sluggo	cv411	XVal Session 50	1	XVal Session 50-Typing - Text-1		2012-07-14 10:18:41.314000
	Edit pad (rev 60)		sluggo	cv411	XVal Session 50	1	XVal Session 50-Typing - Text-1		2012-07-14 10:18:41.817000
	Edit pad (rev 61)		Brady	cv405	XVal Session 50	1	XVal Session 50-Typing - Text-1		2012-07-14 10:18:41.881000
	Edit pad (rev 62)		sluggo	cv411	XVal Session 50	1	XVal Session 50-Typing - Text-1		2012-07-14 10:18:42.316000
	Edit pad (rev 63)		Brady	cv405	XVal Session 50	1	XVal Session 50-Typing - Text-1		2012-07-14 10:18:42.385000
	Edit pad (rev 64)		sluggo	cv411	XVal Session 50	1	XVal Session 50-Typing - Text-1		2012-07-14 10:18:42.815000
	Edit pad (rev 65)		Brady	cv405	XVal Session 50	1	XVal Session 50-Typing - Text-1		2012-07-14 10:18:42.886000
	Edit pad (rev 66)		nic	cv403	XVal Session 50	1	XVal Session 50-Typing - Text-1		2012-07-14 10:18:43.149000
	Edit pad (rev 67)		sluggo	cv411	XVal Session 50	1	XVal Session 50-Typing - Text-1		2012-07-14 10:18:43.316000
	Edit pad (rev 68)		Brady	cv405	XVal Session 50	1	XVal Session 50-Typing - Text-1		2012-07-14 10:18:43.389000
	Edit pad (rev 69)		nic	cv403	XVal Session 50	1	XVal Session 50-Typing - Text-1		2012-07-14 10:18:43.641000
	Edit pad (rev 70)		sluggo	cv411	XVal Session 50	1	XVal Session 50-Typing - Text-1		2012-07-14 10:18:43.817000
	Edit pad (rev 71)		Brady	cv405	XVal Session 50	1	XVal Session 50-Typing - Text-1		2012-07-14 10:18:43.899000
	Edit pad (rev 72)		nic	cv403	XVal Session 50	1	XVal Session 50-Typing - Text-1		2012-07-14 10:18:44.140000
	Edit pad (rev 73)		sluggo	cv411	XVal Session 50	1	XVal Session 50-Typing - Text-1		2012-07-14 10:18:44.315000
	Edit pad (rev 74)		Brady	cv405	XVal Session 50	1	XVal Session 50-Typing - Text-1		2012-07-14 10:18:44.398000
	Edit pad (rev 75)		nic	cv403	XVal Session 50	1	XVal Session 50-Typing - Text-1		2012-07-14 10:18:44.642000
	Edit pad (rev 76)		sluggo	cv411	XVal Session 50	1	XVal Session 50-Typing - Text-1		2012-07-14 10:18:44.820000
	Edit pad (rev 77)		Brady	cv405	XVal Session 50	1	XVal Session 50-Typing - Text-1		2012-07-14 10:18:44.899000
	Edit pad (rev 78)		sluggo	cv411	XVal Session 50	1	XVal Session 50-Typing - Text-1		2012-07-14 10:18:45.332000
	Edit pad (rev 79)		Brady	cv405	XVal Session 50	1	XVal Session 50-Typing - Text-1		2012-07-14 10:18:45.400000
	Edit pad (rev 80)		sluggo	cv411	XVal Session 50	1	XVal Session 50-Typing - Text-1		2012-07-14 10:18:45.830000
	Edit pad (rev 81)		nic	cv403	XVal Session 50	1	XVal Session 50-Typing - Text-1		2012-07-14 10:18:45.870000
	Edit pad (rev 82)		Brady	cv405	XVal Session 50	1	XVal Session 50-Typing - Text-1		2012-07-14 10:18:45.900000
	Edit pad (rev 83)		sluggo	cv411	XVal Session 50	1	XVal Session 50-Typing - Text-1		2012-07-14 10:18:46.331000
	Edit pad (rev 84)		Brady	cv405	XVal Session 50	1	XVal Session 50-Typing - Text-1		2012-07-14 10:18:46.398000
	Edit pad (rev 85)		sluggo	cv411	XVal Session 50	1	XVal Session 50-Typing - Text-1		2012-07-14 10:18:46.829000
	Edit pad (rev 86)		nic	cv403	XVal Session 50	1	XVal Session 50-Typing - Text-1		2012-07-14 10:18:46.863000
	Edit pad (rev 87)		sluggo	cv411	XVal Session 50	1	XVal Session 50-Typing - Text-1		2012-07-14 10:18:47.331000
	Edit pad (rev 88)		nic	cv403	XVal Session 50	1	XVal Session 50-Typing - Text-1		2012-07-14 10:18:47.371000
	Edit pad (rev 89)		nic	cv403	XVal Session 50	1	XVal Session 50-Typing - Text-1		2012-07-14 10:18:47.906000
	Edit pad (rev 90)		sluggo	cv411	XVal Session 50	1	XVal Session 50-Typing - Text-1		2012-07-14 10:18:48.184000
	Edit pad (rev 91)		Brady	cv405	XVal Session 50	1	XVal Session 50-Typing - Text-1		2012-07-14 10:18:48.223000
	Edit pad (rev 92)		sluggo	cv411	XVal Session 50	1	XVal Session 50-Typing - Text-1		2012-07-14 10:18:48.690000
	Edit pad (rev 93)		nic	cv403	XVal Session 50	1	XVal Session 50-Typing - Text-1		2012-07-14 10:18:48.720000
	Edit pad (rev 94)		Brady	cv405	XVal Session 50	1	XVal Session 50-Typing - Text-1		2012-07-14 10:18:48.728000
	Edit pad (rev 95)		sluggo	cv411	XVal Session 50	1	XVal Session 50-Typing - Text-1		2012-07-14 10:18:49.222000
	Edit pad (rev 96)		Brady	cv405	XVal Session 50	1	XVal Session 50-Typing - Text-1		2012-07-14 10:18:49.229000
	Edit pad (rev 97)		nic	cv403	XVal Session 50	1	XVal Session 50-Typing - Text-1		2012-07-14 10:18:49.523000
	Edit pad (rev 98)		sluggo	cv411	XVal Session 50	1	XVal Session 50-Typing - Text-1		2012-07-14 10:18:49.709000
	Edit pad (rev 99)		Brady	cv405	XVal Session 50	1	XVal Session 50-Typing - Text-1		2012-07-14 10:18:49.728000
	Edit pad (rev 100)		nic	cv403	XVal Session 50	1	XVal Session 50-Typing - Text-1		2012-07-14 10:18:50.032000
	Edit pad (rev 101)		sluggo	cv411	XVal Session 50	1	XVal Session 50-Typing - Text-1		2012-07-14 10:18:50.206000
	Edit pad (rev 102)		Brady	cv405	XVal Session 50	1	XVal Session 50-Typing - Text-1		2012-07-14 10:18:50.234000
	Edit pad (rev 103)		nic	cv403	XVal Session 50	1	XVal Session 50-Typing - Text-1		2012-07-14 10:18:50.531000
	Edit pad (rev 104)		sluggo	cv411	XVal Session 50	1	XVal Session 50-Typing - Text-1		2012-07-14 10:18:50.710000
	Edit pad (rev 105)		Brady	cv405	XVal Session 50	1	XVal Session 50-Typing - Text-1		2012-07-14 10:18:50.743000
	Edit pad (rev 106)		nic	cv403	XVal Session 50	1	XVal Session 50-Typing - Text-1		2012-07-14 10:18:51.033000
	Edit pad (rev 107)		sluggo	cv411	XVal Session 50	1	XVal Session 50-Typing - Text-1		2012-07-14 10:18:51.220000
	Edit pad (rev 108)		Brady	cv405	XVal Session 50	1	XVal Session 50-Typing - Text-1		2012-07-14 10:18:51.433000
	Edit pad (rev 109)		nic	cv403	XVal Session 50	1	XVal Session 50-Typing - Text-1		2012-07-14 10:18:51.536000
	Edit pad (rev 110)		sluggo	cv411	XVal Session 50	1	XVal Session 50-Typing - Text-1		2012-07-14 10:18:51.841000
	Edit pad (rev 111)		nic	cv403	XVal Session 50	1	XVal Session 50-Typing - Text-1		2012-07-14 10:18:52.047000
	Edit pad (rev 112)		Brady	cv405	XVal Session 50	1	XVal Session 50-Typing - Text-1		2012-07-14 10:18:52.217000
	Edit pad (rev 113)		sluggo	cv411	XVal Session 50	1	XVal Session 50-Typing - Text-1		2012-07-14 10:18:52.304000
	Edit pad (rev 114)		nic	cv403	XVal Session 50	1	XVal Session 50-Typing - Text-1		2012-07-14 10:18:52.547000
	Edit pad (rev 115)		Brady	cv405	XVal Session 50	1	XVal Session 50-Typing - Text-1		2012-07-14 10:18:52.728000
	Edit pad (rev 116)		sluggo	cv411	XVal Session 50	1	XVal Session 50-Typing - Text-1		2012-07-14 10:18:52.820000
	Edit pad (rev 117)		nic	cv403	XVal Session 50	1	XVal Session 50-Typing - Text-1		2012-07-14 10:18:53.047000
	Edit pad (rev 118)		Brady	cv405	XVal Session 50	1	XVal Session 50-Typing - Text-1		2012-07-14 10:18:53.233000
	Edit pad (rev 119)		sluggo	cv411	XVal Session 50	1	XVal Session 50-Typing - Text-1		2012-07-14 10:18:53.330000
	Edit pad (rev 120)		nic	cv403	XVal Session 50	1	XVal Session 50-Typing - Text-1		2012-07-14 10:18:53.546000
	Edit pad (rev 121)		nic	cv403	XVal Session 50	1	XVal Session 50-Typing - Text-1		2012-07-14 10:18:54.053000
	Edit pad (rev 122)		sluggo	cv411	XVal Session 50	1	XVal Session 50-Typing - Text-1		2012-07-14 10:18:54.110000
	Edit pad (rev 123)		nic	cv403	XVal Session 50	1	XVal Session 50-Typing - Text-1		2012-07-14 10:18:54.558000
	Edit pad (rev 124)		Brady	cv405	XVal Session 50	1	XVal Session 50-Typing - Text-1		2012-07-14 10:18:54.795000
	Edit pad (rev 125)		nic	cv403	XVal Session 50	1	XVal Session 50-Typing - Text-1		2012-07-14 10:18:55.063000
	Edit pad (rev 126)		sluggo	cv411	XVal Session 50	1	XVal Session 50-Typing - Text-1		2012-07-14 10:18:55.111000
	Edit pad (rev 127)		Brady	cv405	XVal Session 50	1	XVal Session 50-Typing - Text-1		2012-07-14 10:18:55.295000
	Edit pad (rev 128)		nic	cv403	XVal Session 50	1	XVal Session 50-Typing - Text-1		2012-07-14 10:18:55.563000
	Edit pad (rev 129)		sluggo	cv411	XVal Session 50	1	XVal Session 50-Typing - Text-1		2012-07-14 10:18:55.612000
	Edit pad (rev 130)		sluggo	cv411	XVal Session 50	1	XVal Session 50-Typing - Text-1		2012-07-14 10:18:56.112000
	Edit pad (rev 131)		nic	cv403	XVal Session 50	1	XVal Session 50-Typing - Text-1		2012-07-14 10:18:56.270000
	Edit pad (rev 132)		sluggo	cv411	XVal Session 50	1	XVal Session 50-Typing - Text-1		2012-07-14 10:18:56.613000
	Edit pad (rev 133)		nic	cv403	XVal Session 50	1	XVal Session 50-Typing - Text-1		2012-07-14 10:18:56.783000
	Edit pad (rev 134)		Brady	cv405	XVal Session 50	1	XVal Session 50-Typing - Text-1		2012-07-14 10:18:56.802000
	Edit pad (rev 135)		sluggo	cv411	XVal Session 50	1	XVal Session 50-Typing - Text-1		2012-07-14 10:18:57.112000
	Edit pad (rev 136)		nic	cv403	XVal Session 50	1	XVal Session 50-Typing - Text-1		2012-07-14 10:18:57.281000
	Edit pad (rev 137)		Brady	cv405	XVal Session 50	1	XVal Session 50-Typing - Text-1		2012-07-14 10:18:57.307000
	Edit pad (rev 138)		nic	cv403	XVal Session 50	1	XVal Session 50-Typing - Text-1		2012-07-14 10:18:57.782000
	Edit pad (rev 139)		Brady	cv405	XVal Session 50	1	XVal Session 50-Typing - Text-1		2012-07-14 10:18:57.816000
	Edit pad (rev 140)		sluggo	cv411	XVal Session 50	1	XVal Session 50-Typing - Text-1		2012-07-14 10:18:58.277000
	Edit pad (rev 141)		nic	cv403	XVal Session 50	1	XVal Session 50-Typing - Text-1		2012-07-14 10:18:58.301000
	Edit pad (rev 142)		Brady	cv405	XVal Session 50	1	XVal Session 50-Typing - Text-1		2012-07-14 10:18:58.332000
	Edit pad (rev 143)		sluggo	cv411	XVal Session 50	1	XVal Session 50-Typing - Text-1		2012-07-14 10:18:58.758000
	Edit pad (rev 144)		Brady	cv405	XVal Session 50	1	XVal Session 50-Typing - Text-1		2012-07-14 10:18:58.838000
	Edit pad (rev 145)		nic	cv403	XVal Session 50	1	XVal Session 50-Typing - Text-1		2012-07-14 10:18:59.143000
	Edit pad (rev 146)		sluggo	cv411	XVal Session 50	1	XVal Session 50-Typing - Text-1		2012-07-14 10:18:59.252000
	Edit pad (rev 147)		Brady	cv405	XVal Session 50	1	XVal Session 50-Typing - Text-1		2012-07-14 10:18:59.347000
	Edit pad (rev 148)		nic	cv403	XVal Session 50	1	XVal Session 50-Typing - Text-1		2012-07-14 10:18:59.641000
	Edit pad (rev 149)		sluggo	cv411	XVal Session 50	1	XVal Session 50-Typing - Text-1		2012-07-14 10:18:59.843000
	Edit pad (rev 150)		Brady	cv405	XVal Session 50	1	XVal Session 50-Typing - Text-1		2012-07-14 10:18:59.856000
	Edit pad (rev 151)		nic	cv403	XVal Session 50	1	XVal Session 50-Typing - Text-1		2012-07-14 10:19:00.140000
	Edit pad (rev 152)		sluggo	cv411	XVal Session 50	1	XVal Session 50-Typing - Text-1		2012-07-14 10:19:00.345000
	Edit pad (rev 153)		nic	cv403	XVal Session 50	1	XVal Session 50-Typing - Text-1		2012-07-14 10:19:00.640000
	Edit pad (rev 154)		Brady	cv405	XVal Session 50	1	XVal Session 50-Typing - Text-1		2012-07-14 10:19:00.642000
	Edit pad (rev 155)		sluggo	cv411	XVal Session 50	1	XVal Session 50-Typing - Text-1		2012-07-14 10:19:00.875000
	Edit pad (rev 156)		Brady	cv405	XVal Session 50	1	XVal Session 50-Typing - Text-1		2012-07-14 10:19:01.138000
	Edit pad (rev 157)		nic	cv403	XVal Session 50	1	XVal Session 50-Typing - Text-1		2012-07-14 10:19:01.162000
	Edit pad (rev 158)		sluggo	cv411	XVal Session 50	1	XVal Session 50-Typing - Text-1		2012-07-14 10:19:01.384000
	Edit pad (rev 159)		Brady	cv405	XVal Session 50	1	XVal Session 50-Typing - Text-1		2012-07-14 10:19:01.641000
	Edit pad (rev 160)		nic	cv403	XVal Session 50	1	XVal Session 50-Typing - Text-1		2012-07-14 10:19:01.672000
	Edit pad (rev 161)		sluggo	cv411	XVal Session 50	1	XVal Session 50-Typing - Text-1		2012-07-14 10:19:01.863000
	Edit pad (rev 162)		Brady	cv405	XVal Session 50	1	XVal Session 50-Typing - Text-1		2012-07-14 10:19:02.150000
	Edit pad (rev 163)		sluggo	cv411	XVal Session 50	1	XVal Session 50-Typing - Text-1		2012-07-14 10:19:02.362000
	Edit pad (rev 164)		Brady	cv405	XVal Session 50	1	XVal Session 50-Typing - Text-1		2012-07-14 10:19:02.657000
	Edit pad (rev 165)		sluggo	cv411	XVal Session 50	1	XVal Session 50-Typing - Text-1		2012-07-14 10:19:02.863000
	Edit pad (rev 166)		nic	cv403	XVal Session 50	1	XVal Session 50-Typing - Text-1		2012-07-14 10:19:02.885000
	Edit pad (rev 167)		Brady	cv405	XVal Session 50	1	XVal Session 50-Typing - Text-1		2012-07-14 10:19:03.150000
	Edit pad (rev 168)		sluggo	cv411	XVal Session 50	1	XVal Session 50-Typing - Text-1		2012-07-14 10:19:03.364000
	Edit pad (rev 169)		nic	cv403	XVal Session 50	1	XVal Session 50-Typing - Text-1		2012-07-14 10:19:03.391000
	Edit pad (rev 170)		Brady	cv405	XVal Session 50	1	XVal Session 50-Typing - Text-1		2012-07-14 10:19:03.650000
	Edit pad (rev 171)		sluggo	cv411	XVal Session 50	1	XVal Session 50-Typing - Text-1		2012-07-14 10:19:03.860000
	Edit pad (rev 172)		Brady	cv405	XVal Session 50	1	XVal Session 50-Typing - Text-1		2012-07-14 10:19:04.155000
	Edit pad (rev 173)		sluggo	cv411	XVal Session 50	1	XVal Session 50-Typing - Text-1		2012-07-14 10:19:04.362000
	Edit pad (rev 174)		Brady	cv405	XVal Session 50	1	XVal Session 50-Typing - Text-1		2012-07-14 10:19:04.695000
	Edit pad (rev 175)		sluggo	cv411	XVal Session 50	1	XVal Session 50-Typing - Text-1		2012-07-14 10:19:04.861000
	Edit pad (rev 176)		nic	cv403	XVal Session 50	1	XVal Session 50-Typing - Text-1		2012-07-14 10:19:05.122000
	Edit pad (rev 177)		Brady	cv405	XVal Session 50	1	XVal Session 50-Typing - Text-1		2012-07-14 10:19:05.192000
	Edit pad (rev 178)		sluggo	cv411	XVal Session 50	1	XVal Session 50-Typing - Text-1		2012-07-14 10:19:05.364000
	Edit pad (rev 179)		nic	cv403	XVal Session 50	1	XVal Session 50-Typing - Text-1		2012-07-14 10:19:05.625000
	Edit pad (rev 180)		Brady	cv405	XVal Session 50	1	XVal Session 50-Typing - Text-1		2012-07-14 10:19:05.692000
	Edit pad (rev 181)		sluggo	cv411	XVal Session 50	1	XVal Session 50-Typing - Text-1		2012-07-14 10:19:05.863000
	Edit pad (rev 182)		nic	cv403	XVal Session 50	1	XVal Session 50-Typing - Text-1		2012-07-14 10:19:06.124000
	Edit pad (rev 183)		Brady	cv405	XVal Session 50	1	XVal Session 50-Typing - Text-1		2012-07-14 10:19:06.209000
	Edit pad (rev 184)		sluggo	cv411	XVal Session 50	1	XVal Session 50-Typing - Text-1		2012-07-14 10:19:06.361000
	Edit pad (rev 185)		nic	cv403	XVal Session 50	1	XVal Session 50-Typing - Text-1		2012-07-14 10:19:06.625000
	Edit pad (rev 186)		Brady	cv405	XVal Session 50	1	XVal Session 50-Typing - Text-1		2012-07-14 10:19:06.720000
	Edit pad (rev 187)		sluggo	cv411	XVal Session 50	1	XVal Session 50-Typing - Text-1		2012-07-14 10:19:06.863000
	Edit pad (rev 188)		nic	cv403	XVal Session 50	1	XVal Session 50-Typing - Text-1		2012-07-14 10:19:07.125000
	Edit pad (rev 189)		Brady	cv405	XVal Session 50	1	XVal Session 50-Typing - Text-1		2012-07-14 10:19:07.229000
	Edit pad (rev 190)		sluggo	cv411	XVal Session 50	1	XVal Session 50-Typing - Text-1		2012-07-14 10:19:07.363000
	Edit pad (rev 191)		Brady	cv405	XVal Session 50	1	XVal Session 50-Typing - Text-1		2012-07-14 10:19:07.730000
	Edit pad (rev 192)		Brady	cv405	XVal Session 50	1	XVal Session 50-Typing - Text-1		2012-07-14 10:19:08.229000
	Edit pad (rev 193)		Brady	cv405	XVal Session 50	1	XVal Session 50-Typing - Text-1		2012-07-14 10:19:08.730000
	Edit pad (rev 194)		Brady	cv405	XVal Session 50	1	XVal Session 50-Typing - Text-1		2012-07-14 10:19:09.229000
	Edit pad (rev 195)		Brady	cv405	XVal Session 50	1	XVal Session 50-Typing - Text-1		2012-07-14 10:19:09.848000
	Edit pad (rev 196)		nic	cv403	XVal Session 50	1	XVal Session 50-Typing - Text-1		2012-07-14 10:19:10.685000
	Edit pad (rev 197)		Brady	cv405	XVal Session 50	1	XVal Session 50-Typing - Text-1		2012-07-14 10:19:10.762000
	Edit pad (rev 198)		Brady	cv405	XVal Session 50	1	XVal Session 50-Typing - Text-1		2012-07-14 10:19:11.565000
	Edit pad (rev 199)		Brady	cv405	XVal Session 50	1	XVal Session 50-Typing - Text-1		2012-07-14 10:19:12.073000
	Edit pad (rev 200)		sluggo	cv411	XVal Session 50	1	XVal Session 50-Typing - Text-1		2012-07-14 10:19:13.467000
	Edit pad (rev 201)		sluggo	cv411	XVal Session 50	1	XVal Session 50-Typing - Text-1		2012-07-14 10:19:13.956000
	Edit pad (rev 202)		sluggo	cv411	XVal Session 50	1	XVal Session 50-Typing - Text-1		2012-07-14 10:19:14.453000
	Edit pad (rev 203)		Brady	cv405	XVal Session 50	1	XVal Session 50-Typing - Text-1		2012-07-14 10:19:14.933000
	Edit pad (rev 204)		sluggo	cv411	XVal Session 50	1	XVal Session 50-Typing - Text-1		2012-07-14 10:19:14.959000
	Edit pad (rev 205)		Brady	cv405	XVal Session 50	1	XVal Session 50-Typing - Text-1		2012-07-14 10:19:15.440000
	Edit pad (rev 206)		sluggo	cv411	XVal Session 50	1	XVal Session 50-Typing - Text-1		2012-07-14 10:19:15.464000
	Edit pad (rev 207)		nic	cv403	XVal Session 50	1	XVal Session 50-Typing - Text-1		2012-07-14 10:19:15.477000
	Edit pad (rev 208)		Brady	cv405	XVal Session 50	1	XVal Session 50-Typing - Text-1		2012-07-14 10:19:15.945000
	Edit pad (rev 209)		sluggo	cv411	XVal Session 50	1	XVal Session 50-Typing - Text-1		2012-07-14 10:19:15.970000
	Edit pad (rev 210)		nic	cv403	XVal Session 50	1	XVal Session 50-Typing - Text-1		2012-07-14 10:19:16.016000
	Edit pad (rev 211)		Brady	cv405	XVal Session 50	1	XVal Session 50-Typing - Text-1		2012-07-14 10:19:16.448000
	Edit pad (rev 212)		sluggo	cv411	XVal Session 50	1	XVal Session 50-Typing - Text-1		2012-07-14 10:19:16.471000
	Edit pad (rev 213)		nic	cv403	XVal Session 50	1	XVal Session 50-Typing - Text-1		2012-07-14 10:19:16.516000
	Edit pad (rev 214)		Brady	cv405	XVal Session 50	1	XVal Session 50-Typing - Text-1		2012-07-14 10:19:16.948000
	Edit pad (rev 215)		sluggo	cv411	XVal Session 50	1	XVal Session 50-Typing - Text-1		2012-07-14 10:19:16.973000
	Edit pad (rev 216)		nic	cv403	XVal Session 50	1	XVal Session 50-Typing - Text-1		2012-07-14 10:19:17.020000
	Edit pad (rev 217)		sluggo	cv411	XVal Session 50	1	XVal Session 50-Typing - Text-1		2012-07-14 10:19:17.512000
	Edit pad (rev 218)		nic	cv403	XVal Session 50	1	XVal Session 50-Typing - Text-1		2012-07-14 10:19:17.517000
	Edit pad (rev 219)		Brady	cv405	XVal Session 50	1	XVal Session 50-Typing - Text-1		2012-07-14 10:19:17.570000
	Edit pad (rev 220)		sluggo	cv411	XVal Session 50	1	XVal Session 50-Typing - Text-1		2012-07-14 10:19:17.992000
	Edit pad (rev 221)		nic	cv403	XVal Session 50	1	XVal Session 50-Typing - Text-1		2012-07-14 10:19:18.032000
	Edit pad (rev 222)		Brady	cv405	XVal Session 50	1	XVal Session 50-Typing - Text-1		2012-07-14 10:19:18.081000
	Edit pad (rev 223)		sluggo	cv411	XVal Session 50	1	XVal Session 50-Typing - Text-1		2012-07-14 10:19:18.489000
	Edit pad (rev 224)		nic	cv403	XVal Session 50	1	XVal Session 50-Typing - Text-1		2012-07-14 10:19:18.533000
	Edit pad (rev 225)		Brady	cv405	XVal Session 50	1	XVal Session 50-Typing - Text-1		2012-07-14 10:19:18.587000
	Edit pad (rev 226)		nic	cv403	XVal Session 50	1	XVal Session 50-Typing - Text-1		2012-07-14 10:19:19.031000
	Edit pad (rev 227)		Brady	cv405	XVal Session 50	1	XVal Session 50-Typing - Text-1		2012-07-14 10:19:19.089000
	Edit pad (rev 228)		nic	cv403	XVal Session 50	1	XVal Session 50-Typing - Text-1		2012-07-14 10:19:19.532000
	Edit pad (rev 229)		Brady	cv405	XVal Session 50	1	XVal Session 50-Typing - Text-1		2012-07-14 10:19:19.624000
	Edit pad (rev 230)		Brady	cv405	XVal Session 50	1	XVal Session 50-Typing - Text-1		2012-07-14 10:19:20.104000
	Edit pad (rev 231)		nic	cv403	XVal Session 50	1	XVal Session 50-Typing - Text-1		2012-07-14 10:19:20.665000
	Edit pad (rev 232)		nic	cv403	XVal Session 50	1	XVal Session 50-Typing - Text-1		2012-07-14 10:19:21.171000
	Edit pad (rev 233)		nic	cv403	XVal Session 50	1	XVal Session 50-Typing - Text-1		2012-07-14 10:19:21.673000
	Edit pad (rev 234)		Brady	cv405	XVal Session 50	1	XVal Session 50-Typing - Text-1		2012-07-14 10:19:27.786000
	Edit pad (rev 235)		Brady	cv405	XVal Session 50	1	XVal Session 50-Typing - Text-1		2012-07-14 10:19:28.291000
	Edit pad (rev 236)		Brady	cv405	XVal Session 50	1	XVal Session 50-Typing - Text-1		2012-07-14 10:19:29.474000
	Edit pad (rev 237)		Brady	cv405	XVal Session 50	1	XVal Session 50-Typing - Text-1		2012-07-14 10:19:29.978000
	Edit pad (rev 238)		Brady	cv405	XVal Session 50	1	XVal Session 50-Typing - Text-1		2012-07-14 10:19:30.477000
	Edit pad (rev 239)		Brady	cv405	XVal Session 50	1	XVal Session 50-Typing - Text-1		2012-07-14 10:19:30.977000
	Edit pad (rev 240)		Brady	cv405	XVal Session 50	1	XVal Session 50-Typing - Text-1		2012-07-14 10:19:31.530000
	Edit pad (rev 241)		Brady	cv405	XVal Session 50	1	XVal Session 50-Typing - Text-1		2012-07-14 10:19:32.040000
	Edit pad (rev 242)		Brady	cv405	XVal Session 50	1	XVal Session 50-Typing - Text-1		2012-07-14 10:19:32.539000
	Edit pad (rev 243)		Brady	cv405	XVal Session 50	1	XVal Session 50-Typing - Text-1		2012-07-14 10:19:33.580000
	Edit pad (rev 244)		Brady	cv405	XVal Session 50	1	XVal Session 50-Typing - Text-1		2012-07-14 10:19:34.250000
	Edit pad (rev 245)		sluggo	cv411	XVal Session 50	1	XVal Session 50-Typing - Text-1		2012-07-14 10:19:34.425000
	Edit pad (rev 246)		Brady	cv405	XVal Session 50	1	XVal Session 50-Typing - Text-1		2012-07-14 10:19:34.805000
	Edit pad (rev 247)		sluggo	cv411	XVal Session 50	1	XVal Session 50-Typing - Text-1		2012-07-14 10:19:35.031000
	Edit pad (rev 248)		Brady	cv405	XVal Session 50	1	XVal Session 50-Typing - Text-1		2012-07-14 10:19:35.306000
	Edit pad (rev 249)		sluggo	cv411	XVal Session 50	1	XVal Session 50-Typing - Text-1		2012-07-14 10:19:35.536000
	Edit pad (rev 250)		Brady	cv405	XVal Session 50	1	XVal Session 50-Typing - Text-1		2012-07-14 10:19:35.813000
	Edit pad (rev 251)		sluggo	cv411	XVal Session 50	1	XVal Session 50-Typing - Text-1		2012-07-14 10:19:36.034000
	Edit pad (rev 252)		Brady	cv405	XVal Session 50	1	XVal Session 50-Typing - Text-1		2012-07-14 10:19:36.321000
	Edit pad (rev 253)		sluggo	cv411	XVal Session 50	1	XVal Session 50-Typing - Text-1		2012-07-14 10:19:36.533000
	Edit pad (rev 254)		Brady	cv405	XVal Session 50	1	XVal Session 50-Typing - Text-1		2012-07-14 10:19:36.820000
	Edit pad (rev 255)		sluggo	cv411	XVal Session 50	1	XVal Session 50-Typing - Text-1		2012-07-14 10:19:37.043000
	Edit pad (rev 256)		Brady	cv405	XVal Session 50	1	XVal Session 50-Typing - Text-1		2012-07-14 10:19:37.321000
	Edit pad (rev 257)		Xing	cv400	XVal Session 50	1	XVal Session 50-Typing - Text-1		2012-07-14 10:19:37.354000
	Edit pad (rev 258)		sluggo	cv411	XVal Session 50	1	XVal Session 50-Typing - Text-1		2012-07-14 10:19:37.563000
	Edit pad (rev 259)		Brady	cv405	XVal Session 50	1	XVal Session 50-Typing - Text-1		2012-07-14 10:19:37.822000
	Edit pad (rev 260)		Xing	cv400	XVal Session 50	1	XVal Session 50-Typing - Text-1		2012-07-14 10:19:37.858000
	Edit pad (rev 261)		sluggo	cv411	XVal Session 50	1	XVal Session 50-Typing - Text-1		2012-07-14 10:19:38.067000
	Edit pad (rev 262)		Xing	cv400	XVal Session 50	1	XVal Session 50-Typing - Text-1		2012-07-14 10:19:38.362000
	Edit pad (rev 263)		Brady	cv405	XVal Session 50	1	XVal Session 50-Typing - Text-1		2012-07-14 10:19:38.526000
	Edit pad (rev 264)		sluggo	cv411	XVal Session 50	1	XVal Session 50-Typing - Text-1		2012-07-14 10:19:38.563000
	Edit pad (rev 265)		Xing	cv400	XVal Session 50	1	XVal Session 50-Typing - Text-1		2012-07-14 10:19:38.862000
	Edit pad (rev 266)		Brady	cv405	XVal Session 50	1	XVal Session 50-Typing - Text-1		2012-07-14 10:19:39.040000
	Edit pad (rev 267)		sluggo	cv411	XVal Session 50	1	XVal Session 50-Typing - Text-1		2012-07-14 10:19:39.066000
	Edit pad (rev 268)		Xing	cv400	XVal Session 50	1	XVal Session 50-Typing - Text-1		2012-07-14 10:19:39.362000
	Edit pad (rev 269)		Brady	cv405	XVal Session 50	1	XVal Session 50-Typing - Text-1		2012-07-14 10:19:39.541000
	Edit pad (rev 270)		nic	cv403	XVal Session 50	1	XVal Session 50-Typing - Text-1		2012-07-14 10:19:39.556000
	Edit pad (rev 271)		sluggo	cv411	XVal Session 50	1	XVal Session 50-Typing - Text-1		2012-07-14 10:19:39.568000
	Edit pad (rev 272)		Xing	cv400	XVal Session 50	1	XVal Session 50-Typing - Text-1		2012-07-14 10:19:39.866000
	Edit pad (rev 273)		Brady	cv405	XVal Session 50	1	XVal Session 50-Typing - Text-1		2012-07-14 10:19:40.047000
	Edit pad (rev 274)		nic	cv403	XVal Session 50	1	XVal Session 50-Typing - Text-1		2012-07-14 10:19:40.065000
	Edit pad (rev 275)		sluggo	cv411	XVal Session 50	1	XVal Session 50-Typing - Text-1		2012-07-14 10:19:40.307000
	Edit pad (rev 276)		Xing	cv400	XVal Session 50	1	XVal Session 50-Typing - Text-1		2012-07-14 10:19:40.365000
	Edit pad (rev 277)		Brady	cv405	XVal Session 50	1	XVal Session 50-Typing - Text-1		2012-07-14 10:19:40.555000
	Edit pad (rev 278)		nic	cv403	XVal Session 50	1	XVal Session 50-Typing - Text-1		2012-07-14 10:19:40.581000
	Edit pad (rev 279)		sluggo	cv411	XVal Session 50	1	XVal Session 50-Typing - Text-1		2012-07-14 10:19:40.816000
	Edit pad (rev 280)		Brady	cv405	XVal Session 50	1	XVal Session 50-Typing - Text-1		2012-07-14 10:19:41.057000
	Edit pad (rev 281)		sluggo	cv411	XVal Session 50	1	XVal Session 50-Typing - Text-1		2012-07-14 10:19:41.316000
	Edit pad (rev 282)		Xing	cv400	XVal Session 50	1	XVal Session 50-Typing - Text-1		2012-07-14 10:19:41.353000
	Edit pad (rev 283)		Brady	cv405	XVal Session 50	1	XVal Session 50-Typing - Text-1		2012-07-14 10:19:41.556000
	Edit pad (rev 284)		nic	cv403	XVal Session 50	1	XVal Session 50-Typing - Text-1		2012-07-14 10:19:41.580000
	Edit pad (rev 285)		Xing	cv400	XVal Session 50	1	XVal Session 50-Typing - Text-1		2012-07-14 10:19:41.862000
	Edit pad (rev 286)		sluggo	cv411	XVal Session 50	1	XVal Session 50-Typing - Text-1		2012-07-14 10:19:41.875000
	Edit pad (rev 287)		Brady	cv405	XVal Session 50	1	XVal Session 50-Typing - Text-1		2012-07-14 10:19:42.056000
	Edit pad (rev 288)		nic	cv403	XVal Session 50	1	XVal Session 50-Typing - Text-1		2012-07-14 10:19:42.093000
	Edit pad (rev 289)		Xing	cv400	XVal Session 50	1	XVal Session 50-Typing - Text-1		2012-07-14 10:19:42.373000
	Edit pad (rev 290)		sluggo	cv411	XVal Session 50	1	XVal Session 50-Typing - Text-1		2012-07-14 10:19:42.378000
	Edit pad (rev 291)		Brady	cv405	XVal Session 50	1	XVal Session 50-Typing - Text-1		2012-07-14 10:19:42.557000
	Edit pad (rev 292)		nic	cv403	XVal Session 50	1	XVal Session 50-Typing - Text-1		2012-07-14 10:19:42.595000
	Edit pad (rev 293)		Xing	cv400	XVal Session 50	1	XVal Session 50-Typing - Text-1		2012-07-14 10:19:42.863000
	Edit pad (rev 294)		sluggo	cv411	XVal Session 50	1	XVal Session 50-Typing - Text-1		2012-07-14 10:19:42.935000
	Edit pad (rev 295)		Brady	cv405	XVal Session 50	1	XVal Session 50-Typing - Text-1		2012-07-14 10:19:43.056000
	Edit pad (rev 296)		nic	cv403	XVal Session 50	1	XVal Session 50-Typing - Text-1		2012-07-14 10:19:43.094000
	Edit pad (rev 297)		Xing	cv400	XVal Session 50	1	XVal Session 50-Typing - Text-1		2012-07-14 10:19:43.369000
	Edit pad (rev 298)		sluggo	cv411	XVal Session 50	1	XVal Session 50-Typing - Text-1		2012-07-14 10:19:43.438000
	Edit pad (rev 299)		Brady	cv405	XVal Session 50	1	XVal Session 50-Typing - Text-1		2012-07-14 10:19:43.556000
	Edit pad (rev 300)		nic	cv403	XVal Session 50	1	XVal Session 50-Typing - Text-1		2012-07-14 10:19:43.594000
	Edit pad (rev 301)		Xing	cv400	XVal Session 50	1	XVal Session 50-Typing - Text-1		2012-07-14 10:19:43.871000
	Edit pad (rev 302)		sluggo	cv411	XVal Session 50	1	XVal Session 50-Typing - Text-1		2012-07-14 10:19:43.940000
	Edit pad (rev 303)		Brady	cv405	XVal Session 50	1	XVal Session 50-Typing - Text-1		2012-07-14 10:19:44.065000
	Edit pad (rev 304)		nic	cv403	XVal Session 50	1	XVal Session 50-Typing - Text-1		2012-07-14 10:19:44.101000
	Edit pad (rev 305)		Xing	cv400	XVal Session 50	1	XVal Session 50-Typing - Text-1		2012-07-14 10:19:44.377000
	Edit pad (rev 306)		sluggo	cv411	XVal Session 50	1	XVal Session 50-Typing - Text-1		2012-07-14 10:19:44.442000
	Edit pad (rev 307)		Brady	cv405	XVal Session 50	1	XVal Session 50-Typing - Text-1		2012-07-14 10:19:44.573000
	Edit pad (rev 308)		Xing	cv400	XVal Session 50	1	XVal Session 50-Typing - Text-1		2012-07-14 10:19:44.878000
	Edit pad (rev 309)		sluggo	cv411	XVal Session 50	1	XVal Session 50-Typing - Text-1		2012-07-14 10:19:44.942000
	Edit pad (rev 310)		Brady	cv405	XVal Session 50	1	XVal Session 50-Typing - Text-1		2012-07-14 10:19:45.071000
	Edit pad (rev 311)		nic	cv403	XVal Session 50	1	XVal Session 50-Typing - Text-1		2012-07-14 10:19:45.291000
	Edit pad (rev 312)		sluggo	cv411	XVal Session 50	1	XVal Session 50-Typing - Text-1		2012-07-14 10:19:45.455000
	Edit pad (rev 313)		Brady	cv405	XVal Session 50	1	XVal Session 50-Typing - Text-1		2012-07-14 10:19:45.571000
	Edit pad (rev 314)		nic	cv403	XVal Session 50	1	XVal Session 50-Typing - Text-1		2012-07-14 10:19:45.798000
	Edit pad (rev 315)		sluggo	cv411	XVal Session 50	1	XVal Session 50-Typing - Text-1		2012-07-14 10:19:45.955000
	Edit pad (rev 316)		Brady	cv405	XVal Session 50	1	XVal Session 50-Typing - Text-1		2012-07-14 10:19:46.072000
	Edit pad (rev 317)		nic	cv403	XVal Session 50	1	XVal Session 50-Typing - Text-1		2012-07-14 10:19:46.297000
	Edit pad (rev 318)		Brady	cv405	XVal Session 50	1	XVal Session 50-Typing - Text-1		2012-07-14 10:19:46.635000
	Edit pad (rev 319)		sluggo	cv411	XVal Session 50	1	XVal Session 50-Typing - Text-1		2012-07-14 10:19:46.704000
	Edit pad (rev 320)		Brady	cv405	XVal Session 50	1	XVal Session 50-Typing - Text-1		2012-07-14 10:19:47.158000
	Edit pad (rev 321)		sluggo	cv411	XVal Session 50	1	XVal Session 50-Typing - Text-1		2012-07-14 10:19:47.205000
	Edit pad (rev 322)		nic	cv403	XVal Session 50	1	XVal Session 50-Typing - Text-1		2012-07-14 10:19:47.466000
	Edit pad (rev 323)		Brady	cv405	XVal Session 50	1	XVal Session 50-Typing - Text-1		2012-07-14 10:19:47.666000
	Edit pad (rev 324)		sluggo	cv411	XVal Session 50	1	XVal Session 50-Typing - Text-1		2012-07-14 10:19:47.707000
	Edit pad (rev 325)		Xing	cv400	XVal Session 50	1	XVal Session 50-Typing - Text-1		2012-07-14 10:19:47.931000
	Edit pad (rev 326)		nic	cv403	XVal Session 50	1	XVal Session 50-Typing - Text-1		2012-07-14 10:19:47.978000
	Edit pad (rev 327)		Brady	cv405	XVal Session 50	1	XVal Session 50-Typing - Text-1		2012-07-14 10:19:48.166000
	Edit pad (rev 328)		Brady	cv405	XVal Session 50	1	XVal Session 50-Typing - Text-1		2012-07-14 10:19:48.665000
	Edit pad (rev 329)		Xing	cv400	XVal Session 50	1	XVal Session 50-Typing - Text-1		2012-07-14 10:19:48.694000
	Edit pad (rev 330)		sluggo	cv411	XVal Session 50	1	XVal Session 50-Typing - Text-1		2012-07-14 10:19:48.899000
	Edit pad (rev 331)		Brady	cv405	XVal Session 50	1	XVal Session 50-Typing - Text-1		2012-07-14 10:19:49.169000
	Edit pad (rev 332)		Xing	cv400	XVal Session 50	1	XVal Session 50-Typing - Text-1		2012-07-14 10:19:49.205000
	Edit pad (rev 333)		sluggo	cv411	XVal Session 50	1	XVal Session 50-Typing - Text-1		2012-07-14 10:19:49.404000
	Edit pad (rev 334)		nic	cv403	XVal Session 50	1	XVal Session 50-Typing - Text-1		2012-07-14 10:19:49.424000
	Edit pad (rev 335)		Brady	cv405	XVal Session 50	1	XVal Session 50-Typing - Text-1		2012-07-14 10:19:49.690000
	Edit pad (rev 336)		Xing	cv400	XVal Session 50	1	XVal Session 50-Typing - Text-1		2012-07-14 10:19:49.706000
	Edit pad (rev 337)		sluggo	cv411	XVal Session 50	1	XVal Session 50-Typing - Text-1		2012-07-14 10:19:49.908000
	Edit pad (rev 338)		Brady	cv405	XVal Session 50	1	XVal Session 50-Typing - Text-1		2012-07-14 10:19:50.197000
	Edit pad (rev 339)		Xing	cv400	XVal Session 50	1	XVal Session 50-Typing - Text-1		2012-07-14 10:19:50.211000
	Edit pad (rev 340)		sluggo	cv411	XVal Session 50	1	XVal Session 50-Typing - Text-1		2012-07-14 10:19:50.409000
	Edit pad (rev 341)		Brady	cv405	XVal Session 50	1	XVal Session 50-Typing - Text-1		2012-07-14 10:19:50.698000
	Edit pad (rev 342)		nic	cv403	XVal Session 50	1	XVal Session 50-Typing - Text-1		2012-07-14 10:19:50.720000
	Edit pad (rev 343)		Xing	cv400	XVal Session 50	1	XVal Session 50-Typing - Text-1		2012-07-14 10:19:50.727000
	Edit pad (rev 344)		sluggo	cv411	XVal Session 50	1	XVal Session 50-Typing - Text-1		2012-07-14 10:19:50.909000
	Edit pad (rev 345)		Brady	cv405	XVal Session 50	1	XVal Session 50-Typing - Text-1		2012-07-14 10:19:51.197000
	Edit pad (rev 346)		nic	cv403	XVal Session 50	1	XVal Session 50-Typing - Text-1		2012-07-14 10:19:51.220000
	Edit pad (rev 347)		Xing	cv400	XVal Session 50	1	XVal Session 50-Typing - Text-1		2012-07-14 10:19:51.229000
	Edit pad (rev 348)		sluggo	cv411	XVal Session 50	1	XVal Session 50-Typing - Text-1		2012-07-14 10:19:51.409000
	Edit pad (rev 349)		Xing	cv400	XVal Session 50	1	XVal Session 50-Typing - Text-1		2012-07-14 10:19:51.737000
	Edit pad (rev 350)		Brady	cv405	XVal Session 50	1	XVal Session 50-Typing - Text-1		2012-07-14 10:19:51.811000
	Edit pad (rev 351)		sluggo	cv411	XVal Session 50	1	XVal Session 50-Typing - Text-1		2012-07-14 10:19:51.928000
	Edit pad (rev 352)		nic	cv403	XVal Session 50	1	XVal Session 50-Typing - Text-1		2012-07-14 10:19:52.195000
	Edit pad (rev 353)		Xing	cv400	XVal Session 50	1	XVal Session 50-Typing - Text-1		2012-07-14 10:19:52.237000
	Edit pad (rev 354)		Brady	cv405	XVal Session 50	1	XVal Session 50-Typing - Text-1		2012-07-14 10:19:52.321000
	Edit pad (rev 355)		sluggo	cv411	XVal Session 50	1	XVal Session 50-Typing - Text-1		2012-07-14 10:19:52.427000
	Edit pad (rev 356)		nic	cv403	XVal Session 50	1	XVal Session 50-Typing - Text-1		2012-07-14 10:19:52.695000
	Edit pad (rev 357)		Brady	cv405	XVal Session 50	1	XVal Session 50-Typing - Text-1		2012-07-14 10:19:52.909000
	Edit pad (rev 358)		sluggo	cv411	XVal Session 50	1	XVal Session 50-Typing - Text-1		2012-07-14 10:19:52.944000
	Edit pad (rev 359)		nic	cv403	XVal Session 50	1	XVal Session 50-Typing - Text-1		2012-07-14 10:19:53.205000
	Edit pad (rev 360)		Brady	cv405	XVal Session 50	1	XVal Session 50-Typing - Text-1		2012-07-14 10:19:53.431000
	Edit pad (rev 361)		sluggo	cv411	XVal Session 50	1	XVal Session 50-Typing - Text-1		2012-07-14 10:19:53.457000
	Edit pad (rev 362)		Brady	cv405	XVal Session 50	1	XVal Session 50-Typing - Text-1		2012-07-14 10:19:53.941000
	Edit pad (rev 363)		sluggo	cv411	XVal Session 50	1	XVal Session 50-Typing - Text-1		2012-07-14 10:19:53.955000
	Edit pad (rev 364)		Xing	cv400	XVal Session 50	1	XVal Session 50-Typing - Text-1		2012-07-14 10:19:54.035000
	Edit pad (rev 365)		sluggo	cv411	XVal Session 50	1	XVal Session 50-Typing - Text-1		2012-07-14 10:19:54.454000
	Edit pad (rev 366)		Brady	cv405	XVal Session 50	1	XVal Session 50-Typing - Text-1		2012-07-14 10:19:54.471000
	Edit pad (rev 367)		Brady	cv405	XVal Session 50	1	XVal Session 50-Typing - Text-1		2012-07-14 10:19:54.979000
	Edit pad (rev 368)		sluggo	cv411	XVal Session 50	1	XVal Session 50-Typing - Text-1		2012-07-14 10:19:55.397000
	Edit pad (rev 369)		nic	cv403	XVal Session 50	1	XVal Session 50-Typing - Text-1		2012-07-14 10:19:55.413000
	Edit pad (rev 370)		Xing	cv400	XVal Session 50	1	XVal Session 50-Typing - Text-1		2012-07-14 10:19:55.893000
	Edit pad (rev 371)		nic	cv403	XVal Session 50	1	XVal Session 50-Typing - Text-1		2012-07-14 10:19:55.921000
	Edit pad (rev 372)		Xing	cv400	XVal Session 50	1	XVal Session 50-Typing - Text-1		2012-07-14 10:19:56.380000
	Edit pad (rev 373)		Brady	cv405	XVal Session 50	1	XVal Session 50-Typing - Text-1		2012-07-14 10:19:56.417000
	Edit pad (rev 374)		nic	cv403	XVal Session 50	1	XVal Session 50-Typing - Text-1		2012-07-14 10:19:56.427000
	Edit pad (rev 375)		sluggo	cv411	XVal Session 50	1	XVal Session 50-Typing - Text-1		2012-07-14 10:19:56.467000
	Edit pad (rev 376)		Xing	cv400	XVal Session 50	1	XVal Session 50-Typing - Text-1		2012-07-14 10:19:56.882000
	Edit pad (rev 377)		Brady	cv405	XVal Session 50	1	XVal Session 50-Typing - Text-1		2012-07-14 10:19:56.921000
	Edit pad (rev 378)		nic	cv403	XVal Session 50	1	XVal Session 50-Typing - Text-1		2012-07-14 10:19:56.939000
	Edit pad (rev 379)		sluggo	cv411	XVal Session 50	1	XVal Session 50-Typing - Text-1		2012-07-14 10:19:56.968000
	Edit pad (rev 380)		Xing	cv400	XVal Session 50	1	XVal Session 50-Typing - Text-1		2012-07-14 10:19:57.401000
	Edit pad (rev 381)		Brady	cv405	XVal Session 50	1	XVal Session 50-Typing - Text-1		2012-07-14 10:19:57.431000
	Edit pad (rev 382)		sluggo	cv411	XVal Session 50	1	XVal Session 50-Typing - Text-1		2012-07-14 10:19:57.495000
	Edit pad (rev 383)		Xing	cv400	XVal Session 50	1	XVal Session 50-Typing - Text-1		2012-07-14 10:19:57.894000
	Edit pad (rev 384)		Brady	cv405	XVal Session 50	1	XVal Session 50-Typing - Text-1		2012-07-14 10:19:57.938000
	Edit pad (rev 385)		sluggo	cv411	XVal Session 50	1	XVal Session 50-Typing - Text-1		2012-07-14 10:19:57.999000
	Edit pad (rev 386)		Xing	cv400	XVal Session 50	1	XVal Session 50-Typing - Text-1		2012-07-14 10:19:58.396000
	Edit pad (rev 387)		nic	cv403	XVal Session 50	1	XVal Session 50-Typing - Text-1		2012-07-14 10:19:58.422000
	Edit pad (rev 388)		Brady	cv405	XVal Session 50	1	XVal Session 50-Typing - Text-1		2012-07-14 10:19:58.444000
	Edit pad (rev 389)		sluggo	cv411	XVal Session 50	1	XVal Session 50-Typing - Text-1		2012-07-14 10:19:58.528000
	Edit pad (rev 390)		nic	cv403	XVal Session 50	1	XVal Session 50-Typing - Text-1		2012-07-14 10:19:58.922000
	Edit pad (rev 391)		Brady	cv405	XVal Session 50	1	XVal Session 50-Typing - Text-1		2012-07-14 10:19:58.954000
	Edit pad (rev 392)		sluggo	cv411	XVal Session 50	1	XVal Session 50-Typing - Text-1		2012-07-14 10:19:59.031000
	Edit pad (rev 393)		nic	cv403	XVal Session 50	1	XVal Session 50-Typing - Text-1		2012-07-14 10:19:59.423000
	Edit pad (rev 394)		Xing	cv400	XVal Session 50	1	XVal Session 50-Typing - Text-1		2012-07-14 10:19:59.471000
	Edit pad (rev 395)		sluggo	cv411	XVal Session 50	1	XVal Session 50-Typing - Text-1		2012-07-14 10:19:59.533000
	Edit pad (rev 396)		Brady	cv405	XVal Session 50	1	XVal Session 50-Typing - Text-1		2012-07-14 10:19:59.619000
	Edit pad (rev 397)		nic	cv403	XVal Session 50	1	XVal Session 50-Typing - Text-1		2012-07-14 10:19:59.930000
	Edit pad (rev 398)		Xing	cv400	XVal Session 50	1	XVal Session 50-Typing - Text-1		2012-07-14 10:19:59.974000
	Edit pad (rev 399)		sluggo	cv411	XVal Session 50	1	XVal Session 50-Typing - Text-1		2012-07-14 10:20:00.034000
	Edit pad (rev 400)		Brady	cv405	XVal Session 50	1	XVal Session 50-Typing - Text-1		2012-07-14 10:20:00.151000
	Edit pad (rev 401)		nic	cv403	XVal Session 50	1	XVal Session 50-Typing - Text-1		2012-07-14 10:20:00.437000
	Edit pad (rev 402)		Xing	cv400	XVal Session 50	1	XVal Session 50-Typing - Text-1		2012-07-14 10:20:00.471000
	Edit pad (rev 403)		sluggo	cv411	XVal Session 50	1	XVal Session 50-Typing - Text-1		2012-07-14 10:20:00.545000
	Edit pad (rev 404)		sluggo	cv411	XVal Session 50	1	XVal Session 50-Typing - Text-1		2012-07-14 10:20:01.059000
	Edit pad (rev 405)		Brady	cv405	XVal Session 50	1	XVal Session 50-Typing - Text-1		2012-07-14 10:20:01.091000
	Edit pad (rev 406)		Xing	cv400	XVal Session 50	1	XVal Session 50-Typing - Text-1		2012-07-14 10:20:01.419000
	Edit pad (rev 407)		Brady	cv405	XVal Session 50	1	XVal Session 50-Typing - Text-1		2012-07-14 10:20:01.591000
	Edit pad (rev 408)		sluggo	cv411	XVal Session 50	1	XVal Session 50-Typing - Text-1		2012-07-14 10:20:01.597000
	Edit pad (rev 409)		Xing	cv400	XVal Session 50	1	XVal Session 50-Typing - Text-1		2012-07-14 10:20:01.933000
	Edit pad (rev 410)		nic	cv403	XVal Session 50	1	XVal Session 50-Typing - Text-1		2012-07-14 10:20:01.974000
	Edit pad (rev 411)		Brady	cv405	XVal Session 50	1	XVal Session 50-Typing - Text-1		2012-07-14 10:20:02.103000
	Edit pad (rev 412)		sluggo	cv411	XVal Session 50	1	XVal Session 50-Typing - Text-1		2012-07-14 10:20:02.107000
	Edit pad (rev 413)		nic	cv403	XVal Session 50	1	XVal Session 50-Typing - Text-1		2012-07-14 10:20:02.485000
	Edit pad (rev 414)		Brady	cv405	XVal Session 50	1	XVal Session 50-Typing - Text-1		2012-07-14 10:20:02.607000
	Edit pad (rev 415)		sluggo	cv411	XVal Session 50	1	XVal Session 50-Typing - Text-1		2012-07-14 10:20:02.612000
	Edit pad (rev 416)		Xing	cv400	XVal Session 50	1	XVal Session 50-Typing - Text-1		2012-07-14 10:20:02.669000
	Edit pad (rev 417)		nic	cv403	XVal Session 50	1	XVal Session 50-Typing - Text-1		2012-07-14 10:20:02.985000
	Edit pad (rev 418)		Brady	cv405	XVal Session 50	1	XVal Session 50-Typing - Text-1		2012-07-14 10:20:03.106000
	Edit pad (rev 419)		sluggo	cv411	XVal Session 50	1	XVal Session 50-Typing - Text-1		2012-07-14 10:20:03.115000
	Edit pad (rev 420)		Xing	cv400	XVal Session 50	1	XVal Session 50-Typing - Text-1		2012-07-14 10:20:03.251000
	Edit pad (rev 421)		nic	cv403	XVal Session 50	1	XVal Session 50-Typing - Text-1		2012-07-14 10:20:03.522000
	Edit pad (rev 422)		Brady	cv405	XVal Session 50	1	XVal Session 50-Typing - Text-1		2012-07-14 10:20:03.618000
	Edit pad (rev 423)		sluggo	cv411	XVal Session 50	1	XVal Session 50-Typing - Text-1		2012-07-14 10:20:03.621000
	Edit pad (rev 424)		Xing	cv400	XVal Session 50	1	XVal Session 50-Typing - Text-1		2012-07-14 10:20:03.737000
	Edit pad (rev 425)		nic	cv403	XVal Session 50	1	XVal Session 50-Typing - Text-1		2012-07-14 10:20:04.033000
	Edit pad (rev 426)		Brady	cv405	XVal Session 50	1	XVal Session 50-Typing - Text-1		2012-07-14 10:20:04.118000
	Edit pad (rev 427)		sluggo	cv411	XVal Session 50	1	XVal Session 50-Typing - Text-1		2012-07-14 10:20:04.137000
	Edit pad (rev 428)		Xing	cv400	XVal Session 50	1	XVal Session 50-Typing - Text-1		2012-07-14 10:20:04.245000
	Edit pad (rev 429)		nic	cv403	XVal Session 50	1	XVal Session 50-Typing - Text-1		2012-07-14 10:20:04.532000
	Edit pad (rev 430)		Brady	cv405	XVal Session 50	1	XVal Session 50-Typing - Text-1		2012-07-14 10:20:04.618000
	Edit pad (rev 431)		sluggo	cv411	XVal Session 50	1	XVal Session 50-Typing - Text-1		2012-07-14 10:20:04.653000
	Edit pad (rev 432)		Xing	cv400	XVal Session 50	1	XVal Session 50-Typing - Text-1		2012-07-14 10:20:04.758000
	Edit pad (rev 433)		nic	cv403	XVal Session 50	1	XVal Session 50-Typing - Text-1		2012-07-14 10:20:05.031000
	Edit pad (rev 434)		Brady	cv405	XVal Session 50	1	XVal Session 50-Typing - Text-1		2012-07-14 10:20:05.118000
	Edit pad (rev 435)		sluggo	cv411	XVal Session 50	1	XVal Session 50-Typing - Text-1		2012-07-14 10:20:05.165000
	Edit pad (rev 436)		nic	cv403	XVal Session 50	1	XVal Session 50-Typing - Text-1		2012-07-14 10:20:05.532000
	Edit pad (rev 437)		Brady	cv405	XVal Session 50	1	XVal Session 50-Typing - Text-1		2012-07-14 10:20:05.618000
	Edit pad (rev 438)		Xing	cv400	XVal Session 50	1	XVal Session 50-Typing - Text-1		2012-07-14 10:20:05.885000
	Edit pad (rev 439)		nic	cv403	XVal Session 50	1	XVal Session 50-Typing - Text-1		2012-07-14 10:20:06.032000
	Edit pad (rev 440)		Brady	cv405	XVal Session 50	1	XVal Session 50-Typing - Text-1		2012-07-14 10:20:06.123000
	Edit pad (rev 441)		Brady	cv405	XVal Session 50	1	XVal Session 50-Typing - Text-1		2012-07-14 10:20:06.621000
	Edit pad (rev 442)		nic	cv403	XVal Session 50	1	XVal Session 50-Typing - Text-1		2012-07-14 10:20:06.635000
	Edit pad (rev 443)		Xing	cv400	XVal Session 50	1	XVal Session 50-Typing - Text-1		2012-07-14 10:20:07.022000
	Edit pad (rev 444)		Brady	cv405	XVal Session 50	1	XVal Session 50-Typing - Text-1		2012-07-14 10:20:07.120000
	Edit pad (rev 445)		nic	cv403	XVal Session 50	1	XVal Session 50-Typing - Text-1		2012-07-14 10:20:07.141000
	Edit pad (rev 446)		Brady	cv405	XVal Session 50	1	XVal Session 50-Typing - Text-1		2012-07-14 10:20:07.619000
	Edit pad (rev 447)		nic	cv403	XVal Session 50	1	XVal Session 50-Typing - Text-1		2012-07-14 10:20:07.653000
	Edit pad (rev 448)		Xing	cv400	XVal Session 50	1	XVal Session 50-Typing - Text-1		2012-07-14 10:20:07.825000
	Edit pad (rev 449)		Brady	cv405	XVal Session 50	1	XVal Session 50-Typing - Text-1		2012-07-14 10:20:08.119000
	Edit pad (rev 450)		nic	cv403	XVal Session 50	1	XVal Session 50-Typing - Text-1		2012-07-14 10:20:08.164000
	Edit pad (rev 451)		Xing	cv400	XVal Session 50	1	XVal Session 50-Typing - Text-1		2012-07-14 10:20:08.332000
	Edit pad (rev 452)		Brady	cv405	XVal Session 50	1	XVal Session 50-Typing - Text-1		2012-07-14 10:20:08.620000
	Edit pad (rev 453)		nic	cv403	XVal Session 50	1	XVal Session 50-Typing - Text-1		2012-07-14 10:20:08.676000
	Edit pad (rev 454)		Xing	cv400	XVal Session 50	1	XVal Session 50-Typing - Text-1		2012-07-14 10:20:08.830000
	Edit pad (rev 455)		Brady	cv405	XVal Session 50	1	XVal Session 50-Typing - Text-1		2012-07-14 10:20:09.119000
	Edit pad (rev 456)		nic	cv403	XVal Session 50	1	XVal Session 50-Typing - Text-1		2012-07-14 10:20:09.172000
	Edit pad (rev 457)		Xing	cv400	XVal Session 50	1	XVal Session 50-Typing - Text-1		2012-07-14 10:20:09.331000
	Edit pad (rev 458)		nic	cv403	XVal Session 50	1	XVal Session 50-Typing - Text-1		2012-07-14 10:20:09.674000
	Edit pad (rev 459)		Brady	cv405	XVal Session 50	1	XVal Session 50-Typing - Text-1		2012-07-14 10:20:09.819000
	Edit pad (rev 460)		Xing	cv400	XVal Session 50	1	XVal Session 50-Typing - Text-1		2012-07-14 10:20:09.832000
	Edit pad (rev 461)		nic	cv403	XVal Session 50	1	XVal Session 50-Typing - Text-1		2012-07-14 10:20:10.238000
	Edit pad (rev 462)		Brady	cv405	XVal Session 50	1	XVal Session 50-Typing - Text-1		2012-07-14 10:20:10.327000
	Edit pad (rev 463)		Xing	cv400	XVal Session 50	1	XVal Session 50-Typing - Text-1		2012-07-14 10:20:10.333000
	Edit pad (rev 464)		Brady	cv405	XVal Session 50	1	XVal Session 50-Typing - Text-1		2012-07-14 10:20:10.821000
	Edit pad (rev 465)		nic	cv403	XVal Session 50	1	XVal Session 50-Typing - Text-1		2012-07-14 10:20:11.274000
	Edit pad (rev 466)		Brady	cv405	XVal Session 50	1	XVal Session 50-Typing - Text-1		2012-07-14 10:20:11.419000
	Edit pad (rev 467)		Xing	cv400	XVal Session 50	1	XVal Session 50-Typing - Text-1		2012-07-14 10:20:11.471000
	Edit pad (rev 468)		nic	cv403	XVal Session 50	1	XVal Session 50-Typing - Text-1		2012-07-14 10:20:11.788000
	Edit pad (rev 469)		Brady	cv405	XVal Session 50	1	XVal Session 50-Typing - Text-1		2012-07-14 10:20:11.918000
	Edit pad (rev 470)		Xing	cv400	XVal Session 50	1	XVal Session 50-Typing - Text-1		2012-07-14 10:20:11.974000
	Edit pad (rev 471)		nic	cv403	XVal Session 50	1	XVal Session 50-Typing - Text-1		2012-07-14 10:20:12.282000
	Edit pad (rev 472)		Brady	cv405	XVal Session 50	1	XVal Session 50-Typing - Text-1		2012-07-14 10:20:12.433000
	Edit pad (rev 473)		Xing	cv400	XVal Session 50	1	XVal Session 50-Typing - Text-1		2012-07-14 10:20:12.476000
	Edit pad (rev 474)		Brady	cv405	XVal Session 50	1	XVal Session 50-Typing - Text-1		2012-07-14 10:20:12.933000
	Edit pad (rev 475)		Xing	cv400	XVal Session 50	1	XVal Session 50-Typing - Text-1		2012-07-14 10:20:12.989000
	Edit pad (rev 476)		nic	cv403	XVal Session 50	1	XVal Session 50-Typing - Text-1		2012-07-14 10:20:13.302000
	Edit pad (rev 477)		Brady	cv405	XVal Session 50	1	XVal Session 50-Typing - Text-1		2012-07-14 10:20:13.433000
	Edit pad (rev 478)		Xing	cv400	XVal Session 50	1	XVal Session 50-Typing - Text-1		2012-07-14 10:20:13.489000
	Edit pad (rev 479)		Brady	cv405	XVal Session 50	1	XVal Session 50-Typing - Text-1		2012-07-14 10:20:13.945000
	Edit pad (rev 480)		Xing	cv400	XVal Session 50	1	XVal Session 50-Typing - Text-1		2012-07-14 10:20:13.987000
	Edit pad (rev 481)		Brady	cv405	XVal Session 50	1	XVal Session 50-Typing - Text-1		2012-07-14 10:20:14.450000
	Edit pad (rev 482)		Xing	cv400	XVal Session 50	1	XVal Session 50-Typing - Text-1		2012-07-14 10:20:14.514000
	Edit pad (rev 483)		nic	cv403	XVal Session 50	1	XVal Session 50-Typing - Text-1		2012-07-14 10:20:14.544000
	Edit pad (rev 484)		Brady	cv405	XVal Session 50	1	XVal Session 50-Typing - Text-1		2012-07-14 10:20:14.952000
	Edit pad (rev 485)		Xing	cv400	XVal Session 50	1	XVal Session 50-Typing - Text-1		2012-07-14 10:20:15.018000
	Edit pad (rev 486)		nic	cv403	XVal Session 50	1	XVal Session 50-Typing - Text-1		2012-07-14 10:20:15.047000
	Edit pad (rev 487)		Brady	cv405	XVal Session 50	1	XVal Session 50-Typing - Text-1		2012-07-14 10:20:15.461000
	Edit pad (rev 488)		nic	cv403	XVal Session 50	1	XVal Session 50-Typing - Text-1		2012-07-14 10:20:15.549000
	Edit pad (rev 489)		Brady	cv405	XVal Session 50	1	XVal Session 50-Typing - Text-1		2012-07-14 10:20:15.961000
	Edit pad (rev 490)		nic	cv403	XVal Session 50	1	XVal Session 50-Typing - Text-1		2012-07-14 10:20:16.047000
	Edit pad (rev 491)		Brady	cv405	XVal Session 50	1	XVal Session 50-Typing - Text-1		2012-07-14 10:20:16.461000
	Edit pad (rev 492)		nic	cv403	XVal Session 50	1	XVal Session 50-Typing - Text-1		2012-07-14 10:20:16.548000
	Edit pad (rev 493)		Xing	cv400	XVal Session 50	1	XVal Session 50-Typing - Text-1		2012-07-14 10:20:16.621000
	Edit pad (rev 494)		Brady	cv405	XVal Session 50	1	XVal Session 50-Typing - Text-1		2012-07-14 10:20:16.961000
	Edit pad (rev 495)		nic	cv403	XVal Session 50	1	XVal Session 50-Typing - Text-1		2012-07-14 10:20:17.048000
	Edit pad (rev 496)		Xing	cv400	XVal Session 50	1	XVal Session 50-Typing - Text-1		2012-07-14 10:20:17.132000
	Edit pad (rev 497)		Brady	cv405	XVal Session 50	1	XVal Session 50-Typing - Text-1		2012-07-14 10:20:17.462000
	Edit pad (rev 498)		nic	cv403	XVal Session 50	1	XVal Session 50-Typing - Text-1		2012-07-14 10:20:17.562000
	Edit pad (rev 499)		Xing	cv400	XVal Session 50	1	XVal Session 50-Typing - Text-1		2012-07-14 10:20:17.841000
	Edit pad (rev 500)		Brady	cv405	XVal Session 50	1	XVal Session 50-Typing - Text-1		2012-07-14 10:20:17.963000
	Edit pad (rev 501)		Xing	cv400	XVal Session 50	1	XVal Session 50-Typing - Text-1		2012-07-14 10:20:18.351000
	Edit pad (rev 502)		nic	cv403	XVal Session 50	1	XVal Session 50-Typing - Text-1		2012-07-14 10:20:18.386000
	Edit pad (rev 503)		Brady	cv405	XVal Session 50	1	XVal Session 50-Typing - Text-1		2012-07-14 10:20:18.463000
	Edit pad (rev 504)		Xing	cv400	XVal Session 50	1	XVal Session 50-Typing - Text-1		2012-07-14 10:20:18.847000
	Edit pad (rev 505)		nic	cv403	XVal Session 50	1	XVal Session 50-Typing - Text-1		2012-07-14 10:20:18.891000
	Edit pad (rev 506)		Brady	cv405	XVal Session 50	1	XVal Session 50-Typing - Text-1		2012-07-14 10:20:18.961000
	Edit pad (rev 507)		Xing	cv400	XVal Session 50	1	XVal Session 50-Typing - Text-1		2012-07-14 10:20:19.347000
	Edit pad (rev 508)		nic	cv403	XVal Session 50	1	XVal Session 50-Typing - Text-1		2012-07-14 10:20:19.392000
	Edit pad (rev 509)		Brady	cv405	XVal Session 50	1	XVal Session 50-Typing - Text-1		2012-07-14 10:20:19.473000
	Edit pad (rev 510)		Xing	cv400	XVal Session 50	1	XVal Session 50-Typing - Text-1		2012-07-14 10:20:19.848000
	Edit pad (rev 511)		nic	cv403	XVal Session 50	1	XVal Session 50-Typing - Text-1		2012-07-14 10:20:19.895000
	Edit pad (rev 512)		Brady	cv405	XVal Session 50	1	XVal Session 50-Typing - Text-1		2012-07-14 10:20:19.977000
	Edit pad (rev 513)		nic	cv403	XVal Session 50	1	XVal Session 50-Typing - Text-1		2012-07-14 10:20:20.408000
	Edit pad (rev 514)		Brady	cv405	XVal Session 50	1	XVal Session 50-Typing - Text-1		2012-07-14 10:20:20.478000
	Edit pad (rev 515)		nic	cv403	XVal Session 50	1	XVal Session 50-Typing - Text-1		2012-07-14 10:20:20.909000
	Edit pad (rev 516)		Brady	cv405	XVal Session 50	1	XVal Session 50-Typing - Text-1		2012-07-14 10:20:20.979000
	Edit pad (rev 517)		nic	cv403	XVal Session 50	1	XVal Session 50-Typing - Text-1		2012-07-14 10:20:21.413000
	Edit pad (rev 518)		Brady	cv405	XVal Session 50	1	XVal Session 50-Typing - Text-1		2012-07-14 10:20:21.479000
	Edit pad (rev 519)		sluggo	cv411	XVal Session 50	1	XVal Session 50-Typing - Text-1		2012-07-14 10:20:21.701000
	Edit pad (rev 520)		nic	cv403	XVal Session 50	1	XVal Session 50-Typing - Text-1		2012-07-14 10:20:21.926000
	Edit pad (rev 521)		sluggo	cv411	XVal Session 50	1	XVal Session 50-Typing - Text-1		2012-07-14 10:20:22.220000
	Edit pad (rev 522)		nic	cv403	XVal Session 50	1	XVal Session 50-Typing - Text-1		2012-07-14 10:20:22.422000
	Edit pad (rev 523)		sluggo	cv411	XVal Session 50	1	XVal Session 50-Typing - Text-1		2012-07-14 10:20:22.728000
	Edit pad (rev 524)		nic	cv403	XVal Session 50	1	XVal Session 50-Typing - Text-1		2012-07-14 10:20:22.922000
	Edit pad (rev 525)		sluggo	cv411	XVal Session 50	1	XVal Session 50-Typing - Text-1		2012-07-14 10:20:23.223000
	Edit pad (rev 526)		nic	cv403	XVal Session 50	1	XVal Session 50-Typing - Text-1		2012-07-14 10:20:23.422000
	Edit pad (rev 527)		sluggo	cv411	XVal Session 50	1	XVal Session 50-Typing - Text-1		2012-07-14 10:20:23.722000
	Edit pad (rev 528)		nic	cv403	XVal Session 50	1	XVal Session 50-Typing - Text-1		2012-07-14 10:20:23.924000
	Edit pad (rev 529)		sluggo	cv411	XVal Session 50	1	XVal Session 50-Typing - Text-1		2012-07-14 10:20:24.223000
	Edit pad (rev 530)		Xing	cv400	XVal Session 50	1	XVal Session 50-Typing - Text-1		2012-07-14 10:20:24.264000
	Edit pad (rev 531)		nic	cv403	XVal Session 50	1	XVal Session 50-Typing - Text-1		2012-07-14 10:20:24.422000
	Edit pad (rev 532)		Brady	cv405	XVal Session 50	1	XVal Session 50-Typing - Text-1		2012-07-14 10:20:24.449000
	Edit pad (rev 533)		sluggo	cv411	XVal Session 50	1	XVal Session 50-Typing - Text-1		2012-07-14 10:20:24.727000
	Edit pad (rev 534)		nic	cv403	XVal Session 50	1	XVal Session 50-Typing - Text-1		2012-07-14 10:20:24.923000
	Edit pad (rev 535)		Brady	cv405	XVal Session 50	1	XVal Session 50-Typing - Text-1		2012-07-14 10:20:24.950000
	Edit pad (rev 536)		sluggo	cv411	XVal Session 50	1	XVal Session 50-Typing - Text-1		2012-07-14 10:20:25.237000
	Edit pad (rev 537)		nic	cv403	XVal Session 50	1	XVal Session 50-Typing - Text-1		2012-07-14 10:20:25.423000
	Edit pad (rev 538)		Brady	cv405	XVal Session 50	1	XVal Session 50-Typing - Text-1		2012-07-14 10:20:25.463000
	Edit pad (rev 539)		sluggo	cv411	XVal Session 50	1	XVal Session 50-Typing - Text-1		2012-07-14 10:20:25.738000
	Edit pad (rev 540)		nic	cv403	XVal Session 50	1	XVal Session 50-Typing - Text-1		2012-07-14 10:20:25.945000
	Edit pad (rev 541)		Brady	cv405	XVal Session 50	1	XVal Session 50-Typing - Text-1		2012-07-14 10:20:25.983000
	Edit pad (rev 542)		sluggo	cv411	XVal Session 50	1	XVal Session 50-Typing - Text-1		2012-07-14 10:20:26.237000
	Edit pad (rev 543)		nic	cv403	XVal Session 50	1	XVal Session 50-Typing - Text-1		2012-07-14 10:20:26.444000
	Edit pad (rev 544)		sluggo	cv411	XVal Session 50	1	XVal Session 50-Typing - Text-1		2012-07-14 10:20:26.738000
	Edit pad (rev 545)		Brady	cv405	XVal Session 50	1	XVal Session 50-Typing - Text-1		2012-07-14 10:20:26.764000
	Edit pad (rev 546)		nic	cv403	XVal Session 50	1	XVal Session 50-Typing - Text-1		2012-07-14 10:20:26.954000
	Edit pad (rev 547)		sluggo	cv411	XVal Session 50	1	XVal Session 50-Typing - Text-1		2012-07-14 10:20:27.238000
	Edit pad (rev 548)		Brady	cv405	XVal Session 50	1	XVal Session 50-Typing - Text-1		2012-07-14 10:20:27.264000
	Edit pad (rev 549)		nic	cv403	XVal Session 50	1	XVal Session 50-Typing - Text-1		2012-07-14 10:20:27.455000
	Edit pad (rev 550)		sluggo	cv411	XVal Session 50	1	XVal Session 50-Typing - Text-1		2012-07-14 10:20:27.742000
	Edit pad (rev 551)		Brady	cv405	XVal Session 50	1	XVal Session 50-Typing - Text-1		2012-07-14 10:20:27.777000
	Edit pad (rev 552)		nic	cv403	XVal Session 50	1	XVal Session 50-Typing - Text-1		2012-07-14 10:20:27.954000
	Edit pad (rev 553)		sluggo	cv411	XVal Session 50	1	XVal Session 50-Typing - Text-1		2012-07-14 10:20:28.239000
	Edit pad (rev 554)		Brady	cv405	XVal Session 50	1	XVal Session 50-Typing - Text-1		2012-07-14 10:20:28.281000
	Edit pad (rev 555)		nic	cv403	XVal Session 50	1	XVal Session 50-Typing - Text-1		2012-07-14 10:20:28.455000
	Edit pad (rev 556)		sluggo	cv411	XVal Session 50	1	XVal Session 50-Typing - Text-1		2012-07-14 10:20:28.738000
	Edit pad (rev 557)		Brady	cv405	XVal Session 50	1	XVal Session 50-Typing - Text-1		2012-07-14 10:20:28.789000
	Edit pad (rev 558)		nic	cv403	XVal Session 50	1	XVal Session 50-Typing - Text-1		2012-07-14 10:20:28.954000
	Edit pad (rev 559)		sluggo	cv411	XVal Session 50	1	XVal Session 50-Typing - Text-1		2012-07-14 10:20:29.238000
	Edit pad (rev 560)		Brady	cv405	XVal Session 50	1	XVal Session 50-Typing - Text-1		2012-07-14 10:20:29.286000
	Edit pad (rev 561)		Xing	cv400	XVal Session 50	1	XVal Session 50-Typing - Text-1		2012-07-14 10:20:29.333000
	Edit pad (rev 562)		nic	cv403	XVal Session 50	1	XVal Session 50-Typing - Text-1		2012-07-14 10:20:29.454000
	Edit pad (rev 563)		sluggo	cv411	XVal Session 50	1	XVal Session 50-Typing - Text-1		2012-07-14 10:20:29.741000
	Edit pad (rev 564)		Brady	cv405	XVal Session 50	1	XVal Session 50-Typing - Text-1		2012-07-14 10:20:29.790000
	Edit pad (rev 565)		nic	cv403	XVal Session 50	1	XVal Session 50-Typing - Text-1		2012-07-14 10:20:29.997000
	Edit pad (rev 566)		Xing	cv400	XVal Session 50	1	XVal Session 50-Typing - Text-1		2012-07-14 10:20:30.236000
	Edit pad (rev 567)		sluggo	cv411	XVal Session 50	1	XVal Session 50-Typing - Text-1		2012-07-14 10:20:30.244000
	Edit pad (rev 568)		Brady	cv405	XVal Session 50	1	XVal Session 50-Typing - Text-1		2012-07-14 10:20:30.299000
	Edit pad (rev 569)		nic	cv403	XVal Session 50	1	XVal Session 50-Typing - Text-1		2012-07-14 10:20:30.501000
	Edit pad (rev 570)		Xing	cv400	XVal Session 50	1	XVal Session 50-Typing - Text-1		2012-07-14 10:20:30.736000
	Edit pad (rev 571)		sluggo	cv411	XVal Session 50	1	XVal Session 50-Typing - Text-1		2012-07-14 10:20:30.753000
	Edit pad (rev 572)		Brady	cv405	XVal Session 50	1	XVal Session 50-Typing - Text-1		2012-07-14 10:20:30.801000
	Edit pad (rev 573)		nic	cv403	XVal Session 50	1	XVal Session 50-Typing - Text-1		2012-07-14 10:20:31
	Edit pad (rev 574)		Xing	cv400	XVal Session 50	1	XVal Session 50-Typing - Text-1		2012-07-14 10:20:31.237000
	Edit pad (rev 575)		Brady	cv405	XVal Session 50	1	XVal Session 50-Typing - Text-1		2012-07-14 10:20:31.307000
	Edit pad (rev 576)		sluggo	cv411	XVal Session 50	1	XVal Session 50-Typing - Text-1		2012-07-14 10:20:31.442000
	Edit pad (rev 577)		nic	cv403	XVal Session 50	1	XVal Session 50-Typing - Text-1		2012-07-14 10:20:31.508000
	Edit pad (rev 578)		Xing	cv400	XVal Session 50	1	XVal Session 50-Typing - Text-1		2012-07-14 10:20:31.743000
	Edit pad (rev 579)		Brady	cv405	XVal Session 50	1	XVal Session 50-Typing - Text-1		2012-07-14 10:20:31.808000
	Edit pad (rev 580)		sluggo	cv411	XVal Session 50	1	XVal Session 50-Typing - Text-1		2012-07-14 10:20:31.942000
	Edit pad (rev 581)		Xing	cv400	XVal Session 50	1	XVal Session 50-Typing - Text-1		2012-07-14 10:20:32.239000
	Edit pad (rev 582)		Brady	cv405	XVal Session 50	1	XVal Session 50-Typing - Text-1		2012-07-14 10:20:32.306000
	Edit pad (rev 583)		sluggo	cv411	XVal Session 50	1	XVal Session 50-Typing - Text-1		2012-07-14 10:20:32.441000
	Edit pad (rev 584)		nic	cv403	XVal Session 50	1	XVal Session 50-Typing - Text-1		2012-07-14 10:20:32.501000
	Edit pad (rev 585)		Xing	cv400	XVal Session 50	1	XVal Session 50-Typing - Text-1		2012-07-14 10:20:32.737000
	Edit pad (rev 586)		Brady	cv405	XVal Session 50	1	XVal Session 50-Typing - Text-1		2012-07-14 10:20:32.812000
	Edit pad (rev 587)		sluggo	cv411	XVal Session 50	1	XVal Session 50-Typing - Text-1		2012-07-14 10:20:32.940000
	Edit pad (rev 588)		nic	cv403	XVal Session 50	1	XVal Session 50-Typing - Text-1		2012-07-14 10:20:33
	Edit pad (rev 589)		Xing	cv400	XVal Session 50	1	XVal Session 50-Typing - Text-1		2012-07-14 10:20:33.239000
	Edit pad (rev 590)		Brady	cv405	XVal Session 50	1	XVal Session 50-Typing - Text-1		2012-07-14 10:20:33.321000
	Edit pad (rev 591)		sluggo	cv411	XVal Session 50	1	XVal Session 50-Typing - Text-1		2012-07-14 10:20:33.441000
	Edit pad (rev 592)		nic	cv403	XVal Session 50	1	XVal Session 50-Typing - Text-1		2012-07-14 10:20:33.500000
	Edit pad (rev 593)		Xing	cv400	XVal Session 50	1	XVal Session 50-Typing - Text-1		2012-07-14 10:20:33.738000
	Edit pad (rev 594)		Brady	cv405	XVal Session 50	1	XVal Session 50-Typing - Text-1		2012-07-14 10:20:33.826000
	Edit pad (rev 595)		sluggo	cv411	XVal Session 50	1	XVal Session 50-Typing - Text-1		2012-07-14 10:20:33.958000
	Edit pad (rev 596)		Xing	cv400	XVal Session 50	1	XVal Session 50-Typing - Text-1		2012-07-14 10:20:34.237000
	Edit pad (rev 597)		Brady	cv405	XVal Session 50	1	XVal Session 50-Typing - Text-1		2012-07-14 10:20:34.321000
	Edit pad (rev 598)		nic	cv403	XVal Session 50	1	XVal Session 50-Typing - Text-1		2012-07-14 10:20:34.350000
	Edit pad (rev 599)		sluggo	cv411	XVal Session 50	1	XVal Session 50-Typing - Text-1		2012-07-14 10:20:34.624000
	Edit pad (rev 600)		Xing	cv400	XVal Session 50	1	XVal Session 50-Typing - Text-1		2012-07-14 10:20:34.738000
	Edit pad (rev 601)		Brady	cv405	XVal Session 50	1	XVal Session 50-Typing - Text-1		2012-07-14 10:20:34.826000
	Edit pad (rev 602)		nic	cv403	XVal Session 50	1	XVal Session 50-Typing - Text-1		2012-07-14 10:20:34.859000
	Edit pad (rev 603)		sluggo	cv411	XVal Session 50	1	XVal Session 50-Typing - Text-1		2012-07-14 10:20:35.129000
	Edit pad (rev 604)		Xing	cv400	XVal Session 50	1	XVal Session 50-Typing - Text-1		2012-07-14 10:20:35.237000
	Edit pad (rev 605)		Brady	cv405	XVal Session 50	1	XVal Session 50-Typing - Text-1		2012-07-14 10:20:35.337000
	Edit pad (rev 606)		nic	cv403	XVal Session 50	1	XVal Session 50-Typing - Text-1		2012-07-14 10:20:35.364000
	Edit pad (rev 607)		sluggo	cv411	XVal Session 50	1	XVal Session 50-Typing - Text-1		2012-07-14 10:20:35.632000
	Edit pad (rev 608)		Xing	cv400	XVal Session 50	1	XVal Session 50-Typing - Text-1		2012-07-14 10:20:35.737000
	Edit pad (rev 609)		Brady	cv405	XVal Session 50	1	XVal Session 50-Typing - Text-1		2012-07-14 10:20:35.838000
	Edit pad (rev 610)		nic	cv403	XVal Session 50	1	XVal Session 50-Typing - Text-1		2012-07-14 10:20:35.878000
	Edit pad (rev 611)		sluggo	cv411	XVal Session 50	1	XVal Session 50-Typing - Text-1		2012-07-14 10:20:36.129000
	Edit pad (rev 612)		Xing	cv400	XVal Session 50	1	XVal Session 50-Typing - Text-1		2012-07-14 10:20:36.242000
	Edit pad (rev 613)		Brady	cv405	XVal Session 50	1	XVal Session 50-Typing - Text-1		2012-07-14 10:20:36.336000
	Edit pad (rev 614)		nic	cv403	XVal Session 50	1	XVal Session 50-Typing - Text-1		2012-07-14 10:20:36.379000
	Edit pad (rev 615)		sluggo	cv411	XVal Session 50	1	XVal Session 50-Typing - Text-1		2012-07-14 10:20:36.629000
	Edit pad (rev 616)		Xing	cv400	XVal Session 50	1	XVal Session 50-Typing - Text-1		2012-07-14 10:20:36.747000
	Edit pad (rev 617)		Brady	cv405	XVal Session 50	1	XVal Session 50-Typing - Text-1		2012-07-14 10:20:36.837000
	Edit pad (rev 618)		nic	cv403	XVal Session 50	1	XVal Session 50-Typing - Text-1		2012-07-14 10:20:36.876000
	Edit pad (rev 619)		sluggo	cv411	XVal Session 50	1	XVal Session 50-Typing - Text-1		2012-07-14 10:20:37.132000
	Edit pad (rev 620)		Brady	cv405	XVal Session 50	1	XVal Session 50-Typing - Text-1		2012-07-14 10:20:37.339000
	Edit pad (rev 621)		nic	cv403	XVal Session 50	1	XVal Session 50-Typing - Text-1		2012-07-14 10:20:37.379000
	Edit pad (rev 622)		sluggo	cv411	XVal Session 50	1	XVal Session 50-Typing - Text-1		2012-07-14 10:20:37.629000
	Edit pad (rev 623)		Brady	cv405	XVal Session 50	1	XVal Session 50-Typing - Text-1		2012-07-14 10:20:37.839000
	Edit pad (rev 624)		nic	cv403	XVal Session 50	1	XVal Session 50-Typing - Text-1		2012-07-14 10:20:37.891000
	Edit pad (rev 625)		sluggo	cv411	XVal Session 50	1	XVal Session 50-Typing - Text-1		2012-07-14 10:20:38.132000
	Edit pad (rev 626)		Brady	cv405	XVal Session 50	1	XVal Session 50-Typing - Text-1		2012-07-14 10:20:38.338000
	Edit pad (rev 627)		nic	cv403	XVal Session 50	1	XVal Session 50-Typing - Text-1		2012-07-14 10:20:38.404000
	Edit pad (rev 628)		sluggo	cv411	XVal Session 50	1	XVal Session 50-Typing - Text-1		2012-07-14 10:20:38.629000
	Edit pad (rev 629)		Brady	cv405	XVal Session 50	1	XVal Session 50-Typing - Text-1		2012-07-14 10:20:38.848000
	Edit pad (rev 630)		nic	cv403	XVal Session 50	1	XVal Session 50-Typing - Text-1		2012-07-14 10:20:38.913000
	Edit pad (rev 631)		sluggo	cv411	XVal Session 50	1	XVal Session 50-Typing - Text-1		2012-07-14 10:20:39.127000
	Edit pad (rev 632)		Brady	cv405	XVal Session 50	1	XVal Session 50-Typing - Text-1		2012-07-14 10:20:39.349000
	Edit pad (rev 633)		nic	cv403	XVal Session 50	1	XVal Session 50-Typing - Text-1		2012-07-14 10:20:39.418000
	Edit pad (rev 634)		sluggo	cv411	XVal Session 50	1	XVal Session 50-Typing - Text-1		2012-07-14 10:20:39.629000
	Edit pad (rev 635)		Brady	cv405	XVal Session 50	1	XVal Session 50-Typing - Text-1		2012-07-14 10:20:39.854000
	Edit pad (rev 636)		nic	cv403	XVal Session 50	1	XVal Session 50-Typing - Text-1		2012-07-14 10:20:39.922000
	Edit pad (rev 637)		sluggo	cv411	XVal Session 50	1	XVal Session 50-Typing - Text-1		2012-07-14 10:20:40.129000
	Edit pad (rev 638)		Brady	cv405	XVal Session 50	1	XVal Session 50-Typing - Text-1		2012-07-14 10:20:40.354000
	Edit pad (rev 639)		nic	cv403	XVal Session 50	1	XVal Session 50-Typing - Text-1		2012-07-14 10:20:40.422000
	Edit pad (rev 640)		sluggo	cv411	XVal Session 50	1	XVal Session 50-Typing - Text-1		2012-07-14 10:20:40.634000
	Edit pad (rev 641)		nic	cv403	XVal Session 50	1	XVal Session 50-Typing - Text-1		2012-07-14 10:20:40.924000
	Edit pad (rev 642)		Xing	cv400	XVal Session 50	1	XVal Session 50-Typing - Text-1		2012-07-14 10:20:40.947000
	Edit pad (rev 643)		Brady	cv405	XVal Session 50	1	XVal Session 50-Typing - Text-1		2012-07-14 10:20:40.958000
	Edit pad (rev 644)		sluggo	cv411	XVal Session 50	1	XVal Session 50-Typing - Text-1		2012-07-14 10:20:41.141000
	Edit pad (rev 645)		Xing	cv400	XVal Session 50	1	XVal Session 50-Typing - Text-1		2012-07-14 10:20:41.457000
	Edit pad (rev 646)		Brady	cv405	XVal Session 50	1	XVal Session 50-Typing - Text-1		2012-07-14 10:20:41.462000
	Edit pad (rev 647)		sluggo	cv411	XVal Session 50	1	XVal Session 50-Typing - Text-1		2012-07-14 10:20:41.643000
	Edit pad (rev 648)		Xing	cv400	XVal Session 50	1	XVal Session 50-Typing - Text-1		2012-07-14 10:20:41.957000
	Edit pad (rev 649)		nic	cv403	XVal Session 50	1	XVal Session 50-Typing - Text-1		2012-07-14 10:20:41.966000
	Edit pad (rev 650)		sluggo	cv411	XVal Session 50	1	XVal Session 50-Typing - Text-1		2012-07-14 10:20:42.143000
	Edit pad (rev 651)		Xing	cv400	XVal Session 50	1	XVal Session 50-Typing - Text-1		2012-07-14 10:20:42.458000
	Edit pad (rev 652)		nic	cv403	XVal Session 50	1	XVal Session 50-Typing - Text-1		2012-07-14 10:20:42.523000
	Edit pad (rev 653)		sluggo	cv411	XVal Session 50	1	XVal Session 50-Typing - Text-1		2012-07-14 10:20:42.658000
	Edit pad (rev 654)		Xing	cv400	XVal Session 50	1	XVal Session 50-Typing - Text-1		2012-07-14 10:20:43.084000
	Edit pad (rev 655)		sluggo	cv411	XVal Session 50	1	XVal Session 50-Typing - Text-1		2012-07-14 10:20:43.160000
	Edit pad (rev 656)		Xing	cv400	XVal Session 50	1	XVal Session 50-Typing - Text-1		2012-07-14 10:20:43.581000
	Edit pad (rev 657)		sluggo	cv411	XVal Session 50	1	XVal Session 50-Typing - Text-1		2012-07-14 10:20:43.658000
	Edit pad (rev 658)		nic	cv403	XVal Session 50	1	XVal Session 50-Typing - Text-1		2012-07-14 10:20:44.075000
	Edit pad (rev 659)		Xing	cv400	XVal Session 50	1	XVal Session 50-Typing - Text-1		2012-07-14 10:20:44.080000
	Edit pad (rev 660)		sluggo	cv411	XVal Session 50	1	XVal Session 50-Typing - Text-1		2012-07-14 10:20:44.172000
	Edit pad (rev 661)		Brady	cv405	XVal Session 50	1	XVal Session 50-Typing - Text-1		2012-07-14 10:20:44.353000
	Edit pad (rev 662)		Xing	cv400	XVal Session 50	1	XVal Session 50-Typing - Text-1		2012-07-14 10:20:44.582000
	Edit pad (rev 663)		nic	cv403	XVal Session 50	1	XVal Session 50-Typing - Text-1		2012-07-14 10:20:44.584000
	Edit pad (rev 664)		sluggo	cv411	XVal Session 50	1	XVal Session 50-Typing - Text-1		2012-07-14 10:20:44.690000
	Edit pad (rev 665)		Brady	cv405	XVal Session 50	1	XVal Session 50-Typing - Text-1		2012-07-14 10:20:44.852000
	Edit pad (rev 666)		nic	cv403	XVal Session 50	1	XVal Session 50-Typing - Text-1		2012-07-14 10:20:45.091000
	Edit pad (rev 667)		Xing	cv400	XVal Session 50	1	XVal Session 50-Typing - Text-1		2012-07-14 10:20:45.116000
	Edit pad (rev 668)		sluggo	cv411	XVal Session 50	1	XVal Session 50-Typing - Text-1		2012-07-14 10:20:45.195000
	Edit pad (rev 669)		Brady	cv405	XVal Session 50	1	XVal Session 50-Typing - Text-1		2012-07-14 10:20:45.354000
	Edit pad (rev 670)		nic	cv403	XVal Session 50	1	XVal Session 50-Typing - Text-1		2012-07-14 10:20:45.596000
	Edit pad (rev 671)		Xing	cv400	XVal Session 50	1	XVal Session 50-Typing - Text-1		2012-07-14 10:20:45.627000
	Edit pad (rev 672)		sluggo	cv411	XVal Session 50	1	XVal Session 50-Typing - Text-1		2012-07-14 10:20:45.747000
	Edit pad (rev 673)		Brady	cv405	XVal Session 50	1	XVal Session 50-Typing - Text-1		2012-07-14 10:20:45.863000
	Edit pad (rev 674)		nic	cv403	XVal Session 50	1	XVal Session 50-Typing - Text-1		2012-07-14 10:20:46.095000
	Edit pad (rev 675)		sluggo	cv411	XVal Session 50	1	XVal Session 50-Typing - Text-1		2012-07-14 10:20:46.204000
	Edit pad (rev 676)		Brady	cv405	XVal Session 50	1	XVal Session 50-Typing - Text-1		2012-07-14 10:20:46.367000
	Edit pad (rev 677)		Xing	cv400	XVal Session 50	1	XVal Session 50-Typing - Text-1		2012-07-14 10:20:46.480000
	Edit pad (rev 678)		sluggo	cv411	XVal Session 50	1	XVal Session 50-Typing - Text-1		2012-07-14 10:20:46.726000
	Edit pad (rev 679)		Brady	cv405	XVal Session 50	1	XVal Session 50-Typing - Text-1		2012-07-14 10:20:46.868000
	Edit pad (rev 680)		Xing	cv400	XVal Session 50	1	XVal Session 50-Typing - Text-1		2012-07-14 10:20:47.003000
	Edit pad (rev 681)		sluggo	cv411	XVal Session 50	1	XVal Session 50-Typing - Text-1		2012-07-14 10:20:47.206000
	Edit pad (rev 682)		Brady	cv405	XVal Session 50	1	XVal Session 50-Typing - Text-1		2012-07-14 10:20:47.369000
	Edit pad (rev 683)		Xing	cv400	XVal Session 50	1	XVal Session 50-Typing - Text-1		2012-07-14 10:20:47.500000
	Edit pad (rev 684)		sluggo	cv411	XVal Session 50	1	XVal Session 50-Typing - Text-1		2012-07-14 10:20:47.706000
	Edit pad (rev 685)		Brady	cv405	XVal Session 50	1	XVal Session 50-Typing - Text-1		2012-07-14 10:20:47.875000
	Edit pad (rev 686)		Xing	cv400	XVal Session 50	1	XVal Session 50-Typing - Text-1		2012-07-14 10:20:48.004000
	Edit pad (rev 687)		sluggo	cv411	XVal Session 50	1	XVal Session 50-Typing - Text-1		2012-07-14 10:20:48.206000
	Edit pad (rev 688)		nic	cv403	XVal Session 50	1	XVal Session 50-Typing - Text-1		2012-07-14 10:20:48.241000
	Edit pad (rev 689)		Brady	cv405	XVal Session 50	1	XVal Session 50-Typing - Text-1		2012-07-14 10:20:48.384000
	Edit pad (rev 690)		Xing	cv400	XVal Session 50	1	XVal Session 50-Typing - Text-1		2012-07-14 10:20:48.509000
	Edit pad (rev 691)		nic	cv403	XVal Session 50	1	XVal Session 50-Typing - Text-1		2012-07-14 10:20:48.751000
	Edit pad (rev 692)		Brady	cv405	XVal Session 50	1	XVal Session 50-Typing - Text-1		2012-07-14 10:20:48.905000
	Edit pad (rev 693)		nic	cv403	XVal Session 50	1	XVal Session 50-Typing - Text-1		2012-07-14 10:20:49.251000
	Edit pad (rev 694)		Brady	cv405	XVal Session 50	1	XVal Session 50-Typing - Text-1		2012-07-14 10:20:49.415000
	Edit pad (rev 695)		sluggo	cv411	XVal Session 50	1	XVal Session 50-Typing - Text-1		2012-07-14 10:20:49.556000
	Edit pad (rev 696)		nic	cv403	XVal Session 50	1	XVal Session 50-Typing - Text-1		2012-07-14 10:20:49.750000
	Edit pad (rev 697)		Brady	cv405	XVal Session 50	1	XVal Session 50-Typing - Text-1		2012-07-14 10:20:49.918000
	Edit pad (rev 698)		sluggo	cv411	XVal Session 50	1	XVal Session 50-Typing - Text-1		2012-07-14 10:20:50.065000
	Edit pad (rev 699)		Xing	cv400	XVal Session 50	1	XVal Session 50-Typing - Text-1		2012-07-14 10:20:50.227000
	Edit pad (rev 700)		nic	cv403	XVal Session 50	1	XVal Session 50-Typing - Text-1		2012-07-14 10:20:50.318000
	Edit pad (rev 701)		Brady	cv405	XVal Session 50	1	XVal Session 50-Typing - Text-1		2012-07-14 10:20:50.414000
	Edit pad (rev 702)		sluggo	cv411	XVal Session 50	1	XVal Session 50-Typing - Text-1		2012-07-14 10:20:50.568000
	Edit pad (rev 703)		nic	cv403	XVal Session 50	1	XVal Session 50-Typing - Text-1		2012-07-14 10:20:50.821000
	Edit pad (rev 704)		Xing	cv400	XVal Session 50	1	XVal Session 50-Typing - Text-1		2012-07-14 10:20:50.841000
	Edit pad (rev 705)		Brady	cv405	XVal Session 50	1	XVal Session 50-Typing - Text-1		2012-07-14 10:20:50.930000
	Edit pad (rev 706)		sluggo	cv411	XVal Session 50	1	XVal Session 50-Typing - Text-1		2012-07-14 10:20:51.079000
	Edit pad (rev 707)		nic	cv403	XVal Session 50	1	XVal Session 50-Typing - Text-1		2012-07-14 10:20:51.330000
	Edit pad (rev 708)		Xing	cv400	XVal Session 50	1	XVal Session 50-Typing - Text-1		2012-07-14 10:20:51.347000
	Edit pad (rev 709)		Brady	cv405	XVal Session 50	1	XVal Session 50-Typing - Text-1		2012-07-14 10:20:51.430000
	Edit pad (rev 710)		sluggo	cv411	XVal Session 50	1	XVal Session 50-Typing - Text-1		2012-07-14 10:20:51.571000
	Edit pad (rev 711)		nic	cv403	XVal Session 50	1	XVal Session 50-Typing - Text-1		2012-07-14 10:20:51.840000
	Edit pad (rev 712)		Xing	cv400	XVal Session 50	1	XVal Session 50-Typing - Text-1		2012-07-14 10:20:51.849000
	Edit pad (rev 713)		Brady	cv405	XVal Session 50	1	XVal Session 50-Typing - Text-1		2012-07-14 10:20:51.932000
	Edit pad (rev 714)		sluggo	cv411	XVal Session 50	1	XVal Session 50-Typing - Text-1		2012-07-14 10:20:52.083000
	Edit pad (rev 715)		nic	cv403	XVal Session 50	1	XVal Session 50-Typing - Text-1		2012-07-14 10:20:52.344000
	Edit pad (rev 716)		Xing	cv400	XVal Session 50	1	XVal Session 50-Typing - Text-1		2012-07-14 10:20:52.346000
	Edit pad (rev 717)		Brady	cv405	XVal Session 50	1	XVal Session 50-Typing - Text-1		2012-07-14 10:20:52.433000
	Edit pad (rev 718)		sluggo	cv411	XVal Session 50	1	XVal Session 50-Typing - Text-1		2012-07-14 10:20:52.657000
	Edit pad (rev 719)		Xing	cv400	XVal Session 50	1	XVal Session 50-Typing - Text-1		2012-07-14 10:20:52.845000
	Edit pad (rev 720)		sluggo	cv411	XVal Session 50	1	XVal Session 50-Typing - Text-1		2012-07-14 10:20:53.083000
	Edit pad (rev 721)		nic	cv403	XVal Session 50	1	XVal Session 50-Typing - Text-1		2012-07-14 10:20:53.104000
	Edit pad (rev 722)		sluggo	cv411	XVal Session 50	1	XVal Session 50-Typing - Text-1		2012-07-14 10:20:53.581000
	Edit pad (rev 723)		nic	cv403	XVal Session 50	1	XVal Session 50-Typing - Text-1		2012-07-14 10:20:53.609000
	Edit pad (rev 724)		Brady	cv405	XVal Session 50	1	XVal Session 50-Typing - Text-1		2012-07-14 10:20:53.903000
	Edit pad (rev 725)		sluggo	cv411	XVal Session 50	1	XVal Session 50-Typing - Text-1		2012-07-14 10:20:54.081000
	Edit pad (rev 726)		nic	cv403	XVal Session 50	1	XVal Session 50-Typing - Text-1		2012-07-14 10:20:54.110000
	Edit pad (rev 727)		Brady	cv405	XVal Session 50	1	XVal Session 50-Typing - Text-1		2012-07-14 10:20:54.402000
	Edit pad (rev 728)		sluggo	cv411	XVal Session 50	1	XVal Session 50-Typing - Text-1		2012-07-14 10:20:54.584000
	Edit pad (rev 729)		nic	cv403	XVal Session 50	1	XVal Session 50-Typing - Text-1		2012-07-14 10:20:54.616000
	Edit pad (rev 730)		Brady	cv405	XVal Session 50	1	XVal Session 50-Typing - Text-1		2012-07-14 10:20:54.903000
	Edit pad (rev 731)		sluggo	cv411	XVal Session 50	1	XVal Session 50-Typing - Text-1		2012-07-14 10:20:55.096000
	Edit pad (rev 732)		nic	cv403	XVal Session 50	1	XVal Session 50-Typing - Text-1		2012-07-14 10:20:55.125000
	Edit pad (rev 733)		Brady	cv405	XVal Session 50	1	XVal Session 50-Typing - Text-1		2012-07-14 10:20:55.414000
	Edit pad (rev 734)		sluggo	cv411	XVal Session 50	1	XVal Session 50-Typing - Text-1		2012-07-14 10:20:55.595000
	Edit pad (rev 735)		nic	cv403	XVal Session 50	1	XVal Session 50-Typing - Text-1		2012-07-14 10:20:55.629000
	Edit pad (rev 736)		Brady	cv405	XVal Session 50	1	XVal Session 50-Typing - Text-1		2012-07-14 10:20:55.917000
	Edit pad (rev 737)		sluggo	cv411	XVal Session 50	1	XVal Session 50-Typing - Text-1		2012-07-14 10:20:56.097000
	Edit pad (rev 738)		nic	cv403	XVal Session 50	1	XVal Session 50-Typing - Text-1		2012-07-14 10:20:56.128000
	Edit pad (rev 739)		Brady	cv405	XVal Session 50	1	XVal Session 50-Typing - Text-1		2012-07-14 10:20:56.415000
	Edit pad (rev 740)		sluggo	cv411	XVal Session 50	1	XVal Session 50-Typing - Text-1		2012-07-14 10:20:56.596000
	Edit pad (rev 741)		Xing	cv400	XVal Session 50	1	XVal Session 50-Typing - Text-1		2012-07-14 10:20:56.822000
	Edit pad (rev 742)		sluggo	cv411	XVal Session 50	1	XVal Session 50-Typing - Text-1		2012-07-14 10:20:57.098000
	Edit pad (rev 743)		Xing	cv400	XVal Session 50	1	XVal Session 50-Typing - Text-1		2012-07-14 10:20:57.331000
	Edit pad (rev 744)		Brady	cv405	XVal Session 50	1	XVal Session 50-Typing - Text-1		2012-07-14 10:20:57.632000
	Edit pad (rev 745)		nic	cv403	XVal Session 50	1	XVal Session 50-Typing - Text-1		2012-07-14 10:20:57.757000
	Edit pad (rev 746)		sluggo	cv411	XVal Session 50	1	XVal Session 50-Typing - Text-1		2012-07-14 10:20:57.975000
	Edit pad (rev 747)		Brady	cv405	XVal Session 50	1	XVal Session 50-Typing - Text-1		2012-07-14 10:20:58.133000
	Edit pad (rev 748)		Xing	cv400	XVal Session 50	1	XVal Session 50-Typing - Text-1		2012-07-14 10:20:58.171000
	Edit pad (rev 749)		nic	cv403	XVal Session 50	1	XVal Session 50-Typing - Text-1		2012-07-14 10:20:58.266000
	Edit pad (rev 750)		sluggo	cv411	XVal Session 50	1	XVal Session 50-Typing - Text-1		2012-07-14 10:20:58.459000
	Edit pad (rev 751)		Brady	cv405	XVal Session 50	1	XVal Session 50-Typing - Text-1		2012-07-14 10:20:58.639000
	Edit pad (rev 752)		Xing	cv400	XVal Session 50	1	XVal Session 50-Typing - Text-1		2012-07-14 10:20:58.688000
	Edit pad (rev 753)		nic	cv403	XVal Session 50	1	XVal Session 50-Typing - Text-1		2012-07-14 10:20:58.767000
	Edit pad (rev 754)		sluggo	cv411	XVal Session 50	1	XVal Session 50-Typing - Text-1		2012-07-14 10:20:58.957000
	Edit pad (rev 755)		Brady	cv405	XVal Session 50	1	XVal Session 50-Typing - Text-1		2012-07-14 10:20:59.143000
	Edit pad (rev 756)		nic	cv403	XVal Session 50	1	XVal Session 50-Typing - Text-1		2012-07-14 10:20:59.266000
	Edit pad (rev 757)		sluggo	cv411	XVal Session 50	1	XVal Session 50-Typing - Text-1		2012-07-14 10:20:59.458000
	Edit pad (rev 758)		Brady	cv405	XVal Session 50	1	XVal Session 50-Typing - Text-1		2012-07-14 10:20:59.650000
	Edit pad (rev 759)		nic	cv403	XVal Session 50	1	XVal Session 50-Typing - Text-1		2012-07-14 10:20:59.768000
	Edit pad (rev 760)		sluggo	cv411	XVal Session 50	1	XVal Session 50-Typing - Text-1		2012-07-14 10:20:59.982000
	Edit pad (rev 761)		Brady	cv405	XVal Session 50	1	XVal Session 50-Typing - Text-1		2012-07-14 10:21:00.149000
	Edit pad (rev 762)		nic	cv403	XVal Session 50	1	XVal Session 50-Typing - Text-1		2012-07-14 10:21:00.271000
	Edit pad (rev 763)		Brady	cv405	XVal Session 50	1	XVal Session 50-Typing - Text-1		2012-07-14 10:21:00.648000
	Edit pad (rev 764)		nic	cv403	XVal Session 50	1	XVal Session 50-Typing - Text-1		2012-07-14 10:21:00.768000
	Edit pad (rev 765)		sluggo	cv411	XVal Session 50	1	XVal Session 50-Typing - Text-1		2012-07-14 10:21:00.794000
	Edit pad (rev 766)		sluggo	cv411	XVal Session 50	1	XVal Session 50-Typing - Text-1		2012-07-14 10:21:01.039000
	Edit pad (rev 767)		Brady	cv405	XVal Session 50	1	XVal Session 50-Typing - Text-1		2012-07-14 10:21:01.149000
	Edit pad (rev 768)		nic	cv403	XVal Session 50	1	XVal Session 50-Typing - Text-1		2012-07-14 10:21:01.268000
	Edit pad (rev 769)		sluggo	cv411	XVal Session 50	1	XVal Session 50-Typing - Text-1		2012-07-14 10:21:01.505000
	Edit pad (rev 770)		nic	cv403	XVal Session 50	1	XVal Session 50-Typing - Text-1		2012-07-14 10:21:01.774000
	Edit pad (rev 771)		Xing	cv400	XVal Session 50	1	XVal Session 50-Typing - Text-1		2012-07-14 10:21:01.903000
	Edit pad (rev 772)		sluggo	cv411	XVal Session 50	1	XVal Session 50-Typing - Text-1		2012-07-14 10:21:01.970000
	Edit pad (rev 773)		nic	cv403	XVal Session 50	1	XVal Session 50-Typing - Text-1		2012-07-14 10:21:02.282000
	Edit pad (rev 774)		Xing	cv400	XVal Session 50	1	XVal Session 50-Typing - Text-1		2012-07-14 10:21:02.409000
	Edit pad (rev 775)		sluggo	cv411	XVal Session 50	1	XVal Session 50-Typing - Text-1		2012-07-14 10:21:02.472000
	Edit pad (rev 776)		Brady	cv405	XVal Session 50	1	XVal Session 50-Typing - Text-1		2012-07-14 10:21:02.518000
	Edit pad (rev 777)		nic	cv403	XVal Session 50	1	XVal Session 50-Typing - Text-1		2012-07-14 10:21:02.891000
	Edit pad (rev 778)		Xing	cv400	XVal Session 50	1	XVal Session 50-Typing - Text-1		2012-07-14 10:21:02.908000
	Edit pad (rev 779)		sluggo	cv411	XVal Session 50	1	XVal Session 50-Typing - Text-1		2012-07-14 10:21:02.995000
	Edit pad (rev 780)		Brady	cv405	XVal Session 50	1	XVal Session 50-Typing - Text-1		2012-07-14 10:21:03.015000
	Edit pad (rev 781)		nic	cv403	XVal Session 50	1	XVal Session 50-Typing - Text-1		2012-07-14 10:21:03.391000
	Edit pad (rev 782)		Xing	cv400	XVal Session 50	1	XVal Session 50-Typing - Text-1		2012-07-14 10:21:03.411000
	Edit pad (rev 783)		sluggo	cv411	XVal Session 50	1	XVal Session 50-Typing - Text-1		2012-07-14 10:21:03.501000
	Edit pad (rev 784)		Brady	cv405	XVal Session 50	1	XVal Session 50-Typing - Text-1		2012-07-14 10:21:03.658000
	Edit pad (rev 785)		nic	cv403	XVal Session 50	1	XVal Session 50-Typing - Text-1		2012-07-14 10:21:03.893000
	Edit pad (rev 786)		Xing	cv400	XVal Session 50	1	XVal Session 50-Typing - Text-1		2012-07-14 10:21:03.924000
	Edit pad (rev 787)		sluggo	cv411	XVal Session 50	1	XVal Session 50-Typing - Text-1		2012-07-14 10:21:04.004000
	Edit pad (rev 788)		Brady	cv405	XVal Session 50	1	XVal Session 50-Typing - Text-1		2012-07-14 10:21:04.157000
	Edit pad (rev 789)		Xing	cv400	XVal Session 50	1	XVal Session 50-Typing - Text-1		2012-07-14 10:21:04.456000
	Edit pad (rev 790)		nic	cv403	XVal Session 50	1	XVal Session 50-Typing - Text-1		2012-07-14 10:21:04.486000
	Edit pad (rev 791)		sluggo	cv411	XVal Session 50	1	XVal Session 50-Typing - Text-1		2012-07-14 10:21:04.503000
	Edit pad (rev 792)		Brady	cv405	XVal Session 50	1	XVal Session 50-Typing - Text-1		2012-07-14 10:21:04.663000
	Edit pad (rev 793)		Xing	cv400	XVal Session 50	1	XVal Session 50-Typing - Text-1		2012-07-14 10:21:04.925000
	Edit pad (rev 794)		nic	cv403	XVal Session 50	1	XVal Session 50-Typing - Text-1		2012-07-14 10:21:04.985000
	Edit pad (rev 795)		sluggo	cv411	XVal Session 50	1	XVal Session 50-Typing - Text-1		2012-07-14 10:21:05.061000
	Edit pad (rev 796)		Xing	cv400	XVal Session 50	1	XVal Session 50-Typing - Text-1		2012-07-14 10:21:05.429000
	Edit pad (rev 797)		nic	cv403	XVal Session 50	1	XVal Session 50-Typing - Text-1		2012-07-14 10:21:05.503000
	Edit pad (rev 798)		sluggo	cv411	XVal Session 50	1	XVal Session 50-Typing - Text-1		2012-07-14 10:21:05.507000
	Edit pad (rev 799)		Xing	cv400	XVal Session 50	1	XVal Session 50-Typing - Text-1		2012-07-14 10:21:05.926000
	Edit pad (rev 800)		Brady	cv405	XVal Session 50	1	XVal Session 50-Typing - Text-1		2012-07-14 10:21:05.957000
	Edit pad (rev 801)		sluggo	cv411	XVal Session 50	1	XVal Session 50-Typing - Text-1		2012-07-14 10:21:06.005000
	Edit pad (rev 802)		nic	cv403	XVal Session 50	1	XVal Session 50-Typing - Text-1		2012-07-14 10:21:06.192000
	Edit pad (rev 803)		Xing	cv400	XVal Session 50	1	XVal Session 50-Typing - Text-1		2012-07-14 10:21:06.425000
	Edit pad (rev 804)		Brady	cv405	XVal Session 50	1	XVal Session 50-Typing - Text-1		2012-07-14 10:21:06.461000
	Edit pad (rev 805)		sluggo	cv411	XVal Session 50	1	XVal Session 50-Typing - Text-1		2012-07-14 10:21:06.505000
	Edit pad (rev 806)		nic	cv403	XVal Session 50	1	XVal Session 50-Typing - Text-1		2012-07-14 10:21:06.730000
	Edit pad (rev 807)		Xing	cv400	XVal Session 50	1	XVal Session 50-Typing - Text-1		2012-07-14 10:21:06.929000
	Edit pad (rev 808)		Brady	cv405	XVal Session 50	1	XVal Session 50-Typing - Text-1		2012-07-14 10:21:06.964000
	Edit pad (rev 809)		sluggo	cv411	XVal Session 50	1	XVal Session 50-Typing - Text-1		2012-07-14 10:21:07.009000
	Edit pad (rev 810)		nic	cv403	XVal Session 50	1	XVal Session 50-Typing - Text-1		2012-07-14 10:21:07.235000
	Edit pad (rev 811)		Xing	cv400	XVal Session 50	1	XVal Session 50-Typing - Text-1		2012-07-14 10:21:07.440000
	Edit pad (rev 812)		Brady	cv405	XVal Session 50	1	XVal Session 50-Typing - Text-1		2012-07-14 10:21:07.474000
	Edit pad (rev 813)		sluggo	cv411	XVal Session 50	1	XVal Session 50-Typing - Text-1		2012-07-14 10:21:07.514000
	Edit pad (rev 814)		nic	cv403	XVal Session 50	1	XVal Session 50-Typing - Text-1		2012-07-14 10:21:07.734000
	Edit pad (rev 815)		Xing	cv400	XVal Session 50	1	XVal Session 50-Typing - Text-1		2012-07-14 10:21:07.940000
	Edit pad (rev 816)		Brady	cv405	XVal Session 50	1	XVal Session 50-Typing - Text-1		2012-07-14 10:21:07.979000
	Edit pad (rev 817)		sluggo	cv411	XVal Session 50	1	XVal Session 50-Typing - Text-1		2012-07-14 10:21:08.019000
	Edit pad (rev 818)		Xing	cv400	XVal Session 50	1	XVal Session 50-Typing - Text-1		2012-07-14 10:21:08.440000
	Edit pad (rev 819)		nic	cv403	XVal Session 50	1	XVal Session 50-Typing - Text-1		2012-07-14 10:21:08.469000
	Edit pad (rev 820)		Brady	cv405	XVal Session 50	1	XVal Session 50-Typing - Text-1		2012-07-14 10:21:08.494000
	Edit pad (rev 821)		sluggo	cv411	XVal Session 50	1	XVal Session 50-Typing - Text-1		2012-07-14 10:21:08.547000
	Edit pad (rev 822)		Xing	cv400	XVal Session 50	1	XVal Session 50-Typing - Text-1		2012-07-14 10:21:08.940000
	Edit pad (rev 823)		nic	cv403	XVal Session 50	1	XVal Session 50-Typing - Text-1		2012-07-14 10:21:08.986000
	Edit pad (rev 824)		Brady	cv405	XVal Session 50	1	XVal Session 50-Typing - Text-1		2012-07-14 10:21:08.994000
	Edit pad (rev 825)		sluggo	cv411	XVal Session 50	1	XVal Session 50-Typing - Text-1		2012-07-14 10:21:09.034000
	Edit pad (rev 826)		Xing	cv400	XVal Session 50	1	XVal Session 50-Typing - Text-1		2012-07-14 10:21:09.441000
	Edit pad (rev 827)		Brady	cv405	XVal Session 50	1	XVal Session 50-Typing - Text-1		2012-07-14 10:21:09.496000
	Edit pad (rev 828)		nic	cv403	XVal Session 50	1	XVal Session 50-Typing - Text-1		2012-07-14 10:21:09.532000
	Edit pad (rev 829)		sluggo	cv411	XVal Session 50	1	XVal Session 50-Typing - Text-1		2012-07-14 10:21:09.538000
	Edit pad (rev 830)		Brady	cv405	XVal Session 50	1	XVal Session 50-Typing - Text-1		2012-07-14 10:21:10.020000
	Edit pad (rev 831)		nic	cv403	XVal Session 50	1	XVal Session 50-Typing - Text-1		2012-07-14 10:21:10.044000
	Edit pad (rev 832)		sluggo	cv411	XVal Session 50	1	XVal Session 50-Typing - Text-1		2012-07-14 10:21:10.074000
	Edit pad (rev 833)		Xing	cv400	XVal Session 50	1	XVal Session 50-Typing - Text-1		2012-07-14 10:21:10.300000
	Edit pad (rev 834)		Brady	cv405	XVal Session 50	1	XVal Session 50-Typing - Text-1		2012-07-14 10:21:10.524000
	Edit pad (rev 835)		nic	cv403	XVal Session 50	1	XVal Session 50-Typing - Text-1		2012-07-14 10:21:10.546000
	Edit pad (rev 836)		sluggo	cv411	XVal Session 50	1	XVal Session 50-Typing - Text-1		2012-07-14 10:21:10.576000
	Edit pad (rev 837)		Xing	cv400	XVal Session 50	1	XVal Session 50-Typing - Text-1		2012-07-14 10:21:10.845000
	Edit pad (rev 838)		Brady	cv405	XVal Session 50	1	XVal Session 50-Typing - Text-1		2012-07-14 10:21:11.025000
	Edit pad (rev 839)		nic	cv403	XVal Session 50	1	XVal Session 50-Typing - Text-1		2012-07-14 10:21:11.055000
	Edit pad (rev 840)		sluggo	cv411	XVal Session 50	1	XVal Session 50-Typing - Text-1		2012-07-14 10:21:11.087000
	Edit pad (rev 841)		Brady	cv405	XVal Session 50	1	XVal Session 50-Typing - Text-1		2012-07-14 10:21:11.523000
	Edit pad (rev 842)		sluggo	cv411	XVal Session 50	1	XVal Session 50-Typing - Text-1		2012-07-14 10:21:11.588000
	Edit pad (rev 843)		Brady	cv405	XVal Session 50	1	XVal Session 50-Typing - Text-1		2012-07-14 10:21:12.024000
	Edit pad (rev 844)		sluggo	cv411	XVal Session 50	1	XVal Session 50-Typing - Text-1		2012-07-14 10:21:12.088000
	Edit pad (rev 845)		nic	cv403	XVal Session 50	1	XVal Session 50-Typing - Text-1		2012-07-14 10:21:12.329000
	Edit pad (rev 846)		Brady	cv405	XVal Session 50	1	XVal Session 50-Typing - Text-1		2012-07-14 10:21:12.526000
	Edit pad (rev 847)		sluggo	cv411	XVal Session 50	1	XVal Session 50-Typing - Text-1		2012-07-14 10:21:12.597000
	Edit pad (rev 848)		nic	cv403	XVal Session 50	1	XVal Session 50-Typing - Text-1		2012-07-14 10:21:12.829000
	Edit pad (rev 849)		Brady	cv405	XVal Session 50	1	XVal Session 50-Typing - Text-1		2012-07-14 10:21:13.030000
	Edit pad (rev 850)		sluggo	cv411	XVal Session 50	1	XVal Session 50-Typing - Text-1		2012-07-14 10:21:13.096000
	Edit pad (rev 851)		nic	cv403	XVal Session 50	1	XVal Session 50-Typing - Text-1		2012-07-14 10:21:13.330000
	Edit pad (rev 852)		Brady	cv405	XVal Session 50	1	XVal Session 50-Typing - Text-1		2012-07-14 10:21:13.532000
	Edit pad (rev 853)		sluggo	cv411	XVal Session 50	1	XVal Session 50-Typing - Text-1		2012-07-14 10:21:13.601000
	Edit pad (rev 854)		nic	cv403	XVal Session 50	1	XVal Session 50-Typing - Text-1		2012-07-14 10:21:13.830000
	Edit pad (rev 855)		Brady	cv405	XVal Session 50	1	XVal Session 50-Typing - Text-1		2012-07-14 10:21:14.033000
	Edit pad (rev 856)		sluggo	cv411	XVal Session 50	1	XVal Session 50-Typing - Text-1		2012-07-14 10:21:14.121000
	Edit pad (rev 857)		Brady	cv405	XVal Session 50	1	XVal Session 50-Typing - Text-1		2012-07-14 10:21:14.540000
	Edit pad (rev 858)		sluggo	cv411	XVal Session 50	1	XVal Session 50-Typing - Text-1		2012-07-14 10:21:14.628000
	Edit pad (rev 859)		Xing	cv400	XVal Session 50	1	XVal Session 50-Typing - Text-1		2012-07-14 10:21:14.941000
	Edit pad (rev 860)		Brady	cv405	XVal Session 50	1	XVal Session 50-Typing - Text-1		2012-07-14 10:21:15.042000
	Edit pad (rev 861)		sluggo	cv411	XVal Session 50	1	XVal Session 50-Typing - Text-1		2012-07-14 10:21:15.127000
	Edit pad (rev 862)		Xing	cv400	XVal Session 50	1	XVal Session 50-Typing - Text-1		2012-07-14 10:21:15.445000
	Edit pad (rev 863)		Brady	cv405	XVal Session 50	1	XVal Session 50-Typing - Text-1		2012-07-14 10:21:15.542000
	Edit pad (rev 864)		sluggo	cv411	XVal Session 50	1	XVal Session 50-Typing - Text-1		2012-07-14 10:21:15.648000
	Edit pad (rev 865)		Xing	cv400	XVal Session 50	1	XVal Session 50-Typing - Text-1		2012-07-14 10:21:15.950000
	Edit pad (rev 866)		Brady	cv405	XVal Session 50	1	XVal Session 50-Typing - Text-1		2012-07-14 10:21:16.041000
	Edit pad (rev 867)		nic	cv403	XVal Session 50	1	XVal Session 50-Typing - Text-1		2012-07-14 10:21:16.083000
	Edit pad (rev 868)		sluggo	cv411	XVal Session 50	1	XVal Session 50-Typing - Text-1		2012-07-14 10:21:16.249000
	Edit pad (rev 869)		Brady	cv405	XVal Session 50	1	XVal Session 50-Typing - Text-1		2012-07-14 10:21:16.584000
	Edit pad (rev 870)		nic	cv403	XVal Session 50	1	XVal Session 50-Typing - Text-1		2012-07-14 10:21:16.603000
	Edit pad (rev 871)		sluggo	cv411	XVal Session 50	1	XVal Session 50-Typing - Text-1		2012-07-14 10:21:16.654000
	Edit pad (rev 872)		Brady	cv405	XVal Session 50	1	XVal Session 50-Typing - Text-1		2012-07-14 10:21:17.087000
	Edit pad (rev 873)		sluggo	cv411	XVal Session 50	1	XVal Session 50-Typing - Text-1		2012-07-14 10:21:17.155000
	Edit pad (rev 874)		Xing	cv400	XVal Session 50	1	XVal Session 50-Typing - Text-1		2012-07-14 10:21:17.181000
	Edit pad (rev 875)		nic	cv403	XVal Session 50	1	XVal Session 50-Typing - Text-1		2012-07-14 10:21:17.196000
	Edit pad (rev 876)		Brady	cv405	XVal Session 50	1	XVal Session 50-Typing - Text-1		2012-07-14 10:21:17.588000
	Edit pad (rev 877)		Xing	cv400	XVal Session 50	1	XVal Session 50-Typing - Text-1		2012-07-14 10:21:17.692000
	Edit pad (rev 878)		sluggo	cv411	XVal Session 50	1	XVal Session 50-Typing - Text-1		2012-07-14 10:21:17.698000
	Edit pad (rev 879)		nic	cv403	XVal Session 50	1	XVal Session 50-Typing - Text-1		2012-07-14 10:21:17.703000
	Edit pad (rev 880)		Brady	cv405	XVal Session 50	1	XVal Session 50-Typing - Text-1		2012-07-14 10:21:18.088000
	Edit pad (rev 881)		Xing	cv400	XVal Session 50	1	XVal Session 50-Typing - Text-1		2012-07-14 10:21:18.190000
	Edit pad (rev 882)		nic	cv403	XVal Session 50	1	XVal Session 50-Typing - Text-1		2012-07-14 10:21:18.216000
	Edit pad (rev 883)		sluggo	cv411	XVal Session 50	1	XVal Session 50-Typing - Text-1		2012-07-14 10:21:18.440000
	Edit pad (rev 884)		Brady	cv405	XVal Session 50	1	XVal Session 50-Typing - Text-1		2012-07-14 10:21:18.592000
	Edit pad (rev 885)		Xing	cv400	XVal Session 50	1	XVal Session 50-Typing - Text-1		2012-07-14 10:21:18.693000
	Edit pad (rev 886)		nic	cv403	XVal Session 50	1	XVal Session 50-Typing - Text-1		2012-07-14 10:21:18.720000
	Edit pad (rev 887)		sluggo	cv411	XVal Session 50	1	XVal Session 50-Typing - Text-1		2012-07-14 10:21:18.942000
	Edit pad (rev 888)		Brady	cv405	XVal Session 50	1	XVal Session 50-Typing - Text-1		2012-07-14 10:21:19.102000
	Edit pad (rev 889)		Xing	cv400	XVal Session 50	1	XVal Session 50-Typing - Text-1		2012-07-14 10:21:19.197000
	Edit pad (rev 890)		nic	cv403	XVal Session 50	1	XVal Session 50-Typing - Text-1		2012-07-14 10:21:19.239000
	Edit pad (rev 891)		sluggo	cv411	XVal Session 50	1	XVal Session 50-Typing - Text-1		2012-07-14 10:21:19.441000
	Edit pad (rev 892)		Xing	cv400	XVal Session 50	1	XVal Session 50-Typing - Text-1		2012-07-14 10:21:19.690000
	Edit pad (rev 893)		nic	cv403	XVal Session 50	1	XVal Session 50-Typing - Text-1		2012-07-14 10:21:19.751000
	Edit pad (rev 894)		Xing	cv400	XVal Session 50	1	XVal Session 50-Typing - Text-1		2012-07-14 10:21:20.191000
	Edit pad (rev 895)		sluggo	cv411	XVal Session 50	1	XVal Session 50-Typing - Text-1		2012-07-14 10:21:20.281000
	Edit pad (rev 896)		Brady	cv405	XVal Session 50	1	XVal Session 50-Typing - Text-1		2012-07-14 10:21:20.622000
	Edit pad (rev 897)		Xing	cv400	XVal Session 50	1	XVal Session 50-Typing - Text-1		2012-07-14 10:21:20.698000
	Edit pad (rev 898)		sluggo	cv411	XVal Session 50	1	XVal Session 50-Typing - Text-1		2012-07-14 10:21:20.788000
	Edit pad (rev 899)		Brady	cv405	XVal Session 50	1	XVal Session 50-Typing - Text-1		2012-07-14 10:21:21.131000
	Edit pad (rev 900)		nic	cv403	XVal Session 50	1	XVal Session 50-Typing - Text-1		2012-07-14 10:21:21.182000
	Edit pad (rev 901)		Xing	cv400	XVal Session 50	1	XVal Session 50-Typing - Text-1		2012-07-14 10:21:21.202000
	Edit pad (rev 902)		sluggo	cv411	XVal Session 50	1	XVal Session 50-Typing - Text-1		2012-07-14 10:21:21.287000
	Edit pad (rev 903)		Brady	cv405	XVal Session 50	1	XVal Session 50-Typing - Text-1		2012-07-14 10:21:21.634000
	Edit pad (rev 904)		Xing	cv400	XVal Session 50	1	XVal Session 50-Typing - Text-1		2012-07-14 10:21:21.706000
	Edit pad (rev 905)		sluggo	cv411	XVal Session 50	1	XVal Session 50-Typing - Text-1		2012-07-14 10:21:21.790000
	Edit pad (rev 906)		nic	cv403	XVal Session 50	1	XVal Session 50-Typing - Text-1		2012-07-14 10:21:21.930000
	Edit pad (rev 907)		Brady	cv405	XVal Session 50	1	XVal Session 50-Typing - Text-1		2012-07-14 10:21:22.134000
	Edit pad (rev 908)		Xing	cv400	XVal Session 50	1	XVal Session 50-Typing - Text-1		2012-07-14 10:21:22.205000
	Edit pad (rev 909)		sluggo	cv411	XVal Session 50	1	XVal Session 50-Typing - Text-1		2012-07-14 10:21:22.298000
	Edit pad (rev 910)		nic	cv403	XVal Session 50	1	XVal Session 50-Typing - Text-1		2012-07-14 10:21:22.438000
	Edit pad (rev 911)		Brady	cv405	XVal Session 50	1	XVal Session 50-Typing - Text-1		2012-07-14 10:21:22.635000
	Edit pad (rev 912)		Xing	cv400	XVal Session 50	1	XVal Session 50-Typing - Text-1		2012-07-14 10:21:22.707000
	Edit pad (rev 913)		sluggo	cv411	XVal Session 50	1	XVal Session 50-Typing - Text-1		2012-07-14 10:21:22.798000
	Edit pad (rev 914)		nic	cv403	XVal Session 50	1	XVal Session 50-Typing - Text-1		2012-07-14 10:21:22.937000
	Edit pad (rev 915)		Brady	cv405	XVal Session 50	1	XVal Session 50-Typing - Text-1		2012-07-14 10:21:23.134000
	Edit pad (rev 916)		sluggo	cv411	XVal Session 50	1	XVal Session 50-Typing - Text-1		2012-07-14 10:21:23.299000
	Edit pad (rev 917)		nic	cv403	XVal Session 50	1	XVal Session 50-Typing - Text-1		2012-07-14 10:21:23.438000
	Edit pad (rev 918)		Brady	cv405	XVal Session 50	1	XVal Session 50-Typing - Text-1		2012-07-14 10:21:23.634000
	Edit pad (rev 919)		sluggo	cv411	XVal Session 50	1	XVal Session 50-Typing - Text-1		2012-07-14 10:21:23.883000
	Edit pad (rev 920)		Brady	cv405	XVal Session 50	1	XVal Session 50-Typing - Text-1		2012-07-14 10:21:24.134000
	Edit pad (rev 921)		nic	cv403	XVal Session 50	1	XVal Session 50-Typing - Text-1		2012-07-14 10:21:24.251000
	Edit pad (rev 922)		sluggo	cv411	XVal Session 50	1	XVal Session 50-Typing - Text-1		2012-07-14 10:21:24.429000
	Edit pad (rev 923)		Brady	cv405	XVal Session 50	1	XVal Session 50-Typing - Text-1		2012-07-14 10:21:24.727000
	Edit pad (rev 924)		nic	cv403	XVal Session 50	1	XVal Session 50-Typing - Text-1		2012-07-14 10:21:24.753000
	Edit pad (rev 925)		sluggo	cv411	XVal Session 50	1	XVal Session 50-Typing - Text-1		2012-07-14 10:21:24.932000
	Edit pad (rev 926)		Brady	cv405	XVal Session 50	1	XVal Session 50-Typing - Text-1		2012-07-14 10:21:25.236000
	Edit pad (rev 927)		sluggo	cv411	XVal Session 50	1	XVal Session 50-Typing - Text-1		2012-07-14 10:21:25.441000
	Edit pad (rev 928)		nic	cv403	XVal Session 50	1	XVal Session 50-Typing - Text-1		2012-07-14 10:21:25.490000
	Edit pad (rev 929)		Xing	cv400	XVal Session 50	1	XVal Session 50-Typing - Text-1		2012-07-14 10:21:25.673000
	Edit pad (rev 930)		sluggo	cv411	XVal Session 50	1	XVal Session 50-Typing - Text-1		2012-07-14 10:21:25.941000
	Edit pad (rev 931)		nic	cv403	XVal Session 50	1	XVal Session 50-Typing - Text-1		2012-07-14 10:21:26.002000
	Edit pad (rev 932)		Brady	cv405	XVal Session 50	1	XVal Session 50-Typing - Text-1		2012-07-14 10:21:26.048000
	Edit pad (rev 933)		Xing	cv400	XVal Session 50	1	XVal Session 50-Typing - Text-1		2012-07-14 10:21:26.392000
	Edit pad (rev 934)		sluggo	cv411	XVal Session 50	1	XVal Session 50-Typing - Text-1		2012-07-14 10:21:26.443000
	Edit pad (rev 935)		nic	cv403	XVal Session 50	1	XVal Session 50-Typing - Text-1		2012-07-14 10:21:26.500000
	Edit pad (rev 936)		Brady	cv405	XVal Session 50	1	XVal Session 50-Typing - Text-1		2012-07-14 10:21:26.563000
	Edit pad (rev 937)		Xing	cv400	XVal Session 50	1	XVal Session 50-Typing - Text-1		2012-07-14 10:21:26.864000
	Edit pad (rev 938)		sluggo	cv411	XVal Session 50	1	XVal Session 50-Typing - Text-1		2012-07-14 10:21:26.942000
	Edit pad (rev 939)		nic	cv403	XVal Session 50	1	XVal Session 50-Typing - Text-1		2012-07-14 10:21:27
	Edit pad (rev 940)		Brady	cv405	XVal Session 50	1	XVal Session 50-Typing - Text-1		2012-07-14 10:21:27.071000
	Edit pad (rev 941)		Xing	cv400	XVal Session 50	1	XVal Session 50-Typing - Text-1		2012-07-14 10:21:27.363000
	Edit pad (rev 942)		sluggo	cv411	XVal Session 50	1	XVal Session 50-Typing - Text-1		2012-07-14 10:21:27.442000
	Edit pad (rev 943)		nic	cv403	XVal Session 50	1	XVal Session 50-Typing - Text-1		2012-07-14 10:21:27.521000
	Edit pad (rev 944)		Brady	cv405	XVal Session 50	1	XVal Session 50-Typing - Text-1		2012-07-14 10:21:27.572000
	Edit pad (rev 945)		Xing	cv400	XVal Session 50	1	XVal Session 50-Typing - Text-1		2012-07-14 10:21:27.864000
	Edit pad (rev 946)		sluggo	cv411	XVal Session 50	1	XVal Session 50-Typing - Text-1		2012-07-14 10:21:27.955000
	Edit pad (rev 947)		nic	cv403	XVal Session 50	1	XVal Session 50-Typing - Text-1		2012-07-14 10:21:28.032000
	Edit pad (rev 948)		Brady	cv405	XVal Session 50	1	XVal Session 50-Typing - Text-1		2012-07-14 10:21:28.071000
	Edit pad (rev 949)		Xing	cv400	XVal Session 50	1	XVal Session 50-Typing - Text-1		2012-07-14 10:21:28.364000
	Edit pad (rev 950)		sluggo	cv411	XVal Session 50	1	XVal Session 50-Typing - Text-1		2012-07-14 10:21:28.460000
	Edit pad (rev 951)		nic	cv403	XVal Session 50	1	XVal Session 50-Typing - Text-1		2012-07-14 10:21:28.540000
	Edit pad (rev 952)		Brady	cv405	XVal Session 50	1	XVal Session 50-Typing - Text-1		2012-07-14 10:21:28.583000
	Edit pad (rev 953)		Xing	cv400	XVal Session 50	1	XVal Session 50-Typing - Text-1		2012-07-14 10:21:28.863000
	Edit pad (rev 954)		sluggo	cv411	XVal Session 50	1	XVal Session 50-Typing - Text-1		2012-07-14 10:21:28.967000
	Edit pad (rev 955)		nic	cv403	XVal Session 50	1	XVal Session 50-Typing - Text-1		2012-07-14 10:21:29.048000
	Edit pad (rev 956)		Xing	cv400	XVal Session 50	1	XVal Session 50-Typing - Text-1		2012-07-14 10:21:29.364000
	Edit pad (rev 957)		sluggo	cv411	XVal Session 50	1	XVal Session 50-Typing - Text-1		2012-07-14 10:21:29.482000
	Edit pad (rev 958)		nic	cv403	XVal Session 50	1	XVal Session 50-Typing - Text-1		2012-07-14 10:21:29.546000
	Edit pad (rev 959)		Xing	cv400	XVal Session 50	1	XVal Session 50-Typing - Text-1		2012-07-14 10:21:29.907000
	Edit pad (rev 960)		sluggo	cv411	XVal Session 50	1	XVal Session 50-Typing - Text-1		2012-07-14 10:21:30.002000
	Edit pad (rev 961)		nic	cv403	XVal Session 50	1	XVal Session 50-Typing - Text-1		2012-07-14 10:21:30.047000
	Edit pad (rev 962)		Xing	cv400	XVal Session 50	1	XVal Session 50-Typing - Text-1		2012-07-14 10:21:30.409000
	Edit pad (rev 963)		sluggo	cv411	XVal Session 50	1	XVal Session 50-Typing - Text-1		2012-07-14 10:21:30.503000
	Edit pad (rev 964)		nic	cv403	XVal Session 50	1	XVal Session 50-Typing - Text-1		2012-07-14 10:21:30.548000
	Edit pad (rev 965)		Xing	cv400	XVal Session 50	1	XVal Session 50-Typing - Text-1		2012-07-14 10:21:30.915000
	Edit pad (rev 966)		sluggo	cv411	XVal Session 50	1	XVal Session 50-Typing - Text-1		2012-07-14 10:21:31.004000
	Edit pad (rev 967)		nic	cv403	XVal Session 50	1	XVal Session 50-Typing - Text-1		2012-07-14 10:21:31.047000
	Edit pad (rev 968)		Xing	cv400	XVal Session 50	1	XVal Session 50-Typing - Text-1		2012-07-14 10:21:31.428000
	Edit pad (rev 969)		sluggo	cv411	XVal Session 50	1	XVal Session 50-Typing - Text-1		2012-07-14 10:21:31.502000
	Edit pad (rev 970)		nic	cv403	XVal Session 50	1	XVal Session 50-Typing - Text-1		2012-07-14 10:21:31.554000
	Edit pad (rev 971)		sluggo	cv411	XVal Session 50	1	XVal Session 50-Typing - Text-1		2012-07-14 10:21:32.004000
	Edit pad (rev 972)		nic	cv403	XVal Session 50	1	XVal Session 50-Typing - Text-1		2012-07-14 10:21:32.056000
	Edit pad (rev 973)		sluggo	cv411	XVal Session 50	1	XVal Session 50-Typing - Text-1		2012-07-14 10:21:32.504000
	Edit pad (rev 974)		nic	cv403	XVal Session 50	1	XVal Session 50-Typing - Text-1		2012-07-14 10:21:32.562000
	Edit pad (rev 975)		sluggo	cv411	XVal Session 50	1	XVal Session 50-Typing - Text-1		2012-07-14 10:21:33.004000
	Edit pad (rev 976)		nic	cv403	XVal Session 50	1	XVal Session 50-Typing - Text-1		2012-07-14 10:21:33.063000
	Edit pad (rev 977)		sluggo	cv411	XVal Session 50	1	XVal Session 50-Typing - Text-1		2012-07-14 10:21:33.504000
	Edit pad (rev 978)		nic	cv403	XVal Session 50	1	XVal Session 50-Typing - Text-1		2012-07-14 10:21:33.563000
	Edit pad (rev 979)		Xing	cv400	XVal Session 50	1	XVal Session 50-Typing - Text-1		2012-07-14 10:21:33.567000
	Edit pad (rev 980)		nic	cv403	XVal Session 50	1	XVal Session 50-Typing - Text-1		2012-07-14 10:21:34.065000
	Edit pad (rev 981)		nic	cv403	XVal Session 50	1	XVal Session 50-Typing - Text-1		2012-07-14 10:21:34.564000
	Edit pad (rev 982)		sluggo	cv411	XVal Session 50	1	XVal Session 50-Typing - Text-1		2012-07-14 10:21:34.617000
	Edit pad (rev 983)		nic	cv403	XVal Session 50	1	XVal Session 50-Typing - Text-1		2012-07-14 10:21:35.063000
	Edit pad (rev 984)		sluggo	cv411	XVal Session 50	1	XVal Session 50-Typing - Text-1		2012-07-14 10:21:35.135000
	Edit pad (rev 985)		Xing	cv400	XVal Session 50	1	XVal Session 50-Typing - Text-1		2012-07-14 10:21:35.146000
	Edit pad (rev 986)		nic	cv403	XVal Session 50	1	XVal Session 50-Typing - Text-1		2012-07-14 10:21:35.565000
	Edit pad (rev 987)		sluggo	cv411	XVal Session 50	1	XVal Session 50-Typing - Text-1		2012-07-14 10:21:35.653000
	Edit pad (rev 988)		Xing	cv400	XVal Session 50	1	XVal Session 50-Typing - Text-1		2012-07-14 10:21:35.658000
	Edit pad (rev 989)		nic	cv403	XVal Session 50	1	XVal Session 50-Typing - Text-1		2012-07-14 10:21:36.070000
	Edit pad (rev 990)		sluggo	cv411	XVal Session 50	1	XVal Session 50-Typing - Text-1		2012-07-14 10:21:36.159000
	Edit pad (rev 991)		Xing	cv400	XVal Session 50	1	XVal Session 50-Typing - Text-1		2012-07-14 10:21:36.161000
	Edit pad (rev 992)		nic	cv403	XVal Session 50	1	XVal Session 50-Typing - Text-1		2012-07-14 10:21:36.580000
	Edit pad (rev 993)		sluggo	cv411	XVal Session 50	1	XVal Session 50-Typing - Text-1		2012-07-14 10:21:36.666000
	Edit pad (rev 994)		Xing	cv400	XVal Session 50	1	XVal Session 50-Typing - Text-1		2012-07-14 10:21:36.669000
	Edit pad (rev 995)		Brady	cv405	XVal Session 50	1	XVal Session 50-Typing - Text-1		2012-07-14 10:21:37.053000
	Edit pad (rev 996)		nic	cv403	XVal Session 50	1	XVal Session 50-Typing - Text-1		2012-07-14 10:21:37.080000
	Edit pad (rev 997)		sluggo	cv411	XVal Session 50	1	XVal Session 50-Typing - Text-1		2012-07-14 10:21:37.169000
	Edit pad (rev 998)		Xing	cv400	XVal Session 50	1	XVal Session 50-Typing - Text-1		2012-07-14 10:21:37.175000
	Edit pad (rev 999)		nic	cv403	XVal Session 50	1	XVal Session 50-Typing - Text-1		2012-07-14 10:21:37.595000
	Edit pad (rev 1000)		sluggo	cv411	XVal Session 50	1	XVal Session 50-Typing - Text-1		2012-07-14 10:21:37.674000
	Edit pad (rev 1001)		Xing	cv400	XVal Session 50	1	XVal Session 50-Typing - Text-1		2012-07-14 10:21:37.864000
	Edit pad (rev 1002)		Brady	cv405	XVal Session 50	1	XVal Session 50-Typing - Text-1		2012-07-14 10:21:38.099000
	Edit pad (rev 1003)		nic	cv403	XVal Session 50	1	XVal Session 50-Typing - Text-1		2012-07-14 10:21:38.129000
	Edit pad (rev 1004)		sluggo	cv411	XVal Session 50	1	XVal Session 50-Typing - Text-1		2012-07-14 10:21:38.188000
	Edit pad (rev 1005)		nic	cv403	XVal Session 50	1	XVal Session 50-Typing - Text-1		2012-07-14 10:21:38.628000
	Edit pad (rev 1006)		sluggo	cv411	XVal Session 50	1	XVal Session 50-Typing - Text-1		2012-07-14 10:21:38.688000
	Edit pad (rev 1007)		nic	cv403	XVal Session 50	1	XVal Session 50-Typing - Text-1		2012-07-14 10:21:39.164000
	Edit pad (rev 1008)		sluggo	cv411	XVal Session 50	1	XVal Session 50-Typing - Text-1		2012-07-14 10:21:39.194000
	Edit pad (rev 1009)		nic	cv403	XVal Session 50	1	XVal Session 50-Typing - Text-1		2012-07-14 10:21:39.673000
	Edit pad (rev 1010)		sluggo	cv411	XVal Session 50	1	XVal Session 50-Typing - Text-1		2012-07-14 10:21:39.706000
	Edit pad (rev 1011)		nic	cv403	XVal Session 50	1	XVal Session 50-Typing - Text-1		2012-07-14 10:21:40.173000
	Edit pad (rev 1012)		sluggo	cv411	XVal Session 50	1	XVal Session 50-Typing - Text-1		2012-07-14 10:21:40.207000
	Edit pad (rev 1013)		nic	cv403	XVal Session 50	1	XVal Session 50-Typing - Text-1		2012-07-14 10:21:40.672000
	Edit pad (rev 1014)		sluggo	cv411	XVal Session 50	1	XVal Session 50-Typing - Text-1		2012-07-14 10:21:40.706000
	Edit pad (rev 1015)		Xing	cv400	XVal Session 50	1	XVal Session 50-Typing - Text-1		2012-07-14 10:21:40.708000
	Edit pad (rev 1016)		nic	cv403	XVal Session 50	1	XVal Session 50-Typing - Text-1		2012-07-14 10:21:41.173000
	Edit pad (rev 1017)		sluggo	cv411	XVal Session 50	1	XVal Session 50-Typing - Text-1		2012-07-14 10:21:41.207000
	Edit pad (rev 1018)		nic	cv403	XVal Session 50	1	XVal Session 50-Typing - Text-1		2012-07-14 10:21:41.678000
	Edit pad (rev 1019)		sluggo	cv411	XVal Session 50	1	XVal Session 50-Typing - Text-1		2012-07-14 10:21:41.707000
	Edit pad (rev 1020)		nic	cv403	XVal Session 50	1	XVal Session 50-Typing - Text-1		2012-07-14 10:21:42.188000
	Edit pad (rev 1021)		sluggo	cv411	XVal Session 50	1	XVal Session 50-Typing - Text-1		2012-07-14 10:21:42.205000
	Edit pad (rev 1022)		nic	cv403	XVal Session 50	1	XVal Session 50-Typing - Text-1		2012-07-14 10:21:42.690000
	Edit pad (rev 1023)		sluggo	cv411	XVal Session 50	1	XVal Session 50-Typing - Text-1		2012-07-14 10:21:42.707000
	Edit pad (rev 1024)		nic	cv403	XVal Session 50	1	XVal Session 50-Typing - Text-1		2012-07-14 10:21:43.191000
	Edit pad (rev 1025)		nic	cv403	XVal Session 50	1	XVal Session 50-Typing - Text-1		2012-07-14 10:21:43.692000
	Edit pad (rev 1026)		nic	cv403	XVal Session 50	1	XVal Session 50-Typing - Text-1		2012-07-14 10:21:44.196000
	Edit pad (rev 1027)		nic	cv403	XVal Session 50	1	XVal Session 50-Typing - Text-1		2012-07-14 10:21:44.705000
	Edit pad (rev 1028)		nic	cv403	XVal Session 50	1	XVal Session 50-Typing - Text-1		2012-07-14 10:21:45.204000
	Edit pad (rev 1029)		Xing	cv400	XVal Session 50	1	XVal Session 50-Typing - Text-1		2012-07-14 10:21:45.407000
	Edit pad (rev 1030)		nic	cv403	XVal Session 50	1	XVal Session 50-Typing - Text-1		2012-07-14 10:21:45.713000
	Edit pad (rev 1031)		Xing	cv400	XVal Session 50	1	XVal Session 50-Typing - Text-1		2012-07-14 10:21:45.914000
	Edit pad (rev 1032)		Xing	cv400	XVal Session 50	1	XVal Session 50-Typing - Text-1		2012-07-14 10:21:46.409000
	Edit pad (rev 1033)		nic	cv403	XVal Session 50	1	XVal Session 50-Typing - Text-1		2012-07-14 10:21:46.503000
	Edit pad (rev 1034)		Xing	cv400	XVal Session 50	1	XVal Session 50-Typing - Text-1		2012-07-14 10:21:46.919000
	Edit pad (rev 1035)		nic	cv403	XVal Session 50	1	XVal Session 50-Typing - Text-1		2012-07-14 10:21:47.011000
	Edit pad (rev 1036)		Xing	cv400	XVal Session 50	1	XVal Session 50-Typing - Text-1		2012-07-14 10:21:47.428000
	Edit pad (rev 1037)		nic	cv403	XVal Session 50	1	XVal Session 50-Typing - Text-1		2012-07-14 10:21:47.508000
	Edit pad (rev 1038)		nic	cv403	XVal Session 50	1	XVal Session 50-Typing - Text-1		2012-07-14 10:21:48.594000
	Edit pad (rev 1039)		nic	cv403	XVal Session 50	1	XVal Session 50-Typing - Text-1		2012-07-14 10:21:49.095000
	Edit pad (rev 1040)		nic	cv403	XVal Session 50	1	XVal Session 50-Typing - Text-1		2012-07-14 10:21:49.595000
	Edit pad (rev 1041)		nic	cv403	XVal Session 50	1	XVal Session 50-Typing - Text-1		2012-07-14 10:21:50.103000
	Edit pad (rev 1042)		nic	cv403	XVal Session 50	1	XVal Session 50-Typing - Text-1		2012-07-14 10:21:50.611000
	Edit pad (rev 1043)		nic	cv403	XVal Session 50	1	XVal Session 50-Typing - Text-1		2012-07-14 10:21:51.116000
	Edit pad (rev 1044)		nic	cv403	XVal Session 50	1	XVal Session 50-Typing - Text-1		2012-07-14 10:21:51.649000
	Edit pad (rev 1045)		nic	cv403	XVal Session 50	1	XVal Session 50-Typing - Text-1		2012-07-14 10:21:52.125000
	Edit pad (rev 1046)		Xing	cv400	XVal Session 50	1	XVal Session 50-Typing - Text-1		2012-07-14 10:21:52.423000
	Edit pad (rev 1047)		nic	cv403	XVal Session 50	1	XVal Session 50-Typing - Text-1		2012-07-14 10:21:52.627000
	Edit pad (rev 1048)		Xing	cv400	XVal Session 50	1	XVal Session 50-Typing - Text-1		2012-07-14 10:21:52.925000
	Edit pad (rev 1049)		nic	cv403	XVal Session 50	1	XVal Session 50-Typing - Text-1		2012-07-14 10:21:53.128000
	Edit pad (rev 1050)		Xing	cv400	XVal Session 50	1	XVal Session 50-Typing - Text-1		2012-07-14 10:21:53.425000
	Edit pad (rev 1051)		nic	cv403	XVal Session 50	1	XVal Session 50-Typing - Text-1		2012-07-14 10:21:53.627000
	Edit pad (rev 1052)		Xing	cv400	XVal Session 50	1	XVal Session 50-Typing - Text-1		2012-07-14 10:21:53.931000
	Edit pad (rev 1053)		nic	cv403	XVal Session 50	1	XVal Session 50-Typing - Text-1		2012-07-14 10:21:54.141000
	Edit pad (rev 1054)		Xing	cv400	XVal Session 50	1	XVal Session 50-Typing - Text-1		2012-07-14 10:21:54.427000
	Edit pad (rev 1055)		nic	cv403	XVal Session 50	1	XVal Session 50-Typing - Text-1		2012-07-14 10:21:54.641000
	Edit pad (rev 1056)		Brady	cv405	XVal Session 50	1	XVal Session 50-Typing - Text-1		2012-07-14 10:21:55.143000
	Edit pad (rev 1057)		Xing	cv400	XVal Session 50	1	XVal Session 50-Typing - Text-1		2012-07-14 10:21:55.146000
	Edit pad (rev 1058)		nic	cv403	XVal Session 50	1	XVal Session 50-Typing - Text-1		2012-07-14 10:21:55.161000
	Edit pad (rev 1059)		sluggo	cv411	XVal Session 50	1	XVal Session 50-Typing - Text-1		2012-07-14 10:21:55.421000
	Edit pad (rev 1060)		Xing	cv400	XVal Session 50	1	XVal Session 50-Typing - Text-1		2012-07-14 10:21:55.645000
	Edit pad (rev 1061)		nic	cv403	XVal Session 50	1	XVal Session 50-Typing - Text-1		2012-07-14 10:21:55.664000
	Edit pad (rev 1062)		sluggo	cv411	XVal Session 50	1	XVal Session 50-Typing - Text-1		2012-07-14 10:21:55.925000
	Edit pad (rev 1063)		Xing	cv400	XVal Session 50	1	XVal Session 50-Typing - Text-1		2012-07-14 10:21:56.166000
	Edit pad (rev 1064)		nic	cv403	XVal Session 50	1	XVal Session 50-Typing - Text-1		2012-07-14 10:21:56.181000
	Edit pad (rev 1065)		Brady	cv405	XVal Session 50	1	XVal Session 50-Typing - Text-1		2012-07-14 10:21:56.248000
	Edit pad (rev 1066)		sluggo	cv411	XVal Session 50	1	XVal Session 50-Typing - Text-1		2012-07-14 10:21:56.435000
	Edit pad (rev 1067)		Xing	cv400	XVal Session 50	1	XVal Session 50-Typing - Text-1		2012-07-14 10:21:56.659000
	Edit pad (rev 1068)		nic	cv403	XVal Session 50	1	XVal Session 50-Typing - Text-1		2012-07-14 10:21:56.684000
	Edit pad (rev 1069)		Brady	cv405	XVal Session 50	1	XVal Session 50-Typing - Text-1		2012-07-14 10:21:56.759000
	Edit pad (rev 1070)		sluggo	cv411	XVal Session 50	1	XVal Session 50-Typing - Text-1		2012-07-14 10:21:56.925000
	Edit pad (rev 1071)		Xing	cv400	XVal Session 50	1	XVal Session 50-Typing - Text-1		2012-07-14 10:21:57.158000
	Edit pad (rev 1072)		nic	cv403	XVal Session 50	1	XVal Session 50-Typing - Text-1		2012-07-14 10:21:57.188000
	Edit pad (rev 1073)		Brady	cv405	XVal Session 50	1	XVal Session 50-Typing - Text-1		2012-07-14 10:21:57.259000
	Edit pad (rev 1074)		sluggo	cv411	XVal Session 50	1	XVal Session 50-Typing - Text-1		2012-07-14 10:21:57.425000
	Edit pad (rev 1075)		nic	cv403	XVal Session 50	1	XVal Session 50-Typing - Text-1		2012-07-14 10:21:57.690000
	Edit pad (rev 1076)		Xing	cv400	XVal Session 50	1	XVal Session 50-Typing - Text-1		2012-07-14 10:21:57.724000
	Edit pad (rev 1077)		Brady	cv405	XVal Session 50	1	XVal Session 50-Typing - Text-1		2012-07-14 10:21:57.761000
	Edit pad (rev 1078)		sluggo	cv411	XVal Session 50	1	XVal Session 50-Typing - Text-1		2012-07-14 10:21:57.926000
	Edit pad (rev 1079)		nic	cv403	XVal Session 50	1	XVal Session 50-Typing - Text-1		2012-07-14 10:21:58.191000
	Edit pad (rev 1080)		Xing	cv400	XVal Session 50	1	XVal Session 50-Typing - Text-1		2012-07-14 10:21:58.206000
	Edit pad (rev 1081)		Brady	cv405	XVal Session 50	1	XVal Session 50-Typing - Text-1		2012-07-14 10:21:58.274000
	Edit pad (rev 1082)		sluggo	cv411	XVal Session 50	1	XVal Session 50-Typing - Text-1		2012-07-14 10:21:58.425000
	Edit pad (rev 1083)		nic	cv403	XVal Session 50	1	XVal Session 50-Typing - Text-1		2012-07-14 10:21:58.690000
	Edit pad (rev 1084)		Xing	cv400	XVal Session 50	1	XVal Session 50-Typing - Text-1		2012-07-14 10:21:58.706000
	Edit pad (rev 1085)		Brady	cv405	XVal Session 50	1	XVal Session 50-Typing - Text-1		2012-07-14 10:21:58.773000
	Edit pad (rev 1086)		sluggo	cv411	XVal Session 50	1	XVal Session 50-Typing - Text-1		2012-07-14 10:21:58.925000
	Edit pad (rev 1087)		nic	cv403	XVal Session 50	1	XVal Session 50-Typing - Text-1		2012-07-14 10:21:59.192000
	Edit pad (rev 1088)		Xing	cv400	XVal Session 50	1	XVal Session 50-Typing - Text-1		2012-07-14 10:21:59.213000
	Edit pad (rev 1089)		Brady	cv405	XVal Session 50	1	XVal Session 50-Typing - Text-1		2012-07-14 10:21:59.277000
	Edit pad (rev 1090)		sluggo	cv411	XVal Session 50	1	XVal Session 50-Typing - Text-1		2012-07-14 10:21:59.425000
	Edit pad (rev 1091)		nic	cv403	XVal Session 50	1	XVal Session 50-Typing - Text-1		2012-07-14 10:21:59.690000
	Edit pad (rev 1092)		Xing	cv400	XVal Session 50	1	XVal Session 50-Typing - Text-1		2012-07-14 10:21:59.729000
	Edit pad (rev 1093)		Brady	cv405	XVal Session 50	1	XVal Session 50-Typing - Text-1		2012-07-14 10:21:59.789000
	Edit pad (rev 1094)		sluggo	cv411	XVal Session 50	1	XVal Session 50-Typing - Text-1		2012-07-14 10:22:00.046000
	Edit pad (rev 1095)		nic	cv403	XVal Session 50	1	XVal Session 50-Typing - Text-1		2012-07-14 10:22:00.189000
	Edit pad (rev 1096)		Brady	cv405	XVal Session 50	1	XVal Session 50-Typing - Text-1		2012-07-14 10:22:00.291000
	Edit pad (rev 1097)		sluggo	cv411	XVal Session 50	1	XVal Session 50-Typing - Text-1		2012-07-14 10:22:00.550000
	Edit pad (rev 1098)		nic	cv403	XVal Session 50	1	XVal Session 50-Typing - Text-1		2012-07-14 10:22:00.753000
	Edit pad (rev 1099)		Brady	cv405	XVal Session 50	1	XVal Session 50-Typing - Text-1		2012-07-14 10:22:00.790000
	Edit pad (rev 1100)		sluggo	cv411	XVal Session 50	1	XVal Session 50-Typing - Text-1		2012-07-14 10:22:01.051000
	Edit pad (rev 1101)		nic	cv403	XVal Session 50	1	XVal Session 50-Typing - Text-1		2012-07-14 10:22:01.266000
	Edit pad (rev 1102)		Brady	cv405	XVal Session 50	1	XVal Session 50-Typing - Text-1		2012-07-14 10:22:01.289000
	Edit pad (rev 1103)		sluggo	cv411	XVal Session 50	1	XVal Session 50-Typing - Text-1		2012-07-14 10:22:01.552000
	Edit pad (rev 1104)		nic	cv403	XVal Session 50	1	XVal Session 50-Typing - Text-1		2012-07-14 10:22:01.766000
	Edit pad (rev 1105)		Brady	cv405	XVal Session 50	1	XVal Session 50-Typing - Text-1		2012-07-14 10:22:01.968000
	Edit pad (rev 1106)		sluggo	cv411	XVal Session 50	1	XVal Session 50-Typing - Text-1		2012-07-14 10:22:02.056000
	Edit pad (rev 1107)		nic	cv403	XVal Session 50	1	XVal Session 50-Typing - Text-1		2012-07-14 10:22:02.268000
	Edit pad (rev 1108)		Brady	cv405	XVal Session 50	1	XVal Session 50-Typing - Text-1		2012-07-14 10:22:02.478000
	Edit pad (rev 1109)		sluggo	cv411	XVal Session 50	1	XVal Session 50-Typing - Text-1		2012-07-14 10:22:02.567000
	Edit pad (rev 1110)		nic	cv403	XVal Session 50	1	XVal Session 50-Typing - Text-1		2012-07-14 10:22:02.781000
	Edit pad (rev 1111)		Brady	cv405	XVal Session 50	1	XVal Session 50-Typing - Text-1		2012-07-14 10:22:02.980000
	Edit pad (rev 1112)		sluggo	cv411	XVal Session 50	1	XVal Session 50-Typing - Text-1		2012-07-14 10:22:03.072000
	Edit pad (rev 1113)		nic	cv403	XVal Session 50	1	XVal Session 50-Typing - Text-1		2012-07-14 10:22:03.281000
	Edit pad (rev 1114)		Brady	cv405	XVal Session 50	1	XVal Session 50-Typing - Text-1		2012-07-14 10:22:03.494000
	Edit pad (rev 1115)		sluggo	cv411	XVal Session 50	1	XVal Session 50-Typing - Text-1		2012-07-14 10:22:03.574000
	Edit pad (rev 1116)		nic	cv403	XVal Session 50	1	XVal Session 50-Typing - Text-1		2012-07-14 10:22:03.904000
	Edit pad (rev 1117)		Brady	cv405	XVal Session 50	1	XVal Session 50-Typing - Text-1		2012-07-14 10:22:03.993000
	Edit pad (rev 1118)		sluggo	cv411	XVal Session 50	1	XVal Session 50-Typing - Text-1		2012-07-14 10:22:04.080000
	Edit pad (rev 1119)		nic	cv403	XVal Session 50	1	XVal Session 50-Typing - Text-1		2012-07-14 10:22:04.408000
	Edit pad (rev 1120)		Brady	cv405	XVal Session 50	1	XVal Session 50-Typing - Text-1		2012-07-14 10:22:04.493000
	Edit pad (rev 1121)		sluggo	cv411	XVal Session 50	1	XVal Session 50-Typing - Text-1		2012-07-14 10:22:04.580000
	Edit pad (rev 1122)		nic	cv403	XVal Session 50	1	XVal Session 50-Typing - Text-1		2012-07-14 10:22:04.908000
	Edit pad (rev 1123)		Brady	cv405	XVal Session 50	1	XVal Session 50-Typing - Text-1		2012-07-14 10:22:04.993000
	Edit pad (rev 1124)		sluggo	cv411	XVal Session 50	1	XVal Session 50-Typing - Text-1		2012-07-14 10:22:05.080000
	Edit pad (rev 1125)		Brady	cv405	XVal Session 50	1	XVal Session 50-Typing - Text-1		2012-07-14 10:22:05.493000
	Edit pad (rev 1126)		sluggo	cv411	XVal Session 50	1	XVal Session 50-Typing - Text-1		2012-07-14 10:22:05.582000
	Edit pad (rev 1127)		nic	cv403	XVal Session 50	1	XVal Session 50-Typing - Text-1		2012-07-14 10:22:05.613000
	Edit pad (rev 1128)		Xing	cv400	XVal Session 50	1	XVal Session 50-Typing - Text-1		2012-07-14 10:22:05.897000
	Edit pad (rev 1129)		Brady	cv405	XVal Session 50	1	XVal Session 50-Typing - Text-1		2012-07-14 10:22:05.993000
	Edit pad (rev 1130)		sluggo	cv411	XVal Session 50	1	XVal Session 50-Typing - Text-1		2012-07-14 10:22:06.081000
	Edit pad (rev 1131)		nic	cv403	XVal Session 50	1	XVal Session 50-Typing - Text-1		2012-07-14 10:22:06.118000
	Edit pad (rev 1132)		Xing	cv400	XVal Session 50	1	XVal Session 50-Typing - Text-1		2012-07-14 10:22:06.395000
	Edit pad (rev 1133)		Brady	cv405	XVal Session 50	1	XVal Session 50-Typing - Text-1		2012-07-14 10:22:06.513000
	Edit pad (rev 1134)		sluggo	cv411	XVal Session 50	1	XVal Session 50-Typing - Text-1		2012-07-14 10:22:06.581000
	Edit pad (rev 1135)		nic	cv403	XVal Session 50	1	XVal Session 50-Typing - Text-1		2012-07-14 10:22:06.616000
	Edit pad (rev 1136)		Brady	cv405	XVal Session 50	1	XVal Session 50-Typing - Text-1		2012-07-14 10:22:07.027000
	Edit pad (rev 1137)		nic	cv403	XVal Session 50	1	XVal Session 50-Typing - Text-1		2012-07-14 10:22:07.119000
	Edit pad (rev 1138)		Xing	cv400	XVal Session 50	1	XVal Session 50-Typing - Text-1		2012-07-14 10:22:07.143000
	Edit pad (rev 1139)		sluggo	cv411	XVal Session 50	1	XVal Session 50-Typing - Text-1		2012-07-14 10:22:07.152000
	Edit pad (rev 1140)		Brady	cv405	XVal Session 50	1	XVal Session 50-Typing - Text-1		2012-07-14 10:22:07.541000
	Edit pad (rev 1141)		nic	cv403	XVal Session 50	1	XVal Session 50-Typing - Text-1		2012-07-14 10:22:07.626000
	Edit pad (rev 1142)		sluggo	cv411	XVal Session 50	1	XVal Session 50-Typing - Text-1		2012-07-14 10:22:07.630000
	Edit pad (rev 1143)		Xing	cv400	XVal Session 50	1	XVal Session 50-Typing - Text-1		2012-07-14 10:22:07.698000
	Edit pad (rev 1144)		Brady	cv405	XVal Session 50	1	XVal Session 50-Typing - Text-1		2012-07-14 10:22:08.039000
	Edit pad (rev 1145)		sluggo	cv411	XVal Session 50	1	XVal Session 50-Typing - Text-1		2012-07-14 10:22:08.097000
	Edit pad (rev 1146)		nic	cv403	XVal Session 50	1	XVal Session 50-Typing - Text-1		2012-07-14 10:22:08.133000
	Edit pad (rev 1147)		Xing	cv400	XVal Session 50	1	XVal Session 50-Typing - Text-1		2012-07-14 10:22:08.209000
	Edit pad (rev 1148)		Brady	cv405	XVal Session 50	1	XVal Session 50-Typing - Text-1		2012-07-14 10:22:08.544000
	Edit pad (rev 1149)		sluggo	cv411	XVal Session 50	1	XVal Session 50-Typing - Text-1		2012-07-14 10:22:08.597000
	Edit pad (rev 1150)		nic	cv403	XVal Session 50	1	XVal Session 50-Typing - Text-1		2012-07-14 10:22:08.641000
	Edit pad (rev 1151)		Xing	cv400	XVal Session 50	1	XVal Session 50-Typing - Text-1		2012-07-14 10:22:08.719000
	Edit pad (rev 1152)		Brady	cv405	XVal Session 50	1	XVal Session 50-Typing - Text-1		2012-07-14 10:22:09.050000
	Edit pad (rev 1153)		sluggo	cv411	XVal Session 50	1	XVal Session 50-Typing - Text-1		2012-07-14 10:22:09.098000
	Edit pad (rev 1154)		Xing	cv400	XVal Session 50	1	XVal Session 50-Typing - Text-1		2012-07-14 10:22:09.223000
	Edit pad (rev 1155)		nic	cv403	XVal Session 50	1	XVal Session 50-Typing - Text-1		2012-07-14 10:22:09.234000
	Edit pad (rev 1156)		Brady	cv405	XVal Session 50	1	XVal Session 50-Typing - Text-1		2012-07-14 10:22:09.555000
	Edit pad (rev 1157)		sluggo	cv411	XVal Session 50	1	XVal Session 50-Typing - Text-1		2012-07-14 10:22:09.605000
	Edit pad (rev 1158)		Xing	cv400	XVal Session 50	1	XVal Session 50-Typing - Text-1		2012-07-14 10:22:09.944000
	Edit pad (rev 1159)		Brady	cv405	XVal Session 50	1	XVal Session 50-Typing - Text-1		2012-07-14 10:22:10.056000
	Edit pad (rev 1160)		sluggo	cv411	XVal Session 50	1	XVal Session 50-Typing - Text-1		2012-07-14 10:22:10.103000
	Edit pad (rev 1161)		nic	cv403	XVal Session 50	1	XVal Session 50-Typing - Text-1		2012-07-14 10:22:10.329000
	Edit pad (rev 1162)		Brady	cv405	XVal Session 50	1	XVal Session 50-Typing - Text-1		2012-07-14 10:22:10.555000
	Edit pad (rev 1163)		Xing	cv400	XVal Session 50	1	XVal Session 50-Typing - Text-1		2012-07-14 10:22:10.578000
	Edit pad (rev 1164)		sluggo	cv411	XVal Session 50	1	XVal Session 50-Typing - Text-1		2012-07-14 10:22:10.612000
	Edit pad (rev 1165)		nic	cv403	XVal Session 50	1	XVal Session 50-Typing - Text-1		2012-07-14 10:22:10.829000
	Edit pad (rev 1166)		Brady	cv405	XVal Session 50	1	XVal Session 50-Typing - Text-1		2012-07-14 10:22:11.056000
	Edit pad (rev 1167)		Xing	cv400	XVal Session 50	1	XVal Session 50-Typing - Text-1		2012-07-14 10:22:11.085000
	Edit pad (rev 1168)		sluggo	cv411	XVal Session 50	1	XVal Session 50-Typing - Text-1		2012-07-14 10:22:11.122000
	Edit pad (rev 1169)		Brady	cv405	XVal Session 50	1	XVal Session 50-Typing - Text-1		2012-07-14 10:22:11.556000
	Edit pad (rev 1170)		sluggo	cv411	XVal Session 50	1	XVal Session 50-Typing - Text-1		2012-07-14 10:22:11.617000
	Edit pad (rev 1171)		Brady	cv405	XVal Session 50	1	XVal Session 50-Typing - Text-1		2012-07-14 10:22:12.055000
	Edit pad (rev 1172)		sluggo	cv411	XVal Session 50	1	XVal Session 50-Typing - Text-1		2012-07-14 10:22:12.116000
	Edit pad (rev 1173)		Brady	cv405	XVal Session 50	1	XVal Session 50-Typing - Text-1		2012-07-14 10:22:12.556000
	Edit pad (rev 1174)		sluggo	cv411	XVal Session 50	1	XVal Session 50-Typing - Text-1		2012-07-14 10:22:12.621000
	Edit pad (rev 1175)		Brady	cv405	XVal Session 50	1	XVal Session 50-Typing - Text-1		2012-07-14 10:22:13.103000
	Edit pad (rev 1176)		sluggo	cv411	XVal Session 50	1	XVal Session 50-Typing - Text-1		2012-07-14 10:22:13.137000
	Edit pad (rev 1177)		Xing	cv400	XVal Session 50	1	XVal Session 50-Typing - Text-1		2012-07-14 10:22:13.166000
	Edit pad (rev 1178)		Brady	cv405	XVal Session 50	1	XVal Session 50-Typing - Text-1		2012-07-14 10:22:13.565000
	Edit pad (rev 1179)		sluggo	cv411	XVal Session 50	1	XVal Session 50-Typing - Text-1		2012-07-14 10:22:13.659000
	Edit pad (rev 1180)		Xing	cv400	XVal Session 50	1	XVal Session 50-Typing - Text-1		2012-07-14 10:22:13.679000
	Edit pad (rev 1181)		Brady	cv405	XVal Session 50	1	XVal Session 50-Typing - Text-1		2012-07-14 10:22:14.065000
	Edit pad (rev 1182)		Brady	cv405	XVal Session 50	1	XVal Session 50-Typing - Text-1		2012-07-14 10:22:14.578000
	Edit pad (rev 1183)		Brady	cv405	XVal Session 50	1	XVal Session 50-Typing - Text-1		2012-07-14 10:22:15.088000
	Edit pad (rev 1184)		Brady	cv405	XVal Session 50	1	XVal Session 50-Typing - Text-1		2012-07-14 10:22:15.588000
	Edit pad (rev 1185)		Brady	cv405	XVal Session 50	1	XVal Session 50-Typing - Text-1		2012-07-14 10:22:16.091000
	Edit pad (rev 1186)		Xing	cv400	XVal Session 50	1	XVal Session 50-Typing - Text-1		2012-07-14 10:22:16.322000
	Edit pad (rev 1187)		Brady	cv405	XVal Session 50	1	XVal Session 50-Typing - Text-1		2012-07-14 10:22:16.599000
	Edit pad (rev 1188)		Xing	cv400	XVal Session 50	1	XVal Session 50-Typing - Text-1		2012-07-14 10:22:16.830000
	Edit pad (rev 1189)		Brady	cv405	XVal Session 50	1	XVal Session 50-Typing - Text-1		2012-07-14 10:22:17.104000
	Edit pad (rev 1190)		Xing	cv400	XVal Session 50	1	XVal Session 50-Typing - Text-1		2012-07-14 10:22:17.332000
	Edit pad (rev 1191)		Brady	cv405	XVal Session 50	1	XVal Session 50-Typing - Text-1		2012-07-14 10:22:17.603000
	Edit pad (rev 1192)		Brady	cv405	XVal Session 50	1	XVal Session 50-Typing - Text-1		2012-07-14 10:22:18.104000
	Edit pad (rev 1193)		Brady	cv405	XVal Session 50	1	XVal Session 50-Typing - Text-1		2012-07-14 10:22:18.603000
	Edit pad (rev 1194)		Xing	cv400	XVal Session 50	1	XVal Session 50-Typing - Text-1		2012-07-14 10:22:19.029000
	Edit pad (rev 1195)		Brady	cv405	XVal Session 50	1	XVal Session 50-Typing - Text-1		2012-07-14 10:22:19.194000
	Edit pad (rev 1196)		Brady	cv405	XVal Session 50	1	XVal Session 50-Typing - Text-1		2012-07-14 10:22:19.697000
	Edit pad (rev 1197)		Brady	cv405	XVal Session 50	1	XVal Session 50-Typing - Text-1		2012-07-14 10:22:20.197000
	Edit pad (rev 1198)		Brady	cv405	XVal Session 50	1	XVal Session 50-Typing - Text-1		2012-07-14 10:22:20.697000
	Edit pad (rev 1199)		Brady	cv405	XVal Session 50	1	XVal Session 50-Typing - Text-1		2012-07-14 10:22:21.204000
	Edit pad (rev 1200)		Brady	cv405	XVal Session 50	1	XVal Session 50-Typing - Text-1		2012-07-14 10:22:21.707000
	Edit pad (rev 1201)		nic	cv403	XVal Session 50	1	XVal Session 50-Typing - Text-1		2012-07-14 10:22:21.719000
	Edit pad (rev 1202)		Brady	cv405	XVal Session 50	1	XVal Session 50-Typing - Text-1		2012-07-14 10:22:22.212000
	Edit pad (rev 1203)		nic	cv403	XVal Session 50	1	XVal Session 50-Typing - Text-1		2012-07-14 10:22:22.219000
	Edit pad (rev 1204)		Brady	cv405	XVal Session 50	1	XVal Session 50-Typing - Text-1		2012-07-14 10:22:22.712000
	Edit pad (rev 1205)		nic	cv403	XVal Session 50	1	XVal Session 50-Typing - Text-1		2012-07-14 10:22:22.720000
	Edit pad (rev 1206)		Xing	cv400	XVal Session 50	1	XVal Session 50-Typing - Text-1		2012-07-14 10:22:23.185000
	Edit pad (rev 1207)		Brady	cv405	XVal Session 50	1	XVal Session 50-Typing - Text-1		2012-07-14 10:22:23.216000
	Edit pad (rev 1208)		nic	cv403	XVal Session 50	1	XVal Session 50-Typing - Text-1		2012-07-14 10:22:23.221000
	Edit pad (rev 1209)		Xing	cv400	XVal Session 50	1	XVal Session 50-Typing - Text-1		2012-07-14 10:22:23.692000
	Edit pad (rev 1210)		Brady	cv405	XVal Session 50	1	XVal Session 50-Typing - Text-1		2012-07-14 10:22:23.716000
	Edit pad (rev 1211)		Xing	cv400	XVal Session 50	1	XVal Session 50-Typing - Text-1		2012-07-14 10:22:24.191000
	Edit pad (rev 1212)		Brady	cv405	XVal Session 50	1	XVal Session 50-Typing - Text-1		2012-07-14 10:22:24.217000
	Edit pad (rev 1213)		Xing	cv400	XVal Session 50	1	XVal Session 50-Typing - Text-1		2012-07-14 10:22:24.693000
	Edit pad (rev 1214)		Brady	cv405	XVal Session 50	1	XVal Session 50-Typing - Text-1		2012-07-14 10:22:24.718000
	Edit pad (rev 1215)		Brady	cv405	XVal Session 50	1	XVal Session 50-Typing - Text-1		2012-07-14 10:22:25.217000
	Edit pad (rev 1216)		Brady	cv405	XVal Session 50	1	XVal Session 50-Typing - Text-1		2012-07-14 10:22:25.717000
	Edit pad (rev 1217)		nic	cv403	XVal Session 50	1	XVal Session 50-Typing - Text-1		2012-07-14 10:22:25.900000
	Edit pad (rev 1218)		Xing	cv400	XVal Session 50	1	XVal Session 50-Typing - Text-1		2012-07-14 10:22:26.093000
	Edit pad (rev 1219)		Brady	cv405	XVal Session 50	1	XVal Session 50-Typing - Text-1		2012-07-14 10:22:26.227000
	Edit pad (rev 1220)		nic	cv403	XVal Session 50	1	XVal Session 50-Typing - Text-1		2012-07-14 10:22:26.406000
	Edit pad (rev 1221)		Brady	cv405	XVal Session 50	1	XVal Session 50-Typing - Text-1		2012-07-14 10:22:26.729000
	Edit pad (rev 1222)		Xing	cv400	XVal Session 50	1	XVal Session 50-Typing - Text-1		2012-07-14 10:22:26.850000
	Edit pad (rev 1223)		nic	cv403	XVal Session 50	1	XVal Session 50-Typing - Text-1		2012-07-14 10:22:26.908000
	Edit pad (rev 1224)		Brady	cv405	XVal Session 50	1	XVal Session 50-Typing - Text-1		2012-07-14 10:22:27.230000
	Edit pad (rev 1225)		Xing	cv400	XVal Session 50	1	XVal Session 50-Typing - Text-1		2012-07-14 10:22:27.365000
	Edit pad (rev 1226)		nic	cv403	XVal Session 50	1	XVal Session 50-Typing - Text-1		2012-07-14 10:22:27.411000
	Edit pad (rev 1227)		Brady	cv405	XVal Session 50	1	XVal Session 50-Typing - Text-1		2012-07-14 10:22:27.729000
	Edit pad (rev 1228)		Xing	cv400	XVal Session 50	1	XVal Session 50-Typing - Text-1		2012-07-14 10:22:27.862000
	Edit pad (rev 1229)		nic	cv403	XVal Session 50	1	XVal Session 50-Typing - Text-1		2012-07-14 10:22:28.016000
	Edit pad (rev 1230)		Xing	cv400	XVal Session 50	1	XVal Session 50-Typing - Text-1		2012-07-14 10:22:28.363000
	Edit pad (rev 1231)		nic	cv403	XVal Session 50	1	XVal Session 50-Typing - Text-1		2012-07-14 10:22:28.521000
	Edit pad (rev 1232)		nic	cv403	XVal Session 50	1	XVal Session 50-Typing - Text-1		2012-07-14 10:22:29.031000
	Edit pad (rev 1233)		Brady	cv405	XVal Session 50	1	XVal Session 50-Typing - Text-1		2012-07-14 10:22:29.522000
	Edit pad (rev 1234)		nic	cv403	XVal Session 50	1	XVal Session 50-Typing - Text-1		2012-07-14 10:22:29.533000
	Edit pad (rev 1235)		Brady	cv405	XVal Session 50	1	XVal Session 50-Typing - Text-1		2012-07-14 10:22:30.027000
	Edit pad (rev 1236)		nic	cv403	XVal Session 50	1	XVal Session 50-Typing - Text-1		2012-07-14 10:22:30.032000
	Edit pad (rev 1237)		Xing	cv400	XVal Session 50	1	XVal Session 50-Typing - Text-1		2012-07-14 10:22:30.074000
	Edit pad (rev 1238)		Brady	cv405	XVal Session 50	1	XVal Session 50-Typing - Text-1		2012-07-14 10:22:30.524000
	Edit pad (rev 1239)		nic	cv403	XVal Session 50	1	XVal Session 50-Typing - Text-1		2012-07-14 10:22:30.532000
	Edit pad (rev 1240)		Xing	cv400	XVal Session 50	1	XVal Session 50-Typing - Text-1		2012-07-14 10:22:30.581000
	Edit pad (rev 1241)		Brady	cv405	XVal Session 50	1	XVal Session 50-Typing - Text-1		2012-07-14 10:22:31.026000
	Edit pad (rev 1242)		nic	cv403	XVal Session 50	1	XVal Session 50-Typing - Text-1		2012-07-14 10:22:31.031000
	Edit pad (rev 1243)		Xing	cv400	XVal Session 50	1	XVal Session 50-Typing - Text-1		2012-07-14 10:22:31.101000
	Edit pad (rev 1244)		nic	cv403	XVal Session 50	1	XVal Session 50-Typing - Text-1		2012-07-14 10:22:31.532000
	Edit pad (rev 1245)		Brady	cv405	XVal Session 50	1	XVal Session 50-Typing - Text-1		2012-07-14 10:22:31.540000
	Edit pad (rev 1246)		Xing	cv400	XVal Session 50	1	XVal Session 50-Typing - Text-1		2012-07-14 10:22:31.607000
	Edit pad (rev 1247)		nic	cv403	XVal Session 50	1	XVal Session 50-Typing - Text-1		2012-07-14 10:22:32.032000
	Edit pad (rev 1248)		Brady	cv405	XVal Session 50	1	XVal Session 50-Typing - Text-1		2012-07-14 10:22:32.040000
	Edit pad (rev 1249)		Xing	cv400	XVal Session 50	1	XVal Session 50-Typing - Text-1		2012-07-14 10:22:32.113000
	Edit pad (rev 1250)		nic	cv403	XVal Session 50	1	XVal Session 50-Typing - Text-1		2012-07-14 10:22:32.533000
	Edit pad (rev 1251)		Brady	cv405	XVal Session 50	1	XVal Session 50-Typing - Text-1		2012-07-14 10:22:32.544000
	Edit pad (rev 1252)		Xing	cv400	XVal Session 50	1	XVal Session 50-Typing - Text-1		2012-07-14 10:22:32.614000
	Edit pad (rev 1253)		nic	cv403	XVal Session 50	1	XVal Session 50-Typing - Text-1		2012-07-14 10:22:33.039000
	Edit pad (rev 1254)		Xing	cv400	XVal Session 50	1	XVal Session 50-Typing - Text-1		2012-07-14 10:22:33.126000
	Edit pad (rev 1255)		nic	cv403	XVal Session 50	1	XVal Session 50-Typing - Text-1		2012-07-14 10:22:33.554000
	Edit pad (rev 1256)		Xing	cv400	XVal Session 50	1	XVal Session 50-Typing - Text-1		2012-07-14 10:22:33.622000
	Edit pad (rev 1257)		Brady	cv405	XVal Session 50	1	XVal Session 50-Typing - Text-1		2012-07-14 10:22:33.672000
	Edit pad (rev 1258)		nic	cv403	XVal Session 50	1	XVal Session 50-Typing - Text-1		2012-07-14 10:22:34.058000
	Edit pad (rev 1259)		Xing	cv400	XVal Session 50	1	XVal Session 50-Typing - Text-1		2012-07-14 10:22:34.131000
	Edit pad (rev 1260)		Brady	cv405	XVal Session 50	1	XVal Session 50-Typing - Text-1		2012-07-14 10:22:34.176000
	Edit pad (rev 1261)		nic	cv403	XVal Session 50	1	XVal Session 50-Typing - Text-1		2012-07-14 10:22:34.563000
	Edit pad (rev 1262)		Xing	cv400	XVal Session 50	1	XVal Session 50-Typing - Text-1		2012-07-14 10:22:34.629000
	Edit pad (rev 1263)		Brady	cv405	XVal Session 50	1	XVal Session 50-Typing - Text-1		2012-07-14 10:22:34.683000
	Edit pad (rev 1264)		nic	cv403	XVal Session 50	1	XVal Session 50-Typing - Text-1		2012-07-14 10:22:35.062000
	Edit pad (rev 1265)		Brady	cv405	XVal Session 50	1	XVal Session 50-Typing - Text-1		2012-07-14 10:22:35.184000
	Edit pad (rev 1266)		Xing	cv400	XVal Session 50	1	XVal Session 50-Typing - Text-1		2012-07-14 10:22:35.238000
	Edit pad (rev 1267)		nic	cv403	XVal Session 50	1	XVal Session 50-Typing - Text-1		2012-07-14 10:22:35.685000
	Edit pad (rev 1268)		Brady	cv405	XVal Session 50	1	XVal Session 50-Typing - Text-1		2012-07-14 10:22:35.690000
	Edit pad (rev 1269)		Xing	cv400	XVal Session 50	1	XVal Session 50-Typing - Text-1		2012-07-14 10:22:35.739000
	Edit pad (rev 1270)		nic	cv403	XVal Session 50	1	XVal Session 50-Typing - Text-1		2012-07-14 10:22:36.188000
	Edit pad (rev 1271)		Brady	cv405	XVal Session 50	1	XVal Session 50-Typing - Text-1		2012-07-14 10:22:36.197000
	Edit pad (rev 1272)		Xing	cv400	XVal Session 50	1	XVal Session 50-Typing - Text-1		2012-07-14 10:22:36.249000
	Edit pad (rev 1273)		nic	cv403	XVal Session 50	1	XVal Session 50-Typing - Text-1		2012-07-14 10:22:36.688000
	Edit pad (rev 1274)		Brady	cv405	XVal Session 50	1	XVal Session 50-Typing - Text-1		2012-07-14 10:22:36.698000
	Edit pad (rev 1275)		Xing	cv400	XVal Session 50	1	XVal Session 50-Typing - Text-1		2012-07-14 10:22:36.754000
	Edit pad (rev 1276)		nic	cv403	XVal Session 50	1	XVal Session 50-Typing - Text-1		2012-07-14 10:22:37.188000
	Edit pad (rev 1277)		Brady	cv405	XVal Session 50	1	XVal Session 50-Typing - Text-1		2012-07-14 10:22:37.205000
	Edit pad (rev 1278)		Xing	cv400	XVal Session 50	1	XVal Session 50-Typing - Text-1		2012-07-14 10:22:37.261000
	Edit pad (rev 1279)		nic	cv403	XVal Session 50	1	XVal Session 50-Typing - Text-1		2012-07-14 10:22:37.687000
	Edit pad (rev 1280)		Brady	cv405	XVal Session 50	1	XVal Session 50-Typing - Text-1		2012-07-14 10:22:37.706000
	Edit pad (rev 1281)		Xing	cv400	XVal Session 50	1	XVal Session 50-Typing - Text-1		2012-07-14 10:22:37.769000
	Edit pad (rev 1282)		sluggo	cv411	XVal Session 50	1	XVal Session 50-Typing - Text-1		2012-07-14 10:22:37.996000
	Edit pad (rev 1283)		nic	cv403	XVal Session 50	1	XVal Session 50-Typing - Text-1		2012-07-14 10:22:38.189000
	Edit pad (rev 1284)		Xing	cv400	XVal Session 50	1	XVal Session 50-Typing - Text-1		2012-07-14 10:22:38.276000
	Edit pad (rev 1285)		Brady	cv405	XVal Session 50	1	XVal Session 50-Typing - Text-1		2012-07-14 10:22:38.488000
	Edit pad (rev 1286)		sluggo	cv411	XVal Session 50	1	XVal Session 50-Typing - Text-1		2012-07-14 10:22:38.584000
	Edit pad (rev 1287)		Xing	cv400	XVal Session 50	1	XVal Session 50-Typing - Text-1		2012-07-14 10:22:38.789000
	Edit pad (rev 1288)		Brady	cv405	XVal Session 50	1	XVal Session 50-Typing - Text-1		2012-07-14 10:22:38.994000
	Edit pad (rev 1289)		sluggo	cv411	XVal Session 50	1	XVal Session 50-Typing - Text-1		2012-07-14 10:22:39.096000
	Edit pad (rev 1290)		nic	cv403	XVal Session 50	1	XVal Session 50-Typing - Text-1		2012-07-14 10:22:39.128000
	Edit pad (rev 1291)		Xing	cv400	XVal Session 50	1	XVal Session 50-Typing - Text-1		2012-07-14 10:22:39.287000
	Edit pad (rev 1292)		Brady	cv405	XVal Session 50	1	XVal Session 50-Typing - Text-1		2012-07-14 10:22:39.519000
	Edit pad (rev 1293)		sluggo	cv411	XVal Session 50	1	XVal Session 50-Typing - Text-1		2012-07-14 10:22:39.596000
	Edit pad (rev 1294)		nic	cv403	XVal Session 50	1	XVal Session 50-Typing - Text-1		2012-07-14 10:22:39.630000
	Edit pad (rev 1295)		Xing	cv400	XVal Session 50	1	XVal Session 50-Typing - Text-1		2012-07-14 10:22:39.786000
	Edit pad (rev 1296)		Brady	cv405	XVal Session 50	1	XVal Session 50-Typing - Text-1		2012-07-14 10:22:40.025000
	Edit pad (rev 1297)		sluggo	cv411	XVal Session 50	1	XVal Session 50-Typing - Text-1		2012-07-14 10:22:40.096000
	Edit pad (rev 1298)		Xing	cv400	XVal Session 50	1	XVal Session 50-Typing - Text-1		2012-07-14 10:22:40.285000
	Edit pad (rev 1299)		nic	cv403	XVal Session 50	1	XVal Session 50-Typing - Text-1		2012-07-14 10:22:40.307000
	Edit pad (rev 1300)		Brady	cv405	XVal Session 50	1	XVal Session 50-Typing - Text-1		2012-07-14 10:22:40.740000
	Edit pad (rev 1301)		Xing	cv400	XVal Session 50	1	XVal Session 50-Typing - Text-1		2012-07-14 10:22:40.791000
	Edit pad (rev 1302)		nic	cv403	XVal Session 50	1	XVal Session 50-Typing - Text-1		2012-07-14 10:22:40.812000
	Edit pad (rev 1303)		Xing	cv400	XVal Session 50	1	XVal Session 50-Typing - Text-1		2012-07-14 10:22:41.299000
	Edit pad (rev 1304)		nic	cv403	XVal Session 50	1	XVal Session 50-Typing - Text-1		2012-07-14 10:22:41.314000
	Edit pad (rev 1305)		Brady	cv405	XVal Session 50	1	XVal Session 50-Typing - Text-1		2012-07-14 10:22:41.317000
	Edit pad (rev 1306)		Xing	cv400	XVal Session 50	1	XVal Session 50-Typing - Text-1		2012-07-14 10:22:41.800000
	Edit pad (rev 1307)		Brady	cv405	XVal Session 50	1	XVal Session 50-Typing - Text-1		2012-07-14 10:22:41.820000
	Edit pad (rev 1308)		nic	cv403	XVal Session 50	1	XVal Session 50-Typing - Text-1		2012-07-14 10:22:41.838000
	Edit pad (rev 1309)		Xing	cv400	XVal Session 50	1	XVal Session 50-Typing - Text-1		2012-07-14 10:22:42.317000
	Edit pad (rev 1310)		Brady	cv405	XVal Session 50	1	XVal Session 50-Typing - Text-1		2012-07-14 10:22:42.326000
	Edit pad (rev 1311)		nic	cv403	XVal Session 50	1	XVal Session 50-Typing - Text-1		2012-07-14 10:22:42.344000
	Edit pad (rev 1312)		sluggo	cv411	XVal Session 50	1	XVal Session 50-Typing - Text-1		2012-07-14 10:22:42.387000
	Edit pad (rev 1313)		Xing	cv400	XVal Session 50	1	XVal Session 50-Typing - Text-1		2012-07-14 10:22:42.802000
	Edit pad (rev 1314)		Brady	cv405	XVal Session 50	1	XVal Session 50-Typing - Text-1		2012-07-14 10:22:42.826000
	Edit pad (rev 1315)		nic	cv403	XVal Session 50	1	XVal Session 50-Typing - Text-1		2012-07-14 10:22:42.854000
	Edit pad (rev 1316)		sluggo	cv411	XVal Session 50	1	XVal Session 50-Typing - Text-1		2012-07-14 10:22:42.887000
	Edit pad (rev 1317)		Brady	cv405	XVal Session 50	1	XVal Session 50-Typing - Text-1		2012-07-14 10:22:43.334000
	Edit pad (rev 1318)		nic	cv403	XVal Session 50	1	XVal Session 50-Typing - Text-1		2012-07-14 10:22:43.356000
	Edit pad (rev 1319)		Brady	cv405	XVal Session 50	1	XVal Session 50-Typing - Text-1		2012-07-14 10:22:43.837000
	Edit pad (rev 1320)		nic	cv403	XVal Session 50	1	XVal Session 50-Typing - Text-1		2012-07-14 10:22:43.862000
	Edit pad (rev 1321)		sluggo	cv411	XVal Session 50	1	XVal Session 50-Typing - Text-1		2012-07-14 10:22:43.871000
	Edit pad (rev 1322)		Brady	cv405	XVal Session 50	1	XVal Session 50-Typing - Text-1		2012-07-14 10:22:44.342000
	Edit pad (rev 1323)		nic	cv403	XVal Session 50	1	XVal Session 50-Typing - Text-1		2012-07-14 10:22:44.360000
	Edit pad (rev 1324)		sluggo	cv411	XVal Session 50	1	XVal Session 50-Typing - Text-1		2012-07-14 10:22:44.370000
	Edit pad (rev 1325)		Brady	cv405	XVal Session 50	1	XVal Session 50-Typing - Text-1		2012-07-14 10:22:44.855000
	Edit pad (rev 1326)		nic	cv403	XVal Session 50	1	XVal Session 50-Typing - Text-1		2012-07-14 10:22:44.859000
	Edit pad (rev 1327)		sluggo	cv411	XVal Session 50	1	XVal Session 50-Typing - Text-1		2012-07-14 10:22:44.882000
	Edit pad (rev 1328)		Brady	cv405	XVal Session 50	1	XVal Session 50-Typing - Text-1		2012-07-14 10:22:45.354000
	Edit pad (rev 1329)		sluggo	cv411	XVal Session 50	1	XVal Session 50-Typing - Text-1		2012-07-14 10:22:45.393000
	Edit pad (rev 1330)		Brady	cv405	XVal Session 50	1	XVal Session 50-Typing - Text-1		2012-07-14 10:22:45.861000
	Edit pad (rev 1331)		sluggo	cv411	XVal Session 50	1	XVal Session 50-Typing - Text-1		2012-07-14 10:22:45.894000
	Edit pad (rev 1332)		nic	cv403	XVal Session 50	1	XVal Session 50-Typing - Text-1		2012-07-14 10:22:45.922000
	Edit pad (rev 1333)		Xing	cv400	XVal Session 50	1	XVal Session 50-Typing - Text-1		2012-07-14 10:22:45.943000
	Edit pad (rev 1334)		Brady	cv405	XVal Session 50	1	XVal Session 50-Typing - Text-1		2012-07-14 10:22:46.368000
	Edit pad (rev 1335)		sluggo	cv411	XVal Session 50	1	XVal Session 50-Typing - Text-1		2012-07-14 10:22:46.395000
	Edit pad (rev 1336)		nic	cv403	XVal Session 50	1	XVal Session 50-Typing - Text-1		2012-07-14 10:22:46.425000
	Edit pad (rev 1337)		Xing	cv400	XVal Session 50	1	XVal Session 50-Typing - Text-1		2012-07-14 10:22:46.474000
	Edit pad (rev 1338)		Brady	cv405	XVal Session 50	1	XVal Session 50-Typing - Text-1		2012-07-14 10:22:46.870000
	Edit pad (rev 1339)		sluggo	cv411	XVal Session 50	1	XVal Session 50-Typing - Text-1		2012-07-14 10:22:46.899000
	Edit pad (rev 1340)		nic	cv403	XVal Session 50	1	XVal Session 50-Typing - Text-1		2012-07-14 10:22:46.939000
	Edit pad (rev 1341)		Xing	cv400	XVal Session 50	1	XVal Session 50-Typing - Text-1		2012-07-14 10:22:46.998000
	Edit pad (rev 1342)		sluggo	cv411	XVal Session 50	1	XVal Session 50-Typing - Text-1		2012-07-14 10:22:47.395000
	Edit pad (rev 1343)		nic	cv403	XVal Session 50	1	XVal Session 50-Typing - Text-1		2012-07-14 10:22:47.438000
	Edit pad (rev 1344)		Xing	cv400	XVal Session 50	1	XVal Session 50-Typing - Text-1		2012-07-14 10:22:47.495000
	Edit pad (rev 1345)		Brady	cv405	XVal Session 50	1	XVal Session 50-Typing - Text-1		2012-07-14 10:22:47.883000
	Edit pad (rev 1346)		sluggo	cv411	XVal Session 50	1	XVal Session 50-Typing - Text-1		2012-07-14 10:22:47.904000
	Edit pad (rev 1347)		nic	cv403	XVal Session 50	1	XVal Session 50-Typing - Text-1		2012-07-14 10:22:47.939000
	Edit pad (rev 1348)		sluggo	cv411	XVal Session 50	1	XVal Session 50-Typing - Text-1		2012-07-14 10:22:48.397000
	Edit pad (rev 1349)		nic	cv403	XVal Session 50	1	XVal Session 50-Typing - Text-1		2012-07-14 10:22:48.453000
	Edit pad (rev 1350)		Brady	cv405	XVal Session 50	1	XVal Session 50-Typing - Text-1		2012-07-14 10:22:48.763000
	Edit pad (rev 1351)		Xing	cv400	XVal Session 50	1	XVal Session 50-Typing - Text-1		2012-07-14 10:22:48.783000
	Edit pad (rev 1352)		sluggo	cv411	XVal Session 50	1	XVal Session 50-Typing - Text-1		2012-07-14 10:22:48.898000
	Edit pad (rev 1353)		nic	cv403	XVal Session 50	1	XVal Session 50-Typing - Text-1		2012-07-14 10:22:48.953000
	Edit pad (rev 1354)		Brady	cv405	XVal Session 50	1	XVal Session 50-Typing - Text-1		2012-07-14 10:22:49.276000
	Edit pad (rev 1355)		Xing	cv400	XVal Session 50	1	XVal Session 50-Typing - Text-1		2012-07-14 10:22:49.313000
	Edit pad (rev 1356)		sluggo	cv411	XVal Session 50	1	XVal Session 50-Typing - Text-1		2012-07-14 10:22:49.408000
	Edit pad (rev 1357)		nic	cv403	XVal Session 50	1	XVal Session 50-Typing - Text-1		2012-07-14 10:22:49.452000
	Edit pad (rev 1358)		Brady	cv405	XVal Session 50	1	XVal Session 50-Typing - Text-1		2012-07-14 10:22:49.783000
	Edit pad (rev 1359)		Xing	cv400	XVal Session 50	1	XVal Session 50-Typing - Text-1		2012-07-14 10:22:49.815000
	Edit pad (rev 1360)		sluggo	cv411	XVal Session 50	1	XVal Session 50-Typing - Text-1		2012-07-14 10:22:49.908000
	Edit pad (rev 1361)		nic	cv403	XVal Session 50	1	XVal Session 50-Typing - Text-1		2012-07-14 10:22:49.954000
	Edit pad (rev 1362)		Brady	cv405	XVal Session 50	1	XVal Session 50-Typing - Text-1		2012-07-14 10:22:50.283000
	Edit pad (rev 1363)		Xing	cv400	XVal Session 50	1	XVal Session 50-Typing - Text-1		2012-07-14 10:22:50.314000
	Edit pad (rev 1364)		sluggo	cv411	XVal Session 50	1	XVal Session 50-Typing - Text-1		2012-07-14 10:22:50.409000
	Edit pad (rev 1365)		Brady	cv405	XVal Session 50	1	XVal Session 50-Typing - Text-1		2012-07-14 10:22:50.790000
	Edit pad (rev 1366)		Xing	cv400	XVal Session 50	1	XVal Session 50-Typing - Text-1		2012-07-14 10:22:50.837000
	Edit pad (rev 1367)		nic	cv403	XVal Session 50	1	XVal Session 50-Typing - Text-1		2012-07-14 10:22:50.856000
	Edit pad (rev 1368)		sluggo	cv411	XVal Session 50	1	XVal Session 50-Typing - Text-1		2012-07-14 10:22:50.912000
	Edit pad (rev 1369)		Brady	cv405	XVal Session 50	1	XVal Session 50-Typing - Text-1		2012-07-14 10:22:51.291000
	Edit pad (rev 1370)		Xing	cv400	XVal Session 50	1	XVal Session 50-Typing - Text-1		2012-07-14 10:22:51.316000
	Edit pad (rev 1371)		nic	cv403	XVal Session 50	1	XVal Session 50-Typing - Text-1		2012-07-14 10:22:51.360000
	Edit pad (rev 1372)		sluggo	cv411	XVal Session 50	1	XVal Session 50-Typing - Text-1		2012-07-14 10:22:51.413000
	Edit pad (rev 1373)		Brady	cv405	XVal Session 50	1	XVal Session 50-Typing - Text-1		2012-07-14 10:22:51.853000
	Edit pad (rev 1374)		Xing	cv400	XVal Session 50	1	XVal Session 50-Typing - Text-1		2012-07-14 10:22:51.855000
	Edit pad (rev 1375)		nic	cv403	XVal Session 50	1	XVal Session 50-Typing - Text-1		2012-07-14 10:22:51.859000
	Edit pad (rev 1376)		sluggo	cv411	XVal Session 50	1	XVal Session 50-Typing - Text-1		2012-07-14 10:22:51.917000
	Edit pad (rev 1377)		Brady	cv405	XVal Session 50	1	XVal Session 50-Typing - Text-1		2012-07-14 10:22:52.353000
	Edit pad (rev 1378)		nic	cv403	XVal Session 50	1	XVal Session 50-Typing - Text-1		2012-07-14 10:22:52.362000
	Edit pad (rev 1379)		sluggo	cv411	XVal Session 50	1	XVal Session 50-Typing - Text-1		2012-07-14 10:22:52.429000
	Edit pad (rev 1380)		Xing	cv400	XVal Session 50	1	XVal Session 50-Typing - Text-1		2012-07-14 10:22:52.771000
	Edit pad (rev 1381)		Brady	cv405	XVal Session 50	1	XVal Session 50-Typing - Text-1		2012-07-14 10:22:52.852000
	Edit pad (rev 1382)		nic	cv403	XVal Session 50	1	XVal Session 50-Typing - Text-1		2012-07-14 10:22:52.876000
	Edit pad (rev 1383)		sluggo	cv411	XVal Session 50	1	XVal Session 50-Typing - Text-1		2012-07-14 10:22:52.940000
	Edit pad (rev 1384)		Brady	cv405	XVal Session 50	1	XVal Session 50-Typing - Text-1		2012-07-14 10:22:53.361000
	Edit pad (rev 1385)		nic	cv403	XVal Session 50	1	XVal Session 50-Typing - Text-1		2012-07-14 10:22:53.381000
	Edit pad (rev 1386)		sluggo	cv411	XVal Session 50	1	XVal Session 50-Typing - Text-1		2012-07-14 10:22:53.457000
	Edit pad (rev 1387)		Brady	cv405	XVal Session 50	1	XVal Session 50-Typing - Text-1		2012-07-14 10:22:53.868000
	Edit pad (rev 1388)		nic	cv403	XVal Session 50	1	XVal Session 50-Typing - Text-1		2012-07-14 10:22:53.888000
	Edit pad (rev 1389)		sluggo	cv411	XVal Session 50	1	XVal Session 50-Typing - Text-1		2012-07-14 10:22:53.984000
	Edit pad (rev 1390)		Brady	cv405	XVal Session 50	1	XVal Session 50-Typing - Text-1		2012-07-14 10:22:54.369000
	Edit pad (rev 1391)		nic	cv403	XVal Session 50	1	XVal Session 50-Typing - Text-1		2012-07-14 10:22:54.406000
	Edit pad (rev 1392)		sluggo	cv411	XVal Session 50	1	XVal Session 50-Typing - Text-1		2012-07-14 10:22:54.487000
	Edit pad (rev 1393)		Brady	cv405	XVal Session 50	1	XVal Session 50-Typing - Text-1		2012-07-14 10:22:54.868000
	Edit pad (rev 1394)		nic	cv403	XVal Session 50	1	XVal Session 50-Typing - Text-1		2012-07-14 10:22:54.938000
	Edit pad (rev 1395)		sluggo	cv411	XVal Session 50	1	XVal Session 50-Typing - Text-1		2012-07-14 10:22:54.989000
	Edit pad (rev 1396)		Brady	cv405	XVal Session 50	1	XVal Session 50-Typing - Text-1		2012-07-14 10:22:55.368000
	Edit pad (rev 1397)		Xing	cv400	XVal Session 50	1	XVal Session 50-Typing - Text-1		2012-07-14 10:22:55.396000
	Edit pad (rev 1398)		nic	cv403	XVal Session 50	1	XVal Session 50-Typing - Text-1		2012-07-14 10:22:55.444000
	Edit pad (rev 1399)		sluggo	cv411	XVal Session 50	1	XVal Session 50-Typing - Text-1		2012-07-14 10:22:55.490000
	Edit pad (rev 1400)		Brady	cv405	XVal Session 50	1	XVal Session 50-Typing - Text-1		2012-07-14 10:22:55.884000
	Edit pad (rev 1401)		Xing	cv400	XVal Session 50	1	XVal Session 50-Typing - Text-1		2012-07-14 10:22:55.906000
	Edit pad (rev 1402)		nic	cv403	XVal Session 50	1	XVal Session 50-Typing - Text-1		2012-07-14 10:22:55.954000
	Edit pad (rev 1403)		sluggo	cv411	XVal Session 50	1	XVal Session 50-Typing - Text-1		2012-07-14 10:22:55.995000
	Edit pad (rev 1404)		Brady	cv405	XVal Session 50	1	XVal Session 50-Typing - Text-1		2012-07-14 10:22:56.394000
	Edit pad (rev 1405)		sluggo	cv411	XVal Session 50	1	XVal Session 50-Typing - Text-1		2012-07-14 10:22:56.502000
	Edit pad (rev 1406)		nic	cv403	XVal Session 50	1	XVal Session 50-Typing - Text-1		2012-07-14 10:22:56.539000
	Edit pad (rev 1407)		Xing	cv400	XVal Session 50	1	XVal Session 50-Typing - Text-1		2012-07-14 10:22:56.554000
	Edit pad (rev 1408)		Brady	cv405	XVal Session 50	1	XVal Session 50-Typing - Text-1		2012-07-14 10:22:56.900000
	Edit pad (rev 1409)		sluggo	cv411	XVal Session 50	1	XVal Session 50-Typing - Text-1		2012-07-14 10:22:57.005000
	Edit pad (rev 1410)		Xing	cv400	XVal Session 50	1	XVal Session 50-Typing - Text-1		2012-07-14 10:22:57.066000
	Edit pad (rev 1411)		nic	cv403	XVal Session 50	1	XVal Session 50-Typing - Text-1		2012-07-14 10:22:57.298000
	Edit pad (rev 1412)		Brady	cv405	XVal Session 50	1	XVal Session 50-Typing - Text-1		2012-07-14 10:22:57.401000
	Edit pad (rev 1413)		sluggo	cv411	XVal Session 50	1	XVal Session 50-Typing - Text-1		2012-07-14 10:22:57.520000
	Edit pad (rev 1414)		Xing	cv400	XVal Session 50	1	XVal Session 50-Typing - Text-1		2012-07-14 10:22:57.565000
	Edit pad (rev 1415)		nic	cv403	XVal Session 50	1	XVal Session 50-Typing - Text-1		2012-07-14 10:22:57.803000
	Edit pad (rev 1416)		Brady	cv405	XVal Session 50	1	XVal Session 50-Typing - Text-1		2012-07-14 10:22:57.901000
	Edit pad (rev 1417)		sluggo	cv411	XVal Session 50	1	XVal Session 50-Typing - Text-1		2012-07-14 10:22:58.004000
	Edit pad (rev 1418)		Xing	cv400	XVal Session 50	1	XVal Session 50-Typing - Text-1		2012-07-14 10:22:58.284000
	Edit pad (rev 1419)		nic	cv403	XVal Session 50	1	XVal Session 50-Typing - Text-1		2012-07-14 10:22:58.313000
	Edit pad (rev 1420)		Brady	cv405	XVal Session 50	1	XVal Session 50-Typing - Text-1		2012-07-14 10:22:58.414000
	Edit pad (rev 1421)		sluggo	cv411	XVal Session 50	1	XVal Session 50-Typing - Text-1		2012-07-14 10:22:58.505000
	Edit pad (rev 1422)		Xing	cv400	XVal Session 50	1	XVal Session 50-Typing - Text-1		2012-07-14 10:22:58.783000
	Edit pad (rev 1423)		nic	cv403	XVal Session 50	1	XVal Session 50-Typing - Text-1		2012-07-14 10:22:58.813000
	Edit pad (rev 1424)		Brady	cv405	XVal Session 50	1	XVal Session 50-Typing - Text-1		2012-07-14 10:22:58.930000
	Edit pad (rev 1425)		sluggo	cv411	XVal Session 50	1	XVal Session 50-Typing - Text-1		2012-07-14 10:22:59.004000
	Edit pad (rev 1426)		nic	cv403	XVal Session 50	1	XVal Session 50-Typing - Text-1		2012-07-14 10:22:59.313000
	Edit pad (rev 1427)		sluggo	cv411	XVal Session 50	1	XVal Session 50-Typing - Text-1		2012-07-14 10:22:59.505000
	Edit pad (rev 1428)		nic	cv403	XVal Session 50	1	XVal Session 50-Typing - Text-1		2012-07-14 10:22:59.822000
	Edit pad (rev 1429)		sluggo	cv411	XVal Session 50	1	XVal Session 50-Typing - Text-1		2012-07-14 10:23:00.004000
	Edit pad (rev 1430)		nic	cv403	XVal Session 50	1	XVal Session 50-Typing - Text-1		2012-07-14 10:23:00.329000
	Edit pad (rev 1431)		sluggo	cv411	XVal Session 50	1	XVal Session 50-Typing - Text-1		2012-07-14 10:23:00.520000
	Edit pad (rev 1432)		nic	cv403	XVal Session 50	1	XVal Session 50-Typing - Text-1		2012-07-14 10:23:00.828000
	Edit pad (rev 1433)		Xing	cv400	XVal Session 50	1	XVal Session 50-Typing - Text-1		2012-07-14 10:23:00.833000
	Edit pad (rev 1434)		sluggo	cv411	XVal Session 50	1	XVal Session 50-Typing - Text-1		2012-07-14 10:23:01.036000
	Edit pad (rev 1435)		nic	cv403	XVal Session 50	1	XVal Session 50-Typing - Text-1		2012-07-14 10:23:01.330000
	Edit pad (rev 1436)		Xing	cv400	XVal Session 50	1	XVal Session 50-Typing - Text-1		2012-07-14 10:23:01.433000
	Edit pad (rev 1437)		sluggo	cv411	XVal Session 50	1	XVal Session 50-Typing - Text-1		2012-07-14 10:23:01.534000
	Edit pad (rev 1438)		Brady	cv405	XVal Session 50	1	XVal Session 50-Typing - Text-1		2012-07-14 10:23:01.557000
	Edit pad (rev 1439)		Xing	cv400	XVal Session 50	1	XVal Session 50-Typing - Text-1		2012-07-14 10:23:01.940000
	Edit pad (rev 1440)		sluggo	cv411	XVal Session 50	1	XVal Session 50-Typing - Text-1		2012-07-14 10:23:02.051000
	Edit pad (rev 1441)		Brady	cv405	XVal Session 50	1	XVal Session 50-Typing - Text-1		2012-07-14 10:23:02.057000
	Edit pad (rev 1442)		Xing	cv400	XVal Session 50	1	XVal Session 50-Typing - Text-1		2012-07-14 10:23:02.440000
	Edit pad (rev 1443)		sluggo	cv411	XVal Session 50	1	XVal Session 50-Typing - Text-1		2012-07-14 10:23:02.552000
	Edit pad (rev 1444)		Brady	cv405	XVal Session 50	1	XVal Session 50-Typing - Text-1		2012-07-14 10:23:02.819000
	Edit pad (rev 1445)		Xing	cv400	XVal Session 50	1	XVal Session 50-Typing - Text-1		2012-07-14 10:23:02.940000
	Edit pad (rev 1446)		sluggo	cv411	XVal Session 50	1	XVal Session 50-Typing - Text-1		2012-07-14 10:23:03.058000
	Edit pad (rev 1447)		nic	cv403	XVal Session 50	1	XVal Session 50-Typing - Text-1		2012-07-14 10:23:03.115000
	Edit pad (rev 1448)		Brady	cv405	XVal Session 50	1	XVal Session 50-Typing - Text-1		2012-07-14 10:23:03.322000
	Edit pad (rev 1449)		Xing	cv400	XVal Session 50	1	XVal Session 50-Typing - Text-1		2012-07-14 10:23:03.440000
	Edit pad (rev 1450)		sluggo	cv411	XVal Session 50	1	XVal Session 50-Typing - Text-1		2012-07-14 10:23:03.565000
	Edit pad (rev 1451)		nic	cv403	XVal Session 50	1	XVal Session 50-Typing - Text-1		2012-07-14 10:23:03.629000
	Edit pad (rev 1452)		Brady	cv405	XVal Session 50	1	XVal Session 50-Typing - Text-1		2012-07-14 10:23:03.850000
	Edit pad (rev 1453)		Xing	cv400	XVal Session 50	1	XVal Session 50-Typing - Text-1		2012-07-14 10:23:03.940000
	Edit pad (rev 1454)		sluggo	cv411	XVal Session 50	1	XVal Session 50-Typing - Text-1		2012-07-14 10:23:04.069000
	Edit pad (rev 1455)		nic	cv403	XVal Session 50	1	XVal Session 50-Typing - Text-1		2012-07-14 10:23:04.132000
	Edit pad (rev 1456)		Brady	cv405	XVal Session 50	1	XVal Session 50-Typing - Text-1		2012-07-14 10:23:04.354000
	Edit pad (rev 1457)		sluggo	cv411	XVal Session 50	1	XVal Session 50-Typing - Text-1		2012-07-14 10:23:04.579000
	Edit pad (rev 1458)		Xing	cv400	XVal Session 50	1	XVal Session 50-Typing - Text-1		2012-07-14 10:23:04.647000
	Edit pad (rev 1459)		nic	cv403	XVal Session 50	1	XVal Session 50-Typing - Text-1		2012-07-14 10:23:04.771000
	Edit pad (rev 1460)		Brady	cv405	XVal Session 50	1	XVal Session 50-Typing - Text-1		2012-07-14 10:23:04.856000
	Edit pad (rev 1461)		sluggo	cv411	XVal Session 50	1	XVal Session 50-Typing - Text-1		2012-07-14 10:23:05.082000
	Edit pad (rev 1462)		Xing	cv400	XVal Session 50	1	XVal Session 50-Typing - Text-1		2012-07-14 10:23:05.145000
	Edit pad (rev 1463)		Brady	cv405	XVal Session 50	1	XVal Session 50-Typing - Text-1		2012-07-14 10:23:05.356000
	Edit pad (rev 1464)		nic	cv403	XVal Session 50	1	XVal Session 50-Typing - Text-1		2012-07-14 10:23:05.491000
	Edit pad (rev 1465)		sluggo	cv411	XVal Session 50	1	XVal Session 50-Typing - Text-1		2012-07-14 10:23:05.597000
	Edit pad (rev 1466)		Xing	cv400	XVal Session 50	1	XVal Session 50-Typing - Text-1		2012-07-14 10:23:05.648000
	Edit pad (rev 1467)		Brady	cv405	XVal Session 50	1	XVal Session 50-Typing - Text-1		2012-07-14 10:23:05.870000
	Edit pad (rev 1468)		nic	cv403	XVal Session 50	1	XVal Session 50-Typing - Text-1		2012-07-14 10:23:06
	Edit pad (rev 1469)		sluggo	cv411	XVal Session 50	1	XVal Session 50-Typing - Text-1		2012-07-14 10:23:06.096000
	Edit pad (rev 1470)		Brady	cv405	XVal Session 50	1	XVal Session 50-Typing - Text-1		2012-07-14 10:23:06.370000
	Edit pad (rev 1471)		Xing	cv400	XVal Session 50	1	XVal Session 50-Typing - Text-1		2012-07-14 10:23:06.429000
	Edit pad (rev 1472)		nic	cv403	XVal Session 50	1	XVal Session 50-Typing - Text-1		2012-07-14 10:23:06.501000
	Edit pad (rev 1473)		sluggo	cv411	XVal Session 50	1	XVal Session 50-Typing - Text-1		2012-07-14 10:23:06.612000
	Edit pad (rev 1474)		Brady	cv405	XVal Session 50	1	XVal Session 50-Typing - Text-1		2012-07-14 10:23:06.871000
	Edit pad (rev 1475)		Xing	cv400	XVal Session 50	1	XVal Session 50-Typing - Text-1		2012-07-14 10:23:06.958000
	Edit pad (rev 1476)		nic	cv403	XVal Session 50	1	XVal Session 50-Typing - Text-1		2012-07-14 10:23:07.002000
	Edit pad (rev 1477)		sluggo	cv411	XVal Session 50	1	XVal Session 50-Typing - Text-1		2012-07-14 10:23:07.130000
	Edit pad (rev 1478)		Brady	cv405	XVal Session 50	1	XVal Session 50-Typing - Text-1		2012-07-14 10:23:07.370000
	Edit pad (rev 1479)		sluggo	cv411	XVal Session 50	1	XVal Session 50-Typing - Text-1		2012-07-14 10:23:07.630000
	Edit pad (rev 1480)		Xing	cv400	XVal Session 50	1	XVal Session 50-Typing - Text-1		2012-07-14 10:23:07.651000
	Edit pad (rev 1481)		nic	cv403	XVal Session 50	1	XVal Session 50-Typing - Text-1		2012-07-14 10:23:07.653000
	Edit pad (rev 1482)		Brady	cv405	XVal Session 50	1	XVal Session 50-Typing - Text-1		2012-07-14 10:23:07.885000
	Edit pad (rev 1483)		sluggo	cv411	XVal Session 50	1	XVal Session 50-Typing - Text-1		2012-07-14 10:23:08.145000
	Edit pad (rev 1484)		nic	cv403	XVal Session 50	1	XVal Session 50-Typing - Text-1		2012-07-14 10:23:08.158000
	Edit pad (rev 1485)		Xing	cv400	XVal Session 50	1	XVal Session 50-Typing - Text-1		2012-07-14 10:23:08.161000
	Edit pad (rev 1486)		Brady	cv405	XVal Session 50	1	XVal Session 50-Typing - Text-1		2012-07-14 10:23:08.384000
	Edit pad (rev 1487)		sluggo	cv411	XVal Session 50	1	XVal Session 50-Typing - Text-1		2012-07-14 10:23:08.645000
	Edit pad (rev 1488)		Xing	cv400	XVal Session 50	1	XVal Session 50-Typing - Text-1		2012-07-14 10:23:08.661000
	Edit pad (rev 1489)		nic	cv403	XVal Session 50	1	XVal Session 50-Typing - Text-1		2012-07-14 10:23:08.679000
	Edit pad (rev 1490)		Brady	cv405	XVal Session 50	1	XVal Session 50-Typing - Text-1		2012-07-14 10:23:08.887000
	Edit pad (rev 1491)		sluggo	cv411	XVal Session 50	1	XVal Session 50-Typing - Text-1		2012-07-14 10:23:09.164000
	Edit pad (rev 1492)		Xing	cv400	XVal Session 50	1	XVal Session 50-Typing - Text-1		2012-07-14 10:23:09.167000
	Edit pad (rev 1493)		nic	cv403	XVal Session 50	1	XVal Session 50-Typing - Text-1		2012-07-14 10:23:09.195000
	Edit pad (rev 1494)		Brady	cv405	XVal Session 50	1	XVal Session 50-Typing - Text-1		2012-07-14 10:23:09.387000
	Edit pad (rev 1495)		sluggo	cv411	XVal Session 50	1	XVal Session 50-Typing - Text-1		2012-07-14 10:23:09.675000
	Edit pad (rev 1496)		nic	cv403	XVal Session 50	1	XVal Session 50-Typing - Text-1		2012-07-14 10:23:09.697000
	Edit pad (rev 1497)		Brady	cv405	XVal Session 50	1	XVal Session 50-Typing - Text-1		2012-07-14 10:23:09.885000
	Edit pad (rev 1498)		Xing	cv400	XVal Session 50	1	XVal Session 50-Typing - Text-1		2012-07-14 10:23:09.898000
	Edit pad (rev 1499)		sluggo	cv411	XVal Session 50	1	XVal Session 50-Typing - Text-1		2012-07-14 10:23:10.183000
	Edit pad (rev 1500)		nic	cv403	XVal Session 50	1	XVal Session 50-Typing - Text-1		2012-07-14 10:23:10.274000
	Edit pad (rev 1501)		Brady	cv405	XVal Session 50	1	XVal Session 50-Typing - Text-1		2012-07-14 10:23:10.385000
	Edit pad (rev 1502)		Xing	cv400	XVal Session 50	1	XVal Session 50-Typing - Text-1		2012-07-14 10:23:10.399000
	Edit pad (rev 1503)		sluggo	cv411	XVal Session 50	1	XVal Session 50-Typing - Text-1		2012-07-14 10:23:10.756000
	Edit pad (rev 1504)		nic	cv403	XVal Session 50	1	XVal Session 50-Typing - Text-1		2012-07-14 10:23:10.805000
	Edit pad (rev 1505)		Brady	cv405	XVal Session 50	1	XVal Session 50-Typing - Text-1		2012-07-14 10:23:10.886000
	Edit pad (rev 1506)		Xing	cv400	XVal Session 50	1	XVal Session 50-Typing - Text-1		2012-07-14 10:23:10.902000
	Edit pad (rev 1507)		sluggo	cv411	XVal Session 50	1	XVal Session 50-Typing - Text-1		2012-07-14 10:23:11.257000
	Edit pad (rev 1508)		nic	cv403	XVal Session 50	1	XVal Session 50-Typing - Text-1		2012-07-14 10:23:11.315000
	Edit pad (rev 1509)		Brady	cv405	XVal Session 50	1	XVal Session 50-Typing - Text-1		2012-07-14 10:23:11.386000
	Edit pad (rev 1510)		Xing	cv400	XVal Session 50	1	XVal Session 50-Typing - Text-1		2012-07-14 10:23:11.408000
	Edit pad (rev 1511)		sluggo	cv411	XVal Session 50	1	XVal Session 50-Typing - Text-1		2012-07-14 10:23:11.772000
	Edit pad (rev 1512)		nic	cv403	XVal Session 50	1	XVal Session 50-Typing - Text-1		2012-07-14 10:23:11.820000
	Edit pad (rev 1513)		Brady	cv405	XVal Session 50	1	XVal Session 50-Typing - Text-1		2012-07-14 10:23:11.885000
	Edit pad (rev 1514)		sluggo	cv411	XVal Session 50	1	XVal Session 50-Typing - Text-1		2012-07-14 10:23:12.272000
	Edit pad (rev 1515)		nic	cv403	XVal Session 50	1	XVal Session 50-Typing - Text-1		2012-07-14 10:23:12.327000
	Edit pad (rev 1516)		Brady	cv405	XVal Session 50	1	XVal Session 50-Typing - Text-1		2012-07-14 10:23:12.384000
	Edit pad (rev 1517)		sluggo	cv411	XVal Session 50	1	XVal Session 50-Typing - Text-1		2012-07-14 10:23:12.814000
	Edit pad (rev 1518)		nic	cv403	XVal Session 50	1	XVal Session 50-Typing - Text-1		2012-07-14 10:23:12.830000
	Edit pad (rev 1519)		Brady	cv405	XVal Session 50	1	XVal Session 50-Typing - Text-1		2012-07-14 10:23:12.887000
	Edit pad (rev 1520)		sluggo	cv411	XVal Session 50	1	XVal Session 50-Typing - Text-1		2012-07-14 10:23:13.274000
	Edit pad (rev 1521)		nic	cv403	XVal Session 50	1	XVal Session 50-Typing - Text-1		2012-07-14 10:23:13.329000
	Edit pad (rev 1522)		Brady	cv405	XVal Session 50	1	XVal Session 50-Typing - Text-1		2012-07-14 10:23:13.385000
	Edit pad (rev 1523)		sluggo	cv411	XVal Session 50	1	XVal Session 50-Typing - Text-1		2012-07-14 10:23:13.770000
	Edit pad (rev 1524)		nic	cv403	XVal Session 50	1	XVal Session 50-Typing - Text-1		2012-07-14 10:23:13.829000
	Edit pad (rev 1525)		Brady	cv405	XVal Session 50	1	XVal Session 50-Typing - Text-1		2012-07-14 10:23:13.885000
	Edit pad (rev 1526)		sluggo	cv411	XVal Session 50	1	XVal Session 50-Typing - Text-1		2012-07-14 10:23:14.269000
	Edit pad (rev 1527)		nic	cv403	XVal Session 50	1	XVal Session 50-Typing - Text-1		2012-07-14 10:23:14.330000
	Edit pad (rev 1528)		Brady	cv405	XVal Session 50	1	XVal Session 50-Typing - Text-1		2012-07-14 10:23:14.385000
	Edit pad (rev 1529)		sluggo	cv411	XVal Session 50	1	XVal Session 50-Typing - Text-1		2012-07-14 10:23:14.769000
	Edit pad (rev 1530)		Xing	cv400	XVal Session 50	1	XVal Session 50-Typing - Text-1		2012-07-14 10:23:14.877000
	Edit pad (rev 1531)		Brady	cv405	XVal Session 50	1	XVal Session 50-Typing - Text-1		2012-07-14 10:23:14.913000
	Edit pad (rev 1532)		nic	cv403	XVal Session 50	1	XVal Session 50-Typing - Text-1		2012-07-14 10:23:14.946000
	Edit pad (rev 1533)		sluggo	cv411	XVal Session 50	1	XVal Session 50-Typing - Text-1		2012-07-14 10:23:15.268000
	Edit pad (rev 1534)		Brady	cv405	XVal Session 50	1	XVal Session 50-Typing - Text-1		2012-07-14 10:23:15.416000
	Edit pad (rev 1535)		nic	cv403	XVal Session 50	1	XVal Session 50-Typing - Text-1		2012-07-14 10:23:15.479000
	Edit pad (rev 1536)		sluggo	cv411	XVal Session 50	1	XVal Session 50-Typing - Text-1		2012-07-14 10:23:15.776000
	Edit pad (rev 1537)		Brady	cv405	XVal Session 50	1	XVal Session 50-Typing - Text-1		2012-07-14 10:23:15.915000
	Edit pad (rev 1538)		nic	cv403	XVal Session 50	1	XVal Session 50-Typing - Text-1		2012-07-14 10:23:15.984000
	Edit pad (rev 1539)		sluggo	cv411	XVal Session 50	1	XVal Session 50-Typing - Text-1		2012-07-14 10:23:16.278000
	Edit pad (rev 1540)		Xing	cv400	XVal Session 50	1	XVal Session 50-Typing - Text-1		2012-07-14 10:23:16.307000
	Edit pad (rev 1541)		Brady	cv405	XVal Session 50	1	XVal Session 50-Typing - Text-1		2012-07-14 10:23:16.415000
	Edit pad (rev 1542)		sluggo	cv411	XVal Session 50	1	XVal Session 50-Typing - Text-1		2012-07-14 10:23:16.785000
	Edit pad (rev 1543)		nic	cv403	XVal Session 50	1	XVal Session 50-Typing - Text-1		2012-07-14 10:23:16.842000
	Edit pad (rev 1544)		Brady	cv405	XVal Session 50	1	XVal Session 50-Typing - Text-1		2012-07-14 10:23:16.916000
	Edit pad (rev 1545)		Xing	cv400	XVal Session 50	1	XVal Session 50-Typing - Text-1		2012-07-14 10:23:16.941000
	Edit pad (rev 1546)		sluggo	cv411	XVal Session 50	1	XVal Session 50-Typing - Text-1		2012-07-14 10:23:17.336000
	Edit pad (rev 1547)		nic	cv403	XVal Session 50	1	XVal Session 50-Typing - Text-1		2012-07-14 10:23:17.346000
	Edit pad (rev 1548)		Xing	cv400	XVal Session 50	1	XVal Session 50-Typing - Text-1		2012-07-14 10:23:17.528000
	Edit pad (rev 1549)		nic	cv403	XVal Session 50	1	XVal Session 50-Typing - Text-1		2012-07-14 10:23:17.845000
	Edit pad (rev 1550)		sluggo	cv411	XVal Session 50	1	XVal Session 50-Typing - Text-1		2012-07-14 10:23:17.848000
	Edit pad (rev 1551)		Xing	cv400	XVal Session 50	1	XVal Session 50-Typing - Text-1		2012-07-14 10:23:18.220000
	Edit pad (rev 1552)		Brady	cv405	XVal Session 50	1	XVal Session 50-Typing - Text-1		2012-07-14 10:23:18.254000
	Edit pad (rev 1553)		nic	cv403	XVal Session 50	1	XVal Session 50-Typing - Text-1		2012-07-14 10:23:18.344000
	Edit pad (rev 1554)		sluggo	cv411	XVal Session 50	1	XVal Session 50-Typing - Text-1		2012-07-14 10:23:18.356000
	Edit pad (rev 1555)		Xing	cv400	XVal Session 50	1	XVal Session 50-Typing - Text-1		2012-07-14 10:23:18.723000
	Edit pad (rev 1556)		Brady	cv405	XVal Session 50	1	XVal Session 50-Typing - Text-1		2012-07-14 10:23:18.755000
	Edit pad (rev 1557)		nic	cv403	XVal Session 50	1	XVal Session 50-Typing - Text-1		2012-07-14 10:23:18.851000
	Edit pad (rev 1558)		sluggo	cv411	XVal Session 50	1	XVal Session 50-Typing - Text-1		2012-07-14 10:23:18.877000
	Edit pad (rev 1559)		Brady	cv405	XVal Session 50	1	XVal Session 50-Typing - Text-1		2012-07-14 10:23:19.258000
	Edit pad (rev 1560)		sluggo	cv411	XVal Session 50	1	XVal Session 50-Typing - Text-1		2012-07-14 10:23:19.389000
	Edit pad (rev 1561)		nic	cv403	XVal Session 50	1	XVal Session 50-Typing - Text-1		2012-07-14 10:23:19.613000
	Edit pad (rev 1562)		Brady	cv405	XVal Session 50	1	XVal Session 50-Typing - Text-1		2012-07-14 10:23:19.762000
	Edit pad (rev 1563)		sluggo	cv411	XVal Session 50	1	XVal Session 50-Typing - Text-1		2012-07-14 10:23:19.896000
	Edit pad (rev 1564)		nic	cv403	XVal Session 50	1	XVal Session 50-Typing - Text-1		2012-07-14 10:23:20.131000
	Edit pad (rev 1565)		sluggo	cv411	XVal Session 50	1	XVal Session 50-Typing - Text-1		2012-07-14 10:23:20.395000
	Edit pad (rev 1566)		Brady	cv405	XVal Session 50	1	XVal Session 50-Typing - Text-1		2012-07-14 10:23:20.449000
	Edit pad (rev 1567)		Xing	cv400	XVal Session 50	1	XVal Session 50-Typing - Text-1		2012-07-14 10:23:20.575000
	Edit pad (rev 1568)		nic	cv403	XVal Session 50	1	XVal Session 50-Typing - Text-1		2012-07-14 10:23:20.625000
	Edit pad (rev 1569)		sluggo	cv411	XVal Session 50	1	XVal Session 50-Typing - Text-1		2012-07-14 10:23:20.896000
	Edit pad (rev 1570)		Brady	cv405	XVal Session 50	1	XVal Session 50-Typing - Text-1		2012-07-14 10:23:20.959000
	Edit pad (rev 1571)		nic	cv403	XVal Session 50	1	XVal Session 50-Typing - Text-1		2012-07-14 10:23:21.145000
	Edit pad (rev 1572)		sluggo	cv411	XVal Session 50	1	XVal Session 50-Typing - Text-1		2012-07-14 10:23:21.396000
	Edit pad (rev 1573)		Brady	cv405	XVal Session 50	1	XVal Session 50-Typing - Text-1		2012-07-14 10:23:21.471000
	Edit pad (rev 1574)		nic	cv403	XVal Session 50	1	XVal Session 50-Typing - Text-1		2012-07-14 10:23:21.657000
	Edit pad (rev 1575)		sluggo	cv411	XVal Session 50	1	XVal Session 50-Typing - Text-1		2012-07-14 10:23:21.894000
	Edit pad (rev 1576)		Brady	cv405	XVal Session 50	1	XVal Session 50-Typing - Text-1		2012-07-14 10:23:21.979000
	Edit pad (rev 1577)		nic	cv403	XVal Session 50	1	XVal Session 50-Typing - Text-1		2012-07-14 10:23:22.156000
	Edit pad (rev 1578)		sluggo	cv411	XVal Session 50	1	XVal Session 50-Typing - Text-1		2012-07-14 10:23:22.395000
	Edit pad (rev 1579)		Brady	cv405	XVal Session 50	1	XVal Session 50-Typing - Text-1		2012-07-14 10:23:22.478000
	Edit pad (rev 1580)		nic	cv403	XVal Session 50	1	XVal Session 50-Typing - Text-1		2012-07-14 10:23:22.660000
	Edit pad (rev 1581)		sluggo	cv411	XVal Session 50	1	XVal Session 50-Typing - Text-1		2012-07-14 10:23:22.904000
	Edit pad (rev 1582)		Brady	cv405	XVal Session 50	1	XVal Session 50-Typing - Text-1		2012-07-14 10:23:22.977000
	Edit pad (rev 1583)		nic	cv403	XVal Session 50	1	XVal Session 50-Typing - Text-1		2012-07-14 10:23:23.159000
	Edit pad (rev 1584)		sluggo	cv411	XVal Session 50	1	XVal Session 50-Typing - Text-1		2012-07-14 10:23:23.410000
	Edit pad (rev 1585)		Brady	cv405	XVal Session 50	1	XVal Session 50-Typing - Text-1		2012-07-14 10:23:23.483000
	Edit pad (rev 1586)		nic	cv403	XVal Session 50	1	XVal Session 50-Typing - Text-1		2012-07-14 10:23:23.676000
	Edit pad (rev 1587)		sluggo	cv411	XVal Session 50	1	XVal Session 50-Typing - Text-1		2012-07-14 10:23:23.917000
	Edit pad (rev 1588)		Brady	cv405	XVal Session 50	1	XVal Session 50-Typing - Text-1		2012-07-14 10:23:23.995000
	Edit pad (rev 1589)		sluggo	cv411	XVal Session 50	1	XVal Session 50-Typing - Text-1		2012-07-14 10:23:24.429000
	Edit pad (rev 1590)		nic	cv403	XVal Session 50	1	XVal Session 50-Typing - Text-1		2012-07-14 10:23:24.477000
	Edit pad (rev 1591)		Brady	cv405	XVal Session 50	1	XVal Session 50-Typing - Text-1		2012-07-14 10:23:24.494000
	Edit pad (rev 1592)		sluggo	cv411	XVal Session 50	1	XVal Session 50-Typing - Text-1		2012-07-14 10:23:24.926000
	Edit pad (rev 1593)		nic	cv403	XVal Session 50	1	XVal Session 50-Typing - Text-1		2012-07-14 10:23:24.984000
	Edit pad (rev 1594)		Brady	cv405	XVal Session 50	1	XVal Session 50-Typing - Text-1		2012-07-14 10:23:24.995000
	Edit pad (rev 1595)		sluggo	cv411	XVal Session 50	1	XVal Session 50-Typing - Text-1		2012-07-14 10:23:25.426000
	Edit pad (rev 1596)		nic	cv403	XVal Session 50	1	XVal Session 50-Typing - Text-1		2012-07-14 10:23:25.488000
	Edit pad (rev 1597)		Brady	cv405	XVal Session 50	1	XVal Session 50-Typing - Text-1		2012-07-14 10:23:25.494000
	Edit pad (rev 1598)		sluggo	cv411	XVal Session 50	1	XVal Session 50-Typing - Text-1		2012-07-14 10:23:25.926000
	Edit pad (rev 1599)		nic	cv403	XVal Session 50	1	XVal Session 50-Typing - Text-1		2012-07-14 10:23:25.985000
	Edit pad (rev 1600)		Brady	cv405	XVal Session 50	1	XVal Session 50-Typing - Text-1		2012-07-14 10:23:25.999000
	Edit pad (rev 1601)		Brady	cv405	XVal Session 50	1	XVal Session 50-Typing - Text-1		2012-07-14 10:23:26.512000
	Edit pad (rev 1602)		nic	cv403	XVal Session 50	1	XVal Session 50-Typing - Text-1		2012-07-14 10:23:26.555000
	Edit pad (rev 1603)		sluggo	cv411	XVal Session 50	1	XVal Session 50-Typing - Text-1		2012-07-14 10:23:26.673000
	Edit pad (rev 1604)		nic	cv403	XVal Session 50	1	XVal Session 50-Typing - Text-1		2012-07-14 10:23:26.989000
	Edit pad (rev 1605)		Brady	cv405	XVal Session 50	1	XVal Session 50-Typing - Text-1		2012-07-14 10:23:27.019000
	Edit pad (rev 1606)		sluggo	cv411	XVal Session 50	1	XVal Session 50-Typing - Text-1		2012-07-14 10:23:27.176000
	Edit pad (rev 1607)		nic	cv403	XVal Session 50	1	XVal Session 50-Typing - Text-1		2012-07-14 10:23:27.485000
	Edit pad (rev 1608)		Brady	cv405	XVal Session 50	1	XVal Session 50-Typing - Text-1		2012-07-14 10:23:27.520000
	Edit pad (rev 1609)		sluggo	cv411	XVal Session 50	1	XVal Session 50-Typing - Text-1		2012-07-14 10:23:27.677000
	Edit pad (rev 1610)		Brady	cv405	XVal Session 50	1	XVal Session 50-Typing - Text-1		2012-07-14 10:23:28.026000
	Edit pad (rev 1611)		sluggo	cv411	XVal Session 50	1	XVal Session 50-Typing - Text-1		2012-07-14 10:23:28.182000
	Edit pad (rev 1612)		Brady	cv405	XVal Session 50	1	XVal Session 50-Typing - Text-1		2012-07-14 10:23:28.524000
	Edit pad (rev 1613)		sluggo	cv411	XVal Session 50	1	XVal Session 50-Typing - Text-1		2012-07-14 10:23:28.675000
	Edit pad (rev 1614)		Brady	cv405	XVal Session 50	1	XVal Session 50-Typing - Text-1		2012-07-14 10:23:29.029000
	Edit pad (rev 1615)		sluggo	cv411	XVal Session 50	1	XVal Session 50-Typing - Text-1		2012-07-14 10:23:29.182000
	Edit pad (rev 1616)		Brady	cv405	XVal Session 50	1	XVal Session 50-Typing - Text-1		2012-07-14 10:23:29.527000
	Edit pad (rev 1617)		sluggo	cv411	XVal Session 50	1	XVal Session 50-Typing - Text-1		2012-07-14 10:23:29.688000
	Edit pad (rev 1618)		Xing	cv400	XVal Session 50	1	XVal Session 50-Typing - Text-1		2012-07-14 10:23:29.737000
	Edit pad (rev 1619)		nic	cv403	XVal Session 50	1	XVal Session 50-Typing - Text-1		2012-07-14 10:23:29.852000
	Edit pad (rev 1620)		sluggo	cv411	XVal Session 50	1	XVal Session 50-Typing - Text-1		2012-07-14 10:23:30.205000
	Edit pad (rev 1621)		Xing	cv400	XVal Session 50	1	XVal Session 50-Typing - Text-1		2012-07-14 10:23:30.267000
	Edit pad (rev 1622)		nic	cv403	XVal Session 50	1	XVal Session 50-Typing - Text-1		2012-07-14 10:23:30.361000
	Edit pad (rev 1623)		sluggo	cv411	XVal Session 50	1	XVal Session 50-Typing - Text-1		2012-07-14 10:23:30.707000
	Edit pad (rev 1624)		Xing	cv400	XVal Session 50	1	XVal Session 50-Typing - Text-1		2012-07-14 10:23:30.766000
	Edit pad (rev 1625)		nic	cv403	XVal Session 50	1	XVal Session 50-Typing - Text-1		2012-07-14 10:23:30.862000
	Edit pad (rev 1626)		sluggo	cv411	XVal Session 50	1	XVal Session 50-Typing - Text-1		2012-07-14 10:23:31.217000
	Edit pad (rev 1627)		Xing	cv400	XVal Session 50	1	XVal Session 50-Typing - Text-1		2012-07-14 10:23:31.277000
	Edit pad (rev 1628)		nic	cv403	XVal Session 50	1	XVal Session 50-Typing - Text-1		2012-07-14 10:23:31.367000
	Edit pad (rev 1629)		sluggo	cv411	XVal Session 50	1	XVal Session 50-Typing - Text-1		2012-07-14 10:23:31.724000
	Edit pad (rev 1630)		Xing	cv400	XVal Session 50	1	XVal Session 50-Typing - Text-1		2012-07-14 10:23:31.786000
	Edit pad (rev 1631)		sluggo	cv411	XVal Session 50	1	XVal Session 50-Typing - Text-1		2012-07-14 10:23:32.233000
	Edit pad (rev 1632)		Xing	cv400	XVal Session 50	1	XVal Session 50-Typing - Text-1		2012-07-14 10:23:32.297000
	Edit pad (rev 1633)		sluggo	cv411	XVal Session 50	1	XVal Session 50-Typing - Text-1		2012-07-14 10:23:32.739000
	Edit pad (rev 1634)		nic	cv403	XVal Session 50	1	XVal Session 50-Typing - Text-1		2012-07-14 10:23:32.747000
	Edit pad (rev 1635)		Brady	cv405	XVal Session 50	1	XVal Session 50-Typing - Text-1		2012-07-14 10:23:33.218000
	Edit pad (rev 1636)		nic	cv403	XVal Session 50	1	XVal Session 50-Typing - Text-1		2012-07-14 10:23:33.250000
	Edit pad (rev 1637)		sluggo	cv411	XVal Session 50	1	XVal Session 50-Typing - Text-1		2012-07-14 10:23:33.253000
	Edit pad (rev 1638)		Brady	cv405	XVal Session 50	1	XVal Session 50-Typing - Text-1		2012-07-14 10:23:33.727000
	Edit pad (rev 1639)		sluggo	cv411	XVal Session 50	1	XVal Session 50-Typing - Text-1		2012-07-14 10:23:33.755000
	Edit pad (rev 1640)		nic	cv403	XVal Session 50	1	XVal Session 50-Typing - Text-1		2012-07-14 10:23:33.757000
	Edit pad (rev 1641)		Brady	cv405	XVal Session 50	1	XVal Session 50-Typing - Text-1		2012-07-14 10:23:34.229000
	Edit pad (rev 1642)		sluggo	cv411	XVal Session 50	1	XVal Session 50-Typing - Text-1		2012-07-14 10:23:34.254000
	Edit pad (rev 1643)		nic	cv403	XVal Session 50	1	XVal Session 50-Typing - Text-1		2012-07-14 10:23:34.257000
	Edit pad (rev 1644)		Brady	cv405	XVal Session 50	1	XVal Session 50-Typing - Text-1		2012-07-14 10:23:34.728000
	Edit pad (rev 1645)		nic	cv403	XVal Session 50	1	XVal Session 50-Typing - Text-1		2012-07-14 10:23:34.771000
	Edit pad (rev 1646)		Brady	cv405	XVal Session 50	1	XVal Session 50-Typing - Text-1		2012-07-14 10:23:35.229000
	Edit pad (rev 1647)		nic	cv403	XVal Session 50	1	XVal Session 50-Typing - Text-1		2012-07-14 10:23:35.283000
	Edit pad (rev 1648)		nic	cv403	XVal Session 50	1	XVal Session 50-Typing - Text-1		2012-07-14 10:23:35.782000
	Edit pad (rev 1649)		Brady	cv405	XVal Session 50	1	XVal Session 50-Typing - Text-1		2012-07-14 10:23:35.818000
	Edit pad (rev 1650)		nic	cv403	XVal Session 50	1	XVal Session 50-Typing - Text-1		2012-07-14 10:23:36.282000
	Edit pad (rev 1651)		Brady	cv405	XVal Session 50	1	XVal Session 50-Typing - Text-1		2012-07-14 10:23:36.322000
	Edit pad (rev 1652)		Xing	cv400	XVal Session 50	1	XVal Session 50-Typing - Text-1		2012-07-14 10:23:36.352000
	Edit pad (rev 1653)		nic	cv403	XVal Session 50	1	XVal Session 50-Typing - Text-1		2012-07-14 10:23:36.783000
	Edit pad (rev 1654)		Brady	cv405	XVal Session 50	1	XVal Session 50-Typing - Text-1		2012-07-14 10:23:36.825000
	Edit pad (rev 1655)		Xing	cv400	XVal Session 50	1	XVal Session 50-Typing - Text-1		2012-07-14 10:23:36.855000
	Edit pad (rev 1656)		nic	cv403	XVal Session 50	1	XVal Session 50-Typing - Text-1		2012-07-14 10:23:37.283000
	Edit pad (rev 1657)		Brady	cv405	XVal Session 50	1	XVal Session 50-Typing - Text-1		2012-07-14 10:23:37.348000
	Edit pad (rev 1658)		nic	cv403	XVal Session 50	1	XVal Session 50-Typing - Text-1		2012-07-14 10:23:37.783000
	Edit pad (rev 1659)		Brady	cv405	XVal Session 50	1	XVal Session 50-Typing - Text-1		2012-07-14 10:23:37.841000
	Edit pad (rev 1660)		Brady	cv405	XVal Session 50	1	XVal Session 50-Typing - Text-1		2012-07-14 10:23:38.353000
	Edit pad (rev 1661)		nic	cv403	XVal Session 50	1	XVal Session 50-Typing - Text-1		2012-07-14 10:23:38.388000
	Edit pad (rev 1662)		Xing	cv400	XVal Session 50	1	XVal Session 50-Typing - Text-1		2012-07-14 10:23:38.814000
	Edit pad (rev 1663)		Brady	cv405	XVal Session 50	1	XVal Session 50-Typing - Text-1		2012-07-14 10:23:38.853000
	Edit pad (rev 1664)		nic	cv403	XVal Session 50	1	XVal Session 50-Typing - Text-1		2012-07-14 10:23:38.891000
	Edit pad (rev 1665)		Xing	cv400	XVal Session 50	1	XVal Session 50-Typing - Text-1		2012-07-14 10:23:39.348000
	Edit pad (rev 1666)		Brady	cv405	XVal Session 50	1	XVal Session 50-Typing - Text-1		2012-07-14 10:23:39.356000
	Edit pad (rev 1667)		nic	cv403	XVal Session 50	1	XVal Session 50-Typing - Text-1		2012-07-14 10:23:39.391000
	Edit pad (rev 1668)		sluggo	cv411	XVal Session 50	1	XVal Session 50-Typing - Text-1		2012-07-14 10:23:39.828000
	Edit pad (rev 1669)		Xing	cv400	XVal Session 50	1	XVal Session 50-Typing - Text-1		2012-07-14 10:23:39.857000
	Edit pad (rev 1670)		Brady	cv405	XVal Session 50	1	XVal Session 50-Typing - Text-1		2012-07-14 10:23:39.858000
	Edit pad (rev 1671)		nic	cv403	XVal Session 50	1	XVal Session 50-Typing - Text-1		2012-07-14 10:23:39.904000
	Edit pad (rev 1672)		Brady	cv405	XVal Session 50	1	XVal Session 50-Typing - Text-1		2012-07-14 10:23:40.355000
	Edit pad (rev 1673)		Xing	cv400	XVal Session 50	1	XVal Session 50-Typing - Text-1		2012-07-14 10:23:40.368000
	Edit pad (rev 1674)		nic	cv403	XVal Session 50	1	XVal Session 50-Typing - Text-1		2012-07-14 10:23:40.408000
	Edit pad (rev 1675)		Xing	cv400	XVal Session 50	1	XVal Session 50-Typing - Text-1		2012-07-14 10:23:40.862000
	Edit pad (rev 1676)		Brady	cv405	XVal Session 50	1	XVal Session 50-Typing - Text-1		2012-07-14 10:23:40.864000
	Edit pad (rev 1677)		nic	cv403	XVal Session 50	1	XVal Session 50-Typing - Text-1		2012-07-14 10:23:40.907000
	Edit pad (rev 1678)		Brady	cv405	XVal Session 50	1	XVal Session 50-Typing - Text-1		2012-07-14 10:23:41.355000
	Edit pad (rev 1679)		Xing	cv400	XVal Session 50	1	XVal Session 50-Typing - Text-1		2012-07-14 10:23:41.362000
	Edit pad (rev 1680)		nic	cv403	XVal Session 50	1	XVal Session 50-Typing - Text-1		2012-07-14 10:23:41.424000
	Edit pad (rev 1681)		Brady	cv405	XVal Session 50	1	XVal Session 50-Typing - Text-1		2012-07-14 10:23:41.854000
	Edit pad (rev 1682)		Xing	cv400	XVal Session 50	1	XVal Session 50-Typing - Text-1		2012-07-14 10:23:41.864000
	Edit pad (rev 1683)		nic	cv403	XVal Session 50	1	XVal Session 50-Typing - Text-1		2012-07-14 10:23:41.930000
	Edit pad (rev 1684)		Brady	cv405	XVal Session 50	1	XVal Session 50-Typing - Text-1		2012-07-14 10:23:42.361000
	Edit pad (rev 1685)		Xing	cv400	XVal Session 50	1	XVal Session 50-Typing - Text-1		2012-07-14 10:23:42.363000
	Edit pad (rev 1686)		nic	cv403	XVal Session 50	1	XVal Session 50-Typing - Text-1		2012-07-14 10:23:42.438000
	Edit pad (rev 1687)		Brady	cv405	XVal Session 50	1	XVal Session 50-Typing - Text-1		2012-07-14 10:23:42.853000
	Edit pad (rev 1688)		nic	cv403	XVal Session 50	1	XVal Session 50-Typing - Text-1		2012-07-14 10:23:42.942000
	Edit pad (rev 1689)		Xing	cv400	XVal Session 50	1	XVal Session 50-Typing - Text-1		2012-07-14 10:23:43.335000
	Edit pad (rev 1690)		Brady	cv405	XVal Session 50	1	XVal Session 50-Typing - Text-1		2012-07-14 10:23:43.374000
	Edit pad (rev 1691)		nic	cv403	XVal Session 50	1	XVal Session 50-Typing - Text-1		2012-07-14 10:23:43.454000
	Edit pad (rev 1692)		Xing	cv400	XVal Session 50	1	XVal Session 50-Typing - Text-1		2012-07-14 10:23:43.846000
	Edit pad (rev 1693)		Brady	cv405	XVal Session 50	1	XVal Session 50-Typing - Text-1		2012-07-14 10:23:43.875000
	Edit pad (rev 1694)		nic	cv403	XVal Session 50	1	XVal Session 50-Typing - Text-1		2012-07-14 10:23:43.956000
	Edit pad (rev 1695)		Xing	cv400	XVal Session 50	1	XVal Session 50-Typing - Text-1		2012-07-14 10:23:44.348000
	Edit pad (rev 1696)		Brady	cv405	XVal Session 50	1	XVal Session 50-Typing - Text-1		2012-07-14 10:23:44.388000
	Edit pad (rev 1697)		nic	cv403	XVal Session 50	1	XVal Session 50-Typing - Text-1		2012-07-14 10:23:44.453000
	Edit pad (rev 1698)		Xing	cv400	XVal Session 50	1	XVal Session 50-Typing - Text-1		2012-07-14 10:23:44.848000
	Edit pad (rev 1699)		Brady	cv405	XVal Session 50	1	XVal Session 50-Typing - Text-1		2012-07-14 10:23:44.902000
	Edit pad (rev 1700)		nic	cv403	XVal Session 50	1	XVal Session 50-Typing - Text-1		2012-07-14 10:23:44.953000
	Edit pad (rev 1701)		Xing	cv400	XVal Session 50	1	XVal Session 50-Typing - Text-1		2012-07-14 10:23:45.349000
	Edit pad (rev 1702)		Brady	cv405	XVal Session 50	1	XVal Session 50-Typing - Text-1		2012-07-14 10:23:45.424000
	Edit pad (rev 1703)		nic	cv403	XVal Session 50	1	XVal Session 50-Typing - Text-1		2012-07-14 10:23:45.461000
	Edit pad (rev 1704)		nic	cv403	XVal Session 50	1	XVal Session 50-Typing - Text-1		2012-07-14 10:23:45.963000
	Edit pad (rev 1705)		Brady	cv405	XVal Session 50	1	XVal Session 50-Typing - Text-1		2012-07-14 10:23:45.994000
	Edit pad (rev 1706)		nic	cv403	XVal Session 50	1	XVal Session 50-Typing - Text-1		2012-07-14 10:23:46.471000
	Edit pad (rev 1707)		Brady	cv405	XVal Session 50	1	XVal Session 50-Typing - Text-1		2012-07-14 10:23:46.497000
	Edit pad (rev 1708)		nic	cv403	XVal Session 50	1	XVal Session 50-Typing - Text-1		2012-07-14 10:23:46.970000
	Edit pad (rev 1709)		Brady	cv405	XVal Session 50	1	XVal Session 50-Typing - Text-1		2012-07-14 10:23:46.995000
	Edit pad (rev 1710)		Brady	cv405	XVal Session 50	1	XVal Session 50-Typing - Text-1		2012-07-14 10:23:47.504000
	Edit pad (rev 1711)		Brady	cv405	XVal Session 50	1	XVal Session 50-Typing - Text-1		2012-07-14 10:23:48.009000
	Edit pad (rev 1712)		Brady	cv405	XVal Session 50	1	XVal Session 50-Typing - Text-1		2012-07-14 10:23:48.511000
	Edit pad (rev 1713)		Brady	cv405	XVal Session 50	1	XVal Session 50-Typing - Text-1		2012-07-14 10:23:49.041000
	Edit pad (rev 1714)		Brady	cv405	XVal Session 50	1	XVal Session 50-Typing - Text-1		2012-07-14 10:23:49.512000
	Edit pad (rev 1715)		Brady	cv405	XVal Session 50	1	XVal Session 50-Typing - Text-1		2012-07-14 10:23:50.014000
	Edit pad (rev 1716)		Xing	cv400	XVal Session 50	1	XVal Session 50-Typing - Text-1		2012-07-14 10:23:50.057000
	Edit pad (rev 1717)		Brady	cv405	XVal Session 50	1	XVal Session 50-Typing - Text-1		2012-07-14 10:23:50.525000
	Edit pad (rev 1718)		Brady	cv405	XVal Session 50	1	XVal Session 50-Typing - Text-1		2012-07-14 10:23:51.106000
	Edit pad (rev 1719)		Brady	cv405	XVal Session 50	1	XVal Session 50-Typing - Text-1		2012-07-14 10:23:51.604000
	Edit pad (rev 1720)		nic	cv403	XVal Session 50	1	XVal Session 50-Typing - Text-1		2012-07-14 10:23:51.609000
	Edit pad (rev 1721)		Brady	cv405	XVal Session 50	1	XVal Session 50-Typing - Text-1		2012-07-14 10:23:52.111000
	Edit pad (rev 1722)		nic	cv403	XVal Session 50	1	XVal Session 50-Typing - Text-1		2012-07-14 10:23:52.113000
	Edit pad (rev 1723)		nic	cv403	XVal Session 50	1	XVal Session 50-Typing - Text-1		2012-07-14 10:23:52.610000
	Edit pad (rev 1724)		Brady	cv405	XVal Session 50	1	XVal Session 50-Typing - Text-1		2012-07-14 10:23:52.619000
	Edit pad (rev 1725)		Brady	cv405	XVal Session 50	1	XVal Session 50-Typing - Text-1		2012-07-14 10:23:53.127000
	Edit pad (rev 1726)		Brady	cv405	XVal Session 50	1	XVal Session 50-Typing - Text-1		2012-07-14 10:23:53.634000
	Edit pad (rev 1727)		nic	cv403	XVal Session 50	1	XVal Session 50-Typing - Text-1		2012-07-14 10:23:53.759000
	Edit pad (rev 1728)		Brady	cv405	XVal Session 50	1	XVal Session 50-Typing - Text-1		2012-07-14 10:23:54.151000
	Edit pad (rev 1729)		nic	cv403	XVal Session 50	1	XVal Session 50-Typing - Text-1		2012-07-14 10:23:54.329000
	Edit pad (rev 1730)		Brady	cv405	XVal Session 50	1	XVal Session 50-Typing - Text-1		2012-07-14 10:23:54.652000
	Edit pad (rev 1731)		nic	cv403	XVal Session 50	1	XVal Session 50-Typing - Text-1		2012-07-14 10:23:54.829000
	Edit pad (rev 1732)		Brady	cv405	XVal Session 50	1	XVal Session 50-Typing - Text-1		2012-07-14 10:23:55.165000
	Edit pad (rev 1733)		nic	cv403	XVal Session 50	1	XVal Session 50-Typing - Text-1		2012-07-14 10:23:55.330000
	Edit pad (rev 1734)		sluggo	cv411	XVal Session 50	1	XVal Session 50-Typing - Text-1		2012-07-14 10:23:55.601000
	Edit pad (rev 1735)		Brady	cv405	XVal Session 50	1	XVal Session 50-Typing - Text-1		2012-07-14 10:23:55.672000
	Edit pad (rev 1736)		nic	cv403	XVal Session 50	1	XVal Session 50-Typing - Text-1		2012-07-14 10:23:55.829000
	Edit pad (rev 1737)		Brady	cv405	XVal Session 50	1	XVal Session 50-Typing - Text-1		2012-07-14 10:23:56.194000
	Edit pad (rev 1738)		sluggo	cv411	XVal Session 50	1	XVal Session 50-Typing - Text-1		2012-07-14 10:23:56.233000
	Edit pad (rev 1739)		nic	cv403	XVal Session 50	1	XVal Session 50-Typing - Text-1		2012-07-14 10:23:56.430000
	Edit pad (rev 1740)		Brady	cv405	XVal Session 50	1	XVal Session 50-Typing - Text-1		2012-07-14 10:23:56.706000
	Edit pad (rev 1741)		nic	cv403	XVal Session 50	1	XVal Session 50-Typing - Text-1		2012-07-14 10:23:56.940000
	Edit pad (rev 1742)		Brady	cv405	XVal Session 50	1	XVal Session 50-Typing - Text-1		2012-07-14 10:23:57.212000
	Edit pad (rev 1743)		nic	cv403	XVal Session 50	1	XVal Session 50-Typing - Text-1		2012-07-14 10:23:57.439000
	Edit pad (rev 1744)		Brady	cv405	XVal Session 50	1	XVal Session 50-Typing - Text-1		2012-07-14 10:23:57.714000
	Edit pad (rev 1745)		nic	cv403	XVal Session 50	1	XVal Session 50-Typing - Text-1		2012-07-14 10:23:57.939000
	Edit pad (rev 1746)		Brady	cv405	XVal Session 50	1	XVal Session 50-Typing - Text-1		2012-07-14 10:23:58.212000
	Edit pad (rev 1747)		nic	cv403	XVal Session 50	1	XVal Session 50-Typing - Text-1		2012-07-14 10:23:58.439000
	Edit pad (rev 1748)		Brady	cv405	XVal Session 50	1	XVal Session 50-Typing - Text-1		2012-07-14 10:23:58.712000
	Edit pad (rev 1749)		Brady	cv405	XVal Session 50	1	XVal Session 50-Typing - Text-1		2012-07-14 10:23:59.213000
	Edit pad (rev 1750)		nic	cv403	XVal Session 50	1	XVal Session 50-Typing - Text-1		2012-07-14 10:23:59.480000
	Edit pad (rev 1751)		Brady	cv405	XVal Session 50	1	XVal Session 50-Typing - Text-1		2012-07-14 10:23:59.714000
	Edit pad (rev 1752)		nic	cv403	XVal Session 50	1	XVal Session 50-Typing - Text-1		2012-07-14 10:23:59.986000
	Edit pad (rev 1753)		Brady	cv405	XVal Session 50	1	XVal Session 50-Typing - Text-1		2012-07-14 10:24:00.212000
	Edit pad (rev 1754)		nic	cv403	XVal Session 50	1	XVal Session 50-Typing - Text-1		2012-07-14 10:24:00.485000
	Edit pad (rev 1755)		Brady	cv405	XVal Session 50	1	XVal Session 50-Typing - Text-1		2012-07-14 10:24:00.763000
	Edit pad (rev 1756)		nic	cv403	XVal Session 50	1	XVal Session 50-Typing - Text-1		2012-07-14 10:24:00.986000
	Edit pad (rev 1757)		Brady	cv405	XVal Session 50	1	XVal Session 50-Typing - Text-1		2012-07-14 10:24:01.275000
	Edit pad (rev 1758)		nic	cv403	XVal Session 50	1	XVal Session 50-Typing - Text-1		2012-07-14 10:24:01.489000
	Edit pad (rev 1759)		Brady	cv405	XVal Session 50	1	XVal Session 50-Typing - Text-1		2012-07-14 10:24:01.777000
	Edit pad (rev 1760)		nic	cv403	XVal Session 50	1	XVal Session 50-Typing - Text-1		2012-07-14 10:24:01.985000
	Edit pad (rev 1761)		Brady	cv405	XVal Session 50	1	XVal Session 50-Typing - Text-1		2012-07-14 10:24:02.277000
	Edit pad (rev 1762)		nic	cv403	XVal Session 50	1	XVal Session 50-Typing - Text-1		2012-07-14 10:24:02.486000
	Edit pad (rev 1763)		Brady	cv405	XVal Session 50	1	XVal Session 50-Typing - Text-1		2012-07-14 10:24:02.792000
	Edit pad (rev 1764)		nic	cv403	XVal Session 50	1	XVal Session 50-Typing - Text-1		2012-07-14 10:24:02.985000
	Edit pad (rev 1765)		Brady	cv405	XVal Session 50	1	XVal Session 50-Typing - Text-1		2012-07-14 10:24:03.291000
	Edit pad (rev 1766)		nic	cv403	XVal Session 50	1	XVal Session 50-Typing - Text-1		2012-07-14 10:24:03.484000
	Edit pad (rev 1767)		Brady	cv405	XVal Session 50	1	XVal Session 50-Typing - Text-1		2012-07-14 10:24:03.792000
	Edit pad (rev 1768)		nic	cv403	XVal Session 50	1	XVal Session 50-Typing - Text-1		2012-07-14 10:24:03.986000
	Edit pad (rev 1769)		Brady	cv405	XVal Session 50	1	XVal Session 50-Typing - Text-1		2012-07-14 10:24:04.292000
	Edit pad (rev 1770)		nic	cv403	XVal Session 50	1	XVal Session 50-Typing - Text-1		2012-07-14 10:24:04.494000
	Edit pad (rev 1771)		Brady	cv405	XVal Session 50	1	XVal Session 50-Typing - Text-1		2012-07-14 10:24:04.792000
	Edit pad (rev 1772)		nic	cv403	XVal Session 50	1	XVal Session 50-Typing - Text-1		2012-07-14 10:24:04.985000
	Edit pad (rev 1773)		Brady	cv405	XVal Session 50	1	XVal Session 50-Typing - Text-1		2012-07-14 10:24:05.308000
	Edit pad (rev 1774)		Brady	cv405	XVal Session 50	1	XVal Session 50-Typing - Text-1		2012-07-14 10:24:05.823000
	Edit pad (rev 1775)		nic	cv403	XVal Session 50	1	XVal Session 50-Typing - Text-1		2012-07-14 10:24:05.941000
	Edit pad (rev 1776)		Brady	cv405	XVal Session 50	1	XVal Session 50-Typing - Text-1		2012-07-14 10:24:06.324000
	Edit pad (rev 1777)		Xing	cv400	XVal Session 50	1	XVal Session 50-Typing - Text-1		2012-07-14 10:24:06.741000
	Edit pad (rev 1778)		nic	cv403	XVal Session 50	1	XVal Session 50-Typing - Text-1		2012-07-14 10:24:06.772000
	Edit pad (rev 1779)		Brady	cv405	XVal Session 50	1	XVal Session 50-Typing - Text-1		2012-07-14 10:24:06.822000
	Edit pad (rev 1780)		nic	cv403	XVal Session 50	1	XVal Session 50-Typing - Text-1		2012-07-14 10:24:07.283000
	Edit pad (rev 1781)		Brady	cv405	XVal Session 50	1	XVal Session 50-Typing - Text-1		2012-07-14 10:24:07.332000
	Edit pad (rev 1782)		nic	cv403	XVal Session 50	1	XVal Session 50-Typing - Text-1		2012-07-14 10:24:07.840000
	Edit pad (rev 1783)		Brady	cv405	XVal Session 50	1	XVal Session 50-Typing - Text-1		2012-07-14 10:24:07.843000
	Edit pad (rev 1784)		nic	cv403	XVal Session 50	1	XVal Session 50-Typing - Text-1		2012-07-14 10:24:08.344000
	Edit pad (rev 1785)		Brady	cv405	XVal Session 50	1	XVal Session 50-Typing - Text-1		2012-07-14 10:24:08.350000
	Edit pad (rev 1786)		nic	cv403	XVal Session 50	1	XVal Session 50-Typing - Text-1		2012-07-14 10:24:08.845000
	Edit pad (rev 1787)		Brady	cv405	XVal Session 50	1	XVal Session 50-Typing - Text-1		2012-07-14 10:24:08.857000
	Edit pad (rev 1788)		Xing	cv400	XVal Session 50	1	XVal Session 50-Typing - Text-1		2012-07-14 10:24:08.902000
	Edit pad (rev 1789)		Brady	cv405	XVal Session 50	1	XVal Session 50-Typing - Text-1		2012-07-14 10:24:09.369000
	Edit pad (rev 1790)		Xing	cv400	XVal Session 50	1	XVal Session 50-Typing - Text-1		2012-07-14 10:24:09.412000
	Edit pad (rev 1791)		Brady	cv405	XVal Session 50	1	XVal Session 50-Typing - Text-1		2012-07-14 10:24:09.869000
	Edit pad (rev 1792)		Xing	cv400	XVal Session 50	1	XVal Session 50-Typing - Text-1		2012-07-14 10:24:09.910000
	Edit pad (rev 1793)		Brady	cv405	XVal Session 50	1	XVal Session 50-Typing - Text-1		2012-07-14 10:24:10.369000
	Edit pad (rev 1794)		Xing	cv400	XVal Session 50	1	XVal Session 50-Typing - Text-1		2012-07-14 10:24:10.418000
	Edit pad (rev 1795)		nic	cv403	XVal Session 50	1	XVal Session 50-Typing - Text-1		2012-07-14 10:24:10.454000
	Edit pad (rev 1796)		Brady	cv405	XVal Session 50	1	XVal Session 50-Typing - Text-1		2012-07-14 10:24:10.872000
	Edit pad (rev 1797)		Xing	cv400	XVal Session 50	1	XVal Session 50-Typing - Text-1		2012-07-14 10:24:10.924000
	Edit pad (rev 1798)		nic	cv403	XVal Session 50	1	XVal Session 50-Typing - Text-1		2012-07-14 10:24:10.956000
	Edit pad (rev 1799)		Brady	cv405	XVal Session 50	1	XVal Session 50-Typing - Text-1		2012-07-14 10:24:11.384000
	Edit pad (rev 1800)		Xing	cv400	XVal Session 50	1	XVal Session 50-Typing - Text-1		2012-07-14 10:24:11.427000
	Edit pad (rev 1801)		Brady	cv405	XVal Session 50	1	XVal Session 50-Typing - Text-1		2012-07-14 10:24:11.888000
	Edit pad (rev 1802)		Xing	cv400	XVal Session 50	1	XVal Session 50-Typing - Text-1		2012-07-14 10:24:11.932000
	Edit pad (rev 1803)		nic	cv403	XVal Session 50	1	XVal Session 50-Typing - Text-1		2012-07-14 10:24:12.327000
	Edit pad (rev 1804)		Brady	cv405	XVal Session 50	1	XVal Session 50-Typing - Text-1		2012-07-14 10:24:12.385000
	Edit pad (rev 1805)		Xing	cv400	XVal Session 50	1	XVal Session 50-Typing - Text-1		2012-07-14 10:24:12.430000
	Edit pad (rev 1806)		Brady	cv405	XVal Session 50	1	XVal Session 50-Typing - Text-1		2012-07-14 10:24:12.885000
	Edit pad (rev 1807)		nic	cv403	XVal Session 50	1	XVal Session 50-Typing - Text-1		2012-07-14 10:24:12.914000
	Edit pad (rev 1808)		Xing	cv400	XVal Session 50	1	XVal Session 50-Typing - Text-1		2012-07-14 10:24:12.964000
	Edit pad (rev 1809)		Brady	cv405	XVal Session 50	1	XVal Session 50-Typing - Text-1		2012-07-14 10:24:13.385000
	Edit pad (rev 1810)		nic	cv403	XVal Session 50	1	XVal Session 50-Typing - Text-1		2012-07-14 10:24:13.421000
	Edit pad (rev 1811)		Brady	cv405	XVal Session 50	1	XVal Session 50-Typing - Text-1		2012-07-14 10:24:13.884000
	Edit pad (rev 1812)		nic	cv403	XVal Session 50	1	XVal Session 50-Typing - Text-1		2012-07-14 10:24:13.923000
	Edit pad (rev 1813)		Brady	cv405	XVal Session 50	1	XVal Session 50-Typing - Text-1		2012-07-14 10:24:14.384000
	Edit pad (rev 1814)		nic	cv403	XVal Session 50	1	XVal Session 50-Typing - Text-1		2012-07-14 10:24:14.423000
	Edit pad (rev 1815)		Brady	cv405	XVal Session 50	1	XVal Session 50-Typing - Text-1		2012-07-14 10:24:14.886000
	Edit pad (rev 1816)		nic	cv403	XVal Session 50	1	XVal Session 50-Typing - Text-1		2012-07-14 10:24:14.932000
	Edit pad (rev 1817)		Xing	cv400	XVal Session 50	1	XVal Session 50-Typing - Text-1		2012-07-14 10:24:14.961000
	Edit pad (rev 1818)		nic	cv403	XVal Session 50	1	XVal Session 50-Typing - Text-1		2012-07-14 10:24:15.438000
	Edit pad (rev 1819)		Xing	cv400	XVal Session 50	1	XVal Session 50-Typing - Text-1		2012-07-14 10:24:15.463000
	Edit pad (rev 1820)		Brady	cv405	XVal Session 50	1	XVal Session 50-Typing - Text-1		2012-07-14 10:24:15.504000
	Edit pad (rev 1821)		nic	cv403	XVal Session 50	1	XVal Session 50-Typing - Text-1		2012-07-14 10:24:15.937000
	Edit pad (rev 1822)		Brady	cv405	XVal Session 50	1	XVal Session 50-Typing - Text-1		2012-07-14 10:24:16.011000
	Edit pad (rev 1823)		nic	cv403	XVal Session 50	1	XVal Session 50-Typing - Text-1		2012-07-14 10:24:16.440000
	Edit pad (rev 1824)		Brady	cv405	XVal Session 50	1	XVal Session 50-Typing - Text-1		2012-07-14 10:24:16.509000
	Edit pad (rev 1825)		nic	cv403	XVal Session 50	1	XVal Session 50-Typing - Text-1		2012-07-14 10:24:16.997000
	Edit pad (rev 1826)		Brady	cv405	XVal Session 50	1	XVal Session 50-Typing - Text-1		2012-07-14 10:24:17.018000
	Edit pad (rev 1827)		Xing	cv400	XVal Session 50	1	XVal Session 50-Typing - Text-1		2012-07-14 10:24:17.453000
	Edit pad (rev 1828)		nic	cv403	XVal Session 50	1	XVal Session 50-Typing - Text-1		2012-07-14 10:24:17.500000
	Edit pad (rev 1829)		Xing	cv400	XVal Session 50	1	XVal Session 50-Typing - Text-1		2012-07-14 10:24:17.957000
	Edit pad (rev 1830)		nic	cv403	XVal Session 50	1	XVal Session 50-Typing - Text-1		2012-07-14 10:24:18.288000
	Edit pad (rev 1831)		nic	cv403	XVal Session 50	1	XVal Session 50-Typing - Text-1		2012-07-14 10:24:18.799000
	Edit pad (rev 1832)		Xing	cv400	XVal Session 50	1	XVal Session 50-Typing - Text-1		2012-07-14 10:24:19.053000
	Edit pad (rev 1833)		nic	cv403	XVal Session 50	1	XVal Session 50-Typing - Text-1		2012-07-14 10:24:19.298000
	Edit pad (rev 1834)		Xing	cv400	XVal Session 50	1	XVal Session 50-Typing - Text-1		2012-07-14 10:24:19.556000
	Edit pad (rev 1835)		nic	cv403	XVal Session 50	1	XVal Session 50-Typing - Text-1		2012-07-14 10:24:19.798000
	Edit pad (rev 1836)		Xing	cv400	XVal Session 50	1	XVal Session 50-Typing - Text-1		2012-07-14 10:24:20.059000
	Edit pad (rev 1837)		nic	cv403	XVal Session 50	1	XVal Session 50-Typing - Text-1		2012-07-14 10:24:20.298000
	Edit pad (rev 1838)		Xing	cv400	XVal Session 50	1	XVal Session 50-Typing - Text-1		2012-07-14 10:24:20.731000
	Edit pad (rev 1839)		nic	cv403	XVal Session 50	1	XVal Session 50-Typing - Text-1		2012-07-14 10:24:20.798000
	Edit pad (rev 1840)		nic	cv403	XVal Session 50	1	XVal Session 50-Typing - Text-1		2012-07-14 10:24:21.299000
	Edit pad (rev 1841)		sluggo	cv411	XVal Session 50	1	XVal Session 50-Typing - Text-1		2012-07-14 10:24:21.425000
	Edit pad (rev 1842)		nic	cv403	XVal Session 50	1	XVal Session 50-Typing - Text-1		2012-07-14 10:24:21.806000
	Edit pad (rev 1843)		nic	cv403	XVal Session 50	1	XVal Session 50-Typing - Text-1		2012-07-14 10:24:22.313000
	Edit pad (rev 1844)		nic	cv403	XVal Session 50	1	XVal Session 50-Typing - Text-1		2012-07-14 10:24:22.813000
	Edit pad (rev 1845)		Xing	cv400	XVal Session 50	1	XVal Session 50-Typing - Text-1		2012-07-14 10:24:23.313000
	Edit pad (rev 1846)		nic	cv403	XVal Session 50	1	XVal Session 50-Typing - Text-1		2012-07-14 10:24:23.976000
	Edit pad (rev 1847)		nic	cv403	XVal Session 50	1	XVal Session 50-Typing - Text-1		2012-07-14 10:24:24.487000
	Edit pad (rev 1848)		nic	cv403	XVal Session 50	1	XVal Session 50-Typing - Text-1		2012-07-14 10:24:25
	Edit pad (rev 1849)		nic	cv403	XVal Session 50	1	XVal Session 50-Typing - Text-1		2012-07-14 10:24:25.508000
	Edit pad (rev 1850)		nic	cv403	XVal Session 50	1	XVal Session 50-Typing - Text-1		2012-07-14 10:24:26.001000
	Edit pad (rev 1851)		Xing	cv400	XVal Session 50	1	XVal Session 50-Typing - Text-1		2012-07-14 10:24:26.043000
	Edit pad (rev 1852)		nic	cv403	XVal Session 50	1	XVal Session 50-Typing - Text-1		2012-07-14 10:24:26.512000
	Edit pad (rev 1853)		Xing	cv400	XVal Session 50	1	XVal Session 50-Typing - Text-1		2012-07-14 10:24:26.549000
	Edit pad (rev 1854)		nic	cv403	XVal Session 50	1	XVal Session 50-Typing - Text-1		2012-07-14 10:24:27.018000
	Edit pad (rev 1855)		nic	cv403	XVal Session 50	1	XVal Session 50-Typing - Text-1		2012-07-14 10:24:27.525000
	Edit pad (rev 1856)		Xing	cv400	XVal Session 50	1	XVal Session 50-Typing - Text-1		2012-07-14 10:24:27.923000
	Edit pad (rev 1857)		Xing	cv400	XVal Session 50	1	XVal Session 50-Typing - Text-1		2012-07-14 10:24:28.427000
	Edit pad (rev 1858)		nic	cv403	XVal Session 50	1	XVal Session 50-Typing - Text-1		2012-07-14 10:24:28.533000
	Edit pad (rev 1859)		sluggo	cv411	XVal Session 50	1	XVal Session 50-Typing - Text-1		2012-07-14 10:24:28.790000
	Edit pad (rev 1860)		Xing	cv400	XVal Session 50	1	XVal Session 50-Typing - Text-1		2012-07-14 10:24:28.931000
	Edit pad (rev 1861)		nic	cv403	XVal Session 50	1	XVal Session 50-Typing - Text-1		2012-07-14 10:24:29.036000
	Edit pad (rev 1862)		nic	cv403	XVal Session 50	1	XVal Session 50-Typing - Text-1		2012-07-14 10:24:29.547000
	Edit pad (rev 1863)		nic	cv403	XVal Session 50	1	XVal Session 50-Typing - Text-1		2012-07-14 10:24:30.048000
	Edit pad (rev 1864)		Brady	cv405	XVal Session 50	1	XVal Session 50-Typing - Text-1		2012-07-14 10:24:30.513000
	Edit pad (rev 1865)		Xing	cv400	XVal Session 50	1	XVal Session 50-Typing - Text-1		2012-07-14 10:24:30.545000
	Edit pad (rev 1866)		nic	cv403	XVal Session 50	1	XVal Session 50-Typing - Text-1		2012-07-14 10:24:30.557000
	Edit pad (rev 1867)		Brady	cv405	XVal Session 50	1	XVal Session 50-Typing - Text-1		2012-07-14 10:24:31.026000
	Edit pad (rev 1868)		nic	cv403	XVal Session 50	1	XVal Session 50-Typing - Text-1		2012-07-14 10:24:31.066000
	Edit pad (rev 1869)		Xing	cv400	XVal Session 50	1	XVal Session 50-Typing - Text-1		2012-07-14 10:24:31.437000
	Edit pad (rev 1870)		Brady	cv405	XVal Session 50	1	XVal Session 50-Typing - Text-1		2012-07-14 10:24:31.525000
	Edit pad (rev 1871)		nic	cv403	XVal Session 50	1	XVal Session 50-Typing - Text-1		2012-07-14 10:24:31.566000
	Edit pad (rev 1872)		Xing	cv400	XVal Session 50	1	XVal Session 50-Typing - Text-1		2012-07-14 10:24:31.940000
	Edit pad (rev 1873)		Brady	cv405	XVal Session 50	1	XVal Session 50-Typing - Text-1		2012-07-14 10:24:32.028000
	Edit pad (rev 1874)		nic	cv403	XVal Session 50	1	XVal Session 50-Typing - Text-1		2012-07-14 10:24:32.067000
	Edit pad (rev 1875)		Brady	cv405	XVal Session 50	1	XVal Session 50-Typing - Text-1		2012-07-14 10:24:32.527000
	Edit pad (rev 1876)		nic	cv403	XVal Session 50	1	XVal Session 50-Typing - Text-1		2012-07-14 10:24:32.568000
	Edit pad (rev 1877)		Brady	cv405	XVal Session 50	1	XVal Session 50-Typing - Text-1		2012-07-14 10:24:33.040000
	Edit pad (rev 1878)		nic	cv403	XVal Session 50	1	XVal Session 50-Typing - Text-1		2012-07-14 10:24:33.071000
	Edit pad (rev 1879)		Brady	cv405	XVal Session 50	1	XVal Session 50-Typing - Text-1		2012-07-14 10:24:33.540000
	Edit pad (rev 1880)		nic	cv403	XVal Session 50	1	XVal Session 50-Typing - Text-1		2012-07-14 10:24:33.581000
	Edit pad (rev 1881)		Xing	cv400	XVal Session 50	1	XVal Session 50-Typing - Text-1		2012-07-14 10:24:33.848000
	Edit pad (rev 1882)		Brady	cv405	XVal Session 50	1	XVal Session 50-Typing - Text-1		2012-07-14 10:24:34.040000
	Edit pad (rev 1883)		nic	cv403	XVal Session 50	1	XVal Session 50-Typing - Text-1		2012-07-14 10:24:34.080000
	Edit pad (rev 1884)		Xing	cv400	XVal Session 50	1	XVal Session 50-Typing - Text-1		2012-07-14 10:24:34.347000
	Edit pad (rev 1885)		Brady	cv405	XVal Session 50	1	XVal Session 50-Typing - Text-1		2012-07-14 10:24:34.541000
	Edit pad (rev 1886)		nic	cv403	XVal Session 50	1	XVal Session 50-Typing - Text-1		2012-07-14 10:24:34.581000
	Edit pad (rev 1887)		Xing	cv400	XVal Session 50	1	XVal Session 50-Typing - Text-1		2012-07-14 10:24:34.848000
	Edit pad (rev 1888)		Brady	cv405	XVal Session 50	1	XVal Session 50-Typing - Text-1		2012-07-14 10:24:35.040000
	Edit pad (rev 1889)		nic	cv403	XVal Session 50	1	XVal Session 50-Typing - Text-1		2012-07-14 10:24:35.082000
	Edit pad (rev 1890)		Brady	cv405	XVal Session 50	1	XVal Session 50-Typing - Text-1		2012-07-14 10:24:35.544000
	Edit pad (rev 1891)		nic	cv403	XVal Session 50	1	XVal Session 50-Typing - Text-1		2012-07-14 10:24:35.588000
	Edit pad (rev 1892)		sluggo	cv411	XVal Session 50	1	XVal Session 50-Typing - Text-1		2012-07-14 10:24:35.613000
	Edit pad (rev 1893)		Brady	cv405	XVal Session 50	1	XVal Session 50-Typing - Text-1		2012-07-14 10:24:36.055000
	Edit pad (rev 1894)		nic	cv403	XVal Session 50	1	XVal Session 50-Typing - Text-1		2012-07-14 10:24:36.095000
	Edit pad (rev 1895)		Brady	cv405	XVal Session 50	1	XVal Session 50-Typing - Text-1		2012-07-14 10:24:36.556000
	Edit pad (rev 1896)		nic	cv403	XVal Session 50	1	XVal Session 50-Typing - Text-1		2012-07-14 10:24:36.598000
	Edit pad (rev 1897)		Brady	cv405	XVal Session 50	1	XVal Session 50-Typing - Text-1		2012-07-14 10:24:37.057000
	Edit pad (rev 1898)		nic	cv403	XVal Session 50	1	XVal Session 50-Typing - Text-1		2012-07-14 10:24:37.094000
	Edit pad (rev 1899)		Brady	cv405	XVal Session 50	1	XVal Session 50-Typing - Text-1		2012-07-14 10:24:37.557000
	Edit pad (rev 1900)		nic	cv403	XVal Session 50	1	XVal Session 50-Typing - Text-1		2012-07-14 10:24:37.595000
	Edit pad (rev 1901)		Brady	cv405	XVal Session 50	1	XVal Session 50-Typing - Text-1		2012-07-14 10:24:38.057000
	Edit pad (rev 1902)		nic	cv403	XVal Session 50	1	XVal Session 50-Typing - Text-1		2012-07-14 10:24:38.100000
	Edit pad (rev 1903)		Xing	cv400	XVal Session 50	1	XVal Session 50-Typing - Text-1		2012-07-14 10:24:38.102000
	Edit pad (rev 1904)		Brady	cv405	XVal Session 50	1	XVal Session 50-Typing - Text-1		2012-07-14 10:24:38.557000
	Edit pad (rev 1905)		nic	cv403	XVal Session 50	1	XVal Session 50-Typing - Text-1		2012-07-14 10:24:38.605000
	Edit pad (rev 1906)		Xing	cv400	XVal Session 50	1	XVal Session 50-Typing - Text-1		2012-07-14 10:24:38.915000
	Edit pad (rev 1907)		Brady	cv405	XVal Session 50	1	XVal Session 50-Typing - Text-1		2012-07-14 10:24:39.057000
	Edit pad (rev 1908)		nic	cv403	XVal Session 50	1	XVal Session 50-Typing - Text-1		2012-07-14 10:24:39.110000
	Edit pad (rev 1909)		sluggo	cv411	XVal Session 50	1	XVal Session 50-Typing - Text-1		2012-07-14 10:24:39.489000
	Edit pad (rev 1910)		Brady	cv405	XVal Session 50	1	XVal Session 50-Typing - Text-1		2012-07-14 10:24:39.556000
	Edit pad (rev 1911)		nic	cv403	XVal Session 50	1	XVal Session 50-Typing - Text-1		2012-07-14 10:24:39.609000
	Edit pad (rev 1912)		Xing	cv400	XVal Session 50	1	XVal Session 50-Typing - Text-1		2012-07-14 10:24:39.874000
	Edit pad (rev 1913)		Brady	cv405	XVal Session 50	1	XVal Session 50-Typing - Text-1		2012-07-14 10:24:40.056000
	Edit pad (rev 1914)		nic	cv403	XVal Session 50	1	XVal Session 50-Typing - Text-1		2012-07-14 10:24:40.116000
	Edit pad (rev 1915)		Brady	cv405	XVal Session 50	1	XVal Session 50-Typing - Text-1		2012-07-14 10:24:40.576000
	Edit pad (rev 1916)		nic	cv403	XVal Session 50	1	XVal Session 50-Typing - Text-1		2012-07-14 10:24:40.626000
	Edit pad (rev 1917)		Brady	cv405	XVal Session 50	1	XVal Session 50-Typing - Text-1		2012-07-14 10:24:41.057000
	Edit pad (rev 1918)		nic	cv403	XVal Session 50	1	XVal Session 50-Typing - Text-1		2012-07-14 10:24:41.135000
	Edit pad (rev 1919)		Brady	cv405	XVal Session 50	1	XVal Session 50-Typing - Text-1		2012-07-14 10:24:41.557000
	Edit pad (rev 1920)		nic	cv403	XVal Session 50	1	XVal Session 50-Typing - Text-1		2012-07-14 10:24:41.628000
	Edit pad (rev 1921)		Xing	cv400	XVal Session 50	1	XVal Session 50-Typing - Text-1		2012-07-14 10:24:41.889000
29755	Load Instructions			cv236	XVal Session 50	1	XVal Session 50-Typing - Numbers-1	192.54.222.3	2012-07-14 10:24:42
29756	Load Instructions			cv237	XVal Session 50	1	XVal Session 50-Typing - Numbers-1	192.54.222.3	2012-07-14 10:24:42
29757	Load Instructions			cv239	XVal Session 50	1	XVal Session 50-Typing - Numbers-1	192.54.222.3	2012-07-14 10:24:42
29758	Load Instructions			cv238	XVal Session 50	1	XVal Session 50-Typing - Numbers-1	18.111.10.174	2012-07-14 10:24:42
	Edit pad (rev 1922)		Brady	cv405	XVal Session 50	1	XVal Session 50-Typing - Text-1		2012-07-14 10:24:42.056000
	Edit pad (rev 1923)		nic	cv403	XVal Session 50	1	XVal Session 50-Typing - Text-1		2012-07-14 10:24:42.144000
	Edit pad (rev 1924)		Xing	cv400	XVal Session 50	1	XVal Session 50-Typing - Text-1		2012-07-14 10:24:42.394000
	Edit pad (rev 1925)		Brady	cv405	XVal Session 50	1	XVal Session 50-Typing - Text-1		2012-07-14 10:24:42.556000
29764	Load Workspace			cv238	XVal Session 50	1	XVal Session 50-Typing - Numbers-1	18.111.10.174	2012-07-14 10:25:12
29765	Load Workspace			cv236	XVal Session 50	1	XVal Session 50-Typing - Numbers-1	192.54.222.3	2012-07-14 10:25:12
29766	Load Workspace			cv237	XVal Session 50	1	XVal Session 50-Typing - Numbers-1	192.54.222.3	2012-07-14 10:25:12
29767	Load Workspace			cv239	XVal Session 50	1	XVal Session 50-Typing - Numbers-1	192.54.222.3	2012-07-14 10:25:12
	Edit pad (rev 0)		Brady	cv405	XVal Session 50	1	XVal Session 50-Typing - Numbers-1		2012-07-14 10:25:20.175000
	Edit pad (rev 1)		Brady	cv405	XVal Session 50	1	XVal Session 50-Typing - Numbers-1		2012-07-14 10:25:20.682000
	Edit pad (rev 2)		Brady	cv405	XVal Session 50	1	XVal Session 50-Typing - Numbers-1		2012-07-14 10:25:21.611000
	Edit pad (rev 3)		Brady	cv405	XVal Session 50	1	XVal Session 50-Typing - Numbers-1		2012-07-14 10:25:22.119000
	Edit pad (rev 4)		Brady	cv405	XVal Session 50	1	XVal Session 50-Typing - Numbers-1		2012-07-14 10:25:23.211000
	Edit pad (rev 5)		Brady	cv405	XVal Session 50	1	XVal Session 50-Typing - Numbers-1		2012-07-14 10:25:23.726000
	Edit pad (rev 6)		Brady	cv405	XVal Session 50	1	XVal Session 50-Typing - Numbers-1		2012-07-14 10:25:25.287000
	Edit pad (rev 7)		Brady	cv405	XVal Session 50	1	XVal Session 50-Typing - Numbers-1		2012-07-14 10:25:25.791000
	Edit pad (rev 8)		Brady	cv405	XVal Session 50	1	XVal Session 50-Typing - Numbers-1		2012-07-14 10:25:26.514000
	Edit pad (rev 9)		Brady	cv405	XVal Session 50	1	XVal Session 50-Typing - Numbers-1		2012-07-14 10:25:27.024000
	Edit pad (rev 10)		sluggo	cv411	XVal Session 50	1	XVal Session 50-Typing - Numbers-1		2012-07-14 10:25:27.267000
	Edit pad (rev 11)		Brady	cv405	XVal Session 50	1	XVal Session 50-Typing - Numbers-1		2012-07-14 10:25:27.526000
	Edit pad (rev 12)		nic	cv403	XVal Session 50	1	XVal Session 50-Typing - Numbers-1		2012-07-14 10:25:28.726000
	Edit pad (rev 13)		nic	cv403	XVal Session 50	1	XVal Session 50-Typing - Numbers-1		2012-07-14 10:25:29.205000
	Edit pad (rev 14)		Brady	cv405	XVal Session 50	1	XVal Session 50-Typing - Numbers-1		2012-07-14 10:25:29.378000
[truncated: 1,972 more rows]
