# Supplementary material for: Dynamics of collective performance in collaboration networks
Source: PLoS One. 2018 Oct 10;13(10):e0204547. doi: 10.1371/journal.pone.0204547 (PMC6179230; doi:10.1371/journal.pone.0204547)
Supplement: S1 Dataset — (ZIP) [file pone.0204547.s001.zip › data/team-data/team-chat-logs/XVal Session 48 - Group 1 - LogFile.csv]

id	event	data	chat_name	subject	session	session_group	completed_task	ip_address	timestamp
26870	Entering waiting room			cv226	XVal Session 48			192.54.222.3	2012-07-13 14:02:54
26875	Entering waiting room			cv228	XVal Session 48			192.54.222.3	2012-07-13 14:03:01
26878	Entering waiting room			cv225	XVal Session 48			192.54.222.3	2012-07-13 14:03:11
26907	Entering waiting room			cv227	XVal Session 48			192.54.222.11	2012-07-13 14:04:38
26908	Setup participants				XVal Session 48				2012-07-13 14:05:05
26909	Setup tasks				XVal Session 48				2012-07-13 14:05:05
26910	Introduction	Starting in 24 seconds		cv225	XVal Session 48	1		192.54.222.3	2012-07-13 14:05:06
26911	Introduction	Starting in 24 seconds		cv226	XVal Session 48	1		192.54.222.3	2012-07-13 14:05:06
26912	Introduction	Starting in 20 seconds		cv227	XVal Session 48	1		192.54.222.11	2012-07-13 14:05:10
26913	Introduction	Starting in 20 seconds		cv228	XVal Session 48	1		192.54.222.3	2012-07-13 14:05:10
26914	Load Instructions			cv226	XVal Session 48	1	XVal Session 48-Introduction-1	192.54.222.3	2012-07-13 14:05:30
26915	Load Instructions			cv225	XVal Session 48	1	XVal Session 48-Introduction-1	192.54.222.3	2012-07-13 14:05:30
26916	Load Instructions			cv228	XVal Session 48	1	XVal Session 48-Introduction-1	192.54.222.3	2012-07-13 14:05:30
26917	Load Instructions			cv227	XVal Session 48	1	XVal Session 48-Introduction-1	192.54.222.11	2012-07-13 14:05:30
26926	Load Workspace			cv228	XVal Session 48	1	XVal Session 48-Introduction-1	192.54.222.3	2012-07-13 14:05:50
26927	Load Workspace			cv227	XVal Session 48	1	XVal Session 48-Introduction-1	192.54.222.11	2012-07-13 14:05:50
26928	Load Workspace			cv226	XVal Session 48	1	XVal Session 48-Introduction-1	192.54.222.3	2012-07-13 14:05:50
26929	Load Workspace			cv225	XVal Session 48	1	XVal Session 48-Introduction-1	192.54.222.3	2012-07-13 14:05:50
	Edit pad (rev 0)		Xing	cv400	XVal Session 48	1	XVal Session 48-Introduction-1		2012-07-13 14:06:21.530000
	Edit pad (rev 1)		Xing	cv400	XVal Session 48	1	XVal Session 48-Introduction-1		2012-07-13 14:06:22.030000
	Edit pad (rev 2)		Xing	cv400	XVal Session 48	1	XVal Session 48-Introduction-1		2012-07-13 14:06:22.734000
	Edit pad (rev 3)		Xing	cv400	XVal Session 48	1	XVal Session 48-Introduction-1		2012-07-13 14:06:23.236000
	Edit pad (rev 4)		Xing	cv400	XVal Session 48	1	XVal Session 48-Introduction-1		2012-07-13 14:06:23.736000
	Edit pad (rev 5)		Xing	cv400	XVal Session 48	1	XVal Session 48-Introduction-1		2012-07-13 14:06:24.235000
	Edit pad (rev 6)		Xing	cv400	XVal Session 48	1	XVal Session 48-Introduction-1		2012-07-13 14:06:24.909000
	Edit pad (rev 7)		greg	cv412	XVal Session 48	1	XVal Session 48-Introduction-1		2012-07-13 14:06:31.805000
	Edit pad (rev 8)		greg	cv412	XVal Session 48	1	XVal Session 48-Introduction-1		2012-07-13 14:06:32.310000
	Edit pad (rev 9)		greg	cv412	XVal Session 48	1	XVal Session 48-Introduction-1		2012-07-13 14:06:32.810000
	Edit pad (rev 10)		greg	cv412	XVal Session 48	1	XVal Session 48-Introduction-1		2012-07-13 14:06:33.351000
	Edit pad (rev 11)		Xing	cv400	XVal Session 48	1	XVal Session 48-Introduction-1		2012-07-13 14:06:37.364000
	Edit pad (rev 12)		Xing	cv400	XVal Session 48	1	XVal Session 48-Introduction-1		2012-07-13 14:06:37.869000
	Edit pad (rev 13)		Xing	cv400	XVal Session 48	1	XVal Session 48-Introduction-1		2012-07-13 14:06:38.368000
	Edit pad (rev 14)		Xing	cv400	XVal Session 48	1	XVal Session 48-Introduction-1		2012-07-13 14:06:38.867000
	Edit pad (rev 15)		Xing	cv400	XVal Session 48	1	XVal Session 48-Introduction-1		2012-07-13 14:06:39.377000
	Edit pad (rev 16)		Xing	cv400	XVal Session 48	1	XVal Session 48-Introduction-1		2012-07-13 14:06:39.893000
	Edit pad (rev 17)		Xing	cv400	XVal Session 48	1	XVal Session 48-Introduction-1		2012-07-13 14:06:40.395000
	Edit pad (rev 18)		Xing	cv400	XVal Session 48	1	XVal Session 48-Introduction-1		2012-07-13 14:06:40.897000
	Edit pad (rev 19)		Xing	cv400	XVal Session 48	1	XVal Session 48-Introduction-1		2012-07-13 14:06:41.746000
	Edit pad (rev 20)		Xing	cv400	XVal Session 48	1	XVal Session 48-Introduction-1		2012-07-13 14:06:42.248000
	Edit pad (rev 21)		Xing	cv400	XVal Session 48	1	XVal Session 48-Introduction-1		2012-07-13 14:06:42.747000
	Edit pad (rev 22)		Xing	cv400	XVal Session 48	1	XVal Session 48-Introduction-1		2012-07-13 14:06:43.506000
	Edit pad (rev 23)		Xing	cv400	XVal Session 48	1	XVal Session 48-Introduction-1		2012-07-13 14:06:44.008000
	Edit pad (rev 24)		Xing	cv400	XVal Session 48	1	XVal Session 48-Introduction-1		2012-07-13 14:06:44.563000
	Edit pad (rev 25)		Xing	cv400	XVal Session 48	1	XVal Session 48-Introduction-1		2012-07-13 14:06:45.076000
	Chat	hey all	sluggo	cv411	XVal Session 48	1	XVal Session 48-Introduction-1		2012-07-13 14:06:54.065000
	Edit pad (rev 26)		Xing	cv400	XVal Session 48	1	XVal Session 48-Introduction-1		2012-07-13 14:07:17.186000
	Edit pad (rev 27)		Xing	cv400	XVal Session 48	1	XVal Session 48-Introduction-1		2012-07-13 14:07:17.882000
	Edit pad (rev 28)		Xing	cv400	XVal Session 48	1	XVal Session 48-Introduction-1		2012-07-13 14:07:18.382000
	Edit pad (rev 29)		Xing	cv400	XVal Session 48	1	XVal Session 48-Introduction-1		2012-07-13 14:07:18.929000
	Edit pad (rev 30)		Xing	cv400	XVal Session 48	1	XVal Session 48-Introduction-1		2012-07-13 14:07:19.392000
	Edit pad (rev 31)		Xing	cv400	XVal Session 48	1	XVal Session 48-Introduction-1		2012-07-13 14:07:19.893000
26938	Load Instructions			cv228	XVal Session 48	1	XVal Session 48-Typing - Text-1	192.54.222.3	2012-07-13 14:07:20
26939	Load Instructions			cv227	XVal Session 48	1	XVal Session 48-Typing - Text-1	192.54.222.11	2012-07-13 14:07:20
26940	Load Instructions			cv226	XVal Session 48	1	XVal Session 48-Typing - Text-1	192.54.222.3	2012-07-13 14:07:20
26941	Load Instructions			cv225	XVal Session 48	1	XVal Session 48-Typing - Text-1	192.54.222.3	2012-07-13 14:07:20
	Edit pad (rev 32)		Xing	cv400	XVal Session 48	1	XVal Session 48-Introduction-1		2012-07-13 14:07:20.393000
26942	Load Workspace			cv225	XVal Session 48	1	XVal Session 48-Typing - Text-1	192.54.222.3	2012-07-13 14:08:00
26943	Load Workspace			cv228	XVal Session 48	1	XVal Session 48-Typing - Text-1	192.54.222.3	2012-07-13 14:08:00
26944	Load Workspace			cv227	XVal Session 48	1	XVal Session 48-Typing - Text-1	192.54.222.11	2012-07-13 14:08:00
26945	Load Workspace			cv226	XVal Session 48	1	XVal Session 48-Typing - Text-1	192.54.222.3	2012-07-13 14:08:00
	Edit pad (rev 0)		greg	cv412	XVal Session 48	1	XVal Session 48-Typing - Text-1		2012-07-13 14:08:09.498000
	Edit pad (rev 1)		greg	cv412	XVal Session 48	1	XVal Session 48-Typing - Text-1		2012-07-13 14:08:09.996000
	Edit pad (rev 2)		greg	cv412	XVal Session 48	1	XVal Session 48-Typing - Text-1		2012-07-13 14:08:10.496000
	Edit pad (rev 3)		nic	cv403	XVal Session 48	1	XVal Session 48-Typing - Text-1		2012-07-13 14:08:10.826000
	Edit pad (rev 4)		greg	cv412	XVal Session 48	1	XVal Session 48-Typing - Text-1		2012-07-13 14:08:10.996000
	Edit pad (rev 5)		nic	cv403	XVal Session 48	1	XVal Session 48-Typing - Text-1		2012-07-13 14:08:11.314000
	Edit pad (rev 6)		greg	cv412	XVal Session 48	1	XVal Session 48-Typing - Text-1		2012-07-13 14:08:11.497000
	Edit pad (rev 7)		nic	cv403	XVal Session 48	1	XVal Session 48-Typing - Text-1		2012-07-13 14:08:11.826000
	Edit pad (rev 8)		greg	cv412	XVal Session 48	1	XVal Session 48-Typing - Text-1		2012-07-13 14:08:11.995000
	Edit pad (rev 9)		nic	cv403	XVal Session 48	1	XVal Session 48-Typing - Text-1		2012-07-13 14:08:12.722000
	Edit pad (rev 10)		nic	cv403	XVal Session 48	1	XVal Session 48-Typing - Text-1		2012-07-13 14:08:13.219000
	Edit pad (rev 11)		nic	cv403	XVal Session 48	1	XVal Session 48-Typing - Text-1		2012-07-13 14:08:13.722000
	Edit pad (rev 12)		nic	cv403	XVal Session 48	1	XVal Session 48-Typing - Text-1		2012-07-13 14:08:14.239000
	Edit pad (rev 13)		nic	cv403	XVal Session 48	1	XVal Session 48-Typing - Text-1		2012-07-13 14:08:15.215000
	Edit pad (rev 14)		greg	cv412	XVal Session 48	1	XVal Session 48-Typing - Text-1		2012-07-13 14:08:15.587000
	Edit pad (rev 15)		nic	cv403	XVal Session 48	1	XVal Session 48-Typing - Text-1		2012-07-13 14:08:15.720000
	Edit pad (rev 16)		greg	cv412	XVal Session 48	1	XVal Session 48-Typing - Text-1		2012-07-13 14:08:16.089000
	Edit pad (rev 17)		nic	cv403	XVal Session 48	1	XVal Session 48-Typing - Text-1		2012-07-13 14:08:16.218000
	Edit pad (rev 18)		greg	cv412	XVal Session 48	1	XVal Session 48-Typing - Text-1		2012-07-13 14:08:16.588000
	Edit pad (rev 19)		nic	cv403	XVal Session 48	1	XVal Session 48-Typing - Text-1		2012-07-13 14:08:16.831000
	Edit pad (rev 20)		greg	cv412	XVal Session 48	1	XVal Session 48-Typing - Text-1		2012-07-13 14:08:17.089000
	Edit pad (rev 21)		nic	cv403	XVal Session 48	1	XVal Session 48-Typing - Text-1		2012-07-13 14:08:17.222000
	Edit pad (rev 22)		greg	cv412	XVal Session 48	1	XVal Session 48-Typing - Text-1		2012-07-13 14:08:17.593000
	Edit pad (rev 23)		nic	cv403	XVal Session 48	1	XVal Session 48-Typing - Text-1		2012-07-13 14:08:17.728000
	Edit pad (rev 24)		greg	cv412	XVal Session 48	1	XVal Session 48-Typing - Text-1		2012-07-13 14:08:18.092000
	Edit pad (rev 25)		nic	cv403	XVal Session 48	1	XVal Session 48-Typing - Text-1		2012-07-13 14:08:18.224000
	Edit pad (rev 26)		greg	cv412	XVal Session 48	1	XVal Session 48-Typing - Text-1		2012-07-13 14:08:18.592000
	Edit pad (rev 27)		nic	cv403	XVal Session 48	1	XVal Session 48-Typing - Text-1		2012-07-13 14:08:18.726000
	Edit pad (rev 28)		greg	cv412	XVal Session 48	1	XVal Session 48-Typing - Text-1		2012-07-13 14:08:19.092000
	Edit pad (rev 29)		nic	cv403	XVal Session 48	1	XVal Session 48-Typing - Text-1		2012-07-13 14:08:19.228000
	Edit pad (rev 30)		nic	cv403	XVal Session 48	1	XVal Session 48-Typing - Text-1		2012-07-13 14:08:19.729000
	Edit pad (rev 31)		nic	cv403	XVal Session 48	1	XVal Session 48-Typing - Text-1		2012-07-13 14:08:20.228000
	Edit pad (rev 32)		nic	cv403	XVal Session 48	1	XVal Session 48-Typing - Text-1		2012-07-13 14:08:20.739000
	Edit pad (rev 33)		nic	cv403	XVal Session 48	1	XVal Session 48-Typing - Text-1		2012-07-13 14:08:21.227000
	Edit pad (rev 34)		nic	cv403	XVal Session 48	1	XVal Session 48-Typing - Text-1		2012-07-13 14:08:21.729000
	Edit pad (rev 35)		nic	cv403	XVal Session 48	1	XVal Session 48-Typing - Text-1		2012-07-13 14:08:22.232000
	Edit pad (rev 36)		nic	cv403	XVal Session 48	1	XVal Session 48-Typing - Text-1		2012-07-13 14:08:22.761000
	Edit pad (rev 37)		greg	cv412	XVal Session 48	1	XVal Session 48-Typing - Text-1		2012-07-13 14:08:22.863000
	Edit pad (rev 38)		greg	cv412	XVal Session 48	1	XVal Session 48-Typing - Text-1		2012-07-13 14:08:23.362000
	Edit pad (rev 39)		nic	cv403	XVal Session 48	1	XVal Session 48-Typing - Text-1		2012-07-13 14:08:23.530000
	Edit pad (rev 40)		greg	cv412	XVal Session 48	1	XVal Session 48-Typing - Text-1		2012-07-13 14:08:23.862000
	Edit pad (rev 41)		nic	cv403	XVal Session 48	1	XVal Session 48-Typing - Text-1		2012-07-13 14:08:24.029000
	Edit pad (rev 42)		nic	cv403	XVal Session 48	1	XVal Session 48-Typing - Text-1		2012-07-13 14:08:24.534000
	Edit pad (rev 43)		nic	cv403	XVal Session 48	1	XVal Session 48-Typing - Text-1		2012-07-13 14:08:25.391000
	Edit pad (rev 44)		nic	cv403	XVal Session 48	1	XVal Session 48-Typing - Text-1		2012-07-13 14:08:25.885000
	Edit pad (rev 45)		nic	cv403	XVal Session 48	1	XVal Session 48-Typing - Text-1		2012-07-13 14:08:26.389000
	Edit pad (rev 46)		nic	cv403	XVal Session 48	1	XVal Session 48-Typing - Text-1		2012-07-13 14:08:26.893000
	Edit pad (rev 47)		nic	cv403	XVal Session 48	1	XVal Session 48-Typing - Text-1		2012-07-13 14:08:27.389000
	Edit pad (rev 48)		nic	cv403	XVal Session 48	1	XVal Session 48-Typing - Text-1		2012-07-13 14:08:27.887000
	Edit pad (rev 49)		nic	cv403	XVal Session 48	1	XVal Session 48-Typing - Text-1		2012-07-13 14:08:30.569000
	Edit pad (rev 50)		nic	cv403	XVal Session 48	1	XVal Session 48-Typing - Text-1		2012-07-13 14:08:31.065000
	Chat	lets split by paragraph and tell others when done	Xing	cv400	XVal Session 48	1	XVal Session 48-Typing - Text-1		2012-07-13 14:08:31.769000
	Edit pad (rev 51)		nic	cv403	XVal Session 48	1	XVal Session 48-Typing - Text-1		2012-07-13 14:08:31.949000
	Edit pad (rev 52)		nic	cv403	XVal Session 48	1	XVal Session 48-Typing - Text-1		2012-07-13 14:08:32.450000
	Edit pad (rev 53)		nic	cv403	XVal Session 48	1	XVal Session 48-Typing - Text-1		2012-07-13 14:08:32.954000
	Edit pad (rev 54)		nic	cv403	XVal Session 48	1	XVal Session 48-Typing - Text-1		2012-07-13 14:08:33.448000
	Edit pad (rev 55)		nic	cv403	XVal Session 48	1	XVal Session 48-Typing - Text-1		2012-07-13 14:08:33.961000
	Edit pad (rev 56)		nic	cv403	XVal Session 48	1	XVal Session 48-Typing - Text-1		2012-07-13 14:08:34.459000
	Edit pad (rev 57)		nic	cv403	XVal Session 48	1	XVal Session 48-Typing - Text-1		2012-07-13 14:08:34.962000
	Edit pad (rev 58)		nic	cv403	XVal Session 48	1	XVal Session 48-Typing - Text-1		2012-07-13 14:08:35.814000
	Edit pad (rev 59)		nic	cv403	XVal Session 48	1	XVal Session 48-Typing - Text-1		2012-07-13 14:08:36.314000
	Edit pad (rev 60)		nic	cv403	XVal Session 48	1	XVal Session 48-Typing - Text-1		2012-07-13 14:08:37.514000
	Edit pad (rev 61)		nic	cv403	XVal Session 48	1	XVal Session 48-Typing - Text-1		2012-07-13 14:08:38.011000
	Edit pad (rev 62)		nic	cv403	XVal Session 48	1	XVal Session 48-Typing - Text-1		2012-07-13 14:08:38.518000
	Edit pad (rev 63)		nic	cv403	XVal Session 48	1	XVal Session 48-Typing - Text-1		2012-07-13 14:08:39.294000
	Edit pad (rev 64)		nic	cv403	XVal Session 48	1	XVal Session 48-Typing - Text-1		2012-07-13 14:08:39.786000
	Edit pad (rev 65)		nic	cv403	XVal Session 48	1	XVal Session 48-Typing - Text-1		2012-07-13 14:08:40.293000
	Edit pad (rev 66)		nic	cv403	XVal Session 48	1	XVal Session 48-Typing - Text-1		2012-07-13 14:08:40.788000
	Edit pad (rev 67)		nic	cv403	XVal Session 48	1	XVal Session 48-Typing - Text-1		2012-07-13 14:08:41.291000
	Edit pad (rev 68)		greg	cv412	XVal Session 48	1	XVal Session 48-Typing - Text-1		2012-07-13 14:08:42.921000
	Edit pad (rev 69)		greg	cv412	XVal Session 48	1	XVal Session 48-Typing - Text-1		2012-07-13 14:08:43.457000
	Edit pad (rev 70)		greg	cv412	XVal Session 48	1	XVal Session 48-Typing - Text-1		2012-07-13 14:08:43.958000
	Edit pad (rev 71)		greg	cv412	XVal Session 48	1	XVal Session 48-Typing - Text-1		2012-07-13 14:08:44.486000
	Edit pad (rev 72)		greg	cv412	XVal Session 48	1	XVal Session 48-Typing - Text-1		2012-07-13 14:08:45.488000
	Edit pad (rev 73)		greg	cv412	XVal Session 48	1	XVal Session 48-Typing - Text-1		2012-07-13 14:08:46.112000
	Edit pad (rev 74)		greg	cv412	XVal Session 48	1	XVal Session 48-Typing - Text-1		2012-07-13 14:08:46.611000
	Edit pad (rev 75)		nic	cv403	XVal Session 48	1	XVal Session 48-Typing - Text-1		2012-07-13 14:08:46.711000
	Edit pad (rev 76)		greg	cv412	XVal Session 48	1	XVal Session 48-Typing - Text-1		2012-07-13 14:08:47.111000
	Edit pad (rev 77)		nic	cv403	XVal Session 48	1	XVal Session 48-Typing - Text-1		2012-07-13 14:08:47.225000
	Edit pad (rev 78)		greg	cv412	XVal Session 48	1	XVal Session 48-Typing - Text-1		2012-07-13 14:08:47.612000
	Edit pad (rev 79)		nic	cv403	XVal Session 48	1	XVal Session 48-Typing - Text-1		2012-07-13 14:08:47.724000
	Edit pad (rev 80)		greg	cv412	XVal Session 48	1	XVal Session 48-Typing - Text-1		2012-07-13 14:08:48.112000
	Edit pad (rev 81)		nic	cv403	XVal Session 48	1	XVal Session 48-Typing - Text-1		2012-07-13 14:08:48.221000
	Edit pad (rev 82)		greg	cv412	XVal Session 48	1	XVal Session 48-Typing - Text-1		2012-07-13 14:08:48.612000
	Edit pad (rev 83)		nic	cv403	XVal Session 48	1	XVal Session 48-Typing - Text-1		2012-07-13 14:08:48.718000
	Edit pad (rev 84)		greg	cv412	XVal Session 48	1	XVal Session 48-Typing - Text-1		2012-07-13 14:08:49.112000
	Edit pad (rev 85)		nic	cv403	XVal Session 48	1	XVal Session 48-Typing - Text-1		2012-07-13 14:08:49.221000
	Edit pad (rev 86)		greg	cv412	XVal Session 48	1	XVal Session 48-Typing - Text-1		2012-07-13 14:08:49.614000
	Chat	I'll start second para	Xing	cv400	XVal Session 48	1	XVal Session 48-Typing - Text-1		2012-07-13 14:08:50.110000
	Edit pad (rev 87)		greg	cv412	XVal Session 48	1	XVal Session 48-Typing - Text-1		2012-07-13 14:08:50.179000
	Edit pad (rev 88)		greg	cv412	XVal Session 48	1	XVal Session 48-Typing - Text-1		2012-07-13 14:08:50.714000
	Edit pad (rev 89)		greg	cv412	XVal Session 48	1	XVal Session 48-Typing - Text-1		2012-07-13 14:08:51.214000
	Edit pad (rev 90)		greg	cv412	XVal Session 48	1	XVal Session 48-Typing - Text-1		2012-07-13 14:08:51.714000
	Edit pad (rev 91)		greg	cv412	XVal Session 48	1	XVal Session 48-Typing - Text-1		2012-07-13 14:08:52.214000
	Edit pad (rev 92)		greg	cv412	XVal Session 48	1	XVal Session 48-Typing - Text-1		2012-07-13 14:08:52.714000
	Edit pad (rev 93)		greg	cv412	XVal Session 48	1	XVal Session 48-Typing - Text-1		2012-07-13 14:08:53.225000
	Edit pad (rev 94)		greg	cv412	XVal Session 48	1	XVal Session 48-Typing - Text-1		2012-07-13 14:08:53.714000
	Edit pad (rev 95)		greg	cv412	XVal Session 48	1	XVal Session 48-Typing - Text-1		2012-07-13 14:08:54.217000
	Edit pad (rev 96)		greg	cv412	XVal Session 48	1	XVal Session 48-Typing - Text-1		2012-07-13 14:08:54.716000
	Chat	who wants third?	Xing	cv400	XVal Session 48	1	XVal Session 48-Typing - Text-1		2012-07-13 14:08:55.334000
	Edit pad (rev 97)		greg	cv412	XVal Session 48	1	XVal Session 48-Typing - Text-1		2012-07-13 14:08:55.421000
	Edit pad (rev 98)		nic	cv403	XVal Session 48	1	XVal Session 48-Typing - Text-1		2012-07-13 14:08:56.471000
	Edit pad (rev 99)		nic	cv403	XVal Session 48	1	XVal Session 48-Typing - Text-1		2012-07-13 14:08:57.125000
	Edit pad (rev 100)		nic	cv403	XVal Session 48	1	XVal Session 48-Typing - Text-1		2012-07-13 14:08:57.619000
	Edit pad (rev 101)		nic	cv403	XVal Session 48	1	XVal Session 48-Typing - Text-1		2012-07-13 14:08:58.246000
	Edit pad (rev 102)		nic	cv403	XVal Session 48	1	XVal Session 48-Typing - Text-1		2012-07-13 14:08:58.744000
	Edit pad (rev 103)		nic	cv403	XVal Session 48	1	XVal Session 48-Typing - Text-1		2012-07-13 14:08:59.244000
	Edit pad (rev 104)		nic	cv403	XVal Session 48	1	XVal Session 48-Typing - Text-1		2012-07-13 14:09:01.107000
	Edit pad (rev 105)		nic	cv403	XVal Session 48	1	XVal Session 48-Typing - Text-1		2012-07-13 14:09:01.616000
	Edit pad (rev 106)		nic	cv403	XVal Session 48	1	XVal Session 48-Typing - Text-1		2012-07-13 14:09:02.111000
	Edit pad (rev 107)		nic	cv403	XVal Session 48	1	XVal Session 48-Typing - Text-1		2012-07-13 14:09:02.609000
	Edit pad (rev 108)		greg	cv412	XVal Session 48	1	XVal Session 48-Typing - Text-1		2012-07-13 14:09:02.913000
	Edit pad (rev 109)		nic	cv403	XVal Session 48	1	XVal Session 48-Typing - Text-1		2012-07-13 14:09:03.110000
	Edit pad (rev 110)		greg	cv412	XVal Session 48	1	XVal Session 48-Typing - Text-1		2012-07-13 14:09:03.413000
	Edit pad (rev 111)		nic	cv403	XVal Session 48	1	XVal Session 48-Typing - Text-1		2012-07-13 14:09:03.607000
	Edit pad (rev 112)		greg	cv412	XVal Session 48	1	XVal Session 48-Typing - Text-1		2012-07-13 14:09:03.912000
	Edit pad (rev 113)		nic	cv403	XVal Session 48	1	XVal Session 48-Typing - Text-1		2012-07-13 14:09:04.110000
	Edit pad (rev 114)		greg	cv412	XVal Session 48	1	XVal Session 48-Typing - Text-1		2012-07-13 14:09:04.976000
	Edit pad (rev 115)		greg	cv412	XVal Session 48	1	XVal Session 48-Typing - Text-1		2012-07-13 14:09:05.474000
	Edit pad (rev 116)		nic	cv403	XVal Session 48	1	XVal Session 48-Typing - Text-1		2012-07-13 14:09:07.051000
	Edit pad (rev 117)		nic	cv403	XVal Session 48	1	XVal Session 48-Typing - Text-1		2012-07-13 14:09:07.554000
	Chat	Ill take third	sluggo	cv411	XVal Session 48	1	XVal Session 48-Typing - Text-1		2012-07-13 14:09:07.701000
	Edit pad (rev 118)		nic	cv403	XVal Session 48	1	XVal Session 48-Typing - Text-1		2012-07-13 14:09:08.054000
	Edit pad (rev 119)		nic	cv403	XVal Session 48	1	XVal Session 48-Typing - Text-1		2012-07-13 14:09:08.556000
	Edit pad (rev 120)		nic	cv403	XVal Session 48	1	XVal Session 48-Typing - Text-1		2012-07-13 14:09:09.054000
	Edit pad (rev 121)		nic	cv403	XVal Session 48	1	XVal Session 48-Typing - Text-1		2012-07-13 14:09:09.723000
	Edit pad (rev 122)		greg	cv412	XVal Session 48	1	XVal Session 48-Typing - Text-1		2012-07-13 14:09:10.065000
	Edit pad (rev 123)		nic	cv403	XVal Session 48	1	XVal Session 48-Typing - Text-1		2012-07-13 14:09:10.220000
	Edit pad (rev 124)		nic	cv403	XVal Session 48	1	XVal Session 48-Typing - Text-1		2012-07-13 14:09:10.734000
	Edit pad (rev 125)		nic	cv403	XVal Session 48	1	XVal Session 48-Typing - Text-1		2012-07-13 14:09:11.219000
	Edit pad (rev 126)		greg	cv412	XVal Session 48	1	XVal Session 48-Typing - Text-1		2012-07-13 14:09:11.327000
	Edit pad (rev 127)		nic	cv403	XVal Session 48	1	XVal Session 48-Typing - Text-1		2012-07-13 14:09:11.722000
	Edit pad (rev 128)		greg	cv412	XVal Session 48	1	XVal Session 48-Typing - Text-1		2012-07-13 14:09:11.828000
	Edit pad (rev 129)		nic	cv403	XVal Session 48	1	XVal Session 48-Typing - Text-1		2012-07-13 14:09:12.765000
	Edit pad (rev 130)		greg	cv412	XVal Session 48	1	XVal Session 48-Typing - Text-1		2012-07-13 14:09:12.817000
	Edit pad (rev 131)		nic	cv403	XVal Session 48	1	XVal Session 48-Typing - Text-1		2012-07-13 14:09:13.260000
	Edit pad (rev 132)		greg	cv412	XVal Session 48	1	XVal Session 48-Typing - Text-1		2012-07-13 14:09:13.335000
	Edit pad (rev 133)		greg	cv412	XVal Session 48	1	XVal Session 48-Typing - Text-1		2012-07-13 14:09:13.856000
	Edit pad (rev 134)		greg	cv412	XVal Session 48	1	XVal Session 48-Typing - Text-1		2012-07-13 14:09:14.337000
	Edit pad (rev 135)		Xing	cv400	XVal Session 48	1	XVal Session 48-Typing - Text-1		2012-07-13 14:09:14.395000
	Edit pad (rev 136)		Xing	cv400	XVal Session 48	1	XVal Session 48-Typing - Text-1		2012-07-13 14:09:14.900000
	Edit pad (rev 137)		Xing	cv400	XVal Session 48	1	XVal Session 48-Typing - Text-1		2012-07-13 14:09:15.400000
	Edit pad (rev 138)		nic	cv403	XVal Session 48	1	XVal Session 48-Typing - Text-1		2012-07-13 14:09:15.748000
	Edit pad (rev 139)		Xing	cv400	XVal Session 48	1	XVal Session 48-Typing - Text-1		2012-07-13 14:09:16.251000
	Edit pad (rev 140)		nic	cv403	XVal Session 48	1	XVal Session 48-Typing - Text-1		2012-07-13 14:09:16.253000
	Edit pad (rev 141)		Xing	cv400	XVal Session 48	1	XVal Session 48-Typing - Text-1		2012-07-13 14:09:16.745000
	Edit pad (rev 142)		nic	cv403	XVal Session 48	1	XVal Session 48-Typing - Text-1		2012-07-13 14:09:16.776000
	Edit pad (rev 143)		Xing	cv400	XVal Session 48	1	XVal Session 48-Typing - Text-1		2012-07-13 14:09:17.245000
	Edit pad (rev 144)		nic	cv403	XVal Session 48	1	XVal Session 48-Typing - Text-1		2012-07-13 14:09:17.280000
	Edit pad (rev 145)		Xing	cv400	XVal Session 48	1	XVal Session 48-Typing - Text-1		2012-07-13 14:09:17.748000
	Edit pad (rev 146)		nic	cv403	XVal Session 48	1	XVal Session 48-Typing - Text-1		2012-07-13 14:09:17.777000
	Edit pad (rev 147)		Xing	cv400	XVal Session 48	1	XVal Session 48-Typing - Text-1		2012-07-13 14:09:18.246000
	Edit pad (rev 148)		nic	cv403	XVal Session 48	1	XVal Session 48-Typing - Text-1		2012-07-13 14:09:18.280000
	Edit pad (rev 149)		Xing	cv400	XVal Session 48	1	XVal Session 48-Typing - Text-1		2012-07-13 14:09:18.748000
	Edit pad (rev 150)		nic	cv403	XVal Session 48	1	XVal Session 48-Typing - Text-1		2012-07-13 14:09:18.777000
	Edit pad (rev 151)		Xing	cv400	XVal Session 48	1	XVal Session 48-Typing - Text-1		2012-07-13 14:09:19.258000
	Edit pad (rev 152)		nic	cv403	XVal Session 48	1	XVal Session 48-Typing - Text-1		2012-07-13 14:09:19.277000
	Edit pad (rev 153)		Xing	cv400	XVal Session 48	1	XVal Session 48-Typing - Text-1		2012-07-13 14:09:19.753000
	Edit pad (rev 154)		nic	cv403	XVal Session 48	1	XVal Session 48-Typing - Text-1		2012-07-13 14:09:19.779000
	Edit pad (rev 155)		Xing	cv400	XVal Session 48	1	XVal Session 48-Typing - Text-1		2012-07-13 14:09:20.255000
	Edit pad (rev 156)		nic	cv403	XVal Session 48	1	XVal Session 48-Typing - Text-1		2012-07-13 14:09:20.285000
	Edit pad (rev 157)		nic	cv403	XVal Session 48	1	XVal Session 48-Typing - Text-1		2012-07-13 14:09:20.781000
	Edit pad (rev 158)		Xing	cv400	XVal Session 48	1	XVal Session 48-Typing - Text-1		2012-07-13 14:09:20.865000
	Edit pad (rev 159)		nic	cv403	XVal Session 48	1	XVal Session 48-Typing - Text-1		2012-07-13 14:09:21.283000
	Edit pad (rev 160)		Xing	cv400	XVal Session 48	1	XVal Session 48-Typing - Text-1		2012-07-13 14:09:21.365000
	Edit pad (rev 161)		nic	cv403	XVal Session 48	1	XVal Session 48-Typing - Text-1		2012-07-13 14:09:21.783000
	Edit pad (rev 162)		Xing	cv400	XVal Session 48	1	XVal Session 48-Typing - Text-1		2012-07-13 14:09:22.235000
	Edit pad (rev 163)		nic	cv403	XVal Session 48	1	XVal Session 48-Typing - Text-1		2012-07-13 14:09:22.285000
	Edit pad (rev 164)		Xing	cv400	XVal Session 48	1	XVal Session 48-Typing - Text-1		2012-07-13 14:09:22.738000
	Edit pad (rev 165)		nic	cv403	XVal Session 48	1	XVal Session 48-Typing - Text-1		2012-07-13 14:09:22.994000
	Edit pad (rev 166)		Xing	cv400	XVal Session 48	1	XVal Session 48-Typing - Text-1		2012-07-13 14:09:23.234000
	Edit pad (rev 167)		nic	cv403	XVal Session 48	1	XVal Session 48-Typing - Text-1		2012-07-13 14:09:23.677000
	Edit pad (rev 168)		Xing	cv400	XVal Session 48	1	XVal Session 48-Typing - Text-1		2012-07-13 14:09:23.876000
	Edit pad (rev 169)		Xing	cv400	XVal Session 48	1	XVal Session 48-Typing - Text-1		2012-07-13 14:09:24.375000
	Edit pad (rev 170)		nic	cv403	XVal Session 48	1	XVal Session 48-Typing - Text-1		2012-07-13 14:09:24.637000
	Edit pad (rev 171)		Xing	cv400	XVal Session 48	1	XVal Session 48-Typing - Text-1		2012-07-13 14:09:24.884000
	Edit pad (rev 172)		nic	cv403	XVal Session 48	1	XVal Session 48-Typing - Text-1		2012-07-13 14:09:25.140000
	Edit pad (rev 173)		Xing	cv400	XVal Session 48	1	XVal Session 48-Typing - Text-1		2012-07-13 14:09:25.382000
	Edit pad (rev 174)		nic	cv403	XVal Session 48	1	XVal Session 48-Typing - Text-1		2012-07-13 14:09:25.624000
	Edit pad (rev 175)		Xing	cv400	XVal Session 48	1	XVal Session 48-Typing - Text-1		2012-07-13 14:09:25.894000
	Edit pad (rev 176)		nic	cv403	XVal Session 48	1	XVal Session 48-Typing - Text-1		2012-07-13 14:09:26.136000
	Edit pad (rev 177)		Xing	cv400	XVal Session 48	1	XVal Session 48-Typing - Text-1		2012-07-13 14:09:26.391000
	Edit pad (rev 178)		nic	cv403	XVal Session 48	1	XVal Session 48-Typing - Text-1		2012-07-13 14:09:26.622000
	Edit pad (rev 179)		Xing	cv400	XVal Session 48	1	XVal Session 48-Typing - Text-1		2012-07-13 14:09:26.892000
	Edit pad (rev 180)		nic	cv403	XVal Session 48	1	XVal Session 48-Typing - Text-1		2012-07-13 14:09:27.125000
	Edit pad (rev 181)		Xing	cv400	XVal Session 48	1	XVal Session 48-Typing - Text-1		2012-07-13 14:09:27.390000
	Edit pad (rev 182)		nic	cv403	XVal Session 48	1	XVal Session 48-Typing - Text-1		2012-07-13 14:09:27.624000
	Edit pad (rev 183)		nic	cv403	XVal Session 48	1	XVal Session 48-Typing - Text-1		2012-07-13 14:09:28.131000
	Edit pad (rev 184)		Xing	cv400	XVal Session 48	1	XVal Session 48-Typing - Text-1		2012-07-13 14:09:29.033000
	Edit pad (rev 185)		nic	cv403	XVal Session 48	1	XVal Session 48-Typing - Text-1		2012-07-13 14:09:29.308000
	Edit pad (rev 186)		Xing	cv400	XVal Session 48	1	XVal Session 48-Typing - Text-1		2012-07-13 14:09:29.534000
	Edit pad (rev 187)		nic	cv403	XVal Session 48	1	XVal Session 48-Typing - Text-1		2012-07-13 14:09:29.814000
	Edit pad (rev 188)		Xing	cv400	XVal Session 48	1	XVal Session 48-Typing - Text-1		2012-07-13 14:09:30.029000
	Edit pad (rev 189)		Xing	cv400	XVal Session 48	1	XVal Session 48-Typing - Text-1		2012-07-13 14:09:30.531000
	Edit pad (rev 190)		nic	cv403	XVal Session 48	1	XVal Session 48-Typing - Text-1		2012-07-13 14:09:30.998000
	Edit pad (rev 191)		Xing	cv400	XVal Session 48	1	XVal Session 48-Typing - Text-1		2012-07-13 14:09:31.037000
	Edit pad (rev 192)		Xing	cv400	XVal Session 48	1	XVal Session 48-Typing - Text-1		2012-07-13 14:09:31.536000
	Edit pad (rev 193)		nic	cv403	XVal Session 48	1	XVal Session 48-Typing - Text-1		2012-07-13 14:09:31.625000
	Edit pad (rev 194)		nic	cv403	XVal Session 48	1	XVal Session 48-Typing - Text-1		2012-07-13 14:09:32.004000
	Edit pad (rev 195)		Xing	cv400	XVal Session 48	1	XVal Session 48-Typing - Text-1		2012-07-13 14:09:32.100000
	Edit pad (rev 196)		nic	cv403	XVal Session 48	1	XVal Session 48-Typing - Text-1		2012-07-13 14:09:32.526000
	Edit pad (rev 197)		Xing	cv400	XVal Session 48	1	XVal Session 48-Typing - Text-1		2012-07-13 14:09:32.554000
	Edit pad (rev 198)		nic	cv403	XVal Session 48	1	XVal Session 48-Typing - Text-1		2012-07-13 14:09:33.043000
	Edit pad (rev 199)		Xing	cv400	XVal Session 48	1	XVal Session 48-Typing - Text-1		2012-07-13 14:09:33.053000
	Edit pad (rev 200)		sluggo	cv411	XVal Session 48	1	XVal Session 48-Typing - Text-1		2012-07-13 14:09:33.355000
	Edit pad (rev 201)		nic	cv403	XVal Session 48	1	XVal Session 48-Typing - Text-1		2012-07-13 14:09:33.525000
	Edit pad (rev 202)		Xing	cv400	XVal Session 48	1	XVal Session 48-Typing - Text-1		2012-07-13 14:09:33.556000
	Edit pad (rev 203)		sluggo	cv411	XVal Session 48	1	XVal Session 48-Typing - Text-1		2012-07-13 14:09:33.855000
	Edit pad (rev 204)		nic	cv403	XVal Session 48	1	XVal Session 48-Typing - Text-1		2012-07-13 14:09:33.995000
	Edit pad (rev 205)		Xing	cv400	XVal Session 48	1	XVal Session 48-Typing - Text-1		2012-07-13 14:09:34.054000
	Edit pad (rev 206)		nic	cv403	XVal Session 48	1	XVal Session 48-Typing - Text-1		2012-07-13 14:09:34.496000
	Edit pad (rev 207)		Xing	cv400	XVal Session 48	1	XVal Session 48-Typing - Text-1		2012-07-13 14:09:34.852000
	Edit pad (rev 208)		nic	cv403	XVal Session 48	1	XVal Session 48-Typing - Text-1		2012-07-13 14:09:34.995000
	Edit pad (rev 209)		Xing	cv400	XVal Session 48	1	XVal Session 48-Typing - Text-1		2012-07-13 14:09:35.350000
	Edit pad (rev 210)		nic	cv403	XVal Session 48	1	XVal Session 48-Typing - Text-1		2012-07-13 14:09:35.494000
	Edit pad (rev 211)		Xing	cv400	XVal Session 48	1	XVal Session 48-Typing - Text-1		2012-07-13 14:09:35.848000
	Edit pad (rev 212)		sluggo	cv411	XVal Session 48	1	XVal Session 48-Typing - Text-1		2012-07-13 14:09:35.892000
	Edit pad (rev 213)		nic	cv403	XVal Session 48	1	XVal Session 48-Typing - Text-1		2012-07-13 14:09:36.001000
	Edit pad (rev 214)		nic	cv403	XVal Session 48	1	XVal Session 48-Typing - Text-1		2012-07-13 14:09:36.497000
	Edit pad (rev 215)		sluggo	cv411	XVal Session 48	1	XVal Session 48-Typing - Text-1		2012-07-13 14:09:36.519000
	Edit pad (rev 216)		Xing	cv400	XVal Session 48	1	XVal Session 48-Typing - Text-1		2012-07-13 14:09:36.572000
	Edit pad (rev 217)		nic	cv403	XVal Session 48	1	XVal Session 48-Typing - Text-1		2012-07-13 14:09:37.013000
	Edit pad (rev 218)		Xing	cv400	XVal Session 48	1	XVal Session 48-Typing - Text-1		2012-07-13 14:09:37.071000
	Edit pad (rev 219)		nic	cv403	XVal Session 48	1	XVal Session 48-Typing - Text-1		2012-07-13 14:09:37.520000
	Edit pad (rev 220)		Xing	cv400	XVal Session 48	1	XVal Session 48-Typing - Text-1		2012-07-13 14:09:37.572000
	Edit pad (rev 221)		sluggo	cv411	XVal Session 48	1	XVal Session 48-Typing - Text-1		2012-07-13 14:09:37.757000
	Edit pad (rev 222)		nic	cv403	XVal Session 48	1	XVal Session 48-Typing - Text-1		2012-07-13 14:09:38.031000
	Edit pad (rev 223)		Xing	cv400	XVal Session 48	1	XVal Session 48-Typing - Text-1		2012-07-13 14:09:38.076000
	Edit pad (rev 224)		sluggo	cv411	XVal Session 48	1	XVal Session 48-Typing - Text-1		2012-07-13 14:09:38.257000
	Edit pad (rev 225)		Xing	cv400	XVal Session 48	1	XVal Session 48-Typing - Text-1		2012-07-13 14:09:38.577000
	Edit pad (rev 226)		nic	cv403	XVal Session 48	1	XVal Session 48-Typing - Text-1		2012-07-13 14:09:38.590000
	Edit pad (rev 227)		sluggo	cv411	XVal Session 48	1	XVal Session 48-Typing - Text-1		2012-07-13 14:09:38.758000
	Edit pad (rev 228)		Xing	cv400	XVal Session 48	1	XVal Session 48-Typing - Text-1		2012-07-13 14:09:39.077000
	Edit pad (rev 229)		nic	cv403	XVal Session 48	1	XVal Session 48-Typing - Text-1		2012-07-13 14:09:39.092000
	Edit pad (rev 230)		Xing	cv400	XVal Session 48	1	XVal Session 48-Typing - Text-1		2012-07-13 14:09:39.578000
	Edit pad (rev 231)		nic	cv403	XVal Session 48	1	XVal Session 48-Typing - Text-1		2012-07-13 14:09:39.589000
	Edit pad (rev 232)		sluggo	cv411	XVal Session 48	1	XVal Session 48-Typing - Text-1		2012-07-13 14:09:39.801000
	Edit pad (rev 233)		Xing	cv400	XVal Session 48	1	XVal Session 48-Typing - Text-1		2012-07-13 14:09:40.079000
	Edit pad (rev 234)		nic	cv403	XVal Session 48	1	XVal Session 48-Typing - Text-1		2012-07-13 14:09:40.087000
	Edit pad (rev 235)		Xing	cv400	XVal Session 48	1	XVal Session 48-Typing - Text-1		2012-07-13 14:09:40.583000
	Edit pad (rev 236)		nic	cv403	XVal Session 48	1	XVal Session 48-Typing - Text-1		2012-07-13 14:09:40.588000
	Edit pad (rev 237)		sluggo	cv411	XVal Session 48	1	XVal Session 48-Typing - Text-1		2012-07-13 14:09:40.706000
	Edit pad (rev 238)		Xing	cv400	XVal Session 48	1	XVal Session 48-Typing - Text-1		2012-07-13 14:09:41.081000
	Edit pad (rev 239)		nic	cv403	XVal Session 48	1	XVal Session 48-Typing - Text-1		2012-07-13 14:09:41.086000
	Edit pad (rev 240)		sluggo	cv411	XVal Session 48	1	XVal Session 48-Typing - Text-1		2012-07-13 14:09:41.487000
	Edit pad (rev 241)		Xing	cv400	XVal Session 48	1	XVal Session 48-Typing - Text-1		2012-07-13 14:09:41.580000
	Edit pad (rev 242)		nic	cv403	XVal Session 48	1	XVal Session 48-Typing - Text-1		2012-07-13 14:09:41.600000
	Edit pad (rev 243)		Xing	cv400	XVal Session 48	1	XVal Session 48-Typing - Text-1		2012-07-13 14:09:42.084000
	Edit pad (rev 244)		nic	cv403	XVal Session 48	1	XVal Session 48-Typing - Text-1		2012-07-13 14:09:42.105000
	Edit pad (rev 245)		sluggo	cv411	XVal Session 48	1	XVal Session 48-Typing - Text-1		2012-07-13 14:09:42.298000
	Edit pad (rev 246)		Xing	cv400	XVal Session 48	1	XVal Session 48-Typing - Text-1		2012-07-13 14:09:42.583000
	Edit pad (rev 247)		nic	cv403	XVal Session 48	1	XVal Session 48-Typing - Text-1		2012-07-13 14:09:42.602000
	Edit pad (rev 248)		sluggo	cv411	XVal Session 48	1	XVal Session 48-Typing - Text-1		2012-07-13 14:09:42.796000
	Edit pad (rev 249)		Xing	cv400	XVal Session 48	1	XVal Session 48-Typing - Text-1		2012-07-13 14:09:43.084000
	Edit pad (rev 250)		nic	cv403	XVal Session 48	1	XVal Session 48-Typing - Text-1		2012-07-13 14:09:43.112000
	Edit pad (rev 251)		sluggo	cv411	XVal Session 48	1	XVal Session 48-Typing - Text-1		2012-07-13 14:09:43.519000
	Edit pad (rev 252)		Xing	cv400	XVal Session 48	1	XVal Session 48-Typing - Text-1		2012-07-13 14:09:43.584000
	Edit pad (rev 253)		sluggo	cv411	XVal Session 48	1	XVal Session 48-Typing - Text-1		2012-07-13 14:09:43.800000
	Edit pad (rev 254)		nic	cv403	XVal Session 48	1	XVal Session 48-Typing - Text-1		2012-07-13 14:09:43.930000
	Edit pad (rev 255)		Xing	cv400	XVal Session 48	1	XVal Session 48-Typing - Text-1		2012-07-13 14:09:44.085000
	Edit pad (rev 256)		nic	cv403	XVal Session 48	1	XVal Session 48-Typing - Text-1		2012-07-13 14:09:44.434000
	Edit pad (rev 257)		Xing	cv400	XVal Session 48	1	XVal Session 48-Typing - Text-1		2012-07-13 14:09:44.584000
	Edit pad (rev 258)		nic	cv403	XVal Session 48	1	XVal Session 48-Typing - Text-1		2012-07-13 14:09:44.963000
	Edit pad (rev 259)		nic	cv403	XVal Session 48	1	XVal Session 48-Typing - Text-1		2012-07-13 14:09:45.465000
	Edit pad (rev 260)		nic	cv403	XVal Session 48	1	XVal Session 48-Typing - Text-1		2012-07-13 14:09:45.964000
	Edit pad (rev 261)		Xing	cv400	XVal Session 48	1	XVal Session 48-Typing - Text-1		2012-07-13 14:09:45.996000
	Edit pad (rev 262)		nic	cv403	XVal Session 48	1	XVal Session 48-Typing - Text-1		2012-07-13 14:09:46.465000
	Edit pad (rev 263)		Xing	cv400	XVal Session 48	1	XVal Session 48-Typing - Text-1		2012-07-13 14:09:46.500000
	Edit pad (rev 264)		nic	cv403	XVal Session 48	1	XVal Session 48-Typing - Text-1		2012-07-13 14:09:46.965000
	Edit pad (rev 265)		Xing	cv400	XVal Session 48	1	XVal Session 48-Typing - Text-1		2012-07-13 14:09:47.001000
	Edit pad (rev 266)		nic	cv403	XVal Session 48	1	XVal Session 48-Typing - Text-1		2012-07-13 14:09:47.466000
	Edit pad (rev 267)		Xing	cv400	XVal Session 48	1	XVal Session 48-Typing - Text-1		2012-07-13 14:09:47.560000
	Edit pad (rev 268)		Xing	cv400	XVal Session 48	1	XVal Session 48-Typing - Text-1		2012-07-13 14:09:48.266000
	Edit pad (rev 269)		nic	cv403	XVal Session 48	1	XVal Session 48-Typing - Text-1		2012-07-13 14:09:48.330000
	Edit pad (rev 270)		Xing	cv400	XVal Session 48	1	XVal Session 48-Typing - Text-1		2012-07-13 14:09:48.769000
	Edit pad (rev 271)		nic	cv403	XVal Session 48	1	XVal Session 48-Typing - Text-1		2012-07-13 14:09:48.836000
	Edit pad (rev 272)		Xing	cv400	XVal Session 48	1	XVal Session 48-Typing - Text-1		2012-07-13 14:09:49.270000
	Edit pad (rev 273)		nic	cv403	XVal Session 48	1	XVal Session 48-Typing - Text-1		2012-07-13 14:09:49.336000
	Edit pad (rev 274)		Xing	cv400	XVal Session 48	1	XVal Session 48-Typing - Text-1		2012-07-13 14:09:49.768000
	Edit pad (rev 275)		nic	cv403	XVal Session 48	1	XVal Session 48-Typing - Text-1		2012-07-13 14:09:49.845000
	Edit pad (rev 276)		sluggo	cv411	XVal Session 48	1	XVal Session 48-Typing - Text-1		2012-07-13 14:09:50.593000
	Edit pad (rev 277)		sluggo	cv411	XVal Session 48	1	XVal Session 48-Typing - Text-1		2012-07-13 14:09:51.119000
	Edit pad (rev 278)		nic	cv403	XVal Session 48	1	XVal Session 48-Typing - Text-1		2012-07-13 14:09:51.505000
	Edit pad (rev 279)		sluggo	cv411	XVal Session 48	1	XVal Session 48-Typing - Text-1		2012-07-13 14:09:51.618000
	Edit pad (rev 280)		Xing	cv400	XVal Session 48	1	XVal Session 48-Typing - Text-1		2012-07-13 14:09:51.959000
	Edit pad (rev 281)		nic	cv403	XVal Session 48	1	XVal Session 48-Typing - Text-1		2012-07-13 14:09:52.010000
	Edit pad (rev 282)		sluggo	cv411	XVal Session 48	1	XVal Session 48-Typing - Text-1		2012-07-13 14:09:52.118000
	Edit pad (rev 283)		Xing	cv400	XVal Session 48	1	XVal Session 48-Typing - Text-1		2012-07-13 14:09:52.461000
	Edit pad (rev 284)		nic	cv403	XVal Session 48	1	XVal Session 48-Typing - Text-1		2012-07-13 14:09:52.514000
	Edit pad (rev 285)		sluggo	cv411	XVal Session 48	1	XVal Session 48-Typing - Text-1		2012-07-13 14:09:52.632000
	Edit pad (rev 286)		Xing	cv400	XVal Session 48	1	XVal Session 48-Typing - Text-1		2012-07-13 14:09:52.964000
	Edit pad (rev 287)		nic	cv403	XVal Session 48	1	XVal Session 48-Typing - Text-1		2012-07-13 14:09:53.008000
	Edit pad (rev 288)		Xing	cv400	XVal Session 48	1	XVal Session 48-Typing - Text-1		2012-07-13 14:09:53.461000
	Edit pad (rev 289)		sluggo	cv411	XVal Session 48	1	XVal Session 48-Typing - Text-1		2012-07-13 14:09:53.486000
	Edit pad (rev 290)		nic	cv403	XVal Session 48	1	XVal Session 48-Typing - Text-1		2012-07-13 14:09:53.512000
	Edit pad (rev 291)		Xing	cv400	XVal Session 48	1	XVal Session 48-Typing - Text-1		2012-07-13 14:09:53.961000
	Edit pad (rev 292)		sluggo	cv411	XVal Session 48	1	XVal Session 48-Typing - Text-1		2012-07-13 14:09:53.986000
	Edit pad (rev 293)		nic	cv403	XVal Session 48	1	XVal Session 48-Typing - Text-1		2012-07-13 14:09:54.009000
	Edit pad (rev 294)		Xing	cv400	XVal Session 48	1	XVal Session 48-Typing - Text-1		2012-07-13 14:09:54.466000
	Edit pad (rev 295)		sluggo	cv411	XVal Session 48	1	XVal Session 48-Typing - Text-1		2012-07-13 14:09:54.486000
	Edit pad (rev 296)		nic	cv403	XVal Session 48	1	XVal Session 48-Typing - Text-1		2012-07-13 14:09:54.515000
	Edit pad (rev 297)		sluggo	cv411	XVal Session 48	1	XVal Session 48-Typing - Text-1		2012-07-13 14:09:54.986000
	Edit pad (rev 298)		nic	cv403	XVal Session 48	1	XVal Session 48-Typing - Text-1		2012-07-13 14:09:55.020000
	Edit pad (rev 299)		Xing	cv400	XVal Session 48	1	XVal Session 48-Typing - Text-1		2012-07-13 14:09:55.310000
	Edit pad (rev 300)		sluggo	cv411	XVal Session 48	1	XVal Session 48-Typing - Text-1		2012-07-13 14:09:55.487000
	Edit pad (rev 301)		nic	cv403	XVal Session 48	1	XVal Session 48-Typing - Text-1		2012-07-13 14:09:55.516000
	Edit pad (rev 302)		Xing	cv400	XVal Session 48	1	XVal Session 48-Typing - Text-1		2012-07-13 14:09:55.808000
	Edit pad (rev 303)		sluggo	cv411	XVal Session 48	1	XVal Session 48-Typing - Text-1		2012-07-13 14:09:55.988000
	Edit pad (rev 304)		nic	cv403	XVal Session 48	1	XVal Session 48-Typing - Text-1		2012-07-13 14:09:56.031000
	Edit pad (rev 305)		Xing	cv400	XVal Session 48	1	XVal Session 48-Typing - Text-1		2012-07-13 14:09:56.313000
	Edit pad (rev 306)		nic	cv403	XVal Session 48	1	XVal Session 48-Typing - Text-1		2012-07-13 14:09:56.519000
	Edit pad (rev 307)		Xing	cv400	XVal Session 48	1	XVal Session 48-Typing - Text-1		2012-07-13 14:09:56.812000
	Edit pad (rev 308)		nic	cv403	XVal Session 48	1	XVal Session 48-Typing - Text-1		2012-07-13 14:09:57.366000
	Edit pad (rev 309)		sluggo	cv411	XVal Session 48	1	XVal Session 48-Typing - Text-1		2012-07-13 14:09:57.412000
	Edit pad (rev 310)		sluggo	cv411	XVal Session 48	1	XVal Session 48-Typing - Text-1		2012-07-13 14:09:57.921000
	Edit pad (rev 311)		nic	cv403	XVal Session 48	1	XVal Session 48-Typing - Text-1		2012-07-13 14:09:58.051000
	Edit pad (rev 312)		Xing	cv400	XVal Session 48	1	XVal Session 48-Typing - Text-1		2012-07-13 14:09:58.095000
	Edit pad (rev 313)		sluggo	cv411	XVal Session 48	1	XVal Session 48-Typing - Text-1		2012-07-13 14:09:58.421000
	Edit pad (rev 314)		nic	cv403	XVal Session 48	1	XVal Session 48-Typing - Text-1		2012-07-13 14:09:58.545000
	Edit pad (rev 315)		Xing	cv400	XVal Session 48	1	XVal Session 48-Typing - Text-1		2012-07-13 14:09:58.595000
	Edit pad (rev 316)		sluggo	cv411	XVal Session 48	1	XVal Session 48-Typing - Text-1		2012-07-13 14:09:59.018000
	Edit pad (rev 317)		nic	cv403	XVal Session 48	1	XVal Session 48-Typing - Text-1		2012-07-13 14:09:59.047000
	Edit pad (rev 318)		sluggo	cv411	XVal Session 48	1	XVal Session 48-Typing - Text-1		2012-07-13 14:09:59.517000
	Edit pad (rev 319)		nic	cv403	XVal Session 48	1	XVal Session 48-Typing - Text-1		2012-07-13 14:09:59.548000
	Edit pad (rev 320)		Xing	cv400	XVal Session 48	1	XVal Session 48-Typing - Text-1		2012-07-13 14:09:59.989000
	Edit pad (rev 321)		sluggo	cv411	XVal Session 48	1	XVal Session 48-Typing - Text-1		2012-07-13 14:10:00.015000
	Edit pad (rev 322)		nic	cv403	XVal Session 48	1	XVal Session 48-Typing - Text-1		2012-07-13 14:10:00.051000
	Edit pad (rev 323)		Xing	cv400	XVal Session 48	1	XVal Session 48-Typing - Text-1		2012-07-13 14:10:00.487000
	Edit pad (rev 324)		sluggo	cv411	XVal Session 48	1	XVal Session 48-Typing - Text-1		2012-07-13 14:10:00.536000
	Edit pad (rev 325)		nic	cv403	XVal Session 48	1	XVal Session 48-Typing - Text-1		2012-07-13 14:10:00.559000
	Edit pad (rev 326)		Xing	cv400	XVal Session 48	1	XVal Session 48-Typing - Text-1		2012-07-13 14:10:00.985000
	Edit pad (rev 327)		sluggo	cv411	XVal Session 48	1	XVal Session 48-Typing - Text-1		2012-07-13 14:10:01.019000
	Edit pad (rev 328)		nic	cv403	XVal Session 48	1	XVal Session 48-Typing - Text-1		2012-07-13 14:10:01.057000
	Edit pad (rev 329)		nic	cv403	XVal Session 48	1	XVal Session 48-Typing - Text-1		2012-07-13 14:10:01.564000
	Edit pad (rev 330)		sluggo	cv411	XVal Session 48	1	XVal Session 48-Typing - Text-1		2012-07-13 14:10:01.678000
	Edit pad (rev 331)		nic	cv403	XVal Session 48	1	XVal Session 48-Typing - Text-1		2012-07-13 14:10:02.066000
	Edit pad (rev 332)		sluggo	cv411	XVal Session 48	1	XVal Session 48-Typing - Text-1		2012-07-13 14:10:02.178000
	Edit pad (rev 333)		sluggo	cv411	XVal Session 48	1	XVal Session 48-Typing - Text-1		2012-07-13 14:10:02.680000
	Edit pad (rev 334)		Xing	cv400	XVal Session 48	1	XVal Session 48-Typing - Text-1		2012-07-13 14:10:02.718000
	Edit pad (rev 335)		sluggo	cv411	XVal Session 48	1	XVal Session 48-Typing - Text-1		2012-07-13 14:10:03.180000
	Edit pad (rev 336)		Xing	cv400	XVal Session 48	1	XVal Session 48-Typing - Text-1		2012-07-13 14:10:03.217000
	Edit pad (rev 337)		sluggo	cv411	XVal Session 48	1	XVal Session 48-Typing - Text-1		2012-07-13 14:10:03.682000
	Edit pad (rev 338)		Xing	cv400	XVal Session 48	1	XVal Session 48-Typing - Text-1		2012-07-13 14:10:03.719000
	Edit pad (rev 339)		Xing	cv400	XVal Session 48	1	XVal Session 48-Typing - Text-1		2012-07-13 14:10:04.217000
	Edit pad (rev 340)		sluggo	cv411	XVal Session 48	1	XVal Session 48-Typing - Text-1		2012-07-13 14:10:04.671000
	Edit pad (rev 341)		Xing	cv400	XVal Session 48	1	XVal Session 48-Typing - Text-1		2012-07-13 14:10:04.729000
	Edit pad (rev 342)		Xing	cv400	XVal Session 48	1	XVal Session 48-Typing - Text-1		2012-07-13 14:10:05.237000
	Edit pad (rev 343)		Xing	cv400	XVal Session 48	1	XVal Session 48-Typing - Text-1		2012-07-13 14:10:06.359000
	Edit pad (rev 344)		Xing	cv400	XVal Session 48	1	XVal Session 48-Typing - Text-1		2012-07-13 14:10:06.859000
	Edit pad (rev 345)		nic	cv403	XVal Session 48	1	XVal Session 48-Typing - Text-1		2012-07-13 14:10:06.976000
	Edit pad (rev 346)		sluggo	cv411	XVal Session 48	1	XVal Session 48-Typing - Text-1		2012-07-13 14:10:07.260000
	Edit pad (rev 347)		sluggo	cv411	XVal Session 48	1	XVal Session 48-Typing - Text-1		2012-07-13 14:10:07.764000
	Chat	i will take forth	greg	cv412	XVal Session 48	1	XVal Session 48-Typing - Text-1		2012-07-13 14:10:08.135000
	Edit pad (rev 348)		sluggo	cv411	XVal Session 48	1	XVal Session 48-Typing - Text-1		2012-07-13 14:10:08.310000
	Edit pad (rev 349)		nic	cv403	XVal Session 48	1	XVal Session 48-Typing - Text-1		2012-07-13 14:10:08.377000
	Edit pad (rev 350)		Xing	cv400	XVal Session 48	1	XVal Session 48-Typing - Text-1		2012-07-13 14:10:08.485000
	Edit pad (rev 351)		sluggo	cv411	XVal Session 48	1	XVal Session 48-Typing - Text-1		2012-07-13 14:10:08.809000
	Edit pad (rev 352)		nic	cv403	XVal Session 48	1	XVal Session 48-Typing - Text-1		2012-07-13 14:10:08.878000
	Edit pad (rev 353)		Xing	cv400	XVal Session 48	1	XVal Session 48-Typing - Text-1		2012-07-13 14:10:09.087000
	Edit pad (rev 354)		sluggo	cv411	XVal Session 48	1	XVal Session 48-Typing - Text-1		2012-07-13 14:10:09.309000
	Edit pad (rev 355)		Xing	cv400	XVal Session 48	1	XVal Session 48-Typing - Text-1		2012-07-13 14:10:09.720000
	Edit pad (rev 356)		sluggo	cv411	XVal Session 48	1	XVal Session 48-Typing - Text-1		2012-07-13 14:10:09.810000
	Edit pad (rev 357)		Xing	cv400	XVal Session 48	1	XVal Session 48-Typing - Text-1		2012-07-13 14:10:10.224000
	Edit pad (rev 358)		sluggo	cv411	XVal Session 48	1	XVal Session 48-Typing - Text-1		2012-07-13 14:10:10.309000
	Edit pad (rev 359)		Xing	cv400	XVal Session 48	1	XVal Session 48-Typing - Text-1		2012-07-13 14:10:10.725000
	Edit pad (rev 360)		sluggo	cv411	XVal Session 48	1	XVal Session 48-Typing - Text-1		2012-07-13 14:10:10.808000
	Edit pad (rev 361)		nic	cv403	XVal Session 48	1	XVal Session 48-Typing - Text-1		2012-07-13 14:10:11.259000
	Edit pad (rev 362)		sluggo	cv411	XVal Session 48	1	XVal Session 48-Typing - Text-1		2012-07-13 14:10:11.310000
	Edit pad (rev 363)		nic	cv403	XVal Session 48	1	XVal Session 48-Typing - Text-1		2012-07-13 14:10:11.769000
	Edit pad (rev 364)		sluggo	cv411	XVal Session 48	1	XVal Session 48-Typing - Text-1		2012-07-13 14:10:11.818000
	Edit pad (rev 365)		nic	cv403	XVal Session 48	1	XVal Session 48-Typing - Text-1		2012-07-13 14:10:12.271000
	Edit pad (rev 366)		sluggo	cv411	XVal Session 48	1	XVal Session 48-Typing - Text-1		2012-07-13 14:10:12.488000
	Edit pad (rev 367)		nic	cv403	XVal Session 48	1	XVal Session 48-Typing - Text-1		2012-07-13 14:10:12.776000
	Edit pad (rev 368)		nic	cv403	XVal Session 48	1	XVal Session 48-Typing - Text-1		2012-07-13 14:10:13.272000
	Edit pad (rev 369)		sluggo	cv411	XVal Session 48	1	XVal Session 48-Typing - Text-1		2012-07-13 14:10:13.549000
	Edit pad (rev 370)		nic	cv403	XVal Session 48	1	XVal Session 48-Typing - Text-1		2012-07-13 14:10:13.772000
	Edit pad (rev 371)		Xing	cv400	XVal Session 48	1	XVal Session 48-Typing - Text-1		2012-07-13 14:10:13.811000
	Edit pad (rev 372)		greg	cv412	XVal Session 48	1	XVal Session 48-Typing - Text-1		2012-07-13 14:10:14.286000
	Edit pad (rev 373)		Xing	cv400	XVal Session 48	1	XVal Session 48-Typing - Text-1		2012-07-13 14:10:14.485000
	Edit pad (rev 374)		greg	cv412	XVal Session 48	1	XVal Session 48-Typing - Text-1		2012-07-13 14:10:14.786000
	Edit pad (rev 375)		Xing	cv400	XVal Session 48	1	XVal Session 48-Typing - Text-1		2012-07-13 14:10:14.986000
	Edit pad (rev 376)		greg	cv412	XVal Session 48	1	XVal Session 48-Typing - Text-1		2012-07-13 14:10:15.298000
	Edit pad (rev 377)		Xing	cv400	XVal Session 48	1	XVal Session 48-Typing - Text-1		2012-07-13 14:10:15.483000
	Edit pad (rev 378)		greg	cv412	XVal Session 48	1	XVal Session 48-Typing - Text-1		2012-07-13 14:10:15.803000
	Edit pad (rev 379)		greg	cv412	XVal Session 48	1	XVal Session 48-Typing - Text-1		2012-07-13 14:10:16.302000
	Edit pad (rev 380)		nic	cv403	XVal Session 48	1	XVal Session 48-Typing - Text-1		2012-07-13 14:10:16.325000
	Edit pad (rev 381)		Xing	cv400	XVal Session 48	1	XVal Session 48-Typing - Text-1		2012-07-13 14:10:16.415000
	Edit pad (rev 382)		greg	cv412	XVal Session 48	1	XVal Session 48-Typing - Text-1		2012-07-13 14:10:16.804000
	Edit pad (rev 383)		Xing	cv400	XVal Session 48	1	XVal Session 48-Typing - Text-1		2012-07-13 14:10:16.915000
	Edit pad (rev 384)		sluggo	cv411	XVal Session 48	1	XVal Session 48-Typing - Text-1		2012-07-13 14:10:16.942000
	Edit pad (rev 385)		nic	cv403	XVal Session 48	1	XVal Session 48-Typing - Text-1		2012-07-13 14:10:17.037000
	Edit pad (rev 386)		greg	cv412	XVal Session 48	1	XVal Session 48-Typing - Text-1		2012-07-13 14:10:17.303000
	Edit pad (rev 387)		Xing	cv400	XVal Session 48	1	XVal Session 48-Typing - Text-1		2012-07-13 14:10:17.421000
	Edit pad (rev 388)		sluggo	cv411	XVal Session 48	1	XVal Session 48-Typing - Text-1		2012-07-13 14:10:17.443000
	Edit pad (rev 389)		nic	cv403	XVal Session 48	1	XVal Session 48-Typing - Text-1		2012-07-13 14:10:17.659000
	Edit pad (rev 390)		greg	cv412	XVal Session 48	1	XVal Session 48-Typing - Text-1		2012-07-13 14:10:17.802000
	Edit pad (rev 391)		Xing	cv400	XVal Session 48	1	XVal Session 48-Typing - Text-1		2012-07-13 14:10:17.915000
	Edit pad (rev 392)		sluggo	cv411	XVal Session 48	1	XVal Session 48-Typing - Text-1		2012-07-13 14:10:18.008000
	Edit pad (rev 393)		nic	cv403	XVal Session 48	1	XVal Session 48-Typing - Text-1		2012-07-13 14:10:18.161000
	Edit pad (rev 394)		greg	cv412	XVal Session 48	1	XVal Session 48-Typing - Text-1		2012-07-13 14:10:18.303000
	Edit pad (rev 395)		Xing	cv400	XVal Session 48	1	XVal Session 48-Typing - Text-1		2012-07-13 14:10:18.417000
	Edit pad (rev 396)		nic	cv403	XVal Session 48	1	XVal Session 48-Typing - Text-1		2012-07-13 14:10:18.656000
	Edit pad (rev 397)		greg	cv412	XVal Session 48	1	XVal Session 48-Typing - Text-1		2012-07-13 14:10:18.869000
	Edit pad (rev 398)		sluggo	cv411	XVal Session 48	1	XVal Session 48-Typing - Text-1		2012-07-13 14:10:18.922000
	Edit pad (rev 399)		Xing	cv400	XVal Session 48	1	XVal Session 48-Typing - Text-1		2012-07-13 14:10:18.930000
	Edit pad (rev 400)		nic	cv403	XVal Session 48	1	XVal Session 48-Typing - Text-1		2012-07-13 14:10:19.157000
	Edit pad (rev 401)		greg	cv412	XVal Session 48	1	XVal Session 48-Typing - Text-1		2012-07-13 14:10:19.373000
	Edit pad (rev 402)		sluggo	cv411	XVal Session 48	1	XVal Session 48-Typing - Text-1		2012-07-13 14:10:19.425000
	Edit pad (rev 403)		Xing	cv400	XVal Session 48	1	XVal Session 48-Typing - Text-1		2012-07-13 14:10:19.597000
	Edit pad (rev 404)		nic	cv403	XVal Session 48	1	XVal Session 48-Typing - Text-1		2012-07-13 14:10:19.665000
	Edit pad (rev 405)		greg	cv412	XVal Session 48	1	XVal Session 48-Typing - Text-1		2012-07-13 14:10:19.873000
	Edit pad (rev 406)		sluggo	cv411	XVal Session 48	1	XVal Session 48-Typing - Text-1		2012-07-13 14:10:19.935000
	Edit pad (rev 407)		Xing	cv400	XVal Session 48	1	XVal Session 48-Typing - Text-1		2012-07-13 14:10:20.099000
	Edit pad (rev 408)		nic	cv403	XVal Session 48	1	XVal Session 48-Typing - Text-1		2012-07-13 14:10:20.162000
	Edit pad (rev 409)		greg	cv412	XVal Session 48	1	XVal Session 48-Typing - Text-1		2012-07-13 14:10:20.374000
	Edit pad (rev 410)		sluggo	cv411	XVal Session 48	1	XVal Session 48-Typing - Text-1		2012-07-13 14:10:20.438000
	Edit pad (rev 411)		Xing	cv400	XVal Session 48	1	XVal Session 48-Typing - Text-1		2012-07-13 14:10:20.598000
	Edit pad (rev 412)		greg	cv412	XVal Session 48	1	XVal Session 48-Typing - Text-1		2012-07-13 14:10:20.873000
	Edit pad (rev 413)		Xing	cv400	XVal Session 48	1	XVal Session 48-Typing - Text-1		2012-07-13 14:10:21.099000
	Edit pad (rev 414)		sluggo	cv411	XVal Session 48	1	XVal Session 48-Typing - Text-1		2012-07-13 14:10:21.131000
	Edit pad (rev 415)		nic	cv403	XVal Session 48	1	XVal Session 48-Typing - Text-1		2012-07-13 14:10:21.236000
	Edit pad (rev 416)		greg	cv412	XVal Session 48	1	XVal Session 48-Typing - Text-1		2012-07-13 14:10:21.373000
	Edit pad (rev 417)		sluggo	cv411	XVal Session 48	1	XVal Session 48-Typing - Text-1		2012-07-13 14:10:21.631000
	Edit pad (rev 418)		Xing	cv400	XVal Session 48	1	XVal Session 48-Typing - Text-1		2012-07-13 14:10:21.959000
	Edit pad (rev 419)		nic	cv403	XVal Session 48	1	XVal Session 48-Typing - Text-1		2012-07-13 14:10:22.041000
	Edit pad (rev 420)		sluggo	cv411	XVal Session 48	1	XVal Session 48-Typing - Text-1		2012-07-13 14:10:22.131000
	Edit pad (rev 421)		Xing	cv400	XVal Session 48	1	XVal Session 48-Typing - Text-1		2012-07-13 14:10:22.458000
	Edit pad (rev 422)		sluggo	cv411	XVal Session 48	1	XVal Session 48-Typing - Text-1		2012-07-13 14:10:22.630000
	Edit pad (rev 423)		nic	cv403	XVal Session 48	1	XVal Session 48-Typing - Text-1		2012-07-13 14:10:22.668000
	Edit pad (rev 424)		sluggo	cv411	XVal Session 48	1	XVal Session 48-Typing - Text-1		2012-07-13 14:10:23.133000
	Edit pad (rev 425)		nic	cv403	XVal Session 48	1	XVal Session 48-Typing - Text-1		2012-07-13 14:10:23.170000
	Edit pad (rev 426)		sluggo	cv411	XVal Session 48	1	XVal Session 48-Typing - Text-1		2012-07-13 14:10:23.635000
	Edit pad (rev 427)		nic	cv403	XVal Session 48	1	XVal Session 48-Typing - Text-1		2012-07-13 14:10:23.675000
	Edit pad (rev 428)		Xing	cv400	XVal Session 48	1	XVal Session 48-Typing - Text-1		2012-07-13 14:10:23.739000
	Edit pad (rev 429)		sluggo	cv411	XVal Session 48	1	XVal Session 48-Typing - Text-1		2012-07-13 14:10:24.136000
	Edit pad (rev 430)		nic	cv403	XVal Session 48	1	XVal Session 48-Typing - Text-1		2012-07-13 14:10:24.181000
	Edit pad (rev 431)		Xing	cv400	XVal Session 48	1	XVal Session 48-Typing - Text-1		2012-07-13 14:10:24.246000
	Edit pad (rev 432)		sluggo	cv411	XVal Session 48	1	XVal Session 48-Typing - Text-1		2012-07-13 14:10:24.636000
	Edit pad (rev 433)		nic	cv403	XVal Session 48	1	XVal Session 48-Typing - Text-1		2012-07-13 14:10:24.671000
	Edit pad (rev 434)		Xing	cv400	XVal Session 48	1	XVal Session 48-Typing - Text-1		2012-07-13 14:10:24.755000
	Edit pad (rev 435)		sluggo	cv411	XVal Session 48	1	XVal Session 48-Typing - Text-1		2012-07-13 14:10:25.141000
	Edit pad (rev 436)		nic	cv403	XVal Session 48	1	XVal Session 48-Typing - Text-1		2012-07-13 14:10:25.175000
	Edit pad (rev 437)		Xing	cv400	XVal Session 48	1	XVal Session 48-Typing - Text-1		2012-07-13 14:10:25.245000
	Edit pad (rev 438)		nic	cv403	XVal Session 48	1	XVal Session 48-Typing - Text-1		2012-07-13 14:10:25.682000
	Edit pad (rev 439)		Xing	cv400	XVal Session 48	1	XVal Session 48-Typing - Text-1		2012-07-13 14:10:25.750000
	Edit pad (rev 440)		nic	cv403	XVal Session 48	1	XVal Session 48-Typing - Text-1		2012-07-13 14:10:26.177000
	Edit pad (rev 441)		Xing	cv400	XVal Session 48	1	XVal Session 48-Typing - Text-1		2012-07-13 14:10:26.261000
	Edit pad (rev 442)		sluggo	cv411	XVal Session 48	1	XVal Session 48-Typing - Text-1		2012-07-13 14:10:26.347000
	Edit pad (rev 443)		nic	cv403	XVal Session 48	1	XVal Session 48-Typing - Text-1		2012-07-13 14:10:26.675000
	Edit pad (rev 444)		Xing	cv400	XVal Session 48	1	XVal Session 48-Typing - Text-1		2012-07-13 14:10:26.763000
	Edit pad (rev 445)		sluggo	cv411	XVal Session 48	1	XVal Session 48-Typing - Text-1		2012-07-13 14:10:26.847000
	Edit pad (rev 446)		nic	cv403	XVal Session 48	1	XVal Session 48-Typing - Text-1		2012-07-13 14:10:27.175000
	Edit pad (rev 447)		Xing	cv400	XVal Session 48	1	XVal Session 48-Typing - Text-1		2012-07-13 14:10:27.262000
	Edit pad (rev 448)		sluggo	cv411	XVal Session 48	1	XVal Session 48-Typing - Text-1		2012-07-13 14:10:27.346000
	Edit pad (rev 449)		nic	cv403	XVal Session 48	1	XVal Session 48-Typing - Text-1		2012-07-13 14:10:27.681000
	Edit pad (rev 450)		Xing	cv400	XVal Session 48	1	XVal Session 48-Typing - Text-1		2012-07-13 14:10:27.761000
	Edit pad (rev 451)		sluggo	cv411	XVal Session 48	1	XVal Session 48-Typing - Text-1		2012-07-13 14:10:27.847000
	Edit pad (rev 452)		nic	cv403	XVal Session 48	1	XVal Session 48-Typing - Text-1		2012-07-13 14:10:28.178000
	Edit pad (rev 453)		Xing	cv400	XVal Session 48	1	XVal Session 48-Typing - Text-1		2012-07-13 14:10:28.264000
	Edit pad (rev 454)		sluggo	cv411	XVal Session 48	1	XVal Session 48-Typing - Text-1		2012-07-13 14:10:28.347000
	Edit pad (rev 455)		Xing	cv400	XVal Session 48	1	XVal Session 48-Typing - Text-1		2012-07-13 14:10:28.766000
	Edit pad (rev 456)		sluggo	cv411	XVal Session 48	1	XVal Session 48-Typing - Text-1		2012-07-13 14:10:28.852000
	Edit pad (rev 457)		greg	cv412	XVal Session 48	1	XVal Session 48-Typing - Text-1		2012-07-13 14:10:29.019000
	Edit pad (rev 458)		sluggo	cv411	XVal Session 48	1	XVal Session 48-Typing - Text-1		2012-07-13 14:10:29.352000
	Edit pad (rev 459)		Xing	cv400	XVal Session 48	1	XVal Session 48-Typing - Text-1		2012-07-13 14:10:29.354000
	Edit pad (rev 460)		Xing	cv400	XVal Session 48	1	XVal Session 48-Typing - Text-1		2012-07-13 14:10:29.853000
	Edit pad (rev 461)		sluggo	cv411	XVal Session 48	1	XVal Session 48-Typing - Text-1		2012-07-13 14:10:29.864000
	Edit pad (rev 462)		Xing	cv400	XVal Session 48	1	XVal Session 48-Typing - Text-1		2012-07-13 14:10:30.354000
	Edit pad (rev 463)		sluggo	cv411	XVal Session 48	1	XVal Session 48-Typing - Text-1		2012-07-13 14:10:30.355000
	Edit pad (rev 464)		nic	cv403	XVal Session 48	1	XVal Session 48-Typing - Text-1		2012-07-13 14:10:30.425000
	Edit pad (rev 465)		greg	cv412	XVal Session 48	1	XVal Session 48-Typing - Text-1		2012-07-13 14:10:30.505000
	Edit pad (rev 466)		Xing	cv400	XVal Session 48	1	XVal Session 48-Typing - Text-1		2012-07-13 14:10:30.854000
	Edit pad (rev 467)		sluggo	cv411	XVal Session 48	1	XVal Session 48-Typing - Text-1		2012-07-13 14:10:30.855000
	Edit pad (rev 468)		nic	cv403	XVal Session 48	1	XVal Session 48-Typing - Text-1		2012-07-13 14:10:30.924000
	Edit pad (rev 469)		greg	cv412	XVal Session 48	1	XVal Session 48-Typing - Text-1		2012-07-13 14:10:31.347000
	Edit pad (rev 470)		Xing	cv400	XVal Session 48	1	XVal Session 48-Typing - Text-1		2012-07-13 14:10:31.356000
	Edit pad (rev 471)		sluggo	cv411	XVal Session 48	1	XVal Session 48-Typing - Text-1		2012-07-13 14:10:31.358000
	Edit pad (rev 472)		nic	cv403	XVal Session 48	1	XVal Session 48-Typing - Text-1		2012-07-13 14:10:31.426000
	Edit pad (rev 473)		greg	cv412	XVal Session 48	1	XVal Session 48-Typing - Text-1		2012-07-13 14:10:31.848000
	Edit pad (rev 474)		sluggo	cv411	XVal Session 48	1	XVal Session 48-Typing - Text-1		2012-07-13 14:10:31.858000
	Edit pad (rev 475)		Xing	cv400	XVal Session 48	1	XVal Session 48-Typing - Text-1		2012-07-13 14:10:31.865000
	Edit pad (rev 476)		nic	cv403	XVal Session 48	1	XVal Session 48-Typing - Text-1		2012-07-13 14:10:31.927000
	Edit pad (rev 477)		greg	cv412	XVal Session 48	1	XVal Session 48-Typing - Text-1		2012-07-13 14:10:32.348000
	Edit pad (rev 478)		sluggo	cv411	XVal Session 48	1	XVal Session 48-Typing - Text-1		2012-07-13 14:10:32.360000
	Edit pad (rev 479)		nic	cv403	XVal Session 48	1	XVal Session 48-Typing - Text-1		2012-07-13 14:10:32.423000
	Edit pad (rev 480)		Xing	cv400	XVal Session 48	1	XVal Session 48-Typing - Text-1		2012-07-13 14:10:32.749000
	Edit pad (rev 481)		greg	cv412	XVal Session 48	1	XVal Session 48-Typing - Text-1		2012-07-13 14:10:32.846000
	Edit pad (rev 482)		nic	cv403	XVal Session 48	1	XVal Session 48-Typing - Text-1		2012-07-13 14:10:33.235000
	Edit pad (rev 483)		Xing	cv400	XVal Session 48	1	XVal Session 48-Typing - Text-1		2012-07-13 14:10:33.250000
	Edit pad (rev 484)		greg	cv412	XVal Session 48	1	XVal Session 48-Typing - Text-1		2012-07-13 14:10:33.430000
	Edit pad (rev 485)		Xing	cv400	XVal Session 48	1	XVal Session 48-Typing - Text-1		2012-07-13 14:10:33.924000
	Edit pad (rev 486)		greg	cv412	XVal Session 48	1	XVal Session 48-Typing - Text-1		2012-07-13 14:10:33.933000
	Edit pad (rev 487)		nic	cv403	XVal Session 48	1	XVal Session 48-Typing - Text-1		2012-07-13 14:10:34.008000
	Edit pad (rev 488)		nic	cv403	XVal Session 48	1	XVal Session 48-Typing - Text-1		2012-07-13 14:10:34.509000
	Edit pad (rev 489)		greg	cv412	XVal Session 48	1	XVal Session 48-Typing - Text-1		2012-07-13 14:10:34.903000
	Edit pad (rev 490)		sluggo	cv411	XVal Session 48	1	XVal Session 48-Typing - Text-1		2012-07-13 14:10:35.008000
	Edit pad (rev 491)		nic	cv403	XVal Session 48	1	XVal Session 48-Typing - Text-1		2012-07-13 14:10:35.026000
	Edit pad (rev 492)		greg	cv412	XVal Session 48	1	XVal Session 48-Typing - Text-1		2012-07-13 14:10:35.404000
	Edit pad (rev 493)		nic	cv403	XVal Session 48	1	XVal Session 48-Typing - Text-1		2012-07-13 14:10:35.519000
	Edit pad (rev 494)		Xing	cv400	XVal Session 48	1	XVal Session 48-Typing - Text-1		2012-07-13 14:10:35.549000
	Edit pad (rev 495)		sluggo	cv411	XVal Session 48	1	XVal Session 48-Typing - Text-1		2012-07-13 14:10:35.801000
	Edit pad (rev 496)		greg	cv412	XVal Session 48	1	XVal Session 48-Typing - Text-1		2012-07-13 14:10:35.903000
	Edit pad (rev 497)		nic	cv403	XVal Session 48	1	XVal Session 48-Typing - Text-1		2012-07-13 14:10:36.021000
	Edit pad (rev 498)		Xing	cv400	XVal Session 48	1	XVal Session 48-Typing - Text-1		2012-07-13 14:10:36.038000
	Edit pad (rev 499)		nic	cv403	XVal Session 48	1	XVal Session 48-Typing - Text-1		2012-07-13 14:10:36.519000
	Edit pad (rev 500)		sluggo	cv411	XVal Session 48	1	XVal Session 48-Typing - Text-1		2012-07-13 14:10:36.564000
	Edit pad (rev 501)		greg	cv412	XVal Session 48	1	XVal Session 48-Typing - Text-1		2012-07-13 14:10:36.575000
	Edit pad (rev 502)		nic	cv403	XVal Session 48	1	XVal Session 48-Typing - Text-1		2012-07-13 14:10:37.025000
	Edit pad (rev 503)		sluggo	cv411	XVal Session 48	1	XVal Session 48-Typing - Text-1		2012-07-13 14:10:37.066000
	Edit pad (rev 504)		greg	cv412	XVal Session 48	1	XVal Session 48-Typing - Text-1		2012-07-13 14:10:37.099000
	Edit pad (rev 505)		sluggo	cv411	XVal Session 48	1	XVal Session 48-Typing - Text-1		2012-07-13 14:10:37.575000
	Edit pad (rev 506)		greg	cv412	XVal Session 48	1	XVal Session 48-Typing - Text-1		2012-07-13 14:10:37.605000
	Edit pad (rev 507)		greg	cv412	XVal Session 48	1	XVal Session 48-Typing - Text-1		2012-07-13 14:10:38.107000
	Edit pad (rev 508)		sluggo	cv411	XVal Session 48	1	XVal Session 48-Typing - Text-1		2012-07-13 14:10:38.368000
	Edit pad (rev 509)		greg	cv412	XVal Session 48	1	XVal Session 48-Typing - Text-1		2012-07-13 14:10:38.607000
	Edit pad (rev 510)		sluggo	cv411	XVal Session 48	1	XVal Session 48-Typing - Text-1		2012-07-13 14:10:38.868000
	Edit pad (rev 511)		greg	cv412	XVal Session 48	1	XVal Session 48-Typing - Text-1		2012-07-13 14:10:39.112000
	Edit pad (rev 512)		sluggo	cv411	XVal Session 48	1	XVal Session 48-Typing - Text-1		2012-07-13 14:10:39.367000
	Edit pad (rev 513)		greg	cv412	XVal Session 48	1	XVal Session 48-Typing - Text-1		2012-07-13 14:10:39.611000
	Edit pad (rev 514)		sluggo	cv411	XVal Session 48	1	XVal Session 48-Typing - Text-1		2012-07-13 14:10:39.876000
	Edit pad (rev 515)		greg	cv412	XVal Session 48	1	XVal Session 48-Typing - Text-1		2012-07-13 14:10:40.109000
	Edit pad (rev 516)		greg	cv412	XVal Session 48	1	XVal Session 48-Typing - Text-1		2012-07-13 14:10:40.610000
	Edit pad (rev 517)		sluggo	cv411	XVal Session 48	1	XVal Session 48-Typing - Text-1		2012-07-13 14:10:40.650000
	Edit pad (rev 518)		Xing	cv400	XVal Session 48	1	XVal Session 48-Typing - Text-1		2012-07-13 14:10:40.870000
	Edit pad (rev 519)		nic	cv403	XVal Session 48	1	XVal Session 48-Typing - Text-1		2012-07-13 14:10:40.898000
	Edit pad (rev 520)		sluggo	cv411	XVal Session 48	1	XVal Session 48-Typing - Text-1		2012-07-13 14:10:41.152000
	Edit pad (rev 521)		nic	cv403	XVal Session 48	1	XVal Session 48-Typing - Text-1		2012-07-13 14:10:41.397000
	Edit pad (rev 522)		sluggo	cv411	XVal Session 48	1	XVal Session 48-Typing - Text-1		2012-07-13 14:10:41.651000
	Edit pad (rev 523)		nic	cv403	XVal Session 48	1	XVal Session 48-Typing - Text-1		2012-07-13 14:10:41.899000
	Edit pad (rev 524)		greg	cv412	XVal Session 48	1	XVal Session 48-Typing - Text-1		2012-07-13 14:10:42.089000
	Edit pad (rev 525)		nic	cv403	XVal Session 48	1	XVal Session 48-Typing - Text-1		2012-07-13 14:10:42.398000
	Edit pad (rev 526)		greg	cv412	XVal Session 48	1	XVal Session 48-Typing - Text-1		2012-07-13 14:10:42.682000
	Edit pad (rev 527)		Xing	cv400	XVal Session 48	1	XVal Session 48-Typing - Text-1		2012-07-13 14:10:42.737000
	Edit pad (rev 528)		nic	cv403	XVal Session 48	1	XVal Session 48-Typing - Text-1		2012-07-13 14:10:42.904000
	Edit pad (rev 529)		greg	cv412	XVal Session 48	1	XVal Session 48-Typing - Text-1		2012-07-13 14:10:43.397000
	Edit pad (rev 530)		nic	cv403	XVal Session 48	1	XVal Session 48-Typing - Text-1		2012-07-13 14:10:43.403000
	Edit pad (rev 531)		Xing	cv400	XVal Session 48	1	XVal Session 48-Typing - Text-1		2012-07-13 14:10:43.485000
	Edit pad (rev 532)		Xing	cv400	XVal Session 48	1	XVal Session 48-Typing - Text-1		2012-07-13 14:10:43.988000
	Edit pad (rev 533)		greg	cv412	XVal Session 48	1	XVal Session 48-Typing - Text-1		2012-07-13 14:10:44.006000
	Edit pad (rev 534)		sluggo	cv411	XVal Session 48	1	XVal Session 48-Typing - Text-1		2012-07-13 14:10:44.109000
	Edit pad (rev 535)		Xing	cv400	XVal Session 48	1	XVal Session 48-Typing - Text-1		2012-07-13 14:10:44.494000
	Edit pad (rev 536)		greg	cv412	XVal Session 48	1	XVal Session 48-Typing - Text-1		2012-07-13 14:10:44.511000
	Edit pad (rev 537)		nic	cv403	XVal Session 48	1	XVal Session 48-Typing - Text-1		2012-07-13 14:10:44.525000
	Edit pad (rev 538)		Xing	cv400	XVal Session 48	1	XVal Session 48-Typing - Text-1		2012-07-13 14:10:44.999000
	Edit pad (rev 539)		greg	cv412	XVal Session 48	1	XVal Session 48-Typing - Text-1		2012-07-13 14:10:45.014000
	Edit pad (rev 540)		nic	cv403	XVal Session 48	1	XVal Session 48-Typing - Text-1		2012-07-13 14:10:45.024000
	Edit pad (rev 541)		Xing	cv400	XVal Session 48	1	XVal Session 48-Typing - Text-1		2012-07-13 14:10:45.497000
	Edit pad (rev 542)		greg	cv412	XVal Session 48	1	XVal Session 48-Typing - Text-1		2012-07-13 14:10:45.514000
	Edit pad (rev 543)		nic	cv403	XVal Session 48	1	XVal Session 48-Typing - Text-1		2012-07-13 14:10:45.542000
	Edit pad (rev 544)		greg	cv412	XVal Session 48	1	XVal Session 48-Typing - Text-1		2012-07-13 14:10:46.015000
	Edit pad (rev 545)		nic	cv403	XVal Session 48	1	XVal Session 48-Typing - Text-1		2012-07-13 14:10:46.040000
	Edit pad (rev 546)		sluggo	cv411	XVal Session 48	1	XVal Session 48-Typing - Text-1		2012-07-13 14:10:46.306000
	Edit pad (rev 547)		greg	cv412	XVal Session 48	1	XVal Session 48-Typing - Text-1		2012-07-13 14:10:46.514000
	Edit pad (rev 548)		nic	cv403	XVal Session 48	1	XVal Session 48-Typing - Text-1		2012-07-13 14:10:46.559000
	Edit pad (rev 549)		Xing	cv400	XVal Session 48	1	XVal Session 48-Typing - Text-1		2012-07-13 14:10:46.609000
	Edit pad (rev 550)		sluggo	cv411	XVal Session 48	1	XVal Session 48-Typing - Text-1		2012-07-13 14:10:47.081000
	Edit pad (rev 551)		greg	cv412	XVal Session 48	1	XVal Session 48-Typing - Text-1		2012-07-13 14:10:47.097000
	Edit pad (rev 552)		greg	cv412	XVal Session 48	1	XVal Session 48-Typing - Text-1		2012-07-13 14:10:47.515000
	Edit pad (rev 553)		nic	cv403	XVal Session 48	1	XVal Session 48-Typing - Text-1		2012-07-13 14:10:47.560000
	Edit pad (rev 554)		sluggo	cv411	XVal Session 48	1	XVal Session 48-Typing - Text-1		2012-07-13 14:10:47.581000
	Edit pad (rev 555)		greg	cv412	XVal Session 48	1	XVal Session 48-Typing - Text-1		2012-07-13 14:10:48.024000
	Edit pad (rev 556)		nic	cv403	XVal Session 48	1	XVal Session 48-Typing - Text-1		2012-07-13 14:10:48.058000
	Edit pad (rev 557)		sluggo	cv411	XVal Session 48	1	XVal Session 48-Typing - Text-1		2012-07-13 14:10:48.402000
	Edit pad (rev 558)		greg	cv412	XVal Session 48	1	XVal Session 48-Typing - Text-1		2012-07-13 14:10:48.515000
	Edit pad (rev 559)		sluggo	cv411	XVal Session 48	1	XVal Session 48-Typing - Text-1		2012-07-13 14:10:48.910000
	Edit pad (rev 560)		greg	cv412	XVal Session 48	1	XVal Session 48-Typing - Text-1		2012-07-13 14:10:49.021000
	Edit pad (rev 561)		Xing	cv400	XVal Session 48	1	XVal Session 48-Typing - Text-1		2012-07-13 14:10:49.386000
	Edit pad (rev 562)		sluggo	cv411	XVal Session 48	1	XVal Session 48-Typing - Text-1		2012-07-13 14:10:49.415000
	Edit pad (rev 563)		nic	cv403	XVal Session 48	1	XVal Session 48-Typing - Text-1		2012-07-13 14:10:49.440000
	Edit pad (rev 564)		greg	cv412	XVal Session 48	1	XVal Session 48-Typing - Text-1		2012-07-13 14:10:49.525000
	Edit pad (rev 565)		sluggo	cv411	XVal Session 48	1	XVal Session 48-Typing - Text-1		2012-07-13 14:10:49.916000
	Edit pad (rev 566)		nic	cv403	XVal Session 48	1	XVal Session 48-Typing - Text-1		2012-07-13 14:10:49.930000
	Edit pad (rev 567)		greg	cv412	XVal Session 48	1	XVal Session 48-Typing - Text-1		2012-07-13 14:10:50.024000
	Edit pad (rev 568)		sluggo	cv411	XVal Session 48	1	XVal Session 48-Typing - Text-1		2012-07-13 14:10:50.417000
	Edit pad (rev 569)		nic	cv403	XVal Session 48	1	XVal Session 48-Typing - Text-1		2012-07-13 14:10:50.432000
	Edit pad (rev 570)		greg	cv412	XVal Session 48	1	XVal Session 48-Typing - Text-1		2012-07-13 14:10:50.525000
	Edit pad (rev 571)		sluggo	cv411	XVal Session 48	1	XVal Session 48-Typing - Text-1		2012-07-13 14:10:50.917000
	Edit pad (rev 572)		nic	cv403	XVal Session 48	1	XVal Session 48-Typing - Text-1		2012-07-13 14:10:50.931000
	Edit pad (rev 573)		greg	cv412	XVal Session 48	1	XVal Session 48-Typing - Text-1		2012-07-13 14:10:51.023000
	Edit pad (rev 574)		sluggo	cv411	XVal Session 48	1	XVal Session 48-Typing - Text-1		2012-07-13 14:10:51.417000
	Edit pad (rev 575)		nic	cv403	XVal Session 48	1	XVal Session 48-Typing - Text-1		2012-07-13 14:10:51.427000
	Edit pad (rev 576)		greg	cv412	XVal Session 48	1	XVal Session 48-Typing - Text-1		2012-07-13 14:10:51.537000
	Edit pad (rev 577)		Xing	cv400	XVal Session 48	1	XVal Session 48-Typing - Text-1		2012-07-13 14:10:51.726000
	Edit pad (rev 578)		sluggo	cv411	XVal Session 48	1	XVal Session 48-Typing - Text-1		2012-07-13 14:10:51.916000
	Edit pad (rev 579)		greg	cv412	XVal Session 48	1	XVal Session 48-Typing - Text-1		2012-07-13 14:10:52.065000
	Edit pad (rev 580)		greg	cv412	XVal Session 48	1	XVal Session 48-Typing - Text-1		2012-07-13 14:10:52.543000
	Edit pad (rev 581)		Xing	cv400	XVal Session 48	1	XVal Session 48-Typing - Text-1		2012-07-13 14:10:52.618000
	Edit pad (rev 582)		nic	cv403	XVal Session 48	1	XVal Session 48-Typing - Text-1		2012-07-13 14:10:52.660000
	Edit pad (rev 583)		sluggo	cv411	XVal Session 48	1	XVal Session 48-Typing - Text-1		2012-07-13 14:10:53
	Edit pad (rev 584)		nic	cv403	XVal Session 48	1	XVal Session 48-Typing - Text-1		2012-07-13 14:10:53.164000
	Edit pad (rev 585)		greg	cv412	XVal Session 48	1	XVal Session 48-Typing - Text-1		2012-07-13 14:10:53.183000
	Edit pad (rev 586)		Xing	cv400	XVal Session 48	1	XVal Session 48-Typing - Text-1		2012-07-13 14:10:53.198000
	Edit pad (rev 587)		sluggo	cv411	XVal Session 48	1	XVal Session 48-Typing - Text-1		2012-07-13 14:10:53.499000
	Edit pad (rev 588)		nic	cv403	XVal Session 48	1	XVal Session 48-Typing - Text-1		2012-07-13 14:10:53.665000
	Edit pad (rev 589)		greg	cv412	XVal Session 48	1	XVal Session 48-Typing - Text-1		2012-07-13 14:10:53.685000
	Edit pad (rev 590)		Xing	cv400	XVal Session 48	1	XVal Session 48-Typing - Text-1		2012-07-13 14:10:53.687000
	Edit pad (rev 591)		sluggo	cv411	XVal Session 48	1	XVal Session 48-Typing - Text-1		2012-07-13 14:10:54
	Edit pad (rev 592)		nic	cv403	XVal Session 48	1	XVal Session 48-Typing - Text-1		2012-07-13 14:10:54.163000
	Edit pad (rev 593)		greg	cv412	XVal Session 48	1	XVal Session 48-Typing - Text-1		2012-07-13 14:10:54.185000
	Edit pad (rev 594)		Xing	cv400	XVal Session 48	1	XVal Session 48-Typing - Text-1		2012-07-13 14:10:54.467000
	Edit pad (rev 595)		sluggo	cv411	XVal Session 48	1	XVal Session 48-Typing - Text-1		2012-07-13 14:10:54.504000
	Edit pad (rev 596)		nic	cv403	XVal Session 48	1	XVal Session 48-Typing - Text-1		2012-07-13 14:10:54.667000
	Edit pad (rev 597)		greg	cv412	XVal Session 48	1	XVal Session 48-Typing - Text-1		2012-07-13 14:10:54.686000
	Edit pad (rev 598)		sluggo	cv411	XVal Session 48	1	XVal Session 48-Typing - Text-1		2012-07-13 14:10:55.006000
	Edit pad (rev 599)		nic	cv403	XVal Session 48	1	XVal Session 48-Typing - Text-1		2012-07-13 14:10:55.166000
	Edit pad (rev 600)		greg	cv412	XVal Session 48	1	XVal Session 48-Typing - Text-1		2012-07-13 14:10:55.187000
	Edit pad (rev 601)		sluggo	cv411	XVal Session 48	1	XVal Session 48-Typing - Text-1		2012-07-13 14:10:55.600000
	Edit pad (rev 602)		Xing	cv400	XVal Session 48	1	XVal Session 48-Typing - Text-1		2012-07-13 14:10:55.637000
	Edit pad (rev 603)		greg	cv412	XVal Session 48	1	XVal Session 48-Typing - Text-1		2012-07-13 14:10:55.703000
	Edit pad (rev 604)		sluggo	cv411	XVal Session 48	1	XVal Session 48-Typing - Text-1		2012-07-13 14:10:56.101000
	Edit pad (rev 605)		Xing	cv400	XVal Session 48	1	XVal Session 48-Typing - Text-1		2012-07-13 14:10:56.148000
	Edit pad (rev 606)		nic	cv403	XVal Session 48	1	XVal Session 48-Typing - Text-1		2012-07-13 14:10:56.201000
	Edit pad (rev 607)		greg	cv412	XVal Session 48	1	XVal Session 48-Typing - Text-1		2012-07-13 14:10:56.213000
	Edit pad (rev 608)		sluggo	cv411	XVal Session 48	1	XVal Session 48-Typing - Text-1		2012-07-13 14:10:56.599000
	Edit pad (rev 609)		Xing	cv400	XVal Session 48	1	XVal Session 48-Typing - Text-1		2012-07-13 14:10:56.640000
	Edit pad (rev 610)		nic	cv403	XVal Session 48	1	XVal Session 48-Typing - Text-1		2012-07-13 14:10:56.701000
	Edit pad (rev 611)		greg	cv412	XVal Session 48	1	XVal Session 48-Typing - Text-1		2012-07-13 14:10:56.727000
	Edit pad (rev 612)		sluggo	cv411	XVal Session 48	1	XVal Session 48-Typing - Text-1		2012-07-13 14:10:57.108000
	Edit pad (rev 613)		Xing	cv400	XVal Session 48	1	XVal Session 48-Typing - Text-1		2012-07-13 14:10:57.137000
	Edit pad (rev 614)		greg	cv412	XVal Session 48	1	XVal Session 48-Typing - Text-1		2012-07-13 14:10:57.232000
	Edit pad (rev 615)		nic	cv403	XVal Session 48	1	XVal Session 48-Typing - Text-1		2012-07-13 14:10:57.272000
	Edit pad (rev 616)		sluggo	cv411	XVal Session 48	1	XVal Session 48-Typing - Text-1		2012-07-13 14:10:57.601000
	Edit pad (rev 617)		Xing	cv400	XVal Session 48	1	XVal Session 48-Typing - Text-1		2012-07-13 14:10:57.641000
	Edit pad (rev 618)		greg	cv412	XVal Session 48	1	XVal Session 48-Typing - Text-1		2012-07-13 14:10:57.731000
	Edit pad (rev 619)		nic	cv403	XVal Session 48	1	XVal Session 48-Typing - Text-1		2012-07-13 14:10:57.776000
	Edit pad (rev 620)		sluggo	cv411	XVal Session 48	1	XVal Session 48-Typing - Text-1		2012-07-13 14:10:58.102000
	Edit pad (rev 621)		Xing	cv400	XVal Session 48	1	XVal Session 48-Typing - Text-1		2012-07-13 14:10:58.140000
	Edit pad (rev 622)		nic	cv403	XVal Session 48	1	XVal Session 48-Typing - Text-1		2012-07-13 14:10:58.273000
	Edit pad (rev 623)		sluggo	cv411	XVal Session 48	1	XVal Session 48-Typing - Text-1		2012-07-13 14:10:58.603000
	Edit pad (rev 624)		Xing	cv400	XVal Session 48	1	XVal Session 48-Typing - Text-1		2012-07-13 14:10:58.642000
	Edit pad (rev 625)		nic	cv403	XVal Session 48	1	XVal Session 48-Typing - Text-1		2012-07-13 14:10:58.783000
	Edit pad (rev 626)		greg	cv412	XVal Session 48	1	XVal Session 48-Typing - Text-1		2012-07-13 14:10:59.085000
	Edit pad (rev 627)		sluggo	cv411	XVal Session 48	1	XVal Session 48-Typing - Text-1		2012-07-13 14:10:59.103000
	Edit pad (rev 628)		nic	cv403	XVal Session 48	1	XVal Session 48-Typing - Text-1		2012-07-13 14:10:59.410000
	Edit pad (rev 629)		greg	cv412	XVal Session 48	1	XVal Session 48-Typing - Text-1		2012-07-13 14:10:59.585000
	Edit pad (rev 630)		sluggo	cv411	XVal Session 48	1	XVal Session 48-Typing - Text-1		2012-07-13 14:10:59.604000
	Edit pad (rev 631)		Xing	cv400	XVal Session 48	1	XVal Session 48-Typing - Text-1		2012-07-13 14:10:59.664000
	Edit pad (rev 632)		nic	cv403	XVal Session 48	1	XVal Session 48-Typing - Text-1		2012-07-13 14:10:59.909000
	Edit pad (rev 633)		greg	cv412	XVal Session 48	1	XVal Session 48-Typing - Text-1		2012-07-13 14:11:00.083000
	Edit pad (rev 634)		sluggo	cv411	XVal Session 48	1	XVal Session 48-Typing - Text-1		2012-07-13 14:11:00.104000
	Edit pad (rev 635)		nic	cv403	XVal Session 48	1	XVal Session 48-Typing - Text-1		2012-07-13 14:11:00.411000
	Edit pad (rev 636)		Xing	cv400	XVal Session 48	1	XVal Session 48-Typing - Text-1		2012-07-13 14:11:00.434000
	Edit pad (rev 637)		greg	cv412	XVal Session 48	1	XVal Session 48-Typing - Text-1		2012-07-13 14:11:00.583000
	Edit pad (rev 638)		nic	cv403	XVal Session 48	1	XVal Session 48-Typing - Text-1		2012-07-13 14:11:00.910000
	Edit pad (rev 639)		sluggo	cv411	XVal Session 48	1	XVal Session 48-Typing - Text-1		2012-07-13 14:11:00.929000
	Edit pad (rev 640)		Xing	cv400	XVal Session 48	1	XVal Session 48-Typing - Text-1		2012-07-13 14:11:00.933000
	Edit pad (rev 641)		nic	cv403	XVal Session 48	1	XVal Session 48-Typing - Text-1		2012-07-13 14:11:01.409000
	Edit pad (rev 642)		Xing	cv400	XVal Session 48	1	XVal Session 48-Typing - Text-1		2012-07-13 14:11:01.433000
	Edit pad (rev 643)		sluggo	cv411	XVal Session 48	1	XVal Session 48-Typing - Text-1		2012-07-13 14:11:01.438000
	Edit pad (rev 644)		greg	cv412	XVal Session 48	1	XVal Session 48-Typing - Text-1		2012-07-13 14:11:01.474000
	Edit pad (rev 645)		nic	cv403	XVal Session 48	1	XVal Session 48-Typing - Text-1		2012-07-13 14:11:01.912000
	Edit pad (rev 646)		Xing	cv400	XVal Session 48	1	XVal Session 48-Typing - Text-1		2012-07-13 14:11:01.938000
	Edit pad (rev 647)		sluggo	cv411	XVal Session 48	1	XVal Session 48-Typing - Text-1		2012-07-13 14:11:01.940000
	Edit pad (rev 648)		nic	cv403	XVal Session 48	1	XVal Session 48-Typing - Text-1		2012-07-13 14:11:02.412000
	Edit pad (rev 649)		sluggo	cv411	XVal Session 48	1	XVal Session 48-Typing - Text-1		2012-07-13 14:11:02.440000
	Edit pad (rev 650)		greg	cv412	XVal Session 48	1	XVal Session 48-Typing - Text-1		2012-07-13 14:11:02.452000
	Edit pad (rev 651)		nic	cv403	XVal Session 48	1	XVal Session 48-Typing - Text-1		2012-07-13 14:11:02.912000
	Edit pad (rev 652)		greg	cv412	XVal Session 48	1	XVal Session 48-Typing - Text-1		2012-07-13 14:11:02.953000
	Edit pad (rev 653)		greg	cv412	XVal Session 48	1	XVal Session 48-Typing - Text-1		2012-07-13 14:11:03.451000
	Edit pad (rev 654)		Xing	cv400	XVal Session 48	1	XVal Session 48-Typing - Text-1		2012-07-13 14:11:03.543000
	Edit pad (rev 655)		nic	cv403	XVal Session 48	1	XVal Session 48-Typing - Text-1		2012-07-13 14:11:03.750000
	Edit pad (rev 656)		greg	cv412	XVal Session 48	1	XVal Session 48-Typing - Text-1		2012-07-13 14:11:03.953000
	Edit pad (rev 657)		Xing	cv400	XVal Session 48	1	XVal Session 48-Typing - Text-1		2012-07-13 14:11:04.051000
	Edit pad (rev 658)		sluggo	cv411	XVal Session 48	1	XVal Session 48-Typing - Text-1		2012-07-13 14:11:04.056000
	Edit pad (rev 659)		nic	cv403	XVal Session 48	1	XVal Session 48-Typing - Text-1		2012-07-13 14:11:04.249000
	Edit pad (rev 660)		greg	cv412	XVal Session 48	1	XVal Session 48-Typing - Text-1		2012-07-13 14:11:04.451000
	Edit pad (rev 661)		Xing	cv400	XVal Session 48	1	XVal Session 48-Typing - Text-1		2012-07-13 14:11:04.551000
	Edit pad (rev 662)		sluggo	cv411	XVal Session 48	1	XVal Session 48-Typing - Text-1		2012-07-13 14:11:04.562000
	Edit pad (rev 663)		nic	cv403	XVal Session 48	1	XVal Session 48-Typing - Text-1		2012-07-13 14:11:04.794000
	Edit pad (rev 664)		greg	cv412	XVal Session 48	1	XVal Session 48-Typing - Text-1		2012-07-13 14:11:04.951000
	Edit pad (rev 665)		Xing	cv400	XVal Session 48	1	XVal Session 48-Typing - Text-1		2012-07-13 14:11:05.050000
	Edit pad (rev 666)		sluggo	cv411	XVal Session 48	1	XVal Session 48-Typing - Text-1		2012-07-13 14:11:05.065000
	Edit pad (rev 667)		nic	cv403	XVal Session 48	1	XVal Session 48-Typing - Text-1		2012-07-13 14:11:05.289000
	Edit pad (rev 668)		greg	cv412	XVal Session 48	1	XVal Session 48-Typing - Text-1		2012-07-13 14:11:05.454000
	Edit pad (rev 669)		Xing	cv400	XVal Session 48	1	XVal Session 48-Typing - Text-1		2012-07-13 14:11:05.553000
	Edit pad (rev 670)		sluggo	cv411	XVal Session 48	1	XVal Session 48-Typing - Text-1		2012-07-13 14:11:05.566000
	Edit pad (rev 671)		nic	cv403	XVal Session 48	1	XVal Session 48-Typing - Text-1		2012-07-13 14:11:05.806000
	Edit pad (rev 672)		greg	cv412	XVal Session 48	1	XVal Session 48-Typing - Text-1		2012-07-13 14:11:05.954000
	Edit pad (rev 673)		sluggo	cv411	XVal Session 48	1	XVal Session 48-Typing - Text-1		2012-07-13 14:11:06.066000
	Edit pad (rev 674)		Xing	cv400	XVal Session 48	1	XVal Session 48-Typing - Text-1		2012-07-13 14:11:06.278000
	Edit pad (rev 675)		nic	cv403	XVal Session 48	1	XVal Session 48-Typing - Text-1		2012-07-13 14:11:06.304000
	Edit pad (rev 676)		greg	cv412	XVal Session 48	1	XVal Session 48-Typing - Text-1		2012-07-13 14:11:06.454000
	Edit pad (rev 677)		sluggo	cv411	XVal Session 48	1	XVal Session 48-Typing - Text-1		2012-07-13 14:11:06.566000
	Edit pad (rev 678)		nic	cv403	XVal Session 48	1	XVal Session 48-Typing - Text-1		2012-07-13 14:11:06.800000
	Edit pad (rev 679)		greg	cv412	XVal Session 48	1	XVal Session 48-Typing - Text-1		2012-07-13 14:11:06.954000
	Edit pad (rev 680)		sluggo	cv411	XVal Session 48	1	XVal Session 48-Typing - Text-1		2012-07-13 14:11:07.073000
	Edit pad (rev 681)		nic	cv403	XVal Session 48	1	XVal Session 48-Typing - Text-1		2012-07-13 14:11:07.298000
	Edit pad (rev 682)		Xing	cv400	XVal Session 48	1	XVal Session 48-Typing - Text-1		2012-07-13 14:11:07.476000
	Edit pad (rev 683)		greg	cv412	XVal Session 48	1	XVal Session 48-Typing - Text-1		2012-07-13 14:11:07.490000
	Edit pad (rev 684)		sluggo	cv411	XVal Session 48	1	XVal Session 48-Typing - Text-1		2012-07-13 14:11:07.575000
	Edit pad (rev 685)		nic	cv403	XVal Session 48	1	XVal Session 48-Typing - Text-1		2012-07-13 14:11:07.799000
	Edit pad (rev 686)		Xing	cv400	XVal Session 48	1	XVal Session 48-Typing - Text-1		2012-07-13 14:11:07.977000
	Edit pad (rev 687)		greg	cv412	XVal Session 48	1	XVal Session 48-Typing - Text-1		2012-07-13 14:11:08.001000
	Edit pad (rev 688)		nic	cv403	XVal Session 48	1	XVal Session 48-Typing - Text-1		2012-07-13 14:11:08.297000
	Edit pad (rev 689)		Xing	cv400	XVal Session 48	1	XVal Session 48-Typing - Text-1		2012-07-13 14:11:08.496000
	Edit pad (rev 690)		greg	cv412	XVal Session 48	1	XVal Session 48-Typing - Text-1		2012-07-13 14:11:08.502000
	Edit pad (rev 691)		sluggo	cv411	XVal Session 48	1	XVal Session 48-Typing - Text-1		2012-07-13 14:11:08.734000
	Edit pad (rev 692)		nic	cv403	XVal Session 48	1	XVal Session 48-Typing - Text-1		2012-07-13 14:11:08.797000
	Edit pad (rev 693)		Xing	cv400	XVal Session 48	1	XVal Session 48-Typing - Text-1		2012-07-13 14:11:08.994000
	Edit pad (rev 694)		greg	cv412	XVal Session 48	1	XVal Session 48-Typing - Text-1		2012-07-13 14:11:09.002000
	Edit pad (rev 695)		nic	cv403	XVal Session 48	1	XVal Session 48-Typing - Text-1		2012-07-13 14:11:09.307000
	Edit pad (rev 696)		greg	cv412	XVal Session 48	1	XVal Session 48-Typing - Text-1		2012-07-13 14:11:09.506000
	Edit pad (rev 697)		nic	cv403	XVal Session 48	1	XVal Session 48-Typing - Text-1		2012-07-13 14:11:09.806000
	Edit pad (rev 698)		sluggo	cv411	XVal Session 48	1	XVal Session 48-Typing - Text-1		2012-07-13 14:11:10.006000
	Edit pad (rev 699)		greg	cv412	XVal Session 48	1	XVal Session 48-Typing - Text-1		2012-07-13 14:11:10.007000
	Edit pad (rev 700)		nic	cv403	XVal Session 48	1	XVal Session 48-Typing - Text-1		2012-07-13 14:11:10.300000
	Edit pad (rev 701)		sluggo	cv411	XVal Session 48	1	XVal Session 48-Typing - Text-1		2012-07-13 14:11:10.504000
	Edit pad (rev 702)		greg	cv412	XVal Session 48	1	XVal Session 48-Typing - Text-1		2012-07-13 14:11:10.506000
	Edit pad (rev 703)		Xing	cv400	XVal Session 48	1	XVal Session 48-Typing - Text-1		2012-07-13 14:11:10.802000
	Edit pad (rev 704)		nic	cv403	XVal Session 48	1	XVal Session 48-Typing - Text-1		2012-07-13 14:11:10.804000
	Edit pad (rev 705)		sluggo	cv411	XVal Session 48	1	XVal Session 48-Typing - Text-1		2012-07-13 14:11:11.005000
	Edit pad (rev 706)		greg	cv412	XVal Session 48	1	XVal Session 48-Typing - Text-1		2012-07-13 14:11:11.008000
	Edit pad (rev 707)		Xing	cv400	XVal Session 48	1	XVal Session 48-Typing - Text-1		2012-07-13 14:11:11.309000
	Edit pad (rev 708)		nic	cv403	XVal Session 48	1	XVal Session 48-Typing - Text-1		2012-07-13 14:11:11.326000
	Edit pad (rev 709)		sluggo	cv411	XVal Session 48	1	XVal Session 48-Typing - Text-1		2012-07-13 14:11:11.505000
	Edit pad (rev 710)		greg	cv412	XVal Session 48	1	XVal Session 48-Typing - Text-1		2012-07-13 14:11:11.507000
	Edit pad (rev 711)		Xing	cv400	XVal Session 48	1	XVal Session 48-Typing - Text-1		2012-07-13 14:11:11.809000
	Edit pad (rev 712)		nic	cv403	XVal Session 48	1	XVal Session 48-Typing - Text-1		2012-07-13 14:11:11.812000
	Edit pad (rev 713)		sluggo	cv411	XVal Session 48	1	XVal Session 48-Typing - Text-1		2012-07-13 14:11:12.005000
	Edit pad (rev 714)		greg	cv412	XVal Session 48	1	XVal Session 48-Typing - Text-1		2012-07-13 14:11:12.277000
	Edit pad (rev 715)		Xing	cv400	XVal Session 48	1	XVal Session 48-Typing - Text-1		2012-07-13 14:11:12.307000
	Edit pad (rev 716)		nic	cv403	XVal Session 48	1	XVal Session 48-Typing - Text-1		2012-07-13 14:11:12.311000
	Edit pad (rev 717)		sluggo	cv411	XVal Session 48	1	XVal Session 48-Typing - Text-1		2012-07-13 14:11:12.506000
	Edit pad (rev 718)		greg	cv412	XVal Session 48	1	XVal Session 48-Typing - Text-1		2012-07-13 14:11:12.776000
	Edit pad (rev 719)		Xing	cv400	XVal Session 48	1	XVal Session 48-Typing - Text-1		2012-07-13 14:11:12.806000
	Edit pad (rev 720)		nic	cv403	XVal Session 48	1	XVal Session 48-Typing - Text-1		2012-07-13 14:11:12.808000
	Edit pad (rev 721)		sluggo	cv411	XVal Session 48	1	XVal Session 48-Typing - Text-1		2012-07-13 14:11:13.110000
	Edit pad (rev 722)		greg	cv412	XVal Session 48	1	XVal Session 48-Typing - Text-1		2012-07-13 14:11:13.276000
	Edit pad (rev 723)		nic	cv403	XVal Session 48	1	XVal Session 48-Typing - Text-1		2012-07-13 14:11:13.310000
	Edit pad (rev 724)		Xing	cv400	XVal Session 48	1	XVal Session 48-Typing - Text-1		2012-07-13 14:11:13.439000
	Edit pad (rev 725)		greg	cv412	XVal Session 48	1	XVal Session 48-Typing - Text-1		2012-07-13 14:11:13.777000
	Edit pad (rev 726)		nic	cv403	XVal Session 48	1	XVal Session 48-Typing - Text-1		2012-07-13 14:11:13.862000
	Edit pad (rev 727)		Xing	cv400	XVal Session 48	1	XVal Session 48-Typing - Text-1		2012-07-13 14:11:13.937000
	Edit pad (rev 728)		greg	cv412	XVal Session 48	1	XVal Session 48-Typing - Text-1		2012-07-13 14:11:14.276000
	Edit pad (rev 729)		nic	cv403	XVal Session 48	1	XVal Session 48-Typing - Text-1		2012-07-13 14:11:14.364000
	Edit pad (rev 730)		sluggo	cv411	XVal Session 48	1	XVal Session 48-Typing - Text-1		2012-07-13 14:11:14.414000
	Edit pad (rev 731)		Xing	cv400	XVal Session 48	1	XVal Session 48-Typing - Text-1		2012-07-13 14:11:14.450000
	Edit pad (rev 732)		greg	cv412	XVal Session 48	1	XVal Session 48-Typing - Text-1		2012-07-13 14:11:14.777000
	Edit pad (rev 733)		nic	cv403	XVal Session 48	1	XVal Session 48-Typing - Text-1		2012-07-13 14:11:14.865000
	Edit pad (rev 734)		sluggo	cv411	XVal Session 48	1	XVal Session 48-Typing - Text-1		2012-07-13 14:11:14.914000
	Edit pad (rev 735)		Xing	cv400	XVal Session 48	1	XVal Session 48-Typing - Text-1		2012-07-13 14:11:14.947000
	Edit pad (rev 736)		greg	cv412	XVal Session 48	1	XVal Session 48-Typing - Text-1		2012-07-13 14:11:15.276000
	Edit pad (rev 737)		nic	cv403	XVal Session 48	1	XVal Session 48-Typing - Text-1		2012-07-13 14:11:15.364000
	Edit pad (rev 738)		greg	cv412	XVal Session 48	1	XVal Session 48-Typing - Text-1		2012-07-13 14:11:15.811000
	Edit pad (rev 739)		sluggo	cv411	XVal Session 48	1	XVal Session 48-Typing - Text-1		2012-07-13 14:11:15.818000
	Edit pad (rev 740)		nic	cv403	XVal Session 48	1	XVal Session 48-Typing - Text-1		2012-07-13 14:11:16.130000
	Edit pad (rev 741)		greg	cv412	XVal Session 48	1	XVal Session 48-Typing - Text-1		2012-07-13 14:11:16.312000
	Edit pad (rev 742)		sluggo	cv411	XVal Session 48	1	XVal Session 48-Typing - Text-1		2012-07-13 14:11:16.319000
	Edit pad (rev 743)		Xing	cv400	XVal Session 48	1	XVal Session 48-Typing - Text-1		2012-07-13 14:11:16.585000
	Edit pad (rev 744)		nic	cv403	XVal Session 48	1	XVal Session 48-Typing - Text-1		2012-07-13 14:11:16.630000
	Edit pad (rev 745)		greg	cv412	XVal Session 48	1	XVal Session 48-Typing - Text-1		2012-07-13 14:11:16.810000
	Edit pad (rev 746)		sluggo	cv411	XVal Session 48	1	XVal Session 48-Typing - Text-1		2012-07-13 14:11:16.819000
	Edit pad (rev 747)		Xing	cv400	XVal Session 48	1	XVal Session 48-Typing - Text-1		2012-07-13 14:11:17.085000
	Edit pad (rev 748)		nic	cv403	XVal Session 48	1	XVal Session 48-Typing - Text-1		2012-07-13 14:11:17.138000
	Edit pad (rev 749)		greg	cv412	XVal Session 48	1	XVal Session 48-Typing - Text-1		2012-07-13 14:11:17.311000
	Edit pad (rev 750)		sluggo	cv411	XVal Session 48	1	XVal Session 48-Typing - Text-1		2012-07-13 14:11:17.324000
	Edit pad (rev 751)		nic	cv403	XVal Session 48	1	XVal Session 48-Typing - Text-1		2012-07-13 14:11:17.636000
	Edit pad (rev 752)		sluggo	cv411	XVal Session 48	1	XVal Session 48-Typing - Text-1		2012-07-13 14:11:17.828000
	Edit pad (rev 753)		greg	cv412	XVal Session 48	1	XVal Session 48-Typing - Text-1		2012-07-13 14:11:17.832000
	Edit pad (rev 754)		Xing	cv400	XVal Session 48	1	XVal Session 48-Typing - Text-1		2012-07-13 14:11:17.962000
	Edit pad (rev 755)		nic	cv403	XVal Session 48	1	XVal Session 48-Typing - Text-1		2012-07-13 14:11:18.134000
	Edit pad (rev 756)		greg	cv412	XVal Session 48	1	XVal Session 48-Typing - Text-1		2012-07-13 14:11:18.309000
	Edit pad (rev 757)		sluggo	cv411	XVal Session 48	1	XVal Session 48-Typing - Text-1		2012-07-13 14:11:18.327000
	Edit pad (rev 758)		Xing	cv400	XVal Session 48	1	XVal Session 48-Typing - Text-1		2012-07-13 14:11:18.466000
	Edit pad (rev 759)		nic	cv403	XVal Session 48	1	XVal Session 48-Typing - Text-1		2012-07-13 14:11:18.637000
	Edit pad (rev 760)		greg	cv412	XVal Session 48	1	XVal Session 48-Typing - Text-1		2012-07-13 14:11:18.811000
	Edit pad (rev 761)		sluggo	cv411	XVal Session 48	1	XVal Session 48-Typing - Text-1		2012-07-13 14:11:18.828000
	Edit pad (rev 762)		Xing	cv400	XVal Session 48	1	XVal Session 48-Typing - Text-1		2012-07-13 14:11:18.963000
	Edit pad (rev 763)		nic	cv403	XVal Session 48	1	XVal Session 48-Typing - Text-1		2012-07-13 14:11:19.137000
	Edit pad (rev 764)		greg	cv412	XVal Session 48	1	XVal Session 48-Typing - Text-1		2012-07-13 14:11:19.315000
	Edit pad (rev 765)		sluggo	cv411	XVal Session 48	1	XVal Session 48-Typing - Text-1		2012-07-13 14:11:19.362000
	Edit pad (rev 766)		Xing	cv400	XVal Session 48	1	XVal Session 48-Typing - Text-1		2012-07-13 14:11:19.463000
	Edit pad (rev 767)		nic	cv403	XVal Session 48	1	XVal Session 48-Typing - Text-1		2012-07-13 14:11:19.635000
	Edit pad (rev 768)		greg	cv412	XVal Session 48	1	XVal Session 48-Typing - Text-1		2012-07-13 14:11:19.810000
	Edit pad (rev 769)		Xing	cv400	XVal Session 48	1	XVal Session 48-Typing - Text-1		2012-07-13 14:11:19.968000
	Edit pad (rev 770)		nic	cv403	XVal Session 48	1	XVal Session 48-Typing - Text-1		2012-07-13 14:11:20.163000
	Edit pad (rev 771)		greg	cv412	XVal Session 48	1	XVal Session 48-Typing - Text-1		2012-07-13 14:11:20.310000
	Edit pad (rev 772)		sluggo	cv411	XVal Session 48	1	XVal Session 48-Typing - Text-1		2012-07-13 14:11:20.551000
	Edit pad (rev 773)		nic	cv403	XVal Session 48	1	XVal Session 48-Typing - Text-1		2012-07-13 14:11:20.636000
	Edit pad (rev 774)		Xing	cv400	XVal Session 48	1	XVal Session 48-Typing - Text-1		2012-07-13 14:11:20.792000
	Edit pad (rev 775)		greg	cv412	XVal Session 48	1	XVal Session 48-Typing - Text-1		2012-07-13 14:11:20.811000
	Edit pad (rev 776)		nic	cv403	XVal Session 48	1	XVal Session 48-Typing - Text-1		2012-07-13 14:11:21.144000
	Edit pad (rev 777)		Xing	cv400	XVal Session 48	1	XVal Session 48-Typing - Text-1		2012-07-13 14:11:21.294000
	Edit pad (rev 778)		greg	cv412	XVal Session 48	1	XVal Session 48-Typing - Text-1		2012-07-13 14:11:21.312000
	Edit pad (rev 779)		sluggo	cv411	XVal Session 48	1	XVal Session 48-Typing - Text-1		2012-07-13 14:11:21.385000
	Edit pad (rev 780)		nic	cv403	XVal Session 48	1	XVal Session 48-Typing - Text-1		2012-07-13 14:11:21.637000
	Edit pad (rev 781)		greg	cv412	XVal Session 48	1	XVal Session 48-Typing - Text-1		2012-07-13 14:11:21.810000
	Edit pad (rev 782)		Xing	cv400	XVal Session 48	1	XVal Session 48-Typing - Text-1		2012-07-13 14:11:21.845000
	Edit pad (rev 783)		sluggo	cv411	XVal Session 48	1	XVal Session 48-Typing - Text-1		2012-07-13 14:11:21.887000
	Edit pad (rev 784)		nic	cv403	XVal Session 48	1	XVal Session 48-Typing - Text-1		2012-07-13 14:11:22.136000
	Edit pad (rev 785)		greg	cv412	XVal Session 48	1	XVal Session 48-Typing - Text-1		2012-07-13 14:11:22.310000
	Edit pad (rev 786)		Xing	cv400	XVal Session 48	1	XVal Session 48-Typing - Text-1		2012-07-13 14:11:22.346000
	Edit pad (rev 787)		sluggo	cv411	XVal Session 48	1	XVal Session 48-Typing - Text-1		2012-07-13 14:11:22.640000
	Edit pad (rev 788)		nic	cv403	XVal Session 48	1	XVal Session 48-Typing - Text-1		2012-07-13 14:11:22.641000
	Edit pad (rev 789)		greg	cv412	XVal Session 48	1	XVal Session 48-Typing - Text-1		2012-07-13 14:11:22.812000
	Edit pad (rev 790)		sluggo	cv411	XVal Session 48	1	XVal Session 48-Typing - Text-1		2012-07-13 14:11:23.139000
	Edit pad (rev 791)		nic	cv403	XVal Session 48	1	XVal Session 48-Typing - Text-1		2012-07-13 14:11:23.141000
	Edit pad (rev 792)		Xing	cv400	XVal Session 48	1	XVal Session 48-Typing - Text-1		2012-07-13 14:11:23.246000
	Edit pad (rev 793)		greg	cv412	XVal Session 48	1	XVal Session 48-Typing - Text-1		2012-07-13 14:11:23.311000
	Edit pad (rev 794)		nic	cv403	XVal Session 48	1	XVal Session 48-Typing - Text-1		2012-07-13 14:11:23.637000
	Edit pad (rev 795)		sluggo	cv411	XVal Session 48	1	XVal Session 48-Typing - Text-1		2012-07-13 14:11:23.640000
	Edit pad (rev 796)		Xing	cv400	XVal Session 48	1	XVal Session 48-Typing - Text-1		2012-07-13 14:11:23.746000
	Edit pad (rev 797)		greg	cv412	XVal Session 48	1	XVal Session 48-Typing - Text-1		2012-07-13 14:11:23.812000
	Edit pad (rev 798)		nic	cv403	XVal Session 48	1	XVal Session 48-Typing - Text-1		2012-07-13 14:11:24.137000
	Edit pad (rev 799)		sluggo	cv411	XVal Session 48	1	XVal Session 48-Typing - Text-1		2012-07-13 14:11:24.140000
	Edit pad (rev 800)		Xing	cv400	XVal Session 48	1	XVal Session 48-Typing - Text-1		2012-07-13 14:11:24.249000
	Edit pad (rev 801)		greg	cv412	XVal Session 48	1	XVal Session 48-Typing - Text-1		2012-07-13 14:11:24.311000
	Edit pad (rev 802)		nic	cv403	XVal Session 48	1	XVal Session 48-Typing - Text-1		2012-07-13 14:11:24.637000
	Edit pad (rev 803)		sluggo	cv411	XVal Session 48	1	XVal Session 48-Typing - Text-1		2012-07-13 14:11:24.640000
	Edit pad (rev 804)		Xing	cv400	XVal Session 48	1	XVal Session 48-Typing - Text-1		2012-07-13 14:11:24.746000
	Edit pad (rev 805)		nic	cv403	XVal Session 48	1	XVal Session 48-Typing - Text-1		2012-07-13 14:11:25.138000
	Edit pad (rev 806)		Xing	cv400	XVal Session 48	1	XVal Session 48-Typing - Text-1		2012-07-13 14:11:25.247000
	Edit pad (rev 807)		greg	cv412	XVal Session 48	1	XVal Session 48-Typing - Text-1		2012-07-13 14:11:25.541000
	Edit pad (rev 808)		sluggo	cv411	XVal Session 48	1	XVal Session 48-Typing - Text-1		2012-07-13 14:11:25.586000
	Edit pad (rev 809)		nic	cv403	XVal Session 48	1	XVal Session 48-Typing - Text-1		2012-07-13 14:11:25.639000
	Edit pad (rev 810)		Xing	cv400	XVal Session 48	1	XVal Session 48-Typing - Text-1		2012-07-13 14:11:25.762000
	Edit pad (rev 811)		greg	cv412	XVal Session 48	1	XVal Session 48-Typing - Text-1		2012-07-13 14:11:26.043000
	Edit pad (rev 812)		sluggo	cv411	XVal Session 48	1	XVal Session 48-Typing - Text-1		2012-07-13 14:11:26.091000
	Edit pad (rev 813)		nic	cv403	XVal Session 48	1	XVal Session 48-Typing - Text-1		2012-07-13 14:11:26.160000
	Edit pad (rev 814)		greg	cv412	XVal Session 48	1	XVal Session 48-Typing - Text-1		2012-07-13 14:11:26.543000
	Edit pad (rev 815)		sluggo	cv411	XVal Session 48	1	XVal Session 48-Typing - Text-1		2012-07-13 14:11:26.597000
	Edit pad (rev 816)		nic	cv403	XVal Session 48	1	XVal Session 48-Typing - Text-1		2012-07-13 14:11:26.643000
	Edit pad (rev 817)		nic	cv403	XVal Session 48	1	XVal Session 48-Typing - Text-1		2012-07-13 14:11:27.141000
	Edit pad (rev 818)		Xing	cv400	XVal Session 48	1	XVal Session 48-Typing - Text-1		2012-07-13 14:11:27.184000
	Edit pad (rev 819)		greg	cv412	XVal Session 48	1	XVal Session 48-Typing - Text-1		2012-07-13 14:11:27.246000
	Edit pad (rev 820)		sluggo	cv411	XVal Session 48	1	XVal Session 48-Typing - Text-1		2012-07-13 14:11:27.549000
	Edit pad (rev 821)		nic	cv403	XVal Session 48	1	XVal Session 48-Typing - Text-1		2012-07-13 14:11:27.638000
	Edit pad (rev 822)		Xing	cv400	XVal Session 48	1	XVal Session 48-Typing - Text-1		2012-07-13 14:11:27.691000
	Edit pad (rev 823)		greg	cv412	XVal Session 48	1	XVal Session 48-Typing - Text-1		2012-07-13 14:11:27.747000
	Edit pad (rev 824)		sluggo	cv411	XVal Session 48	1	XVal Session 48-Typing - Text-1		2012-07-13 14:11:28.049000
	Edit pad (rev 825)		nic	cv403	XVal Session 48	1	XVal Session 48-Typing - Text-1		2012-07-13 14:11:28.142000
	Edit pad (rev 826)		greg	cv412	XVal Session 48	1	XVal Session 48-Typing - Text-1		2012-07-13 14:11:28.247000
	Edit pad (rev 827)		sluggo	cv411	XVal Session 48	1	XVal Session 48-Typing - Text-1		2012-07-13 14:11:28.549000
	Edit pad (rev 828)		nic	cv403	XVal Session 48	1	XVal Session 48-Typing - Text-1		2012-07-13 14:11:28.643000
	Edit pad (rev 829)		greg	cv412	XVal Session 48	1	XVal Session 48-Typing - Text-1		2012-07-13 14:11:28.746000
	Edit pad (rev 830)		Xing	cv400	XVal Session 48	1	XVal Session 48-Typing - Text-1		2012-07-13 14:11:28.786000
	Edit pad (rev 831)		sluggo	cv411	XVal Session 48	1	XVal Session 48-Typing - Text-1		2012-07-13 14:11:29.051000
	Edit pad (rev 832)		nic	cv403	XVal Session 48	1	XVal Session 48-Typing - Text-1		2012-07-13 14:11:29.145000
	Edit pad (rev 833)		greg	cv412	XVal Session 48	1	XVal Session 48-Typing - Text-1		2012-07-13 14:11:29.246000
	Edit pad (rev 834)		Xing	cv400	XVal Session 48	1	XVal Session 48-Typing - Text-1		2012-07-13 14:11:29.289000
	Edit pad (rev 835)		sluggo	cv411	XVal Session 48	1	XVal Session 48-Typing - Text-1		2012-07-13 14:11:29.550000
	Edit pad (rev 836)		greg	cv412	XVal Session 48	1	XVal Session 48-Typing - Text-1		2012-07-13 14:11:29.748000
	Edit pad (rev 837)		Xing	cv400	XVal Session 48	1	XVal Session 48-Typing - Text-1		2012-07-13 14:11:29.788000
	Edit pad (rev 838)		sluggo	cv411	XVal Session 48	1	XVal Session 48-Typing - Text-1		2012-07-13 14:11:30.677000
	Edit pad (rev 839)		sluggo	cv411	XVal Session 48	1	XVal Session 48-Typing - Text-1		2012-07-13 14:11:31.176000
	Edit pad (rev 840)		greg	cv412	XVal Session 48	1	XVal Session 48-Typing - Text-1		2012-07-13 14:11:31.205000
	Edit pad (rev 841)		Xing	cv400	XVal Session 48	1	XVal Session 48-Typing - Text-1		2012-07-13 14:11:31.222000
	Edit pad (rev 842)		nic	cv403	XVal Session 48	1	XVal Session 48-Typing - Text-1		2012-07-13 14:11:31.518000
	Edit pad (rev 843)		sluggo	cv411	XVal Session 48	1	XVal Session 48-Typing - Text-1		2012-07-13 14:11:31.682000
	Edit pad (rev 844)		greg	cv412	XVal Session 48	1	XVal Session 48-Typing - Text-1		2012-07-13 14:11:31.705000
	Edit pad (rev 845)		Xing	cv400	XVal Session 48	1	XVal Session 48-Typing - Text-1		2012-07-13 14:11:31.729000
	Edit pad (rev 846)		nic	cv403	XVal Session 48	1	XVal Session 48-Typing - Text-1		2012-07-13 14:11:32.016000
	Edit pad (rev 847)		sluggo	cv411	XVal Session 48	1	XVal Session 48-Typing - Text-1		2012-07-13 14:11:32.191000
	Edit pad (rev 848)		Xing	cv400	XVal Session 48	1	XVal Session 48-Typing - Text-1		2012-07-13 14:11:32.228000
	Edit pad (rev 849)		nic	cv403	XVal Session 48	1	XVal Session 48-Typing - Text-1		2012-07-13 14:11:32.517000
	Edit pad (rev 850)		sluggo	cv411	XVal Session 48	1	XVal Session 48-Typing - Text-1		2012-07-13 14:11:32.692000
	Edit pad (rev 851)		Xing	cv400	XVal Session 48	1	XVal Session 48-Typing - Text-1		2012-07-13 14:11:32.731000
	Edit pad (rev 852)		greg	cv412	XVal Session 48	1	XVal Session 48-Typing - Text-1		2012-07-13 14:11:32.786000
	Edit pad (rev 853)		nic	cv403	XVal Session 48	1	XVal Session 48-Typing - Text-1		2012-07-13 14:11:33.017000
	Edit pad (rev 854)		Xing	cv400	XVal Session 48	1	XVal Session 48-Typing - Text-1		2012-07-13 14:11:33.233000
	Edit pad (rev 855)		greg	cv412	XVal Session 48	1	XVal Session 48-Typing - Text-1		2012-07-13 14:11:33.293000
	Edit pad (rev 856)		nic	cv403	XVal Session 48	1	XVal Session 48-Typing - Text-1		2012-07-13 14:11:33.518000
	Edit pad (rev 857)		sluggo	cv411	XVal Session 48	1	XVal Session 48-Typing - Text-1		2012-07-13 14:11:33.773000
	Edit pad (rev 858)		greg	cv412	XVal Session 48	1	XVal Session 48-Typing - Text-1		2012-07-13 14:11:33.801000
	Edit pad (rev 859)		nic	cv403	XVal Session 48	1	XVal Session 48-Typing - Text-1		2012-07-13 14:11:34.018000
	Edit pad (rev 860)		sluggo	cv411	XVal Session 48	1	XVal Session 48-Typing - Text-1		2012-07-13 14:11:34.272000
	Edit pad (rev 861)		greg	cv412	XVal Session 48	1	XVal Session 48-Typing - Text-1		2012-07-13 14:11:34.302000
	Edit pad (rev 862)		Xing	cv400	XVal Session 48	1	XVal Session 48-Typing - Text-1		2012-07-13 14:11:34.327000
	Edit pad (rev 863)		nic	cv403	XVal Session 48	1	XVal Session 48-Typing - Text-1		2012-07-13 14:11:34.528000
	Edit pad (rev 864)		sluggo	cv411	XVal Session 48	1	XVal Session 48-Typing - Text-1		2012-07-13 14:11:35.003000
	Edit pad (rev 865)		nic	cv403	XVal Session 48	1	XVal Session 48-Typing - Text-1		2012-07-13 14:11:35.082000
	Edit pad (rev 866)		sluggo	cv411	XVal Session 48	1	XVal Session 48-Typing - Text-1		2012-07-13 14:11:35.499000
	Edit pad (rev 867)		sluggo	cv411	XVal Session 48	1	XVal Session 48-Typing - Text-1		2012-07-13 14:11:35.998000
	Edit pad (rev 868)		sluggo	cv411	XVal Session 48	1	XVal Session 48-Typing - Text-1		2012-07-13 14:11:36.501000
	Edit pad (rev 869)		nic	cv403	XVal Session 48	1	XVal Session 48-Typing - Text-1		2012-07-13 14:11:36.904000
	Edit pad (rev 870)		sluggo	cv411	XVal Session 48	1	XVal Session 48-Typing - Text-1		2012-07-13 14:11:36.999000
	Edit pad (rev 871)		nic	cv403	XVal Session 48	1	XVal Session 48-Typing - Text-1		2012-07-13 14:11:37.401000
	Edit pad (rev 872)		sluggo	cv411	XVal Session 48	1	XVal Session 48-Typing - Text-1		2012-07-13 14:11:37.498000
	Edit pad (rev 873)		greg	cv412	XVal Session 48	1	XVal Session 48-Typing - Text-1		2012-07-13 14:11:37.855000
	Edit pad (rev 874)		nic	cv403	XVal Session 48	1	XVal Session 48-Typing - Text-1		2012-07-13 14:11:37.902000
	Edit pad (rev 875)		sluggo	cv411	XVal Session 48	1	XVal Session 48-Typing - Text-1		2012-07-13 14:11:38.215000
	Edit pad (rev 876)		greg	cv412	XVal Session 48	1	XVal Session 48-Typing - Text-1		2012-07-13 14:11:38.353000
	Edit pad (rev 877)		nic	cv403	XVal Session 48	1	XVal Session 48-Typing - Text-1		2012-07-13 14:11:38.406000
	Edit pad (rev 878)		sluggo	cv411	XVal Session 48	1	XVal Session 48-Typing - Text-1		2012-07-13 14:11:38.713000
	Edit pad (rev 879)		greg	cv412	XVal Session 48	1	XVal Session 48-Typing - Text-1		2012-07-13 14:11:38.855000
	Edit pad (rev 880)		nic	cv403	XVal Session 48	1	XVal Session 48-Typing - Text-1		2012-07-13 14:11:38.903000
	Edit pad (rev 881)		sluggo	cv411	XVal Session 48	1	XVal Session 48-Typing - Text-1		2012-07-13 14:11:39.218000
	Edit pad (rev 882)		greg	cv412	XVal Session 48	1	XVal Session 48-Typing - Text-1		2012-07-13 14:11:39.354000
	Edit pad (rev 883)		nic	cv403	XVal Session 48	1	XVal Session 48-Typing - Text-1		2012-07-13 14:11:39.411000
	Edit pad (rev 884)		sluggo	cv411	XVal Session 48	1	XVal Session 48-Typing - Text-1		2012-07-13 14:11:39.720000
	Edit pad (rev 885)		greg	cv412	XVal Session 48	1	XVal Session 48-Typing - Text-1		2012-07-13 14:11:39.856000
	Edit pad (rev 886)		nic	cv403	XVal Session 48	1	XVal Session 48-Typing - Text-1		2012-07-13 14:11:39.910000
	Edit pad (rev 887)		sluggo	cv411	XVal Session 48	1	XVal Session 48-Typing - Text-1		2012-07-13 14:11:40.218000
	Edit pad (rev 888)		greg	cv412	XVal Session 48	1	XVal Session 48-Typing - Text-1		2012-07-13 14:11:40.355000
	Edit pad (rev 889)		nic	cv403	XVal Session 48	1	XVal Session 48-Typing - Text-1		2012-07-13 14:11:40.409000
	Edit pad (rev 890)		greg	cv412	XVal Session 48	1	XVal Session 48-Typing - Text-1		2012-07-13 14:11:40.860000
	Edit pad (rev 891)		nic	cv403	XVal Session 48	1	XVal Session 48-Typing - Text-1		2012-07-13 14:11:40.912000
	Edit pad (rev 892)		sluggo	cv411	XVal Session 48	1	XVal Session 48-Typing - Text-1		2012-07-13 14:11:40.921000
	Edit pad (rev 893)		greg	cv412	XVal Session 48	1	XVal Session 48-Typing - Text-1		2012-07-13 14:11:41.359000
	Edit pad (rev 894)		nic	cv403	XVal Session 48	1	XVal Session 48-Typing - Text-1		2012-07-13 14:11:41.407000
	Edit pad (rev 895)		sluggo	cv411	XVal Session 48	1	XVal Session 48-Typing - Text-1		2012-07-13 14:11:41.610000
	Edit pad (rev 896)		nic	cv403	XVal Session 48	1	XVal Session 48-Typing - Text-1		2012-07-13 14:11:41.907000
	Edit pad (rev 897)		sluggo	cv411	XVal Session 48	1	XVal Session 48-Typing - Text-1		2012-07-13 14:11:42.110000
	Edit pad (rev 898)		nic	cv403	XVal Session 48	1	XVal Session 48-Typing - Text-1		2012-07-13 14:11:42.424000
	Edit pad (rev 899)		sluggo	cv411	XVal Session 48	1	XVal Session 48-Typing - Text-1		2012-07-13 14:11:42.610000
	Edit pad (rev 900)		greg	cv412	XVal Session 48	1	XVal Session 48-Typing - Text-1		2012-07-13 14:11:42.691000
	Edit pad (rev 901)		nic	cv403	XVal Session 48	1	XVal Session 48-Typing - Text-1		2012-07-13 14:11:42.921000
	Edit pad (rev 902)		sluggo	cv411	XVal Session 48	1	XVal Session 48-Typing - Text-1		2012-07-13 14:11:43.110000
	Edit pad (rev 903)		nic	cv403	XVal Session 48	1	XVal Session 48-Typing - Text-1		2012-07-13 14:11:43.420000
	Edit pad (rev 904)		sluggo	cv411	XVal Session 48	1	XVal Session 48-Typing - Text-1		2012-07-13 14:11:43.639000
	Edit pad (rev 905)		greg	cv412	XVal Session 48	1	XVal Session 48-Typing - Text-1		2012-07-13 14:11:43.902000
	Edit pad (rev 906)		nic	cv403	XVal Session 48	1	XVal Session 48-Typing - Text-1		2012-07-13 14:11:43.929000
	Edit pad (rev 907)		sluggo	cv411	XVal Session 48	1	XVal Session 48-Typing - Text-1		2012-07-13 14:11:44.137000
	Edit pad (rev 908)		nic	cv403	XVal Session 48	1	XVal Session 48-Typing - Text-1		2012-07-13 14:11:44.426000
	Edit pad (rev 909)		greg	cv412	XVal Session 48	1	XVal Session 48-Typing - Text-1		2012-07-13 14:11:44.459000
	Edit pad (rev 910)		sluggo	cv411	XVal Session 48	1	XVal Session 48-Typing - Text-1		2012-07-13 14:11:44.645000
	Edit pad (rev 911)		greg	cv412	XVal Session 48	1	XVal Session 48-Typing - Text-1		2012-07-13 14:11:44.962000
	Edit pad (rev 912)		nic	cv403	XVal Session 48	1	XVal Session 48-Typing - Text-1		2012-07-13 14:11:44.968000
	Edit pad (rev 913)		sluggo	cv411	XVal Session 48	1	XVal Session 48-Typing - Text-1		2012-07-13 14:11:45.143000
	Edit pad (rev 914)		nic	cv403	XVal Session 48	1	XVal Session 48-Typing - Text-1		2012-07-13 14:11:45.428000
	Edit pad (rev 915)		greg	cv412	XVal Session 48	1	XVal Session 48-Typing - Text-1		2012-07-13 14:11:45.461000
	Edit pad (rev 916)		sluggo	cv411	XVal Session 48	1	XVal Session 48-Typing - Text-1		2012-07-13 14:11:45.653000
	Edit pad (rev 917)		nic	cv403	XVal Session 48	1	XVal Session 48-Typing - Text-1		2012-07-13 14:11:45.950000
	Edit pad (rev 918)		greg	cv412	XVal Session 48	1	XVal Session 48-Typing - Text-1		2012-07-13 14:11:45.962000
	Edit pad (rev 919)		sluggo	cv411	XVal Session 48	1	XVal Session 48-Typing - Text-1		2012-07-13 14:11:46.151000
	Edit pad (rev 920)		nic	cv403	XVal Session 48	1	XVal Session 48-Typing - Text-1		2012-07-13 14:11:46.454000
	Edit pad (rev 921)		greg	cv412	XVal Session 48	1	XVal Session 48-Typing - Text-1		2012-07-13 14:11:46.462000
	Edit pad (rev 922)		sluggo	cv411	XVal Session 48	1	XVal Session 48-Typing - Text-1		2012-07-13 14:11:46.653000
	Edit pad (rev 923)		nic	cv403	XVal Session 48	1	XVal Session 48-Typing - Text-1		2012-07-13 14:11:46.956000
	Edit pad (rev 924)		greg	cv412	XVal Session 48	1	XVal Session 48-Typing - Text-1		2012-07-13 14:11:46.962000
	Edit pad (rev 925)		Xing	cv400	XVal Session 48	1	XVal Session 48-Typing - Text-1		2012-07-13 14:11:46.971000
	Edit pad (rev 926)		sluggo	cv411	XVal Session 48	1	XVal Session 48-Typing - Text-1		2012-07-13 14:11:47.153000
	Edit pad (rev 927)		greg	cv412	XVal Session 48	1	XVal Session 48-Typing - Text-1		2012-07-13 14:11:47.464000
	Edit pad (rev 928)		nic	cv403	XVal Session 48	1	XVal Session 48-Typing - Text-1		2012-07-13 14:11:47.466000
	Edit pad (rev 929)		sluggo	cv411	XVal Session 48	1	XVal Session 48-Typing - Text-1		2012-07-13 14:11:47.815000
	Edit pad (rev 930)		nic	cv403	XVal Session 48	1	XVal Session 48-Typing - Text-1		2012-07-13 14:11:47.950000
	Edit pad (rev 931)		Xing	cv400	XVal Session 48	1	XVal Session 48-Typing - Text-1		2012-07-13 14:11:47.977000
	Edit pad (rev 932)		greg	cv412	XVal Session 48	1	XVal Session 48-Typing - Text-1		2012-07-13 14:11:48.229000
	Edit pad (rev 933)		sluggo	cv411	XVal Session 48	1	XVal Session 48-Typing - Text-1		2012-07-13 14:11:48.314000
	Edit pad (rev 934)		nic	cv403	XVal Session 48	1	XVal Session 48-Typing - Text-1		2012-07-13 14:11:48.452000
	Edit pad (rev 935)		Xing	cv400	XVal Session 48	1	XVal Session 48-Typing - Text-1		2012-07-13 14:11:48.477000
	Edit pad (rev 936)		greg	cv412	XVal Session 48	1	XVal Session 48-Typing - Text-1		2012-07-13 14:11:48.736000
	Edit pad (rev 937)		sluggo	cv411	XVal Session 48	1	XVal Session 48-Typing - Text-1		2012-07-13 14:11:48.815000
	Edit pad (rev 938)		nic	cv403	XVal Session 48	1	XVal Session 48-Typing - Text-1		2012-07-13 14:11:48.956000
	Edit pad (rev 939)		Xing	cv400	XVal Session 48	1	XVal Session 48-Typing - Text-1		2012-07-13 14:11:48.985000
	Edit pad (rev 940)		sluggo	cv411	XVal Session 48	1	XVal Session 48-Typing - Text-1		2012-07-13 14:11:49.319000
	Edit pad (rev 941)		nic	cv403	XVal Session 48	1	XVal Session 48-Typing - Text-1		2012-07-13 14:11:49.453000
	Edit pad (rev 942)		Xing	cv400	XVal Session 48	1	XVal Session 48-Typing - Text-1		2012-07-13 14:11:49.496000
	Edit pad (rev 943)		greg	cv412	XVal Session 48	1	XVal Session 48-Typing - Text-1		2012-07-13 14:11:49.751000
	Edit pad (rev 944)		Xing	cv400	XVal Session 48	1	XVal Session 48-Typing - Text-1		2012-07-13 14:11:49.992000
	Edit pad (rev 945)		greg	cv412	XVal Session 48	1	XVal Session 48-Typing - Text-1		2012-07-13 14:11:50.251000
	Edit pad (rev 946)		Xing	cv400	XVal Session 48	1	XVal Session 48-Typing - Text-1		2012-07-13 14:11:50.495000
	Edit pad (rev 947)		greg	cv412	XVal Session 48	1	XVal Session 48-Typing - Text-1		2012-07-13 14:11:50.750000
	Edit pad (rev 948)		nic	cv403	XVal Session 48	1	XVal Session 48-Typing - Text-1		2012-07-13 14:11:50.876000
	Edit pad (rev 949)		Xing	cv400	XVal Session 48	1	XVal Session 48-Typing - Text-1		2012-07-13 14:11:50.994000
	Edit pad (rev 950)		sluggo	cv411	XVal Session 48	1	XVal Session 48-Typing - Text-1		2012-07-13 14:11:51.245000
	Edit pad (rev 951)		greg	cv412	XVal Session 48	1	XVal Session 48-Typing - Text-1		2012-07-13 14:11:51.250000
	Edit pad (rev 952)		nic	cv403	XVal Session 48	1	XVal Session 48-Typing - Text-1		2012-07-13 14:11:51.376000
	Edit pad (rev 953)		Xing	cv400	XVal Session 48	1	XVal Session 48-Typing - Text-1		2012-07-13 14:11:51.495000
	Edit pad (rev 954)		sluggo	cv411	XVal Session 48	1	XVal Session 48-Typing - Text-1		2012-07-13 14:11:51.745000
	Edit pad (rev 955)		greg	cv412	XVal Session 48	1	XVal Session 48-Typing - Text-1		2012-07-13 14:11:51.777000
	Edit pad (rev 956)		nic	cv403	XVal Session 48	1	XVal Session 48-Typing - Text-1		2012-07-13 14:11:51.910000
	Edit pad (rev 957)		Xing	cv400	XVal Session 48	1	XVal Session 48-Typing - Text-1		2012-07-13 14:11:51.993000
	Edit pad (rev 958)		sluggo	cv411	XVal Session 48	1	XVal Session 48-Typing - Text-1		2012-07-13 14:11:52.250000
	Edit pad (rev 959)		greg	cv412	XVal Session 48	1	XVal Session 48-Typing - Text-1		2012-07-13 14:11:52.277000
	Edit pad (rev 960)		nic	cv403	XVal Session 48	1	XVal Session 48-Typing - Text-1		2012-07-13 14:11:52.425000
	Edit pad (rev 961)		Xing	cv400	XVal Session 48	1	XVal Session 48-Typing - Text-1		2012-07-13 14:11:52.493000
	Edit pad (rev 962)		sluggo	cv411	XVal Session 48	1	XVal Session 48-Typing - Text-1		2012-07-13 14:11:52.752000
	Edit pad (rev 963)		greg	cv412	XVal Session 48	1	XVal Session 48-Typing - Text-1		2012-07-13 14:11:52.782000
	Edit pad (rev 964)		nic	cv403	XVal Session 48	1	XVal Session 48-Typing - Text-1		2012-07-13 14:11:52.912000
	Edit pad (rev 965)		Xing	cv400	XVal Session 48	1	XVal Session 48-Typing - Text-1		2012-07-13 14:11:52.994000
	Edit pad (rev 966)		sluggo	cv411	XVal Session 48	1	XVal Session 48-Typing - Text-1		2012-07-13 14:11:53.251000
	Edit pad (rev 967)		greg	cv412	XVal Session 48	1	XVal Session 48-Typing - Text-1		2012-07-13 14:11:53.282000
	Edit pad (rev 968)		nic	cv403	XVal Session 48	1	XVal Session 48-Typing - Text-1		2012-07-13 14:11:53.417000
	Edit pad (rev 969)		Xing	cv400	XVal Session 48	1	XVal Session 48-Typing - Text-1		2012-07-13 14:11:53.494000
	Edit pad (rev 970)		greg	cv412	XVal Session 48	1	XVal Session 48-Typing - Text-1		2012-07-13 14:11:53.885000
	Edit pad (rev 971)		nic	cv403	XVal Session 48	1	XVal Session 48-Typing - Text-1		2012-07-13 14:11:53.916000
	Edit pad (rev 972)		sluggo	cv411	XVal Session 48	1	XVal Session 48-Typing - Text-1		2012-07-13 14:11:53.980000
	Edit pad (rev 973)		Xing	cv400	XVal Session 48	1	XVal Session 48-Typing - Text-1		2012-07-13 14:11:53.996000
	Edit pad (rev 974)		nic	cv403	XVal Session 48	1	XVal Session 48-Typing - Text-1		2012-07-13 14:11:54.426000
	Edit pad (rev 975)		greg	cv412	XVal Session 48	1	XVal Session 48-Typing - Text-1		2012-07-13 14:11:54.466000
	Edit pad (rev 976)		sluggo	cv411	XVal Session 48	1	XVal Session 48-Typing - Text-1		2012-07-13 14:11:54.496000
	Edit pad (rev 977)		Xing	cv400	XVal Session 48	1	XVal Session 48-Typing - Text-1		2012-07-13 14:11:54.505000
	Edit pad (rev 978)		nic	cv403	XVal Session 48	1	XVal Session 48-Typing - Text-1		2012-07-13 14:11:54.927000
	Edit pad (rev 979)		sluggo	cv411	XVal Session 48	1	XVal Session 48-Typing - Text-1		2012-07-13 14:11:54.997000
	Edit pad (rev 980)		Xing	cv400	XVal Session 48	1	XVal Session 48-Typing - Text-1		2012-07-13 14:11:55.009000
	Edit pad (rev 981)		sluggo	cv411	XVal Session 48	1	XVal Session 48-Typing - Text-1		2012-07-13 14:11:55.497000
	Edit pad (rev 982)		Xing	cv400	XVal Session 48	1	XVal Session 48-Typing - Text-1		2012-07-13 14:11:55.513000
	Edit pad (rev 983)		nic	cv403	XVal Session 48	1	XVal Session 48-Typing - Text-1		2012-07-13 14:11:55.791000
	Edit pad (rev 984)		sluggo	cv411	XVal Session 48	1	XVal Session 48-Typing - Text-1		2012-07-13 14:11:55.997000
	Edit pad (rev 985)		Xing	cv400	XVal Session 48	1	XVal Session 48-Typing - Text-1		2012-07-13 14:11:56.011000
	Edit pad (rev 986)		greg	cv412	XVal Session 48	1	XVal Session 48-Typing - Text-1		2012-07-13 14:11:56.080000
	Edit pad (rev 987)		nic	cv403	XVal Session 48	1	XVal Session 48-Typing - Text-1		2012-07-13 14:11:56.291000
	Edit pad (rev 988)		sluggo	cv411	XVal Session 48	1	XVal Session 48-Typing - Text-1		2012-07-13 14:11:56.498000
	Edit pad (rev 989)		Xing	cv400	XVal Session 48	1	XVal Session 48-Typing - Text-1		2012-07-13 14:11:56.516000
	Edit pad (rev 990)		greg	cv412	XVal Session 48	1	XVal Session 48-Typing - Text-1		2012-07-13 14:11:56.595000
	Edit pad (rev 991)		sluggo	cv411	XVal Session 48	1	XVal Session 48-Typing - Text-1		2012-07-13 14:11:56.998000
	Edit pad (rev 992)		nic	cv403	XVal Session 48	1	XVal Session 48-Typing - Text-1		2012-07-13 14:11:57.050000
	Edit pad (rev 993)		greg	cv412	XVal Session 48	1	XVal Session 48-Typing - Text-1		2012-07-13 14:11:57.117000
	Edit pad (rev 994)		Xing	cv400	XVal Session 48	1	XVal Session 48-Typing - Text-1		2012-07-13 14:11:57.129000
	Edit pad (rev 995)		sluggo	cv411	XVal Session 48	1	XVal Session 48-Typing - Text-1		2012-07-13 14:11:57.498000
	Edit pad (rev 996)		nic	cv403	XVal Session 48	1	XVal Session 48-Typing - Text-1		2012-07-13 14:11:57.558000
	Edit pad (rev 997)		greg	cv412	XVal Session 48	1	XVal Session 48-Typing - Text-1		2012-07-13 14:11:57.704000
	Edit pad (rev 998)		sluggo	cv411	XVal Session 48	1	XVal Session 48-Typing - Text-1		2012-07-13 14:11:57.998000
	Edit pad (rev 999)		greg	cv412	XVal Session 48	1	XVal Session 48-Typing - Text-1		2012-07-13 14:11:58.204000
	Edit pad (rev 1000)		sluggo	cv411	XVal Session 48	1	XVal Session 48-Typing - Text-1		2012-07-13 14:11:58.496000
	Edit pad (rev 1001)		nic	cv403	XVal Session 48	1	XVal Session 48-Typing - Text-1		2012-07-13 14:11:58.555000
	Edit pad (rev 1002)		greg	cv412	XVal Session 48	1	XVal Session 48-Typing - Text-1		2012-07-13 14:11:58.704000
	Edit pad (rev 1003)		nic	cv403	XVal Session 48	1	XVal Session 48-Typing - Text-1		2012-07-13 14:11:59.059000
	Edit pad (rev 1004)		greg	cv412	XVal Session 48	1	XVal Session 48-Typing - Text-1		2012-07-13 14:11:59.203000
	Edit pad (rev 1005)		nic	cv403	XVal Session 48	1	XVal Session 48-Typing - Text-1		2012-07-13 14:11:59.559000
	Edit pad (rev 1006)		greg	cv412	XVal Session 48	1	XVal Session 48-Typing - Text-1		2012-07-13 14:11:59.702000
	Edit pad (rev 1007)		greg	cv412	XVal Session 48	1	XVal Session 48-Typing - Text-1		2012-07-13 14:12:00.204000
	Edit pad (rev 1008)		nic	cv403	XVal Session 48	1	XVal Session 48-Typing - Text-1		2012-07-13 14:12:00.254000
	Edit pad (rev 1009)		sluggo	cv411	XVal Session 48	1	XVal Session 48-Typing - Text-1		2012-07-13 14:12:00.658000
	Edit pad (rev 1010)		greg	cv412	XVal Session 48	1	XVal Session 48-Typing - Text-1		2012-07-13 14:12:00.703000
	Edit pad (rev 1011)		nic	cv403	XVal Session 48	1	XVal Session 48-Typing - Text-1		2012-07-13 14:12:01.044000
	Edit pad (rev 1012)		sluggo	cv411	XVal Session 48	1	XVal Session 48-Typing - Text-1		2012-07-13 14:12:01.157000
	Edit pad (rev 1013)		greg	cv412	XVal Session 48	1	XVal Session 48-Typing - Text-1		2012-07-13 14:12:01.202000
	Edit pad (rev 1014)		sluggo	cv411	XVal Session 48	1	XVal Session 48-Typing - Text-1		2012-07-13 14:12:01.658000
	Edit pad (rev 1015)		greg	cv412	XVal Session 48	1	XVal Session 48-Typing - Text-1		2012-07-13 14:12:01.715000
	Edit pad (rev 1016)		sluggo	cv411	XVal Session 48	1	XVal Session 48-Typing - Text-1		2012-07-13 14:12:02.159000
	Edit pad (rev 1017)		greg	cv412	XVal Session 48	1	XVal Session 48-Typing - Text-1		2012-07-13 14:12:02.225000
	Edit pad (rev 1018)		nic	cv403	XVal Session 48	1	XVal Session 48-Typing - Text-1		2012-07-13 14:12:02.629000
	Edit pad (rev 1019)		sluggo	cv411	XVal Session 48	1	XVal Session 48-Typing - Text-1		2012-07-13 14:12:02.659000
	Edit pad (rev 1020)		greg	cv412	XVal Session 48	1	XVal Session 48-Typing - Text-1		2012-07-13 14:12:02.727000
	Edit pad (rev 1021)		nic	cv403	XVal Session 48	1	XVal Session 48-Typing - Text-1		2012-07-13 14:12:03.132000
	Edit pad (rev 1022)		sluggo	cv411	XVal Session 48	1	XVal Session 48-Typing - Text-1		2012-07-13 14:12:03.157000
	Edit pad (rev 1023)		greg	cv412	XVal Session 48	1	XVal Session 48-Typing - Text-1		2012-07-13 14:12:03.225000
	Edit pad (rev 1024)		nic	cv403	XVal Session 48	1	XVal Session 48-Typing - Text-1		2012-07-13 14:12:03.627000
	Edit pad (rev 1025)		greg	cv412	XVal Session 48	1	XVal Session 48-Typing - Text-1		2012-07-13 14:12:03.725000
	Edit pad (rev 1026)		nic	cv403	XVal Session 48	1	XVal Session 48-Typing - Text-1		2012-07-13 14:12:04.140000
	Edit pad (rev 1027)		greg	cv412	XVal Session 48	1	XVal Session 48-Typing - Text-1		2012-07-13 14:12:04.228000
	Edit pad (rev 1028)		nic	cv403	XVal Session 48	1	XVal Session 48-Typing - Text-1		2012-07-13 14:12:04.630000
	Edit pad (rev 1029)		greg	cv412	XVal Session 48	1	XVal Session 48-Typing - Text-1		2012-07-13 14:12:04.739000
	Edit pad (rev 1030)		nic	cv403	XVal Session 48	1	XVal Session 48-Typing - Text-1		2012-07-13 14:12:05.142000
	Edit pad (rev 1031)		greg	cv412	XVal Session 48	1	XVal Session 48-Typing - Text-1		2012-07-13 14:12:05.254000
	Edit pad (rev 1032)		Xing	cv400	XVal Session 48	1	XVal Session 48-Typing - Text-1		2012-07-13 14:12:05.405000
	Edit pad (rev 1033)		greg	cv412	XVal Session 48	1	XVal Session 48-Typing - Text-1		2012-07-13 14:12:05.758000
	Edit pad (rev 1034)		greg	cv412	XVal Session 48	1	XVal Session 48-Typing - Text-1		2012-07-13 14:12:06.259000
	Edit pad (rev 1035)		nic	cv403	XVal Session 48	1	XVal Session 48-Typing - Text-1		2012-07-13 14:12:06.568000
	Edit pad (rev 1036)		greg	cv412	XVal Session 48	1	XVal Session 48-Typing - Text-1		2012-07-13 14:12:06.897000
	Edit pad (rev 1037)		nic	cv403	XVal Session 48	1	XVal Session 48-Typing - Text-1		2012-07-13 14:12:07.064000
	Edit pad (rev 1038)		greg	cv412	XVal Session 48	1	XVal Session 48-Typing - Text-1		2012-07-13 14:12:07.397000
	Edit pad (rev 1039)		nic	cv403	XVal Session 48	1	XVal Session 48-Typing - Text-1		2012-07-13 14:12:07.565000
	Edit pad (rev 1040)		greg	cv412	XVal Session 48	1	XVal Session 48-Typing - Text-1		2012-07-13 14:12:07.897000
	Edit pad (rev 1041)		sluggo	cv411	XVal Session 48	1	XVal Session 48-Typing - Text-1		2012-07-13 14:12:07.999000
	Edit pad (rev 1042)		nic	cv403	XVal Session 48	1	XVal Session 48-Typing - Text-1		2012-07-13 14:12:08.060000
	Edit pad (rev 1043)		greg	cv412	XVal Session 48	1	XVal Session 48-Typing - Text-1		2012-07-13 14:12:08.468000
	Edit pad (rev 1044)		sluggo	cv411	XVal Session 48	1	XVal Session 48-Typing - Text-1		2012-07-13 14:12:08.513000
	Edit pad (rev 1045)		nic	cv403	XVal Session 48	1	XVal Session 48-Typing - Text-1		2012-07-13 14:12:08.565000
	Edit pad (rev 1046)		sluggo	cv411	XVal Session 48	1	XVal Session 48-Typing - Text-1		2012-07-13 14:12:09.016000
	Edit pad (rev 1047)		greg	cv412	XVal Session 48	1	XVal Session 48-Typing - Text-1		2012-07-13 14:12:09.022000
	Edit pad (rev 1048)		greg	cv412	XVal Session 48	1	XVal Session 48-Typing - Text-1		2012-07-13 14:12:09.521000
	Edit pad (rev 1049)		nic	cv403	XVal Session 48	1	XVal Session 48-Typing - Text-1		2012-07-13 14:12:09.611000
	Edit pad (rev 1050)		greg	cv412	XVal Session 48	1	XVal Session 48-Typing - Text-1		2012-07-13 14:12:10.020000
	Edit pad (rev 1051)		nic	cv403	XVal Session 48	1	XVal Session 48-Typing - Text-1		2012-07-13 14:12:10.130000
	Edit pad (rev 1052)		nic	cv403	XVal Session 48	1	XVal Session 48-Typing - Text-1		2012-07-13 14:12:10.612000
	Edit pad (rev 1053)		greg	cv412	XVal Session 48	1	XVal Session 48-Typing - Text-1		2012-07-13 14:12:10.900000
	Edit pad (rev 1054)		nic	cv403	XVal Session 48	1	XVal Session 48-Typing - Text-1		2012-07-13 14:12:11.117000
	Edit pad (rev 1055)		greg	cv412	XVal Session 48	1	XVal Session 48-Typing - Text-1		2012-07-13 14:12:11.568000
	Edit pad (rev 1056)		nic	cv403	XVal Session 48	1	XVal Session 48-Typing - Text-1		2012-07-13 14:12:11.617000
	Edit pad (rev 1057)		sluggo	cv411	XVal Session 48	1	XVal Session 48-Typing - Text-1		2012-07-13 14:12:11.838000
	Edit pad (rev 1058)		nic	cv403	XVal Session 48	1	XVal Session 48-Typing - Text-1		2012-07-13 14:12:12.124000
	Edit pad (rev 1059)		sluggo	cv411	XVal Session 48	1	XVal Session 48-Typing - Text-1		2012-07-13 14:12:12.433000
	Edit pad (rev 1060)		nic	cv403	XVal Session 48	1	XVal Session 48-Typing - Text-1		2012-07-13 14:12:12.615000
	Edit pad (rev 1061)		greg	cv412	XVal Session 48	1	XVal Session 48-Typing - Text-1		2012-07-13 14:12:12.738000
	Edit pad (rev 1062)		sluggo	cv411	XVal Session 48	1	XVal Session 48-Typing - Text-1		2012-07-13 14:12:12.933000
	Edit pad (rev 1063)		greg	cv412	XVal Session 48	1	XVal Session 48-Typing - Text-1		2012-07-13 14:12:13.240000
	Edit pad (rev 1064)		sluggo	cv411	XVal Session 48	1	XVal Session 48-Typing - Text-1		2012-07-13 14:12:13.435000
	Edit pad (rev 1065)		nic	cv403	XVal Session 48	1	XVal Session 48-Typing - Text-1		2012-07-13 14:12:13.497000
	Edit pad (rev 1066)		sluggo	cv411	XVal Session 48	1	XVal Session 48-Typing - Text-1		2012-07-13 14:12:13.935000
	Edit pad (rev 1067)		nic	cv403	XVal Session 48	1	XVal Session 48-Typing - Text-1		2012-07-13 14:12:14.004000
	Edit pad (rev 1068)		sluggo	cv411	XVal Session 48	1	XVal Session 48-Typing - Text-1		2012-07-13 14:12:14.435000
	Edit pad (rev 1069)		nic	cv403	XVal Session 48	1	XVal Session 48-Typing - Text-1		2012-07-13 14:12:14.508000
	Edit pad (rev 1070)		greg	cv412	XVal Session 48	1	XVal Session 48-Typing - Text-1		2012-07-13 14:12:14.560000
	Edit pad (rev 1071)		nic	cv403	XVal Session 48	1	XVal Session 48-Typing - Text-1		2012-07-13 14:12:14.998000
	Edit pad (rev 1072)		greg	cv412	XVal Session 48	1	XVal Session 48-Typing - Text-1		2012-07-13 14:12:15.073000
	Edit pad (rev 1073)		sluggo	cv411	XVal Session 48	1	XVal Session 48-Typing - Text-1		2012-07-13 14:12:15.256000
	Edit pad (rev 1074)		nic	cv403	XVal Session 48	1	XVal Session 48-Typing - Text-1		2012-07-13 14:12:15.503000
	Edit pad (rev 1075)		greg	cv412	XVal Session 48	1	XVal Session 48-Typing - Text-1		2012-07-13 14:12:15.576000
	Edit pad (rev 1076)		greg	cv412	XVal Session 48	1	XVal Session 48-Typing - Text-1		2012-07-13 14:12:16.076000
	Edit pad (rev 1077)		nic	cv403	XVal Session 48	1	XVal Session 48-Typing - Text-1		2012-07-13 14:12:16.401000
	Edit pad (rev 1078)		greg	cv412	XVal Session 48	1	XVal Session 48-Typing - Text-1		2012-07-13 14:12:16.577000
	Edit pad (rev 1079)		sluggo	cv411	XVal Session 48	1	XVal Session 48-Typing - Text-1		2012-07-13 14:12:16.777000
	Edit pad (rev 1080)		greg	cv412	XVal Session 48	1	XVal Session 48-Typing - Text-1		2012-07-13 14:12:17.076000
	Edit pad (rev 1081)		nic	cv403	XVal Session 48	1	XVal Session 48-Typing - Text-1		2012-07-13 14:12:17.144000
	Edit pad (rev 1082)		greg	cv412	XVal Session 48	1	XVal Session 48-Typing - Text-1		2012-07-13 14:12:17.577000
	Edit pad (rev 1083)		nic	cv403	XVal Session 48	1	XVal Session 48-Typing - Text-1		2012-07-13 14:12:17.651000
	Edit pad (rev 1084)		greg	cv412	XVal Session 48	1	XVal Session 48-Typing - Text-1		2012-07-13 14:12:18.077000
	Edit pad (rev 1085)		nic	cv403	XVal Session 48	1	XVal Session 48-Typing - Text-1		2012-07-13 14:12:18.151000
	Edit pad (rev 1086)		greg	cv412	XVal Session 48	1	XVal Session 48-Typing - Text-1		2012-07-13 14:12:18.578000
	Edit pad (rev 1087)		nic	cv403	XVal Session 48	1	XVal Session 48-Typing - Text-1		2012-07-13 14:12:18.646000
	Edit pad (rev 1088)		greg	cv412	XVal Session 48	1	XVal Session 48-Typing - Text-1		2012-07-13 14:12:19.078000
	Edit pad (rev 1089)		nic	cv403	XVal Session 48	1	XVal Session 48-Typing - Text-1		2012-07-13 14:12:19.270000
	Edit pad (rev 1090)		greg	cv412	XVal Session 48	1	XVal Session 48-Typing - Text-1		2012-07-13 14:12:19.579000
	Edit pad (rev 1091)		nic	cv403	XVal Session 48	1	XVal Session 48-Typing - Text-1		2012-07-13 14:12:19.768000
	Edit pad (rev 1092)		greg	cv412	XVal Session 48	1	XVal Session 48-Typing - Text-1		2012-07-13 14:12:20.079000
	Edit pad (rev 1093)		nic	cv403	XVal Session 48	1	XVal Session 48-Typing - Text-1		2012-07-13 14:12:20.271000
	Edit pad (rev 1094)		sluggo	cv411	XVal Session 48	1	XVal Session 48-Typing - Text-1		2012-07-13 14:12:20.466000
	Edit pad (rev 1095)		greg	cv412	XVal Session 48	1	XVal Session 48-Typing - Text-1		2012-07-13 14:12:20.578000
	Edit pad (rev 1096)		nic	cv403	XVal Session 48	1	XVal Session 48-Typing - Text-1		2012-07-13 14:12:20.784000
	Edit pad (rev 1097)		nic	cv403	XVal Session 48	1	XVal Session 48-Typing - Text-1		2012-07-13 14:12:21.271000
	Edit pad (rev 1098)		nic	cv403	XVal Session 48	1	XVal Session 48-Typing - Text-1		2012-07-13 14:12:21.771000
	Edit pad (rev 1099)		greg	cv412	XVal Session 48	1	XVal Session 48-Typing - Text-1		2012-07-13 14:12:21.827000
	Edit pad (rev 1100)		sluggo	cv411	XVal Session 48	1	XVal Session 48-Typing - Text-1		2012-07-13 14:12:21.835000
	Edit pad (rev 1101)		nic	cv403	XVal Session 48	1	XVal Session 48-Typing - Text-1		2012-07-13 14:12:22.274000
	Edit pad (rev 1102)		sluggo	cv411	XVal Session 48	1	XVal Session 48-Typing - Text-1		2012-07-13 14:12:22.336000
	Edit pad (rev 1103)		sluggo	cv411	XVal Session 48	1	XVal Session 48-Typing - Text-1		2012-07-13 14:12:22.836000
	Edit pad (rev 1104)		greg	cv412	XVal Session 48	1	XVal Session 48-Typing - Text-1		2012-07-13 14:12:23.139000
	Edit pad (rev 1105)		sluggo	cv411	XVal Session 48	1	XVal Session 48-Typing - Text-1		2012-07-13 14:12:23.336000
	Edit pad (rev 1106)		nic	cv403	XVal Session 48	1	XVal Session 48-Typing - Text-1		2012-07-13 14:12:23.349000
	Edit pad (rev 1107)		nic	cv403	XVal Session 48	1	XVal Session 48-Typing - Text-1		2012-07-13 14:12:24.197000
	Edit pad (rev 1108)		nic	cv403	XVal Session 48	1	XVal Session 48-Typing - Text-1		2012-07-13 14:12:24.695000
	Edit pad (rev 1109)		nic	cv403	XVal Session 48	1	XVal Session 48-Typing - Text-1		2012-07-13 14:12:25.205000
	Edit pad (rev 1110)		sluggo	cv411	XVal Session 48	1	XVal Session 48-Typing - Text-1		2012-07-13 14:12:25.648000
	Edit pad (rev 1111)		sluggo	cv411	XVal Session 48	1	XVal Session 48-Typing - Text-1		2012-07-13 14:12:26.148000
	Edit pad (rev 1112)		greg	cv412	XVal Session 48	1	XVal Session 48-Typing - Text-1		2012-07-13 14:12:26.635000
	Edit pad (rev 1113)		sluggo	cv411	XVal Session 48	1	XVal Session 48-Typing - Text-1		2012-07-13 14:12:26.647000
	Edit pad (rev 1114)		nic	cv403	XVal Session 48	1	XVal Session 48-Typing - Text-1		2012-07-13 14:12:26.649000
	Edit pad (rev 1115)		greg	cv412	XVal Session 48	1	XVal Session 48-Typing - Text-1		2012-07-13 14:12:27.138000
	Edit pad (rev 1116)		nic	cv403	XVal Session 48	1	XVal Session 48-Typing - Text-1		2012-07-13 14:12:27.144000
	Edit pad (rev 1117)		greg	cv412	XVal Session 48	1	XVal Session 48-Typing - Text-1		2012-07-13 14:12:27.638000
	Edit pad (rev 1118)		sluggo	cv411	XVal Session 48	1	XVal Session 48-Typing - Text-1		2012-07-13 14:12:28.050000
	Edit pad (rev 1119)		greg	cv412	XVal Session 48	1	XVal Session 48-Typing - Text-1		2012-07-13 14:12:28.136000
	Edit pad (rev 1120)		nic	cv403	XVal Session 48	1	XVal Session 48-Typing - Text-1		2012-07-13 14:12:28.425000
	Edit pad (rev 1121)		sluggo	cv411	XVal Session 48	1	XVal Session 48-Typing - Text-1		2012-07-13 14:12:28.549000
	Edit pad (rev 1122)		greg	cv412	XVal Session 48	1	XVal Session 48-Typing - Text-1		2012-07-13 14:12:28.637000
	Edit pad (rev 1123)		nic	cv403	XVal Session 48	1	XVal Session 48-Typing - Text-1		2012-07-13 14:12:28.931000
	Edit pad (rev 1124)		sluggo	cv411	XVal Session 48	1	XVal Session 48-Typing - Text-1		2012-07-13 14:12:29.112000
	Edit pad (rev 1125)		greg	cv412	XVal Session 48	1	XVal Session 48-Typing - Text-1		2012-07-13 14:12:29.139000
	Edit pad (rev 1126)		nic	cv403	XVal Session 48	1	XVal Session 48-Typing - Text-1		2012-07-13 14:12:29.429000
	Edit pad (rev 1127)		sluggo	cv411	XVal Session 48	1	XVal Session 48-Typing - Text-1		2012-07-13 14:12:29.611000
	Edit pad (rev 1128)		nic	cv403	XVal Session 48	1	XVal Session 48-Typing - Text-1		2012-07-13 14:12:29.940000
	Edit pad (rev 1129)		sluggo	cv411	XVal Session 48	1	XVal Session 48-Typing - Text-1		2012-07-13 14:12:30.111000
	Edit pad (rev 1130)		nic	cv403	XVal Session 48	1	XVal Session 48-Typing - Text-1		2012-07-13 14:12:30.443000
	Edit pad (rev 1131)		sluggo	cv411	XVal Session 48	1	XVal Session 48-Typing - Text-1		2012-07-13 14:12:30.610000
	Edit pad (rev 1132)		nic	cv403	XVal Session 48	1	XVal Session 48-Typing - Text-1		2012-07-13 14:12:30.944000
	Edit pad (rev 1133)		sluggo	cv411	XVal Session 48	1	XVal Session 48-Typing - Text-1		2012-07-13 14:12:31.110000
	Edit pad (rev 1134)		greg	cv412	XVal Session 48	1	XVal Session 48-Typing - Text-1		2012-07-13 14:12:31.493000
	Edit pad (rev 1135)		sluggo	cv411	XVal Session 48	1	XVal Session 48-Typing - Text-1		2012-07-13 14:12:31.610000
	Edit pad (rev 1136)		nic	cv403	XVal Session 48	1	XVal Session 48-Typing - Text-1		2012-07-13 14:12:31.902000
	Edit pad (rev 1137)		greg	cv412	XVal Session 48	1	XVal Session 48-Typing - Text-1		2012-07-13 14:12:31.996000
	Edit pad (rev 1138)		sluggo	cv411	XVal Session 48	1	XVal Session 48-Typing - Text-1		2012-07-13 14:12:32.110000
	Edit pad (rev 1139)		nic	cv403	XVal Session 48	1	XVal Session 48-Typing - Text-1		2012-07-13 14:12:32.387000
	Edit pad (rev 1140)		greg	cv412	XVal Session 48	1	XVal Session 48-Typing - Text-1		2012-07-13 14:12:32.496000
	Edit pad (rev 1141)		sluggo	cv411	XVal Session 48	1	XVal Session 48-Typing - Text-1		2012-07-13 14:12:32.611000
	Edit pad (rev 1142)		nic	cv403	XVal Session 48	1	XVal Session 48-Typing - Text-1		2012-07-13 14:12:32.887000
	Edit pad (rev 1143)		greg	cv412	XVal Session 48	1	XVal Session 48-Typing - Text-1		2012-07-13 14:12:32.996000
	Edit pad (rev 1144)		sluggo	cv411	XVal Session 48	1	XVal Session 48-Typing - Text-1		2012-07-13 14:12:33.138000
	Edit pad (rev 1145)		nic	cv403	XVal Session 48	1	XVal Session 48-Typing - Text-1		2012-07-13 14:12:33.387000
	Edit pad (rev 1146)		greg	cv412	XVal Session 48	1	XVal Session 48-Typing - Text-1		2012-07-13 14:12:33.497000
	Edit pad (rev 1147)		sluggo	cv411	XVal Session 48	1	XVal Session 48-Typing - Text-1		2012-07-13 14:12:33.677000
	Edit pad (rev 1148)		nic	cv403	XVal Session 48	1	XVal Session 48-Typing - Text-1		2012-07-13 14:12:33.893000
	Edit pad (rev 1149)		greg	cv412	XVal Session 48	1	XVal Session 48-Typing - Text-1		2012-07-13 14:12:33.997000
	Edit pad (rev 1150)		sluggo	cv411	XVal Session 48	1	XVal Session 48-Typing - Text-1		2012-07-13 14:12:34.176000
	Edit pad (rev 1151)		nic	cv403	XVal Session 48	1	XVal Session 48-Typing - Text-1		2012-07-13 14:12:34.411000
	Edit pad (rev 1152)		greg	cv412	XVal Session 48	1	XVal Session 48-Typing - Text-1		2012-07-13 14:12:34.499000
	Edit pad (rev 1153)		nic	cv403	XVal Session 48	1	XVal Session 48-Typing - Text-1		2012-07-13 14:12:34.910000
	Edit pad (rev 1154)		sluggo	cv411	XVal Session 48	1	XVal Session 48-Typing - Text-1		2012-07-13 14:12:34.930000
	Edit pad (rev 1155)		greg	cv412	XVal Session 48	1	XVal Session 48-Typing - Text-1		2012-07-13 14:12:35.001000
	Edit pad (rev 1156)		nic	cv403	XVal Session 48	1	XVal Session 48-Typing - Text-1		2012-07-13 14:12:35.425000
	Edit pad (rev 1157)		greg	cv412	XVal Session 48	1	XVal Session 48-Typing - Text-1		2012-07-13 14:12:35.502000
	Edit pad (rev 1158)		nic	cv403	XVal Session 48	1	XVal Session 48-Typing - Text-1		2012-07-13 14:12:35.932000
	Edit pad (rev 1159)		nic	cv403	XVal Session 48	1	XVal Session 48-Typing - Text-1		2012-07-13 14:12:36.427000
	Edit pad (rev 1160)		nic	cv403	XVal Session 48	1	XVal Session 48-Typing - Text-1		2012-07-13 14:12:36.928000
	Edit pad (rev 1161)		greg	cv412	XVal Session 48	1	XVal Session 48-Typing - Text-1		2012-07-13 14:12:37.409000
	Edit pad (rev 1162)		nic	cv403	XVal Session 48	1	XVal Session 48-Typing - Text-1		2012-07-13 14:12:37.438000
	Edit pad (rev 1163)		sluggo	cv411	XVal Session 48	1	XVal Session 48-Typing - Text-1		2012-07-13 14:12:37.841000
	Edit pad (rev 1164)		nic	cv403	XVal Session 48	1	XVal Session 48-Typing - Text-1		2012-07-13 14:12:37.929000
	Edit pad (rev 1165)		greg	cv412	XVal Session 48	1	XVal Session 48-Typing - Text-1		2012-07-13 14:12:38.117000
	Edit pad (rev 1166)		sluggo	cv411	XVal Session 48	1	XVal Session 48-Typing - Text-1		2012-07-13 14:12:38.348000
	Edit pad (rev 1167)		nic	cv403	XVal Session 48	1	XVal Session 48-Typing - Text-1		2012-07-13 14:12:38.430000
	Edit pad (rev 1168)		greg	cv412	XVal Session 48	1	XVal Session 48-Typing - Text-1		2012-07-13 14:12:38.615000
	Edit pad (rev 1169)		nic	cv403	XVal Session 48	1	XVal Session 48-Typing - Text-1		2012-07-13 14:12:38.931000
	Edit pad (rev 1170)		greg	cv412	XVal Session 48	1	XVal Session 48-Typing - Text-1		2012-07-13 14:12:39.116000
	Edit pad (rev 1171)		sluggo	cv411	XVal Session 48	1	XVal Session 48-Typing - Text-1		2012-07-13 14:12:39.203000
	Edit pad (rev 1172)		nic	cv403	XVal Session 48	1	XVal Session 48-Typing - Text-1		2012-07-13 14:12:39.428000
	Edit pad (rev 1173)		sluggo	cv411	XVal Session 48	1	XVal Session 48-Typing - Text-1		2012-07-13 14:12:39.703000
	Edit pad (rev 1174)		nic	cv403	XVal Session 48	1	XVal Session 48-Typing - Text-1		2012-07-13 14:12:39.932000
	Edit pad (rev 1175)		greg	cv412	XVal Session 48	1	XVal Session 48-Typing - Text-1		2012-07-13 14:12:40.032000
	Edit pad (rev 1176)		sluggo	cv411	XVal Session 48	1	XVal Session 48-Typing - Text-1		2012-07-13 14:12:40.202000
	Edit pad (rev 1177)		nic	cv403	XVal Session 48	1	XVal Session 48-Typing - Text-1		2012-07-13 14:12:40.433000
	Edit pad (rev 1178)		greg	cv412	XVal Session 48	1	XVal Session 48-Typing - Text-1		2012-07-13 14:12:40.535000
	Edit pad (rev 1179)		sluggo	cv411	XVal Session 48	1	XVal Session 48-Typing - Text-1		2012-07-13 14:12:40.702000
	Edit pad (rev 1180)		nic	cv403	XVal Session 48	1	XVal Session 48-Typing - Text-1		2012-07-13 14:12:40.932000
	Edit pad (rev 1181)		greg	cv412	XVal Session 48	1	XVal Session 48-Typing - Text-1		2012-07-13 14:12:41.033000
	Edit pad (rev 1182)		nic	cv403	XVal Session 48	1	XVal Session 48-Typing - Text-1		2012-07-13 14:12:41.433000
	Edit pad (rev 1183)		sluggo	cv411	XVal Session 48	1	XVal Session 48-Typing - Text-1		2012-07-13 14:12:41.468000
	Edit pad (rev 1184)		greg	cv412	XVal Session 48	1	XVal Session 48-Typing - Text-1		2012-07-13 14:12:41.533000
	Edit pad (rev 1185)		nic	cv403	XVal Session 48	1	XVal Session 48-Typing - Text-1		2012-07-13 14:12:41.935000
	Edit pad (rev 1186)		sluggo	cv411	XVal Session 48	1	XVal Session 48-Typing - Text-1		2012-07-13 14:12:41.958000
	Edit pad (rev 1187)		greg	cv412	XVal Session 48	1	XVal Session 48-Typing - Text-1		2012-07-13 14:12:42.034000
	Edit pad (rev 1188)		nic	cv403	XVal Session 48	1	XVal Session 48-Typing - Text-1		2012-07-13 14:12:42.434000
	Edit pad (rev 1189)		sluggo	cv411	XVal Session 48	1	XVal Session 48-Typing - Text-1		2012-07-13 14:12:42.460000
	Edit pad (rev 1190)		greg	cv412	XVal Session 48	1	XVal Session 48-Typing - Text-1		2012-07-13 14:12:42.539000
	Edit pad (rev 1191)		nic	cv403	XVal Session 48	1	XVal Session 48-Typing - Text-1		2012-07-13 14:12:42.942000
	Edit pad (rev 1192)		greg	cv412	XVal Session 48	1	XVal Session 48-Typing - Text-1		2012-07-13 14:12:43.380000
	Edit pad (rev 1193)		nic	cv403	XVal Session 48	1	XVal Session 48-Typing - Text-1		2012-07-13 14:12:43.438000
	Edit pad (rev 1194)		greg	cv412	XVal Session 48	1	XVal Session 48-Typing - Text-1		2012-07-13 14:12:43.880000
	Edit pad (rev 1195)		nic	cv403	XVal Session 48	1	XVal Session 48-Typing - Text-1		2012-07-13 14:12:43.935000
	Edit pad (rev 1196)		greg	cv412	XVal Session 48	1	XVal Session 48-Typing - Text-1		2012-07-13 14:12:44.385000
	Edit pad (rev 1197)		sluggo	cv411	XVal Session 48	1	XVal Session 48-Typing - Text-1		2012-07-13 14:12:44.421000
	Edit pad (rev 1198)		nic	cv403	XVal Session 48	1	XVal Session 48-Typing - Text-1		2012-07-13 14:12:44.436000
	Edit pad (rev 1199)		greg	cv412	XVal Session 48	1	XVal Session 48-Typing - Text-1		2012-07-13 14:12:44.885000
	Edit pad (rev 1200)		sluggo	cv411	XVal Session 48	1	XVal Session 48-Typing - Text-1		2012-07-13 14:12:44.922000
	Edit pad (rev 1201)		nic	cv403	XVal Session 48	1	XVal Session 48-Typing - Text-1		2012-07-13 14:12:44.942000
	Edit pad (rev 1202)		greg	cv412	XVal Session 48	1	XVal Session 48-Typing - Text-1		2012-07-13 14:12:45.389000
	Edit pad (rev 1203)		sluggo	cv411	XVal Session 48	1	XVal Session 48-Typing - Text-1		2012-07-13 14:12:45.422000
	Edit pad (rev 1204)		nic	cv403	XVal Session 48	1	XVal Session 48-Typing - Text-1		2012-07-13 14:12:45.444000
	Edit pad (rev 1205)		sluggo	cv411	XVal Session 48	1	XVal Session 48-Typing - Text-1		2012-07-13 14:12:45.922000
	Edit pad (rev 1206)		nic	cv403	XVal Session 48	1	XVal Session 48-Typing - Text-1		2012-07-13 14:12:45.946000
	Edit pad (rev 1207)		sluggo	cv411	XVal Session 48	1	XVal Session 48-Typing - Text-1		2012-07-13 14:12:46.421000
	Edit pad (rev 1208)		nic	cv403	XVal Session 48	1	XVal Session 48-Typing - Text-1		2012-07-13 14:12:46.446000
	Edit pad (rev 1209)		greg	cv412	XVal Session 48	1	XVal Session 48-Typing - Text-1		2012-07-13 14:12:46.582000
	Edit pad (rev 1210)		sluggo	cv411	XVal Session 48	1	XVal Session 48-Typing - Text-1		2012-07-13 14:12:46.921000
	Edit pad (rev 1211)		nic	cv403	XVal Session 48	1	XVal Session 48-Typing - Text-1		2012-07-13 14:12:46.977000
	Edit pad (rev 1212)		greg	cv412	XVal Session 48	1	XVal Session 48-Typing - Text-1		2012-07-13 14:12:47.083000
	Edit pad (rev 1213)		sluggo	cv411	XVal Session 48	1	XVal Session 48-Typing - Text-1		2012-07-13 14:12:47.422000
	Edit pad (rev 1214)		nic	cv403	XVal Session 48	1	XVal Session 48-Typing - Text-1		2012-07-13 14:12:47.456000
	Edit pad (rev 1215)		greg	cv412	XVal Session 48	1	XVal Session 48-Typing - Text-1		2012-07-13 14:12:47.584000
	Edit pad (rev 1216)		sluggo	cv411	XVal Session 48	1	XVal Session 48-Typing - Text-1		2012-07-13 14:12:47.922000
	Edit pad (rev 1217)		nic	cv403	XVal Session 48	1	XVal Session 48-Typing - Text-1		2012-07-13 14:12:47.959000
	Edit pad (rev 1218)		sluggo	cv411	XVal Session 48	1	XVal Session 48-Typing - Text-1		2012-07-13 14:12:48.425000
	Edit pad (rev 1219)		nic	cv403	XVal Session 48	1	XVal Session 48-Typing - Text-1		2012-07-13 14:12:48.453000
	Edit pad (rev 1220)		greg	cv412	XVal Session 48	1	XVal Session 48-Typing - Text-1		2012-07-13 14:12:48.867000
	Edit pad (rev 1221)		sluggo	cv411	XVal Session 48	1	XVal Session 48-Typing - Text-1		2012-07-13 14:12:48.921000
	Edit pad (rev 1222)		nic	cv403	XVal Session 48	1	XVal Session 48-Typing - Text-1		2012-07-13 14:12:48.951000
	Edit pad (rev 1223)		greg	cv412	XVal Session 48	1	XVal Session 48-Typing - Text-1		2012-07-13 14:12:49.366000
	Edit pad (rev 1224)		sluggo	cv411	XVal Session 48	1	XVal Session 48-Typing - Text-1		2012-07-13 14:12:49.436000
	Edit pad (rev 1225)		nic	cv403	XVal Session 48	1	XVal Session 48-Typing - Text-1		2012-07-13 14:12:49.462000
	Edit pad (rev 1226)		greg	cv412	XVal Session 48	1	XVal Session 48-Typing - Text-1		2012-07-13 14:12:49.868000
	Edit pad (rev 1227)		sluggo	cv411	XVal Session 48	1	XVal Session 48-Typing - Text-1		2012-07-13 14:12:49.937000
	Edit pad (rev 1228)		nic	cv403	XVal Session 48	1	XVal Session 48-Typing - Text-1		2012-07-13 14:12:49.955000
	Edit pad (rev 1229)		greg	cv412	XVal Session 48	1	XVal Session 48-Typing - Text-1		2012-07-13 14:12:50.369000
	Edit pad (rev 1230)		nic	cv403	XVal Session 48	1	XVal Session 48-Typing - Text-1		2012-07-13 14:12:50.499000
	Edit pad (rev 1231)		greg	cv412	XVal Session 48	1	XVal Session 48-Typing - Text-1		2012-07-13 14:12:50.900000
	Edit pad (rev 1232)		nic	cv403	XVal Session 48	1	XVal Session 48-Typing - Text-1		2012-07-13 14:12:50.957000
	Edit pad (rev 1233)		greg	cv412	XVal Session 48	1	XVal Session 48-Typing - Text-1		2012-07-13 14:12:51.400000
	Edit pad (rev 1234)		nic	cv403	XVal Session 48	1	XVal Session 48-Typing - Text-1		2012-07-13 14:12:51.465000
	Edit pad (rev 1235)		greg	cv412	XVal Session 48	1	XVal Session 48-Typing - Text-1		2012-07-13 14:12:51.900000
	Edit pad (rev 1236)		nic	cv403	XVal Session 48	1	XVal Session 48-Typing - Text-1		2012-07-13 14:12:52.025000
	Edit pad (rev 1237)		greg	cv412	XVal Session 48	1	XVal Session 48-Typing - Text-1		2012-07-13 14:12:52.402000
	Edit pad (rev 1238)		nic	cv403	XVal Session 48	1	XVal Session 48-Typing - Text-1		2012-07-13 14:12:52.459000
	Edit pad (rev 1239)		sluggo	cv411	XVal Session 48	1	XVal Session 48-Typing - Text-1		2012-07-13 14:12:53.027000
	Edit pad (rev 1240)		greg	cv412	XVal Session 48	1	XVal Session 48-Typing - Text-1		2012-07-13 14:12:53.053000
	Edit pad (rev 1241)		sluggo	cv411	XVal Session 48	1	XVal Session 48-Typing - Text-1		2012-07-13 14:12:53.526000
	Edit pad (rev 1242)		greg	cv412	XVal Session 48	1	XVal Session 48-Typing - Text-1		2012-07-13 14:12:53.553000
	Edit pad (rev 1243)		sluggo	cv411	XVal Session 48	1	XVal Session 48-Typing - Text-1		2012-07-13 14:12:54.027000
	Edit pad (rev 1244)		greg	cv412	XVal Session 48	1	XVal Session 48-Typing - Text-1		2012-07-13 14:12:54.055000
	Edit pad (rev 1245)		nic	cv403	XVal Session 48	1	XVal Session 48-Typing - Text-1		2012-07-13 14:12:54.169000
	Edit pad (rev 1246)		sluggo	cv411	XVal Session 48	1	XVal Session 48-Typing - Text-1		2012-07-13 14:12:54.527000
	Edit pad (rev 1247)		greg	cv412	XVal Session 48	1	XVal Session 48-Typing - Text-1		2012-07-13 14:12:54.552000
	Edit pad (rev 1248)		nic	cv403	XVal Session 48	1	XVal Session 48-Typing - Text-1		2012-07-13 14:12:54.659000
	Edit pad (rev 1249)		sluggo	cv411	XVal Session 48	1	XVal Session 48-Typing - Text-1		2012-07-13 14:12:55.028000
	Edit pad (rev 1250)		greg	cv412	XVal Session 48	1	XVal Session 48-Typing - Text-1		2012-07-13 14:12:55.079000
	Chat	Dragon flower please stop and erase from in addition!!!	Xing	cv400	XVal Session 48	1	XVal Session 48-Typing - Text-1		2012-07-13 14:12:55.452000
	Edit pad (rev 1251)		sluggo	cv411	XVal Session 48	1	XVal Session 48-Typing - Text-1		2012-07-13 14:12:55.529000
	Edit pad (rev 1252)		greg	cv412	XVal Session 48	1	XVal Session 48-Typing - Text-1		2012-07-13 14:12:55.553000
	Edit pad (rev 1253)		greg	cv412	XVal Session 48	1	XVal Session 48-Typing - Text-1		2012-07-13 14:12:56.055000
	Edit pad (rev 1254)		greg	cv412	XVal Session 48	1	XVal Session 48-Typing - Text-1		2012-07-13 14:12:56.661000
	Edit pad (rev 1255)		greg	cv412	XVal Session 48	1	XVal Session 48-Typing - Text-1		2012-07-13 14:12:57.162000
	Edit pad (rev 1256)		greg	cv412	XVal Session 48	1	XVal Session 48-Typing - Text-1		2012-07-13 14:12:57.664000
	Edit pad (rev 1257)		nic	cv403	XVal Session 48	1	XVal Session 48-Typing - Text-1		2012-07-13 14:12:57.801000
	Edit pad (rev 1258)		greg	cv412	XVal Session 48	1	XVal Session 48-Typing - Text-1		2012-07-13 14:12:58.165000
	Edit pad (rev 1259)		nic	cv403	XVal Session 48	1	XVal Session 48-Typing - Text-1		2012-07-13 14:12:58.303000
	Edit pad (rev 1260)		greg	cv412	XVal Session 48	1	XVal Session 48-Typing - Text-1		2012-07-13 14:12:58.679000
	Edit pad (rev 1261)		nic	cv403	XVal Session 48	1	XVal Session 48-Typing - Text-1		2012-07-13 14:12:58.804000
	Edit pad (rev 1262)		greg	cv412	XVal Session 48	1	XVal Session 48-Typing - Text-1		2012-07-13 14:12:59.178000
	Edit pad (rev 1263)		nic	cv403	XVal Session 48	1	XVal Session 48-Typing - Text-1		2012-07-13 14:12:59.316000
	Edit pad (rev 1264)		greg	cv412	XVal Session 48	1	XVal Session 48-Typing - Text-1		2012-07-13 14:12:59.679000
	Edit pad (rev 1265)		nic	cv403	XVal Session 48	1	XVal Session 48-Typing - Text-1		2012-07-13 14:13:00.180000
	Edit pad (rev 1266)		greg	cv412	XVal Session 48	1	XVal Session 48-Typing - Text-1		2012-07-13 14:13:00.268000
	Edit pad (rev 1267)		nic	cv403	XVal Session 48	1	XVal Session 48-Typing - Text-1		2012-07-13 14:13:00.679000
	Edit pad (rev 1268)		greg	cv412	XVal Session 48	1	XVal Session 48-Typing - Text-1		2012-07-13 14:13:00.681000
	Edit pad (rev 1269)		nic	cv403	XVal Session 48	1	XVal Session 48-Typing - Text-1		2012-07-13 14:13:01.178000
	Edit pad (rev 1270)		greg	cv412	XVal Session 48	1	XVal Session 48-Typing - Text-1		2012-07-13 14:13:01.181000
	Edit pad (rev 1271)		greg	cv412	XVal Session 48	1	XVal Session 48-Typing - Text-1		2012-07-13 14:13:01.684000
	Edit pad (rev 1272)		nic	cv403	XVal Session 48	1	XVal Session 48-Typing - Text-1		2012-07-13 14:13:01.691000
	Edit pad (rev 1273)		nic	cv403	XVal Session 48	1	XVal Session 48-Typing - Text-1		2012-07-13 14:13:02.179000
	Edit pad (rev 1274)		greg	cv412	XVal Session 48	1	XVal Session 48-Typing - Text-1		2012-07-13 14:13:02.232000
	Edit pad (rev 1275)		greg	cv412	XVal Session 48	1	XVal Session 48-Typing - Text-1		2012-07-13 14:13:02.757000
	Edit pad (rev 1276)		greg	cv412	XVal Session 48	1	XVal Session 48-Typing - Text-1		2012-07-13 14:13:03.258000
	Edit pad (rev 1277)		nic	cv403	XVal Session 48	1	XVal Session 48-Typing - Text-1		2012-07-13 14:13:03.713000
	Edit pad (rev 1278)		greg	cv412	XVal Session 48	1	XVal Session 48-Typing - Text-1		2012-07-13 14:13:03.756000
	Chat	someone is already doing that	Xing	cv400	XVal Session 48	1	XVal Session 48-Typing - Text-1		2012-07-13 14:13:04.135000
	Edit pad (rev 1279)		nic	cv403	XVal Session 48	1	XVal Session 48-Typing - Text-1		2012-07-13 14:13:04.210000
	Edit pad (rev 1280)		greg	cv412	XVal Session 48	1	XVal Session 48-Typing - Text-1		2012-07-13 14:13:04.257000
	Edit pad (rev 1281)		nic	cv403	XVal Session 48	1	XVal Session 48-Typing - Text-1		2012-07-13 14:13:04.729000
	Edit pad (rev 1282)		greg	cv412	XVal Session 48	1	XVal Session 48-Typing - Text-1		2012-07-13 14:13:04.760000
	Edit pad (rev 1283)		nic	cv403	XVal Session 48	1	XVal Session 48-Typing - Text-1		2012-07-13 14:13:05.221000
	Edit pad (rev 1284)		greg	cv412	XVal Session 48	1	XVal Session 48-Typing - Text-1		2012-07-13 14:13:05.260000
	Edit pad (rev 1285)		nic	cv403	XVal Session 48	1	XVal Session 48-Typing - Text-1		2012-07-13 14:13:05.725000
	Edit pad (rev 1286)		nic	cv403	XVal Session 48	1	XVal Session 48-Typing - Text-1		2012-07-13 14:13:06.216000
	Edit pad (rev 1287)		greg	cv412	XVal Session 48	1	XVal Session 48-Typing - Text-1		2012-07-13 14:13:07.767000
	Edit pad (rev 1288)		greg	cv412	XVal Session 48	1	XVal Session 48-Typing - Text-1		2012-07-13 14:13:08.267000
	Edit pad (rev 1289)		greg	cv412	XVal Session 48	1	XVal Session 48-Typing - Text-1		2012-07-13 14:13:08.773000
	Edit pad (rev 1290)		nic	cv403	XVal Session 48	1	XVal Session 48-Typing - Text-1		2012-07-13 14:13:09.261000
	Edit pad (rev 1291)		greg	cv412	XVal Session 48	1	XVal Session 48-Typing - Text-1		2012-07-13 14:13:09.273000
	Edit pad (rev 1292)		greg	cv412	XVal Session 48	1	XVal Session 48-Typing - Text-1		2012-07-13 14:13:09.773000
	Edit pad (rev 1293)		greg	cv412	XVal Session 48	1	XVal Session 48-Typing - Text-1		2012-07-13 14:13:10.273000
	Edit pad (rev 1294)		nic	cv403	XVal Session 48	1	XVal Session 48-Typing - Text-1		2012-07-13 14:13:10.359000
	Edit pad (rev 1295)		greg	cv412	XVal Session 48	1	XVal Session 48-Typing - Text-1		2012-07-13 14:13:10.775000
	Edit pad (rev 1296)		nic	cv403	XVal Session 48	1	XVal Session 48-Typing - Text-1		2012-07-13 14:13:10.861000
	Edit pad (rev 1297)		greg	cv412	XVal Session 48	1	XVal Session 48-Typing - Text-1		2012-07-13 14:13:11.274000
	Edit pad (rev 1298)		nic	cv403	XVal Session 48	1	XVal Session 48-Typing - Text-1		2012-07-13 14:13:11.367000
	Edit pad (rev 1299)		greg	cv412	XVal Session 48	1	XVal Session 48-Typing - Text-1		2012-07-13 14:13:11.774000
	Edit pad (rev 1300)		greg	cv412	XVal Session 48	1	XVal Session 48-Typing - Text-1		2012-07-13 14:13:12.275000
	Edit pad (rev 1301)		greg	cv412	XVal Session 48	1	XVal Session 48-Typing - Text-1		2012-07-13 14:13:12.777000
	Edit pad (rev 1302)		greg	cv412	XVal Session 48	1	XVal Session 48-Typing - Text-1		2012-07-13 14:13:13.274000
	Edit pad (rev 1303)		sluggo	cv411	XVal Session 48	1	XVal Session 48-Typing - Text-1		2012-07-13 14:13:13.574000
	Edit pad (rev 1304)		greg	cv412	XVal Session 48	1	XVal Session 48-Typing - Text-1		2012-07-13 14:13:13.774000
	Edit pad (rev 1305)		greg	cv412	XVal Session 48	1	XVal Session 48-Typing - Text-1		2012-07-13 14:13:14.281000
	Edit pad (rev 1306)		sluggo	cv411	XVal Session 48	1	XVal Session 48-Typing - Text-1		2012-07-13 14:13:14.411000
	Edit pad (rev 1307)		greg	cv412	XVal Session 48	1	XVal Session 48-Typing - Text-1		2012-07-13 14:13:14.789000
	Edit pad (rev 1308)		nic	cv403	XVal Session 48	1	XVal Session 48-Typing - Text-1		2012-07-13 14:13:14.889000
	Edit pad (rev 1309)		greg	cv412	XVal Session 48	1	XVal Session 48-Typing - Text-1		2012-07-13 14:13:15.290000
	Edit pad (rev 1310)		nic	cv403	XVal Session 48	1	XVal Session 48-Typing - Text-1		2012-07-13 14:13:15.386000
	Edit pad (rev 1311)		sluggo	cv411	XVal Session 48	1	XVal Session 48-Typing - Text-1		2012-07-13 14:13:15.602000
	Edit pad (rev 1312)		nic	cv403	XVal Session 48	1	XVal Session 48-Typing - Text-1		2012-07-13 14:13:15.896000
	Edit pad (rev 1313)		greg	cv412	XVal Session 48	1	XVal Session 48-Typing - Text-1		2012-07-13 14:13:15.941000
	Edit pad (rev 1314)		sluggo	cv411	XVal Session 48	1	XVal Session 48-Typing - Text-1		2012-07-13 14:13:16.100000
	Edit pad (rev 1315)		greg	cv412	XVal Session 48	1	XVal Session 48-Typing - Text-1		2012-07-13 14:13:16.443000
	Edit pad (rev 1316)		sluggo	cv411	XVal Session 48	1	XVal Session 48-Typing - Text-1		2012-07-13 14:13:16.608000
	Edit pad (rev 1317)		nic	cv403	XVal Session 48	1	XVal Session 48-Typing - Text-1		2012-07-13 14:13:16.643000
	Edit pad (rev 1318)		greg	cv412	XVal Session 48	1	XVal Session 48-Typing - Text-1		2012-07-13 14:13:16.942000
	Edit pad (rev 1319)		sluggo	cv411	XVal Session 48	1	XVal Session 48-Typing - Text-1		2012-07-13 14:13:17.107000
	Edit pad (rev 1320)		nic	cv403	XVal Session 48	1	XVal Session 48-Typing - Text-1		2012-07-13 14:13:17.151000
	Edit pad (rev 1321)		greg	cv412	XVal Session 48	1	XVal Session 48-Typing - Text-1		2012-07-13 14:13:17.444000
	Edit pad (rev 1322)		nic	cv403	XVal Session 48	1	XVal Session 48-Typing - Text-1		2012-07-13 14:13:17.871000
	Edit pad (rev 1323)		sluggo	cv411	XVal Session 48	1	XVal Session 48-Typing - Text-1		2012-07-13 14:13:18.356000
	Edit pad (rev 1324)		nic	cv403	XVal Session 48	1	XVal Session 48-Typing - Text-1		2012-07-13 14:13:18.382000
	Edit pad (rev 1325)		sluggo	cv411	XVal Session 48	1	XVal Session 48-Typing - Text-1		2012-07-13 14:13:18.856000
	Edit pad (rev 1326)		nic	cv403	XVal Session 48	1	XVal Session 48-Typing - Text-1		2012-07-13 14:13:18.873000
	Edit pad (rev 1327)		sluggo	cv411	XVal Session 48	1	XVal Session 48-Typing - Text-1		2012-07-13 14:13:19.356000
	Edit pad (rev 1328)		nic	cv403	XVal Session 48	1	XVal Session 48-Typing - Text-1		2012-07-13 14:13:19.380000
	Edit pad (rev 1329)		sluggo	cv411	XVal Session 48	1	XVal Session 48-Typing - Text-1		2012-07-13 14:13:19.882000
	Edit pad (rev 1330)		sluggo	cv411	XVal Session 48	1	XVal Session 48-Typing - Text-1		2012-07-13 14:13:20.382000
	Edit pad (rev 1331)		sluggo	cv411	XVal Session 48	1	XVal Session 48-Typing - Text-1		2012-07-13 14:13:20.883000
	Edit pad (rev 1332)		nic	cv403	XVal Session 48	1	XVal Session 48-Typing - Text-1		2012-07-13 14:13:21.217000
	Edit pad (rev 1333)		nic	cv403	XVal Session 48	1	XVal Session 48-Typing - Text-1		2012-07-13 14:13:21.728000
	Edit pad (rev 1334)		sluggo	cv411	XVal Session 48	1	XVal Session 48-Typing - Text-1		2012-07-13 14:13:21.979000
	Edit pad (rev 1335)		nic	cv403	XVal Session 48	1	XVal Session 48-Typing - Text-1		2012-07-13 14:13:22.455000
	Edit pad (rev 1336)		sluggo	cv411	XVal Session 48	1	XVal Session 48-Typing - Text-1		2012-07-13 14:13:22.480000
	Edit pad (rev 1337)		nic	cv403	XVal Session 48	1	XVal Session 48-Typing - Text-1		2012-07-13 14:13:22.959000
	Edit pad (rev 1338)		sluggo	cv411	XVal Session 48	1	XVal Session 48-Typing - Text-1		2012-07-13 14:13:22.981000
	Edit pad (rev 1339)		nic	cv403	XVal Session 48	1	XVal Session 48-Typing - Text-1		2012-07-13 14:13:23.456000
	Edit pad (rev 1340)		sluggo	cv411	XVal Session 48	1	XVal Session 48-Typing - Text-1		2012-07-13 14:13:23.480000
	Edit pad (rev 1341)		nic	cv403	XVal Session 48	1	XVal Session 48-Typing - Text-1		2012-07-13 14:13:23.961000
	Edit pad (rev 1342)		sluggo	cv411	XVal Session 48	1	XVal Session 48-Typing - Text-1		2012-07-13 14:13:23.983000
	Edit pad (rev 1343)		greg	cv412	XVal Session 48	1	XVal Session 48-Typing - Text-1		2012-07-13 14:13:24.460000
	Edit pad (rev 1344)		nic	cv403	XVal Session 48	1	XVal Session 48-Typing - Text-1		2012-07-13 14:13:24.462000
	Edit pad (rev 1345)		nic	cv403	XVal Session 48	1	XVal Session 48-Typing - Text-1		2012-07-13 14:13:24.962000
	Edit pad (rev 1346)		nic	cv403	XVal Session 48	1	XVal Session 48-Typing - Text-1		2012-07-13 14:13:25.458000
	Edit pad (rev 1347)		nic	cv403	XVal Session 48	1	XVal Session 48-Typing - Text-1		2012-07-13 14:13:25.969000
	Edit pad (rev 1348)		sluggo	cv411	XVal Session 48	1	XVal Session 48-Typing - Text-1		2012-07-13 14:13:26.494000
	Edit pad (rev 1349)		sluggo	cv411	XVal Session 48	1	XVal Session 48-Typing - Text-1		2012-07-13 14:13:26.994000
	Edit pad (rev 1350)		nic	cv403	XVal Session 48	1	XVal Session 48-Typing - Text-1		2012-07-13 14:13:27.099000
	Edit pad (rev 1351)		sluggo	cv411	XVal Session 48	1	XVal Session 48-Typing - Text-1		2012-07-13 14:13:27.495000
	Edit pad (rev 1352)		nic	cv403	XVal Session 48	1	XVal Session 48-Typing - Text-1		2012-07-13 14:13:27.631000
	Edit pad (rev 1353)		sluggo	cv411	XVal Session 48	1	XVal Session 48-Typing - Text-1		2012-07-13 14:13:27.993000
	Edit pad (rev 1354)		nic	cv403	XVal Session 48	1	XVal Session 48-Typing - Text-1		2012-07-13 14:13:28.095000
	Edit pad (rev 1355)		sluggo	cv411	XVal Session 48	1	XVal Session 48-Typing - Text-1		2012-07-13 14:13:28.495000
	Edit pad (rev 1356)		nic	cv403	XVal Session 48	1	XVal Session 48-Typing - Text-1		2012-07-13 14:13:28.599000
	Edit pad (rev 1357)		sluggo	cv411	XVal Session 48	1	XVal Session 48-Typing - Text-1		2012-07-13 14:13:28.994000
	Edit pad (rev 1358)		nic	cv403	XVal Session 48	1	XVal Session 48-Typing - Text-1		2012-07-13 14:13:29.097000
	Edit pad (rev 1359)		sluggo	cv411	XVal Session 48	1	XVal Session 48-Typing - Text-1		2012-07-13 14:13:29.492000
	Edit pad (rev 1360)		nic	cv403	XVal Session 48	1	XVal Session 48-Typing - Text-1		2012-07-13 14:13:29.594000
	Edit pad (rev 1361)		sluggo	cv411	XVal Session 48	1	XVal Session 48-Typing - Text-1		2012-07-13 14:13:29.997000
	Edit pad (rev 1362)		nic	cv403	XVal Session 48	1	XVal Session 48-Typing - Text-1		2012-07-13 14:13:30.101000
	Edit pad (rev 1363)		sluggo	cv411	XVal Session 48	1	XVal Session 48-Typing - Text-1		2012-07-13 14:13:30.497000
	Edit pad (rev 1364)		nic	cv403	XVal Session 48	1	XVal Session 48-Typing - Text-1		2012-07-13 14:13:30.602000
	Edit pad (rev 1365)		greg	cv412	XVal Session 48	1	XVal Session 48-Typing - Text-1		2012-07-13 14:13:30.910000
	Edit pad (rev 1366)		sluggo	cv411	XVal Session 48	1	XVal Session 48-Typing - Text-1		2012-07-13 14:13:31
	Edit pad (rev 1367)		nic	cv403	XVal Session 48	1	XVal Session 48-Typing - Text-1		2012-07-13 14:13:31.105000
	Edit pad (rev 1368)		sluggo	cv411	XVal Session 48	1	XVal Session 48-Typing - Text-1		2012-07-13 14:13:31.502000
	Edit pad (rev 1369)		greg	cv412	XVal Session 48	1	XVal Session 48-Typing - Text-1		2012-07-13 14:13:31.530000
	Edit pad (rev 1370)		nic	cv403	XVal Session 48	1	XVal Session 48-Typing - Text-1		2012-07-13 14:13:31.609000
	Chat	DRagon Flower!!!!	Xing	cv400	XVal Session 48	1	XVal Session 48-Typing - Text-1		2012-07-13 14:13:31.810000
	Edit pad (rev 1371)		sluggo	cv411	XVal Session 48	1	XVal Session 48-Typing - Text-1		2012-07-13 14:13:32.006000
	Edit pad (rev 1372)		greg	cv412	XVal Session 48	1	XVal Session 48-Typing - Text-1		2012-07-13 14:13:32.032000
	Edit pad (rev 1373)		nic	cv403	XVal Session 48	1	XVal Session 48-Typing - Text-1		2012-07-13 14:13:32.113000
	Edit pad (rev 1374)		greg	cv412	XVal Session 48	1	XVal Session 48-Typing - Text-1		2012-07-13 14:13:32.533000
	Edit pad (rev 1375)		nic	cv403	XVal Session 48	1	XVal Session 48-Typing - Text-1		2012-07-13 14:13:32.620000
	Edit pad (rev 1376)		sluggo	cv411	XVal Session 48	1	XVal Session 48-Typing - Text-1		2012-07-13 14:13:32.842000
	Edit pad (rev 1377)		greg	cv412	XVal Session 48	1	XVal Session 48-Typing - Text-1		2012-07-13 14:13:33.033000
	Edit pad (rev 1378)		nic	cv403	XVal Session 48	1	XVal Session 48-Typing - Text-1		2012-07-13 14:13:33.112000
	Edit pad (rev 1379)		sluggo	cv411	XVal Session 48	1	XVal Session 48-Typing - Text-1		2012-07-13 14:13:33.342000
	Edit pad (rev 1380)		greg	cv412	XVal Session 48	1	XVal Session 48-Typing - Text-1		2012-07-13 14:13:33.533000
	Edit pad (rev 1381)		nic	cv403	XVal Session 48	1	XVal Session 48-Typing - Text-1		2012-07-13 14:13:33.614000
	Edit pad (rev 1382)		sluggo	cv411	XVal Session 48	1	XVal Session 48-Typing - Text-1		2012-07-13 14:13:33.846000
	Edit pad (rev 1383)		greg	cv412	XVal Session 48	1	XVal Session 48-Typing - Text-1		2012-07-13 14:13:34.052000
	Edit pad (rev 1384)		nic	cv403	XVal Session 48	1	XVal Session 48-Typing - Text-1		2012-07-13 14:13:34.123000
	Edit pad (rev 1385)		sluggo	cv411	XVal Session 48	1	XVal Session 48-Typing - Text-1		2012-07-13 14:13:34.347000
	Edit pad (rev 1386)		greg	cv412	XVal Session 48	1	XVal Session 48-Typing - Text-1		2012-07-13 14:13:34.572000
	Edit pad (rev 1387)		nic	cv403	XVal Session 48	1	XVal Session 48-Typing - Text-1		2012-07-13 14:13:34.618000
	Edit pad (rev 1388)		sluggo	cv411	XVal Session 48	1	XVal Session 48-Typing - Text-1		2012-07-13 14:13:34.848000
	Edit pad (rev 1389)		greg	cv412	XVal Session 48	1	XVal Session 48-Typing - Text-1		2012-07-13 14:13:35.091000
	Edit pad (rev 1390)		nic	cv403	XVal Session 48	1	XVal Session 48-Typing - Text-1		2012-07-13 14:13:35.118000
	Edit pad (rev 1391)		sluggo	cv411	XVal Session 48	1	XVal Session 48-Typing - Text-1		2012-07-13 14:13:35.346000
	Edit pad (rev 1392)		nic	cv403	XVal Session 48	1	XVal Session 48-Typing - Text-1		2012-07-13 14:13:35.618000
	Edit pad (rev 1393)		greg	cv412	XVal Session 48	1	XVal Session 48-Typing - Text-1		2012-07-13 14:13:35.701000
	Edit pad (rev 1394)		greg	cv412	XVal Session 48	1	XVal Session 48-Typing - Text-1		2012-07-13 14:13:36.209000
	Edit pad (rev 1395)		sluggo	cv411	XVal Session 48	1	XVal Session 48-Typing - Text-1		2012-07-13 14:13:36.311000
	Edit pad (rev 1396)		nic	cv403	XVal Session 48	1	XVal Session 48-Typing - Text-1		2012-07-13 14:13:36.359000
	Edit pad (rev 1397)		greg	cv412	XVal Session 48	1	XVal Session 48-Typing - Text-1		2012-07-13 14:13:36.709000
	Edit pad (rev 1398)		nic	cv403	XVal Session 48	1	XVal Session 48-Typing - Text-1		2012-07-13 14:13:36.869000
	Edit pad (rev 1399)		sluggo	cv411	XVal Session 48	1	XVal Session 48-Typing - Text-1		2012-07-13 14:13:37.157000
	Edit pad (rev 1400)		greg	cv412	XVal Session 48	1	XVal Session 48-Typing - Text-1		2012-07-13 14:13:37.209000
	Edit pad (rev 1401)		nic	cv403	XVal Session 48	1	XVal Session 48-Typing - Text-1		2012-07-13 14:13:37.360000
	Edit pad (rev 1402)		sluggo	cv411	XVal Session 48	1	XVal Session 48-Typing - Text-1		2012-07-13 14:13:37.657000
	Edit pad (rev 1403)		greg	cv412	XVal Session 48	1	XVal Session 48-Typing - Text-1		2012-07-13 14:13:37.707000
	Edit pad (rev 1404)		nic	cv403	XVal Session 48	1	XVal Session 48-Typing - Text-1		2012-07-13 14:13:37.858000
	Edit pad (rev 1405)		nic	cv403	XVal Session 48	1	XVal Session 48-Typing - Text-1		2012-07-13 14:13:38.358000
	Edit pad (rev 1406)		sluggo	cv411	XVal Session 48	1	XVal Session 48-Typing - Text-1		2012-07-13 14:13:38.452000
	Edit pad (rev 1407)		greg	cv412	XVal Session 48	1	XVal Session 48-Typing - Text-1		2012-07-13 14:13:38.796000
	Edit pad (rev 1408)		nic	cv403	XVal Session 48	1	XVal Session 48-Typing - Text-1		2012-07-13 14:13:38.859000
	Edit pad (rev 1409)		sluggo	cv411	XVal Session 48	1	XVal Session 48-Typing - Text-1		2012-07-13 14:13:38.952000
	Edit pad (rev 1410)		nic	cv403	XVal Session 48	1	XVal Session 48-Typing - Text-1		2012-07-13 14:13:39.376000
	Edit pad (rev 1411)		sluggo	cv411	XVal Session 48	1	XVal Session 48-Typing - Text-1		2012-07-13 14:13:39.454000
	Edit pad (rev 1412)		nic	cv403	XVal Session 48	1	XVal Session 48-Typing - Text-1		2012-07-13 14:13:39.867000
	Edit pad (rev 1413)		sluggo	cv411	XVal Session 48	1	XVal Session 48-Typing - Text-1		2012-07-13 14:13:39.955000
	Edit pad (rev 1414)		nic	cv403	XVal Session 48	1	XVal Session 48-Typing - Text-1		2012-07-13 14:13:40.363000
	Edit pad (rev 1415)		sluggo	cv411	XVal Session 48	1	XVal Session 48-Typing - Text-1		2012-07-13 14:13:40.576000
	Edit pad (rev 1416)		greg	cv412	XVal Session 48	1	XVal Session 48-Typing - Text-1		2012-07-13 14:13:40.740000
	Edit pad (rev 1417)		nic	cv403	XVal Session 48	1	XVal Session 48-Typing - Text-1		2012-07-13 14:13:40.860000
	Edit pad (rev 1418)		greg	cv412	XVal Session 48	1	XVal Session 48-Typing - Text-1		2012-07-13 14:13:41.243000
	Edit pad (rev 1419)		nic	cv403	XVal Session 48	1	XVal Session 48-Typing - Text-1		2012-07-13 14:13:41.361000
	Edit pad (rev 1420)		greg	cv412	XVal Session 48	1	XVal Session 48-Typing - Text-1		2012-07-13 14:13:41.741000
	Edit pad (rev 1421)		nic	cv403	XVal Session 48	1	XVal Session 48-Typing - Text-1		2012-07-13 14:13:41.864000
	Edit pad (rev 1422)		greg	cv412	XVal Session 48	1	XVal Session 48-Typing - Text-1		2012-07-13 14:13:42.242000
	Edit pad (rev 1423)		nic	cv403	XVal Session 48	1	XVal Session 48-Typing - Text-1		2012-07-13 14:13:42.369000
	Edit pad (rev 1424)		greg	cv412	XVal Session 48	1	XVal Session 48-Typing - Text-1		2012-07-13 14:13:42.743000
	Edit pad (rev 1425)		sluggo	cv411	XVal Session 48	1	XVal Session 48-Typing - Text-1		2012-07-13 14:13:42.811000
	Edit pad (rev 1426)		nic	cv403	XVal Session 48	1	XVal Session 48-Typing - Text-1		2012-07-13 14:13:42.881000
	Edit pad (rev 1427)		greg	cv412	XVal Session 48	1	XVal Session 48-Typing - Text-1		2012-07-13 14:13:43.243000
	Edit pad (rev 1428)		sluggo	cv411	XVal Session 48	1	XVal Session 48-Typing - Text-1		2012-07-13 14:13:43.317000
	Edit pad (rev 1429)		nic	cv403	XVal Session 48	1	XVal Session 48-Typing - Text-1		2012-07-13 14:13:43.393000
	Edit pad (rev 1430)		sluggo	cv411	XVal Session 48	1	XVal Session 48-Typing - Text-1		2012-07-13 14:13:43.819000
	Edit pad (rev 1431)		nic	cv403	XVal Session 48	1	XVal Session 48-Typing - Text-1		2012-07-13 14:13:43.888000
	Edit pad (rev 1432)		sluggo	cv411	XVal Session 48	1	XVal Session 48-Typing - Text-1		2012-07-13 14:13:44.319000
	Edit pad (rev 1433)		greg	cv412	XVal Session 48	1	XVal Session 48-Typing - Text-1		2012-07-13 14:13:44.373000
	Edit pad (rev 1434)		sluggo	cv411	XVal Session 48	1	XVal Session 48-Typing - Text-1		2012-07-13 14:13:44.819000
	Edit pad (rev 1435)		greg	cv412	XVal Session 48	1	XVal Session 48-Typing - Text-1		2012-07-13 14:13:44.875000
	Edit pad (rev 1436)		sluggo	cv411	XVal Session 48	1	XVal Session 48-Typing - Text-1		2012-07-13 14:13:45.319000
	Edit pad (rev 1437)		greg	cv412	XVal Session 48	1	XVal Session 48-Typing - Text-1		2012-07-13 14:13:45.375000
	Edit pad (rev 1438)		nic	cv403	XVal Session 48	1	XVal Session 48-Typing - Text-1		2012-07-13 14:13:45.422000
	Edit pad (rev 1439)		sluggo	cv411	XVal Session 48	1	XVal Session 48-Typing - Text-1		2012-07-13 14:13:45.818000
	Edit pad (rev 1440)		greg	cv412	XVal Session 48	1	XVal Session 48-Typing - Text-1		2012-07-13 14:13:45.874000
	Edit pad (rev 1441)		nic	cv403	XVal Session 48	1	XVal Session 48-Typing - Text-1		2012-07-13 14:13:45.920000
	Edit pad (rev 1442)		sluggo	cv411	XVal Session 48	1	XVal Session 48-Typing - Text-1		2012-07-13 14:13:46.318000
	Edit pad (rev 1443)		greg	cv412	XVal Session 48	1	XVal Session 48-Typing - Text-1		2012-07-13 14:13:46.373000
	Edit pad (rev 1444)		sluggo	cv411	XVal Session 48	1	XVal Session 48-Typing - Text-1		2012-07-13 14:13:46.818000
	Edit pad (rev 1445)		greg	cv412	XVal Session 48	1	XVal Session 48-Typing - Text-1		2012-07-13 14:13:46.874000
	Edit pad (rev 1446)		sluggo	cv411	XVal Session 48	1	XVal Session 48-Typing - Text-1		2012-07-13 14:13:47.319000
	Edit pad (rev 1447)		greg	cv412	XVal Session 48	1	XVal Session 48-Typing - Text-1		2012-07-13 14:13:47.376000
	Edit pad (rev 1448)		greg	cv412	XVal Session 48	1	XVal Session 48-Typing - Text-1		2012-07-13 14:13:47.876000
	Edit pad (rev 1449)		sluggo	cv411	XVal Session 48	1	XVal Session 48-Typing - Text-1		2012-07-13 14:13:47.897000
	Edit pad (rev 1450)		greg	cv412	XVal Session 48	1	XVal Session 48-Typing - Text-1		2012-07-13 14:13:48.377000
	Edit pad (rev 1451)		nic	cv403	XVal Session 48	1	XVal Session 48-Typing - Text-1		2012-07-13 14:13:48.855000
	Edit pad (rev 1452)		greg	cv412	XVal Session 48	1	XVal Session 48-Typing - Text-1		2012-07-13 14:13:48.877000
	Edit pad (rev 1453)		nic	cv403	XVal Session 48	1	XVal Session 48-Typing - Text-1		2012-07-13 14:13:49.360000
	Edit pad (rev 1454)		greg	cv412	XVal Session 48	1	XVal Session 48-Typing - Text-1		2012-07-13 14:13:49.382000
	Edit pad (rev 1455)		sluggo	cv411	XVal Session 48	1	XVal Session 48-Typing - Text-1		2012-07-13 14:13:49.540000
	Edit pad (rev 1456)		greg	cv412	XVal Session 48	1	XVal Session 48-Typing - Text-1		2012-07-13 14:13:49.884000
	Edit pad (rev 1457)		sluggo	cv411	XVal Session 48	1	XVal Session 48-Typing - Text-1		2012-07-13 14:13:50.042000
	Edit pad (rev 1458)		greg	cv412	XVal Session 48	1	XVal Session 48-Typing - Text-1		2012-07-13 14:13:50.384000
	Edit pad (rev 1459)		sluggo	cv411	XVal Session 48	1	XVal Session 48-Typing - Text-1		2012-07-13 14:13:50.540000
	Edit pad (rev 1460)		nic	cv403	XVal Session 48	1	XVal Session 48-Typing - Text-1		2012-07-13 14:13:50.989000
	Edit pad (rev 1461)		sluggo	cv411	XVal Session 48	1	XVal Session 48-Typing - Text-1		2012-07-13 14:13:51.040000
	Edit pad (rev 1462)		nic	cv403	XVal Session 48	1	XVal Session 48-Typing - Text-1		2012-07-13 14:13:51.491000
	Edit pad (rev 1463)		sluggo	cv411	XVal Session 48	1	XVal Session 48-Typing - Text-1		2012-07-13 14:13:51.541000
	Edit pad (rev 1464)		greg	cv412	XVal Session 48	1	XVal Session 48-Typing - Text-1		2012-07-13 14:13:51.749000
	Edit pad (rev 1465)		sluggo	cv411	XVal Session 48	1	XVal Session 48-Typing - Text-1		2012-07-13 14:13:52.041000
	Edit pad (rev 1466)		greg	cv412	XVal Session 48	1	XVal Session 48-Typing - Text-1		2012-07-13 14:13:52.255000
	Edit pad (rev 1467)		sluggo	cv411	XVal Session 48	1	XVal Session 48-Typing - Text-1		2012-07-13 14:13:52.539000
	Edit pad (rev 1468)		greg	cv412	XVal Session 48	1	XVal Session 48-Typing - Text-1		2012-07-13 14:13:52.755000
	Edit pad (rev 1469)		sluggo	cv411	XVal Session 48	1	XVal Session 48-Typing - Text-1		2012-07-13 14:13:53.040000
	Edit pad (rev 1470)		greg	cv412	XVal Session 48	1	XVal Session 48-Typing - Text-1		2012-07-13 14:13:53.254000
	Edit pad (rev 1471)		greg	cv412	XVal Session 48	1	XVal Session 48-Typing - Text-1		2012-07-13 14:13:53.755000
	Edit pad (rev 1472)		nic	cv403	XVal Session 48	1	XVal Session 48-Typing - Text-1		2012-07-13 14:13:53.852000
	Edit pad (rev 1473)		greg	cv412	XVal Session 48	1	XVal Session 48-Typing - Text-1		2012-07-13 14:13:54.256000
	Edit pad (rev 1474)		nic	cv403	XVal Session 48	1	XVal Session 48-Typing - Text-1		2012-07-13 14:13:54.355000
	Edit pad (rev 1475)		sluggo	cv411	XVal Session 48	1	XVal Session 48-Typing - Text-1		2012-07-13 14:13:54.686000
	Edit pad (rev 1476)		greg	cv412	XVal Session 48	1	XVal Session 48-Typing - Text-1		2012-07-13 14:13:54.755000
	Edit pad (rev 1477)		nic	cv403	XVal Session 48	1	XVal Session 48-Typing - Text-1		2012-07-13 14:13:54.847000
	Edit pad (rev 1478)		sluggo	cv411	XVal Session 48	1	XVal Session 48-Typing - Text-1		2012-07-13 14:13:55.184000
	Edit pad (rev 1479)		greg	cv412	XVal Session 48	1	XVal Session 48-Typing - Text-1		2012-07-13 14:13:55.257000
	Edit pad (rev 1480)		nic	cv403	XVal Session 48	1	XVal Session 48-Typing - Text-1		2012-07-13 14:13:55.495000
	Edit pad (rev 1481)		sluggo	cv411	XVal Session 48	1	XVal Session 48-Typing - Text-1		2012-07-13 14:13:55.683000
	Edit pad (rev 1482)		greg	cv412	XVal Session 48	1	XVal Session 48-Typing - Text-1		2012-07-13 14:13:55.756000
	Edit pad (rev 1483)		nic	cv403	XVal Session 48	1	XVal Session 48-Typing - Text-1		2012-07-13 14:13:55.995000
	Edit pad (rev 1484)		sluggo	cv411	XVal Session 48	1	XVal Session 48-Typing - Text-1		2012-07-13 14:13:56.202000
	Edit pad (rev 1485)		greg	cv412	XVal Session 48	1	XVal Session 48-Typing - Text-1		2012-07-13 14:13:56.258000
	Edit pad (rev 1486)		nic	cv403	XVal Session 48	1	XVal Session 48-Typing - Text-1		2012-07-13 14:13:56.496000
	Edit pad (rev 1487)		sluggo	cv411	XVal Session 48	1	XVal Session 48-Typing - Text-1		2012-07-13 14:13:56.746000
	Edit pad (rev 1488)		greg	cv412	XVal Session 48	1	XVal Session 48-Typing - Text-1		2012-07-13 14:13:56.765000
	Edit pad (rev 1489)		nic	cv403	XVal Session 48	1	XVal Session 48-Typing - Text-1		2012-07-13 14:13:57.010000
	Edit pad (rev 1490)		sluggo	cv411	XVal Session 48	1	XVal Session 48-Typing - Text-1		2012-07-13 14:13:57.246000
	Edit pad (rev 1491)		greg	cv412	XVal Session 48	1	XVal Session 48-Typing - Text-1		2012-07-13 14:13:57.266000
	Edit pad (rev 1492)		nic	cv403	XVal Session 48	1	XVal Session 48-Typing - Text-1		2012-07-13 14:13:57.495000
	Edit pad (rev 1493)		sluggo	cv411	XVal Session 48	1	XVal Session 48-Typing - Text-1		2012-07-13 14:13:57.749000
	Edit pad (rev 1494)		greg	cv412	XVal Session 48	1	XVal Session 48-Typing - Text-1		2012-07-13 14:13:57.766000
	Edit pad (rev 1495)		nic	cv403	XVal Session 48	1	XVal Session 48-Typing - Text-1		2012-07-13 14:13:57.996000
	Edit pad (rev 1496)		greg	cv412	XVal Session 48	1	XVal Session 48-Typing - Text-1		2012-07-13 14:13:58.267000
	Edit pad (rev 1497)		nic	cv403	XVal Session 48	1	XVal Session 48-Typing - Text-1		2012-07-13 14:13:58.496000
	Edit pad (rev 1498)		greg	cv412	XVal Session 48	1	XVal Session 48-Typing - Text-1		2012-07-13 14:13:58.767000
	Edit pad (rev 1499)		sluggo	cv411	XVal Session 48	1	XVal Session 48-Typing - Text-1		2012-07-13 14:13:58.788000
	Edit pad (rev 1500)		sluggo	cv411	XVal Session 48	1	XVal Session 48-Typing - Text-1		2012-07-13 14:13:59.291000
	Edit pad (rev 1501)		greg	cv412	XVal Session 48	1	XVal Session 48-Typing - Text-1		2012-07-13 14:13:59.297000
	Edit pad (rev 1502)		sluggo	cv411	XVal Session 48	1	XVal Session 48-Typing - Text-1		2012-07-13 14:13:59.792000
	Edit pad (rev 1503)		greg	cv412	XVal Session 48	1	XVal Session 48-Typing - Text-1		2012-07-13 14:13:59.797000
	Edit pad (rev 1504)		sluggo	cv411	XVal Session 48	1	XVal Session 48-Typing - Text-1		2012-07-13 14:14:00.291000
	Edit pad (rev 1505)		greg	cv412	XVal Session 48	1	XVal Session 48-Typing - Text-1		2012-07-13 14:14:00.318000
	Edit pad (rev 1506)		sluggo	cv411	XVal Session 48	1	XVal Session 48-Typing - Text-1		2012-07-13 14:14:00.792000
	Edit pad (rev 1507)		greg	cv412	XVal Session 48	1	XVal Session 48-Typing - Text-1		2012-07-13 14:14:00.798000
	Edit pad (rev 1508)		nic	cv403	XVal Session 48	1	XVal Session 48-Typing - Text-1		2012-07-13 14:14:00.894000
	Edit pad (rev 1509)		sluggo	cv411	XVal Session 48	1	XVal Session 48-Typing - Text-1		2012-07-13 14:14:01.295000
	Edit pad (rev 1510)		greg	cv412	XVal Session 48	1	XVal Session 48-Typing - Text-1		2012-07-13 14:14:01.297000
	Edit pad (rev 1511)		nic	cv403	XVal Session 48	1	XVal Session 48-Typing - Text-1		2012-07-13 14:14:01.396000
	Edit pad (rev 1512)		sluggo	cv411	XVal Session 48	1	XVal Session 48-Typing - Text-1		2012-07-13 14:14:01.796000
	Edit pad (rev 1513)		greg	cv412	XVal Session 48	1	XVal Session 48-Typing - Text-1		2012-07-13 14:14:01.798000
	Edit pad (rev 1514)		nic	cv403	XVal Session 48	1	XVal Session 48-Typing - Text-1		2012-07-13 14:14:01.901000
	Edit pad (rev 1515)		sluggo	cv411	XVal Session 48	1	XVal Session 48-Typing - Text-1		2012-07-13 14:14:02.296000
	Edit pad (rev 1516)		greg	cv412	XVal Session 48	1	XVal Session 48-Typing - Text-1		2012-07-13 14:14:02.298000
	Edit pad (rev 1517)		nic	cv403	XVal Session 48	1	XVal Session 48-Typing - Text-1		2012-07-13 14:14:02.427000
	Edit pad (rev 1518)		sluggo	cv411	XVal Session 48	1	XVal Session 48-Typing - Text-1		2012-07-13 14:14:02.796000
	Edit pad (rev 1519)		greg	cv412	XVal Session 48	1	XVal Session 48-Typing - Text-1		2012-07-13 14:14:02.798000
	Edit pad (rev 1520)		nic	cv403	XVal Session 48	1	XVal Session 48-Typing - Text-1		2012-07-13 14:14:02.898000
	Edit pad (rev 1521)		sluggo	cv411	XVal Session 48	1	XVal Session 48-Typing - Text-1		2012-07-13 14:14:03.296000
	Edit pad (rev 1522)		greg	cv412	XVal Session 48	1	XVal Session 48-Typing - Text-1		2012-07-13 14:14:03.299000
	Edit pad (rev 1523)		nic	cv403	XVal Session 48	1	XVal Session 48-Typing - Text-1		2012-07-13 14:14:03.410000
	Edit pad (rev 1524)		greg	cv412	XVal Session 48	1	XVal Session 48-Typing - Text-1		2012-07-13 14:14:03.799000
	Edit pad (rev 1525)		nic	cv403	XVal Session 48	1	XVal Session 48-Typing - Text-1		2012-07-13 14:14:03.916000
	Edit pad (rev 1526)		greg	cv412	XVal Session 48	1	XVal Session 48-Typing - Text-1		2012-07-13 14:14:04.298000
	Edit pad (rev 1527)		sluggo	cv411	XVal Session 48	1	XVal Session 48-Typing - Text-1		2012-07-13 14:14:04.300000
	Edit pad (rev 1528)		nic	cv403	XVal Session 48	1	XVal Session 48-Typing - Text-1		2012-07-13 14:14:04.409000
	Edit pad (rev 1529)		sluggo	cv411	XVal Session 48	1	XVal Session 48-Typing - Text-1		2012-07-13 14:14:04.801000
	Edit pad (rev 1530)		nic	cv403	XVal Session 48	1	XVal Session 48-Typing - Text-1		2012-07-13 14:14:04.914000
	Edit pad (rev 1531)		greg	cv412	XVal Session 48	1	XVal Session 48-Typing - Text-1		2012-07-13 14:14:05.116000
	Edit pad (rev 1532)		sluggo	cv411	XVal Session 48	1	XVal Session 48-Typing - Text-1		2012-07-13 14:14:05.302000
	Edit pad (rev 1533)		nic	cv403	XVal Session 48	1	XVal Session 48-Typing - Text-1		2012-07-13 14:14:05.404000
	Edit pad (rev 1534)		greg	cv412	XVal Session 48	1	XVal Session 48-Typing - Text-1		2012-07-13 14:14:05.653000
	Edit pad (rev 1535)		nic	cv403	XVal Session 48	1	XVal Session 48-Typing - Text-1		2012-07-13 14:14:05.917000
	Edit pad (rev 1536)		sluggo	cv411	XVal Session 48	1	XVal Session 48-Typing - Text-1		2012-07-13 14:14:06.079000
	Edit pad (rev 1537)		greg	cv412	XVal Session 48	1	XVal Session 48-Typing - Text-1		2012-07-13 14:14:06.116000
	Edit pad (rev 1538)		sluggo	cv411	XVal Session 48	1	XVal Session 48-Typing - Text-1		2012-07-13 14:14:06.581000
	Edit pad (rev 1539)		greg	cv412	XVal Session 48	1	XVal Session 48-Typing - Text-1		2012-07-13 14:14:06.797000
	Edit pad (rev 1540)		sluggo	cv411	XVal Session 48	1	XVal Session 48-Typing - Text-1		2012-07-13 14:14:07.081000
	Edit pad (rev 1541)		greg	cv412	XVal Session 48	1	XVal Session 48-Typing - Text-1		2012-07-13 14:14:07.216000
	Edit pad (rev 1542)		sluggo	cv411	XVal Session 48	1	XVal Session 48-Typing - Text-1		2012-07-13 14:14:07.581000
	Edit pad (rev 1543)		greg	cv412	XVal Session 48	1	XVal Session 48-Typing - Text-1		2012-07-13 14:14:07.713000
	Edit pad (rev 1544)		sluggo	cv411	XVal Session 48	1	XVal Session 48-Typing - Text-1		2012-07-13 14:14:08.099000
	Edit pad (rev 1545)		greg	cv412	XVal Session 48	1	XVal Session 48-Typing - Text-1		2012-07-13 14:14:08.214000
	Edit pad (rev 1546)		sluggo	cv411	XVal Session 48	1	XVal Session 48-Typing - Text-1		2012-07-13 14:14:08.603000
	Edit pad (rev 1547)		nic	cv403	XVal Session 48	1	XVal Session 48-Typing - Text-1		2012-07-13 14:14:08.964000
	Edit pad (rev 1548)		sluggo	cv411	XVal Session 48	1	XVal Session 48-Typing - Text-1		2012-07-13 14:14:09.103000
	Edit pad (rev 1549)		nic	cv403	XVal Session 48	1	XVal Session 48-Typing - Text-1		2012-07-13 14:14:10.105000
	Edit pad (rev 1550)		sluggo	cv411	XVal Session 48	1	XVal Session 48-Typing - Text-1		2012-07-13 14:14:10.279000
	Edit pad (rev 1551)		nic	cv403	XVal Session 48	1	XVal Session 48-Typing - Text-1		2012-07-13 14:14:10.611000
	Edit pad (rev 1552)		sluggo	cv411	XVal Session 48	1	XVal Session 48-Typing - Text-1		2012-07-13 14:14:10.779000
	Chat	Dragon Flower stop tyoing the next paragraph and erase it!!!!	Xing	cv400	XVal Session 48	1	XVal Session 48-Typing - Text-1		2012-07-13 14:14:10.865000
	Edit pad (rev 1553)		nic	cv403	XVal Session 48	1	XVal Session 48-Typing - Text-1		2012-07-13 14:14:11.091000
	Edit pad (rev 1554)		sluggo	cv411	XVal Session 48	1	XVal Session 48-Typing - Text-1		2012-07-13 14:14:11.282000
	Edit pad (rev 1555)		nic	cv403	XVal Session 48	1	XVal Session 48-Typing - Text-1		2012-07-13 14:14:11.613000
	Edit pad (rev 1556)		sluggo	cv411	XVal Session 48	1	XVal Session 48-Typing - Text-1		2012-07-13 14:14:11.780000
	Edit pad (rev 1557)		nic	cv403	XVal Session 48	1	XVal Session 48-Typing - Text-1		2012-07-13 14:14:12.090000
	Edit pad (rev 1558)		sluggo	cv411	XVal Session 48	1	XVal Session 48-Typing - Text-1		2012-07-13 14:14:12.280000
	Edit pad (rev 1559)		nic	cv403	XVal Session 48	1	XVal Session 48-Typing - Text-1		2012-07-13 14:14:12.599000
	Edit pad (rev 1560)		sluggo	cv411	XVal Session 48	1	XVal Session 48-Typing - Text-1		2012-07-13 14:14:12.834000
	Edit pad (rev 1561)		sluggo	cv411	XVal Session 48	1	XVal Session 48-Typing - Text-1		2012-07-13 14:14:13.334000
	Edit pad (rev 1562)		nic	cv403	XVal Session 48	1	XVal Session 48-Typing - Text-1		2012-07-13 14:14:13.351000
	Edit pad (rev 1563)		sluggo	cv411	XVal Session 48	1	XVal Session 48-Typing - Text-1		2012-07-13 14:14:13.834000
	Edit pad (rev 1564)		nic	cv403	XVal Session 48	1	XVal Session 48-Typing - Text-1		2012-07-13 14:14:13.856000
	Edit pad (rev 1565)		sluggo	cv411	XVal Session 48	1	XVal Session 48-Typing - Text-1		2012-07-13 14:14:14.333000
	Edit pad (rev 1566)		nic	cv403	XVal Session 48	1	XVal Session 48-Typing - Text-1		2012-07-13 14:14:14.701000
	Edit pad (rev 1567)		sluggo	cv411	XVal Session 48	1	XVal Session 48-Typing - Text-1		2012-07-13 14:14:14.832000
	Edit pad (rev 1568)		nic	cv403	XVal Session 48	1	XVal Session 48-Typing - Text-1		2012-07-13 14:14:15.207000
	Edit pad (rev 1569)		sluggo	cv411	XVal Session 48	1	XVal Session 48-Typing - Text-1		2012-07-13 14:14:15.595000
	Edit pad (rev 1570)		nic	cv403	XVal Session 48	1	XVal Session 48-Typing - Text-1		2012-07-13 14:14:15.745000
	Edit pad (rev 1571)		nic	cv403	XVal Session 48	1	XVal Session 48-Typing - Text-1		2012-07-13 14:14:16.233000
	Edit pad (rev 1572)		nic	cv403	XVal Session 48	1	XVal Session 48-Typing - Text-1		2012-07-13 14:14:16.733000
	Edit pad (rev 1573)		sluggo	cv411	XVal Session 48	1	XVal Session 48-Typing - Text-1		2012-07-13 14:14:17.151000
	Edit pad (rev 1574)		nic	cv403	XVal Session 48	1	XVal Session 48-Typing - Text-1		2012-07-13 14:14:17.234000
	Edit pad (rev 1575)		sluggo	cv411	XVal Session 48	1	XVal Session 48-Typing - Text-1		2012-07-13 14:14:17.649000
	Edit pad (rev 1576)		nic	cv403	XVal Session 48	1	XVal Session 48-Typing - Text-1		2012-07-13 14:14:17.733000
	Edit pad (rev 1577)		sluggo	cv411	XVal Session 48	1	XVal Session 48-Typing - Text-1		2012-07-13 14:14:18.168000
	Edit pad (rev 1578)		nic	cv403	XVal Session 48	1	XVal Session 48-Typing - Text-1		2012-07-13 14:14:18.254000
	Edit pad (rev 1579)		sluggo	cv411	XVal Session 48	1	XVal Session 48-Typing - Text-1		2012-07-13 14:14:18.649000
	Edit pad (rev 1580)		sluggo	cv411	XVal Session 48	1	XVal Session 48-Typing - Text-1		2012-07-13 14:14:19.230000
	Edit pad (rev 1581)		sluggo	cv411	XVal Session 48	1	XVal Session 48-Typing - Text-1		2012-07-13 14:14:19.730000
	Edit pad (rev 1582)		sluggo	cv411	XVal Session 48	1	XVal Session 48-Typing - Text-1		2012-07-13 14:14:20.231000
	Edit pad (rev 1583)		sluggo	cv411	XVal Session 48	1	XVal Session 48-Typing - Text-1		2012-07-13 14:14:20.731000
	Edit pad (rev 1584)		sluggo	cv411	XVal Session 48	1	XVal Session 48-Typing - Text-1		2012-07-13 14:14:21.231000
	Edit pad (rev 1585)		sluggo	cv411	XVal Session 48	1	XVal Session 48-Typing - Text-1		2012-07-13 14:14:21.731000
	Edit pad (rev 1586)		sluggo	cv411	XVal Session 48	1	XVal Session 48-Typing - Text-1		2012-07-13 14:14:22.231000
	Edit pad (rev 1587)		sluggo	cv411	XVal Session 48	1	XVal Session 48-Typing - Text-1		2012-07-13 14:14:22.730000
	Edit pad (rev 1588)		sluggo	cv411	XVal Session 48	1	XVal Session 48-Typing - Text-1		2012-07-13 14:14:23.257000
	Edit pad (rev 1589)		sluggo	cv411	XVal Session 48	1	XVal Session 48-Typing - Text-1		2012-07-13 14:14:23.857000
	Edit pad (rev 1590)		sluggo	cv411	XVal Session 48	1	XVal Session 48-Typing - Text-1		2012-07-13 14:14:24.356000
	Edit pad (rev 1591)		sluggo	cv411	XVal Session 48	1	XVal Session 48-Typing - Text-1		2012-07-13 14:14:24.856000
	Edit pad (rev 1592)		sluggo	cv411	XVal Session 48	1	XVal Session 48-Typing - Text-1		2012-07-13 14:14:25.358000
	Edit pad (rev 1593)		Xing	cv400	XVal Session 48	1	XVal Session 48-Typing - Text-1		2012-07-13 14:14:25.900000
	Edit pad (rev 1594)		sluggo	cv411	XVal Session 48	1	XVal Session 48-Typing - Text-1		2012-07-13 14:14:26.468000
	Edit pad (rev 1595)		sluggo	cv411	XVal Session 48	1	XVal Session 48-Typing - Text-1		2012-07-13 14:14:26.967000
	Edit pad (rev 1596)		sluggo	cv411	XVal Session 48	1	XVal Session 48-Typing - Text-1		2012-07-13 14:14:27.597000
	Edit pad (rev 1597)		sluggo	cv411	XVal Session 48	1	XVal Session 48-Typing - Text-1		2012-07-13 14:14:28.098000
	Edit pad (rev 1598)		sluggo	cv411	XVal Session 48	1	XVal Session 48-Typing - Text-1		2012-07-13 14:14:28.598000
	Edit pad (rev 1599)		sluggo	cv411	XVal Session 48	1	XVal Session 48-Typing - Text-1		2012-07-13 14:14:29.103000
	Edit pad (rev 1600)		sluggo	cv411	XVal Session 48	1	XVal Session 48-Typing - Text-1		2012-07-13 14:14:29.602000
26967	Load Instructions			cv228	XVal Session 48	1	XVal Session 48-Typing - Numbers-1	192.54.222.3	2012-07-13 14:14:30
26968	Load Instructions			cv225	XVal Session 48	1	XVal Session 48-Typing - Numbers-1	192.54.222.3	2012-07-13 14:14:30
26969	Load Instructions			cv226	XVal Session 48	1	XVal Session 48-Typing - Numbers-1	192.54.222.3	2012-07-13 14:14:30
26970	Load Instructions			cv227	XVal Session 48	1	XVal Session 48-Typing - Numbers-1	192.54.222.11	2012-07-13 14:14:30
	Edit pad (rev 1601)		sluggo	cv411	XVal Session 48	1	XVal Session 48-Typing - Text-1		2012-07-13 14:14:30.102000
26981	Load Workspace			cv228	XVal Session 48	1	XVal Session 48-Typing - Numbers-1	192.54.222.3	2012-07-13 14:15:00
26982	Load Workspace			cv225	XVal Session 48	1	XVal Session 48-Typing - Numbers-1	192.54.222.3	2012-07-13 14:15:00
26983	Load Workspace			cv226	XVal Session 48	1	XVal Session 48-Typing - Numbers-1	192.54.222.3	2012-07-13 14:15:00
26984	Load Workspace			cv227	XVal Session 48	1	XVal Session 48-Typing - Numbers-1	192.54.222.11	2012-07-13 14:15:00
	Edit pad (rev 0)		Xing	cv400	XVal Session 48	1	XVal Session 48-Typing - Numbers-1		2012-07-13 14:15:05.754000
	Edit pad (rev 1)		Xing	cv400	XVal Session 48	1	XVal Session 48-Typing - Numbers-1		2012-07-13 14:15:06.257000
	Edit pad (rev 2)		Xing	cv400	XVal Session 48	1	XVal Session 48-Typing - Numbers-1		2012-07-13 14:15:06.760000
	Edit pad (rev 3)		Xing	cv400	XVal Session 48	1	XVal Session 48-Typing - Numbers-1		2012-07-13 14:15:07.273000
	Edit pad (rev 4)		Xing	cv400	XVal Session 48	1	XVal Session 48-Typing - Numbers-1		2012-07-13 14:15:07.769000
	Edit pad (rev 5)		Xing	cv400	XVal Session 48	1	XVal Session 48-Typing - Numbers-1		2012-07-13 14:15:08.263000
	Edit pad (rev 6)		Xing	cv400	XVal Session 48	1	XVal Session 48-Typing - Numbers-1		2012-07-13 14:15:09.523000
	Edit pad (rev 7)		Xing	cv400	XVal Session 48	1	XVal Session 48-Typing - Numbers-1		2012-07-13 14:15:10.026000
	Edit pad (rev 8)		Xing	cv400	XVal Session 48	1	XVal Session 48-Typing - Numbers-1		2012-07-13 14:15:10.536000
	Edit pad (rev 9)		nic	cv403	XVal Session 48	1	XVal Session 48-Typing - Numbers-1		2012-07-13 14:15:12.545000
	Edit pad (rev 10)		nic	cv403	XVal Session 48	1	XVal Session 48-Typing - Numbers-1		2012-07-13 14:15:13.024000
	Edit pad (rev 11)		nic	cv403	XVal Session 48	1	XVal Session 48-Typing - Numbers-1		2012-07-13 14:15:13.530000
	Edit pad (rev 12)		nic	cv403	XVal Session 48	1	XVal Session 48-Typing - Numbers-1		2012-07-13 14:15:14.025000
	Edit pad (rev 13)		nic	cv403	XVal Session 48	1	XVal Session 48-Typing - Numbers-1		2012-07-13 14:15:16.142000
	Edit pad (rev 14)		nic	cv403	XVal Session 48	1	XVal Session 48-Typing - Numbers-1		2012-07-13 14:15:16.639000
	Edit pad (rev 15)		nic	cv403	XVal Session 48	1	XVal Session 48-Typing - Numbers-1		2012-07-13 14:15:17.772000
	Edit pad (rev 16)		nic	cv403	XVal Session 48	1	XVal Session 48-Typing - Numbers-1		2012-07-13 14:15:18.279000
	Edit pad (rev 17)		nic	cv403	XVal Session 48	1	XVal Session 48-Typing - Numbers-1		2012-07-13 14:15:20.587000
	Chat	everyone please pay attention to what is here	Xing	cv400	XVal Session 48	1	XVal Session 48-Typing - Numbers-1		2012-07-13 14:15:21.318000
	Edit pad (rev 18)		nic	cv403	XVal Session 48	1	XVal Session 48-Typing - Numbers-1		2012-07-13 14:15:22.720000
	Edit pad (rev 19)		nic	cv403	XVal Session 48	1	XVal Session 48-Typing - Numbers-1		2012-07-13 14:15:23.219000
	Edit pad (rev 20)		nic	cv403	XVal Session 48	1	XVal Session 48-Typing - Numbers-1		2012-07-13 14:15:23.720000
	Edit pad (rev 21)		nic	cv403	XVal Session 48	1	XVal Session 48-Typing - Numbers-1		2012-07-13 14:15:24.218000
	Edit pad (rev 22)		nic	cv403	XVal Session 48	1	XVal Session 48-Typing - Numbers-1		2012-07-13 14:15:24.997000
	Chat	throughout the typing	Xing	cv400	XVal Session 48	1	XVal Session 48-Typing - Numbers-1		2012-07-13 14:15:25.879000
	Edit pad (rev 23)		nic	cv403	XVal Session 48	1	XVal Session 48-Typing - Numbers-1		2012-07-13 14:15:27.045000
	Edit pad (rev 24)		nic	cv403	XVal Session 48	1	XVal Session 48-Typing - Numbers-1		2012-07-13 14:15:27.541000
	Edit pad (rev 25)		nic	cv403	XVal Session 48	1	XVal Session 48-Typing - Numbers-1		2012-07-13 14:15:28.443000
	Edit pad (rev 26)		nic	cv403	XVal Session 48	1	XVal Session 48-Typing - Numbers-1		2012-07-13 14:15:28.963000
	Edit pad (rev 27)		nic	cv403	XVal Session 48	1	XVal Session 48-Typing - Numbers-1		2012-07-13 14:15:30.242000
	Chat	i wil take 4th	greg	cv412	XVal Session 48	1	XVal Session 48-Typing - Numbers-1		2012-07-13 14:15:30.650000
	Edit pad (rev 28)		nic	cv403	XVal Session 48	1	XVal Session 48-Typing - Numbers-1		2012-07-13 14:15:31.423000
	Edit pad (rev 29)		nic	cv403	XVal Session 48	1	XVal Session 48-Typing - Numbers-1		2012-07-13 14:15:31.925000
	Edit pad (rev 30)		nic	cv403	XVal Session 48	1	XVal Session 48-Typing - Numbers-1		2012-07-13 14:15:32.978000
	Edit pad (rev 31)		nic	cv403	XVal Session 48	1	XVal Session 48-Typing - Numbers-1		2012-07-13 14:15:33.479000
	Edit pad (rev 32)		greg	cv412	XVal Session 48	1	XVal Session 48-Typing - Numbers-1		2012-07-13 14:15:33.782000
	Edit pad (rev 33)		greg	cv412	XVal Session 48	1	XVal Session 48-Typing - Numbers-1		2012-07-13 14:15:34.282000
	Edit pad (rev 34)		greg	cv412	XVal Session 48	1	XVal Session 48-Typing - Numbers-1		2012-07-13 14:15:34.782000
	Edit pad (rev 35)		greg	cv412	XVal Session 48	1	XVal Session 48-Typing - Numbers-1		2012-07-13 14:15:35.848000
	Edit pad (rev 36)		greg	cv412	XVal Session 48	1	XVal Session 48-Typing - Numbers-1		2012-07-13 14:15:36.756000
	Edit pad (rev 37)		nic	cv403	XVal Session 48	1	XVal Session 48-Typing - Numbers-1		2012-07-13 14:15:36.797000
	Edit pad (rev 38)		greg	cv412	XVal Session 48	1	XVal Session 48-Typing - Numbers-1		2012-07-13 14:15:37.257000
	Edit pad (rev 39)		nic	cv403	XVal Session 48	1	XVal Session 48-Typing - Numbers-1		2012-07-13 14:15:37.298000
	Edit pad (rev 40)		greg	cv412	XVal Session 48	1	XVal Session 48-Typing - Numbers-1		2012-07-13 14:15:37.922000
	Edit pad (rev 41)		greg	cv412	XVal Session 48	1	XVal Session 48-Typing - Numbers-1		2012-07-13 14:15:38.422000
	Chat	Dargon flower that means you	Xing	cv400	XVal Session 48	1	XVal Session 48-Typing - Numbers-1		2012-07-13 14:15:38.539000
	Edit pad (rev 42)		nic	cv403	XVal Session 48	1	XVal Session 48-Typing - Numbers-1		2012-07-13 14:15:38.807000
	Edit pad (rev 43)		greg	cv412	XVal Session 48	1	XVal Session 48-Typing - Numbers-1		2012-07-13 14:15:38.920000
	Edit pad (rev 44)		nic	cv403	XVal Session 48	1	XVal Session 48-Typing - Numbers-1		2012-07-13 14:15:39.305000
	Edit pad (rev 45)		greg	cv412	XVal Session 48	1	XVal Session 48-Typing - Numbers-1		2012-07-13 14:15:39.420000
	Edit pad (rev 46)		nic	cv403	XVal Session 48	1	XVal Session 48-Typing - Numbers-1		2012-07-13 14:15:39.806000
	Edit pad (rev 47)		greg	cv412	XVal Session 48	1	XVal Session 48-Typing - Numbers-1		2012-07-13 14:15:39.919000
	Edit pad (rev 48)		greg	cv412	XVal Session 48	1	XVal Session 48-Typing - Numbers-1		2012-07-13 14:15:40.423000
	Edit pad (rev 49)		greg	cv412	XVal Session 48	1	XVal Session 48-Typing - Numbers-1		2012-07-13 14:15:40.924000
	Edit pad (rev 50)		greg	cv412	XVal Session 48	1	XVal Session 48-Typing - Numbers-1		2012-07-13 14:15:41.424000
	Edit pad (rev 51)		nic	cv403	XVal Session 48	1	XVal Session 48-Typing - Numbers-1		2012-07-13 14:15:41.507000
	Edit pad (rev 52)		greg	cv412	XVal Session 48	1	XVal Session 48-Typing - Numbers-1		2012-07-13 14:15:41.948000
	Edit pad (rev 53)		nic	cv403	XVal Session 48	1	XVal Session 48-Typing - Numbers-1		2012-07-13 14:15:42.004000
	Edit pad (rev 54)		greg	cv412	XVal Session 48	1	XVal Session 48-Typing - Numbers-1		2012-07-13 14:15:42.448000
	Edit pad (rev 55)		nic	cv403	XVal Session 48	1	XVal Session 48-Typing - Numbers-1		2012-07-13 14:15:42.797000
	Edit pad (rev 56)		greg	cv412	XVal Session 48	1	XVal Session 48-Typing - Numbers-1		2012-07-13 14:15:42.949000
	Chat	this is a group activity	Xing	cv400	XVal Session 48	1	XVal Session 48-Typing - Numbers-1		2012-07-13 14:15:43.282000
	Edit pad (rev 57)		nic	cv403	XVal Session 48	1	XVal Session 48-Typing - Numbers-1		2012-07-13 14:15:43.300000
	Edit pad (rev 58)		greg	cv412	XVal Session 48	1	XVal Session 48-Typing - Numbers-1		2012-07-13 14:15:43.447000
	Edit pad (rev 59)		greg	cv412	XVal Session 48	1	XVal Session 48-Typing - Numbers-1		2012-07-13 14:15:43.949000
	Edit pad (rev 60)		greg	cv412	XVal Session 48	1	XVal Session 48-Typing - Numbers-1		2012-07-13 14:15:44.447000
	Edit pad (rev 61)		greg	cv412	XVal Session 48	1	XVal Session 48-Typing - Numbers-1		2012-07-13 14:15:44.950000
	Edit pad (rev 62)		nic	cv403	XVal Session 48	1	XVal Session 48-Typing - Numbers-1		2012-07-13 14:15:45.241000
	Edit pad (rev 63)		greg	cv412	XVal Session 48	1	XVal Session 48-Typing - Numbers-1		2012-07-13 14:15:45.448000
	Edit pad (rev 64)		nic	cv403	XVal Session 48	1	XVal Session 48-Typing - Numbers-1		2012-07-13 14:15:45.845000
	Edit pad (rev 65)		greg	cv412	XVal Session 48	1	XVal Session 48-Typing - Numbers-1		2012-07-13 14:15:45.948000
	Edit pad (rev 66)		nic	cv403	XVal Session 48	1	XVal Session 48-Typing - Numbers-1		2012-07-13 14:15:46.342000
	Edit pad (rev 67)		greg	cv412	XVal Session 48	1	XVal Session 48-Typing - Numbers-1		2012-07-13 14:15:46.447000
	Edit pad (rev 68)		nic	cv403	XVal Session 48	1	XVal Session 48-Typing - Numbers-1		2012-07-13 14:15:46.843000
	Edit pad (rev 69)		greg	cv412	XVal Session 48	1	XVal Session 48-Typing - Numbers-1		2012-07-13 14:15:46.947000
	Edit pad (rev 70)		greg	cv412	XVal Session 48	1	XVal Session 48-Typing - Numbers-1		2012-07-13 14:15:47.449000
	Edit pad (rev 71)		greg	cv412	XVal Session 48	1	XVal Session 48-Typing - Numbers-1		2012-07-13 14:15:47.948000
	Edit pad (rev 72)		greg	cv412	XVal Session 48	1	XVal Session 48-Typing - Numbers-1		2012-07-13 14:15:48.450000
	Edit pad (rev 73)		greg	cv412	XVal Session 48	1	XVal Session 48-Typing - Numbers-1		2012-07-13 14:15:49.009000
	Edit pad (rev 74)		nic	cv403	XVal Session 48	1	XVal Session 48-Typing - Numbers-1		2012-07-13 14:15:49.402000
	Edit pad (rev 75)		greg	cv412	XVal Session 48	1	XVal Session 48-Typing - Numbers-1		2012-07-13 14:15:49.509000
	Edit pad (rev 76)		nic	cv403	XVal Session 48	1	XVal Session 48-Typing - Numbers-1		2012-07-13 14:15:49.905000
	Edit pad (rev 77)		greg	cv412	XVal Session 48	1	XVal Session 48-Typing - Numbers-1		2012-07-13 14:15:50.012000
	Edit pad (rev 78)		greg	cv412	XVal Session 48	1	XVal Session 48-Typing - Numbers-1		2012-07-13 14:15:50.509000
	Edit pad (rev 79)		nic	cv403	XVal Session 48	1	XVal Session 48-Typing - Numbers-1		2012-07-13 14:15:50.676000
	Edit pad (rev 80)		greg	cv412	XVal Session 48	1	XVal Session 48-Typing - Numbers-1		2012-07-13 14:15:51.011000
	Edit pad (rev 81)		nic	cv403	XVal Session 48	1	XVal Session 48-Typing - Numbers-1		2012-07-13 14:15:51.340000
	Edit pad (rev 82)		greg	cv412	XVal Session 48	1	XVal Session 48-Typing - Numbers-1		2012-07-13 14:15:51.511000
	Edit pad (rev 83)		greg	cv412	XVal Session 48	1	XVal Session 48-Typing - Numbers-1		2012-07-13 14:15:52.014000
	Edit pad (rev 84)		greg	cv412	XVal Session 48	1	XVal Session 48-Typing - Numbers-1		2012-07-13 14:15:52.513000
	Edit pad (rev 85)		nic	cv403	XVal Session 48	1	XVal Session 48-Typing - Numbers-1		2012-07-13 14:15:52.818000
	Edit pad (rev 86)		greg	cv412	XVal Session 48	1	XVal Session 48-Typing - Numbers-1		2012-07-13 14:15:53.013000
	Edit pad (rev 87)		nic	cv403	XVal Session 48	1	XVal Session 48-Typing - Numbers-1		2012-07-13 14:15:53.408000
	Edit pad (rev 88)		greg	cv412	XVal Session 48	1	XVal Session 48-Typing - Numbers-1		2012-07-13 14:15:53.511000
	Edit pad (rev 89)		nic	cv403	XVal Session 48	1	XVal Session 48-Typing - Numbers-1		2012-07-13 14:15:53.927000
	Edit pad (rev 90)		greg	cv412	XVal Session 48	1	XVal Session 48-Typing - Numbers-1		2012-07-13 14:15:54.036000
	Edit pad (rev 91)		nic	cv403	XVal Session 48	1	XVal Session 48-Typing - Numbers-1		2012-07-13 14:15:54.427000
	Edit pad (rev 92)		greg	cv412	XVal Session 48	1	XVal Session 48-Typing - Numbers-1		2012-07-13 14:15:54.536000
	Edit pad (rev 93)		greg	cv412	XVal Session 48	1	XVal Session 48-Typing - Numbers-1		2012-07-13 14:15:55.038000
	Edit pad (rev 94)		greg	cv412	XVal Session 48	1	XVal Session 48-Typing - Numbers-1		2012-07-13 14:15:55.588000
	Edit pad (rev 95)		greg	cv412	XVal Session 48	1	XVal Session 48-Typing - Numbers-1		2012-07-13 14:15:56.089000
	Edit pad (rev 96)		greg	cv412	XVal Session 48	1	XVal Session 48-Typing - Numbers-1		2012-07-13 14:15:56.588000
	Edit pad (rev 97)		nic	cv403	XVal Session 48	1	XVal Session 48-Typing - Numbers-1		2012-07-13 14:15:56.944000
	Edit pad (rev 98)		greg	cv412	XVal Session 48	1	XVal Session 48-Typing - Numbers-1		2012-07-13 14:15:57.086000
	Edit pad (rev 99)		nic	cv403	XVal Session 48	1	XVal Session 48-Typing - Numbers-1		2012-07-13 14:15:57.450000
	Edit pad (rev 100)		greg	cv412	XVal Session 48	1	XVal Session 48-Typing - Numbers-1		2012-07-13 14:15:57.588000
	Edit pad (rev 101)		nic	cv403	XVal Session 48	1	XVal Session 48-Typing - Numbers-1		2012-07-13 14:15:57.948000
	Edit pad (rev 102)		greg	cv412	XVal Session 48	1	XVal Session 48-Typing - Numbers-1		2012-07-13 14:15:58.087000
	Edit pad (rev 103)		nic	cv403	XVal Session 48	1	XVal Session 48-Typing - Numbers-1		2012-07-13 14:15:58.547000
	Edit pad (rev 104)		greg	cv412	XVal Session 48	1	XVal Session 48-Typing - Numbers-1		2012-07-13 14:15:58.688000
	Edit pad (rev 105)		greg	cv412	XVal Session 48	1	XVal Session 48-Typing - Numbers-1		2012-07-13 14:15:59.189000
	Edit pad (rev 106)		nic	cv403	XVal Session 48	1	XVal Session 48-Typing - Numbers-1		2012-07-13 14:15:59.500000
	Edit pad (rev 107)		greg	cv412	XVal Session 48	1	XVal Session 48-Typing - Numbers-1		2012-07-13 14:15:59.689000
	Edit pad (rev 108)		greg	cv412	XVal Session 48	1	XVal Session 48-Typing - Numbers-1		2012-07-13 14:16:00.527000
	Edit pad (rev 109)		greg	cv412	XVal Session 48	1	XVal Session 48-Typing - Numbers-1		2012-07-13 14:16:01.027000
	Edit pad (rev 110)		nic	cv403	XVal Session 48	1	XVal Session 48-Typing - Numbers-1		2012-07-13 14:16:01.276000
	Edit pad (rev 111)		greg	cv412	XVal Session 48	1	XVal Session 48-Typing - Numbers-1		2012-07-13 14:16:01.588000
	Edit pad (rev 112)		nic	cv403	XVal Session 48	1	XVal Session 48-Typing - Numbers-1		2012-07-13 14:16:02.040000
	Edit pad (rev 113)		greg	cv412	XVal Session 48	1	XVal Session 48-Typing - Numbers-1		2012-07-13 14:16:02.088000
	Edit pad (rev 114)		Xing	cv400	XVal Session 48	1	XVal Session 48-Typing - Numbers-1		2012-07-13 14:16:02.472000
	Edit pad (rev 115)		nic	cv403	XVal Session 48	1	XVal Session 48-Typing - Numbers-1		2012-07-13 14:16:02.517000
	Edit pad (rev 116)		greg	cv412	XVal Session 48	1	XVal Session 48-Typing - Numbers-1		2012-07-13 14:16:02.587000
	Edit pad (rev 117)		Xing	cv400	XVal Session 48	1	XVal Session 48-Typing - Numbers-1		2012-07-13 14:16:02.973000
	Edit pad (rev 118)		nic	cv403	XVal Session 48	1	XVal Session 48-Typing - Numbers-1		2012-07-13 14:16:02.986000
	Edit pad (rev 119)		greg	cv412	XVal Session 48	1	XVal Session 48-Typing - Numbers-1		2012-07-13 14:16:03.090000
	Edit pad (rev 120)		Xing	cv400	XVal Session 48	1	XVal Session 48-Typing - Numbers-1		2012-07-13 14:16:03.470000
	Edit pad (rev 121)		greg	cv412	XVal Session 48	1	XVal Session 48-Typing - Numbers-1		2012-07-13 14:16:03.762000
	Edit pad (rev 122)		greg	cv412	XVal Session 48	1	XVal Session 48-Typing - Numbers-1		2012-07-13 14:16:04.262000
	Edit pad (rev 123)		greg	cv412	XVal Session 48	1	XVal Session 48-Typing - Numbers-1		2012-07-13 14:16:04.763000
	Edit pad (rev 124)		Xing	cv400	XVal Session 48	1	XVal Session 48-Typing - Numbers-1		2012-07-13 14:16:04.844000
	Edit pad (rev 125)		greg	cv412	XVal Session 48	1	XVal Session 48-Typing - Numbers-1		2012-07-13 14:16:05.262000
	Edit pad (rev 126)		Xing	cv400	XVal Session 48	1	XVal Session 48-Typing - Numbers-1		2012-07-13 14:16:05.347000
	Edit pad (rev 127)		nic	cv403	XVal Session 48	1	XVal Session 48-Typing - Numbers-1		2012-07-13 14:16:05.731000
	Edit pad (rev 128)		greg	cv412	XVal Session 48	1	XVal Session 48-Typing - Numbers-1		2012-07-13 14:16:05.764000
	Edit pad (rev 129)		Xing	cv400	XVal Session 48	1	XVal Session 48-Typing - Numbers-1		2012-07-13 14:16:06.098000
	Edit pad (rev 130)		Xing	cv400	XVal Session 48	1	XVal Session 48-Typing - Numbers-1		2012-07-13 14:16:07.201000
	Edit pad (rev 131)		nic	cv403	XVal Session 48	1	XVal Session 48-Typing - Numbers-1		2012-07-13 14:16:07.269000
	Edit pad (rev 132)		Xing	cv400	XVal Session 48	1	XVal Session 48-Typing - Numbers-1		2012-07-13 14:16:08.051000
	Edit pad (rev 133)		Xing	cv400	XVal Session 48	1	XVal Session 48-Typing - Numbers-1		2012-07-13 14:16:08.579000
	Edit pad (rev 134)		nic	cv403	XVal Session 48	1	XVal Session 48-Typing - Numbers-1		2012-07-13 14:16:10.136000
	Edit pad (rev 135)		Xing	cv400	XVal Session 48	1	XVal Session 48-Typing - Numbers-1		2012-07-13 14:16:10.179000
	Edit pad (rev 136)		nic	cv403	XVal Session 48	1	XVal Session 48-Typing - Numbers-1		2012-07-13 14:16:10.940000
	Edit pad (rev 137)		Xing	cv400	XVal Session 48	1	XVal Session 48-Typing - Numbers-1		2012-07-13 14:16:11.094000
	Edit pad (rev 138)		nic	cv403	XVal Session 48	1	XVal Session 48-Typing - Numbers-1		2012-07-13 14:16:11.400000
	Edit pad (rev 139)		sluggo	cv411	XVal Session 48	1	XVal Session 48-Typing - Numbers-1		2012-07-13 14:16:11.903000
	Edit pad (rev 140)		greg	cv412	XVal Session 48	1	XVal Session 48-Typing - Numbers-1		2012-07-13 14:16:11.968000
	Edit pad (rev 141)		Xing	cv400	XVal Session 48	1	XVal Session 48-Typing - Numbers-1		2012-07-13 14:16:12.191000
	Edit pad (rev 142)		greg	cv412	XVal Session 48	1	XVal Session 48-Typing - Numbers-1		2012-07-13 14:16:13.492000
	Edit pad (rev 143)		nic	cv403	XVal Session 48	1	XVal Session 48-Typing - Numbers-1		2012-07-13 14:16:13.829000
	Edit pad (rev 144)		Xing	cv400	XVal Session 48	1	XVal Session 48-Typing - Numbers-1		2012-07-13 14:16:14.377000
	Edit pad (rev 145)		sluggo	cv411	XVal Session 48	1	XVal Session 48-Typing - Numbers-1		2012-07-13 14:16:14.451000
	Edit pad (rev 146)		nic	cv403	XVal Session 48	1	XVal Session 48-Typing - Numbers-1		2012-07-13 14:16:15.083000
	Edit pad (rev 147)		sluggo	cv411	XVal Session 48	1	XVal Session 48-Typing - Numbers-1		2012-07-13 14:16:15.585000
	Edit pad (rev 148)		nic	cv403	XVal Session 48	1	XVal Session 48-Typing - Numbers-1		2012-07-13 14:16:15.587000
	Edit pad (rev 149)		greg	cv412	XVal Session 48	1	XVal Session 48-Typing - Numbers-1		2012-07-13 14:16:15.935000
	Edit pad (rev 150)		Xing	cv400	XVal Session 48	1	XVal Session 48-Typing - Numbers-1		2012-07-13 14:16:16.045000
	Edit pad (rev 151)		sluggo	cv411	XVal Session 48	1	XVal Session 48-Typing - Numbers-1		2012-07-13 14:16:16.083000
	Edit pad (rev 152)		nic	cv403	XVal Session 48	1	XVal Session 48-Typing - Numbers-1		2012-07-13 14:16:16.084000
	Edit pad (rev 153)		greg	cv412	XVal Session 48	1	XVal Session 48-Typing - Numbers-1		2012-07-13 14:16:16.433000
	Edit pad (rev 154)		Xing	cv400	XVal Session 48	1	XVal Session 48-Typing - Numbers-1		2012-07-13 14:16:16.553000
	Edit pad (rev 155)		greg	cv412	XVal Session 48	1	XVal Session 48-Typing - Numbers-1		2012-07-13 14:16:16.934000
	Edit pad (rev 156)		Xing	cv400	XVal Session 48	1	XVal Session 48-Typing - Numbers-1		2012-07-13 14:16:17.045000
	Edit pad (rev 157)		Xing	cv400	XVal Session 48	1	XVal Session 48-Typing - Numbers-1		2012-07-13 14:16:17.574000
	Edit pad (rev 158)		nic	cv403	XVal Session 48	1	XVal Session 48-Typing - Numbers-1		2012-07-13 14:16:17.624000
	Edit pad (rev 159)		nic	cv403	XVal Session 48	1	XVal Session 48-Typing - Numbers-1		2012-07-13 14:16:18.138000
	Edit pad (rev 160)		Xing	cv400	XVal Session 48	1	XVal Session 48-Typing - Numbers-1		2012-07-13 14:16:18.888000
	Edit pad (rev 161)		Xing	cv400	XVal Session 48	1	XVal Session 48-Typing - Numbers-1		2012-07-13 14:16:19.390000
	Edit pad (rev 162)		greg	cv412	XVal Session 48	1	XVal Session 48-Typing - Numbers-1		2012-07-13 14:16:19.439000
	Edit pad (rev 163)		greg	cv412	XVal Session 48	1	XVal Session 48-Typing - Numbers-1		2012-07-13 14:16:19.887000
	Edit pad (rev 164)		Xing	cv400	XVal Session 48	1	XVal Session 48-Typing - Numbers-1		2012-07-13 14:16:19.889000
	Edit pad (rev 165)		Xing	cv400	XVal Session 48	1	XVal Session 48-Typing - Numbers-1		2012-07-13 14:16:20.388000
	Edit pad (rev 166)		nic	cv403	XVal Session 48	1	XVal Session 48-Typing - Numbers-1		2012-07-13 14:16:20.689000
	Edit pad (rev 167)		Xing	cv400	XVal Session 48	1	XVal Session 48-Typing - Numbers-1		2012-07-13 14:16:20.929000
	Edit pad (rev 168)		nic	cv403	XVal Session 48	1	XVal Session 48-Typing - Numbers-1		2012-07-13 14:16:21.188000
	Edit pad (rev 169)		nic	cv403	XVal Session 48	1	XVal Session 48-Typing - Numbers-1		2012-07-13 14:16:21.694000
	Edit pad (rev 170)		sluggo	cv411	XVal Session 48	1	XVal Session 48-Typing - Numbers-1		2012-07-13 14:16:21.763000
	Edit pad (rev 171)		nic	cv403	XVal Session 48	1	XVal Session 48-Typing - Numbers-1		2012-07-13 14:16:22.185000
	Edit pad (rev 172)		nic	cv403	XVal Session 48	1	XVal Session 48-Typing - Numbers-1		2012-07-13 14:16:23.943000
	Edit pad (rev 173)		sluggo	cv411	XVal Session 48	1	XVal Session 48-Typing - Numbers-1		2012-07-13 14:16:24.226000
	Edit pad (rev 174)		nic	cv403	XVal Session 48	1	XVal Session 48-Typing - Numbers-1		2012-07-13 14:16:24.448000
	Edit pad (rev 175)		nic	cv403	XVal Session 48	1	XVal Session 48-Typing - Numbers-1		2012-07-13 14:16:25.013000
	Edit pad (rev 176)		sluggo	cv411	XVal Session 48	1	XVal Session 48-Typing - Numbers-1		2012-07-13 14:16:25.053000
	Edit pad (rev 177)		sluggo	cv411	XVal Session 48	1	XVal Session 48-Typing - Numbers-1		2012-07-13 14:16:25.554000
	Edit pad (rev 178)		nic	cv403	XVal Session 48	1	XVal Session 48-Typing - Numbers-1		2012-07-13 14:16:26.297000
	Edit pad (rev 179)		sluggo	cv411	XVal Session 48	1	XVal Session 48-Typing - Numbers-1		2012-07-13 14:16:26.789000
	Edit pad (rev 180)		nic	cv403	XVal Session 48	1	XVal Session 48-Typing - Numbers-1		2012-07-13 14:16:26.796000
	Edit pad (rev 181)		sluggo	cv411	XVal Session 48	1	XVal Session 48-Typing - Numbers-1		2012-07-13 14:16:28.479000
	Edit pad (rev 182)		sluggo	cv411	XVal Session 48	1	XVal Session 48-Typing - Numbers-1		2012-07-13 14:16:28.647000
	Edit pad (rev 183)		sluggo	cv411	XVal Session 48	1	XVal Session 48-Typing - Numbers-1		2012-07-13 14:16:29.586000
	Edit pad (rev 184)		sluggo	cv411	XVal Session 48	1	XVal Session 48-Typing - Numbers-1		2012-07-13 14:16:30.088000
	Edit pad (rev 185)		sluggo	cv411	XVal Session 48	1	XVal Session 48-Typing - Numbers-1		2012-07-13 14:16:32.412000
	Edit pad (rev 186)		nic	cv403	XVal Session 48	1	XVal Session 48-Typing - Numbers-1		2012-07-13 14:16:34.936000
	Edit pad (rev 187)		nic	cv403	XVal Session 48	1	XVal Session 48-Typing - Numbers-1		2012-07-13 14:16:35.710000
	Edit pad (rev 188)		nic	cv403	XVal Session 48	1	XVal Session 48-Typing - Numbers-1		2012-07-13 14:16:36.208000
	Edit pad (rev 189)		nic	cv403	XVal Session 48	1	XVal Session 48-Typing - Numbers-1		2012-07-13 14:16:36.711000
	Edit pad (rev 190)		nic	cv403	XVal Session 48	1	XVal Session 48-Typing - Numbers-1		2012-07-13 14:16:39.673000
	Edit pad (rev 191)		nic	cv403	XVal Session 48	1	XVal Session 48-Typing - Numbers-1		2012-07-13 14:16:40.173000
	Edit pad (rev 192)		nic	cv403	XVal Session 48	1	XVal Session 48-Typing - Numbers-1		2012-07-13 14:16:42.625000
	Edit pad (rev 193)		sluggo	cv411	XVal Session 48	1	XVal Session 48-Typing - Numbers-1		2012-07-13 14:16:42.680000
	Edit pad (rev 194)		nic	cv403	XVal Session 48	1	XVal Session 48-Typing - Numbers-1		2012-07-13 14:16:43.127000
	Edit pad (rev 195)		Xing	cv400	XVal Session 48	1	XVal Session 48-Typing - Numbers-1		2012-07-13 14:16:43.339000
	Edit pad (rev 196)		nic	cv403	XVal Session 48	1	XVal Session 48-Typing - Numbers-1		2012-07-13 14:16:43.626000
	Edit pad (rev 197)		sluggo	cv411	XVal Session 48	1	XVal Session 48-Typing - Numbers-1		2012-07-13 14:16:43.651000
	Edit pad (rev 198)		sluggo	cv411	XVal Session 48	1	XVal Session 48-Typing - Numbers-1		2012-07-13 14:16:44.172000
	Edit pad (rev 199)		sluggo	cv411	XVal Session 48	1	XVal Session 48-Typing - Numbers-1		2012-07-13 14:16:45.593000
	Edit pad (rev 200)		nic	cv403	XVal Session 48	1	XVal Session 48-Typing - Numbers-1		2012-07-13 14:16:46.508000
	Edit pad (rev 201)		sluggo	cv411	XVal Session 48	1	XVal Session 48-Typing - Numbers-1		2012-07-13 14:16:47.165000
	Edit pad (rev 202)		sluggo	cv411	XVal Session 48	1	XVal Session 48-Typing - Numbers-1		2012-07-13 14:16:47.663000
	Chat	i will take 193317	greg	cv412	XVal Session 48	1	XVal Session 48-Typing - Numbers-1		2012-07-13 14:16:47.707000
	Edit pad (rev 203)		sluggo	cv411	XVal Session 48	1	XVal Session 48-Typing - Numbers-1		2012-07-13 14:16:48.165000
	Edit pad (rev 204)		nic	cv403	XVal Session 48	1	XVal Session 48-Typing - Numbers-1		2012-07-13 14:16:48.173000
	Edit pad (rev 205)		nic	cv403	XVal Session 48	1	XVal Session 48-Typing - Numbers-1		2012-07-13 14:16:48.671000
	Edit pad (rev 206)		sluggo	cv411	XVal Session 48	1	XVal Session 48-Typing - Numbers-1		2012-07-13 14:16:48.969000
	Edit pad (rev 207)		nic	cv403	XVal Session 48	1	XVal Session 48-Typing - Numbers-1		2012-07-13 14:16:49.866000
	Edit pad (rev 208)		greg	cv412	XVal Session 48	1	XVal Session 48-Typing - Numbers-1		2012-07-13 14:16:50.401000
	Edit pad (rev 209)		nic	cv403	XVal Session 48	1	XVal Session 48-Typing - Numbers-1		2012-07-13 14:16:50.784000
	Edit pad (rev 210)		greg	cv412	XVal Session 48	1	XVal Session 48-Typing - Numbers-1		2012-07-13 14:16:50.902000
	Edit pad (rev 211)		sluggo	cv411	XVal Session 48	1	XVal Session 48-Typing - Numbers-1		2012-07-13 14:16:51.290000
	Edit pad (rev 212)		greg	cv412	XVal Session 48	1	XVal Session 48-Typing - Numbers-1		2012-07-13 14:16:51.402000
	Edit pad (rev 213)		greg	cv412	XVal Session 48	1	XVal Session 48-Typing - Numbers-1		2012-07-13 14:16:51.904000
	Edit pad (rev 214)		sluggo	cv411	XVal Session 48	1	XVal Session 48-Typing - Numbers-1		2012-07-13 14:16:52.058000
	Edit pad (rev 215)		greg	cv412	XVal Session 48	1	XVal Session 48-Typing - Numbers-1		2012-07-13 14:16:52.405000
	Edit pad (rev 216)		sluggo	cv411	XVal Session 48	1	XVal Session 48-Typing - Numbers-1		2012-07-13 14:16:52.563000
	Edit pad (rev 217)		nic	cv403	XVal Session 48	1	XVal Session 48-Typing - Numbers-1		2012-07-13 14:16:52.712000
	Edit pad (rev 218)		greg	cv412	XVal Session 48	1	XVal Session 48-Typing - Numbers-1		2012-07-13 14:16:52.904000
	Edit pad (rev 219)		greg	cv412	XVal Session 48	1	XVal Session 48-Typing - Numbers-1		2012-07-13 14:16:53.405000
	Edit pad (rev 220)		greg	cv412	XVal Session 48	1	XVal Session 48-Typing - Numbers-1		2012-07-13 14:16:53.905000
	Edit pad (rev 221)		nic	cv403	XVal Session 48	1	XVal Session 48-Typing - Numbers-1		2012-07-13 14:16:54.133000
	Edit pad (rev 222)		sluggo	cv411	XVal Session 48	1	XVal Session 48-Typing - Numbers-1		2012-07-13 14:16:54.400000
	Edit pad (rev 223)		greg	cv412	XVal Session 48	1	XVal Session 48-Typing - Numbers-1		2012-07-13 14:16:54.408000
	Edit pad (rev 224)		nic	cv403	XVal Session 48	1	XVal Session 48-Typing - Numbers-1		2012-07-13 14:16:54.635000
	Edit pad (rev 225)		greg	cv412	XVal Session 48	1	XVal Session 48-Typing - Numbers-1		2012-07-13 14:16:54.911000
	Edit pad (rev 226)		greg	cv412	XVal Session 48	1	XVal Session 48-Typing - Numbers-1		2012-07-13 14:16:55.512000
	Edit pad (rev 227)		nic	cv403	XVal Session 48	1	XVal Session 48-Typing - Numbers-1		2012-07-13 14:16:55.536000
	Edit pad (rev 228)		sluggo	cv411	XVal Session 48	1	XVal Session 48-Typing - Numbers-1		2012-07-13 14:16:55.619000
	Edit pad (rev 229)		greg	cv412	XVal Session 48	1	XVal Session 48-Typing - Numbers-1		2012-07-13 14:16:56.012000
	Edit pad (rev 230)		nic	cv403	XVal Session 48	1	XVal Session 48-Typing - Numbers-1		2012-07-13 14:16:56.034000
	Edit pad (rev 231)		greg	cv412	XVal Session 48	1	XVal Session 48-Typing - Numbers-1		2012-07-13 14:16:56.637000
	Edit pad (rev 232)		nic	cv403	XVal Session 48	1	XVal Session 48-Typing - Numbers-1		2012-07-13 14:16:56.701000
	Edit pad (rev 233)		greg	cv412	XVal Session 48	1	XVal Session 48-Typing - Numbers-1		2012-07-13 14:16:57.136000
	Edit pad (rev 234)		sluggo	cv411	XVal Session 48	1	XVal Session 48-Typing - Numbers-1		2012-07-13 14:16:57.147000
	Edit pad (rev 235)		greg	cv412	XVal Session 48	1	XVal Session 48-Typing - Numbers-1		2012-07-13 14:16:57.639000
	Edit pad (rev 236)		sluggo	cv411	XVal Session 48	1	XVal Session 48-Typing - Numbers-1		2012-07-13 14:16:57.696000
	Edit pad (rev 237)		greg	cv412	XVal Session 48	1	XVal Session 48-Typing - Numbers-1		2012-07-13 14:16:58.229000
	Edit pad (rev 238)		nic	cv403	XVal Session 48	1	XVal Session 48-Typing - Numbers-1		2012-07-13 14:16:58.409000
	Edit pad (rev 239)		greg	cv412	XVal Session 48	1	XVal Session 48-Typing - Numbers-1		2012-07-13 14:16:58.728000
	Edit pad (rev 240)		nic	cv403	XVal Session 48	1	XVal Session 48-Typing - Numbers-1		2012-07-13 14:16:58.909000
	Edit pad (rev 241)		greg	cv412	XVal Session 48	1	XVal Session 48-Typing - Numbers-1		2012-07-13 14:16:59.229000
	Edit pad (rev 242)		greg	cv412	XVal Session 48	1	XVal Session 48-Typing - Numbers-1		2012-07-13 14:16:59.729000
	Edit pad (rev 243)		nic	cv403	XVal Session 48	1	XVal Session 48-Typing - Numbers-1		2012-07-13 14:16:59.793000
	Edit pad (rev 244)		nic	cv403	XVal Session 48	1	XVal Session 48-Typing - Numbers-1		2012-07-13 14:17:00.292000
	Edit pad (rev 245)		greg	cv412	XVal Session 48	1	XVal Session 48-Typing - Numbers-1		2012-07-13 14:17:00.495000
	Edit pad (rev 246)		nic	cv403	XVal Session 48	1	XVal Session 48-Typing - Numbers-1		2012-07-13 14:17:00.799000
	Edit pad (rev 247)		greg	cv412	XVal Session 48	1	XVal Session 48-Typing - Numbers-1		2012-07-13 14:17:00.998000
	Edit pad (rev 248)		greg	cv412	XVal Session 48	1	XVal Session 48-Typing - Numbers-1		2012-07-13 14:17:01.499000
	Edit pad (rev 249)		greg	cv412	XVal Session 48	1	XVal Session 48-Typing - Numbers-1		2012-07-13 14:17:01.999000
	Edit pad (rev 250)		sluggo	cv411	XVal Session 48	1	XVal Session 48-Typing - Numbers-1		2012-07-13 14:17:02.004000
	Edit pad (rev 251)		nic	cv403	XVal Session 48	1	XVal Session 48-Typing - Numbers-1		2012-07-13 14:17:02.424000
	Edit pad (rev 252)		greg	cv412	XVal Session 48	1	XVal Session 48-Typing - Numbers-1		2012-07-13 14:17:02.499000
	Edit pad (rev 253)		nic	cv403	XVal Session 48	1	XVal Session 48-Typing - Numbers-1		2012-07-13 14:17:02.916000
	Edit pad (rev 254)		greg	cv412	XVal Session 48	1	XVal Session 48-Typing - Numbers-1		2012-07-13 14:17:02.999000
	Edit pad (rev 255)		nic	cv403	XVal Session 48	1	XVal Session 48-Typing - Numbers-1		2012-07-13 14:17:03.468000
	Chat	Dragon flower are you high on drugs!!!!!	Xing	cv400	XVal Session 48	1	XVal Session 48-Typing - Numbers-1		2012-07-13 14:17:03.488000
	Edit pad (rev 256)		greg	cv412	XVal Session 48	1	XVal Session 48-Typing - Numbers-1		2012-07-13 14:17:03.501000
	Edit pad (rev 257)		nic	cv403	XVal Session 48	1	XVal Session 48-Typing - Numbers-1		2012-07-13 14:17:03.972000
	Edit pad (rev 258)		greg	cv412	XVal Session 48	1	XVal Session 48-Typing - Numbers-1		2012-07-13 14:17:04.026000
	Edit pad (rev 259)		greg	cv412	XVal Session 48	1	XVal Session 48-Typing - Numbers-1		2012-07-13 14:17:04.902000
	Edit pad (rev 260)		nic	cv403	XVal Session 48	1	XVal Session 48-Typing - Numbers-1		2012-07-13 14:17:05.042000
	Edit pad (rev 261)		nic	cv403	XVal Session 48	1	XVal Session 48-Typing - Numbers-1		2012-07-13 14:17:07.029000
	Edit pad (rev 262)		nic	cv403	XVal Session 48	1	XVal Session 48-Typing - Numbers-1		2012-07-13 14:17:08.986000
	Edit pad (rev 263)		nic	cv403	XVal Session 48	1	XVal Session 48-Typing - Numbers-1		2012-07-13 14:17:09.822000
	Edit pad (rev 264)		nic	cv403	XVal Session 48	1	XVal Session 48-Typing - Numbers-1		2012-07-13 14:17:10.327000
	Edit pad (rev 265)		nic	cv403	XVal Session 48	1	XVal Session 48-Typing - Numbers-1		2012-07-13 14:17:10.817000
	Edit pad (rev 266)		greg	cv412	XVal Session 48	1	XVal Session 48-Typing - Numbers-1		2012-07-13 14:17:11.112000
	Edit pad (rev 267)		nic	cv403	XVal Session 48	1	XVal Session 48-Typing - Numbers-1		2012-07-13 14:17:11.323000
	Edit pad (rev 268)		greg	cv412	XVal Session 48	1	XVal Session 48-Typing - Numbers-1		2012-07-13 14:17:11.613000
	Edit pad (rev 269)		sluggo	cv411	XVal Session 48	1	XVal Session 48-Typing - Numbers-1		2012-07-13 14:17:11.819000
	Edit pad (rev 270)		greg	cv412	XVal Session 48	1	XVal Session 48-Typing - Numbers-1		2012-07-13 14:17:12.193000
	Edit pad (rev 271)		greg	cv412	XVal Session 48	1	XVal Session 48-Typing - Numbers-1		2012-07-13 14:17:12.693000
	Edit pad (rev 272)		nic	cv403	XVal Session 48	1	XVal Session 48-Typing - Numbers-1		2012-07-13 14:17:12.795000
	Edit pad (rev 273)		sluggo	cv411	XVal Session 48	1	XVal Session 48-Typing - Numbers-1		2012-07-13 14:17:12.957000
	Edit pad (rev 274)		nic	cv403	XVal Session 48	1	XVal Session 48-Typing - Numbers-1		2012-07-13 14:17:13.295000
	Edit pad (rev 275)		greg	cv412	XVal Session 48	1	XVal Session 48-Typing - Numbers-1		2012-07-13 14:17:13.375000
	Edit pad (rev 276)		sluggo	cv411	XVal Session 48	1	XVal Session 48-Typing - Numbers-1		2012-07-13 14:17:13.455000
	Edit pad (rev 277)		nic	cv403	XVal Session 48	1	XVal Session 48-Typing - Numbers-1		2012-07-13 14:17:13.808000
	Edit pad (rev 278)		greg	cv412	XVal Session 48	1	XVal Session 48-Typing - Numbers-1		2012-07-13 14:17:13.904000
	Edit pad (rev 279)		nic	cv403	XVal Session 48	1	XVal Session 48-Typing - Numbers-1		2012-07-13 14:17:14.343000
	Edit pad (rev 280)		greg	cv412	XVal Session 48	1	XVal Session 48-Typing - Numbers-1		2012-07-13 14:17:14.837000
	Edit pad (rev 281)		sluggo	cv411	XVal Session 48	1	XVal Session 48-Typing - Numbers-1		2012-07-13 14:17:14.896000
	Edit pad (rev 282)		greg	cv412	XVal Session 48	1	XVal Session 48-Typing - Numbers-1		2012-07-13 14:17:15.397000
	Edit pad (rev 283)		greg	cv412	XVal Session 48	1	XVal Session 48-Typing - Numbers-1		2012-07-13 14:17:15.899000
	Edit pad (rev 284)		greg	cv412	XVal Session 48	1	XVal Session 48-Typing - Numbers-1		2012-07-13 14:17:16.397000
	Edit pad (rev 285)		greg	cv412	XVal Session 48	1	XVal Session 48-Typing - Numbers-1		2012-07-13 14:17:16.896000
	Edit pad (rev 286)		sluggo	cv411	XVal Session 48	1	XVal Session 48-Typing - Numbers-1		2012-07-13 14:17:17.037000
	Edit pad (rev 287)		nic	cv403	XVal Session 48	1	XVal Session 48-Typing - Numbers-1		2012-07-13 14:17:17.654000
	Edit pad (rev 288)		sluggo	cv411	XVal Session 48	1	XVal Session 48-Typing - Numbers-1		2012-07-13 14:17:17.664000
	Edit pad (rev 289)		greg	cv412	XVal Session 48	1	XVal Session 48-Typing - Numbers-1		2012-07-13 14:17:17.759000
	Edit pad (rev 290)		nic	cv403	XVal Session 48	1	XVal Session 48-Typing - Numbers-1		2012-07-13 14:17:18.154000
	Edit pad (rev 291)		sluggo	cv411	XVal Session 48	1	XVal Session 48-Typing - Numbers-1		2012-07-13 14:17:18.187000
	Edit pad (rev 292)		greg	cv412	XVal Session 48	1	XVal Session 48-Typing - Numbers-1		2012-07-13 14:17:18.521000
	Edit pad (rev 293)		nic	cv403	XVal Session 48	1	XVal Session 48-Typing - Numbers-1		2012-07-13 14:17:18.653000
	Edit pad (rev 294)		sluggo	cv411	XVal Session 48	1	XVal Session 48-Typing - Numbers-1		2012-07-13 14:17:18.688000
	Edit pad (rev 295)		nic	cv403	XVal Session 48	1	XVal Session 48-Typing - Numbers-1		2012-07-13 14:17:19.157000
	Edit pad (rev 296)		greg	cv412	XVal Session 48	1	XVal Session 48-Typing - Numbers-1		2012-07-13 14:17:19.168000
	Edit pad (rev 297)		sluggo	cv411	XVal Session 48	1	XVal Session 48-Typing - Numbers-1		2012-07-13 14:17:19.301000
	Edit pad (rev 298)		greg	cv412	XVal Session 48	1	XVal Session 48-Typing - Numbers-1		2012-07-13 14:17:19.727000
	Edit pad (rev 299)		greg	cv412	XVal Session 48	1	XVal Session 48-Typing - Numbers-1		2012-07-13 14:17:20.628000
	Edit pad (rev 300)		nic	cv403	XVal Session 48	1	XVal Session 48-Typing - Numbers-1		2012-07-13 14:17:20.955000
	Edit pad (rev 301)		greg	cv412	XVal Session 48	1	XVal Session 48-Typing - Numbers-1		2012-07-13 14:17:21.128000
	Edit pad (rev 302)		sluggo	cv411	XVal Session 48	1	XVal Session 48-Typing - Numbers-1		2012-07-13 14:17:21.298000
	Edit pad (rev 303)		nic	cv403	XVal Session 48	1	XVal Session 48-Typing - Numbers-1		2012-07-13 14:17:21.455000
	Edit pad (rev 304)		greg	cv412	XVal Session 48	1	XVal Session 48-Typing - Numbers-1		2012-07-13 14:17:21.629000
	Edit pad (rev 305)		nic	cv403	XVal Session 48	1	XVal Session 48-Typing - Numbers-1		2012-07-13 14:17:21.956000
	Edit pad (rev 306)		sluggo	cv411	XVal Session 48	1	XVal Session 48-Typing - Numbers-1		2012-07-13 14:17:22.043000
	Edit pad (rev 307)		greg	cv412	XVal Session 48	1	XVal Session 48-Typing - Numbers-1		2012-07-13 14:17:22.127000
	Edit pad (rev 308)		sluggo	cv411	XVal Session 48	1	XVal Session 48-Typing - Numbers-1		2012-07-13 14:17:22.545000
	Edit pad (rev 309)		greg	cv412	XVal Session 48	1	XVal Session 48-Typing - Numbers-1		2012-07-13 14:17:22.629000
	Edit pad (rev 310)		nic	cv403	XVal Session 48	1	XVal Session 48-Typing - Numbers-1		2012-07-13 14:17:22.733000
	Edit pad (rev 311)		nic	cv403	XVal Session 48	1	XVal Session 48-Typing - Numbers-1		2012-07-13 14:17:23.228000
	Edit pad (rev 312)		greg	cv412	XVal Session 48	1	XVal Session 48-Typing - Numbers-1		2012-07-13 14:17:23.232000
[truncated: 1,739 more rows]
