# Supplementary material for: Dynamics of collective performance in collaboration networks
Source: PLoS One. 2018 Oct 10;13(10):e0204547. doi: 10.1371/journal.pone.0204547 (PMC6179230; doi:10.1371/journal.pone.0204547)
Supplement: S1 Dataset — (ZIP) [file pone.0204547.s001.zip › data/team-data/team-chat-logs/XVal Session 37 - Group 1 - LogFile.csv]

id	event	data	chat_name	subject	session	session_group	completed_task	ip_address	timestamp
23257	Entering waiting room			cv176	XVal Session 37			192.54.222.3	2012-07-12 18:06:20
23258	Entering waiting room			cv175	XVal Session 37			192.54.222.3	2012-07-12 18:06:21
23259	Entering waiting room			cv177	XVal Session 37			18.111.27.122	2012-07-12 18:06:22
23260	Entering waiting room			cv178	XVal Session 37			192.54.222.3	2012-07-12 18:06:23
23261	Setup participants				XVal Session 37				2012-07-12 18:06:55
23262	Setup tasks				XVal Session 37				2012-07-12 18:06:55
23263	Introduction	Starting in 25 seconds		cv175	XVal Session 37	1		192.54.222.3	2012-07-12 18:06:55
23264	Introduction	Starting in 24 seconds		cv176	XVal Session 37	1		192.54.222.3	2012-07-12 18:06:56
23265	Introduction	Starting in 24 seconds		cv177	XVal Session 37	1		18.111.27.122	2012-07-12 18:06:56
23266	Introduction	Starting in 20 seconds		cv178	XVal Session 37	1		192.54.222.3	2012-07-12 18:07:00
23267	Load Instructions			cv176	XVal Session 37	1	XVal Session 37-Introduction-1	192.54.222.3	2012-07-12 18:07:20
23268	Load Instructions			cv175	XVal Session 37	1	XVal Session 37-Introduction-1	192.54.222.3	2012-07-12 18:07:20
23269	Load Instructions			cv177	XVal Session 37	1	XVal Session 37-Introduction-1	18.111.27.122	2012-07-12 18:07:21
23270	Load Instructions			cv178	XVal Session 37	1	XVal Session 37-Introduction-1	192.54.222.3	2012-07-12 18:07:21
23273	Load Workspace			cv175	XVal Session 37	1	XVal Session 37-Introduction-1	192.54.222.3	2012-07-12 18:07:40
23274	Load Workspace			cv176	XVal Session 37	1	XVal Session 37-Introduction-1	192.54.222.3	2012-07-12 18:07:40
23275	Load Workspace			cv178	XVal Session 37	1	XVal Session 37-Introduction-1	192.54.222.3	2012-07-12 18:07:41
23276	Load Workspace			cv177	XVal Session 37	1	XVal Session 37-Introduction-1	18.111.27.122	2012-07-12 18:07:41
	Edit pad (rev 0)		greg	cv412	XVal Session 37	1	XVal Session 37-Introduction-1		2012-07-12 18:07:48.136000
	Edit pad (rev 1)		greg	cv412	XVal Session 37	1	XVal Session 37-Introduction-1		2012-07-12 18:07:48.645000
	Edit pad (rev 2)		greg	cv412	XVal Session 37	1	XVal Session 37-Introduction-1		2012-07-12 18:07:49.148000
	Edit pad (rev 3)		greg	cv412	XVal Session 37	1	XVal Session 37-Introduction-1		2012-07-12 18:07:49.732000
	Chat	Danielle	Dan	cv401	XVal Session 37	1	XVal Session 37-Introduction-1		2012-07-12 18:08:04.453000
	Edit pad (rev 4)		Frank	cv407	XVal Session 37	1	XVal Session 37-Introduction-1		2012-07-12 18:08:05.216000
	Edit pad (rev 5)		Frank	cv407	XVal Session 37	1	XVal Session 37-Introduction-1		2012-07-12 18:08:05.729000
	Edit pad (rev 6)		Frank	cv407	XVal Session 37	1	XVal Session 37-Introduction-1		2012-07-12 18:08:06.233000
	Edit pad (rev 7)		Frank	cv407	XVal Session 37	1	XVal Session 37-Introduction-1		2012-07-12 18:08:06.909000
	Edit pad (rev 8)		Frank	cv407	XVal Session 37	1	XVal Session 37-Introduction-1		2012-07-12 18:08:08.147000
	Edit pad (rev 9)		Frank	cv407	XVal Session 37	1	XVal Session 37-Introduction-1		2012-07-12 18:08:08.652000
	Edit pad (rev 10)		Frank	cv407	XVal Session 37	1	XVal Session 37-Introduction-1		2012-07-12 18:08:09.150000
	Edit pad (rev 11)		Frank	cv407	XVal Session 37	1	XVal Session 37-Introduction-1		2012-07-12 18:08:09.650000
	Edit pad (rev 12)		Frank	cv407	XVal Session 37	1	XVal Session 37-Introduction-1		2012-07-12 18:08:10.193000
	Edit pad (rev 13)		Frank	cv407	XVal Session 37	1	XVal Session 37-Introduction-1		2012-07-12 18:08:10.696000
	Edit pad (rev 14)		Dan	cv401	XVal Session 37	1	XVal Session 37-Introduction-1		2012-07-12 18:08:13.186000
	Edit pad (rev 15)		Dan	cv401	XVal Session 37	1	XVal Session 37-Introduction-1		2012-07-12 18:08:14.010000
	Edit pad (rev 16)		Dan	cv401	XVal Session 37	1	XVal Session 37-Introduction-1		2012-07-12 18:08:14.517000
	Edit pad (rev 17)		Dan	cv401	XVal Session 37	1	XVal Session 37-Introduction-1		2012-07-12 18:08:15.017000
	Edit pad (rev 18)		Dan	cv401	XVal Session 37	1	XVal Session 37-Introduction-1		2012-07-12 18:08:15.518000
23279	Load Workspace			cv177	XVal Session 37	1	XVal Session 37-Introduction-1	18.111.27.122	2012-07-12 18:08:21
	Edit pad (rev 19)		greg	cv412	XVal Session 37	1	XVal Session 37-Introduction-1		2012-07-12 18:08:28.075000
	Edit pad (rev 20)		Nick	cv396	XVal Session 37	1	XVal Session 37-Introduction-1		2012-07-12 18:08:36.410000
	Edit pad (rev 21)		Nick	cv396	XVal Session 37	1	XVal Session 37-Introduction-1		2012-07-12 18:08:38.588000
	Edit pad (rev 22)		Nick	cv396	XVal Session 37	1	XVal Session 37-Introduction-1		2012-07-12 18:08:41.143000
	Edit pad (rev 23)		Nick	cv396	XVal Session 37	1	XVal Session 37-Introduction-1		2012-07-12 18:08:41.643000
23290	Load Instructions			cv176	XVal Session 37	1	XVal Session 37-Typing - Text-1	192.54.222.3	2012-07-12 18:09:10
23291	Load Instructions			cv175	XVal Session 37	1	XVal Session 37-Typing - Text-1	192.54.222.3	2012-07-12 18:09:10
23292	Load Instructions			cv178	XVal Session 37	1	XVal Session 37-Typing - Text-1	192.54.222.3	2012-07-12 18:09:11
23293	Load Instructions			cv177	XVal Session 37	1	XVal Session 37-Typing - Text-1	18.111.27.122	2012-07-12 18:09:11
23303	Load Workspace			cv178	XVal Session 37	1	XVal Session 37-Typing - Text-1	192.54.222.3	2012-07-12 18:09:50
23304	Load Workspace			cv177	XVal Session 37	1	XVal Session 37-Typing - Text-1	18.111.27.122	2012-07-12 18:09:50
23305	Load Workspace			cv176	XVal Session 37	1	XVal Session 37-Typing - Text-1	192.54.222.3	2012-07-12 18:09:50
23306	Load Workspace			cv175	XVal Session 37	1	XVal Session 37-Typing - Text-1	192.54.222.3	2012-07-12 18:09:50
	Edit pad (rev 0)		Dan	cv401	XVal Session 37	1	XVal Session 37-Typing - Text-1		2012-07-12 18:10:25.932000
	Edit pad (rev 1)		Dan	cv401	XVal Session 37	1	XVal Session 37-Typing - Text-1		2012-07-12 18:10:26.449000
	Edit pad (rev 2)		Dan	cv401	XVal Session 37	1	XVal Session 37-Typing - Text-1		2012-07-12 18:10:27.198000
	Edit pad (rev 3)		Dan	cv401	XVal Session 37	1	XVal Session 37-Typing - Text-1		2012-07-12 18:10:27.704000
	Edit pad (rev 4)		Dan	cv401	XVal Session 37	1	XVal Session 37-Typing - Text-1		2012-07-12 18:10:28.204000
	Edit pad (rev 5)		Dan	cv401	XVal Session 37	1	XVal Session 37-Typing - Text-1		2012-07-12 18:10:29.785000
	Edit pad (rev 6)		Dan	cv401	XVal Session 37	1	XVal Session 37-Typing - Text-1		2012-07-12 18:10:30.297000
	Edit pad (rev 7)		Dan	cv401	XVal Session 37	1	XVal Session 37-Typing - Text-1		2012-07-12 18:10:30.803000
	Edit pad (rev 8)		Dan	cv401	XVal Session 37	1	XVal Session 37-Typing - Text-1		2012-07-12 18:10:31.317000
	Edit pad (rev 9)		Dan	cv401	XVal Session 37	1	XVal Session 37-Typing - Text-1		2012-07-12 18:10:31.824000
	Edit pad (rev 10)		greg	cv412	XVal Session 37	1	XVal Session 37-Typing - Text-1		2012-07-12 18:10:32.020000
	Edit pad (rev 11)		Dan	cv401	XVal Session 37	1	XVal Session 37-Typing - Text-1		2012-07-12 18:10:32.330000
	Edit pad (rev 12)		greg	cv412	XVal Session 37	1	XVal Session 37-Typing - Text-1		2012-07-12 18:10:32.523000
	Edit pad (rev 13)		Dan	cv401	XVal Session 37	1	XVal Session 37-Typing - Text-1		2012-07-12 18:10:32.834000
	Edit pad (rev 14)		Nick	cv396	XVal Session 37	1	XVal Session 37-Typing - Text-1		2012-07-12 18:10:32.846000
	Edit pad (rev 15)		greg	cv412	XVal Session 37	1	XVal Session 37-Typing - Text-1		2012-07-12 18:10:33.046000
	Edit pad (rev 16)		Dan	cv401	XVal Session 37	1	XVal Session 37-Typing - Text-1		2012-07-12 18:10:33.348000
	Edit pad (rev 17)		Nick	cv396	XVal Session 37	1	XVal Session 37-Typing - Text-1		2012-07-12 18:10:33.350000
	Edit pad (rev 18)		greg	cv412	XVal Session 37	1	XVal Session 37-Typing - Text-1		2012-07-12 18:10:33.538000
	Edit pad (rev 19)		Dan	cv401	XVal Session 37	1	XVal Session 37-Typing - Text-1		2012-07-12 18:10:33.844000
	Edit pad (rev 20)		Nick	cv396	XVal Session 37	1	XVal Session 37-Typing - Text-1		2012-07-12 18:10:33.933000
	Edit pad (rev 21)		greg	cv412	XVal Session 37	1	XVal Session 37-Typing - Text-1		2012-07-12 18:10:34.041000
	Edit pad (rev 22)		Nick	cv396	XVal Session 37	1	XVal Session 37-Typing - Text-1		2012-07-12 18:10:34.344000
	Edit pad (rev 23)		Dan	cv401	XVal Session 37	1	XVal Session 37-Typing - Text-1		2012-07-12 18:10:34.346000
	Edit pad (rev 24)		greg	cv412	XVal Session 37	1	XVal Session 37-Typing - Text-1		2012-07-12 18:10:34.550000
	Edit pad (rev 25)		Nick	cv396	XVal Session 37	1	XVal Session 37-Typing - Text-1		2012-07-12 18:10:34.846000
	Edit pad (rev 26)		Dan	cv401	XVal Session 37	1	XVal Session 37-Typing - Text-1		2012-07-12 18:10:34.847000
	Edit pad (rev 27)		greg	cv412	XVal Session 37	1	XVal Session 37-Typing - Text-1		2012-07-12 18:10:35.051000
	Edit pad (rev 28)		Dan	cv401	XVal Session 37	1	XVal Session 37-Typing - Text-1		2012-07-12 18:10:35.352000
	Edit pad (rev 29)		Nick	cv396	XVal Session 37	1	XVal Session 37-Typing - Text-1		2012-07-12 18:10:35.521000
	Edit pad (rev 30)		greg	cv412	XVal Session 37	1	XVal Session 37-Typing - Text-1		2012-07-12 18:10:35.553000
	Edit pad (rev 31)		Dan	cv401	XVal Session 37	1	XVal Session 37-Typing - Text-1		2012-07-12 18:10:35.863000
	Edit pad (rev 32)		Nick	cv396	XVal Session 37	1	XVal Session 37-Typing - Text-1		2012-07-12 18:10:35.908000
	Edit pad (rev 33)		greg	cv412	XVal Session 37	1	XVal Session 37-Typing - Text-1		2012-07-12 18:10:36.052000
	Edit pad (rev 34)		Nick	cv396	XVal Session 37	1	XVal Session 37-Typing - Text-1		2012-07-12 18:10:36.509000
	Edit pad (rev 35)		Dan	cv401	XVal Session 37	1	XVal Session 37-Typing - Text-1		2012-07-12 18:10:36.558000
	Edit pad (rev 36)		greg	cv412	XVal Session 37	1	XVal Session 37-Typing - Text-1		2012-07-12 18:10:36.565000
	Edit pad (rev 37)		Nick	cv396	XVal Session 37	1	XVal Session 37-Typing - Text-1		2012-07-12 18:10:37.041000
	Edit pad (rev 38)		Dan	cv401	XVal Session 37	1	XVal Session 37-Typing - Text-1		2012-07-12 18:10:37.063000
	Edit pad (rev 39)		greg	cv412	XVal Session 37	1	XVal Session 37-Typing - Text-1		2012-07-12 18:10:37.070000
	Edit pad (rev 40)		Nick	cv396	XVal Session 37	1	XVal Session 37-Typing - Text-1		2012-07-12 18:10:37.522000
	Edit pad (rev 41)		Dan	cv401	XVal Session 37	1	XVal Session 37-Typing - Text-1		2012-07-12 18:10:37.566000
	Edit pad (rev 42)		greg	cv412	XVal Session 37	1	XVal Session 37-Typing - Text-1		2012-07-12 18:10:37.576000
	Edit pad (rev 43)		Nick	cv396	XVal Session 37	1	XVal Session 37-Typing - Text-1		2012-07-12 18:10:38.041000
	Edit pad (rev 44)		Dan	cv401	XVal Session 37	1	XVal Session 37-Typing - Text-1		2012-07-12 18:10:38.082000
	Edit pad (rev 45)		greg	cv412	XVal Session 37	1	XVal Session 37-Typing - Text-1		2012-07-12 18:10:38.083000
	Edit pad (rev 46)		Dan	cv401	XVal Session 37	1	XVal Session 37-Typing - Text-1		2012-07-12 18:10:38.583000
	Edit pad (rev 47)		greg	cv412	XVal Session 37	1	XVal Session 37-Typing - Text-1		2012-07-12 18:10:38.584000
	Edit pad (rev 48)		greg	cv412	XVal Session 37	1	XVal Session 37-Typing - Text-1		2012-07-12 18:10:39.083000
	Edit pad (rev 49)		greg	cv412	XVal Session 37	1	XVal Session 37-Typing - Text-1		2012-07-12 18:10:39.586000
	Edit pad (rev 50)		greg	cv412	XVal Session 37	1	XVal Session 37-Typing - Text-1		2012-07-12 18:10:40.479000
	Edit pad (rev 51)		greg	cv412	XVal Session 37	1	XVal Session 37-Typing - Text-1		2012-07-12 18:10:40.989000
	Edit pad (rev 52)		Nick	cv396	XVal Session 37	1	XVal Session 37-Typing - Text-1		2012-07-12 18:10:41.135000
	Edit pad (rev 53)		Nick	cv396	XVal Session 37	1	XVal Session 37-Typing - Text-1		2012-07-12 18:10:41.642000
	Edit pad (rev 54)		Nick	cv396	XVal Session 37	1	XVal Session 37-Typing - Text-1		2012-07-12 18:10:42.142000
	Edit pad (rev 55)		Dan	cv401	XVal Session 37	1	XVal Session 37-Typing - Text-1		2012-07-12 18:10:42.543000
	Edit pad (rev 56)		Nick	cv396	XVal Session 37	1	XVal Session 37-Typing - Text-1		2012-07-12 18:10:42.826000
	Edit pad (rev 57)		Nick	cv396	XVal Session 37	1	XVal Session 37-Typing - Text-1		2012-07-12 18:10:43.329000
	Edit pad (rev 58)		Dan	cv401	XVal Session 37	1	XVal Session 37-Typing - Text-1		2012-07-12 18:10:43.718000
	Edit pad (rev 59)		Nick	cv396	XVal Session 37	1	XVal Session 37-Typing - Text-1		2012-07-12 18:10:43.831000
	Edit pad (rev 60)		Nick	cv396	XVal Session 37	1	XVal Session 37-Typing - Text-1		2012-07-12 18:10:44.329000
	Edit pad (rev 61)		Dan	cv401	XVal Session 37	1	XVal Session 37-Typing - Text-1		2012-07-12 18:10:44.357000
	Edit pad (rev 62)		Nick	cv396	XVal Session 37	1	XVal Session 37-Typing - Text-1		2012-07-12 18:10:44.831000
	Edit pad (rev 63)		Nick	cv396	XVal Session 37	1	XVal Session 37-Typing - Text-1		2012-07-12 18:10:45.398000
	Edit pad (rev 64)		Nick	cv396	XVal Session 37	1	XVal Session 37-Typing - Text-1		2012-07-12 18:10:45.906000
	Edit pad (rev 65)		Nick	cv396	XVal Session 37	1	XVal Session 37-Typing - Text-1		2012-07-12 18:10:46.441000
	Edit pad (rev 66)		Dan	cv401	XVal Session 37	1	XVal Session 37-Typing - Text-1		2012-07-12 18:10:46.906000
	Edit pad (rev 67)		Nick	cv396	XVal Session 37	1	XVal Session 37-Typing - Text-1		2012-07-12 18:10:46.908000
	Edit pad (rev 68)		Dan	cv401	XVal Session 37	1	XVal Session 37-Typing - Text-1		2012-07-12 18:10:47.410000
	Edit pad (rev 69)		Nick	cv396	XVal Session 37	1	XVal Session 37-Typing - Text-1		2012-07-12 18:10:47.528000
	Edit pad (rev 70)		Dan	cv401	XVal Session 37	1	XVal Session 37-Typing - Text-1		2012-07-12 18:10:47.916000
	Edit pad (rev 71)		Nick	cv396	XVal Session 37	1	XVal Session 37-Typing - Text-1		2012-07-12 18:10:48.058000
	Edit pad (rev 72)		Dan	cv401	XVal Session 37	1	XVal Session 37-Typing - Text-1		2012-07-12 18:10:48.422000
	Edit pad (rev 73)		Nick	cv396	XVal Session 37	1	XVal Session 37-Typing - Text-1		2012-07-12 18:10:48.572000
	Edit pad (rev 74)		Dan	cv401	XVal Session 37	1	XVal Session 37-Typing - Text-1		2012-07-12 18:10:48.927000
	Edit pad (rev 75)		Nick	cv396	XVal Session 37	1	XVal Session 37-Typing - Text-1		2012-07-12 18:10:49.132000
	Edit pad (rev 76)		Dan	cv401	XVal Session 37	1	XVal Session 37-Typing - Text-1		2012-07-12 18:10:49.424000
	Edit pad (rev 77)		Nick	cv396	XVal Session 37	1	XVal Session 37-Typing - Text-1		2012-07-12 18:10:49.641000
	Edit pad (rev 78)		Dan	cv401	XVal Session 37	1	XVal Session 37-Typing - Text-1		2012-07-12 18:10:49.934000
	Edit pad (rev 79)		Nick	cv396	XVal Session 37	1	XVal Session 37-Typing - Text-1		2012-07-12 18:10:50.144000
	Edit pad (rev 80)		Dan	cv401	XVal Session 37	1	XVal Session 37-Typing - Text-1		2012-07-12 18:10:50.438000
	Edit pad (rev 81)		Nick	cv396	XVal Session 37	1	XVal Session 37-Typing - Text-1		2012-07-12 18:10:50.646000
	Edit pad (rev 82)		Dan	cv401	XVal Session 37	1	XVal Session 37-Typing - Text-1		2012-07-12 18:10:50.940000
	Edit pad (rev 83)		Nick	cv396	XVal Session 37	1	XVal Session 37-Typing - Text-1		2012-07-12 18:10:51.165000
	Edit pad (rev 84)		Dan	cv401	XVal Session 37	1	XVal Session 37-Typing - Text-1		2012-07-12 18:10:51.439000
	Edit pad (rev 85)		greg	cv412	XVal Session 37	1	XVal Session 37-Typing - Text-1		2012-07-12 18:10:51.588000
	Edit pad (rev 86)		Nick	cv396	XVal Session 37	1	XVal Session 37-Typing - Text-1		2012-07-12 18:10:51.661000
	Edit pad (rev 87)		greg	cv412	XVal Session 37	1	XVal Session 37-Typing - Text-1		2012-07-12 18:10:52.099000
	Edit pad (rev 88)		Nick	cv396	XVal Session 37	1	XVal Session 37-Typing - Text-1		2012-07-12 18:10:52.159000
	Edit pad (rev 89)		Dan	cv401	XVal Session 37	1	XVal Session 37-Typing - Text-1		2012-07-12 18:10:52.443000
	Edit pad (rev 90)		Nick	cv396	XVal Session 37	1	XVal Session 37-Typing - Text-1		2012-07-12 18:10:52.704000
	Edit pad (rev 91)		Dan	cv401	XVal Session 37	1	XVal Session 37-Typing - Text-1		2012-07-12 18:10:52.955000
	Edit pad (rev 92)		Nick	cv396	XVal Session 37	1	XVal Session 37-Typing - Text-1		2012-07-12 18:10:53.172000
	Edit pad (rev 93)		Dan	cv401	XVal Session 37	1	XVal Session 37-Typing - Text-1		2012-07-12 18:10:53.455000
	Edit pad (rev 94)		greg	cv412	XVal Session 37	1	XVal Session 37-Typing - Text-1		2012-07-12 18:10:53.662000
	Edit pad (rev 95)		Nick	cv396	XVal Session 37	1	XVal Session 37-Typing - Text-1		2012-07-12 18:10:53.855000
	Edit pad (rev 96)		Dan	cv401	XVal Session 37	1	XVal Session 37-Typing - Text-1		2012-07-12 18:10:53.959000
	Edit pad (rev 97)		greg	cv412	XVal Session 37	1	XVal Session 37-Typing - Text-1		2012-07-12 18:10:54.173000
	Edit pad (rev 98)		Dan	cv401	XVal Session 37	1	XVal Session 37-Typing - Text-1		2012-07-12 18:10:54.469000
	Edit pad (rev 99)		Nick	cv396	XVal Session 37	1	XVal Session 37-Typing - Text-1		2012-07-12 18:10:54.525000
	Edit pad (rev 100)		greg	cv412	XVal Session 37	1	XVal Session 37-Typing - Text-1		2012-07-12 18:10:54.662000
	Edit pad (rev 101)		Dan	cv401	XVal Session 37	1	XVal Session 37-Typing - Text-1		2012-07-12 18:10:54.970000
	Edit pad (rev 102)		Nick	cv396	XVal Session 37	1	XVal Session 37-Typing - Text-1		2012-07-12 18:10:55.069000
	Edit pad (rev 103)		Dan	cv401	XVal Session 37	1	XVal Session 37-Typing - Text-1		2012-07-12 18:10:55.652000
	Edit pad (rev 104)		Nick	cv396	XVal Session 37	1	XVal Session 37-Typing - Text-1		2012-07-12 18:10:55.679000
	Edit pad (rev 105)		Nick	cv396	XVal Session 37	1	XVal Session 37-Typing - Text-1		2012-07-12 18:10:56.173000
	Edit pad (rev 106)		Dan	cv401	XVal Session 37	1	XVal Session 37-Typing - Text-1		2012-07-12 18:10:56.617000
	Edit pad (rev 107)		Nick	cv396	XVal Session 37	1	XVal Session 37-Typing - Text-1		2012-07-12 18:10:56.699000
	Edit pad (rev 108)		Dan	cv401	XVal Session 37	1	XVal Session 37-Typing - Text-1		2012-07-12 18:10:57.126000
	Edit pad (rev 109)		Nick	cv396	XVal Session 37	1	XVal Session 37-Typing - Text-1		2012-07-12 18:10:57.180000
	Edit pad (rev 110)		Dan	cv401	XVal Session 37	1	XVal Session 37-Typing - Text-1		2012-07-12 18:10:57.626000
	Edit pad (rev 111)		Nick	cv396	XVal Session 37	1	XVal Session 37-Typing - Text-1		2012-07-12 18:10:57.718000
	Edit pad (rev 112)		Dan	cv401	XVal Session 37	1	XVal Session 37-Typing - Text-1		2012-07-12 18:10:58.133000
	Edit pad (rev 113)		Nick	cv396	XVal Session 37	1	XVal Session 37-Typing - Text-1		2012-07-12 18:10:58.230000
	Edit pad (rev 114)		Dan	cv401	XVal Session 37	1	XVal Session 37-Typing - Text-1		2012-07-12 18:10:58.643000
	Edit pad (rev 115)		Nick	cv396	XVal Session 37	1	XVal Session 37-Typing - Text-1		2012-07-12 18:10:58.688000
	Edit pad (rev 116)		Dan	cv401	XVal Session 37	1	XVal Session 37-Typing - Text-1		2012-07-12 18:10:59.141000
	Edit pad (rev 117)		Nick	cv396	XVal Session 37	1	XVal Session 37-Typing - Text-1		2012-07-12 18:10:59.188000
	Edit pad (rev 118)		Dan	cv401	XVal Session 37	1	XVal Session 37-Typing - Text-1		2012-07-12 18:10:59.641000
	Edit pad (rev 119)		Nick	cv396	XVal Session 37	1	XVal Session 37-Typing - Text-1		2012-07-12 18:10:59.688000
	Edit pad (rev 120)		Nick	cv396	XVal Session 37	1	XVal Session 37-Typing - Text-1		2012-07-12 18:11:00.366000
	Edit pad (rev 121)		Nick	cv396	XVal Session 37	1	XVal Session 37-Typing - Text-1		2012-07-12 18:11:01.103000
	Edit pad (rev 122)		greg	cv412	XVal Session 37	1	XVal Session 37-Typing - Text-1		2012-07-12 18:11:01.302000
	Edit pad (rev 123)		Nick	cv396	XVal Session 37	1	XVal Session 37-Typing - Text-1		2012-07-12 18:11:01.614000
	Edit pad (rev 124)		greg	cv412	XVal Session 37	1	XVal Session 37-Typing - Text-1		2012-07-12 18:11:01.827000
	Edit pad (rev 125)		Nick	cv396	XVal Session 37	1	XVal Session 37-Typing - Text-1		2012-07-12 18:11:02.225000
	Edit pad (rev 126)		greg	cv412	XVal Session 37	1	XVal Session 37-Typing - Text-1		2012-07-12 18:11:02.333000
	Edit pad (rev 127)		Nick	cv396	XVal Session 37	1	XVal Session 37-Typing - Text-1		2012-07-12 18:11:03.022000
	Edit pad (rev 128)		Nick	cv396	XVal Session 37	1	XVal Session 37-Typing - Text-1		2012-07-12 18:11:03.531000
	Edit pad (rev 129)		Nick	cv396	XVal Session 37	1	XVal Session 37-Typing - Text-1		2012-07-12 18:11:04.034000
	Edit pad (rev 130)		greg	cv412	XVal Session 37	1	XVal Session 37-Typing - Text-1		2012-07-12 18:11:04.092000
	Edit pad (rev 131)		Nick	cv396	XVal Session 37	1	XVal Session 37-Typing - Text-1		2012-07-12 18:11:04.554000
	Edit pad (rev 132)		greg	cv412	XVal Session 37	1	XVal Session 37-Typing - Text-1		2012-07-12 18:11:04.602000
	Edit pad (rev 133)		Nick	cv396	XVal Session 37	1	XVal Session 37-Typing - Text-1		2012-07-12 18:11:05.040000
	Edit pad (rev 134)		Dan	cv401	XVal Session 37	1	XVal Session 37-Typing - Text-1		2012-07-12 18:11:05.272000
	Edit pad (rev 135)		Nick	cv396	XVal Session 37	1	XVal Session 37-Typing - Text-1		2012-07-12 18:11:05.611000
	Edit pad (rev 136)		Dan	cv401	XVal Session 37	1	XVal Session 37-Typing - Text-1		2012-07-12 18:11:05.781000
	Edit pad (rev 137)		Nick	cv396	XVal Session 37	1	XVal Session 37-Typing - Text-1		2012-07-12 18:11:06.199000
	Edit pad (rev 138)		Dan	cv401	XVal Session 37	1	XVal Session 37-Typing - Text-1		2012-07-12 18:11:06.294000
	Edit pad (rev 139)		greg	cv412	XVal Session 37	1	XVal Session 37-Typing - Text-1		2012-07-12 18:11:06.346000
	Edit pad (rev 140)		Frank	cv407	XVal Session 37	1	XVal Session 37-Typing - Text-1		2012-07-12 18:11:06.527000
	Edit pad (rev 141)		Nick	cv396	XVal Session 37	1	XVal Session 37-Typing - Text-1		2012-07-12 18:11:06.594000
	Edit pad (rev 142)		Dan	cv401	XVal Session 37	1	XVal Session 37-Typing - Text-1		2012-07-12 18:11:06.787000
	Edit pad (rev 143)		Dan	cv401	XVal Session 37	1	XVal Session 37-Typing - Text-1		2012-07-12 18:11:07.288000
	Edit pad (rev 144)		Frank	cv407	XVal Session 37	1	XVal Session 37-Typing - Text-1		2012-07-12 18:11:07.326000
	Edit pad (rev 145)		greg	cv412	XVal Session 37	1	XVal Session 37-Typing - Text-1		2012-07-12 18:11:07.385000
	Edit pad (rev 146)		Dan	cv401	XVal Session 37	1	XVal Session 37-Typing - Text-1		2012-07-12 18:11:07.795000
	Edit pad (rev 147)		Frank	cv407	XVal Session 37	1	XVal Session 37-Typing - Text-1		2012-07-12 18:11:07.838000
	Edit pad (rev 148)		Dan	cv401	XVal Session 37	1	XVal Session 37-Typing - Text-1		2012-07-12 18:11:08.308000
	Edit pad (rev 149)		Frank	cv407	XVal Session 37	1	XVal Session 37-Typing - Text-1		2012-07-12 18:11:08.346000
	Edit pad (rev 150)		Nick	cv396	XVal Session 37	1	XVal Session 37-Typing - Text-1		2012-07-12 18:11:08.697000
	Edit pad (rev 151)		Dan	cv401	XVal Session 37	1	XVal Session 37-Typing - Text-1		2012-07-12 18:11:08.797000
	Edit pad (rev 152)		Frank	cv407	XVal Session 37	1	XVal Session 37-Typing - Text-1		2012-07-12 18:11:08.842000
	Edit pad (rev 153)		Nick	cv396	XVal Session 37	1	XVal Session 37-Typing - Text-1		2012-07-12 18:11:09.190000
	Edit pad (rev 154)		Dan	cv401	XVal Session 37	1	XVal Session 37-Typing - Text-1		2012-07-12 18:11:09.298000
	Edit pad (rev 155)		Frank	cv407	XVal Session 37	1	XVal Session 37-Typing - Text-1		2012-07-12 18:11:09.609000
	Edit pad (rev 156)		Nick	cv396	XVal Session 37	1	XVal Session 37-Typing - Text-1		2012-07-12 18:11:09.797000
	Edit pad (rev 157)		Dan	cv401	XVal Session 37	1	XVal Session 37-Typing - Text-1		2012-07-12 18:11:09.799000
	Edit pad (rev 158)		Frank	cv407	XVal Session 37	1	XVal Session 37-Typing - Text-1		2012-07-12 18:11:10.112000
	Edit pad (rev 159)		Dan	cv401	XVal Session 37	1	XVal Session 37-Typing - Text-1		2012-07-12 18:11:10.297000
	Edit pad (rev 160)		Frank	cv407	XVal Session 37	1	XVal Session 37-Typing - Text-1		2012-07-12 18:11:10.618000
	Edit pad (rev 161)		Nick	cv396	XVal Session 37	1	XVal Session 37-Typing - Text-1		2012-07-12 18:11:10.811000
	Edit pad (rev 162)		Frank	cv407	XVal Session 37	1	XVal Session 37-Typing - Text-1		2012-07-12 18:11:11.118000
	Edit pad (rev 163)		Nick	cv396	XVal Session 37	1	XVal Session 37-Typing - Text-1		2012-07-12 18:11:11.314000
	Edit pad (rev 164)		Dan	cv401	XVal Session 37	1	XVal Session 37-Typing - Text-1		2012-07-12 18:11:11.363000
	Edit pad (rev 165)		Frank	cv407	XVal Session 37	1	XVal Session 37-Typing - Text-1		2012-07-12 18:11:11.618000
	Edit pad (rev 166)		Nick	cv396	XVal Session 37	1	XVal Session 37-Typing - Text-1		2012-07-12 18:11:11.817000
	Edit pad (rev 167)		Dan	cv401	XVal Session 37	1	XVal Session 37-Typing - Text-1		2012-07-12 18:11:12.086000
	Edit pad (rev 168)		Frank	cv407	XVal Session 37	1	XVal Session 37-Typing - Text-1		2012-07-12 18:11:12.117000
	Edit pad (rev 169)		greg	cv412	XVal Session 37	1	XVal Session 37-Typing - Text-1		2012-07-12 18:11:12.146000
	Edit pad (rev 170)		Nick	cv396	XVal Session 37	1	XVal Session 37-Typing - Text-1		2012-07-12 18:11:12.316000
	Edit pad (rev 171)		Dan	cv401	XVal Session 37	1	XVal Session 37-Typing - Text-1		2012-07-12 18:11:12.596000
	Edit pad (rev 172)		Frank	cv407	XVal Session 37	1	XVal Session 37-Typing - Text-1		2012-07-12 18:11:12.641000
	Edit pad (rev 173)		greg	cv412	XVal Session 37	1	XVal Session 37-Typing - Text-1		2012-07-12 18:11:12.646000
	Edit pad (rev 174)		Nick	cv396	XVal Session 37	1	XVal Session 37-Typing - Text-1		2012-07-12 18:11:12.812000
	Edit pad (rev 175)		Dan	cv401	XVal Session 37	1	XVal Session 37-Typing - Text-1		2012-07-12 18:11:13.097000
	Edit pad (rev 176)		greg	cv412	XVal Session 37	1	XVal Session 37-Typing - Text-1		2012-07-12 18:11:13.148000
	Edit pad (rev 177)		Frank	cv407	XVal Session 37	1	XVal Session 37-Typing - Text-1		2012-07-12 18:11:13.178000
	Edit pad (rev 178)		Nick	cv396	XVal Session 37	1	XVal Session 37-Typing - Text-1		2012-07-12 18:11:13.351000
	Edit pad (rev 179)		Dan	cv401	XVal Session 37	1	XVal Session 37-Typing - Text-1		2012-07-12 18:11:13.594000
	Edit pad (rev 180)		greg	cv412	XVal Session 37	1	XVal Session 37-Typing - Text-1		2012-07-12 18:11:13.649000
	Edit pad (rev 181)		Frank	cv407	XVal Session 37	1	XVal Session 37-Typing - Text-1		2012-07-12 18:11:13.813000
	Edit pad (rev 182)		Nick	cv396	XVal Session 37	1	XVal Session 37-Typing - Text-1		2012-07-12 18:11:13.877000
	Edit pad (rev 183)		greg	cv412	XVal Session 37	1	XVal Session 37-Typing - Text-1		2012-07-12 18:11:14.151000
	Edit pad (rev 184)		Dan	cv401	XVal Session 37	1	XVal Session 37-Typing - Text-1		2012-07-12 18:11:14.220000
	Edit pad (rev 185)		Frank	cv407	XVal Session 37	1	XVal Session 37-Typing - Text-1		2012-07-12 18:11:14.391000
	Edit pad (rev 186)		Dan	cv401	XVal Session 37	1	XVal Session 37-Typing - Text-1		2012-07-12 18:11:14.609000
	Edit pad (rev 187)		Nick	cv396	XVal Session 37	1	XVal Session 37-Typing - Text-1		2012-07-12 18:11:14.637000
	Edit pad (rev 188)		Frank	cv407	XVal Session 37	1	XVal Session 37-Typing - Text-1		2012-07-12 18:11:14.644000
	Edit pad (rev 189)		greg	cv412	XVal Session 37	1	XVal Session 37-Typing - Text-1		2012-07-12 18:11:14.653000
	Edit pad (rev 190)		Nick	cv396	XVal Session 37	1	XVal Session 37-Typing - Text-1		2012-07-12 18:11:14.971000
	Edit pad (rev 191)		Dan	cv401	XVal Session 37	1	XVal Session 37-Typing - Text-1		2012-07-12 18:11:15.110000
	Edit pad (rev 192)		greg	cv412	XVal Session 37	1	XVal Session 37-Typing - Text-1		2012-07-12 18:11:15.161000
	Edit pad (rev 193)		Nick	cv396	XVal Session 37	1	XVal Session 37-Typing - Text-1		2012-07-12 18:11:15.471000
	Edit pad (rev 194)		Dan	cv401	XVal Session 37	1	XVal Session 37-Typing - Text-1		2012-07-12 18:11:15.615000
	Edit pad (rev 195)		greg	cv412	XVal Session 37	1	XVal Session 37-Typing - Text-1		2012-07-12 18:11:16.002000
	Edit pad (rev 196)		Dan	cv401	XVal Session 37	1	XVal Session 37-Typing - Text-1		2012-07-12 18:11:16.153000
	Edit pad (rev 197)		Nick	cv396	XVal Session 37	1	XVal Session 37-Typing - Text-1		2012-07-12 18:11:16.196000
	Edit pad (rev 198)		greg	cv412	XVal Session 37	1	XVal Session 37-Typing - Text-1		2012-07-12 18:11:16.504000
	Edit pad (rev 199)		Dan	cv401	XVal Session 37	1	XVal Session 37-Typing - Text-1		2012-07-12 18:11:16.626000
	Edit pad (rev 200)		Nick	cv396	XVal Session 37	1	XVal Session 37-Typing - Text-1		2012-07-12 18:11:16.754000
	Edit pad (rev 201)		Dan	cv401	XVal Session 37	1	XVal Session 37-Typing - Text-1		2012-07-12 18:11:17.131000
	Edit pad (rev 202)		greg	cv412	XVal Session 37	1	XVal Session 37-Typing - Text-1		2012-07-12 18:11:17.192000
	Edit pad (rev 203)		Nick	cv396	XVal Session 37	1	XVal Session 37-Typing - Text-1		2012-07-12 18:11:17.281000
	Edit pad (rev 204)		Dan	cv401	XVal Session 37	1	XVal Session 37-Typing - Text-1		2012-07-12 18:11:17.641000
	Edit pad (rev 205)		greg	cv412	XVal Session 37	1	XVal Session 37-Typing - Text-1		2012-07-12 18:11:17.696000
	Edit pad (rev 206)		Nick	cv396	XVal Session 37	1	XVal Session 37-Typing - Text-1		2012-07-12 18:11:17.755000
	Edit pad (rev 207)		Frank	cv407	XVal Session 37	1	XVal Session 37-Typing - Text-1		2012-07-12 18:11:18.111000
	Edit pad (rev 208)		greg	cv412	XVal Session 37	1	XVal Session 37-Typing - Text-1		2012-07-12 18:11:18.193000
	Edit pad (rev 209)		Dan	cv401	XVal Session 37	1	XVal Session 37-Typing - Text-1		2012-07-12 18:11:18.323000
	Edit pad (rev 210)		Frank	cv407	XVal Session 37	1	XVal Session 37-Typing - Text-1		2012-07-12 18:11:18.467000
	Edit pad (rev 211)		Nick	cv396	XVal Session 37	1	XVal Session 37-Typing - Text-1		2012-07-12 18:11:18.615000
	Edit pad (rev 212)		greg	cv412	XVal Session 37	1	XVal Session 37-Typing - Text-1		2012-07-12 18:11:18.692000
	Edit pad (rev 213)		Dan	cv401	XVal Session 37	1	XVal Session 37-Typing - Text-1		2012-07-12 18:11:18.828000
	Edit pad (rev 214)		Frank	cv407	XVal Session 37	1	XVal Session 37-Typing - Text-1		2012-07-12 18:11:18.993000
	Edit pad (rev 215)		Nick	cv396	XVal Session 37	1	XVal Session 37-Typing - Text-1		2012-07-12 18:11:19.047000
	Edit pad (rev 216)		greg	cv412	XVal Session 37	1	XVal Session 37-Typing - Text-1		2012-07-12 18:11:19.191000
	Edit pad (rev 217)		Dan	cv401	XVal Session 37	1	XVal Session 37-Typing - Text-1		2012-07-12 18:11:19.329000
	Edit pad (rev 218)		Frank	cv407	XVal Session 37	1	XVal Session 37-Typing - Text-1		2012-07-12 18:11:19.496000
	Edit pad (rev 219)		Nick	cv396	XVal Session 37	1	XVal Session 37-Typing - Text-1		2012-07-12 18:11:19.547000
	Edit pad (rev 220)		greg	cv412	XVal Session 37	1	XVal Session 37-Typing - Text-1		2012-07-12 18:11:19.713000
	Edit pad (rev 221)		Dan	cv401	XVal Session 37	1	XVal Session 37-Typing - Text-1		2012-07-12 18:11:19.829000
	Edit pad (rev 222)		Frank	cv407	XVal Session 37	1	XVal Session 37-Typing - Text-1		2012-07-12 18:11:20.011000
	Edit pad (rev 223)		Nick	cv396	XVal Session 37	1	XVal Session 37-Typing - Text-1		2012-07-12 18:11:20.049000
	Edit pad (rev 224)		greg	cv412	XVal Session 37	1	XVal Session 37-Typing - Text-1		2012-07-12 18:11:20.228000
	Edit pad (rev 225)		Dan	cv401	XVal Session 37	1	XVal Session 37-Typing - Text-1		2012-07-12 18:11:20.329000
	Edit pad (rev 226)		Frank	cv407	XVal Session 37	1	XVal Session 37-Typing - Text-1		2012-07-12 18:11:20.508000
	Edit pad (rev 227)		Nick	cv396	XVal Session 37	1	XVal Session 37-Typing - Text-1		2012-07-12 18:11:20.564000
	Edit pad (rev 228)		greg	cv412	XVal Session 37	1	XVal Session 37-Typing - Text-1		2012-07-12 18:11:20.739000
	Edit pad (rev 229)		Dan	cv401	XVal Session 37	1	XVal Session 37-Typing - Text-1		2012-07-12 18:11:20.831000
	Edit pad (rev 230)		Frank	cv407	XVal Session 37	1	XVal Session 37-Typing - Text-1		2012-07-12 18:11:21.053000
	Edit pad (rev 231)		Nick	cv396	XVal Session 37	1	XVal Session 37-Typing - Text-1		2012-07-12 18:11:21.108000
	Edit pad (rev 232)		greg	cv412	XVal Session 37	1	XVal Session 37-Typing - Text-1		2012-07-12 18:11:21.244000
	Edit pad (rev 233)		Dan	cv401	XVal Session 37	1	XVal Session 37-Typing - Text-1		2012-07-12 18:11:21.334000
	Edit pad (rev 234)		Frank	cv407	XVal Session 37	1	XVal Session 37-Typing - Text-1		2012-07-12 18:11:21.542000
	Edit pad (rev 235)		Nick	cv396	XVal Session 37	1	XVal Session 37-Typing - Text-1		2012-07-12 18:11:21.659000
	Edit pad (rev 236)		greg	cv412	XVal Session 37	1	XVal Session 37-Typing - Text-1		2012-07-12 18:11:21.746000
	Edit pad (rev 237)		Dan	cv401	XVal Session 37	1	XVal Session 37-Typing - Text-1		2012-07-12 18:11:21.834000
	Edit pad (rev 238)		greg	cv412	XVal Session 37	1	XVal Session 37-Typing - Text-1		2012-07-12 18:11:22.315000
	Edit pad (rev 239)		Dan	cv401	XVal Session 37	1	XVal Session 37-Typing - Text-1		2012-07-12 18:11:22.344000
	Edit pad (rev 240)		Nick	cv396	XVal Session 37	1	XVal Session 37-Typing - Text-1		2012-07-12 18:11:22.598000
	Edit pad (rev 241)		greg	cv412	XVal Session 37	1	XVal Session 37-Typing - Text-1		2012-07-12 18:11:22.819000
	Edit pad (rev 242)		Dan	cv401	XVal Session 37	1	XVal Session 37-Typing - Text-1		2012-07-12 18:11:22.844000
	Edit pad (rev 243)		Nick	cv396	XVal Session 37	1	XVal Session 37-Typing - Text-1		2012-07-12 18:11:23.189000
	Edit pad (rev 244)		greg	cv412	XVal Session 37	1	XVal Session 37-Typing - Text-1		2012-07-12 18:11:23.318000
	Edit pad (rev 245)		Dan	cv401	XVal Session 37	1	XVal Session 37-Typing - Text-1		2012-07-12 18:11:23.346000
	Edit pad (rev 246)		Nick	cv396	XVal Session 37	1	XVal Session 37-Typing - Text-1		2012-07-12 18:11:23.699000
	Edit pad (rev 247)		greg	cv412	XVal Session 37	1	XVal Session 37-Typing - Text-1		2012-07-12 18:11:23.819000
	Edit pad (rev 248)		Dan	cv401	XVal Session 37	1	XVal Session 37-Typing - Text-1		2012-07-12 18:11:23.850000
	Edit pad (rev 249)		Nick	cv396	XVal Session 37	1	XVal Session 37-Typing - Text-1		2012-07-12 18:11:24.233000
	Edit pad (rev 250)		greg	cv412	XVal Session 37	1	XVal Session 37-Typing - Text-1		2012-07-12 18:11:24.318000
	Edit pad (rev 251)		Frank	cv407	XVal Session 37	1	XVal Session 37-Typing - Text-1		2012-07-12 18:11:24.354000
	Edit pad (rev 252)		Dan	cv401	XVal Session 37	1	XVal Session 37-Typing - Text-1		2012-07-12 18:11:24.360000
	Edit pad (rev 253)		Nick	cv396	XVal Session 37	1	XVal Session 37-Typing - Text-1		2012-07-12 18:11:24.773000
	Edit pad (rev 254)		greg	cv412	XVal Session 37	1	XVal Session 37-Typing - Text-1		2012-07-12 18:11:24.820000
	Edit pad (rev 255)		Dan	cv401	XVal Session 37	1	XVal Session 37-Typing - Text-1		2012-07-12 18:11:24.864000
	Edit pad (rev 256)		Frank	cv407	XVal Session 37	1	XVal Session 37-Typing - Text-1		2012-07-12 18:11:24.888000
	Edit pad (rev 257)		greg	cv412	XVal Session 37	1	XVal Session 37-Typing - Text-1		2012-07-12 18:11:25.337000
	Edit pad (rev 258)		Dan	cv401	XVal Session 37	1	XVal Session 37-Typing - Text-1		2012-07-12 18:11:25.364000
	Edit pad (rev 259)		Frank	cv407	XVal Session 37	1	XVal Session 37-Typing - Text-1		2012-07-12 18:11:25.372000
	Edit pad (rev 260)		Nick	cv396	XVal Session 37	1	XVal Session 37-Typing - Text-1		2012-07-12 18:11:25.749000
	Edit pad (rev 261)		greg	cv412	XVal Session 37	1	XVal Session 37-Typing - Text-1		2012-07-12 18:11:25.841000
	Edit pad (rev 262)		Dan	cv401	XVal Session 37	1	XVal Session 37-Typing - Text-1		2012-07-12 18:11:25.863000
	Edit pad (rev 263)		Frank	cv407	XVal Session 37	1	XVal Session 37-Typing - Text-1		2012-07-12 18:11:25.947000
	Edit pad (rev 264)		greg	cv412	XVal Session 37	1	XVal Session 37-Typing - Text-1		2012-07-12 18:11:26.336000
	Edit pad (rev 265)		Dan	cv401	XVal Session 37	1	XVal Session 37-Typing - Text-1		2012-07-12 18:11:26.375000
	Edit pad (rev 266)		Nick	cv396	XVal Session 37	1	XVal Session 37-Typing - Text-1		2012-07-12 18:11:26.424000
	Edit pad (rev 267)		Frank	cv407	XVal Session 37	1	XVal Session 37-Typing - Text-1		2012-07-12 18:11:26.452000
	Edit pad (rev 268)		Dan	cv401	XVal Session 37	1	XVal Session 37-Typing - Text-1		2012-07-12 18:11:26.875000
	Edit pad (rev 269)		Frank	cv407	XVal Session 37	1	XVal Session 37-Typing - Text-1		2012-07-12 18:11:26.959000
	Edit pad (rev 270)		Nick	cv396	XVal Session 37	1	XVal Session 37-Typing - Text-1		2012-07-12 18:11:26.962000
	Edit pad (rev 271)		greg	cv412	XVal Session 37	1	XVal Session 37-Typing - Text-1		2012-07-12 18:11:27.242000
	Edit pad (rev 272)		Dan	cv401	XVal Session 37	1	XVal Session 37-Typing - Text-1		2012-07-12 18:11:27.376000
	Edit pad (rev 273)		Nick	cv396	XVal Session 37	1	XVal Session 37-Typing - Text-1		2012-07-12 18:11:27.438000
	Edit pad (rev 274)		Frank	cv407	XVal Session 37	1	XVal Session 37-Typing - Text-1		2012-07-12 18:11:27.471000
	Edit pad (rev 275)		greg	cv412	XVal Session 37	1	XVal Session 37-Typing - Text-1		2012-07-12 18:11:27.741000
	Edit pad (rev 276)		Dan	cv401	XVal Session 37	1	XVal Session 37-Typing - Text-1		2012-07-12 18:11:27.909000
	Edit pad (rev 277)		Nick	cv396	XVal Session 37	1	XVal Session 37-Typing - Text-1		2012-07-12 18:11:27.975000
	Edit pad (rev 278)		Frank	cv407	XVal Session 37	1	XVal Session 37-Typing - Text-1		2012-07-12 18:11:28.191000
	Edit pad (rev 279)		greg	cv412	XVal Session 37	1	XVal Session 37-Typing - Text-1		2012-07-12 18:11:28.242000
	Edit pad (rev 280)		Dan	cv401	XVal Session 37	1	XVal Session 37-Typing - Text-1		2012-07-12 18:11:28.523000
	Edit pad (rev 281)		Frank	cv407	XVal Session 37	1	XVal Session 37-Typing - Text-1		2012-07-12 18:11:28.684000
	Edit pad (rev 282)		Nick	cv396	XVal Session 37	1	XVal Session 37-Typing - Text-1		2012-07-12 18:11:28.830000
	Edit pad (rev 283)		Dan	cv401	XVal Session 37	1	XVal Session 37-Typing - Text-1		2012-07-12 18:11:29.035000
	Edit pad (rev 284)		greg	cv412	XVal Session 37	1	XVal Session 37-Typing - Text-1		2012-07-12 18:11:29.044000
	Edit pad (rev 285)		Frank	cv407	XVal Session 37	1	XVal Session 37-Typing - Text-1		2012-07-12 18:11:29.208000
	Edit pad (rev 286)		Nick	cv396	XVal Session 37	1	XVal Session 37-Typing - Text-1		2012-07-12 18:11:29.331000
	Edit pad (rev 287)		greg	cv412	XVal Session 37	1	XVal Session 37-Typing - Text-1		2012-07-12 18:11:29.551000
	Edit pad (rev 288)		Frank	cv407	XVal Session 37	1	XVal Session 37-Typing - Text-1		2012-07-12 18:11:29.823000
	Edit pad (rev 289)		Nick	cv396	XVal Session 37	1	XVal Session 37-Typing - Text-1		2012-07-12 18:11:29.829000
	Edit pad (rev 290)		Dan	cv401	XVal Session 37	1	XVal Session 37-Typing - Text-1		2012-07-12 18:11:29.879000
	Edit pad (rev 291)		greg	cv412	XVal Session 37	1	XVal Session 37-Typing - Text-1		2012-07-12 18:11:30.051000
	Edit pad (rev 292)		Frank	cv407	XVal Session 37	1	XVal Session 37-Typing - Text-1		2012-07-12 18:11:30.251000
	Edit pad (rev 293)		Nick	cv396	XVal Session 37	1	XVal Session 37-Typing - Text-1		2012-07-12 18:11:30.335000
	Edit pad (rev 294)		Dan	cv401	XVal Session 37	1	XVal Session 37-Typing - Text-1		2012-07-12 18:11:30.375000
	Edit pad (rev 295)		greg	cv412	XVal Session 37	1	XVal Session 37-Typing - Text-1		2012-07-12 18:11:30.553000
	Edit pad (rev 296)		Frank	cv407	XVal Session 37	1	XVal Session 37-Typing - Text-1		2012-07-12 18:11:30.663000
	Edit pad (rev 297)		Nick	cv396	XVal Session 37	1	XVal Session 37-Typing - Text-1		2012-07-12 18:11:30.833000
	Edit pad (rev 298)		Dan	cv401	XVal Session 37	1	XVal Session 37-Typing - Text-1		2012-07-12 18:11:30.878000
	Edit pad (rev 299)		Frank	cv407	XVal Session 37	1	XVal Session 37-Typing - Text-1		2012-07-12 18:11:31.167000
	Edit pad (rev 300)		greg	cv412	XVal Session 37	1	XVal Session 37-Typing - Text-1		2012-07-12 18:11:31.184000
	Edit pad (rev 301)		Dan	cv401	XVal Session 37	1	XVal Session 37-Typing - Text-1		2012-07-12 18:11:31.387000
	Edit pad (rev 302)		Nick	cv396	XVal Session 37	1	XVal Session 37-Typing - Text-1		2012-07-12 18:11:31.518000
	Edit pad (rev 303)		greg	cv412	XVal Session 37	1	XVal Session 37-Typing - Text-1		2012-07-12 18:11:31.707000
	Edit pad (rev 304)		Frank	cv407	XVal Session 37	1	XVal Session 37-Typing - Text-1		2012-07-12 18:11:31.875000
	Edit pad (rev 305)		Dan	cv401	XVal Session 37	1	XVal Session 37-Typing - Text-1		2012-07-12 18:11:31.880000
	Edit pad (rev 306)		greg	cv412	XVal Session 37	1	XVal Session 37-Typing - Text-1		2012-07-12 18:11:32.208000
	Edit pad (rev 307)		Nick	cv396	XVal Session 37	1	XVal Session 37-Typing - Text-1		2012-07-12 18:11:32.269000
	Edit pad (rev 308)		Dan	cv401	XVal Session 37	1	XVal Session 37-Typing - Text-1		2012-07-12 18:11:32.378000
	Edit pad (rev 309)		greg	cv412	XVal Session 37	1	XVal Session 37-Typing - Text-1		2012-07-12 18:11:32.744000
	Edit pad (rev 310)		Nick	cv396	XVal Session 37	1	XVal Session 37-Typing - Text-1		2012-07-12 18:11:32.870000
	Edit pad (rev 311)		Dan	cv401	XVal Session 37	1	XVal Session 37-Typing - Text-1		2012-07-12 18:11:32.878000
	Edit pad (rev 312)		greg	cv412	XVal Session 37	1	XVal Session 37-Typing - Text-1		2012-07-12 18:11:33.209000
	Edit pad (rev 313)		Nick	cv396	XVal Session 37	1	XVal Session 37-Typing - Text-1		2012-07-12 18:11:33.368000
	Edit pad (rev 314)		Frank	cv407	XVal Session 37	1	XVal Session 37-Typing - Text-1		2012-07-12 18:11:33.505000
	Edit pad (rev 315)		greg	cv412	XVal Session 37	1	XVal Session 37-Typing - Text-1		2012-07-12 18:11:33.708000
	Edit pad (rev 316)		Frank	cv407	XVal Session 37	1	XVal Session 37-Typing - Text-1		2012-07-12 18:11:33.793000
	Edit pad (rev 317)		Dan	cv401	XVal Session 37	1	XVal Session 37-Typing - Text-1		2012-07-12 18:11:33.810000
	Edit pad (rev 318)		greg	cv412	XVal Session 37	1	XVal Session 37-Typing - Text-1		2012-07-12 18:11:34.207000
	Edit pad (rev 319)		Nick	cv396	XVal Session 37	1	XVal Session 37-Typing - Text-1		2012-07-12 18:11:34.270000
	Edit pad (rev 320)		Dan	cv401	XVal Session 37	1	XVal Session 37-Typing - Text-1		2012-07-12 18:11:34.316000
	Edit pad (rev 321)		Nick	cv396	XVal Session 37	1	XVal Session 37-Typing - Text-1		2012-07-12 18:11:34.377000
	Edit pad (rev 322)		greg	cv412	XVal Session 37	1	XVal Session 37-Typing - Text-1		2012-07-12 18:11:34.708000
	Edit pad (rev 323)		Frank	cv407	XVal Session 37	1	XVal Session 37-Typing - Text-1		2012-07-12 18:11:34.773000
	Edit pad (rev 324)		Dan	cv401	XVal Session 37	1	XVal Session 37-Typing - Text-1		2012-07-12 18:11:34.816000
	Edit pad (rev 325)		Frank	cv407	XVal Session 37	1	XVal Session 37-Typing - Text-1		2012-07-12 18:11:34.867000
	Edit pad (rev 326)		Nick	cv396	XVal Session 37	1	XVal Session 37-Typing - Text-1		2012-07-12 18:11:34.883000
	Edit pad (rev 327)		Dan	cv401	XVal Session 37	1	XVal Session 37-Typing - Text-1		2012-07-12 18:11:35.313000
	Edit pad (rev 328)		Frank	cv407	XVal Session 37	1	XVal Session 37-Typing - Text-1		2012-07-12 18:11:35.372000
	Edit pad (rev 329)		Nick	cv396	XVal Session 37	1	XVal Session 37-Typing - Text-1		2012-07-12 18:11:35.375000
	Edit pad (rev 330)		greg	cv412	XVal Session 37	1	XVal Session 37-Typing - Text-1		2012-07-12 18:11:35.673000
	Edit pad (rev 331)		Dan	cv401	XVal Session 37	1	XVal Session 37-Typing - Text-1		2012-07-12 18:11:35.814000
	Edit pad (rev 332)		Frank	cv407	XVal Session 37	1	XVal Session 37-Typing - Text-1		2012-07-12 18:11:35.868000
	Edit pad (rev 333)		Nick	cv396	XVal Session 37	1	XVal Session 37-Typing - Text-1		2012-07-12 18:11:35.876000
	Edit pad (rev 334)		greg	cv412	XVal Session 37	1	XVal Session 37-Typing - Text-1		2012-07-12 18:11:36.180000
	Edit pad (rev 335)		Dan	cv401	XVal Session 37	1	XVal Session 37-Typing - Text-1		2012-07-12 18:11:36.314000
	Edit pad (rev 336)		Nick	cv396	XVal Session 37	1	XVal Session 37-Typing - Text-1		2012-07-12 18:11:36.384000
	Edit pad (rev 337)		Frank	cv407	XVal Session 37	1	XVal Session 37-Typing - Text-1		2012-07-12 18:11:36.609000
	Edit pad (rev 338)		greg	cv412	XVal Session 37	1	XVal Session 37-Typing - Text-1		2012-07-12 18:11:36.729000
	Edit pad (rev 339)		Nick	cv396	XVal Session 37	1	XVal Session 37-Typing - Text-1		2012-07-12 18:11:36.959000
	Edit pad (rev 340)		Dan	cv401	XVal Session 37	1	XVal Session 37-Typing - Text-1		2012-07-12 18:11:37.073000
	Edit pad (rev 341)		greg	cv412	XVal Session 37	1	XVal Session 37-Typing - Text-1		2012-07-12 18:11:37.176000
	Edit pad (rev 342)		Frank	cv407	XVal Session 37	1	XVal Session 37-Typing - Text-1		2012-07-12 18:11:37.226000
	Edit pad (rev 343)		Nick	cv396	XVal Session 37	1	XVal Session 37-Typing - Text-1		2012-07-12 18:11:37.395000
	Edit pad (rev 344)		Frank	cv407	XVal Session 37	1	XVal Session 37-Typing - Text-1		2012-07-12 18:11:37.572000
	Edit pad (rev 345)		Dan	cv401	XVal Session 37	1	XVal Session 37-Typing - Text-1		2012-07-12 18:11:37.666000
	Edit pad (rev 346)		greg	cv412	XVal Session 37	1	XVal Session 37-Typing - Text-1		2012-07-12 18:11:37.676000
	Edit pad (rev 347)		Nick	cv396	XVal Session 37	1	XVal Session 37-Typing - Text-1		2012-07-12 18:11:37.884000
	Edit pad (rev 348)		Dan	cv401	XVal Session 37	1	XVal Session 37-Typing - Text-1		2012-07-12 18:11:38.091000
	Edit pad (rev 349)		Frank	cv407	XVal Session 37	1	XVal Session 37-Typing - Text-1		2012-07-12 18:11:38.129000
	Edit pad (rev 350)		greg	cv412	XVal Session 37	1	XVal Session 37-Typing - Text-1		2012-07-12 18:11:38.259000
	Edit pad (rev 351)		Nick	cv396	XVal Session 37	1	XVal Session 37-Typing - Text-1		2012-07-12 18:11:38.395000
	Edit pad (rev 352)		Dan	cv401	XVal Session 37	1	XVal Session 37-Typing - Text-1		2012-07-12 18:11:38.595000
	Edit pad (rev 353)		Frank	cv407	XVal Session 37	1	XVal Session 37-Typing - Text-1		2012-07-12 18:11:38.761000
	Edit pad (rev 354)		greg	cv412	XVal Session 37	1	XVal Session 37-Typing - Text-1		2012-07-12 18:11:38.770000
	Edit pad (rev 355)		Nick	cv396	XVal Session 37	1	XVal Session 37-Typing - Text-1		2012-07-12 18:11:38.891000
	Edit pad (rev 356)		Dan	cv401	XVal Session 37	1	XVal Session 37-Typing - Text-1		2012-07-12 18:11:39.095000
	Edit pad (rev 357)		Frank	cv407	XVal Session 37	1	XVal Session 37-Typing - Text-1		2012-07-12 18:11:39.262000
	Edit pad (rev 358)		greg	cv412	XVal Session 37	1	XVal Session 37-Typing - Text-1		2012-07-12 18:11:39.271000
	Edit pad (rev 359)		Nick	cv396	XVal Session 37	1	XVal Session 37-Typing - Text-1		2012-07-12 18:11:39.408000
	Edit pad (rev 360)		Dan	cv401	XVal Session 37	1	XVal Session 37-Typing - Text-1		2012-07-12 18:11:39.594000
	Edit pad (rev 361)		Frank	cv407	XVal Session 37	1	XVal Session 37-Typing - Text-1		2012-07-12 18:11:39.763000
	Edit pad (rev 362)		greg	cv412	XVal Session 37	1	XVal Session 37-Typing - Text-1		2012-07-12 18:11:39.772000
	Edit pad (rev 363)		Nick	cv396	XVal Session 37	1	XVal Session 37-Typing - Text-1		2012-07-12 18:11:39.894000
	Edit pad (rev 364)		Dan	cv401	XVal Session 37	1	XVal Session 37-Typing - Text-1		2012-07-12 18:11:40.099000
	Edit pad (rev 365)		Frank	cv407	XVal Session 37	1	XVal Session 37-Typing - Text-1		2012-07-12 18:11:40.263000
	Edit pad (rev 366)		greg	cv412	XVal Session 37	1	XVal Session 37-Typing - Text-1		2012-07-12 18:11:40.271000
	Edit pad (rev 367)		Nick	cv396	XVal Session 37	1	XVal Session 37-Typing - Text-1		2012-07-12 18:11:40.410000
	Edit pad (rev 368)		Dan	cv401	XVal Session 37	1	XVal Session 37-Typing - Text-1		2012-07-12 18:11:40.611000
	Edit pad (rev 369)		Frank	cv407	XVal Session 37	1	XVal Session 37-Typing - Text-1		2012-07-12 18:11:40.760000
	Edit pad (rev 370)		Nick	cv396	XVal Session 37	1	XVal Session 37-Typing - Text-1		2012-07-12 18:11:40.907000
	Edit pad (rev 371)		Dan	cv401	XVal Session 37	1	XVal Session 37-Typing - Text-1		2012-07-12 18:11:41.147000
	Edit pad (rev 372)		Nick	cv396	XVal Session 37	1	XVal Session 37-Typing - Text-1		2012-07-12 18:11:41.531000
	Edit pad (rev 373)		Dan	cv401	XVal Session 37	1	XVal Session 37-Typing - Text-1		2012-07-12 18:11:41.625000
	Edit pad (rev 374)		Frank	cv407	XVal Session 37	1	XVal Session 37-Typing - Text-1		2012-07-12 18:11:41.736000
	Edit pad (rev 375)		greg	cv412	XVal Session 37	1	XVal Session 37-Typing - Text-1		2012-07-12 18:11:41.854000
	Edit pad (rev 376)		Frank	cv407	XVal Session 37	1	XVal Session 37-Typing - Text-1		2012-07-12 18:11:41.872000
	Edit pad (rev 377)		Nick	cv396	XVal Session 37	1	XVal Session 37-Typing - Text-1		2012-07-12 18:11:42.044000
	Edit pad (rev 378)		Dan	cv401	XVal Session 37	1	XVal Session 37-Typing - Text-1		2012-07-12 18:11:42.125000
	Edit pad (rev 379)		greg	cv412	XVal Session 37	1	XVal Session 37-Typing - Text-1		2012-07-12 18:11:42.364000
	Edit pad (rev 380)		Frank	cv407	XVal Session 37	1	XVal Session 37-Typing - Text-1		2012-07-12 18:11:42.382000
	Edit pad (rev 381)		Nick	cv396	XVal Session 37	1	XVal Session 37-Typing - Text-1		2012-07-12 18:11:42.532000
	Edit pad (rev 382)		Dan	cv401	XVal Session 37	1	XVal Session 37-Typing - Text-1		2012-07-12 18:11:42.627000
	Edit pad (rev 383)		Frank	cv407	XVal Session 37	1	XVal Session 37-Typing - Text-1		2012-07-12 18:11:43.058000
	Edit pad (rev 384)		Nick	cv396	XVal Session 37	1	XVal Session 37-Typing - Text-1		2012-07-12 18:11:43.065000
	Edit pad (rev 385)		Dan	cv401	XVal Session 37	1	XVal Session 37-Typing - Text-1		2012-07-12 18:11:43.125000
	Edit pad (rev 386)		Nick	cv396	XVal Session 37	1	XVal Session 37-Typing - Text-1		2012-07-12 18:11:43.531000
	Edit pad (rev 387)		Frank	cv407	XVal Session 37	1	XVal Session 37-Typing - Text-1		2012-07-12 18:11:43.558000
	Edit pad (rev 388)		Dan	cv401	XVal Session 37	1	XVal Session 37-Typing - Text-1		2012-07-12 18:11:43.627000
	Edit pad (rev 389)		greg	cv412	XVal Session 37	1	XVal Session 37-Typing - Text-1		2012-07-12 18:11:43.911000
	Edit pad (rev 390)		Nick	cv396	XVal Session 37	1	XVal Session 37-Typing - Text-1		2012-07-12 18:11:44.055000
	Edit pad (rev 391)		Frank	cv407	XVal Session 37	1	XVal Session 37-Typing - Text-1		2012-07-12 18:11:44.057000
	Edit pad (rev 392)		Dan	cv401	XVal Session 37	1	XVal Session 37-Typing - Text-1		2012-07-12 18:11:44.131000
	Edit pad (rev 393)		greg	cv412	XVal Session 37	1	XVal Session 37-Typing - Text-1		2012-07-12 18:11:44.416000
	Edit pad (rev 394)		Nick	cv396	XVal Session 37	1	XVal Session 37-Typing - Text-1		2012-07-12 18:11:44.548000
	Edit pad (rev 395)		Frank	cv407	XVal Session 37	1	XVal Session 37-Typing - Text-1		2012-07-12 18:11:44.564000
	Edit pad (rev 396)		Dan	cv401	XVal Session 37	1	XVal Session 37-Typing - Text-1		2012-07-12 18:11:44.626000
	Edit pad (rev 397)		greg	cv412	XVal Session 37	1	XVal Session 37-Typing - Text-1		2012-07-12 18:11:44.927000
	Edit pad (rev 398)		Nick	cv396	XVal Session 37	1	XVal Session 37-Typing - Text-1		2012-07-12 18:11:45.047000
	Edit pad (rev 399)		Frank	cv407	XVal Session 37	1	XVal Session 37-Typing - Text-1		2012-07-12 18:11:45.067000
	Edit pad (rev 400)		Dan	cv401	XVal Session 37	1	XVal Session 37-Typing - Text-1		2012-07-12 18:11:45.127000
	Edit pad (rev 401)		greg	cv412	XVal Session 37	1	XVal Session 37-Typing - Text-1		2012-07-12 18:11:45.429000
	Edit pad (rev 402)		Nick	cv396	XVal Session 37	1	XVal Session 37-Typing - Text-1		2012-07-12 18:11:45.549000
	Edit pad (rev 403)		Frank	cv407	XVal Session 37	1	XVal Session 37-Typing - Text-1		2012-07-12 18:11:45.594000
	Edit pad (rev 404)		Dan	cv401	XVal Session 37	1	XVal Session 37-Typing - Text-1		2012-07-12 18:11:45.629000
	Edit pad (rev 405)		greg	cv412	XVal Session 37	1	XVal Session 37-Typing - Text-1		2012-07-12 18:11:46.017000
	Edit pad (rev 406)		Nick	cv396	XVal Session 37	1	XVal Session 37-Typing - Text-1		2012-07-12 18:11:46.064000
	Edit pad (rev 407)		Frank	cv407	XVal Session 37	1	XVal Session 37-Typing - Text-1		2012-07-12 18:11:46.094000
	Edit pad (rev 408)		Frank	cv407	XVal Session 37	1	XVal Session 37-Typing - Text-1		2012-07-12 18:11:46.628000
	Edit pad (rev 409)		greg	cv412	XVal Session 37	1	XVal Session 37-Typing - Text-1		2012-07-12 18:11:46.742000
	Edit pad (rev 410)		Frank	cv407	XVal Session 37	1	XVal Session 37-Typing - Text-1		2012-07-12 18:11:47.073000
	Edit pad (rev 411)		Dan	cv401	XVal Session 37	1	XVal Session 37-Typing - Text-1		2012-07-12 18:11:47.155000
	Edit pad (rev 412)		Nick	cv396	XVal Session 37	1	XVal Session 37-Typing - Text-1		2012-07-12 18:11:47.234000
	Edit pad (rev 413)		greg	cv412	XVal Session 37	1	XVal Session 37-Typing - Text-1		2012-07-12 18:11:47.239000
	Edit pad (rev 414)		Dan	cv401	XVal Session 37	1	XVal Session 37-Typing - Text-1		2012-07-12 18:11:47.658000
	Edit pad (rev 415)		greg	cv412	XVal Session 37	1	XVal Session 37-Typing - Text-1		2012-07-12 18:11:47.741000
	Edit pad (rev 416)		Frank	cv407	XVal Session 37	1	XVal Session 37-Typing - Text-1		2012-07-12 18:11:47.982000
	Edit pad (rev 417)		Nick	cv396	XVal Session 37	1	XVal Session 37-Typing - Text-1		2012-07-12 18:11:48.105000
	Edit pad (rev 418)		Dan	cv401	XVal Session 37	1	XVal Session 37-Typing - Text-1		2012-07-12 18:11:48.164000
	Edit pad (rev 419)		greg	cv412	XVal Session 37	1	XVal Session 37-Typing - Text-1		2012-07-12 18:11:48.240000
	Edit pad (rev 420)		Frank	cv407	XVal Session 37	1	XVal Session 37-Typing - Text-1		2012-07-12 18:11:48.265000
	Edit pad (rev 421)		Nick	cv396	XVal Session 37	1	XVal Session 37-Typing - Text-1		2012-07-12 18:11:48.584000
	Edit pad (rev 422)		Dan	cv401	XVal Session 37	1	XVal Session 37-Typing - Text-1		2012-07-12 18:11:48.681000
	Edit pad (rev 423)		greg	cv412	XVal Session 37	1	XVal Session 37-Typing - Text-1		2012-07-12 18:11:48.743000
	Edit pad (rev 424)		Frank	cv407	XVal Session 37	1	XVal Session 37-Typing - Text-1		2012-07-12 18:11:48.761000
	Edit pad (rev 425)		Nick	cv396	XVal Session 37	1	XVal Session 37-Typing - Text-1		2012-07-12 18:11:49.159000
	Edit pad (rev 426)		Dan	cv401	XVal Session 37	1	XVal Session 37-Typing - Text-1		2012-07-12 18:11:49.188000
	Edit pad (rev 427)		greg	cv412	XVal Session 37	1	XVal Session 37-Typing - Text-1		2012-07-12 18:11:49.258000
	Edit pad (rev 428)		Frank	cv407	XVal Session 37	1	XVal Session 37-Typing - Text-1		2012-07-12 18:11:49.372000
	Edit pad (rev 429)		Dan	cv401	XVal Session 37	1	XVal Session 37-Typing - Text-1		2012-07-12 18:11:49.693000
	Edit pad (rev 430)		greg	cv412	XVal Session 37	1	XVal Session 37-Typing - Text-1		2012-07-12 18:11:49.788000
	Edit pad (rev 431)		Nick	cv396	XVal Session 37	1	XVal Session 37-Typing - Text-1		2012-07-12 18:11:49.858000
	Edit pad (rev 432)		Dan	cv401	XVal Session 37	1	XVal Session 37-Typing - Text-1		2012-07-12 18:11:50.192000
	Edit pad (rev 433)		Frank	cv407	XVal Session 37	1	XVal Session 37-Typing - Text-1		2012-07-12 18:11:50.217000
	Edit pad (rev 434)		greg	cv412	XVal Session 37	1	XVal Session 37-Typing - Text-1		2012-07-12 18:11:50.301000
	Edit pad (rev 435)		Nick	cv396	XVal Session 37	1	XVal Session 37-Typing - Text-1		2012-07-12 18:11:50.369000
	Edit pad (rev 436)		Dan	cv401	XVal Session 37	1	XVal Session 37-Typing - Text-1		2012-07-12 18:11:50.703000
	Edit pad (rev 437)		Frank	cv407	XVal Session 37	1	XVal Session 37-Typing - Text-1		2012-07-12 18:11:50.734000
	Edit pad (rev 438)		greg	cv412	XVal Session 37	1	XVal Session 37-Typing - Text-1		2012-07-12 18:11:50.831000
	Edit pad (rev 439)		Frank	cv407	XVal Session 37	1	XVal Session 37-Typing - Text-1		2012-07-12 18:11:51.246000
	Edit pad (rev 440)		Dan	cv401	XVal Session 37	1	XVal Session 37-Typing - Text-1		2012-07-12 18:11:51.291000
	Edit pad (rev 441)		greg	cv412	XVal Session 37	1	XVal Session 37-Typing - Text-1		2012-07-12 18:11:51.304000
	Edit pad (rev 442)		Nick	cv396	XVal Session 37	1	XVal Session 37-Typing - Text-1		2012-07-12 18:11:51.364000
	Edit pad (rev 443)		Frank	cv407	XVal Session 37	1	XVal Session 37-Typing - Text-1		2012-07-12 18:11:51.746000
	Edit pad (rev 444)		Dan	cv401	XVal Session 37	1	XVal Session 37-Typing - Text-1		2012-07-12 18:11:51.792000
	Edit pad (rev 445)		greg	cv412	XVal Session 37	1	XVal Session 37-Typing - Text-1		2012-07-12 18:11:51.806000
	Edit pad (rev 446)		Frank	cv407	XVal Session 37	1	XVal Session 37-Typing - Text-1		2012-07-12 18:11:52.258000
	Edit pad (rev 447)		Dan	cv401	XVal Session 37	1	XVal Session 37-Typing - Text-1		2012-07-12 18:11:52.322000
	Edit pad (rev 448)		Nick	cv396	XVal Session 37	1	XVal Session 37-Typing - Text-1		2012-07-12 18:11:52.723000
	Edit pad (rev 449)		greg	cv412	XVal Session 37	1	XVal Session 37-Typing - Text-1		2012-07-12 18:11:52.787000
	Edit pad (rev 450)		Frank	cv407	XVal Session 37	1	XVal Session 37-Typing - Text-1		2012-07-12 18:11:52.825000
	Edit pad (rev 451)		Dan	cv401	XVal Session 37	1	XVal Session 37-Typing - Text-1		2012-07-12 18:11:52.836000
	Edit pad (rev 452)		Dan	cv401	XVal Session 37	1	XVal Session 37-Typing - Text-1		2012-07-12 18:11:53.344000
	Edit pad (rev 453)		Frank	cv407	XVal Session 37	1	XVal Session 37-Typing - Text-1		2012-07-12 18:11:53.391000
	Edit pad (rev 454)		greg	cv412	XVal Session 37	1	XVal Session 37-Typing - Text-1		2012-07-12 18:11:53.433000
	Edit pad (rev 455)		Dan	cv401	XVal Session 37	1	XVal Session 37-Typing - Text-1		2012-07-12 18:11:53.848000
	Edit pad (rev 456)		Nick	cv396	XVal Session 37	1	XVal Session 37-Typing - Text-1		2012-07-12 18:11:53.945000
	Edit pad (rev 457)		greg	cv412	XVal Session 37	1	XVal Session 37-Typing - Text-1		2012-07-12 18:11:53.970000
	Edit pad (rev 458)		Frank	cv407	XVal Session 37	1	XVal Session 37-Typing - Text-1		2012-07-12 18:11:54.213000
	Edit pad (rev 459)		Dan	cv401	XVal Session 37	1	XVal Session 37-Typing - Text-1		2012-07-12 18:11:54.348000
	Edit pad (rev 460)		greg	cv412	XVal Session 37	1	XVal Session 37-Typing - Text-1		2012-07-12 18:11:54.442000
	Edit pad (rev 461)		Nick	cv396	XVal Session 37	1	XVal Session 37-Typing - Text-1		2012-07-12 18:11:54.453000
	Edit pad (rev 462)		Frank	cv407	XVal Session 37	1	XVal Session 37-Typing - Text-1		2012-07-12 18:11:54.760000
	Edit pad (rev 463)		Dan	cv401	XVal Session 37	1	XVal Session 37-Typing - Text-1		2012-07-12 18:11:54.846000
	Edit pad (rev 464)		greg	cv412	XVal Session 37	1	XVal Session 37-Typing - Text-1		2012-07-12 18:11:54.944000
	Edit pad (rev 465)		Nick	cv396	XVal Session 37	1	XVal Session 37-Typing - Text-1		2012-07-12 18:11:54.963000
	Edit pad (rev 466)		Frank	cv407	XVal Session 37	1	XVal Session 37-Typing - Text-1		2012-07-12 18:11:55.246000
	Edit pad (rev 467)		Dan	cv401	XVal Session 37	1	XVal Session 37-Typing - Text-1		2012-07-12 18:11:55.348000
	Edit pad (rev 468)		Nick	cv396	XVal Session 37	1	XVal Session 37-Typing - Text-1		2012-07-12 18:11:55.475000
	Edit pad (rev 469)		greg	cv412	XVal Session 37	1	XVal Session 37-Typing - Text-1		2012-07-12 18:11:55.604000
	Edit pad (rev 470)		Dan	cv401	XVal Session 37	1	XVal Session 37-Typing - Text-1		2012-07-12 18:11:55.848000
	Edit pad (rev 471)		Frank	cv407	XVal Session 37	1	XVal Session 37-Typing - Text-1		2012-07-12 18:11:55.936000
	Edit pad (rev 472)		Nick	cv396	XVal Session 37	1	XVal Session 37-Typing - Text-1		2012-07-12 18:11:56.015000
	Edit pad (rev 473)		Dan	cv401	XVal Session 37	1	XVal Session 37-Typing - Text-1		2012-07-12 18:11:56.360000
	Edit pad (rev 474)		greg	cv412	XVal Session 37	1	XVal Session 37-Typing - Text-1		2012-07-12 18:11:56.419000
	Edit pad (rev 475)		Frank	cv407	XVal Session 37	1	XVal Session 37-Typing - Text-1		2012-07-12 18:11:56.454000
	Edit pad (rev 476)		Nick	cv396	XVal Session 37	1	XVal Session 37-Typing - Text-1		2012-07-12 18:11:56.515000
	Edit pad (rev 477)		Dan	cv401	XVal Session 37	1	XVal Session 37-Typing - Text-1		2012-07-12 18:11:56.890000
	Edit pad (rev 478)		greg	cv412	XVal Session 37	1	XVal Session 37-Typing - Text-1		2012-07-12 18:11:56.929000
	Edit pad (rev 479)		Frank	cv407	XVal Session 37	1	XVal Session 37-Typing - Text-1		2012-07-12 18:11:56.963000
	Edit pad (rev 480)		Nick	cv396	XVal Session 37	1	XVal Session 37-Typing - Text-1		2012-07-12 18:11:57.019000
	Edit pad (rev 481)		Dan	cv401	XVal Session 37	1	XVal Session 37-Typing - Text-1		2012-07-12 18:11:57.364000
	Edit pad (rev 482)		greg	cv412	XVal Session 37	1	XVal Session 37-Typing - Text-1		2012-07-12 18:11:57.431000
	Edit pad (rev 483)		Frank	cv407	XVal Session 37	1	XVal Session 37-Typing - Text-1		2012-07-12 18:11:57.463000
	Edit pad (rev 484)		Nick	cv396	XVal Session 37	1	XVal Session 37-Typing - Text-1		2012-07-12 18:11:57.532000
	Edit pad (rev 485)		Dan	cv401	XVal Session 37	1	XVal Session 37-Typing - Text-1		2012-07-12 18:11:57.860000
	Edit pad (rev 486)		greg	cv412	XVal Session 37	1	XVal Session 37-Typing - Text-1		2012-07-12 18:11:57.933000
	Edit pad (rev 487)		Frank	cv407	XVal Session 37	1	XVal Session 37-Typing - Text-1		2012-07-12 18:11:57.961000
	Edit pad (rev 488)		Nick	cv396	XVal Session 37	1	XVal Session 37-Typing - Text-1		2012-07-12 18:11:58.034000
	Edit pad (rev 489)		Dan	cv401	XVal Session 37	1	XVal Session 37-Typing - Text-1		2012-07-12 18:11:58.376000
	Edit pad (rev 490)		Frank	cv407	XVal Session 37	1	XVal Session 37-Typing - Text-1		2012-07-12 18:11:58.462000
	Edit pad (rev 491)		Nick	cv396	XVal Session 37	1	XVal Session 37-Typing - Text-1		2012-07-12 18:11:58.531000
	Edit pad (rev 492)		Dan	cv401	XVal Session 37	1	XVal Session 37-Typing - Text-1		2012-07-12 18:11:58.875000
	Edit pad (rev 493)		Frank	cv407	XVal Session 37	1	XVal Session 37-Typing - Text-1		2012-07-12 18:11:58.962000
	Edit pad (rev 494)		Nick	cv396	XVal Session 37	1	XVal Session 37-Typing - Text-1		2012-07-12 18:11:59.032000
	Edit pad (rev 495)		Dan	cv401	XVal Session 37	1	XVal Session 37-Typing - Text-1		2012-07-12 18:11:59.377000
	Edit pad (rev 496)		Frank	cv407	XVal Session 37	1	XVal Session 37-Typing - Text-1		2012-07-12 18:11:59.463000
	Edit pad (rev 497)		greg	cv412	XVal Session 37	1	XVal Session 37-Typing - Text-1		2012-07-12 18:11:59.475000
	Edit pad (rev 498)		Nick	cv396	XVal Session 37	1	XVal Session 37-Typing - Text-1		2012-07-12 18:11:59.534000
	Edit pad (rev 499)		Dan	cv401	XVal Session 37	1	XVal Session 37-Typing - Text-1		2012-07-12 18:11:59.891000
	Edit pad (rev 500)		Frank	cv407	XVal Session 37	1	XVal Session 37-Typing - Text-1		2012-07-12 18:11:59.961000
	Edit pad (rev 501)		greg	cv412	XVal Session 37	1	XVal Session 37-Typing - Text-1		2012-07-12 18:11:59.977000
	Edit pad (rev 502)		Nick	cv396	XVal Session 37	1	XVal Session 37-Typing - Text-1		2012-07-12 18:12:00.035000
	Edit pad (rev 503)		Dan	cv401	XVal Session 37	1	XVal Session 37-Typing - Text-1		2012-07-12 18:12:00.397000
	Edit pad (rev 504)		greg	cv412	XVal Session 37	1	XVal Session 37-Typing - Text-1		2012-07-12 18:12:00.477000
	Edit pad (rev 505)		Frank	cv407	XVal Session 37	1	XVal Session 37-Typing - Text-1		2012-07-12 18:12:00.516000
	Edit pad (rev 506)		Nick	cv396	XVal Session 37	1	XVal Session 37-Typing - Text-1		2012-07-12 18:12:00.536000
	Edit pad (rev 507)		Dan	cv401	XVal Session 37	1	XVal Session 37-Typing - Text-1		2012-07-12 18:12:00.912000
	Edit pad (rev 508)		greg	cv412	XVal Session 37	1	XVal Session 37-Typing - Text-1		2012-07-12 18:12:01.036000
	Edit pad (rev 509)		Nick	cv396	XVal Session 37	1	XVal Session 37-Typing - Text-1		2012-07-12 18:12:01.039000
	Edit pad (rev 510)		Frank	cv407	XVal Session 37	1	XVal Session 37-Typing - Text-1		2012-07-12 18:12:01.048000
	Edit pad (rev 511)		greg	cv412	XVal Session 37	1	XVal Session 37-Typing - Text-1		2012-07-12 18:12:01.536000
	Edit pad (rev 512)		Nick	cv396	XVal Session 37	1	XVal Session 37-Typing - Text-1		2012-07-12 18:12:01.537000
	Edit pad (rev 513)		Frank	cv407	XVal Session 37	1	XVal Session 37-Typing - Text-1		2012-07-12 18:12:01.640000
	Edit pad (rev 514)		Dan	cv401	XVal Session 37	1	XVal Session 37-Typing - Text-1		2012-07-12 18:12:01.775000
	Edit pad (rev 515)		greg	cv412	XVal Session 37	1	XVal Session 37-Typing - Text-1		2012-07-12 18:12:02.038000
	Edit pad (rev 516)		Nick	cv396	XVal Session 37	1	XVal Session 37-Typing - Text-1		2012-07-12 18:12:02.053000
	Edit pad (rev 517)		Dan	cv401	XVal Session 37	1	XVal Session 37-Typing - Text-1		2012-07-12 18:12:02.284000
	Edit pad (rev 518)		greg	cv412	XVal Session 37	1	XVal Session 37-Typing - Text-1		2012-07-12 18:12:02.556000
	Edit pad (rev 519)		Nick	cv396	XVal Session 37	1	XVal Session 37-Typing - Text-1		2012-07-12 18:12:02.637000
	Edit pad (rev 520)		Frank	cv407	XVal Session 37	1	XVal Session 37-Typing - Text-1		2012-07-12 18:12:02.745000
	Edit pad (rev 521)		Dan	cv401	XVal Session 37	1	XVal Session 37-Typing - Text-1		2012-07-12 18:12:02.782000
	Edit pad (rev 522)		greg	cv412	XVal Session 37	1	XVal Session 37-Typing - Text-1		2012-07-12 18:12:03.056000
	Edit pad (rev 523)		Nick	cv396	XVal Session 37	1	XVal Session 37-Typing - Text-1		2012-07-12 18:12:03.063000
	Edit pad (rev 524)		Nick	cv396	XVal Session 37	1	XVal Session 37-Typing - Text-1		2012-07-12 18:12:03.547000
	Edit pad (rev 525)		greg	cv412	XVal Session 37	1	XVal Session 37-Typing - Text-1		2012-07-12 18:12:03.568000
	Edit pad (rev 526)		Frank	cv407	XVal Session 37	1	XVal Session 37-Typing - Text-1		2012-07-12 18:12:03.704000
	Edit pad (rev 527)		Dan	cv401	XVal Session 37	1	XVal Session 37-Typing - Text-1		2012-07-12 18:12:03.906000
	Edit pad (rev 528)		Nick	cv396	XVal Session 37	1	XVal Session 37-Typing - Text-1		2012-07-12 18:12:04.060000
	Edit pad (rev 529)		greg	cv412	XVal Session 37	1	XVal Session 37-Typing - Text-1		2012-07-12 18:12:04.067000
	Edit pad (rev 530)		Frank	cv407	XVal Session 37	1	XVal Session 37-Typing - Text-1		2012-07-12 18:12:04.134000
	Edit pad (rev 531)		Dan	cv401	XVal Session 37	1	XVal Session 37-Typing - Text-1		2012-07-12 18:12:04.409000
	Edit pad (rev 532)		Nick	cv396	XVal Session 37	1	XVal Session 37-Typing - Text-1		2012-07-12 18:12:04.564000
	Edit pad (rev 533)		greg	cv412	XVal Session 37	1	XVal Session 37-Typing - Text-1		2012-07-12 18:12:04.571000
	Edit pad (rev 534)		Frank	cv407	XVal Session 37	1	XVal Session 37-Typing - Text-1		2012-07-12 18:12:04.671000
	Edit pad (rev 535)		Dan	cv401	XVal Session 37	1	XVal Session 37-Typing - Text-1		2012-07-12 18:12:04.907000
	Edit pad (rev 536)		Nick	cv396	XVal Session 37	1	XVal Session 37-Typing - Text-1		2012-07-12 18:12:05.097000
	Edit pad (rev 537)		Frank	cv407	XVal Session 37	1	XVal Session 37-Typing - Text-1		2012-07-12 18:12:05.133000
	Edit pad (rev 538)		greg	cv412	XVal Session 37	1	XVal Session 37-Typing - Text-1		2012-07-12 18:12:05.295000
	Edit pad (rev 539)		Nick	cv396	XVal Session 37	1	XVal Session 37-Typing - Text-1		2012-07-12 18:12:05.579000
	Edit pad (rev 540)		Frank	cv407	XVal Session 37	1	XVal Session 37-Typing - Text-1		2012-07-12 18:12:05.634000
	Edit pad (rev 541)		greg	cv412	XVal Session 37	1	XVal Session 37-Typing - Text-1		2012-07-12 18:12:05.959000
	Edit pad (rev 542)		Nick	cv396	XVal Session 37	1	XVal Session 37-Typing - Text-1		2012-07-12 18:12:06.103000
	Edit pad (rev 543)		Frank	cv407	XVal Session 37	1	XVal Session 37-Typing - Text-1		2012-07-12 18:12:06.158000
	Edit pad (rev 544)		Nick	cv396	XVal Session 37	1	XVal Session 37-Typing - Text-1		2012-07-12 18:12:06.618000
	Edit pad (rev 545)		Frank	cv407	XVal Session 37	1	XVal Session 37-Typing - Text-1		2012-07-12 18:12:06.652000
	Edit pad (rev 546)		greg	cv412	XVal Session 37	1	XVal Session 37-Typing - Text-1		2012-07-12 18:12:06.709000
	Edit pad (rev 547)		Nick	cv396	XVal Session 37	1	XVal Session 37-Typing - Text-1		2012-07-12 18:12:07.137000
	Edit pad (rev 548)		greg	cv412	XVal Session 37	1	XVal Session 37-Typing - Text-1		2012-07-12 18:12:07.216000
	Edit pad (rev 549)		Frank	cv407	XVal Session 37	1	XVal Session 37-Typing - Text-1		2012-07-12 18:12:07.400000
	Edit pad (rev 550)		Nick	cv396	XVal Session 37	1	XVal Session 37-Typing - Text-1		2012-07-12 18:12:07.643000
	Edit pad (rev 551)		greg	cv412	XVal Session 37	1	XVal Session 37-Typing - Text-1		2012-07-12 18:12:07.720000
	Edit pad (rev 552)		Frank	cv407	XVal Session 37	1	XVal Session 37-Typing - Text-1		2012-07-12 18:12:07.769000
	Edit pad (rev 553)		Nick	cv396	XVal Session 37	1	XVal Session 37-Typing - Text-1		2012-07-12 18:12:08.142000
	Edit pad (rev 554)		greg	cv412	XVal Session 37	1	XVal Session 37-Typing - Text-1		2012-07-12 18:12:08.223000
	Edit pad (rev 555)		Dan	cv401	XVal Session 37	1	XVal Session 37-Typing - Text-1		2012-07-12 18:12:08.610000
	Edit pad (rev 556)		Nick	cv396	XVal Session 37	1	XVal Session 37-Typing - Text-1		2012-07-12 18:12:08.647000
	Edit pad (rev 557)		greg	cv412	XVal Session 37	1	XVal Session 37-Typing - Text-1		2012-07-12 18:12:08.724000
	Edit pad (rev 558)		Frank	cv407	XVal Session 37	1	XVal Session 37-Typing - Text-1		2012-07-12 18:12:08.908000
	Edit pad (rev 559)		Dan	cv401	XVal Session 37	1	XVal Session 37-Typing - Text-1		2012-07-12 18:12:09.115000
	Edit pad (rev 560)		Nick	cv396	XVal Session 37	1	XVal Session 37-Typing - Text-1		2012-07-12 18:12:09.156000
	Edit pad (rev 561)		greg	cv412	XVal Session 37	1	XVal Session 37-Typing - Text-1		2012-07-12 18:12:09.226000
	Edit pad (rev 562)		Dan	cv401	XVal Session 37	1	XVal Session 37-Typing - Text-1		2012-07-12 18:12:09.617000
	Edit pad (rev 563)		Nick	cv396	XVal Session 37	1	XVal Session 37-Typing - Text-1		2012-07-12 18:12:09.665000
	Edit pad (rev 564)		greg	cv412	XVal Session 37	1	XVal Session 37-Typing - Text-1		2012-07-12 18:12:09.729000
	Edit pad (rev 565)		Dan	cv401	XVal Session 37	1	XVal Session 37-Typing - Text-1		2012-07-12 18:12:10.125000
	Edit pad (rev 566)		Nick	cv396	XVal Session 37	1	XVal Session 37-Typing - Text-1		2012-07-12 18:12:10.167000
	Edit pad (rev 567)		greg	cv412	XVal Session 37	1	XVal Session 37-Typing - Text-1		2012-07-12 18:12:10.233000
	Edit pad (rev 568)		Dan	cv401	XVal Session 37	1	XVal Session 37-Typing - Text-1		2012-07-12 18:12:10.626000
	Edit pad (rev 569)		Nick	cv396	XVal Session 37	1	XVal Session 37-Typing - Text-1		2012-07-12 18:12:10.659000
	Edit pad (rev 570)		greg	cv412	XVal Session 37	1	XVal Session 37-Typing - Text-1		2012-07-12 18:12:10.738000
	Edit pad (rev 571)		Frank	cv407	XVal Session 37	1	XVal Session 37-Typing - Text-1		2012-07-12 18:12:10.846000
	Edit pad (rev 572)		Dan	cv401	XVal Session 37	1	XVal Session 37-Typing - Text-1		2012-07-12 18:12:11.125000
	Edit pad (rev 573)		Nick	cv396	XVal Session 37	1	XVal Session 37-Typing - Text-1		2012-07-12 18:12:11.212000
	Edit pad (rev 574)		greg	cv412	XVal Session 37	1	XVal Session 37-Typing - Text-1		2012-07-12 18:12:11.239000
	Edit pad (rev 575)		Frank	cv407	XVal Session 37	1	XVal Session 37-Typing - Text-1		2012-07-12 18:12:11.466000
	Edit pad (rev 576)		Dan	cv401	XVal Session 37	1	XVal Session 37-Typing - Text-1		2012-07-12 18:12:11.626000
	Edit pad (rev 577)		Nick	cv396	XVal Session 37	1	XVal Session 37-Typing - Text-1		2012-07-12 18:12:11.657000
	Edit pad (rev 578)		greg	cv412	XVal Session 37	1	XVal Session 37-Typing - Text-1		2012-07-12 18:12:11.742000
	Edit pad (rev 579)		Frank	cv407	XVal Session 37	1	XVal Session 37-Typing - Text-1		2012-07-12 18:12:11.996000
	Edit pad (rev 580)		Dan	cv401	XVal Session 37	1	XVal Session 37-Typing - Text-1		2012-07-12 18:12:12.126000
	Edit pad (rev 581)		Nick	cv396	XVal Session 37	1	XVal Session 37-Typing - Text-1		2012-07-12 18:12:12.157000
	Edit pad (rev 582)		greg	cv412	XVal Session 37	1	XVal Session 37-Typing - Text-1		2012-07-12 18:12:12.259000
	Edit pad (rev 583)		Dan	cv401	XVal Session 37	1	XVal Session 37-Typing - Text-1		2012-07-12 18:12:12.632000
	Edit pad (rev 584)		Frank	cv407	XVal Session 37	1	XVal Session 37-Typing - Text-1		2012-07-12 18:12:12.688000
	Edit pad (rev 585)		Nick	cv396	XVal Session 37	1	XVal Session 37-Typing - Text-1		2012-07-12 18:12:12.719000
	Edit pad (rev 586)		greg	cv412	XVal Session 37	1	XVal Session 37-Typing - Text-1		2012-07-12 18:12:12.766000
	Edit pad (rev 587)		Dan	cv401	XVal Session 37	1	XVal Session 37-Typing - Text-1		2012-07-12 18:12:13.142000
	Edit pad (rev 588)		Nick	cv396	XVal Session 37	1	XVal Session 37-Typing - Text-1		2012-07-12 18:12:13.219000
	Edit pad (rev 589)		greg	cv412	XVal Session 37	1	XVal Session 37-Typing - Text-1		2012-07-12 18:12:13.337000
	Edit pad (rev 590)		Dan	cv401	XVal Session 37	1	XVal Session 37-Typing - Text-1		2012-07-12 18:12:13.642000
	Edit pad (rev 591)		Nick	cv396	XVal Session 37	1	XVal Session 37-Typing - Text-1		2012-07-12 18:12:13.720000
	Edit pad (rev 592)		Frank	cv407	XVal Session 37	1	XVal Session 37-Typing - Text-1		2012-07-12 18:12:13.840000
	Edit pad (rev 593)		greg	cv412	XVal Session 37	1	XVal Session 37-Typing - Text-1		2012-07-12 18:12:13.850000
	Edit pad (rev 594)		Frank	cv407	XVal Session 37	1	XVal Session 37-Typing - Text-1		2012-07-12 18:12:13.933000
	Edit pad (rev 595)		Dan	cv401	XVal Session 37	1	XVal Session 37-Typing - Text-1		2012-07-12 18:12:14.220000
	Edit pad (rev 596)		Nick	cv396	XVal Session 37	1	XVal Session 37-Typing - Text-1		2012-07-12 18:12:14.236000
	Edit pad (rev 597)		greg	cv412	XVal Session 37	1	XVal Session 37-Typing - Text-1		2012-07-12 18:12:14.350000
	Edit pad (rev 598)		Frank	cv407	XVal Session 37	1	XVal Session 37-Typing - Text-1		2012-07-12 18:12:14.433000
	Edit pad (rev 599)		Dan	cv401	XVal Session 37	1	XVal Session 37-Typing - Text-1		2012-07-12 18:12:14.722000
	Edit pad (rev 600)		Nick	cv396	XVal Session 37	1	XVal Session 37-Typing - Text-1		2012-07-12 18:12:14.785000
	Edit pad (rev 601)		greg	cv412	XVal Session 37	1	XVal Session 37-Typing - Text-1		2012-07-12 18:12:14.889000
	Edit pad (rev 602)		Frank	cv407	XVal Session 37	1	XVal Session 37-Typing - Text-1		2012-07-12 18:12:14.934000
	Edit pad (rev 603)		Dan	cv401	XVal Session 37	1	XVal Session 37-Typing - Text-1		2012-07-12 18:12:15.223000
	Edit pad (rev 604)		Nick	cv396	XVal Session 37	1	XVal Session 37-Typing - Text-1		2012-07-12 18:12:15.269000
	Edit pad (rev 605)		greg	cv412	XVal Session 37	1	XVal Session 37-Typing - Text-1		2012-07-12 18:12:15.395000
	Edit pad (rev 606)		Frank	cv407	XVal Session 37	1	XVal Session 37-Typing - Text-1		2012-07-12 18:12:15.446000
	Edit pad (rev 607)		Dan	cv401	XVal Session 37	1	XVal Session 37-Typing - Text-1		2012-07-12 18:12:15.738000
	Edit pad (rev 608)		Frank	cv407	XVal Session 37	1	XVal Session 37-Typing - Text-1		2012-07-12 18:12:16.052000
	Edit pad (rev 609)		Dan	cv401	XVal Session 37	1	XVal Session 37-Typing - Text-1		2012-07-12 18:12:16.253000
	Edit pad (rev 610)		Frank	cv407	XVal Session 37	1	XVal Session 37-Typing - Text-1		2012-07-12 18:12:16.562000
	Edit pad (rev 611)		Nick	cv396	XVal Session 37	1	XVal Session 37-Typing - Text-1		2012-07-12 18:12:16.666000
	Edit pad (rev 612)		Dan	cv401	XVal Session 37	1	XVal Session 37-Typing - Text-1		2012-07-12 18:12:16.760000
	Edit pad (rev 613)		Frank	cv407	XVal Session 37	1	XVal Session 37-Typing - Text-1		2012-07-12 18:12:16.992000
	Edit pad (rev 614)		Nick	cv396	XVal Session 37	1	XVal Session 37-Typing - Text-1		2012-07-12 18:12:17.193000
	Edit pad (rev 615)		Dan	cv401	XVal Session 37	1	XVal Session 37-Typing - Text-1		2012-07-12 18:12:17.323000
	Edit pad (rev 616)		greg	cv412	XVal Session 37	1	XVal Session 37-Typing - Text-1		2012-07-12 18:12:17.537000
	Edit pad (rev 617)		Frank	cv407	XVal Session 37	1	XVal Session 37-Typing - Text-1		2012-07-12 18:12:17.779000
	Edit pad (rev 618)		Dan	cv401	XVal Session 37	1	XVal Session 37-Typing - Text-1		2012-07-12 18:12:17.837000
	Edit pad (rev 619)		Frank	cv407	XVal Session 37	1	XVal Session 37-Typing - Text-1		2012-07-12 18:12:18.256000
	Edit pad (rev 620)		greg	cv412	XVal Session 37	1	XVal Session 37-Typing - Text-1		2012-07-12 18:12:18.307000
	Edit pad (rev 621)		Frank	cv407	XVal Session 37	1	XVal Session 37-Typing - Text-1		2012-07-12 18:12:18.814000
	Edit pad (rev 622)		greg	cv412	XVal Session 37	1	XVal Session 37-Typing - Text-1		2012-07-12 18:12:18.818000
	Edit pad (rev 623)		greg	cv412	XVal Session 37	1	XVal Session 37-Typing - Text-1		2012-07-12 18:12:19.318000
	Edit pad (rev 624)		Frank	cv407	XVal Session 37	1	XVal Session 37-Typing - Text-1		2012-07-12 18:12:19.517000
	Edit pad (rev 625)		greg	cv412	XVal Session 37	1	XVal Session 37-Typing - Text-1		2012-07-12 18:12:19.820000
	Edit pad (rev 626)		Nick	cv396	XVal Session 37	1	XVal Session 37-Typing - Text-1		2012-07-12 18:12:19.844000
	Edit pad (rev 627)		Dan	cv401	XVal Session 37	1	XVal Session 37-Typing - Text-1		2012-07-12 18:12:19.867000
	Edit pad (rev 628)		greg	cv412	XVal Session 37	1	XVal Session 37-Typing - Text-1		2012-07-12 18:12:20.328000
	Edit pad (rev 629)		Dan	cv401	XVal Session 37	1	XVal Session 37-Typing - Text-1		2012-07-12 18:12:20.378000
	Edit pad (rev 630)		Nick	cv396	XVal Session 37	1	XVal Session 37-Typing - Text-1		2012-07-12 18:12:20.408000
	Edit pad (rev 631)		Frank	cv407	XVal Session 37	1	XVal Session 37-Typing - Text-1		2012-07-12 18:12:20.773000
	Edit pad (rev 632)		greg	cv412	XVal Session 37	1	XVal Session 37-Typing - Text-1		2012-07-12 18:12:20.832000
	Edit pad (rev 633)		Dan	cv401	XVal Session 37	1	XVal Session 37-Typing - Text-1		2012-07-12 18:12:20.902000
	Edit pad (rev 634)		Nick	cv396	XVal Session 37	1	XVal Session 37-Typing - Text-1		2012-07-12 18:12:20.904000
	Edit pad (rev 635)		Frank	cv407	XVal Session 37	1	XVal Session 37-Typing - Text-1		2012-07-12 18:12:21.276000
	Edit pad (rev 636)		greg	cv412	XVal Session 37	1	XVal Session 37-Typing - Text-1		2012-07-12 18:12:21.340000
	Edit pad (rev 637)		Dan	cv401	XVal Session 37	1	XVal Session 37-Typing - Text-1		2012-07-12 18:12:21.392000
	Edit pad (rev 638)		Nick	cv396	XVal Session 37	1	XVal Session 37-Typing - Text-1		2012-07-12 18:12:21.788000
	Edit pad (rev 639)		Frank	cv407	XVal Session 37	1	XVal Session 37-Typing - Text-1		2012-07-12 18:12:21.793000
	Edit pad (rev 640)		greg	cv412	XVal Session 37	1	XVal Session 37-Typing - Text-1		2012-07-12 18:12:21.861000
	Edit pad (rev 641)		Dan	cv401	XVal Session 37	1	XVal Session 37-Typing - Text-1		2012-07-12 18:12:21.893000
	Edit pad (rev 642)		Nick	cv396	XVal Session 37	1	XVal Session 37-Typing - Text-1		2012-07-12 18:12:22.293000
	Edit pad (rev 643)		Frank	cv407	XVal Session 37	1	XVal Session 37-Typing - Text-1		2012-07-12 18:12:22.345000
	Edit pad (rev 644)		greg	cv412	XVal Session 37	1	XVal Session 37-Typing - Text-1		2012-07-12 18:12:22.365000
	Edit pad (rev 645)		Dan	cv401	XVal Session 37	1	XVal Session 37-Typing - Text-1		2012-07-12 18:12:22.395000
	Edit pad (rev 646)		Nick	cv396	XVal Session 37	1	XVal Session 37-Typing - Text-1		2012-07-12 18:12:22.786000
	Edit pad (rev 647)		greg	cv412	XVal Session 37	1	XVal Session 37-Typing - Text-1		2012-07-12 18:12:22.864000
	Edit pad (rev 648)		Dan	cv401	XVal Session 37	1	XVal Session 37-Typing - Text-1		2012-07-12 18:12:22.894000
	Edit pad (rev 649)		Frank	cv407	XVal Session 37	1	XVal Session 37-Typing - Text-1		2012-07-12 18:12:23.015000
	Edit pad (rev 650)		greg	cv412	XVal Session 37	1	XVal Session 37-Typing - Text-1		2012-07-12 18:12:23.380000
	Edit pad (rev 651)		Dan	cv401	XVal Session 37	1	XVal Session 37-Typing - Text-1		2012-07-12 18:12:23.408000
	Edit pad (rev 652)		Nick	cv396	XVal Session 37	1	XVal Session 37-Typing - Text-1		2012-07-12 18:12:23.457000
	Edit pad (rev 653)		greg	cv412	XVal Session 37	1	XVal Session 37-Typing - Text-1		2012-07-12 18:12:23.863000
	Edit pad (rev 654)		Dan	cv401	XVal Session 37	1	XVal Session 37-Typing - Text-1		2012-07-12 18:12:23.906000
	Edit pad (rev 655)		Nick	cv396	XVal Session 37	1	XVal Session 37-Typing - Text-1		2012-07-12 18:12:23.954000
	Edit pad (rev 656)		greg	cv412	XVal Session 37	1	XVal Session 37-Typing - Text-1		2012-07-12 18:12:24.364000
	Edit pad (rev 657)		Nick	cv396	XVal Session 37	1	XVal Session 37-Typing - Text-1		2012-07-12 18:12:24.454000
	Edit pad (rev 658)		Dan	cv401	XVal Session 37	1	XVal Session 37-Typing - Text-1		2012-07-12 18:12:24.512000
	Edit pad (rev 659)		greg	cv412	XVal Session 37	1	XVal Session 37-Typing - Text-1		2012-07-12 18:12:24.878000
	Edit pad (rev 660)		Nick	cv396	XVal Session 37	1	XVal Session 37-Typing - Text-1		2012-07-12 18:12:24.957000
	Edit pad (rev 661)		Dan	cv401	XVal Session 37	1	XVal Session 37-Typing - Text-1		2012-07-12 18:12:25.018000
	Edit pad (rev 662)		Nick	cv396	XVal Session 37	1	XVal Session 37-Typing - Text-1		2012-07-12 18:12:25.478000
	Edit pad (rev 663)		Dan	cv401	XVal Session 37	1	XVal Session 37-Typing - Text-1		2012-07-12 18:12:25.521000
	Edit pad (rev 664)		Nick	cv396	XVal Session 37	1	XVal Session 37-Typing - Text-1		2012-07-12 18:12:25.979000
	Edit pad (rev 665)		Dan	cv401	XVal Session 37	1	XVal Session 37-Typing - Text-1		2012-07-12 18:12:26.033000
	Edit pad (rev 666)		Nick	cv396	XVal Session 37	1	XVal Session 37-Typing - Text-1		2012-07-12 18:12:26.485000
	Edit pad (rev 667)		Dan	cv401	XVal Session 37	1	XVal Session 37-Typing - Text-1		2012-07-12 18:12:26.533000
	Edit pad (rev 668)		Nick	cv396	XVal Session 37	1	XVal Session 37-Typing - Text-1		2012-07-12 18:12:26.988000
	Edit pad (rev 669)		Dan	cv401	XVal Session 37	1	XVal Session 37-Typing - Text-1		2012-07-12 18:12:27.036000
	Edit pad (rev 670)		greg	cv412	XVal Session 37	1	XVal Session 37-Typing - Text-1		2012-07-12 18:12:27.401000
	Edit pad (rev 671)		Dan	cv401	XVal Session 37	1	XVal Session 37-Typing - Text-1		2012-07-12 18:12:27.532000
	Edit pad (rev 672)		Frank	cv407	XVal Session 37	1	XVal Session 37-Typing - Text-1		2012-07-12 18:12:27.741000
	Edit pad (rev 673)		Nick	cv396	XVal Session 37	1	XVal Session 37-Typing - Text-1		2012-07-12 18:12:27.803000
	Edit pad (rev 674)		greg	cv412	XVal Session 37	1	XVal Session 37-Typing - Text-1		2012-07-12 18:12:27.911000
	Edit pad (rev 675)		Dan	cv401	XVal Session 37	1	XVal Session 37-Typing - Text-1		2012-07-12 18:12:28.040000
	Edit pad (rev 676)		Frank	cv407	XVal Session 37	1	XVal Session 37-Typing - Text-1		2012-07-12 18:12:28.339000
	Edit pad (rev 677)		Nick	cv396	XVal Session 37	1	XVal Session 37-Typing - Text-1		2012-07-12 18:12:28.379000
	Edit pad (rev 678)		Dan	cv401	XVal Session 37	1	XVal Session 37-Typing - Text-1		2012-07-12 18:12:28.548000
	Edit pad (rev 679)		Frank	cv407	XVal Session 37	1	XVal Session 37-Typing - Text-1		2012-07-12 18:12:28.789000
	Edit pad (rev 680)		Nick	cv396	XVal Session 37	1	XVal Session 37-Typing - Text-1		2012-07-12 18:12:28.820000
	Edit pad (rev 681)		Dan	cv401	XVal Session 37	1	XVal Session 37-Typing - Text-1		2012-07-12 18:12:29.049000
	Edit pad (rev 682)		Frank	cv407	XVal Session 37	1	XVal Session 37-Typing - Text-1		2012-07-12 18:12:29.199000
	Edit pad (rev 683)		Nick	cv396	XVal Session 37	1	XVal Session 37-Typing - Text-1		2012-07-12 18:12:29.343000
	Edit pad (rev 684)		Dan	cv401	XVal Session 37	1	XVal Session 37-Typing - Text-1		2012-07-12 18:12:29.548000
	Edit pad (rev 685)		Frank	cv407	XVal Session 37	1	XVal Session 37-Typing - Text-1		2012-07-12 18:12:29.711000
	Edit pad (rev 686)		Nick	cv396	XVal Session 37	1	XVal Session 37-Typing - Text-1		2012-07-12 18:12:29.815000
	Edit pad (rev 687)		greg	cv412	XVal Session 37	1	XVal Session 37-Typing - Text-1		2012-07-12 18:12:29.898000
	Edit pad (rev 688)		Dan	cv401	XVal Session 37	1	XVal Session 37-Typing - Text-1		2012-07-12 18:12:30.063000
	Edit pad (rev 689)		Frank	cv407	XVal Session 37	1	XVal Session 37-Typing - Text-1		2012-07-12 18:12:30.212000
	Edit pad (rev 690)		Nick	cv396	XVal Session 37	1	XVal Session 37-Typing - Text-1		2012-07-12 18:12:30.327000
	Edit pad (rev 691)		greg	cv412	XVal Session 37	1	XVal Session 37-Typing - Text-1		2012-07-12 18:12:30.402000
	Edit pad (rev 692)		Dan	cv401	XVal Session 37	1	XVal Session 37-Typing - Text-1		2012-07-12 18:12:30.562000
	Edit pad (rev 693)		Frank	cv407	XVal Session 37	1	XVal Session 37-Typing - Text-1		2012-07-12 18:12:30.717000
	Edit pad (rev 694)		Nick	cv396	XVal Session 37	1	XVal Session 37-Typing - Text-1		2012-07-12 18:12:30.829000
	Edit pad (rev 695)		Dan	cv401	XVal Session 37	1	XVal Session 37-Typing - Text-1		2012-07-12 18:12:31.063000
	Edit pad (rev 696)		Frank	cv407	XVal Session 37	1	XVal Session 37-Typing - Text-1		2012-07-12 18:12:31.228000
	Edit pad (rev 697)		Nick	cv396	XVal Session 37	1	XVal Session 37-Typing - Text-1		2012-07-12 18:12:31.329000
	Edit pad (rev 698)		Dan	cv401	XVal Session 37	1	XVal Session 37-Typing - Text-1		2012-07-12 18:12:31.576000
	Edit pad (rev 699)		Frank	cv407	XVal Session 37	1	XVal Session 37-Typing - Text-1		2012-07-12 18:12:31.746000
	Edit pad (rev 700)		Nick	cv396	XVal Session 37	1	XVal Session 37-Typing - Text-1		2012-07-12 18:12:31.838000
	Edit pad (rev 701)		Dan	cv401	XVal Session 37	1	XVal Session 37-Typing - Text-1		2012-07-12 18:12:32.063000
	Edit pad (rev 702)		greg	cv412	XVal Session 37	1	XVal Session 37-Typing - Text-1		2012-07-12 18:12:32.149000
	Edit pad (rev 703)		Frank	cv407	XVal Session 37	1	XVal Session 37-Typing - Text-1		2012-07-12 18:12:32.324000
	Edit pad (rev 704)		Nick	cv396	XVal Session 37	1	XVal Session 37-Typing - Text-1		2012-07-12 18:12:32.345000
	Edit pad (rev 705)		Dan	cv401	XVal Session 37	1	XVal Session 37-Typing - Text-1		2012-07-12 18:12:32.563000
	Edit pad (rev 706)		greg	cv412	XVal Session 37	1	XVal Session 37-Typing - Text-1		2012-07-12 18:12:32.664000
	Edit pad (rev 707)		Nick	cv396	XVal Session 37	1	XVal Session 37-Typing - Text-1		2012-07-12 18:12:32.863000
	Edit pad (rev 708)		Dan	cv401	XVal Session 37	1	XVal Session 37-Typing - Text-1		2012-07-12 18:12:33.063000
	Edit pad (rev 709)		greg	cv412	XVal Session 37	1	XVal Session 37-Typing - Text-1		2012-07-12 18:12:33.163000
	Edit pad (rev 710)		Nick	cv396	XVal Session 37	1	XVal Session 37-Typing - Text-1		2012-07-12 18:12:33.369000
	Edit pad (rev 711)		Dan	cv401	XVal Session 37	1	XVal Session 37-Typing - Text-1		2012-07-12 18:12:33.566000
	Edit pad (rev 712)		greg	cv412	XVal Session 37	1	XVal Session 37-Typing - Text-1		2012-07-12 18:12:33.663000
	Edit pad (rev 713)		Nick	cv396	XVal Session 37	1	XVal Session 37-Typing - Text-1		2012-07-12 18:12:33.847000
	Edit pad (rev 714)		Dan	cv401	XVal Session 37	1	XVal Session 37-Typing - Text-1		2012-07-12 18:12:34.063000
	Edit pad (rev 715)		Frank	cv407	XVal Session 37	1	XVal Session 37-Typing - Text-1		2012-07-12 18:12:34.064000
	Edit pad (rev 716)		Dan	cv401	XVal Session 37	1	XVal Session 37-Typing - Text-1		2012-07-12 18:12:34.563000
	Edit pad (rev 717)		Nick	cv396	XVal Session 37	1	XVal Session 37-Typing - Text-1		2012-07-12 18:12:34.586000
	Edit pad (rev 718)		greg	cv412	XVal Session 37	1	XVal Session 37-Typing - Text-1		2012-07-12 18:12:34.929000
	Edit pad (rev 719)		Frank	cv407	XVal Session 37	1	XVal Session 37-Typing - Text-1		2012-07-12 18:12:35.049000
	Edit pad (rev 720)		Dan	cv401	XVal Session 37	1	XVal Session 37-Typing - Text-1		2012-07-12 18:12:35.078000
	Edit pad (rev 721)		Dan	cv401	XVal Session 37	1	XVal Session 37-Typing - Text-1		2012-07-12 18:12:35.578000
	Edit pad (rev 722)		Nick	cv396	XVal Session 37	1	XVal Session 37-Typing - Text-1		2012-07-12 18:12:35.787000
	Edit pad (rev 723)		greg	cv412	XVal Session 37	1	XVal Session 37-Typing - Text-1		2012-07-12 18:12:35.946000
	Edit pad (rev 724)		Frank	cv407	XVal Session 37	1	XVal Session 37-Typing - Text-1		2012-07-12 18:12:35.994000
	Edit pad (rev 725)		Dan	cv401	XVal Session 37	1	XVal Session 37-Typing - Text-1		2012-07-12 18:12:36.083000
	Edit pad (rev 726)		Nick	cv396	XVal Session 37	1	XVal Session 37-Typing - Text-1		2012-07-12 18:12:36.235000
	Edit pad (rev 727)		greg	cv412	XVal Session 37	1	XVal Session 37-Typing - Text-1		2012-07-12 18:12:36.443000
	Edit pad (rev 728)		Dan	cv401	XVal Session 37	1	XVal Session 37-Typing - Text-1		2012-07-12 18:12:36.579000
	Edit pad (rev 729)		Nick	cv396	XVal Session 37	1	XVal Session 37-Typing - Text-1		2012-07-12 18:12:36.745000
	Edit pad (rev 730)		Dan	cv401	XVal Session 37	1	XVal Session 37-Typing - Text-1		2012-07-12 18:12:37.079000
	Edit pad (rev 731)		Nick	cv396	XVal Session 37	1	XVal Session 37-Typing - Text-1		2012-07-12 18:12:37.267000
	Edit pad (rev 732)		Frank	cv407	XVal Session 37	1	XVal Session 37-Typing - Text-1		2012-07-12 18:12:37.392000
	Edit pad (rev 733)		Dan	cv401	XVal Session 37	1	XVal Session 37-Typing - Text-1		2012-07-12 18:12:37.591000
	Edit pad (rev 734)		Nick	cv396	XVal Session 37	1	XVal Session 37-Typing - Text-1		2012-07-12 18:12:37.838000
	Edit pad (rev 735)		Frank	cv407	XVal Session 37	1	XVal Session 37-Typing - Text-1		2012-07-12 18:12:37.903000
	Edit pad (rev 736)		Dan	cv401	XVal Session 37	1	XVal Session 37-Typing - Text-1		2012-07-12 18:12:38.094000
	Edit pad (rev 737)		Dan	cv401	XVal Session 37	1	XVal Session 37-Typing - Text-1		2012-07-12 18:12:38.594000
	Edit pad (rev 738)		greg	cv412	XVal Session 37	1	XVal Session 37-Typing - Text-1		2012-07-12 18:12:38.668000
	Edit pad (rev 739)		Nick	cv396	XVal Session 37	1	XVal Session 37-Typing - Text-1		2012-07-12 18:12:38.786000
	Edit pad (rev 740)		Frank	cv407	XVal Session 37	1	XVal Session 37-Typing - Text-1		2012-07-12 18:12:39.047000
	Edit pad (rev 741)		Dan	cv401	XVal Session 37	1	XVal Session 37-Typing - Text-1		2012-07-12 18:12:39.094000
	Edit pad (rev 742)		greg	cv412	XVal Session 37	1	XVal Session 37-Typing - Text-1		2012-07-12 18:12:39.173000
	Edit pad (rev 743)		Frank	cv407	XVal Session 37	1	XVal Session 37-Typing - Text-1		2012-07-12 18:12:39.554000
	Edit pad (rev 744)		Dan	cv401	XVal Session 37	1	XVal Session 37-Typing - Text-1		2012-07-12 18:12:39.599000
	Edit pad (rev 745)		Nick	cv396	XVal Session 37	1	XVal Session 37-Typing - Text-1		2012-07-12 18:12:39.659000
	Edit pad (rev 746)		greg	cv412	XVal Session 37	1	XVal Session 37-Typing - Text-1		2012-07-12 18:12:39.676000
	Edit pad (rev 747)		Dan	cv401	XVal Session 37	1	XVal Session 37-Typing - Text-1		2012-07-12 18:12:40.118000
	Edit pad (rev 748)		Frank	cv407	XVal Session 37	1	XVal Session 37-Typing - Text-1		2012-07-12 18:12:40.222000
	Edit pad (rev 749)		Nick	cv396	XVal Session 37	1	XVal Session 37-Typing - Text-1		2012-07-12 18:12:40.313000
	Edit pad (rev 750)		Dan	cv401	XVal Session 37	1	XVal Session 37-Typing - Text-1		2012-07-12 18:12:40.611000
	Edit pad (rev 751)		Frank	cv407	XVal Session 37	1	XVal Session 37-Typing - Text-1		2012-07-12 18:12:40.714000
	Edit pad (rev 752)		greg	cv412	XVal Session 37	1	XVal Session 37-Typing - Text-1		2012-07-12 18:12:40.792000
	Edit pad (rev 753)		Dan	cv401	XVal Session 37	1	XVal Session 37-Typing - Text-1		2012-07-12 18:12:41.109000
	Edit pad (rev 754)		Nick	cv396	XVal Session 37	1	XVal Session 37-Typing - Text-1		2012-07-12 18:12:41.183000
	Edit pad (rev 755)		greg	cv412	XVal Session 37	1	XVal Session 37-Typing - Text-1		2012-07-12 18:12:41.304000
	Edit pad (rev 756)		Frank	cv407	XVal Session 37	1	XVal Session 37-Typing - Text-1		2012-07-12 18:12:41.349000
	Edit pad (rev 757)		Frank	cv407	XVal Session 37	1	XVal Session 37-Typing - Text-1		2012-07-12 18:12:41.588000
	Edit pad (rev 758)		Dan	cv401	XVal Session 37	1	XVal Session 37-Typing - Text-1		2012-07-12 18:12:41.609000
	Edit pad (rev 759)		Nick	cv396	XVal Session 37	1	XVal Session 37-Typing - Text-1		2012-07-12 18:12:41.814000
	Edit pad (rev 760)		greg	cv412	XVal Session 37	1	XVal Session 37-Typing - Text-1		2012-07-12 18:12:41.943000
	Edit pad (rev 761)		Dan	cv401	XVal Session 37	1	XVal Session 37-Typing - Text-1		2012-07-12 18:12:42.126000
	Edit pad (rev 762)		Frank	cv407	XVal Session 37	1	XVal Session 37-Typing - Text-1		2012-07-12 18:12:42.378000
	Edit pad (rev 763)		Nick	cv396	XVal Session 37	1	XVal Session 37-Typing - Text-1		2012-07-12 18:12:42.433000
	Edit pad (rev 764)		greg	cv412	XVal Session 37	1	XVal Session 37-Typing - Text-1		2012-07-12 18:12:42.443000
	Edit pad (rev 765)		Dan	cv401	XVal Session 37	1	XVal Session 37-Typing - Text-1		2012-07-12 18:12:42.609000
	Edit pad (rev 766)		Frank	cv407	XVal Session 37	1	XVal Session 37-Typing - Text-1		2012-07-12 18:12:42.727000
	Edit pad (rev 767)		greg	cv412	XVal Session 37	1	XVal Session 37-Typing - Text-1		2012-07-12 18:12:42.947000
	Edit pad (rev 768)		Nick	cv396	XVal Session 37	1	XVal Session 37-Typing - Text-1		2012-07-12 18:12:42.991000
	Edit pad (rev 769)		Dan	cv401	XVal Session 37	1	XVal Session 37-Typing - Text-1		2012-07-12 18:12:43.109000
	Edit pad (rev 770)		Frank	cv407	XVal Session 37	1	XVal Session 37-Typing - Text-1		2012-07-12 18:12:43.228000
	Edit pad (rev 771)		greg	cv412	XVal Session 37	1	XVal Session 37-Typing - Text-1		2012-07-12 18:12:43.458000
	Edit pad (rev 772)		Nick	cv396	XVal Session 37	1	XVal Session 37-Typing - Text-1		2012-07-12 18:12:43.511000
	Edit pad (rev 773)		Frank	cv407	XVal Session 37	1	XVal Session 37-Typing - Text-1		2012-07-12 18:12:43.728000
	Edit pad (rev 774)		Dan	cv401	XVal Session 37	1	XVal Session 37-Typing - Text-1		2012-07-12 18:12:43.773000
	Edit pad (rev 775)		greg	cv412	XVal Session 37	1	XVal Session 37-Typing - Text-1		2012-07-12 18:12:43.959000
	Edit pad (rev 776)		Nick	cv396	XVal Session 37	1	XVal Session 37-Typing - Text-1		2012-07-12 18:12:44.034000
	Edit pad (rev 777)		Frank	cv407	XVal Session 37	1	XVal Session 37-Typing - Text-1		2012-07-12 18:12:44.228000
	Edit pad (rev 778)		Dan	cv401	XVal Session 37	1	XVal Session 37-Typing - Text-1		2012-07-12 18:12:44.278000
	Edit pad (rev 779)		Nick	cv396	XVal Session 37	1	XVal Session 37-Typing - Text-1		2012-07-12 18:12:44.761000
	Edit pad (rev 780)		Frank	cv407	XVal Session 37	1	XVal Session 37-Typing - Text-1		2012-07-12 18:12:44.789000
	Edit pad (rev 781)		Dan	cv401	XVal Session 37	1	XVal Session 37-Typing - Text-1		2012-07-12 18:12:44.790000
	Edit pad (rev 782)		greg	cv412	XVal Session 37	1	XVal Session 37-Typing - Text-1		2012-07-12 18:12:44.834000
	Edit pad (rev 783)		Frank	cv407	XVal Session 37	1	XVal Session 37-Typing - Text-1		2012-07-12 18:12:45.296000
	Edit pad (rev 784)		greg	cv412	XVal Session 37	1	XVal Session 37-Typing - Text-1		2012-07-12 18:12:45.553000
	Edit pad (rev 785)		greg	cv412	XVal Session 37	1	XVal Session 37-Typing - Text-1		2012-07-12 18:12:46.052000
	Edit pad (rev 786)		Frank	cv407	XVal Session 37	1	XVal Session 37-Typing - Text-1		2012-07-12 18:12:46.383000
	Edit pad (rev 787)		greg	cv412	XVal Session 37	1	XVal Session 37-Typing - Text-1		2012-07-12 18:12:46.552000
	Edit pad (rev 788)		Dan	cv401	XVal Session 37	1	XVal Session 37-Typing - Text-1		2012-07-12 18:12:46.560000
	Edit pad (rev 789)		Frank	cv407	XVal Session 37	1	XVal Session 37-Typing - Text-1		2012-07-12 18:12:46.779000
	Edit pad (rev 790)		Nick	cv396	XVal Session 37	1	XVal Session 37-Typing - Text-1		2012-07-12 18:12:46.868000
	Edit pad (rev 791)		Dan	cv401	XVal Session 37	1	XVal Session 37-Typing - Text-1		2012-07-12 18:12:47.062000
	Edit pad (rev 792)		greg	cv412	XVal Session 37	1	XVal Session 37-Typing - Text-1		2012-07-12 18:12:47.064000
	Edit pad (rev 793)		Frank	cv407	XVal Session 37	1	XVal Session 37-Typing - Text-1		2012-07-12 18:12:47.317000
	Edit pad (rev 794)		Nick	cv396	XVal Session 37	1	XVal Session 37-Typing - Text-1		2012-07-12 18:12:47.374000
	Edit pad (rev 795)		greg	cv412	XVal Session 37	1	XVal Session 37-Typing - Text-1		2012-07-12 18:12:47.569000
	Edit pad (rev 796)		Nick	cv396	XVal Session 37	1	XVal Session 37-Typing - Text-1		2012-07-12 18:12:47.878000
	Edit pad (rev 797)		Frank	cv407	XVal Session 37	1	XVal Session 37-Typing - Text-1		2012-07-12 18:12:47.895000
	Edit pad (rev 798)		Frank	cv407	XVal Session 37	1	XVal Session 37-Typing - Text-1		2012-07-12 18:12:48.334000
	Edit pad (rev 799)		Frank	cv407	XVal Session 37	1	XVal Session 37-Typing - Text-1		2012-07-12 18:12:48.829000
	Edit pad (rev 800)		greg	cv412	XVal Session 37	1	XVal Session 37-Typing - Text-1		2012-07-12 18:12:49.048000
	Edit pad (rev 801)		Nick	cv396	XVal Session 37	1	XVal Session 37-Typing - Text-1		2012-07-12 18:12:49.143000
	Edit pad (rev 802)		Frank	cv407	XVal Session 37	1	XVal Session 37-Typing - Text-1		2012-07-12 18:12:49.391000
	Edit pad (rev 803)		greg	cv412	XVal Session 37	1	XVal Session 37-Typing - Text-1		2012-07-12 18:12:49.552000
	Edit pad (rev 804)		Nick	cv396	XVal Session 37	1	XVal Session 37-Typing - Text-1		2012-07-12 18:12:49.593000
	Edit pad (rev 805)		Dan	cv401	XVal Session 37	1	XVal Session 37-Typing - Text-1		2012-07-12 18:12:49.693000
	Edit pad (rev 806)		Nick	cv396	XVal Session 37	1	XVal Session 37-Typing - Text-1		2012-07-12 18:12:50.064000
	Edit pad (rev 807)		Frank	cv407	XVal Session 37	1	XVal Session 37-Typing - Text-1		2012-07-12 18:12:50.128000
	Edit pad (rev 808)		greg	cv412	XVal Session 37	1	XVal Session 37-Typing - Text-1		2012-07-12 18:12:50.183000
	Edit pad (rev 809)		Dan	cv401	XVal Session 37	1	XVal Session 37-Typing - Text-1		2012-07-12 18:12:50.204000
	Edit pad (rev 810)		Frank	cv407	XVal Session 37	1	XVal Session 37-Typing - Text-1		2012-07-12 18:12:50.512000
	Edit pad (rev 811)		Nick	cv396	XVal Session 37	1	XVal Session 37-Typing - Text-1		2012-07-12 18:12:50.575000
	Edit pad (rev 812)		greg	cv412	XVal Session 37	1	XVal Session 37-Typing - Text-1		2012-07-12 18:12:50.693000
	Edit pad (rev 813)		Dan	cv401	XVal Session 37	1	XVal Session 37-Typing - Text-1		2012-07-12 18:12:50.720000
	Edit pad (rev 814)		Nick	cv396	XVal Session 37	1	XVal Session 37-Typing - Text-1		2012-07-12 18:12:51.137000
	Edit pad (rev 815)		greg	cv412	XVal Session 37	1	XVal Session 37-Typing - Text-1		2012-07-12 18:12:51.192000
	Edit pad (rev 816)		Dan	cv401	XVal Session 37	1	XVal Session 37-Typing - Text-1		2012-07-12 18:12:51.219000
	Edit pad (rev 817)		Frank	cv407	XVal Session 37	1	XVal Session 37-Typing - Text-1		2012-07-12 18:12:51.508000
	Edit pad (rev 818)		Nick	cv396	XVal Session 37	1	XVal Session 37-Typing - Text-1		2012-07-12 18:12:51.601000
	Edit pad (rev 819)		Dan	cv401	XVal Session 37	1	XVal Session 37-Typing - Text-1		2012-07-12 18:12:51.722000
	Edit pad (rev 820)		greg	cv412	XVal Session 37	1	XVal Session 37-Typing - Text-1		2012-07-12 18:12:51.752000
	Edit pad (rev 821)		Frank	cv407	XVal Session 37	1	XVal Session 37-Typing - Text-1		2012-07-12 18:12:52.017000
	Edit pad (rev 822)		Dan	cv401	XVal Session 37	1	XVal Session 37-Typing - Text-1		2012-07-12 18:12:52.221000
	Edit pad (rev 823)		greg	cv412	XVal Session 37	1	XVal Session 37-Typing - Text-1		2012-07-12 18:12:52.256000
	Edit pad (rev 824)		Frank	cv407	XVal Session 37	1	XVal Session 37-Typing - Text-1		2012-07-12 18:12:52.637000
	Edit pad (rev 825)		Dan	cv401	XVal Session 37	1	XVal Session 37-Typing - Text-1		2012-07-12 18:12:52.734000
	Edit pad (rev 826)		Nick	cv396	XVal Session 37	1	XVal Session 37-Typing - Text-1		2012-07-12 18:12:52.881000
	Edit pad (rev 827)		Dan	cv401	XVal Session 37	1	XVal Session 37-Typing - Text-1		2012-07-12 18:12:53.235000
	Edit pad (rev 828)		Frank	cv407	XVal Session 37	1	XVal Session 37-Typing - Text-1		2012-07-12 18:12:53.354000
	Edit pad (rev 829)		greg	cv412	XVal Session 37	1	XVal Session 37-Typing - Text-1		2012-07-12 18:12:53.403000
	Edit pad (rev 830)		Nick	cv396	XVal Session 37	1	XVal Session 37-Typing - Text-1		2012-07-12 18:12:53.430000
	Edit pad (rev 831)		Dan	cv401	XVal Session 37	1	XVal Session 37-Typing - Text-1		2012-07-12 18:12:53.754000
	Edit pad (rev 832)		Frank	cv407	XVal Session 37	1	XVal Session 37-Typing - Text-1		2012-07-12 18:12:53.878000
	Edit pad (rev 833)		greg	cv412	XVal Session 37	1	XVal Session 37-Typing - Text-1		2012-07-12 18:12:53.916000
	Edit pad (rev 834)		Dan	cv401	XVal Session 37	1	XVal Session 37-Typing - Text-1		2012-07-12 18:12:54.271000
	Edit pad (rev 835)		Frank	cv407	XVal Session 37	1	XVal Session 37-Typing - Text-1		2012-07-12 18:12:54.376000
	Edit pad (rev 836)		greg	cv412	XVal Session 37	1	XVal Session 37-Typing - Text-1		2012-07-12 18:12:54.418000
	Edit pad (rev 837)		Nick	cv396	XVal Session 37	1	XVal Session 37-Typing - Text-1		2012-07-12 18:12:54.455000
	Edit pad (rev 838)		Dan	cv401	XVal Session 37	1	XVal Session 37-Typing - Text-1		2012-07-12 18:12:54.783000
	Edit pad (rev 839)		Frank	cv407	XVal Session 37	1	XVal Session 37-Typing - Text-1		2012-07-12 18:12:54.886000
	Edit pad (rev 840)		Nick	cv396	XVal Session 37	1	XVal Session 37-Typing - Text-1		2012-07-12 18:12:54.960000
	Edit pad (rev 841)		Dan	cv401	XVal Session 37	1	XVal Session 37-Typing - Text-1		2012-07-12 18:12:55.285000
	Edit pad (rev 842)		Nick	cv396	XVal Session 37	1	XVal Session 37-Typing - Text-1		2012-07-12 18:12:55.469000
	Edit pad (rev 843)		Dan	cv401	XVal Session 37	1	XVal Session 37-Typing - Text-1		2012-07-12 18:12:55.783000
	Edit pad (rev 844)		greg	cv412	XVal Session 37	1	XVal Session 37-Typing - Text-1		2012-07-12 18:12:55.845000
	Edit pad (rev 845)		Nick	cv396	XVal Session 37	1	XVal Session 37-Typing - Text-1		2012-07-12 18:12:55.971000
	Edit pad (rev 846)		Frank	cv407	XVal Session 37	1	XVal Session 37-Typing - Text-1		2012-07-12 18:12:56.100000
	Edit pad (rev 847)		Dan	cv401	XVal Session 37	1	XVal Session 37-Typing - Text-1		2012-07-12 18:12:56.284000
	Edit pad (rev 848)		greg	cv412	XVal Session 37	1	XVal Session 37-Typing - Text-1		2012-07-12 18:12:56.348000
	Edit pad (rev 849)		Frank	cv407	XVal Session 37	1	XVal Session 37-Typing - Text-1		2012-07-12 18:12:56.350000
	Edit pad (rev 850)		Nick	cv396	XVal Session 37	1	XVal Session 37-Typing - Text-1		2012-07-12 18:12:56.556000
	Edit pad (rev 851)		Dan	cv401	XVal Session 37	1	XVal Session 37-Typing - Text-1		2012-07-12 18:12:56.783000
	Edit pad (rev 852)		greg	cv412	XVal Session 37	1	XVal Session 37-Typing - Text-1		2012-07-12 18:12:56.849000
	Edit pad (rev 853)		Frank	cv407	XVal Session 37	1	XVal Session 37-Typing - Text-1		2012-07-12 18:12:56.869000
	Edit pad (rev 854)		Nick	cv396	XVal Session 37	1	XVal Session 37-Typing - Text-1		2012-07-12 18:12:56.968000
	Edit pad (rev 855)		Dan	cv401	XVal Session 37	1	XVal Session 37-Typing - Text-1		2012-07-12 18:12:57.281000
	Edit pad (rev 856)		greg	cv412	XVal Session 37	1	XVal Session 37-Typing - Text-1		2012-07-12 18:12:57.354000
	Edit pad (rev 857)		Frank	cv407	XVal Session 37	1	XVal Session 37-Typing - Text-1		2012-07-12 18:12:57.381000
	Edit pad (rev 858)		Dan	cv401	XVal Session 37	1	XVal Session 37-Typing - Text-1		2012-07-12 18:12:57.792000
	Edit pad (rev 859)		Frank	cv407	XVal Session 37	1	XVal Session 37-Typing - Text-1		2012-07-12 18:12:57.838000
	Edit pad (rev 860)		Nick	cv396	XVal Session 37	1	XVal Session 37-Typing - Text-1		2012-07-12 18:12:58.145000
	Edit pad (rev 861)		Dan	cv401	XVal Session 37	1	XVal Session 37-Typing - Text-1		2012-07-12 18:12:58.282000
	Edit pad (rev 862)		Frank	cv407	XVal Session 37	1	XVal Session 37-Typing - Text-1		2012-07-12 18:12:58.407000
	Edit pad (rev 863)		Dan	cv401	XVal Session 37	1	XVal Session 37-Typing - Text-1		2012-07-12 18:12:58.784000
	Edit pad (rev 864)		Frank	cv407	XVal Session 37	1	XVal Session 37-Typing - Text-1		2012-07-12 18:12:58.823000
	Edit pad (rev 865)		Dan	cv401	XVal Session 37	1	XVal Session 37-Typing - Text-1		2012-07-12 18:12:59.282000
	Edit pad (rev 866)		Frank	cv407	XVal Session 37	1	XVal Session 37-Typing - Text-1		2012-07-12 18:12:59.322000
	Edit pad (rev 867)		greg	cv412	XVal Session 37	1	XVal Session 37-Typing - Text-1		2012-07-12 18:12:59.709000
	Edit pad (rev 868)		Nick	cv396	XVal Session 37	1	XVal Session 37-Typing - Text-1		2012-07-12 18:12:59.722000
	Edit pad (rev 869)		Dan	cv401	XVal Session 37	1	XVal Session 37-Typing - Text-1		2012-07-12 18:12:59.784000
	Edit pad (rev 870)		Frank	cv407	XVal Session 37	1	XVal Session 37-Typing - Text-1		2012-07-12 18:12:59.821000
	Edit pad (rev 871)		Nick	cv396	XVal Session 37	1	XVal Session 37-Typing - Text-1		2012-07-12 18:13:00.220000
	Edit pad (rev 872)		greg	cv412	XVal Session 37	1	XVal Session 37-Typing - Text-1		2012-07-12 18:13:00.281000
	Edit pad (rev 873)		Dan	cv401	XVal Session 37	1	XVal Session 37-Typing - Text-1		2012-07-12 18:13:00.293000
	Edit pad (rev 874)		Frank	cv407	XVal Session 37	1	XVal Session 37-Typing - Text-1		2012-07-12 18:13:00.322000
	Edit pad (rev 875)		Dan	cv401	XVal Session 37	1	XVal Session 37-Typing - Text-1		2012-07-12 18:13:00.803000
	Edit pad (rev 876)		Frank	cv407	XVal Session 37	1	XVal Session 37-Typing - Text-1		2012-07-12 18:13:00.825000
	Edit pad (rev 877)		Nick	cv396	XVal Session 37	1	XVal Session 37-Typing - Text-1		2012-07-12 18:13:01.232000
	Edit pad (rev 878)		greg	cv412	XVal Session 37	1	XVal Session 37-Typing - Text-1		2012-07-12 18:13:01.300000
	Edit pad (rev 879)		Dan	cv401	XVal Session 37	1	XVal Session 37-Typing - Text-1		2012-07-12 18:13:01.317000
	Edit pad (rev 880)		Frank	cv407	XVal Session 37	1	XVal Session 37-Typing - Text-1		2012-07-12 18:13:01.333000
	Edit pad (rev 881)		Nick	cv396	XVal Session 37	1	XVal Session 37-Typing - Text-1		2012-07-12 18:13:01.720000
	Edit pad (rev 882)		greg	cv412	XVal Session 37	1	XVal Session 37-Typing - Text-1		2012-07-12 18:13:01.814000
	Edit pad (rev 883)		Dan	cv401	XVal Session 37	1	XVal Session 37-Typing - Text-1		2012-07-12 18:13:01.817000
	Edit pad (rev 884)		Frank	cv407	XVal Session 37	1	XVal Session 37-Typing - Text-1		2012-07-12 18:13:02.278000
	Edit pad (rev 885)		Dan	cv401	XVal Session 37	1	XVal Session 37-Typing - Text-1		2012-07-12 18:13:02.333000
	Edit pad (rev 886)		Nick	cv396	XVal Session 37	1	XVal Session 37-Typing - Text-1		2012-07-12 18:13:02.415000
	Edit pad (rev 887)		Dan	cv401	XVal Session 37	1	XVal Session 37-Typing - Text-1		2012-07-12 18:13:02.828000
	Edit pad (rev 888)		Frank	cv407	XVal Session 37	1	XVal Session 37-Typing - Text-1		2012-07-12 18:13:02.846000
	Edit pad (rev 889)		greg	cv412	XVal Session 37	1	XVal Session 37-Typing - Text-1		2012-07-12 18:13:02.867000
	Edit pad (rev 890)		Nick	cv396	XVal Session 37	1	XVal Session 37-Typing - Text-1		2012-07-12 18:13:02.884000
	Edit pad (rev 891)		Frank	cv407	XVal Session 37	1	XVal Session 37-Typing - Text-1		2012-07-12 18:13:03.274000
	Edit pad (rev 892)		greg	cv412	XVal Session 37	1	XVal Session 37-Typing - Text-1		2012-07-12 18:13:03.374000
	Edit pad (rev 893)		Nick	cv396	XVal Session 37	1	XVal Session 37-Typing - Text-1		2012-07-12 18:13:03.384000
	Edit pad (rev 894)		Frank	cv407	XVal Session 37	1	XVal Session 37-Typing - Text-1		2012-07-12 18:13:03.728000
	Edit pad (rev 895)		greg	cv412	XVal Session 37	1	XVal Session 37-Typing - Text-1		2012-07-12 18:13:03.880000
	Edit pad (rev 896)		Nick	cv396	XVal Session 37	1	XVal Session 37-Typing - Text-1		2012-07-12 18:13:03.904000
	Edit pad (rev 897)		Frank	cv407	XVal Session 37	1	XVal Session 37-Typing - Text-1		2012-07-12 18:13:04.236000
	Edit pad (rev 898)		greg	cv412	XVal Session 37	1	XVal Session 37-Typing - Text-1		2012-07-12 18:13:04.379000
	Edit pad (rev 899)		Nick	cv396	XVal Session 37	1	XVal Session 37-Typing - Text-1		2012-07-12 18:13:04.406000
	Edit pad (rev 900)		Frank	cv407	XVal Session 37	1	XVal Session 37-Typing - Text-1		2012-07-12 18:13:04.743000
	Edit pad (rev 901)		Nick	cv396	XVal Session 37	1	XVal Session 37-Typing - Text-1		2012-07-12 18:13:05.014000
	Edit pad (rev 902)		greg	cv412	XVal Session 37	1	XVal Session 37-Typing - Text-1		2012-07-12 18:13:05.287000
	Edit pad (rev 903)		Frank	cv407	XVal Session 37	1	XVal Session 37-Typing - Text-1		2012-07-12 18:13:05.340000
	Edit pad (rev 904)		Nick	cv396	XVal Session 37	1	XVal Session 37-Typing - Text-1		2012-07-12 18:13:05.420000
	Edit pad (rev 905)		Frank	cv407	XVal Session 37	1	XVal Session 37-Typing - Text-1		2012-07-12 18:13:05.916000
	Edit pad (rev 906)		Frank	cv407	XVal Session 37	1	XVal Session 37-Typing - Text-1		2012-07-12 18:13:06.423000
	Edit pad (rev 907)		greg	cv412	XVal Session 37	1	XVal Session 37-Typing - Text-1		2012-07-12 18:13:06.453000
	Edit pad (rev 908)		Frank	cv407	XVal Session 37	1	XVal Session 37-Typing - Text-1		2012-07-12 18:13:06.759000
	Edit pad (rev 909)		greg	cv412	XVal Session 37	1	XVal Session 37-Typing - Text-1		2012-07-12 18:13:06.958000
	Edit pad (rev 910)		Frank	cv407	XVal Session 37	1	XVal Session 37-Typing - Text-1		2012-07-12 18:13:07.264000
	Edit pad (rev 911)		Frank	cv407	XVal Session 37	1	XVal Session 37-Typing - Text-1		2012-07-12 18:13:07.775000
	Edit pad (rev 912)		Frank	cv407	XVal Session 37	1	XVal Session 37-Typing - Text-1		2012-07-12 18:13:08.280000
	Edit pad (rev 913)		Frank	cv407	XVal Session 37	1	XVal Session 37-Typing - Text-1		2012-07-12 18:13:08.791000
	Edit pad (rev 914)		greg	cv412	XVal Session 37	1	XVal Session 37-Typing - Text-1		2012-07-12 18:13:08.892000
	Edit pad (rev 915)		Frank	cv407	XVal Session 37	1	XVal Session 37-Typing - Text-1		2012-07-12 18:13:09.292000
	Edit pad (rev 916)		greg	cv412	XVal Session 37	1	XVal Session 37-Typing - Text-1		2012-07-12 18:13:09.397000
	Edit pad (rev 917)		Frank	cv407	XVal Session 37	1	XVal Session 37-Typing - Text-1		2012-07-12 18:13:09.894000
	Edit pad (rev 918)		greg	cv412	XVal Session 37	1	XVal Session 37-Typing - Text-1		2012-07-12 18:13:09.895000
	Edit pad (rev 919)		Frank	cv407	XVal Session 37	1	XVal Session 37-Typing - Text-1		2012-07-12 18:13:10.290000
	Edit pad (rev 920)		Frank	cv407	XVal Session 37	1	XVal Session 37-Typing - Text-1		2012-07-12 18:13:10.903000
	Edit pad (rev 921)		Nick	cv396	XVal Session 37	1	XVal Session 37-Typing - Text-1		2012-07-12 18:13:10.933000
	Edit pad (rev 922)		Frank	cv407	XVal Session 37	1	XVal Session 37-Typing - Text-1		2012-07-12 18:13:11.346000
	Edit pad (rev 923)		Frank	cv407	XVal Session 37	1	XVal Session 37-Typing - Text-1		2012-07-12 18:13:11.859000
	Edit pad (rev 924)		Frank	cv407	XVal Session 37	1	XVal Session 37-Typing - Text-1		2012-07-12 18:13:12.354000
	Edit pad (rev 925)		Nick	cv396	XVal Session 37	1	XVal Session 37-Typing - Text-1		2012-07-12 18:13:12.389000
	Edit pad (rev 926)		Frank	cv407	XVal Session 37	1	XVal Session 37-Typing - Text-1		2012-07-12 18:13:12.854000
	Edit pad (rev 927)		Nick	cv396	XVal Session 37	1	XVal Session 37-Typing - Text-1		2012-07-12 18:13:12.891000
	Edit pad (rev 928)		greg	cv412	XVal Session 37	1	XVal Session 37-Typing - Text-1		2012-07-12 18:13:12.928000
	Edit pad (rev 929)		Frank	cv407	XVal Session 37	1	XVal Session 37-Typing - Text-1		2012-07-12 18:13:13.356000
	Edit pad (rev 930)		Nick	cv396	XVal Session 37	1	XVal Session 37-Typing - Text-1		2012-07-12 18:13:13.390000
	Edit pad (rev 931)		Frank	cv407	XVal Session 37	1	XVal Session 37-Typing - Text-1		2012-07-12 18:13:13.855000
	Edit pad (rev 932)		Nick	cv396	XVal Session 37	1	XVal Session 37-Typing - Text-1		2012-07-12 18:13:13.891000
	Edit pad (rev 933)		greg	cv412	XVal Session 37	1	XVal Session 37-Typing - Text-1		2012-07-12 18:13:14.223000
	Edit pad (rev 934)		Frank	cv407	XVal Session 37	1	XVal Session 37-Typing - Text-1		2012-07-12 18:13:14.355000
	Edit pad (rev 935)		Nick	cv396	XVal Session 37	1	XVal Session 37-Typing - Text-1		2012-07-12 18:13:14.391000
	Edit pad (rev 936)		greg	cv412	XVal Session 37	1	XVal Session 37-Typing - Text-1		2012-07-12 18:13:14.724000
	Edit pad (rev 937)		Frank	cv407	XVal Session 37	1	XVal Session 37-Typing - Text-1		2012-07-12 18:13:14.867000
	Edit pad (rev 938)		Nick	cv396	XVal Session 37	1	XVal Session 37-Typing - Text-1		2012-07-12 18:13:15.204000
	Edit pad (rev 939)		greg	cv412	XVal Session 37	1	XVal Session 37-Typing - Text-1		2012-07-12 18:13:15.225000
	Edit pad (rev 940)		Frank	cv407	XVal Session 37	1	XVal Session 37-Typing - Text-1		2012-07-12 18:13:15.370000
	Edit pad (rev 941)		Nick	cv396	XVal Session 37	1	XVal Session 37-Typing - Text-1		2012-07-12 18:13:15.705000
	Edit pad (rev 942)		greg	cv412	XVal Session 37	1	XVal Session 37-Typing - Text-1		2012-07-12 18:13:15.729000
	Edit pad (rev 943)		Frank	cv407	XVal Session 37	1	XVal Session 37-Typing - Text-1		2012-07-12 18:13:15.898000
	Edit pad (rev 944)		Nick	cv396	XVal Session 37	1	XVal Session 37-Typing - Text-1		2012-07-12 18:13:16.227000
	Edit pad (rev 945)		greg	cv412	XVal Session 37	1	XVal Session 37-Typing - Text-1		2012-07-12 18:13:16.239000
	Edit pad (rev 946)		Frank	cv407	XVal Session 37	1	XVal Session 37-Typing - Text-1		2012-07-12 18:13:16.397000
	Edit pad (rev 947)		Nick	cv396	XVal Session 37	1	XVal Session 37-Typing - Text-1		2012-07-12 18:13:16.705000
	Edit pad (rev 948)		greg	cv412	XVal Session 37	1	XVal Session 37-Typing - Text-1		2012-07-12 18:13:16.853000
	Edit pad (rev 949)		Frank	cv407	XVal Session 37	1	XVal Session 37-Typing - Text-1		2012-07-12 18:13:17.037000
	Edit pad (rev 950)		Nick	cv396	XVal Session 37	1	XVal Session 37-Typing - Text-1		2012-07-12 18:13:17.315000
	Edit pad (rev 951)		greg	cv412	XVal Session 37	1	XVal Session 37-Typing - Text-1		2012-07-12 18:13:17.347000
	Edit pad (rev 952)		Nick	cv396	XVal Session 37	1	XVal Session 37-Typing - Text-1		2012-07-12 18:13:17.713000
	Edit pad (rev 953)		Frank	cv407	XVal Session 37	1	XVal Session 37-Typing - Text-1		2012-07-12 18:13:17.763000
	Edit pad (rev 954)		greg	cv412	XVal Session 37	1	XVal Session 37-Typing - Text-1		2012-07-12 18:13:17.851000
	Edit pad (rev 955)		Nick	cv396	XVal Session 37	1	XVal Session 37-Typing - Text-1		2012-07-12 18:13:18.237000
	Edit pad (rev 956)		Frank	cv407	XVal Session 37	1	XVal Session 37-Typing - Text-1		2012-07-12 18:13:18.344000
	Edit pad (rev 957)		greg	cv412	XVal Session 37	1	XVal Session 37-Typing - Text-1		2012-07-12 18:13:18.351000
	Edit pad (rev 958)		Nick	cv396	XVal Session 37	1	XVal Session 37-Typing - Text-1		2012-07-12 18:13:18.722000
	Edit pad (rev 959)		Frank	cv407	XVal Session 37	1	XVal Session 37-Typing - Text-1		2012-07-12 18:13:18.760000
	Edit pad (rev 960)		greg	cv412	XVal Session 37	1	XVal Session 37-Typing - Text-1		2012-07-12 18:13:18.850000
	Edit pad (rev 961)		Nick	cv396	XVal Session 37	1	XVal Session 37-Typing - Text-1		2012-07-12 18:13:19.221000
	Edit pad (rev 962)		Frank	cv407	XVal Session 37	1	XVal Session 37-Typing - Text-1		2012-07-12 18:13:19.259000
	Edit pad (rev 963)		greg	cv412	XVal Session 37	1	XVal Session 37-Typing - Text-1		2012-07-12 18:13:19.349000
	Edit pad (rev 964)		Nick	cv396	XVal Session 37	1	XVal Session 37-Typing - Text-1		2012-07-12 18:13:19.734000
	Edit pad (rev 965)		Frank	cv407	XVal Session 37	1	XVal Session 37-Typing - Text-1		2012-07-12 18:13:19.762000
	Edit pad (rev 966)		greg	cv412	XVal Session 37	1	XVal Session 37-Typing - Text-1		2012-07-12 18:13:19.848000
	Edit pad (rev 967)		Frank	cv407	XVal Session 37	1	XVal Session 37-Typing - Text-1		2012-07-12 18:13:20.260000
	Edit pad (rev 968)		Nick	cv396	XVal Session 37	1	XVal Session 37-Typing - Text-1		2012-07-12 18:13:20.264000
	Edit pad (rev 969)		greg	cv412	XVal Session 37	1	XVal Session 37-Typing - Text-1		2012-07-12 18:13:20.349000
	Edit pad (rev 970)		Frank	cv407	XVal Session 37	1	XVal Session 37-Typing - Text-1		2012-07-12 18:13:20.760000
	Edit pad (rev 971)		Nick	cv396	XVal Session 37	1	XVal Session 37-Typing - Text-1		2012-07-12 18:13:20.862000
	Edit pad (rev 972)		greg	cv412	XVal Session 37	1	XVal Session 37-Typing - Text-1		2012-07-12 18:13:20.877000
	Edit pad (rev 973)		greg	cv412	XVal Session 37	1	XVal Session 37-Typing - Text-1		2012-07-12 18:13:21.351000
	Edit pad (rev 974)		Nick	cv396	XVal Session 37	1	XVal Session 37-Typing - Text-1		2012-07-12 18:13:21.477000
	Edit pad (rev 975)		Frank	cv407	XVal Session 37	1	XVal Session 37-Typing - Text-1		2012-07-12 18:13:21.487000
	Edit pad (rev 976)		greg	cv412	XVal Session 37	1	XVal Session 37-Typing - Text-1		2012-07-12 18:13:21.849000
	Edit pad (rev 977)		Nick	cv396	XVal Session 37	1	XVal Session 37-Typing - Text-1		2012-07-12 18:13:21.939000
	Edit pad (rev 978)		Frank	cv407	XVal Session 37	1	XVal Session 37-Typing - Text-1		2012-07-12 18:13:22.203000
	Edit pad (rev 979)		greg	cv412	XVal Session 37	1	XVal Session 37-Typing - Text-1		2012-07-12 18:13:22.349000
	Edit pad (rev 980)		Nick	cv396	XVal Session 37	1	XVal Session 37-Typing - Text-1		2012-07-12 18:13:22.484000
	Edit pad (rev 981)		Frank	cv407	XVal Session 37	1	XVal Session 37-Typing - Text-1		2012-07-12 18:13:22.563000
	Edit pad (rev 982)		greg	cv412	XVal Session 37	1	XVal Session 37-Typing - Text-1		2012-07-12 18:13:22.849000
	Edit pad (rev 983)		Nick	cv396	XVal Session 37	1	XVal Session 37-Typing - Text-1		2012-07-12 18:13:23.012000
	Edit pad (rev 984)		Frank	cv407	XVal Session 37	1	XVal Session 37-Typing - Text-1		2012-07-12 18:13:23.055000
	Edit pad (rev 985)		Nick	cv396	XVal Session 37	1	XVal Session 37-Typing - Text-1		2012-07-12 18:13:23.497000
	Edit pad (rev 986)		Frank	cv407	XVal Session 37	1	XVal Session 37-Typing - Text-1		2012-07-12 18:13:24.077000
	Edit pad (rev 987)		Nick	cv396	XVal Session 37	1	XVal Session 37-Typing - Text-1		2012-07-12 18:13:24.288000
	Edit pad (rev 988)		Frank	cv407	XVal Session 37	1	XVal Session 37-Typing - Text-1		2012-07-12 18:13:24.697000
	Edit pad (rev 989)		Nick	cv396	XVal Session 37	1	XVal Session 37-Typing - Text-1		2012-07-12 18:13:24.908000
	Edit pad (rev 990)		Nick	cv396	XVal Session 37	1	XVal Session 37-Typing - Text-1		2012-07-12 18:13:25.300000
	Edit pad (rev 991)		Frank	cv407	XVal Session 37	1	XVal Session 37-Typing - Text-1		2012-07-12 18:13:25.408000
	Edit pad (rev 992)		Nick	cv396	XVal Session 37	1	XVal Session 37-Typing - Text-1		2012-07-12 18:13:25.802000
	Edit pad (rev 993)		greg	cv412	XVal Session 37	1	XVal Session 37-Typing - Text-1		2012-07-12 18:13:25.975000
	Edit pad (rev 994)		Frank	cv407	XVal Session 37	1	XVal Session 37-Typing - Text-1		2012-07-12 18:13:26.035000
	Edit pad (rev 995)		Frank	cv407	XVal Session 37	1	XVal Session 37-Typing - Text-1		2012-07-12 18:13:26.524000
	Edit pad (rev 996)		Nick	cv396	XVal Session 37	1	XVal Session 37-Typing - Text-1		2012-07-12 18:13:26.525000
	Edit pad (rev 997)		Nick	cv396	XVal Session 37	1	XVal Session 37-Typing - Text-1		2012-07-12 18:13:27.028000
	Edit pad (rev 998)		Nick	cv396	XVal Session 37	1	XVal Session 37-Typing - Text-1		2012-07-12 18:13:27.535000
	Edit pad (rev 999)		Nick	cv396	XVal Session 37	1	XVal Session 37-Typing - Text-1		2012-07-12 18:13:28.033000
	Edit pad (rev 1000)		Frank	cv407	XVal Session 37	1	XVal Session 37-Typing - Text-1		2012-07-12 18:13:28.330000
	Edit pad (rev 1001)		Nick	cv396	XVal Session 37	1	XVal Session 37-Typing - Text-1		2012-07-12 18:13:28.566000
	Edit pad (rev 1002)		Frank	cv407	XVal Session 37	1	XVal Session 37-Typing - Text-1		2012-07-12 18:13:28.836000
	Edit pad (rev 1003)		Nick	cv396	XVal Session 37	1	XVal Session 37-Typing - Text-1		2012-07-12 18:13:29.063000
	Edit pad (rev 1004)		Nick	cv396	XVal Session 37	1	XVal Session 37-Typing - Text-1		2012-07-12 18:13:29.566000
	Edit pad (rev 1005)		Frank	cv407	XVal Session 37	1	XVal Session 37-Typing - Text-1		2012-07-12 18:13:29.895000
	Edit pad (rev 1006)		Nick	cv396	XVal Session 37	1	XVal Session 37-Typing - Text-1		2012-07-12 18:13:30.062000
	Edit pad (rev 1007)		Frank	cv407	XVal Session 37	1	XVal Session 37-Typing - Text-1		2012-07-12 18:13:30.115000
	Edit pad (rev 1008)		Frank	cv407	XVal Session 37	1	XVal Session 37-Typing - Text-1		2012-07-12 18:13:30.619000
	Edit pad (rev 1009)		Nick	cv396	XVal Session 37	1	XVal Session 37-Typing - Text-1		2012-07-12 18:13:31.052000
	Edit pad (rev 1010)		Frank	cv407	XVal Session 37	1	XVal Session 37-Typing - Text-1		2012-07-12 18:13:31.118000
	Edit pad (rev 1011)		Nick	cv396	XVal Session 37	1	XVal Session 37-Typing - Text-1		2012-07-12 18:13:32.744000
	Edit pad (rev 1012)		Frank	cv407	XVal Session 37	1	XVal Session 37-Typing - Text-1		2012-07-12 18:13:33.502000
	Edit pad (rev 1013)		greg	cv412	XVal Session 37	1	XVal Session 37-Typing - Text-1		2012-07-12 18:13:35.635000
	Edit pad (rev 1014)		Nick	cv396	XVal Session 37	1	XVal Session 37-Typing - Text-1		2012-07-12 18:13:35.737000
	Edit pad (rev 1015)		Nick	cv396	XVal Session 37	1	XVal Session 37-Typing - Text-1		2012-07-12 18:13:35.758000
	Edit pad (rev 1016)		Frank	cv407	XVal Session 37	1	XVal Session 37-Typing - Text-1		2012-07-12 18:13:36.082000
	Edit pad (rev 1017)		Frank	cv407	XVal Session 37	1	XVal Session 37-Typing - Text-1		2012-07-12 18:13:36.103000
	Edit pad (rev 1018)		Nick	cv396	XVal Session 37	1	XVal Session 37-Typing - Text-1		2012-07-12 18:13:36.267000
	Edit pad (rev 1019)		Frank	cv407	XVal Session 37	1	XVal Session 37-Typing - Text-1		2012-07-12 18:13:36.602000
	Edit pad (rev 1020)		Nick	cv396	XVal Session 37	1	XVal Session 37-Typing - Text-1		2012-07-12 18:13:36.769000
	Edit pad (rev 1021)		Frank	cv407	XVal Session 37	1	XVal Session 37-Typing - Text-1		2012-07-12 18:13:37.103000
	Edit pad (rev 1022)		Nick	cv396	XVal Session 37	1	XVal Session 37-Typing - Text-1		2012-07-12 18:13:37.266000
	Edit pad (rev 1023)		Frank	cv407	XVal Session 37	1	XVal Session 37-Typing - Text-1		2012-07-12 18:13:37.603000
	Edit pad (rev 1024)		Nick	cv396	XVal Session 37	1	XVal Session 37-Typing - Text-1		2012-07-12 18:13:37.766000
	Edit pad (rev 1025)		Frank	cv407	XVal Session 37	1	XVal Session 37-Typing - Text-1		2012-07-12 18:13:38.103000
	Edit pad (rev 1026)		Nick	cv396	XVal Session 37	1	XVal Session 37-Typing - Text-1		2012-07-12 18:13:38.268000
	Edit pad (rev 1027)		Frank	cv407	XVal Session 37	1	XVal Session 37-Typing - Text-1		2012-07-12 18:13:38.608000
	Edit pad (rev 1028)		Nick	cv396	XVal Session 37	1	XVal Session 37-Typing - Text-1		2012-07-12 18:13:38.839000
	Edit pad (rev 1029)		Frank	cv407	XVal Session 37	1	XVal Session 37-Typing - Text-1		2012-07-12 18:13:39.103000
	Edit pad (rev 1030)		Nick	cv396	XVal Session 37	1	XVal Session 37-Typing - Text-1		2012-07-12 18:13:39.272000
	Edit pad (rev 1031)		Frank	cv407	XVal Session 37	1	XVal Session 37-Typing - Text-1		2012-07-12 18:13:39.608000
	Edit pad (rev 1032)		Nick	cv396	XVal Session 37	1	XVal Session 37-Typing - Text-1		2012-07-12 18:13:39.780000
	Edit pad (rev 1033)		Nick	cv396	XVal Session 37	1	XVal Session 37-Typing - Text-1		2012-07-12 18:13:40.316000
	Edit pad (rev 1034)		Nick	cv396	XVal Session 37	1	XVal Session 37-Typing - Text-1		2012-07-12 18:13:40.858000
	Edit pad (rev 1035)		Frank	cv407	XVal Session 37	1	XVal Session 37-Typing - Text-1		2012-07-12 18:13:42.136000
	Edit pad (rev 1036)		Nick	cv396	XVal Session 37	1	XVal Session 37-Typing - Text-1		2012-07-12 18:13:42.735000
	Edit pad (rev 1037)		Frank	cv407	XVal Session 37	1	XVal Session 37-Typing - Text-1		2012-07-12 18:13:42.788000
	Edit pad (rev 1038)		Nick	cv396	XVal Session 37	1	XVal Session 37-Typing - Text-1		2012-07-12 18:13:43.234000
	Edit pad (rev 1039)		Frank	cv407	XVal Session 37	1	XVal Session 37-Typing - Text-1		2012-07-12 18:13:43.291000
	Edit pad (rev 1040)		Nick	cv396	XVal Session 37	1	XVal Session 37-Typing - Text-1		2012-07-12 18:13:43.735000
	Edit pad (rev 1041)		Frank	cv407	XVal Session 37	1	XVal Session 37-Typing - Text-1		2012-07-12 18:13:43.798000
	Edit pad (rev 1042)		Nick	cv396	XVal Session 37	1	XVal Session 37-Typing - Text-1		2012-07-12 18:13:44.265000
	Edit pad (rev 1043)		Frank	cv407	XVal Session 37	1	XVal Session 37-Typing - Text-1		2012-07-12 18:13:44.313000
	Edit pad (rev 1044)		Nick	cv396	XVal Session 37	1	XVal Session 37-Typing - Text-1		2012-07-12 18:13:44.777000
	Edit pad (rev 1045)		Frank	cv407	XVal Session 37	1	XVal Session 37-Typing - Text-1		2012-07-12 18:13:44.822000
	Edit pad (rev 1046)		Frank	cv407	XVal Session 37	1	XVal Session 37-Typing - Text-1		2012-07-12 18:13:45.321000
	Edit pad (rev 1047)		Frank	cv407	XVal Session 37	1	XVal Session 37-Typing - Text-1		2012-07-12 18:13:45.832000
	Edit pad (rev 1048)		Frank	cv407	XVal Session 37	1	XVal Session 37-Typing - Text-1		2012-07-12 18:13:46.489000
	Edit pad (rev 1049)		Frank	cv407	XVal Session 37	1	XVal Session 37-Typing - Text-1		2012-07-12 18:13:46.993000
	Edit pad (rev 1050)		Frank	cv407	XVal Session 37	1	XVal Session 37-Typing - Text-1		2012-07-12 18:13:47.495000
	Edit pad (rev 1051)		Frank	cv407	XVal Session 37	1	XVal Session 37-Typing - Text-1		2012-07-12 18:13:47.997000
	Edit pad (rev 1052)		Frank	cv407	XVal Session 37	1	XVal Session 37-Typing - Text-1		2012-07-12 18:13:48.495000
	Edit pad (rev 1053)		Frank	cv407	XVal Session 37	1	XVal Session 37-Typing - Text-1		2012-07-12 18:13:48.995000
	Edit pad (rev 1054)		Nick	cv396	XVal Session 37	1	XVal Session 37-Typing - Text-1		2012-07-12 18:13:49.515000
	Edit pad (rev 1055)		Nick	cv396	XVal Session 37	1	XVal Session 37-Typing - Text-1		2012-07-12 18:13:50.194000
	Edit pad (rev 1056)		Nick	cv396	XVal Session 37	1	XVal Session 37-Typing - Text-1		2012-07-12 18:13:50.541000
	Edit pad (rev 1057)		Frank	cv407	XVal Session 37	1	XVal Session 37-Typing - Text-1		2012-07-12 18:13:50.929000
	Edit pad (rev 1058)		Frank	cv407	XVal Session 37	1	XVal Session 37-Typing - Text-1		2012-07-12 18:13:51.432000
	Edit pad (rev 1059)		Frank	cv407	XVal Session 37	1	XVal Session 37-Typing - Text-1		2012-07-12 18:13:51.931000
	Edit pad (rev 1060)		Nick	cv396	XVal Session 37	1	XVal Session 37-Typing - Text-1		2012-07-12 18:13:52.399000
	Edit pad (rev 1061)		Frank	cv407	XVal Session 37	1	XVal Session 37-Typing - Text-1		2012-07-12 18:13:52.433000
	Edit pad (rev 1062)		Frank	cv407	XVal Session 37	1	XVal Session 37-Typing - Text-1		2012-07-12 18:13:53.201000
	Edit pad (rev 1063)		Frank	cv407	XVal Session 37	1	XVal Session 37-Typing - Text-1		2012-07-12 18:13:53.713000
	Edit pad (rev 1064)		Frank	cv407	XVal Session 37	1	XVal Session 37-Typing - Text-1		2012-07-12 18:13:54.213000
	Edit pad (rev 1065)		Nick	cv396	XVal Session 37	1	XVal Session 37-Typing - Text-1		2012-07-12 18:13:54.636000
	Edit pad (rev 1066)		Frank	cv407	XVal Session 37	1	XVal Session 37-Typing - Text-1		2012-07-12 18:13:54.712000
	Edit pad (rev 1067)		Nick	cv396	XVal Session 37	1	XVal Session 37-Typing - Text-1		2012-07-12 18:13:55.048000
	Edit pad (rev 1068)		Frank	cv407	XVal Session 37	1	XVal Session 37-Typing - Text-1		2012-07-12 18:13:55.212000
	Edit pad (rev 1069)		Nick	cv396	XVal Session 37	1	XVal Session 37-Typing - Text-1		2012-07-12 18:13:55.618000
	Edit pad (rev 1070)		Frank	cv407	XVal Session 37	1	XVal Session 37-Typing - Text-1		2012-07-12 18:13:55.723000
	Edit pad (rev 1071)		Frank	cv407	XVal Session 37	1	XVal Session 37-Typing - Text-1		2012-07-12 18:13:56.228000
	Edit pad (rev 1072)		Frank	cv407	XVal Session 37	1	XVal Session 37-Typing - Text-1		2012-07-12 18:13:56.734000
	Edit pad (rev 1073)		Frank	cv407	XVal Session 37	1	XVal Session 37-Typing - Text-1		2012-07-12 18:13:57.248000
	Edit pad (rev 1074)		Frank	cv407	XVal Session 37	1	XVal Session 37-Typing - Text-1		2012-07-12 18:13:57.746000
	Edit pad (rev 1075)		Frank	cv407	XVal Session 37	1	XVal Session 37-Typing - Text-1		2012-07-12 18:13:58.368000
	Edit pad (rev 1076)		Frank	cv407	XVal Session 37	1	XVal Session 37-Typing - Text-1		2012-07-12 18:13:58.868000
	Edit pad (rev 1077)		Frank	cv407	XVal Session 37	1	XVal Session 37-Typing - Text-1		2012-07-12 18:13:59.367000
	Edit pad (rev 1078)		Frank	cv407	XVal Session 37	1	XVal Session 37-Typing - Text-1		2012-07-12 18:13:59.868000
	Edit pad (rev 1079)		Frank	cv407	XVal Session 37	1	XVal Session 37-Typing - Text-1		2012-07-12 18:14:00.376000
	Edit pad (rev 1080)		Frank	cv407	XVal Session 37	1	XVal Session 37-Typing - Text-1		2012-07-12 18:14:00.868000
	Edit pad (rev 1081)		Frank	cv407	XVal Session 37	1	XVal Session 37-Typing - Text-1		2012-07-12 18:14:01.368000
	Edit pad (rev 1082)		Frank	cv407	XVal Session 37	1	XVal Session 37-Typing - Text-1		2012-07-12 18:14:01.876000
	Edit pad (rev 1083)		Frank	cv407	XVal Session 37	1	XVal Session 37-Typing - Text-1		2012-07-12 18:14:02.390000
	Edit pad (rev 1084)		Frank	cv407	XVal Session 37	1	XVal Session 37-Typing - Text-1		2012-07-12 18:14:02.885000
	Edit pad (rev 1085)		Frank	cv407	XVal Session 37	1	XVal Session 37-Typing - Text-1		2012-07-12 18:14:03.385000
	Edit pad (rev 1086)		Frank	cv407	XVal Session 37	1	XVal Session 37-Typing - Text-1		2012-07-12 18:14:03.886000
	Edit pad (rev 1087)		Frank	cv407	XVal Session 37	1	XVal Session 37-Typing - Text-1		2012-07-12 18:14:04.387000
	Edit pad (rev 1088)		Frank	cv407	XVal Session 37	1	XVal Session 37-Typing - Text-1		2012-07-12 18:14:04.900000
	Edit pad (rev 1089)		Frank	cv407	XVal Session 37	1	XVal Session 37-Typing - Text-1		2012-07-12 18:14:05.384000
	Edit pad (rev 1090)		greg	cv412	XVal Session 37	1	XVal Session 37-Typing - Text-1		2012-07-12 18:14:05.684000
	Edit pad (rev 1091)		Frank	cv407	XVal Session 37	1	XVal Session 37-Typing - Text-1		2012-07-12 18:14:05.885000
	Edit pad (rev 1092)		greg	cv412	XVal Session 37	1	XVal Session 37-Typing - Text-1		2012-07-12 18:14:06.193000
	Edit pad (rev 1093)		Frank	cv407	XVal Session 37	1	XVal Session 37-Typing - Text-1		2012-07-12 18:14:06.385000
	Edit pad (rev 1094)		Frank	cv407	XVal Session 37	1	XVal Session 37-Typing - Text-1		2012-07-12 18:14:06.901000
	Edit pad (rev 1095)		Frank	cv407	XVal Session 37	1	XVal Session 37-Typing - Text-1		2012-07-12 18:14:07.386000
	Edit pad (rev 1096)		Frank	cv407	XVal Session 37	1	XVal Session 37-Typing - Text-1		2012-07-12 18:14:07.924000
	Edit pad (rev 1097)		Frank	cv407	XVal Session 37	1	XVal Session 37-Typing - Text-1		2012-07-12 18:14:08.386000
	Edit pad (rev 1098)		Frank	cv407	XVal Session 37	1	XVal Session 37-Typing - Text-1		2012-07-12 18:14:08.887000
	Edit pad (rev 1099)		Frank	cv407	XVal Session 37	1	XVal Session 37-Typing - Text-1		2012-07-12 18:14:09.385000
	Edit pad (rev 1100)		Frank	cv407	XVal Session 37	1	XVal Session 37-Typing - Text-1		2012-07-12 18:14:09.926000
	Edit pad (rev 1101)		Frank	cv407	XVal Session 37	1	XVal Session 37-Typing - Text-1		2012-07-12 18:14:10.393000
	Edit pad (rev 1102)		Frank	cv407	XVal Session 37	1	XVal Session 37-Typing - Text-1		2012-07-12 18:14:10.899000
	Edit pad (rev 1103)		Frank	cv407	XVal Session 37	1	XVal Session 37-Typing - Text-1		2012-07-12 18:14:11.409000
	Edit pad (rev 1104)		Frank	cv407	XVal Session 37	1	XVal Session 37-Typing - Text-1		2012-07-12 18:14:11.919000
	Edit pad (rev 1105)		Frank	cv407	XVal Session 37	1	XVal Session 37-Typing - Text-1		2012-07-12 18:14:12.443000
	Edit pad (rev 1106)		Frank	cv407	XVal Session 37	1	XVal Session 37-Typing - Text-1		2012-07-12 18:14:12.932000
	Edit pad (rev 1107)		Frank	cv407	XVal Session 37	1	XVal Session 37-Typing - Text-1		2012-07-12 18:14:13.528000
	Edit pad (rev 1108)		greg	cv412	XVal Session 37	1	XVal Session 37-Typing - Text-1		2012-07-12 18:14:13.600000
	Edit pad (rev 1109)		Frank	cv407	XVal Session 37	1	XVal Session 37-Typing - Text-1		2012-07-12 18:14:14.028000
	Edit pad (rev 1110)		Frank	cv407	XVal Session 37	1	XVal Session 37-Typing - Text-1		2012-07-12 18:14:14.542000
	Edit pad (rev 1111)		Frank	cv407	XVal Session 37	1	XVal Session 37-Typing - Text-1		2012-07-12 18:14:16.044000
	Edit pad (rev 1112)		Frank	cv407	XVal Session 37	1	XVal Session 37-Typing - Text-1		2012-07-12 18:14:16.560000
	Edit pad (rev 1113)		Frank	cv407	XVal Session 37	1	XVal Session 37-Typing - Text-1		2012-07-12 18:14:17.055000
	Edit pad (rev 1114)		Frank	cv407	XVal Session 37	1	XVal Session 37-Typing - Text-1		2012-07-12 18:14:17.555000
	Edit pad (rev 1115)		Frank	cv407	XVal Session 37	1	XVal Session 37-Typing - Text-1		2012-07-12 18:14:18.056000
	Edit pad (rev 1116)		Frank	cv407	XVal Session 37	1	XVal Session 37-Typing - Text-1		2012-07-12 18:14:18.967000
	Edit pad (rev 1117)		Frank	cv407	XVal Session 37	1	XVal Session 37-Typing - Text-1		2012-07-12 18:14:19.477000
	Edit pad (rev 1118)		Frank	cv407	XVal Session 37	1	XVal Session 37-Typing - Text-1		2012-07-12 18:14:19.987000
	Edit pad (rev 1119)		Frank	cv407	XVal Session 37	1	XVal Session 37-Typing - Text-1		2012-07-12 18:14:20.494000
	Edit pad (rev 1120)		Frank	cv407	XVal Session 37	1	XVal Session 37-Typing - Text-1		2012-07-12 18:14:21.193000
	Edit pad (rev 1121)		Frank	cv407	XVal Session 37	1	XVal Session 37-Typing - Text-1		2012-07-12 18:14:21.696000
	Edit pad (rev 1122)		Frank	cv407	XVal Session 37	1	XVal Session 37-Typing - Text-1		2012-07-12 18:14:22.196000
	Edit pad (rev 1123)		Frank	cv407	XVal Session 37	1	XVal Session 37-Typing - Text-1		2012-07-12 18:14:22.697000
	Edit pad (rev 1124)		Frank	cv407	XVal Session 37	1	XVal Session 37-Typing - Text-1		2012-07-12 18:14:23.196000
	Edit pad (rev 1125)		Frank	cv407	XVal Session 37	1	XVal Session 37-Typing - Text-1		2012-07-12 18:14:23.697000
	Edit pad (rev 1126)		Frank	cv407	XVal Session 37	1	XVal Session 37-Typing - Text-1		2012-07-12 18:14:24.196000
	Edit pad (rev 1127)		Frank	cv407	XVal Session 37	1	XVal Session 37-Typing - Text-1		2012-07-12 18:14:24.697000
	Edit pad (rev 1128)		Frank	cv407	XVal Session 37	1	XVal Session 37-Typing - Text-1		2012-07-12 18:14:25.197000
	Edit pad (rev 1129)		Frank	cv407	XVal Session 37	1	XVal Session 37-Typing - Text-1		2012-07-12 18:14:25.704000
	Edit pad (rev 1130)		Frank	cv407	XVal Session 37	1	XVal Session 37-Typing - Text-1		2012-07-12 18:14:26.206000
	Edit pad (rev 1131)		Frank	cv407	XVal Session 37	1	XVal Session 37-Typing - Text-1		2012-07-12 18:14:26.712000
	Edit pad (rev 1132)		Frank	cv407	XVal Session 37	1	XVal Session 37-Typing - Text-1		2012-07-12 18:14:27.212000
	Edit pad (rev 1133)		Frank	cv407	XVal Session 37	1	XVal Session 37-Typing - Text-1		2012-07-12 18:14:27.712000
	Edit pad (rev 1134)		Frank	cv407	XVal Session 37	1	XVal Session 37-Typing - Text-1		2012-07-12 18:14:28.213000
	Edit pad (rev 1135)		Frank	cv407	XVal Session 37	1	XVal Session 37-Typing - Text-1		2012-07-12 18:14:28.714000
	Edit pad (rev 1136)		Frank	cv407	XVal Session 37	1	XVal Session 37-Typing - Text-1		2012-07-12 18:14:29.213000
	Edit pad (rev 1137)		Frank	cv407	XVal Session 37	1	XVal Session 37-Typing - Text-1		2012-07-12 18:14:29.712000
	Edit pad (rev 1138)		Frank	cv407	XVal Session 37	1	XVal Session 37-Typing - Text-1		2012-07-12 18:14:30.215000
	Edit pad (rev 1139)		Frank	cv407	XVal Session 37	1	XVal Session 37-Typing - Text-1		2012-07-12 18:14:30.734000
	Edit pad (rev 1140)		Frank	cv407	XVal Session 37	1	XVal Session 37-Typing - Text-1		2012-07-12 18:14:31.231000
	Edit pad (rev 1141)		Frank	cv407	XVal Session 37	1	XVal Session 37-Typing - Text-1		2012-07-12 18:14:31.731000
	Edit pad (rev 1142)		Frank	cv407	XVal Session 37	1	XVal Session 37-Typing - Text-1		2012-07-12 18:14:32.244000
	Edit pad (rev 1143)		Frank	cv407	XVal Session 37	1	XVal Session 37-Typing - Text-1		2012-07-12 18:14:32.985000
	Edit pad (rev 1144)		Frank	cv407	XVal Session 37	1	XVal Session 37-Typing - Text-1		2012-07-12 18:14:33.494000
	Edit pad (rev 1145)		Frank	cv407	XVal Session 37	1	XVal Session 37-Typing - Text-1		2012-07-12 18:15:01.487000
	Edit pad (rev 1146)		Frank	cv407	XVal Session 37	1	XVal Session 37-Typing - Text-1		2012-07-12 18:15:03.092000
	Edit pad (rev 1147)		Frank	cv407	XVal Session 37	1	XVal Session 37-Typing - Text-1		2012-07-12 18:15:03.694000
	Edit pad (rev 1148)		Frank	cv407	XVal Session 37	1	XVal Session 37-Typing - Text-1		2012-07-12 18:15:04.197000
	Edit pad (rev 1149)		Frank	cv407	XVal Session 37	1	XVal Session 37-Typing - Text-1		2012-07-12 18:15:04.698000
	Edit pad (rev 1150)		Frank	cv407	XVal Session 37	1	XVal Session 37-Typing - Text-1		2012-07-12 18:15:05.197000
	Edit pad (rev 1151)		Frank	cv407	XVal Session 37	1	XVal Session 37-Typing - Text-1		2012-07-12 18:15:05.697000
	Edit pad (rev 1152)		Frank	cv407	XVal Session 37	1	XVal Session 37-Typing - Text-1		2012-07-12 18:15:06.198000
	Edit pad (rev 1153)		Frank	cv407	XVal Session 37	1	XVal Session 37-Typing - Text-1		2012-07-12 18:15:06.697000
	Edit pad (rev 1154)		greg	cv412	XVal Session 37	1	XVal Session 37-Typing - Text-1		2012-07-12 18:15:06.853000
	Edit pad (rev 1155)		Frank	cv407	XVal Session 37	1	XVal Session 37-Typing - Text-1		2012-07-12 18:15:07.199000
	Edit pad (rev 1156)		Frank	cv407	XVal Session 37	1	XVal Session 37-Typing - Text-1		2012-07-12 18:15:07.701000
	Edit pad (rev 1157)		Frank	cv407	XVal Session 37	1	XVal Session 37-Typing - Text-1		2012-07-12 18:15:08.205000
	Edit pad (rev 1158)		Frank	cv407	XVal Session 37	1	XVal Session 37-Typing - Text-1		2012-07-12 18:15:08.714000
	Edit pad (rev 1159)		Frank	cv407	XVal Session 37	1	XVal Session 37-Typing - Text-1		2012-07-12 18:15:09.216000
	Edit pad (rev 1160)		Frank	cv407	XVal Session 37	1	XVal Session 37-Typing - Text-1		2012-07-12 18:15:09.712000
	Edit pad (rev 1161)		Frank	cv407	XVal Session 37	1	XVal Session 37-Typing - Text-1		2012-07-12 18:15:10.249000
	Edit pad (rev 1162)		Frank	cv407	XVal Session 37	1	XVal Session 37-Typing - Text-1		2012-07-12 18:15:10.747000
	Edit pad (rev 1163)		Frank	cv407	XVal Session 37	1	XVal Session 37-Typing - Text-1		2012-07-12 18:15:11.246000
	Edit pad (rev 1164)		Frank	cv407	XVal Session 37	1	XVal Session 37-Typing - Text-1		2012-07-12 18:15:11.745000
	Edit pad (rev 1165)		Frank	cv407	XVal Session 37	1	XVal Session 37-Typing - Text-1		2012-07-12 18:15:12.255000
	Edit pad (rev 1166)		Frank	cv407	XVal Session 37	1	XVal Session 37-Typing - Text-1		2012-07-12 18:15:12.760000
	Edit pad (rev 1167)		Frank	cv407	XVal Session 37	1	XVal Session 37-Typing - Text-1		2012-07-12 18:15:13.260000
	Edit pad (rev 1168)		Frank	cv407	XVal Session 37	1	XVal Session 37-Typing - Text-1		2012-07-12 18:15:13.759000
	Edit pad (rev 1169)		Frank	cv407	XVal Session 37	1	XVal Session 37-Typing - Text-1		2012-07-12 18:15:14.751000
	Edit pad (rev 1170)		Frank	cv407	XVal Session 37	1	XVal Session 37-Typing - Text-1		2012-07-12 18:15:15.263000
	Edit pad (rev 1171)		Frank	cv407	XVal Session 37	1	XVal Session 37-Typing - Text-1		2012-07-12 18:15:15.759000
	Edit pad (rev 1172)		Frank	cv407	XVal Session 37	1	XVal Session 37-Typing - Text-1		2012-07-12 18:15:16.259000
	Edit pad (rev 1173)		Frank	cv407	XVal Session 37	1	XVal Session 37-Typing - Text-1		2012-07-12 18:15:17.333000
	Edit pad (rev 1174)		Frank	cv407	XVal Session 37	1	XVal Session 37-Typing - Text-1		2012-07-12 18:15:17.836000
	Edit pad (rev 1175)		Frank	cv407	XVal Session 37	1	XVal Session 37-Typing - Text-1		2012-07-12 18:15:18.337000
	Edit pad (rev 1176)		Frank	cv407	XVal Session 37	1	XVal Session 37-Typing - Text-1		2012-07-12 18:15:18.837000
	Edit pad (rev 1177)		Frank	cv407	XVal Session 37	1	XVal Session 37-Typing - Text-1		2012-07-12 18:15:19.348000
	Edit pad (rev 1178)		Frank	cv407	XVal Session 37	1	XVal Session 37-Typing - Text-1		2012-07-12 18:15:19.855000
	Edit pad (rev 1179)		Frank	cv407	XVal Session 37	1	XVal Session 37-Typing - Text-1		2012-07-12 18:15:20.354000
	Edit pad (rev 1180)		Frank	cv407	XVal Session 37	1	XVal Session 37-Typing - Text-1		2012-07-12 18:15:20.854000
	Edit pad (rev 1181)		Frank	cv407	XVal Session 37	1	XVal Session 37-Typing - Text-1		2012-07-12 18:15:21.370000
	Edit pad (rev 1182)		Frank	cv407	XVal Session 37	1	XVal Session 37-Typing - Text-1		2012-07-12 18:15:21.869000
	Edit pad (rev 1183)		Frank	cv407	XVal Session 37	1	XVal Session 37-Typing - Text-1		2012-07-12 18:15:22.374000
	Edit pad (rev 1184)		Frank	cv407	XVal Session 37	1	XVal Session 37-Typing - Text-1		2012-07-12 18:15:22.867000
	Edit pad (rev 1185)		Frank	cv407	XVal Session 37	1	XVal Session 37-Typing - Text-1		2012-07-12 18:15:23.367000
	Edit pad (rev 1186)		Frank	cv407	XVal Session 37	1	XVal Session 37-Typing - Text-1		2012-07-12 18:15:23.868000
	Edit pad (rev 1187)		Frank	cv407	XVal Session 37	1	XVal Session 37-Typing - Text-1		2012-07-12 18:15:24.368000
	Edit pad (rev 1188)		greg	cv412	XVal Session 37	1	XVal Session 37-Typing - Text-1		2012-07-12 18:15:24.648000
	Edit pad (rev 1189)		Frank	cv407	XVal Session 37	1	XVal Session 37-Typing - Text-1		2012-07-12 18:15:24.869000
	Edit pad (rev 1190)		greg	cv412	XVal Session 37	1	XVal Session 37-Typing - Text-1		2012-07-12 18:15:25.156000
	Edit pad (rev 1191)		Frank	cv407	XVal Session 37	1	XVal Session 37-Typing - Text-1		2012-07-12 18:15:25.486000
	Edit pad (rev 1192)		greg	cv412	XVal Session 37	1	XVal Session 37-Typing - Text-1		2012-07-12 18:15:25.661000
	Edit pad (rev 1193)		greg	cv412	XVal Session 37	1	XVal Session 37-Typing - Text-1		2012-07-12 18:15:26.537000
	Edit pad (rev 1194)		greg	cv412	XVal Session 37	1	XVal Session 37-Typing - Text-1		2012-07-12 18:15:27.036000
	Edit pad (rev 1195)		greg	cv412	XVal Session 37	1	XVal Session 37-Typing - Text-1		2012-07-12 18:15:27.537000
	Edit pad (rev 1196)		greg	cv412	XVal Session 37	1	XVal Session 37-Typing - Text-1		2012-07-12 18:15:28.039000
	Edit pad (rev 1197)		greg	cv412	XVal Session 37	1	XVal Session 37-Typing - Text-1		2012-07-12 18:15:28.552000
	Edit pad (rev 1198)		greg	cv412	XVal Session 37	1	XVal Session 37-Typing - Text-1		2012-07-12 18:15:29.065000
	Edit pad (rev 1199)		greg	cv412	XVal Session 37	1	XVal Session 37-Typing - Text-1		2012-07-12 18:15:29.552000
	Edit pad (rev 1200)		greg	cv412	XVal Session 37	1	XVal Session 37-Typing - Text-1		2012-07-12 18:15:30.053000
	Edit pad (rev 1201)		greg	cv412	XVal Session 37	1	XVal Session 37-Typing - Text-1		2012-07-12 18:15:30.552000
	Edit pad (rev 1202)		greg	cv412	XVal Session 37	1	XVal Session 37-Typing - Text-1		2012-07-12 18:15:31.052000
	Edit pad (rev 1203)		greg	cv412	XVal Session 37	1	XVal Session 37-Typing - Text-1		2012-07-12 18:15:31.841000
	Edit pad (rev 1204)		greg	cv412	XVal Session 37	1	XVal Session 37-Typing - Text-1		2012-07-12 18:15:32.350000
	Edit pad (rev 1205)		greg	cv412	XVal Session 37	1	XVal Session 37-Typing - Text-1		2012-07-12 18:15:32.851000
	Edit pad (rev 1206)		greg	cv412	XVal Session 37	1	XVal Session 37-Typing - Text-1		2012-07-12 18:15:33.352000
	Edit pad (rev 1207)		greg	cv412	XVal Session 37	1	XVal Session 37-Typing - Text-1		2012-07-12 18:15:33.851000
	Edit pad (rev 1208)		greg	cv412	XVal Session 37	1	XVal Session 37-Typing - Text-1		2012-07-12 18:15:34.351000
	Edit pad (rev 1209)		greg	cv412	XVal Session 37	1	XVal Session 37-Typing - Text-1		2012-07-12 18:15:34.850000
	Edit pad (rev 1210)		greg	cv412	XVal Session 37	1	XVal Session 37-Typing - Text-1		2012-07-12 18:15:35.357000
	Edit pad (rev 1211)		greg	cv412	XVal Session 37	1	XVal Session 37-Typing - Text-1		2012-07-12 18:15:35.863000
	Edit pad (rev 1212)		Frank	cv407	XVal Session 37	1	XVal Session 37-Typing - Text-1		2012-07-12 18:15:36.074000
	Edit pad (rev 1213)		greg	cv412	XVal Session 37	1	XVal Session 37-Typing - Text-1		2012-07-12 18:15:36.364000
	Edit pad (rev 1214)		Frank	cv407	XVal Session 37	1	XVal Session 37-Typing - Text-1		2012-07-12 18:15:36.761000
	Edit pad (rev 1215)		greg	cv412	XVal Session 37	1	XVal Session 37-Typing - Text-1		2012-07-12 18:15:36.885000
	Edit pad (rev 1216)		greg	cv412	XVal Session 37	1	XVal Session 37-Typing - Text-1		2012-07-12 18:15:37.381000
	Edit pad (rev 1217)		Frank	cv407	XVal Session 37	1	XVal Session 37-Typing - Text-1		2012-07-12 18:15:37.710000
	Edit pad (rev 1218)		greg	cv412	XVal Session 37	1	XVal Session 37-Typing - Text-1		2012-07-12 18:15:37.880000
	Edit pad (rev 1219)		Frank	cv407	XVal Session 37	1	XVal Session 37-Typing - Text-1		2012-07-12 18:15:38.291000
	Edit pad (rev 1220)		greg	cv412	XVal Session 37	1	XVal Session 37-Typing - Text-1		2012-07-12 18:15:38.380000
	Edit pad (rev 1221)		greg	cv412	XVal Session 37	1	XVal Session 37-Typing - Text-1		2012-07-12 18:15:39.003000
	Edit pad (rev 1222)		Frank	cv407	XVal Session 37	1	XVal Session 37-Typing - Text-1		2012-07-12 18:15:39.235000
	Edit pad (rev 1223)		greg	cv412	XVal Session 37	1	XVal Session 37-Typing - Text-1		2012-07-12 18:15:39.508000
	Edit pad (rev 1224)		greg	cv412	XVal Session 37	1	XVal Session 37-Typing - Text-1		2012-07-12 18:15:40.005000
	Edit pad (rev 1225)		Frank	cv407	XVal Session 37	1	XVal Session 37-Typing - Text-1		2012-07-12 18:15:40.403000
	Edit pad (rev 1226)		greg	cv412	XVal Session 37	1	XVal Session 37-Typing - Text-1		2012-07-12 18:15:40.515000
	Edit pad (rev 1227)		Frank	cv407	XVal Session 37	1	XVal Session 37-Typing - Text-1		2012-07-12 18:15:40.908000
	Edit pad (rev 1228)		greg	cv412	XVal Session 37	1	XVal Session 37-Typing - Text-1		2012-07-12 18:15:41.006000
	Edit pad (rev 1229)		Frank	cv407	XVal Session 37	1	XVal Session 37-Typing - Text-1		2012-07-12 18:15:41.416000
	Edit pad (rev 1230)		greg	cv412	XVal Session 37	1	XVal Session 37-Typing - Text-1		2012-07-12 18:15:41.509000
	Edit pad (rev 1231)		Frank	cv407	XVal Session 37	1	XVal Session 37-Typing - Text-1		2012-07-12 18:15:41.917000
	Edit pad (rev 1232)		greg	cv412	XVal Session 37	1	XVal Session 37-Typing - Text-1		2012-07-12 18:15:42.022000
	Edit pad (rev 1233)		Frank	cv407	XVal Session 37	1	XVal Session 37-Typing - Text-1		2012-07-12 18:15:42.416000
	Edit pad (rev 1234)		greg	cv412	XVal Session 37	1	XVal Session 37-Typing - Text-1		2012-07-12 18:15:42.520000
	Edit pad (rev 1235)		Frank	cv407	XVal Session 37	1	XVal Session 37-Typing - Text-1		2012-07-12 18:15:42.917000
	Edit pad (rev 1236)		greg	cv412	XVal Session 37	1	XVal Session 37-Typing - Text-1		2012-07-12 18:15:43.020000
	Edit pad (rev 1237)		Frank	cv407	XVal Session 37	1	XVal Session 37-Typing - Text-1		2012-07-12 18:15:43.418000
	Edit pad (rev 1238)		greg	cv412	XVal Session 37	1	XVal Session 37-Typing - Text-1		2012-07-12 18:15:43.737000
	Edit pad (rev 1239)		greg	cv412	XVal Session 37	1	XVal Session 37-Typing - Text-1		2012-07-12 18:15:44.239000
	Edit pad (rev 1240)		greg	cv412	XVal Session 37	1	XVal Session 37-Typing - Text-1		2012-07-12 18:15:44.742000
	Edit pad (rev 1241)		greg	cv412	XVal Session 37	1	XVal Session 37-Typing - Text-1		2012-07-12 18:15:45.246000
	Edit pad (rev 1242)		Frank	cv407	XVal Session 37	1	XVal Session 37-Typing - Text-1		2012-07-12 18:15:45.712000
	Edit pad (rev 1243)		greg	cv412	XVal Session 37	1	XVal Session 37-Typing - Text-1		2012-07-12 18:15:45.772000
	Edit pad (rev 1244)		Frank	cv407	XVal Session 37	1	XVal Session 37-Typing - Text-1		2012-07-12 18:15:46.212000
	Edit pad (rev 1245)		greg	cv412	XVal Session 37	1	XVal Session 37-Typing - Text-1		2012-07-12 18:15:46.271000
	Edit pad (rev 1246)		Frank	cv407	XVal Session 37	1	XVal Session 37-Typing - Text-1		2012-07-12 18:15:46.712000
	Edit pad (rev 1247)		greg	cv412	XVal Session 37	1	XVal Session 37-Typing - Text-1		2012-07-12 18:15:46.780000
	Edit pad (rev 1248)		Frank	cv407	XVal Session 37	1	XVal Session 37-Typing - Text-1		2012-07-12 18:15:47.212000
	Edit pad (rev 1249)		greg	cv412	XVal Session 37	1	XVal Session 37-Typing - Text-1		2012-07-12 18:15:47.309000
	Edit pad (rev 1250)		Frank	cv407	XVal Session 37	1	XVal Session 37-Typing - Text-1		2012-07-12 18:15:47.714000
	Edit pad (rev 1251)		greg	cv412	XVal Session 37	1	XVal Session 37-Typing - Text-1		2012-07-12 18:15:47.788000
	Edit pad (rev 1252)		Frank	cv407	XVal Session 37	1	XVal Session 37-Typing - Text-1		2012-07-12 18:15:48.218000
	Edit pad (rev 1253)		greg	cv412	XVal Session 37	1	XVal Session 37-Typing - Text-1		2012-07-12 18:15:48.286000
	Edit pad (rev 1254)		Frank	cv407	XVal Session 37	1	XVal Session 37-Typing - Text-1		2012-07-12 18:15:48.727000
	Edit pad (rev 1255)		greg	cv412	XVal Session 37	1	XVal Session 37-Typing - Text-1		2012-07-12 18:15:48.790000
	Edit pad (rev 1256)		Frank	cv407	XVal Session 37	1	XVal Session 37-Typing - Text-1		2012-07-12 18:15:49.237000
	Edit pad (rev 1257)		greg	cv412	XVal Session 37	1	XVal Session 37-Typing - Text-1		2012-07-12 18:15:49.286000
	Edit pad (rev 1258)		Frank	cv407	XVal Session 37	1	XVal Session 37-Typing - Text-1		2012-07-12 18:15:49.730000
	Edit pad (rev 1259)		greg	cv412	XVal Session 37	1	XVal Session 37-Typing - Text-1		2012-07-12 18:15:49.787000
	Edit pad (rev 1260)		Frank	cv407	XVal Session 37	1	XVal Session 37-Typing - Text-1		2012-07-12 18:15:50.228000
	Edit pad (rev 1261)		greg	cv412	XVal Session 37	1	XVal Session 37-Typing - Text-1		2012-07-12 18:15:50.298000
	Edit pad (rev 1262)		Frank	cv407	XVal Session 37	1	XVal Session 37-Typing - Text-1		2012-07-12 18:15:50.728000
	Edit pad (rev 1263)		greg	cv412	XVal Session 37	1	XVal Session 37-Typing - Text-1		2012-07-12 18:15:50.802000
	Edit pad (rev 1264)		Frank	cv407	XVal Session 37	1	XVal Session 37-Typing - Text-1		2012-07-12 18:15:51.230000
	Edit pad (rev 1265)		greg	cv412	XVal Session 37	1	XVal Session 37-Typing - Text-1		2012-07-12 18:15:51.303000
	Edit pad (rev 1266)		Frank	cv407	XVal Session 37	1	XVal Session 37-Typing - Text-1		2012-07-12 18:15:51.727000
	Edit pad (rev 1267)		greg	cv412	XVal Session 37	1	XVal Session 37-Typing - Text-1		2012-07-12 18:15:51.812000
	Edit pad (rev 1268)		Frank	cv407	XVal Session 37	1	XVal Session 37-Typing - Text-1		2012-07-12 18:15:52.231000
	Edit pad (rev 1269)		greg	cv412	XVal Session 37	1	XVal Session 37-Typing - Text-1		2012-07-12 18:15:52.481000
	Edit pad (rev 1270)		Frank	cv407	XVal Session 37	1	XVal Session 37-Typing - Text-1		2012-07-12 18:15:52.750000
	Edit pad (rev 1271)		greg	cv412	XVal Session 37	1	XVal Session 37-Typing - Text-1		2012-07-12 18:15:52.990000
	Edit pad (rev 1272)		Frank	cv407	XVal Session 37	1	XVal Session 37-Typing - Text-1		2012-07-12 18:15:53.447000
	Edit pad (rev 1273)		greg	cv412	XVal Session 37	1	XVal Session 37-Typing - Text-1		2012-07-12 18:15:53.491000
	Edit pad (rev 1274)		Frank	cv407	XVal Session 37	1	XVal Session 37-Typing - Text-1		2012-07-12 18:15:53.959000
	Edit pad (rev 1275)		greg	cv412	XVal Session 37	1	XVal Session 37-Typing - Text-1		2012-07-12 18:15:53.989000
	Edit pad (rev 1276)		greg	cv412	XVal Session 37	1	XVal Session 37-Typing - Text-1		2012-07-12 18:15:54.494000
	Edit pad (rev 1277)		greg	cv412	XVal Session 37	1	XVal Session 37-Typing - Text-1		2012-07-12 18:15:54.988000
	Edit pad (rev 1278)		Frank	cv407	XVal Session 37	1	XVal Session 37-Typing - Text-1		2012-07-12 18:15:55.109000
	Edit pad (rev 1279)		greg	cv412	XVal Session 37	1	XVal Session 37-Typing - Text-1		2012-07-12 18:15:55.490000
	Edit pad (rev 1280)		Frank	cv407	XVal Session 37	1	XVal Session 37-Typing - Text-1		2012-07-12 18:15:55.679000
	Edit pad (rev 1281)		greg	cv412	XVal Session 37	1	XVal Session 37-Typing - Text-1		2012-07-12 18:15:55.989000
	Edit pad (rev 1282)		Frank	cv407	XVal Session 37	1	XVal Session 37-Typing - Text-1		2012-07-12 18:15:56.186000
	Edit pad (rev 1283)		greg	cv412	XVal Session 37	1	XVal Session 37-Typing - Text-1		2012-07-12 18:15:56.490000
	Edit pad (rev 1284)		Frank	cv407	XVal Session 37	1	XVal Session 37-Typing - Text-1		2012-07-12 18:15:56.681000
	Edit pad (rev 1285)		greg	cv412	XVal Session 37	1	XVal Session 37-Typing - Text-1		2012-07-12 18:15:56.989000
	Edit pad (rev 1286)		Frank	cv407	XVal Session 37	1	XVal Session 37-Typing - Text-1		2012-07-12 18:15:57.209000
	Edit pad (rev 1287)		greg	cv412	XVal Session 37	1	XVal Session 37-Typing - Text-1		2012-07-12 18:15:57.489000
	Edit pad (rev 1288)		Frank	cv407	XVal Session 37	1	XVal Session 37-Typing - Text-1		2012-07-12 18:15:57.700000
	Edit pad (rev 1289)		greg	cv412	XVal Session 37	1	XVal Session 37-Typing - Text-1		2012-07-12 18:15:58.024000
	Edit pad (rev 1290)		Frank	cv407	XVal Session 37	1	XVal Session 37-Typing - Text-1		2012-07-12 18:15:58.199000
	Edit pad (rev 1291)		greg	cv412	XVal Session 37	1	XVal Session 37-Typing - Text-1		2012-07-12 18:15:58.538000
	Edit pad (rev 1292)		Frank	cv407	XVal Session 37	1	XVal Session 37-Typing - Text-1		2012-07-12 18:15:58.700000
	Edit pad (rev 1293)		greg	cv412	XVal Session 37	1	XVal Session 37-Typing - Text-1		2012-07-12 18:15:59.036000
	Edit pad (rev 1294)		Frank	cv407	XVal Session 37	1	XVal Session 37-Typing - Text-1		2012-07-12 18:15:59.213000
	Edit pad (rev 1295)		greg	cv412	XVal Session 37	1	XVal Session 37-Typing - Text-1		2012-07-12 18:15:59.537000
	Edit pad (rev 1296)		Frank	cv407	XVal Session 37	1	XVal Session 37-Typing - Text-1		2012-07-12 18:15:59.712000
	Edit pad (rev 1297)		greg	cv412	XVal Session 37	1	XVal Session 37-Typing - Text-1		2012-07-12 18:16:00.037000
	Edit pad (rev 1298)		Frank	cv407	XVal Session 37	1	XVal Session 37-Typing - Text-1		2012-07-12 18:16:00.444000
	Edit pad (rev 1299)		greg	cv412	XVal Session 37	1	XVal Session 37-Typing - Text-1		2012-07-12 18:16:00.536000
	Edit pad (rev 1300)		Frank	cv407	XVal Session 37	1	XVal Session 37-Typing - Text-1		2012-07-12 18:16:00.949000
	Edit pad (rev 1301)		greg	cv412	XVal Session 37	1	XVal Session 37-Typing - Text-1		2012-07-12 18:16:01.037000
	Edit pad (rev 1302)		Frank	cv407	XVal Session 37	1	XVal Session 37-Typing - Text-1		2012-07-12 18:16:01.454000
	Edit pad (rev 1303)		Frank	cv407	XVal Session 37	1	XVal Session 37-Typing - Text-1		2012-07-12 18:16:01.965000
	Edit pad (rev 1304)		greg	cv412	XVal Session 37	1	XVal Session 37-Typing - Text-1		2012-07-12 18:16:02.445000
	Edit pad (rev 1305)		Frank	cv407	XVal Session 37	1	XVal Session 37-Typing - Text-1		2012-07-12 18:16:02.464000
	Edit pad (rev 1306)		Frank	cv407	XVal Session 37	1	XVal Session 37-Typing - Text-1		2012-07-12 18:16:02.963000
	Edit pad (rev 1307)		greg	cv412	XVal Session 37	1	XVal Session 37-Typing - Text-1		2012-07-12 18:16:03.054000
	Edit pad (rev 1308)		Frank	cv407	XVal Session 37	1	XVal Session 37-Typing - Text-1		2012-07-12 18:16:03.465000
	Edit pad (rev 1309)		greg	cv412	XVal Session 37	1	XVal Session 37-Typing - Text-1		2012-07-12 18:16:03.568000
	Edit pad (rev 1310)		Frank	cv407	XVal Session 37	1	XVal Session 37-Typing - Text-1		2012-07-12 18:16:03.969000
	Edit pad (rev 1311)		greg	cv412	XVal Session 37	1	XVal Session 37-Typing - Text-1		2012-07-12 18:16:04.068000
	Edit pad (rev 1312)		Frank	cv407	XVal Session 37	1	XVal Session 37-Typing - Text-1		2012-07-12 18:16:04.481000
	Edit pad (rev 1313)		greg	cv412	XVal Session 37	1	XVal Session 37-Typing - Text-1		2012-07-12 18:16:04.578000
	Edit pad (rev 1314)		Frank	cv407	XVal Session 37	1	XVal Session 37-Typing - Text-1		2012-07-12 18:16:05.025000
	Edit pad (rev 1315)		greg	cv412	XVal Session 37	1	XVal Session 37-Typing - Text-1		2012-07-12 18:16:05.089000
	Edit pad (rev 1316)		Frank	cv407	XVal Session 37	1	XVal Session 37-Typing - Text-1		2012-07-12 18:16:05.524000
	Edit pad (rev 1317)		greg	cv412	XVal Session 37	1	XVal Session 37-Typing - Text-1		2012-07-12 18:16:05.600000
	Edit pad (rev 1318)		Frank	cv407	XVal Session 37	1	XVal Session 37-Typing - Text-1		2012-07-12 18:16:06.024000
	Edit pad (rev 1319)		greg	cv412	XVal Session 37	1	XVal Session 37-Typing - Text-1		2012-07-12 18:16:06.110000
	Edit pad (rev 1320)		Frank	cv407	XVal Session 37	1	XVal Session 37-Typing - Text-1		2012-07-12 18:16:06.525000
	Edit pad (rev 1321)		Frank	cv407	XVal Session 37	1	XVal Session 37-Typing - Text-1		2012-07-12 18:16:07.025000
	Edit pad (rev 1322)		greg	cv412	XVal Session 37	1	XVal Session 37-Typing - Text-1		2012-07-12 18:16:07.444000
	Edit pad (rev 1323)		Frank	cv407	XVal Session 37	1	XVal Session 37-Typing - Text-1		2012-07-12 18:16:07.526000
	Edit pad (rev 1324)		Frank	cv407	XVal Session 37	1	XVal Session 37-Typing - Text-1		2012-07-12 18:16:08.025000
	Edit pad (rev 1325)		Frank	cv407	XVal Session 37	1	XVal Session 37-Typing - Text-1		2012-07-12 18:16:08.527000
	Edit pad (rev 1326)		Frank	cv407	XVal Session 37	1	XVal Session 37-Typing - Text-1		2012-07-12 18:16:09.030000
	Edit pad (rev 1327)		Frank	cv407	XVal Session 37	1	XVal Session 37-Typing - Text-1		2012-07-12 18:16:09.540000
	Edit pad (rev 1328)		Frank	cv407	XVal Session 37	1	XVal Session 37-Typing - Text-1		2012-07-12 18:16:10.041000
	Edit pad (rev 1329)		Frank	cv407	XVal Session 37	1	XVal Session 37-Typing - Text-1		2012-07-12 18:16:10.542000
	Edit pad (rev 1330)		Frank	cv407	XVal Session 37	1	XVal Session 37-Typing - Text-1		2012-07-12 18:16:11.042000
	Edit pad (rev 1331)		Frank	cv407	XVal Session 37	1	XVal Session 37-Typing - Text-1		2012-07-12 18:16:11.541000
	Edit pad (rev 1332)		Frank	cv407	XVal Session 37	1	XVal Session 37-Typing - Text-1		2012-07-12 18:16:12.041000
	Edit pad (rev 1333)		Frank	cv407	XVal Session 37	1	XVal Session 37-Typing - Text-1		2012-07-12 18:16:12.550000
	Edit pad (rev 1334)		Frank	cv407	XVal Session 37	1	XVal Session 37-Typing - Text-1		2012-07-12 18:16:13.043000
	Edit pad (rev 1335)		Frank	cv407	XVal Session 37	1	XVal Session 37-Typing - Text-1		2012-07-12 18:16:13.544000
	Edit pad (rev 1336)		Frank	cv407	XVal Session 37	1	XVal Session 37-Typing - Text-1		2012-07-12 18:16:14.042000
	Edit pad (rev 1337)		greg	cv412	XVal Session 37	1	XVal Session 37-Typing - Text-1		2012-07-12 18:16:14.504000
	Edit pad (rev 1338)		greg	cv412	XVal Session 37	1	XVal Session 37-Typing - Text-1		2012-07-12 18:16:15.277000
	Edit pad (rev 1339)		Frank	cv407	XVal Session 37	1	XVal Session 37-Typing - Text-1		2012-07-12 18:16:15.318000
	Edit pad (rev 1340)		Frank	cv407	XVal Session 37	1	XVal Session 37-Typing - Text-1		2012-07-12 18:16:15.759000
	Edit pad (rev 1341)		Frank	cv407	XVal Session 37	1	XVal Session 37-Typing - Text-1		2012-07-12 18:16:16.259000
	Edit pad (rev 1342)		Frank	cv407	XVal Session 37	1	XVal Session 37-Typing - Text-1		2012-07-12 18:16:16.761000
	Edit pad (rev 1343)		Frank	cv407	XVal Session 37	1	XVal Session 37-Typing - Text-1		2012-07-12 18:16:17.259000
	Edit pad (rev 1344)		Frank	cv407	XVal Session 37	1	XVal Session 37-Typing - Text-1		2012-07-12 18:16:17.776000
	Edit pad (rev 1345)		greg	cv412	XVal Session 37	1	XVal Session 37-Typing - Text-1		2012-07-12 18:16:17.892000
	Edit pad (rev 1346)		Frank	cv407	XVal Session 37	1	XVal Session 37-Typing - Text-1		2012-07-12 18:16:18.367000
	Edit pad (rev 1347)		Frank	cv407	XVal Session 37	1	XVal Session 37-Typing - Text-1		2012-07-12 18:16:18.883000
	Edit pad (rev 1348)		greg	cv412	XVal Session 37	1	XVal Session 37-Typing - Text-1		2012-07-12 18:16:19.168000
	Edit pad (rev 1349)		Frank	cv407	XVal Session 37	1	XVal Session 37-Typing - Text-1		2012-07-12 18:16:19.390000
	Edit pad (rev 1350)		Frank	cv407	XVal Session 37	1	XVal Session 37-Typing - Text-1		2012-07-12 18:16:19.888000
23377	Load Instructions			cv175	XVal Session 37	1	XVal Session 37-Typing - Numbers-1	192.54.222.3	2012-07-12 18:16:20
23378	Load Instructions			cv178	XVal Session 37	1	XVal Session 37-Typing - Numbers-1	192.54.222.3	2012-07-12 18:16:20
23379	Load Instructions			cv176	XVal Session 37	1	XVal Session 37-Typing - Numbers-1	192.54.222.3	2012-07-12 18:16:20
23380	Load Instructions			cv177	XVal Session 37	1	XVal Session 37-Typing - Numbers-1	18.111.27.122	2012-07-12 18:16:20
	Edit pad (rev 1351)		Frank	cv407	XVal Session 37	1	XVal Session 37-Typing - Text-1		2012-07-12 18:16:20.386000
23382	Load Workspace			cv177	XVal Session 37	1	XVal Session 37-Typing - Numbers-1	18.111.27.122	2012-07-12 18:16:50
23383	Load Workspace			cv175	XVal Session 37	1	XVal Session 37-Typing - Numbers-1	192.54.222.3	2012-07-12 18:16:50
23384	Load Workspace			cv178	XVal Session 37	1	XVal Session 37-Typing - Numbers-1	192.54.222.3	2012-07-12 18:16:50
23385	Load Workspace			cv176	XVal Session 37	1	XVal Session 37-Typing - Numbers-1	192.54.222.3	2012-07-12 18:16:50
	Edit pad (rev 0)		Dan	cv401	XVal Session 37	1	XVal Session 37-Typing - Numbers-1		2012-07-12 18:17:02.634000
	Edit pad (rev 1)		Dan	cv401	XVal Session 37	1	XVal Session 37-Typing - Numbers-1		2012-07-12 18:17:03.140000
	Edit pad (rev 2)		Nick	cv396	XVal Session 37	1	XVal Session 37-Typing - Numbers-1		2012-07-12 18:17:03.271000
	Edit pad (rev 3)		Dan	cv401	XVal Session 37	1	XVal Session 37-Typing - Numbers-1		2012-07-12 18:17:04.029000
	Edit pad (rev 4)		Nick	cv396	XVal Session 37	1	XVal Session 37-Typing - Numbers-1		2012-07-12 18:17:04.131000
	Edit pad (rev 5)		Dan	cv401	XVal Session 37	1	XVal Session 37-Typing - Numbers-1		2012-07-12 18:17:04.487000
	Edit pad (rev 6)		Dan	cv401	XVal Session 37	1	XVal Session 37-Typing - Numbers-1		2012-07-12 18:17:04.990000
	Edit pad (rev 7)		Nick	cv396	XVal Session 37	1	XVal Session 37-Typing - Numbers-1		2012-07-12 18:17:05.291000
	Edit pad (rev 8)		Dan	cv401	XVal Session 37	1	XVal Session 37-Typing - Numbers-1		2012-07-12 18:17:05.490000
	Edit pad (rev 9)		greg	cv412	XVal Session 37	1	XVal Session 37-Typing - Numbers-1		2012-07-12 18:17:05.632000
	Edit pad (rev 10)		Nick	cv396	XVal Session 37	1	XVal Session 37-Typing - Numbers-1		2012-07-12 18:17:06.105000
	Edit pad (rev 11)		Dan	cv401	XVal Session 37	1	XVal Session 37-Typing - Numbers-1		2012-07-12 18:17:06.444000
	Edit pad (rev 12)		Dan	cv401	XVal Session 37	1	XVal Session 37-Typing - Numbers-1		2012-07-12 18:17:06.953000
	Edit pad (rev 13)		Nick	cv396	XVal Session 37	1	XVal Session 37-Typing - Numbers-1		2012-07-12 18:17:07.382000
	Edit pad (rev 14)		Dan	cv401	XVal Session 37	1	XVal Session 37-Typing - Numbers-1		2012-07-12 18:17:07.454000
	Edit pad (rev 15)		Nick	cv396	XVal Session 37	1	XVal Session 37-Typing - Numbers-1		2012-07-12 18:17:07.899000
	Edit pad (rev 16)		Dan	cv401	XVal Session 37	1	XVal Session 37-Typing - Numbers-1		2012-07-12 18:17:07.953000
	Edit pad (rev 17)		Dan	cv401	XVal Session 37	1	XVal Session 37-Typing - Numbers-1		2012-07-12 18:17:08.453000
	Edit pad (rev 18)		greg	cv412	XVal Session 37	1	XVal Session 37-Typing - Numbers-1		2012-07-12 18:17:08.835000
	Edit pad (rev 19)		Dan	cv401	XVal Session 37	1	XVal Session 37-Typing - Numbers-1		2012-07-12 18:17:08.953000
	Edit pad (rev 20)		greg	cv412	XVal Session 37	1	XVal Session 37-Typing - Numbers-1		2012-07-12 18:17:09.335000
	Edit pad (rev 21)		Nick	cv396	XVal Session 37	1	XVal Session 37-Typing - Numbers-1		2012-07-12 18:17:09.456000
	Edit pad (rev 22)		Dan	cv401	XVal Session 37	1	XVal Session 37-Typing - Numbers-1		2012-07-12 18:17:09.527000
	Edit pad (rev 23)		greg	cv412	XVal Session 37	1	XVal Session 37-Typing - Numbers-1		2012-07-12 18:17:09.944000
	Edit pad (rev 24)		Nick	cv396	XVal Session 37	1	XVal Session 37-Typing - Numbers-1		2012-07-12 18:17:09.957000
	Edit pad (rev 25)		Dan	cv401	XVal Session 37	1	XVal Session 37-Typing - Numbers-1		2012-07-12 18:17:10.253000
	Edit pad (rev 26)		greg	cv412	XVal Session 37	1	XVal Session 37-Typing - Numbers-1		2012-07-12 18:17:10.506000
	Edit pad (rev 27)		Dan	cv401	XVal Session 37	1	XVal Session 37-Typing - Numbers-1		2012-07-12 18:17:10.773000
	Edit pad (rev 28)		greg	cv412	XVal Session 37	1	XVal Session 37-Typing - Numbers-1		2012-07-12 18:17:11.006000
	Edit pad (rev 29)		Dan	cv401	XVal Session 37	1	XVal Session 37-Typing - Numbers-1		2012-07-12 18:17:11.266000
	Edit pad (rev 30)		greg	cv412	XVal Session 37	1	XVal Session 37-Typing - Numbers-1		2012-07-12 18:17:11.505000
	Edit pad (rev 31)		greg	cv412	XVal Session 37	1	XVal Session 37-Typing - Numbers-1		2012-07-12 18:17:12.006000
	Edit pad (rev 32)		greg	cv412	XVal Session 37	1	XVal Session 37-Typing - Numbers-1		2012-07-12 18:17:12.748000
	Edit pad (rev 33)		Dan	cv401	XVal Session 37	1	XVal Session 37-Typing - Numbers-1		2012-07-12 18:17:13.010000
	Edit pad (rev 34)		greg	cv412	XVal Session 37	1	XVal Session 37-Typing - Numbers-1		2012-07-12 18:17:13.296000
	Edit pad (rev 35)		Dan	cv401	XVal Session 37	1	XVal Session 37-Typing - Numbers-1		2012-07-12 18:17:13.516000
	Edit pad (rev 36)		Nick	cv396	XVal Session 37	1	XVal Session 37-Typing - Numbers-1		2012-07-12 18:17:14.409000
	Edit pad (rev 37)		greg	cv412	XVal Session 37	1	XVal Session 37-Typing - Numbers-1		2012-07-12 18:17:14.602000
	Edit pad (rev 38)		Dan	cv401	XVal Session 37	1	XVal Session 37-Typing - Numbers-1		2012-07-12 18:17:14.613000
	Edit pad (rev 39)		Nick	cv396	XVal Session 37	1	XVal Session 37-Typing - Numbers-1		2012-07-12 18:17:14.850000
	Edit pad (rev 40)		Dan	cv401	XVal Session 37	1	XVal Session 37-Typing - Numbers-1		2012-07-12 18:17:15.249000
	Edit pad (rev 41)		Frank	cv407	XVal Session 37	1	XVal Session 37-Typing - Numbers-1		2012-07-12 18:17:15.530000
	Edit pad (rev 42)		Nick	cv396	XVal Session 37	1	XVal Session 37-Typing - Numbers-1		2012-07-12 18:17:15.678000
	Edit pad (rev 43)		Dan	cv401	XVal Session 37	1	XVal Session 37-Typing - Numbers-1		2012-07-12 18:17:15.749000
	Edit pad (rev 44)		greg	cv412	XVal Session 37	1	XVal Session 37-Typing - Numbers-1		2012-07-12 18:17:16.214000
	Edit pad (rev 45)		Nick	cv396	XVal Session 37	1	XVal Session 37-Typing - Numbers-1		2012-07-12 18:17:16.264000
	Edit pad (rev 46)		Dan	cv401	XVal Session 37	1	XVal Session 37-Typing - Numbers-1		2012-07-12 18:17:16.397000
	Edit pad (rev 47)		Frank	cv407	XVal Session 37	1	XVal Session 37-Typing - Numbers-1		2012-07-12 18:17:16.448000
	Edit pad (rev 48)		Nick	cv396	XVal Session 37	1	XVal Session 37-Typing - Numbers-1		2012-07-12 18:17:16.870000
	Edit pad (rev 49)		greg	cv412	XVal Session 37	1	XVal Session 37-Typing - Numbers-1		2012-07-12 18:17:16.888000
	Edit pad (rev 50)		Dan	cv401	XVal Session 37	1	XVal Session 37-Typing - Numbers-1		2012-07-12 18:17:16.903000
	Edit pad (rev 51)		Frank	cv407	XVal Session 37	1	XVal Session 37-Typing - Numbers-1		2012-07-12 18:17:17.159000
	Edit pad (rev 52)		Dan	cv401	XVal Session 37	1	XVal Session 37-Typing - Numbers-1		2012-07-12 18:17:17.405000
	Edit pad (rev 53)		Nick	cv396	XVal Session 37	1	XVal Session 37-Typing - Numbers-1		2012-07-12 18:17:17.433000
	Edit pad (rev 54)		Dan	cv401	XVal Session 37	1	XVal Session 37-Typing - Numbers-1		2012-07-12 18:17:17.906000
	Edit pad (rev 55)		Nick	cv396	XVal Session 37	1	XVal Session 37-Typing - Numbers-1		2012-07-12 18:17:17.941000
	Edit pad (rev 56)		Frank	cv407	XVal Session 37	1	XVal Session 37-Typing - Numbers-1		2012-07-12 18:17:18.116000
	Edit pad (rev 57)		greg	cv412	XVal Session 37	1	XVal Session 37-Typing - Numbers-1		2012-07-12 18:17:18.120000
	Edit pad (rev 58)		Dan	cv401	XVal Session 37	1	XVal Session 37-Typing - Numbers-1		2012-07-12 18:17:18.544000
	Edit pad (rev 59)		Frank	cv407	XVal Session 37	1	XVal Session 37-Typing - Numbers-1		2012-07-12 18:17:18.621000
	Edit pad (rev 60)		greg	cv412	XVal Session 37	1	XVal Session 37-Typing - Numbers-1		2012-07-12 18:17:18.630000
	Edit pad (rev 61)		Dan	cv401	XVal Session 37	1	XVal Session 37-Typing - Numbers-1		2012-07-12 18:17:19.046000
	Edit pad (rev 62)		Frank	cv407	XVal Session 37	1	XVal Session 37-Typing - Numbers-1		2012-07-12 18:17:19.314000
	Edit pad (rev 63)		greg	cv412	XVal Session 37	1	XVal Session 37-Typing - Numbers-1		2012-07-12 18:17:19.447000
	Edit pad (rev 64)		Nick	cv396	XVal Session 37	1	XVal Session 37-Typing - Numbers-1		2012-07-12 18:17:19.469000
	Edit pad (rev 65)		Dan	cv401	XVal Session 37	1	XVal Session 37-Typing - Numbers-1		2012-07-12 18:17:19.545000
	Edit pad (rev 66)		Nick	cv396	XVal Session 37	1	XVal Session 37-Typing - Numbers-1		2012-07-12 18:17:20.011000
	Edit pad (rev 67)		Dan	cv401	XVal Session 37	1	XVal Session 37-Typing - Numbers-1		2012-07-12 18:17:20.049000
	Edit pad (rev 68)		Frank	cv407	XVal Session 37	1	XVal Session 37-Typing - Numbers-1		2012-07-12 18:17:20.050000
	Edit pad (rev 69)		greg	cv412	XVal Session 37	1	XVal Session 37-Typing - Numbers-1		2012-07-12 18:17:20.541000
	Edit pad (rev 70)		Dan	cv401	XVal Session 37	1	XVal Session 37-Typing - Numbers-1		2012-07-12 18:17:20.545000
	Edit pad (rev 71)		Frank	cv407	XVal Session 37	1	XVal Session 37-Typing - Numbers-1		2012-07-12 18:17:21.015000
	Edit pad (rev 72)		Dan	cv401	XVal Session 37	1	XVal Session 37-Typing - Numbers-1		2012-07-12 18:17:21.280000
	Edit pad (rev 73)		Nick	cv396	XVal Session 37	1	XVal Session 37-Typing - Numbers-1		2012-07-12 18:17:21.393000
	Edit pad (rev 74)		greg	cv412	XVal Session 37	1	XVal Session 37-Typing - Numbers-1		2012-07-12 18:17:21.433000
	Edit pad (rev 75)		Frank	cv407	XVal Session 37	1	XVal Session 37-Typing - Numbers-1		2012-07-12 18:17:21.525000
	Edit pad (rev 76)		Dan	cv401	XVal Session 37	1	XVal Session 37-Typing - Numbers-1		2012-07-12 18:17:21.816000
	Edit pad (rev 77)		Nick	cv396	XVal Session 37	1	XVal Session 37-Typing - Numbers-1		2012-07-12 18:17:21.891000
	Edit pad (rev 78)		Frank	cv407	XVal Session 37	1	XVal Session 37-Typing - Numbers-1		2012-07-12 18:17:22.025000
	Edit pad (rev 79)		Dan	cv401	XVal Session 37	1	XVal Session 37-Typing - Numbers-1		2012-07-12 18:17:22.318000
	Edit pad (rev 80)		Nick	cv396	XVal Session 37	1	XVal Session 37-Typing - Numbers-1		2012-07-12 18:17:22.465000
	Edit pad (rev 81)		Frank	cv407	XVal Session 37	1	XVal Session 37-Typing - Numbers-1		2012-07-12 18:17:22.533000
	Edit pad (rev 82)		greg	cv412	XVal Session 37	1	XVal Session 37-Typing - Numbers-1		2012-07-12 18:17:22.686000
	Edit pad (rev 83)		Dan	cv401	XVal Session 37	1	XVal Session 37-Typing - Numbers-1		2012-07-12 18:17:22.826000
	Edit pad (rev 84)		greg	cv412	XVal Session 37	1	XVal Session 37-Typing - Numbers-1		2012-07-12 18:17:23.193000
	Edit pad (rev 85)		Nick	cv396	XVal Session 37	1	XVal Session 37-Typing - Numbers-1		2012-07-12 18:17:23.473000
	Edit pad (rev 86)		Frank	cv407	XVal Session 37	1	XVal Session 37-Typing - Numbers-1		2012-07-12 18:17:23.572000
	Edit pad (rev 87)		Dan	cv401	XVal Session 37	1	XVal Session 37-Typing - Numbers-1		2012-07-12 18:17:23.631000
	Edit pad (rev 88)		greg	cv412	XVal Session 37	1	XVal Session 37-Typing - Numbers-1		2012-07-12 18:17:23.857000
	Edit pad (rev 89)		Frank	cv407	XVal Session 37	1	XVal Session 37-Typing - Numbers-1		2012-07-12 18:17:24.077000
	Edit pad (rev 90)		Dan	cv401	XVal Session 37	1	XVal Session 37-Typing - Numbers-1		2012-07-12 18:17:24.140000
	Edit pad (rev 91)		Nick	cv396	XVal Session 37	1	XVal Session 37-Typing - Numbers-1		2012-07-12 18:17:24.318000
	Edit pad (rev 92)		Frank	cv407	XVal Session 37	1	XVal Session 37-Typing - Numbers-1		2012-07-12 18:17:24.602000
	Edit pad (rev 93)		Dan	cv401	XVal Session 37	1	XVal Session 37-Typing - Numbers-1		2012-07-12 18:17:24.640000
	Edit pad (rev 94)		greg	cv412	XVal Session 37	1	XVal Session 37-Typing - Numbers-1		2012-07-12 18:17:24.737000
	Edit pad (rev 95)		Nick	cv396	XVal Session 37	1	XVal Session 37-Typing - Numbers-1		2012-07-12 18:17:24.828000
	Edit pad (rev 96)		Frank	cv407	XVal Session 37	1	XVal Session 37-Typing - Numbers-1		2012-07-12 18:17:25.263000
	Edit pad (rev 97)		greg	cv412	XVal Session 37	1	XVal Session 37-Typing - Numbers-1		2012-07-12 18:17:25.282000
	Edit pad (rev 98)		Nick	cv396	XVal Session 37	1	XVal Session 37-Typing - Numbers-1		2012-07-12 18:17:25.367000
	Edit pad (rev 99)		Dan	cv401	XVal Session 37	1	XVal Session 37-Typing - Numbers-1		2012-07-12 18:17:25.419000
	Edit pad (rev 100)		Frank	cv407	XVal Session 37	1	XVal Session 37-Typing - Numbers-1		2012-07-12 18:17:25.761000
	Edit pad (rev 101)		Dan	cv401	XVal Session 37	1	XVal Session 37-Typing - Numbers-1		2012-07-12 18:17:25.922000
	Edit pad (rev 102)		Frank	cv407	XVal Session 37	1	XVal Session 37-Typing - Numbers-1		2012-07-12 18:17:26.263000
	Edit pad (rev 103)		Nick	cv396	XVal Session 37	1	XVal Session 37-Typing - Numbers-1		2012-07-12 18:17:26.307000
	Edit pad (rev 104)		Dan	cv401	XVal Session 37	1	XVal Session 37-Typing - Numbers-1		2012-07-12 18:17:26.422000
	Edit pad (rev 105)		greg	cv412	XVal Session 37	1	XVal Session 37-Typing - Numbers-1		2012-07-12 18:17:26.474000
	Edit pad (rev 106)		Frank	cv407	XVal Session 37	1	XVal Session 37-Typing - Numbers-1		2012-07-12 18:17:26.803000
	Edit pad (rev 107)		Nick	cv396	XVal Session 37	1	XVal Session 37-Typing - Numbers-1		2012-07-12 18:17:26.811000
	Edit pad (rev 108)		greg	cv412	XVal Session 37	1	XVal Session 37-Typing - Numbers-1		2012-07-12 18:17:26.981000
	Edit pad (rev 109)		Frank	cv407	XVal Session 37	1	XVal Session 37-Typing - Numbers-1		2012-07-12 18:17:27.308000
	Edit pad (rev 110)		Nick	cv396	XVal Session 37	1	XVal Session 37-Typing - Numbers-1		2012-07-12 18:17:27.356000
	Edit pad (rev 111)		greg	cv412	XVal Session 37	1	XVal Session 37-Typing - Numbers-1		2012-07-12 18:17:27.481000
	Edit pad (rev 112)		Nick	cv396	XVal Session 37	1	XVal Session 37-Typing - Numbers-1		2012-07-12 18:17:27.798000
	Edit pad (rev 113)		Frank	cv407	XVal Session 37	1	XVal Session 37-Typing - Numbers-1		2012-07-12 18:17:27.976000
	Edit pad (rev 114)		greg	cv412	XVal Session 37	1	XVal Session 37-Typing - Numbers-1		2012-07-12 18:17:27.989000
	Edit pad (rev 115)		Nick	cv396	XVal Session 37	1	XVal Session 37-Typing - Numbers-1		2012-07-12 18:17:28.297000
	Edit pad (rev 116)		greg	cv412	XVal Session 37	1	XVal Session 37-Typing - Numbers-1		2012-07-12 18:17:28.621000
	Edit pad (rev 117)		Dan	cv401	XVal Session 37	1	XVal Session 37-Typing - Numbers-1		2012-07-12 18:17:28.695000
	Edit pad (rev 118)		Nick	cv396	XVal Session 37	1	XVal Session 37-Typing - Numbers-1		2012-07-12 18:17:28.798000
	Edit pad (rev 119)		Frank	cv407	XVal Session 37	1	XVal Session 37-Typing - Numbers-1		2012-07-12 18:17:28.829000
	Edit pad (rev 120)		Dan	cv401	XVal Session 37	1	XVal Session 37-Typing - Numbers-1		2012-07-12 18:17:29.204000
	Edit pad (rev 121)		Nick	cv396	XVal Session 37	1	XVal Session 37-Typing - Numbers-1		2012-07-12 18:17:29.297000
	Edit pad (rev 122)		Frank	cv407	XVal Session 37	1	XVal Session 37-Typing - Numbers-1		2012-07-12 18:17:29.544000
	Edit pad (rev 123)		greg	cv412	XVal Session 37	1	XVal Session 37-Typing - Numbers-1		2012-07-12 18:17:29.895000
	Edit pad (rev 124)		Dan	cv401	XVal Session 37	1	XVal Session 37-Typing - Numbers-1		2012-07-12 18:17:30.146000
	Edit pad (rev 125)		Nick	cv396	XVal Session 37	1	XVal Session 37-Typing - Numbers-1		2012-07-12 18:17:30.170000
	Edit pad (rev 126)		Dan	cv401	XVal Session 37	1	XVal Session 37-Typing - Numbers-1		2012-07-12 18:17:30.655000
	Edit pad (rev 127)		Nick	cv396	XVal Session 37	1	XVal Session 37-Typing - Numbers-1		2012-07-12 18:17:30.669000
	Edit pad (rev 128)		Dan	cv401	XVal Session 37	1	XVal Session 37-Typing - Numbers-1		2012-07-12 18:17:31.156000
	Edit pad (rev 129)		greg	cv412	XVal Session 37	1	XVal Session 37-Typing - Numbers-1		2012-07-12 18:17:31.157000
	Edit pad (rev 130)		Nick	cv396	XVal Session 37	1	XVal Session 37-Typing - Numbers-1		2012-07-12 18:17:31.204000
	Edit pad (rev 131)		greg	cv412	XVal Session 37	1	XVal Session 37-Typing - Numbers-1		2012-07-12 18:17:31.669000
	Edit pad (rev 132)		Nick	cv396	XVal Session 37	1	XVal Session 37-Typing - Numbers-1		2012-07-12 18:17:31.680000
	Edit pad (rev 133)		greg	cv412	XVal Session 37	1	XVal Session 37-Typing - Numbers-1		2012-07-12 18:17:32.163000
	Edit pad (rev 134)		Dan	cv401	XVal Session 37	1	XVal Session 37-Typing - Numbers-1		2012-07-12 18:17:32.176000
	Edit pad (rev 135)		Nick	cv396	XVal Session 37	1	XVal Session 37-Typing - Numbers-1		2012-07-12 18:17:32.285000
	Edit pad (rev 136)		greg	cv412	XVal Session 37	1	XVal Session 37-Typing - Numbers-1		2012-07-12 18:17:32.663000
	Edit pad (rev 137)		Nick	cv396	XVal Session 37	1	XVal Session 37-Typing - Numbers-1		2012-07-12 18:17:32.672000
	Edit pad (rev 138)		Dan	cv401	XVal Session 37	1	XVal Session 37-Typing - Numbers-1		2012-07-12 18:17:32.688000
	Edit pad (rev 139)		Nick	cv396	XVal Session 37	1	XVal Session 37-Typing - Numbers-1		2012-07-12 18:17:33.273000
	Edit pad (rev 140)		Dan	cv401	XVal Session 37	1	XVal Session 37-Typing - Numbers-1		2012-07-12 18:17:33.343000
	Edit pad (rev 141)		greg	cv412	XVal Session 37	1	XVal Session 37-Typing - Numbers-1		2012-07-12 18:17:33.462000
	Edit pad (rev 142)		Dan	cv401	XVal Session 37	1	XVal Session 37-Typing - Numbers-1		2012-07-12 18:17:33.845000
	Edit pad (rev 143)		Frank	cv407	XVal Session 37	1	XVal Session 37-Typing - Numbers-1		2012-07-12 18:17:34.066000
	Edit pad (rev 144)		Dan	cv401	XVal Session 37	1	XVal Session 37-Typing - Numbers-1		2012-07-12 18:17:34.348000
	Edit pad (rev 145)		Nick	cv396	XVal Session 37	1	XVal Session 37-Typing - Numbers-1		2012-07-12 18:17:34.371000
	Edit pad (rev 146)		Frank	cv407	XVal Session 37	1	XVal Session 37-Typing - Numbers-1		2012-07-12 18:17:34.833000
	Edit pad (rev 147)		Dan	cv401	XVal Session 37	1	XVal Session 37-Typing - Numbers-1		2012-07-12 18:17:34.848000
	Edit pad (rev 148)		Nick	cv396	XVal Session 37	1	XVal Session 37-Typing - Numbers-1		2012-07-12 18:17:35.215000
	Edit pad (rev 149)		Frank	cv407	XVal Session 37	1	XVal Session 37-Typing - Numbers-1		2012-07-12 18:17:35.337000
	Edit pad (rev 150)		Dan	cv401	XVal Session 37	1	XVal Session 37-Typing - Numbers-1		2012-07-12 18:17:35.359000
	Edit pad (rev 151)		greg	cv412	XVal Session 37	1	XVal Session 37-Typing - Numbers-1		2012-07-12 18:17:35.391000
	Edit pad (rev 152)		Nick	cv396	XVal Session 37	1	XVal Session 37-Typing - Numbers-1		2012-07-12 18:17:35.720000
	Edit pad (rev 153)		Frank	cv407	XVal Session 37	1	XVal Session 37-Typing - Numbers-1		2012-07-12 18:17:35.839000
	Edit pad (rev 154)		greg	cv412	XVal Session 37	1	XVal Session 37-Typing - Numbers-1		2012-07-12 18:17:35.895000
	Edit pad (rev 155)		Nick	cv396	XVal Session 37	1	XVal Session 37-Typing - Numbers-1		2012-07-12 18:17:36.222000
	Edit pad (rev 156)		Nick	cv396	XVal Session 37	1	XVal Session 37-Typing - Numbers-1		2012-07-12 18:17:36.720000
	Edit pad (rev 157)		greg	cv412	XVal Session 37	1	XVal Session 37-Typing - Numbers-1		2012-07-12 18:17:37.123000
	Edit pad (rev 158)		greg	cv412	XVal Session 37	1	XVal Session 37-Typing - Numbers-1		2012-07-12 18:17:37.929000
	Edit pad (rev 159)		greg	cv412	XVal Session 37	1	XVal Session 37-Typing - Numbers-1		2012-07-12 18:17:38.490000
	Edit pad (rev 160)		greg	cv412	XVal Session 37	1	XVal Session 37-Typing - Numbers-1		2012-07-12 18:17:39.236000
	Edit pad (rev 161)		Nick	cv396	XVal Session 37	1	XVal Session 37-Typing - Numbers-1		2012-07-12 18:17:39.381000
	Edit pad (rev 162)		greg	cv412	XVal Session 37	1	XVal Session 37-Typing - Numbers-1		2012-07-12 18:17:39.739000
	Edit pad (rev 163)		Frank	cv407	XVal Session 37	1	XVal Session 37-Typing - Numbers-1		2012-07-12 18:17:39.836000
	Edit pad (rev 164)		Frank	cv407	XVal Session 37	1	XVal Session 37-Typing - Numbers-1		2012-07-12 18:17:40.339000
	Edit pad (rev 165)		greg	cv412	XVal Session 37	1	XVal Session 37-Typing - Numbers-1		2012-07-12 18:17:40.608000
	Edit pad (rev 166)		greg	cv412	XVal Session 37	1	XVal Session 37-Typing - Numbers-1		2012-07-12 18:17:41.114000
	Edit pad (rev 167)		greg	cv412	XVal Session 37	1	XVal Session 37-Typing - Numbers-1		2012-07-12 18:17:41.614000
	Edit pad (rev 168)		Frank	cv407	XVal Session 37	1	XVal Session 37-Typing - Numbers-1		2012-07-12 18:17:41.634000
	Edit pad (rev 169)		Nick	cv396	XVal Session 37	1	XVal Session 37-Typing - Numbers-1		2012-07-12 18:17:41.920000
	Edit pad (rev 170)		Frank	cv407	XVal Session 37	1	XVal Session 37-Typing - Numbers-1		2012-07-12 18:17:42.138000
	Edit pad (rev 171)		greg	cv412	XVal Session 37	1	XVal Session 37-Typing - Numbers-1		2012-07-12 18:17:42.351000
	Edit pad (rev 172)		Dan	cv401	XVal Session 37	1	XVal Session 37-Typing - Numbers-1		2012-07-12 18:17:42.360000
	Edit pad (rev 173)		Nick	cv396	XVal Session 37	1	XVal Session 37-Typing - Numbers-1		2012-07-12 18:17:42.425000
	Edit pad (rev 174)		Frank	cv407	XVal Session 37	1	XVal Session 37-Typing - Numbers-1		2012-07-12 18:17:42.636000
	Edit pad (rev 175)		greg	cv412	XVal Session 37	1	XVal Session 37-Typing - Numbers-1		2012-07-12 18:17:42.850000
	Edit pad (rev 176)		Dan	cv401	XVal Session 37	1	XVal Session 37-Typing - Numbers-1		2012-07-12 18:17:42.885000
	Edit pad (rev 177)		greg	cv412	XVal Session 37	1	XVal Session 37-Typing - Numbers-1		2012-07-12 18:17:43.359000
	Edit pad (rev 178)		Nick	cv396	XVal Session 37	1	XVal Session 37-Typing - Numbers-1		2012-07-12 18:17:43.455000
	Edit pad (rev 179)		greg	cv412	XVal Session 37	1	XVal Session 37-Typing - Numbers-1		2012-07-12 18:17:43.849000
	Edit pad (rev 180)		Nick	cv396	XVal Session 37	1	XVal Session 37-Typing - Numbers-1		2012-07-12 18:17:43.943000
	Edit pad (rev 181)		Nick	cv396	XVal Session 37	1	XVal Session 37-Typing - Numbers-1		2012-07-12 18:17:44.447000
	Edit pad (rev 182)		greg	cv412	XVal Session 37	1	XVal Session 37-Typing - Numbers-1		2012-07-12 18:17:44.571000
	Edit pad (rev 183)		Frank	cv407	XVal Session 37	1	XVal Session 37-Typing - Numbers-1		2012-07-12 18:17:44.607000
	Edit pad (rev 184)		Nick	cv396	XVal Session 37	1	XVal Session 37-Typing - Numbers-1		2012-07-12 18:17:44.907000
	Edit pad (rev 185)		greg	cv412	XVal Session 37	1	XVal Session 37-Typing - Numbers-1		2012-07-12 18:17:45.071000
	Edit pad (rev 186)		Nick	cv396	XVal Session 37	1	XVal Session 37-Typing - Numbers-1		2012-07-12 18:17:45.393000
	Edit pad (rev 187)		greg	cv412	XVal Session 37	1	XVal Session 37-Typing - Numbers-1		2012-07-12 18:17:45.584000
	Edit pad (rev 188)		Nick	cv396	XVal Session 37	1	XVal Session 37-Typing - Numbers-1		2012-07-12 18:17:45.913000
	Edit pad (rev 189)		Frank	cv407	XVal Session 37	1	XVal Session 37-Typing - Numbers-1		2012-07-12 18:17:46.015000
	Edit pad (rev 190)		greg	cv412	XVal Session 37	1	XVal Session 37-Typing - Numbers-1		2012-07-12 18:17:46.083000
	Edit pad (rev 191)		Nick	cv396	XVal Session 37	1	XVal Session 37-Typing - Numbers-1		2012-07-12 18:17:46.414000
	Edit pad (rev 192)		greg	cv412	XVal Session 37	1	XVal Session 37-Typing - Numbers-1		2012-07-12 18:17:46.584000
	Edit pad (rev 193)		greg	cv412	XVal Session 37	1	XVal Session 37-Typing - Numbers-1		2012-07-12 18:17:47.112000
	Edit pad (rev 194)		Nick	cv396	XVal Session 37	1	XVal Session 37-Typing - Numbers-1		2012-07-12 18:17:47.123000
	Edit pad (rev 195)		Frank	cv407	XVal Session 37	1	XVal Session 37-Typing - Numbers-1		2012-07-12 18:17:47.142000
	Edit pad (rev 196)		greg	cv412	XVal Session 37	1	XVal Session 37-Typing - Numbers-1		2012-07-12 18:17:47.584000
	Edit pad (rev 197)		Frank	cv407	XVal Session 37	1	XVal Session 37-Typing - Numbers-1		2012-07-12 18:17:47.654000
	Edit pad (rev 198)		Frank	cv407	XVal Session 37	1	XVal Session 37-Typing - Numbers-1		2012-07-12 18:17:48.150000
	Edit pad (rev 199)		Frank	cv407	XVal Session 37	1	XVal Session 37-Typing - Numbers-1		2012-07-12 18:17:48.650000
	Edit pad (rev 200)		Nick	cv396	XVal Session 37	1	XVal Session 37-Typing - Numbers-1		2012-07-12 18:17:49.224000
	Edit pad (rev 201)		Dan	cv401	XVal Session 37	1	XVal Session 37-Typing - Numbers-1		2012-07-12 18:17:49.441000
	Edit pad (rev 202)		Frank	cv407	XVal Session 37	1	XVal Session 37-Typing - Numbers-1		2012-07-12 18:17:49.659000
	Edit pad (rev 203)		Dan	cv401	XVal Session 37	1	XVal Session 37-Typing - Numbers-1		2012-07-12 18:17:49.953000
	Edit pad (rev 204)		greg	cv412	XVal Session 37	1	XVal Session 37-Typing - Numbers-1		2012-07-12 18:17:49.957000
	Edit pad (rev 205)		Frank	cv407	XVal Session 37	1	XVal Session 37-Typing - Numbers-1		2012-07-12 18:17:50.129000
	Edit pad (rev 206)		greg	cv412	XVal Session 37	1	XVal Session 37-Typing - Numbers-1		2012-07-12 18:17:50.762000
	Edit pad (rev 207)		Dan	cv401	XVal Session 37	1	XVal Session 37-Typing - Numbers-1		2012-07-12 18:17:50.771000
	Edit pad (rev 208)		Frank	cv407	XVal Session 37	1	XVal Session 37-Typing - Numbers-1		2012-07-12 18:17:50.823000
	Edit pad (rev 209)		Nick	cv396	XVal Session 37	1	XVal Session 37-Typing - Numbers-1		2012-07-12 18:17:50.884000
	Edit pad (rev 210)		greg	cv412	XVal Session 37	1	XVal Session 37-Typing - Numbers-1		2012-07-12 18:17:51.272000
	Edit pad (rev 211)		Dan	cv401	XVal Session 37	1	XVal Session 37-Typing - Numbers-1		2012-07-12 18:17:51.294000
	Edit pad (rev 212)		Frank	cv407	XVal Session 37	1	XVal Session 37-Typing - Numbers-1		2012-07-12 18:17:51.338000
	Edit pad (rev 213)		greg	cv412	XVal Session 37	1	XVal Session 37-Typing - Numbers-1		2012-07-12 18:17:51.772000
	Edit pad (rev 214)		Dan	cv401	XVal Session 37	1	XVal Session 37-Typing - Numbers-1		2012-07-12 18:17:51.797000
	Edit pad (rev 215)		Dan	cv401	XVal Session 37	1	XVal Session 37-Typing - Numbers-1		2012-07-12 18:17:52.297000
	Edit pad (rev 216)		Nick	cv396	XVal Session 37	1	XVal Session 37-Typing - Numbers-1		2012-07-12 18:17:52.639000
	Edit pad (rev 217)		Dan	cv401	XVal Session 37	1	XVal Session 37-Typing - Numbers-1		2012-07-12 18:17:52.800000
	Edit pad (rev 218)		Nick	cv396	XVal Session 37	1	XVal Session 37-Typing - Numbers-1		2012-07-12 18:17:53.105000
	Edit pad (rev 219)		Dan	cv401	XVal Session 37	1	XVal Session 37-Typing - Numbers-1		2012-07-12 18:17:53.371000
	Edit pad (rev 220)		greg	cv412	XVal Session 37	1	XVal Session 37-Typing - Numbers-1		2012-07-12 18:17:53.373000
	Edit pad (rev 221)		Nick	cv396	XVal Session 37	1	XVal Session 37-Typing - Numbers-1		2012-07-12 18:17:53.731000
	Edit pad (rev 222)		Dan	cv401	XVal Session 37	1	XVal Session 37-Typing - Numbers-1		2012-07-12 18:17:53.876000
	Edit pad (rev 223)		greg	cv412	XVal Session 37	1	XVal Session 37-Typing - Numbers-1		2012-07-12 18:17:53.880000
	Edit pad (rev 224)		Nick	cv396	XVal Session 37	1	XVal Session 37-Typing - Numbers-1		2012-07-12 18:17:54.240000
	Edit pad (rev 225)		Dan	cv401	XVal Session 37	1	XVal Session 37-Typing - Numbers-1		2012-07-12 18:17:54.375000
	Edit pad (rev 226)		Nick	cv396	XVal Session 37	1	XVal Session 37-Typing - Numbers-1		2012-07-12 18:17:54.735000
	Edit pad (rev 227)		Dan	cv401	XVal Session 37	1	XVal Session 37-Typing - Numbers-1		2012-07-12 18:17:55.050000
	Edit pad (rev 228)		greg	cv412	XVal Session 37	1	XVal Session 37-Typing - Numbers-1		2012-07-12 18:17:55.092000
	Edit pad (rev 229)		Nick	cv396	XVal Session 37	1	XVal Session 37-Typing - Numbers-1		2012-07-12 18:17:55.235000
	Edit pad (rev 230)		Dan	cv401	XVal Session 37	1	XVal Session 37-Typing - Numbers-1		2012-07-12 18:17:55.556000
	Edit pad (rev 231)		Frank	cv407	XVal Session 37	1	XVal Session 37-Typing - Numbers-1		2012-07-12 18:17:55.709000
	Edit pad (rev 232)		Nick	cv396	XVal Session 37	1	XVal Session 37-Typing - Numbers-1		2012-07-12 18:17:55.828000
	Edit pad (rev 233)		Dan	cv401	XVal Session 37	1	XVal Session 37-Typing - Numbers-1		2012-07-12 18:17:56.062000
	Edit pad (rev 234)		Frank	cv407	XVal Session 37	1	XVal Session 37-Typing - Numbers-1		2012-07-12 18:17:56.181000
	Edit pad (rev 235)		Nick	cv396	XVal Session 37	1	XVal Session 37-Typing - Numbers-1		2012-07-12 18:17:56.240000
	Edit pad (rev 236)		Dan	cv401	XVal Session 37	1	XVal Session 37-Typing - Numbers-1		2012-07-12 18:17:56.564000
	Edit pad (rev 237)		greg	cv412	XVal Session 37	1	XVal Session 37-Typing - Numbers-1		2012-07-12 18:17:56.867000
	Edit pad (rev 238)		Nick	cv396	XVal Session 37	1	XVal Session 37-Typing - Numbers-1		2012-07-12 18:17:56.992000
	Edit pad (rev 239)		Dan	cv401	XVal Session 37	1	XVal Session 37-Typing - Numbers-1		2012-07-12 18:17:57.063000
	Edit pad (rev 240)		Nick	cv396	XVal Session 37	1	XVal Session 37-Typing - Numbers-1		2012-07-12 18:17:57.359000
	Edit pad (rev 241)		Dan	cv401	XVal Session 37	1	XVal Session 37-Typing - Numbers-1		2012-07-12 18:17:57.563000
	Edit pad (rev 242)		Dan	cv401	XVal Session 37	1	XVal Session 37-Typing - Numbers-1		2012-07-12 18:17:58.063000
	Edit pad (rev 243)		Nick	cv396	XVal Session 37	1	XVal Session 37-Typing - Numbers-1		2012-07-12 18:17:58.110000
	Edit pad (rev 244)		greg	cv412	XVal Session 37	1	XVal Session 37-Typing - Numbers-1		2012-07-12 18:17:58.398000
	Edit pad (rev 245)		Dan	cv401	XVal Session 37	1	XVal Session 37-Typing - Numbers-1		2012-07-12 18:17:58.562000
	Edit pad (rev 246)		Nick	cv396	XVal Session 37	1	XVal Session 37-Typing - Numbers-1		2012-07-12 18:17:58.595000
	Edit pad (rev 247)		Frank	cv407	XVal Session 37	1	XVal Session 37-Typing - Numbers-1		2012-07-12 18:17:58.707000
	Edit pad (rev 248)		Dan	cv401	XVal Session 37	1	XVal Session 37-Typing - Numbers-1		2012-07-12 18:17:59.062000
	Edit pad (rev 249)		Frank	cv407	XVal Session 37	1	XVal Session 37-Typing - Numbers-1		2012-07-12 18:17:59.212000
	Edit pad (rev 250)		greg	cv412	XVal Session 37	1	XVal Session 37-Typing - Numbers-1		2012-07-12 18:17:59.259000
	Edit pad (rev 251)		Dan	cv401	XVal Session 37	1	XVal Session 37-Typing - Numbers-1		2012-07-12 18:17:59.577000
	Edit pad (rev 252)		Frank	cv407	XVal Session 37	1	XVal Session 37-Typing - Numbers-1		2012-07-12 18:17:59.714000
	Edit pad (rev 253)		greg	cv412	XVal Session 37	1	XVal Session 37-Typing - Numbers-1		2012-07-12 18:18:00.077000
	Edit pad (rev 254)		Dan	cv401	XVal Session 37	1	XVal Session 37-Typing - Numbers-1		2012-07-12 18:18:00.079000
	Edit pad (rev 255)		Frank	cv407	XVal Session 37	1	XVal Session 37-Typing - Numbers-1		2012-07-12 18:18:00.461000
	Edit pad (rev 256)		Dan	cv401	XVal Session 37	1	XVal Session 37-Typing - Numbers-1		2012-07-12 18:18:00.577000
	Edit pad (rev 257)		Frank	cv407	XVal Session 37	1	XVal Session 37-Typing - Numbers-1		2012-07-12 18:18:00.977000
	Edit pad (rev 258)		Dan	cv401	XVal Session 37	1	XVal Session 37-Typing - Numbers-1		2012-07-12 18:18:01.081000
	Edit pad (rev 259)		Frank	cv407	XVal Session 37	1	XVal Session 37-Typing - Numbers-1		2012-07-12 18:18:01.486000
	Edit pad (rev 260)		greg	cv412	XVal Session 37	1	XVal Session 37-Typing - Numbers-1		2012-07-12 18:18:01.531000
	Edit pad (rev 261)		Dan	cv401	XVal Session 37	1	XVal Session 37-Typing - Numbers-1		2012-07-12 18:18:01.579000
	Edit pad (rev 262)		Nick	cv396	XVal Session 37	1	XVal Session 37-Typing - Numbers-1		2012-07-12 18:18:01.967000
	Edit pad (rev 263)		Dan	cv401	XVal Session 37	1	XVal Session 37-Typing - Numbers-1		2012-07-12 18:18:02.341000
	Edit pad (rev 264)		Nick	cv396	XVal Session 37	1	XVal Session 37-Typing - Numbers-1		2012-07-12 18:18:02.537000
	Edit pad (rev 265)		Dan	cv401	XVal Session 37	1	XVal Session 37-Typing - Numbers-1		2012-07-12 18:18:02.883000
	Edit pad (rev 266)		greg	cv412	XVal Session 37	1	XVal Session 37-Typing - Numbers-1		2012-07-12 18:18:03.194000
	Edit pad (rev 267)		Dan	cv401	XVal Session 37	1	XVal Session 37-Typing - Numbers-1		2012-07-12 18:18:03.410000
	Edit pad (rev 268)		Frank	cv407	XVal Session 37	1	XVal Session 37-Typing - Numbers-1		2012-07-12 18:18:03.664000
	Edit pad (rev 269)		greg	cv412	XVal Session 37	1	XVal Session 37-Typing - Numbers-1		2012-07-12 18:18:03.693000
	Edit pad (rev 270)		Dan	cv401	XVal Session 37	1	XVal Session 37-Typing - Numbers-1		2012-07-12 18:18:03.890000
	Edit pad (rev 271)		Frank	cv407	XVal Session 37	1	XVal Session 37-Typing - Numbers-1		2012-07-12 18:18:04.167000
	Edit pad (rev 272)		Dan	cv401	XVal Session 37	1	XVal Session 37-Typing - Numbers-1		2012-07-12 18:18:04.423000
	Edit pad (rev 273)		Frank	cv407	XVal Session 37	1	XVal Session 37-Typing - Numbers-1		2012-07-12 18:18:04.668000
	Edit pad (rev 274)		greg	cv412	XVal Session 37	1	XVal Session 37-Typing - Numbers-1		2012-07-12 18:18:04.746000
	Edit pad (rev 275)		Dan	cv401	XVal Session 37	1	XVal Session 37-Typing - Numbers-1		2012-07-12 18:18:04.922000
	Edit pad (rev 276)		Frank	cv407	XVal Session 37	1	XVal Session 37-Typing - Numbers-1		2012-07-12 18:18:05.167000
	Edit pad (rev 277)		Frank	cv407	XVal Session 37	1	XVal Session 37-Typing - Numbers-1		2012-07-12 18:18:05.674000
	Edit pad (rev 278)		Dan	cv401	XVal Session 37	1	XVal Session 37-Typing - Numbers-1		2012-07-12 18:18:05.942000
	Edit pad (rev 279)		Dan	cv401	XVal Session 37	1	XVal Session 37-Typing - Numbers-1		2012-07-12 18:18:06.442000
	Edit pad (rev 280)		Frank	cv407	XVal Session 37	1	XVal Session 37-Typing - Numbers-1		2012-07-12 18:18:06.840000
	Edit pad (rev 281)		Dan	cv401	XVal Session 37	1	XVal Session 37-Typing - Numbers-1		2012-07-12 18:18:06.949000
	Edit pad (rev 282)		Frank	cv407	XVal Session 37	1	XVal Session 37-Typing - Numbers-1		2012-07-12 18:18:07.412000
	Edit pad (rev 283)		Dan	cv401	XVal Session 37	1	XVal Session 37-Typing - Numbers-1		2012-07-12 18:18:07.635000
	Edit pad (rev 284)		Dan	cv401	XVal Session 37	1	XVal Session 37-Typing - Numbers-1		2012-07-12 18:18:08.181000
	Edit pad (rev 285)		Dan	cv401	XVal Session 37	1	XVal Session 37-Typing - Numbers-1		2012-07-12 18:18:08.640000
	Edit pad (rev 286)		Frank	cv407	XVal Session 37	1	XVal Session 37-Typing - Numbers-1		2012-07-12 18:18:09.741000
	Edit pad (rev 287)		Dan	cv401	XVal Session 37	1	XVal Session 37-Typing - Numbers-1		2012-07-12 18:18:09.797000
	Edit pad (rev 288)		Dan	cv401	XVal Session 37	1	XVal Session 37-Typing - Numbers-1		2012-07-12 18:18:10.298000
	Edit pad (rev 289)		Dan	cv401	XVal Session 37	1	XVal Session 37-Typing - Numbers-1		2012-07-12 18:18:10.798000
	Edit pad (rev 290)		Frank	cv407	XVal Session 37	1	XVal Session 37-Typing - Numbers-1		2012-07-12 18:18:10.803000
	Edit pad (rev 291)		Dan	cv401	XVal Session 37	1	XVal Session 37-Typing - Numbers-1		2012-07-12 18:18:11.296000
	Edit pad (rev 292)		Frank	cv407	XVal Session 37	1	XVal Session 37-Typing - Numbers-1		2012-07-12 18:18:11.346000
	Edit pad (rev 293)		Frank	cv407	XVal Session 37	1	XVal Session 37-Typing - Numbers-1		2012-07-12 18:18:11.855000
	Edit pad (rev 294)		Frank	cv407	XVal Session 37	1	XVal Session 37-Typing - Numbers-1		2012-07-12 18:18:12.355000
	Edit pad (rev 295)		Dan	cv401	XVal Session 37	1	XVal Session 37-Typing - Numbers-1		2012-07-12 18:18:12.471000
	Edit pad (rev 296)		Frank	cv407	XVal Session 37	1	XVal Session 37-Typing - Numbers-1		2012-07-12 18:18:12.854000
	Edit pad (rev 297)		Dan	cv401	XVal Session 37	1	XVal Session 37-Typing - Numbers-1		2012-07-12 18:18:12.982000
	Edit pad (rev 298)		Frank	cv407	XVal Session 37	1	XVal Session 37-Typing - Numbers-1		2012-07-12 18:18:13.355000
	Edit pad (rev 299)		Dan	cv401	XVal Session 37	1	XVal Session 37-Typing - Numbers-1		2012-07-12 18:18:13.485000
	Edit pad (rev 300)		Frank	cv407	XVal Session 37	1	XVal Session 37-Typing - Numbers-1		2012-07-12 18:18:13.855000
	Edit pad (rev 301)		Dan	cv401	XVal Session 37	1	XVal Session 37-Typing - Numbers-1		2012-07-12 18:18:13.984000
	Edit pad (rev 302)		Frank	cv407	XVal Session 37	1	XVal Session 37-Typing - Numbers-1		2012-07-12 18:18:14.357000
	Edit pad (rev 303)		Frank	cv407	XVal Session 37	1	XVal Session 37-Typing - Numbers-1		2012-07-12 18:18:15.008000
	Edit pad (rev 304)		Frank	cv407	XVal Session 37	1	XVal Session 37-Typing - Numbers-1		2012-07-12 18:18:15.542000
	Edit pad (rev 305)		Frank	cv407	XVal Session 37	1	XVal Session 37-Typing - Numbers-1		2012-07-12 18:18:16.564000
	Edit pad (rev 306)		Frank	cv407	XVal Session 37	1	XVal Session 37-Typing - Numbers-1		2012-07-12 18:18:17.080000
	Edit pad (rev 307)		Frank	cv407	XVal Session 37	1	XVal Session 37-Typing - Numbers-1		2012-07-12 18:18:17.574000
	Edit pad (rev 308)		Frank	cv407	XVal Session 37	1	XVal Session 37-Typing - Numbers-1		2012-07-12 18:18:18.500000
	Edit pad (rev 309)		Dan	cv401	XVal Session 37	1	XVal Session 37-Typing - Numbers-1		2012-07-12 18:18:18.515000
	Edit pad (rev 310)		Nick	cv396	XVal Session 37	1	XVal Session 37-Typing - Numbers-1		2012-07-12 18:18:18.535000
	Edit pad (rev 311)		Nick	cv396	XVal Session 37	1	XVal Session 37-Typing - Numbers-1		2012-07-12 18:18:18.995000
	Edit pad (rev 312)		Dan	cv401	XVal Session 37	1	XVal Session 37-Typing - Numbers-1		2012-07-12 18:18:19.016000
	Edit pad (rev 313)		Dan	cv401	XVal Session 37	1	XVal Session 37-Typing - Numbers-1		2012-07-12 18:18:19.515000
	Edit pad (rev 314)		Nick	cv396	XVal Session 37	1	XVal Session 37-Typing - Numbers-1		2012-07-12 18:18:19.517000
	Edit pad (rev 315)		Frank	cv407	XVal Session 37	1	XVal Session 37-Typing - Numbers-1		2012-07-12 18:18:19.609000
	Edit pad (rev 316)		Nick	cv396	XVal Session 37	1	XVal Session 37-Typing - Numbers-1		2012-07-12 18:18:20.081000
	Edit pad (rev 317)		Frank	cv407	XVal Session 37	1	XVal Session 37-Typing - Numbers-1		2012-07-12 18:18:20.110000
	Edit pad (rev 318)		Nick	cv396	XVal Session 37	1	XVal Session 37-Typing - Numbers-1		2012-07-12 18:18:20.607000
	Edit pad (rev 319)		Nick	cv396	XVal Session 37	1	XVal Session 37-Typing - Numbers-1		2012-07-12 18:18:21.080000
	Edit pad (rev 320)		Dan	cv401	XVal Session 37	1	XVal Session 37-Typing - Numbers-1		2012-07-12 18:18:21.367000
	Edit pad (rev 321)		Nick	cv396	XVal Session 37	1	XVal Session 37-Typing - Numbers-1		2012-07-12 18:18:21.579000
	Edit pad (rev 322)		Dan	cv401	XVal Session 37	1	XVal Session 37-Typing - Numbers-1		2012-07-12 18:18:21.874000
	Edit pad (rev 323)		Nick	cv396	XVal Session 37	1	XVal Session 37-Typing - Numbers-1		2012-07-12 18:18:22.100000
	Edit pad (rev 324)		Dan	cv401	XVal Session 37	1	XVal Session 37-Typing - Numbers-1		2012-07-12 18:18:22.376000
	Edit pad (rev 325)		Frank	cv407	XVal Session 37	1	XVal Session 37-Typing - Numbers-1		2012-07-12 18:18:22.398000
	Edit pad (rev 326)		Nick	cv396	XVal Session 37	1	XVal Session 37-Typing - Numbers-1		2012-07-12 18:18:22.613000
	Edit pad (rev 327)		Dan	cv401	XVal Session 37	1	XVal Session 37-Typing - Numbers-1		2012-07-12 18:18:22.874000
	Edit pad (rev 328)		Frank	cv407	XVal Session 37	1	XVal Session 37-Typing - Numbers-1		2012-07-12 18:18:22.902000
	Edit pad (rev 329)		Nick	cv396	XVal Session 37	1	XVal Session 37-Typing - Numbers-1		2012-07-12 18:18:23.109000
	Edit pad (rev 330)		Dan	cv401	XVal Session 37	1	XVal Session 37-Typing - Numbers-1		2012-07-12 18:18:23.376000
	Edit pad (rev 331)		Frank	cv407	XVal Session 37	1	XVal Session 37-Typing - Numbers-1		2012-07-12 18:18:23.405000
	Edit pad (rev 332)		Nick	cv396	XVal Session 37	1	XVal Session 37-Typing - Numbers-1		2012-07-12 18:18:23.622000
	Edit pad (rev 333)		Dan	cv401	XVal Session 37	1	XVal Session 37-Typing - Numbers-1		2012-07-12 18:18:24.566000
	Edit pad (rev 334)		Frank	cv407	XVal Session 37	1	XVal Session 37-Typing - Numbers-1		2012-07-12 18:18:24.594000
	Edit pad (rev 335)		Dan	cv401	XVal Session 37	1	XVal Session 37-Typing - Numbers-1		2012-07-12 18:18:25.067000
	Edit pad (rev 336)		Dan	cv401	XVal Session 37	1	XVal Session 37-Typing - Numbers-1		2012-07-12 18:18:25.577000
	Edit pad (rev 337)		Frank	cv407	XVal Session 37	1	XVal Session 37-Typing - Numbers-1		2012-07-12 18:18:25.615000
	Edit pad (rev 338)		Nick	cv396	XVal Session 37	1	XVal Session 37-Typing - Numbers-1		2012-07-12 18:18:26.118000
	Edit pad (rev 339)		Frank	cv407	XVal Session 37	1	XVal Session 37-Typing - Numbers-1		2012-07-12 18:18:26.119000
	Edit pad (rev 340)		Dan	cv401	XVal Session 37	1	XVal Session 37-Typing - Numbers-1		2012-07-12 18:18:26.397000
	Edit pad (rev 341)		Frank	cv407	XVal Session 37	1	XVal Session 37-Typing - Numbers-1		2012-07-12 18:18:26.937000
	Edit pad (rev 342)		Nick	cv396	XVal Session 37	1	XVal Session 37-Typing - Numbers-1		2012-07-12 18:18:27.578000
	Edit pad (rev 343)		Frank	cv407	XVal Session 37	1	XVal Session 37-Typing - Numbers-1		2012-07-12 18:18:27.957000
	Edit pad (rev 344)		Nick	cv396	XVal Session 37	1	XVal Session 37-Typing - Numbers-1		2012-07-12 18:18:28.525000
	Edit pad (rev 345)		Nick	cv396	XVal Session 37	1	XVal Session 37-Typing - Numbers-1		2012-07-12 18:18:29.172000
	Edit pad (rev 346)		Nick	cv396	XVal Session 37	1	XVal Session 37-Typing - Numbers-1		2012-07-12 18:18:30.468000
	Edit pad (rev 347)		Nick	cv396	XVal Session 37	1	XVal Session 37-Typing - Numbers-1		2012-07-12 18:18:30.819000
	Edit pad (rev 348)		Nick	cv396	XVal Session 37	1	XVal Session 37-Typing - Numbers-1		2012-07-12 18:18:31.381000
	Edit pad (rev 349)		Nick	cv396	XVal Session 37	1	XVal Session 37-Typing - Numbers-1		2012-07-12 18:18:31.829000
	Edit pad (rev 350)		Nick	cv396	XVal Session 37	1	XVal Session 37-Typing - Numbers-1		2012-07-12 18:18:32.448000
	Edit pad (rev 351)		Nick	cv396	XVal Session 37	1	XVal Session 37-Typing - Numbers-1		2012-07-12 18:18:33.219000
	Edit pad (rev 352)		Nick	cv396	XVal Session 37	1	XVal Session 37-Typing - Numbers-1		2012-07-12 18:18:33.719000
	Edit pad (rev 353)		Nick	cv396	XVal Session 37	1	XVal Session 37-Typing - Numbers-1		2012-07-12 18:18:34.220000
	Edit pad (rev 354)		Nick	cv396	XVal Session 37	1	XVal Session 37-Typing - Numbers-1		2012-07-12 18:18:34.722000
	Edit pad (rev 355)		Nick	cv396	XVal Session 37	1	XVal Session 37-Typing - Numbers-1		2012-07-12 18:18:35.533000
	Edit pad (rev 356)		Nick	cv396	XVal Session 37	1	XVal Session 37-Typing - Numbers-1		2012-07-12 18:18:36.416000
	Edit pad (rev 357)		Dan	cv401	XVal Session 37	1	XVal Session 37-Typing - Numbers-1		2012-07-12 18:18:36.949000
	Edit pad (rev 358)		Nick	cv396	XVal Session 37	1	XVal Session 37-Typing - Numbers-1		2012-07-12 18:18:37.148000
	Edit pad (rev 359)		Nick	cv396	XVal Session 37	1	XVal Session 37-Typing - Numbers-1		2012-07-12 18:18:37.666000
	Edit pad (rev 360)		Nick	cv396	XVal Session 37	1	XVal Session 37-Typing - Numbers-1		2012-07-12 18:18:38.164000
	Edit pad (rev 361)		Nick	cv396	XVal Session 37	1	XVal Session 37-Typing - Numbers-1		2012-07-12 18:18:38.657000
	Edit pad (rev 362)		Dan	cv401	XVal Session 37	1	XVal Session 37-Typing - Numbers-1		2012-07-12 18:18:38.960000
	Edit pad (rev 363)		Nick	cv396	XVal Session 37	1	XVal Session 37-Typing - Numbers-1		2012-07-12 18:18:39.344000
	Edit pad (rev 364)		Dan	cv401	XVal Session 37	1	XVal Session 37-Typing - Numbers-1		2012-07-12 18:18:40.314000
	Edit pad (rev 365)		Nick	cv396	XVal Session 37	1	XVal Session 37-Typing - Numbers-1		2012-07-12 18:18:40.536000
	Edit pad (rev 366)		greg	cv412	XVal Session 37	1	XVal Session 37-Typing - Numbers-1		2012-07-12 18:18:40.717000
	Edit pad (rev 367)		Dan	cv401	XVal Session 37	1	XVal Session 37-Typing - Numbers-1		2012-07-12 18:18:40.816000
	Edit pad (rev 368)		Dan	cv401	XVal Session 37	1	XVal Session 37-Typing - Numbers-1		2012-07-12 18:18:41.736000
	Edit pad (rev 369)		Nick	cv396	XVal Session 37	1	XVal Session 37-Typing - Numbers-1		2012-07-12 18:18:42.401000
	Edit pad (rev 370)		Dan	cv401	XVal Session 37	1	XVal Session 37-Typing - Numbers-1		2012-07-12 18:18:42.648000
	Edit pad (rev 371)		greg	cv412	XVal Session 37	1	XVal Session 37-Typing - Numbers-1		2012-07-12 18:18:42.993000
	Edit pad (rev 372)		Dan	cv401	XVal Session 37	1	XVal Session 37-Typing - Numbers-1		2012-07-12 18:18:43.156000
	Edit pad (rev 373)		Nick	cv396	XVal Session 37	1	XVal Session 37-Typing - Numbers-1		2012-07-12 18:18:43.464000
	Edit pad (rev 374)		Nick	cv396	XVal Session 37	1	XVal Session 37-Typing - Numbers-1		2012-07-12 18:18:44.108000
	Edit pad (rev 375)		greg	cv412	XVal Session 37	1	XVal Session 37-Typing - Numbers-1		2012-07-12 18:18:44.262000
	Edit pad (rev 376)		Nick	cv396	XVal Session 37	1	XVal Session 37-Typing - Numbers-1		2012-07-12 18:18:44.614000
	Edit pad (rev 377)		Nick	cv396	XVal Session 37	1	XVal Session 37-Typing - Numbers-1		2012-07-12 18:18:45.109000
	Edit pad (rev 378)		Nick	cv396	XVal Session 37	1	XVal Session 37-Typing - Numbers-1		2012-07-12 18:18:45.611000
	Edit pad (rev 379)		Frank	cv407	XVal Session 37	1	XVal Session 37-Typing - Numbers-1		2012-07-12 18:18:47.263000
	Edit pad (rev 380)		Dan	cv401	XVal Session 37	1	XVal Session 37-Typing - Numbers-1		2012-07-12 18:18:47.860000
	Edit pad (rev 381)		Nick	cv396	XVal Session 37	1	XVal Session 37-Typing - Numbers-1		2012-07-12 18:18:48.189000
	Edit pad (rev 382)		Nick	cv396	XVal Session 37	1	XVal Session 37-Typing - Numbers-1		2012-07-12 18:18:48.688000
	Edit pad (rev 383)		Nick	cv396	XVal Session 37	1	XVal Session 37-Typing - Numbers-1		2012-07-12 18:18:49.188000
	Edit pad (rev 384)		Nick	cv396	XVal Session 37	1	XVal Session 37-Typing - Numbers-1		2012-07-12 18:18:49.691000
	Edit pad (rev 385)		Nick	cv396	XVal Session 37	1	XVal Session 37-Typing - Numbers-1		2012-07-12 18:18:50.193000
	Edit pad (rev 386)		Nick	cv396	XVal Session 37	1	XVal Session 37-Typing - Numbers-1		2012-07-12 18:18:50.688000
	Edit pad (rev 387)		Frank	cv407	XVal Session 37	1	XVal Session 37-Typing - Numbers-1		2012-07-12 18:18:56.815000
	Edit pad (rev 388)		Frank	cv407	XVal Session 37	1	XVal Session 37-Typing - Numbers-1		2012-07-12 18:18:58.077000
	Edit pad (rev 389)		Frank	cv407	XVal Session 37	1	XVal Session 37-Typing - Numbers-1		2012-07-12 18:18:58.958000
	Edit pad (rev 390)		Frank	cv407	XVal Session 37	1	XVal Session 37-Typing - Numbers-1		2012-07-12 18:18:59.699000
	Edit pad (rev 391)		Dan	cv401	XVal Session 37	1	XVal Session 37-Typing - Numbers-1		2012-07-12 18:18:59.993000
	Edit pad (rev 392)		Frank	cv407	XVal Session 37	1	XVal Session 37-Typing - Numbers-1		2012-07-12 18:19:00.198000
	Edit pad (rev 393)		Frank	cv407	XVal Session 37	1	XVal Session 37-Typing - Numbers-1		2012-07-12 18:19:00.698000
	Edit pad (rev 394)		Frank	cv407	XVal Session 37	1	XVal Session 37-Typing - Numbers-1		2012-07-12 18:19:01.198000
	Edit pad (rev 395)		Frank	cv407	XVal Session 37	1	XVal Session 37-Typing - Numbers-1		2012-07-12 18:19:03.472000
	Edit pad (rev 396)		Frank	cv407	XVal Session 37	1	XVal Session 37-Typing - Numbers-1		2012-07-12 18:19:04.355000
	Edit pad (rev 397)		Frank	cv407	XVal Session 37	1	XVal Session 37-Typing - Numbers-1		2012-07-12 18:19:04.868000
	Edit pad (rev 398)		Frank	cv407	XVal Session 37	1	XVal Session 37-Typing - Numbers-1		2012-07-12 18:19:09.302000
	Edit pad (rev 399)		Frank	cv407	XVal Session 37	1	XVal Session 37-Typing - Numbers-1		2012-07-12 18:19:09.828000
	Edit pad (rev 400)		Frank	cv407	XVal Session 37	1	XVal Session 37-Typing - Numbers-1		2012-07-12 18:19:10.894000
	Edit pad (rev 401)		greg	cv412	XVal Session 37	1	XVal Session 37-Typing - Numbers-1		2012-07-12 18:19:11.334000
	Edit pad (rev 402)		Frank	cv407	XVal Session 37	1	XVal Session 37-Typing - Numbers-1		2012-07-12 18:19:11.394000
	Edit pad (rev 403)		Dan	cv401	XVal Session 37	1	XVal Session 37-Typing - Numbers-1		2012-07-12 18:19:11.846000
	Edit pad (rev 404)		Frank	cv407	XVal Session 37	1	XVal Session 37-Typing - Numbers-1		2012-07-12 18:19:12.169000
	Edit pad (rev 405)		greg	cv412	XVal Session 37	1	XVal Session 37-Typing - Numbers-1		2012-07-12 18:19:12.503000
	Edit pad (rev 406)		Frank	cv407	XVal Session 37	1	XVal Session 37-Typing - Numbers-1		2012-07-12 18:19:12.678000
	Edit pad (rev 407)		greg	cv412	XVal Session 37	1	XVal Session 37-Typing - Numbers-1		2012-07-12 18:19:13.099000
	Edit pad (rev 408)		Frank	cv407	XVal Session 37	1	XVal Session 37-Typing - Numbers-1		2012-07-12 18:19:14.671000
	Edit pad (rev 409)		greg	cv412	XVal Session 37	1	XVal Session 37-Typing - Numbers-1		2012-07-12 18:19:14.690000
	Edit pad (rev 410)		Frank	cv407	XVal Session 37	1	XVal Session 37-Typing - Numbers-1		2012-07-12 18:19:15.316000
	Edit pad (rev 411)		Frank	cv407	XVal Session 37	1	XVal Session 37-Typing - Numbers-1		2012-07-12 18:19:15.823000
	Edit pad (rev 412)		Dan	cv401	XVal Session 37	1	XVal Session 37-Typing - Numbers-1		2012-07-12 18:19:15.850000
	Edit pad (rev 413)		Frank	cv407	XVal Session 37	1	XVal Session 37-Typing - Numbers-1		2012-07-12 18:19:16.323000
	Edit pad (rev 414)		Dan	cv401	XVal Session 37	1	XVal Session 37-Typing - Numbers-1		2012-07-12 18:19:16.577000
	Edit pad (rev 415)		Frank	cv407	XVal Session 37	1	XVal Session 37-Typing - Numbers-1		2012-07-12 18:19:16.824000
	Edit pad (rev 416)		greg	cv412	XVal Session 37	1	XVal Session 37-Typing - Numbers-1		2012-07-12 18:19:17.250000
	Edit pad (rev 417)		Frank	cv407	XVal Session 37	1	XVal Session 37-Typing - Numbers-1		2012-07-12 18:19:17.325000
	Edit pad (rev 418)		Frank	cv407	XVal Session 37	1	XVal Session 37-Typing - Numbers-1		2012-07-12 18:19:18.863000
	Edit pad (rev 419)		greg	cv412	XVal Session 37	1	XVal Session 37-Typing - Numbers-1		2012-07-12 18:19:19.583000
	Edit pad (rev 420)		greg	cv412	XVal Session 37	1	XVal Session 37-Typing - Numbers-1		2012-07-12 18:19:20.084000
	Edit pad (rev 421)		Frank	cv407	XVal Session 37	1	XVal Session 37-Typing - Numbers-1		2012-07-12 18:19:20.312000
	Edit pad (rev 422)		greg	cv412	XVal Session 37	1	XVal Session 37-Typing - Numbers-1		2012-07-12 18:19:20.583000
	Edit pad (rev 423)		Frank	cv407	XVal Session 37	1	XVal Session 37-Typing - Numbers-1		2012-07-12 18:19:20.823000
	Edit pad (rev 424)		greg	cv412	XVal Session 37	1	XVal Session 37-Typing - Numbers-1		2012-07-12 18:19:21.174000
	Edit pad (rev 425)		Frank	cv407	XVal Session 37	1	XVal Session 37-Typing - Numbers-1		2012-07-12 18:19:21.323000
	Edit pad (rev 426)		greg	cv412	XVal Session 37	1	XVal Session 37-Typing - Numbers-1		2012-07-12 18:19:22.016000
	Edit pad (rev 427)		greg	cv412	XVal Session 37	1	XVal Session 37-Typing - Numbers-1		2012-07-12 18:19:22.535000
	Edit pad (rev 428)		Frank	cv407	XVal Session 37	1	XVal Session 37-Typing - Numbers-1		2012-07-12 18:19:22.656000
	Edit pad (rev 429)		greg	cv412	XVal Session 37	1	XVal Session 37-Typing - Numbers-1		2012-07-12 18:19:23.039000
	Edit pad (rev 430)		Frank	cv407	XVal Session 37	1	XVal Session 37-Typing - Numbers-1		2012-07-12 18:19:23.163000
	Edit pad (rev 431)		greg	cv412	XVal Session 37	1	XVal Session 37-Typing - Numbers-1		2012-07-12 18:19:23.784000
	Edit pad (rev 432)		Frank	cv407	XVal Session 37	1	XVal Session 37-Typing - Numbers-1		2012-07-12 18:19:23.827000
	Edit pad (rev 433)		Frank	cv407	XVal Session 37	1	XVal Session 37-Typing - Numbers-1		2012-07-12 18:19:24.467000
	Edit pad (rev 434)		greg	cv412	XVal Session 37	1	XVal Session 37-Typing - Numbers-1		2012-07-12 18:19:24.889000
	Edit pad (rev 435)		Frank	cv407	XVal Session 37	1	XVal Session 37-Typing - Numbers-1		2012-07-12 18:19:25.015000
	Edit pad (rev 436)		Frank	cv407	XVal Session 37	1	XVal Session 37-Typing - Numbers-1		2012-07-12 18:19:25.526000
	Edit pad (rev 437)		Frank	cv407	XVal Session 37	1	XVal Session 37-Typing - Numbers-1		2012-07-12 18:19:26.025000
	Edit pad (rev 438)		greg	cv412	XVal Session 37	1	XVal Session 37-Typing - Numbers-1		2012-07-12 18:19:26.075000
	Edit pad (rev 439)		greg	cv412	XVal Session 37	1	XVal Session 37-Typing - Numbers-1		2012-07-12 18:19:26.583000
	Edit pad (rev 440)		Frank	cv407	XVal Session 37	1	XVal Session 37-Typing - Numbers-1		2012-07-12 18:19:26.693000
	Edit pad (rev 441)		greg	cv412	XVal Session 37	1	XVal Session 37-Typing - Numbers-1		2012-07-12 18:19:27.087000
	Edit pad (rev 442)		Frank	cv407	XVal Session 37	1	XVal Session 37-Typing - Numbers-1		2012-07-12 18:19:27.198000
	Edit pad (rev 443)		greg	cv412	XVal Session 37	1	XVal Session 37-Typing - Numbers-1		2012-07-12 18:19:27.585000
	Edit pad (rev 444)		Frank	cv407	XVal Session 37	1	XVal Session 37-Typing - Numbers-1		2012-07-12 18:19:27.697000
	Edit pad (rev 445)		greg	cv412	XVal Session 37	1	XVal Session 37-Typing - Numbers-1		2012-07-12 18:19:28.152000
	Edit pad (rev 446)		Frank	cv407	XVal Session 37	1	XVal Session 37-Typing - Numbers-1		2012-07-12 18:19:28.211000
	Edit pad (rev 447)		greg	cv412	XVal Session 37	1	XVal Session 37-Typing - Numbers-1		2012-07-12 18:19:28.663000
	Edit pad (rev 448)		Frank	cv407	XVal Session 37	1	XVal Session 37-Typing - Numbers-1		2012-07-12 18:19:28.925000
	Edit pad (rev 449)		greg	cv412	XVal Session 37	1	XVal Session 37-Typing - Numbers-1		2012-07-12 18:19:29.163000
	Edit pad (rev 450)		Frank	cv407	XVal Session 37	1	XVal Session 37-Typing - Numbers-1		2012-07-12 18:19:29.498000
	Edit pad (rev 451)		greg	cv412	XVal Session 37	1	XVal Session 37-Typing - Numbers-1		2012-07-12 18:19:29.662000
	Edit pad (rev 452)		greg	cv412	XVal Session 37	1	XVal Session 37-Typing - Numbers-1		2012-07-12 18:19:30.163000
	Edit pad (rev 453)		Frank	cv407	XVal Session 37	1	XVal Session 37-Typing - Numbers-1		2012-07-12 18:19:30.703000
	Edit pad (rev 454)		Frank	cv407	XVal Session 37	1	XVal Session 37-Typing - Numbers-1		2012-07-12 18:19:32.640000
	Edit pad (rev 455)		greg	cv412	XVal Session 37	1	XVal Session 37-Typing - Numbers-1		2012-07-12 18:19:32.642000
	Edit pad (rev 456)		greg	cv412	XVal Session 37	1	XVal Session 37-Typing - Numbers-1		2012-07-12 18:19:33.161000
	Edit pad (rev 457)		greg	cv412	XVal Session 37	1	XVal Session 37-Typing - Numbers-1		2012-07-12 18:19:33.658000
	Edit pad (rev 458)		greg	cv412	XVal Session 37	1	XVal Session 37-Typing - Numbers-1		2012-07-12 18:19:34.544000
	Edit pad (rev 459)		Frank	cv407	XVal Session 37	1	XVal Session 37-Typing - Numbers-1		2012-07-12 18:19:35.746000
	Edit pad (rev 460)		greg	cv412	XVal Session 37	1	XVal Session 37-Typing - Numbers-1		2012-07-12 18:19:35.912000
	Edit pad (rev 461)		greg	cv412	XVal Session 37	1	XVal Session 37-Typing - Numbers-1		2012-07-12 18:19:36.412000
	Edit pad (rev 462)		Frank	cv407	XVal Session 37	1	XVal Session 37-Typing - Numbers-1		2012-07-12 18:19:36.871000
	Edit pad (rev 463)		Frank	cv407	XVal Session 37	1	XVal Session 37-Typing - Numbers-1		2012-07-12 18:19:37.370000
	Edit pad (rev 464)		Frank	cv407	XVal Session 37	1	XVal Session 37-Typing - Numbers-1		2012-07-12 18:19:37.870000
	Edit pad (rev 465)		greg	cv412	XVal Session 37	1	XVal Session 37-Typing - Numbers-1		2012-07-12 18:19:38.386000
	Edit pad (rev 466)		Frank	cv407	XVal Session 37	1	XVal Session 37-Typing - Numbers-1		2012-07-12 18:19:38.539000
	Edit pad (rev 467)		greg	cv412	XVal Session 37	1	XVal Session 37-Typing - Numbers-1		2012-07-12 18:19:38.967000
	Edit pad (rev 468)		Frank	cv407	XVal Session 37	1	XVal Session 37-Typing - Numbers-1		2012-07-12 18:19:39.041000
	Edit pad (rev 469)		greg	cv412	XVal Session 37	1	XVal Session 37-Typing - Numbers-1		2012-07-12 18:19:39.396000
	Edit pad (rev 470)		Frank	cv407	XVal Session 37	1	XVal Session 37-Typing - Numbers-1		2012-07-12 18:19:39.548000
	Edit pad (rev 471)		greg	cv412	XVal Session 37	1	XVal Session 37-Typing - Numbers-1		2012-07-12 18:19:39.897000
	Edit pad (rev 472)		greg	cv412	XVal Session 37	1	XVal Session 37-Typing - Numbers-1		2012-07-12 18:19:40.405000
	Edit pad (rev 473)		greg	cv412	XVal Session 37	1	XVal Session 37-Typing - Numbers-1		2012-07-12 18:19:41.192000
	Edit pad (rev 474)		greg	cv412	XVal Session 37	1	XVal Session 37-Typing - Numbers-1		2012-07-12 18:19:42.316000
	Edit pad (rev 475)		greg	cv412	XVal Session 37	1	XVal Session 37-Typing - Numbers-1		2012-07-12 18:19:42.822000
23400	Load Instructions			cv178	XVal Session 37	1	XVal Session 37-Matrix Solving-1	192.54.222.3	2012-07-12 18:19:50
23401	Load Instructions			cv176	XVal Session 37	1	XVal Session 37-Matrix Solving-1	192.54.222.3	2012-07-12 18:19:50
23402	Load Instructions			cv177	XVal Session 37	1	XVal Session 37-Matrix Solving-1	18.111.27.122	2012-07-12 18:19:50
23403	Load Instructions			cv175	XVal Session 37	1	XVal Session 37-Matrix Solving-1	192.54.222.3	2012-07-12 18:19:51
23408	Load Primer			cv177	XVal Session 37	1	XVal Session 37-Matrix Solving-1	18.111.27.122	2012-07-12 18:20:10
23409	Load Primer			cv175	XVal Session 37	1	XVal Session 37-Matrix Solving-1	192.54.222.3	2012-07-12 18:20:10
23410	Load Primer			cv176	XVal Session 37	1	XVal Session 37-Matrix Solving-1	192.54.222.3	2012-07-12 18:20:10
23411	Load Primer			cv178	XVal Session 37	1	XVal Session 37-Matrix Solving-1	192.54.222.3	2012-07-12 18:20:10
23420	Load Workspace			cv178	XVal Session 37	1	XVal Session 37-Matrix Solving-1	192.54.222.3	2012-07-12 18:20:55
23421	Load Workspace			cv177	XVal Session 37	1	XVal Session 37-Matrix Solving-1	18.111.27.122	2012-07-12 18:20:55
23422	Load Workspace			cv175	XVal Session 37	1	XVal Session 37-Matrix Solving-1	192.54.222.3	2012-07-12 18:20:55
23423	Load Workspace			cv176	XVal Session 37	1	XVal Session 37-Matrix Solving-1	192.54.222.3	2012-07-12 18:20:56
23428	Edit Grid	[3,1] : 7		cv175	XVal Session 37	1	XVal Session 37-Matrix Solving-1	192.54.222.3	2012-07-12 18:21:28
23434	Edit Grid	[5,1] : 3		cv177	XVal Session 37	1	XVal Session 37-Matrix Solving-1	18.111.27.122	2012-07-12 18:21:47
23435	Edit Grid	[9,1] :		cv177	XVal Session 37	1	XVal Session 37-Matrix Solving-1	18.111.27.122	2012-07-12 18:21:56
23441	Edit Grid	[1,1] : 5		cv176	XVal Session 37	1	XVal Session 37-Matrix Solving-1	192.54.222.3	2012-07-12 18:22:26
23442	Edit Grid	[7,1] : 6		cv176	XVal Session 37	1	XVal Session 37-Matrix Solving-1	192.54.222.3	2012-07-12 18:22:55
23447	Edit Grid	[9,1] : 8		cv177	XVal Session 37	1	XVal Session 37-Matrix Solving-1	18.111.27.122	2012-07-12 18:23:18
23448	Edit Grid	[11,1] :		cv177	XVal Session 37	1	XVal Session 37-Matrix Solving-1	18.111.27.122	2012-07-12 18:23:21
23468	Edit Grid	[11,1] : 5		cv175	XVal Session 37	1	XVal Session 37-Matrix Solving-1	192.54.222.3	2012-07-12 18:24:23
23469	Load Instructions			cv175	XVal Session 37	1	XVal Session 37-Detection - Images Trial-1	192.54.222.3	2012-07-12 18:24:25
23470	Load Instructions			cv178	XVal Session 37	1	XVal Session 37-Detection - Images Trial-1	192.54.222.3	2012-07-12 18:24:25
23471	Load Instructions			cv176	XVal Session 37	1	XVal Session 37-Detection - Images Trial-1	192.54.222.3	2012-07-12 18:24:25
23472	Load Instructions			cv177	XVal Session 37	1	XVal Session 37-Detection - Images Trial-1	18.111.27.122	2012-07-12 18:24:25
23473	Load Workspace			cv176	XVal Session 37	1	XVal Session 37-Detection - Images Trial-1	192.54.222.3	2012-07-12 18:24:35
23474	Load Workspace			cv177	XVal Session 37	1	XVal Session 37-Detection - Images Trial-1	18.111.27.122	2012-07-12 18:24:35
23475	Load Workspace			cv175	XVal Session 37	1	XVal Session 37-Detection - Images Trial-1	192.54.222.3	2012-07-12 18:24:35
23476	Load Workspace			cv178	XVal Session 37	1	XVal Session 37-Detection - Images Trial-1	192.54.222.3	2012-07-12 18:24:36
	Chat	21 shirts	greg	cv412	XVal Session 37	1	XVal Session 37-Detection - Images Trial-1		2012-07-12 18:25:31.046000
23494	Load Instructions			cv175	XVal Session 37	1	XVal Session 37-Detection - Strategy-1	192.54.222.3	2012-07-12 18:25:50
23495	Load Instructions			cv178	XVal Session 37	1	XVal Session 37-Detection - Strategy-1	192.54.222.3	2012-07-12 18:25:50
23496	Load Instructions			cv176	XVal Session 37	1	XVal Session 37-Detection - Strategy-1	192.54.222.3	2012-07-12 18:25:50
23497	Load Instructions			cv177	XVal Session 37	1	XVal Session 37-Detection - Strategy-1	18.111.27.122	2012-07-12 18:25:50
23510	Load Workspace			cv177	XVal Session 37	1	XVal Session 37-Detection - Strategy-1	18.111.27.122	2012-07-12 18:26:10
23511	Load Workspace			cv175	XVal Session 37	1	XVal Session 37-Detection - Strategy-1	192.54.222.3	2012-07-12 18:26:10
23512	Load Workspace			cv178	XVal Session 37	1	XVal Session 37-Detection - Strategy-1	192.54.222.3	2012-07-12 18:26:10
23513	Load Workspace			cv176	XVal Session 37	1	XVal Session 37-Detection - Strategy-1	192.54.222.3	2012-07-12 18:26:11
23522	Load Instructions			cv175	XVal Session 37	1	XVal Session 37-Detection - Images 1-1	192.54.222.3	2012-07-12 18:27:10
23523	Load Instructions			cv178	XVal Session 37	1	XVal Session 37-Detection - Images 1-1	192.54.222.3	2012-07-12 18:27:10
23524	Load Instructions			cv176	XVal Session 37	1	XVal Session 37-Detection - Images 1-1	192.54.222.3	2012-07-12 18:27:10
23525	Load Instructions			cv177	XVal Session 37	1	XVal Session 37-Detection - Images 1-1	18.111.27.122	2012-07-12 18:27:10
23526	Load Workspace			cv175	XVal Session 37	1	XVal Session 37-Detection - Images 1-1	192.54.222.3	2012-07-12 18:27:15
23527	Load Workspace			cv178	XVal Session 37	1	XVal Session 37-Detection - Images 1-1	192.54.222.3	2012-07-12 18:27:15
23528	Load Workspace			cv176	XVal Session 37	1	XVal Session 37-Detection - Images 1-1	192.54.222.3	2012-07-12 18:27:15
23529	Load Workspace			cv177	XVal Session 37	1	XVal Session 37-Detection - Images 1-1	18.111.27.122	2012-07-12 18:27:15
	Chat	18 shirts	greg	cv412	XVal Session 37	1	XVal Session 37-Detection - Images 1-1		2012-07-12 18:27:45.413000
	Chat	28 tomatoes	Dan	cv401	XVal Session 37	1	XVal Session 37-Detection - Images 1-1		2012-07-12 18:27:45.780000
	Chat	19 face	Nick	cv396	XVal Session 37	1	XVal Session 37-Detection - Images 1-1		2012-07-12 18:27:56.731000
23557	Edit Grid	[1,1] :		cv176	XVal Session 37	1	XVal Session 37-Detection - Images 1-1	192.54.222.3	2012-07-12 18:28:03
	Chat	23 butter	Frank	cv407	XVal Session 37	1	XVal Session 37-Detection - Images 1-1		2012-07-12 18:28:08.389000
23558	Edit Grid	[1,1] : tomatos		cv177	XVal Session 37	1	XVal Session 37-Detection - Images 1-1	18.111.27.122	2012-07-12 18:28:09
23570	Load Instructions			cv177	XVal Session 37	1	XVal Session 37-Detection - Images 2-1	18.111.27.122	2012-07-12 18:28:30
23571	Load Instructions			cv175	XVal Session 37	1	XVal Session 37-Detection - Images 2-1	192.54.222.3	2012-07-12 18:28:30
23572	Load Instructions			cv178	XVal Session 37	1	XVal Session 37-Detection - Images 2-1	192.54.222.3	2012-07-12 18:28:30
23573	Load Instructions			cv176	XVal Session 37	1	XVal Session 37-Detection - Images 2-1	192.54.222.3	2012-07-12 18:28:31
23578	Load Workspace			cv175	XVal Session 37	1	XVal Session 37-Detection - Images 2-1	192.54.222.3	2012-07-12 18:28:35
23579	Load Workspace			cv178	XVal Session 37	1	XVal Session 37-Detection - Images 2-1	192.54.222.3	2012-07-12 18:28:35
23580	Load Workspace			cv176	XVal Session 37	1	XVal Session 37-Detection - Images 2-1	192.54.222.3	2012-07-12 18:28:35
23581	Load Workspace			cv177	XVal Session 37	1	XVal Session 37-Detection - Images 2-1	18.111.27.122	2012-07-12 18:28:35
	Chat	19 face	Nick	cv396	XVal Session 37	1	XVal Session 37-Detection - Images 2-1		2012-07-12 18:29:01.143000
	Chat	25 spiders	Dan	cv401	XVal Session 37	1	XVal Session 37-Detection - Images 2-1		2012-07-12 18:29:12.083000
	Chat	cd 23	Frank	cv407	XVal Session 37	1	XVal Session 37-Detection - Images 2-1		2012-07-12 18:29:22.201000
	Chat	21 bike	Nick	cv396	XVal Session 37	1	XVal Session 37-Detection - Images 2-1		2012-07-12 18:29:23.596000
	Chat	21 trees	greg	cv412	XVal Session 37	1	XVal Session 37-Detection - Images 2-1		2012-07-12 18:29:27.382000
	Chat	18 knives	Dan	cv401	XVal Session 37	1	XVal Session 37-Detection - Images 2-1		2012-07-12 18:29:30.107000
23608	Load Instructions			cv177	XVal Session 37	1	XVal Session 37-Detection - Images 3-1	18.111.27.122	2012-07-12 18:29:50
23609	Load Instructions			cv175	XVal Session 37	1	XVal Session 37-Detection - Images 3-1	192.54.222.3	2012-07-12 18:29:50
23610	Load Instructions			cv178	XVal Session 37	1	XVal Session 37-Detection - Images 3-1	192.54.222.3	2012-07-12 18:29:50
23611	Load Instructions			cv176	XVal Session 37	1	XVal Session 37-Detection - Images 3-1	192.54.222.3	2012-07-12 18:29:50
23612	Load Workspace			cv178	XVal Session 37	1	XVal Session 37-Detection - Images 3-1	192.54.222.3	2012-07-12 18:29:55
23614	Load Workspace			cv176	XVal Session 37	1	XVal Session 37-Detection - Images 3-1	192.54.222.3	2012-07-12 18:29:55
23615	Load Workspace			cv177	XVal Session 37	1	XVal Session 37-Detection - Images 3-1	18.111.27.122	2012-07-12 18:29:55
23618	Load Workspace			cv175	XVal Session 37	1	XVal Session 37-Detection - Images 3-1	192.54.222.3	2012-07-12 18:29:56
	Chat	20 face	Nick	cv396	XVal Session 37	1	XVal Session 37-Detection - Images 3-1		2012-07-12 18:30:27.990000
	Chat	23 knives	Dan	cv401	XVal Session 37	1	XVal Session 37-Detection - Images 3-1		2012-07-12 18:30:33.748000
	Chat	18 trees	greg	cv412	XVal Session 37	1	XVal Session 37-Detection - Images 3-1		2012-07-12 18:30:33.806000
	Chat	25 butter	Frank	cv407	XVal Session 37	1	XVal Session 37-Detection - Images 3-1		2012-07-12 18:30:50.806000
23637	Edit Grid	[1,1] :		cv176	XVal Session 37	1	XVal Session 37-Detection - Images 3-1	192.54.222.3	2012-07-12 18:30:52
	Chat	24 tomatoes	Dan	cv401	XVal Session 37	1	XVal Session 37-Detection - Images 3-1		2012-07-12 18:30:55.133000
	Chat	17 sneaker	Nick	cv396	XVal Session 37	1	XVal Session 37-Detection - Images 3-1		2012-07-12 18:30:56.779000
23644	Edit Grid	[1,1] : tomatoes		cv176	XVal Session 37	1	XVal Session 37-Detection - Images 3-1	192.54.222.3	2012-07-12 18:30:59
	Chat	16 shirts	greg	cv412	XVal Session 37	1	XVal Session 37-Detection - Images 3-1		2012-07-12 18:31:00.808000
23651	Load Instructions			cv175	XVal Session 37	1	XVal Session 37-Detection - Words 1-1	192.54.222.3	2012-07-12 18:31:10
23652	Load Instructions			cv178	XVal Session 37	1	XVal Session 37-Detection - Words 1-1	192.54.222.3	2012-07-12 18:31:10
23653	Load Instructions			cv176	XVal Session 37	1	XVal Session 37-Detection - Words 1-1	192.54.222.3	2012-07-12 18:31:10
23654	Load Instructions			cv177	XVal Session 37	1	XVal Session 37-Detection - Words 1-1	18.111.27.122	2012-07-12 18:31:10
23655	Load Workspace			cv176	XVal Session 37	1	XVal Session 37-Detection - Words 1-1	192.54.222.3	2012-07-12 18:31:15
23656	Load Workspace			cv177	XVal Session 37	1	XVal Session 37-Detection - Words 1-1	18.111.27.122	2012-07-12 18:31:15
23657	Load Workspace			cv175	XVal Session 37	1	XVal Session 37-Detection - Words 1-1	192.54.222.3	2012-07-12 18:31:15
23658	Load Workspace			cv178	XVal Session 37	1	XVal Session 37-Detection - Words 1-1	192.54.222.3	2012-07-12 18:31:16
	Chat	9 mastermind	Dan	cv401	XVal Session 37	1	XVal Session 37-Detection - Words 1-1		2012-07-12 18:31:32.232000
	Chat	3 tub	greg	cv412	XVal Session 37	1	XVal Session 37-Detection - Words 1-1		2012-07-12 18:31:44.618000
	Chat	6 xlophone	Dan	cv401	XVal Session 37	1	XVal Session 37-Detection - Words 1-1		2012-07-12 18:31:45.203000
	Chat	7 hat	Frank	cv407	XVal Session 37	1	XVal Session 37-Detection - Words 1-1		2012-07-12 18:31:45.843000
	Chat	14 radio	Nick	cv396	XVal Session 37	1	XVal Session 37-Detection - Words 1-1		2012-07-12 18:31:55.071000
	Chat	14 loner	Dan	cv401	XVal Session 37	1	XVal Session 37-Detection - Words 1-1		2012-07-12 18:32:11.531000
	Chat	5 wheel	Frank	cv407	XVal Session 37	1	XVal Session 37-Detection - Words 1-1		2012-07-12 18:32:13.606000
	Chat	11 parrot	greg	cv412	XVal Session 37	1	XVal Session 37-Detection - Words 1-1		2012-07-12 18:32:27.004000
23690	Load Instructions			cv175	XVal Session 37	1	XVal Session 37-Detection - Words 2-1	192.54.222.3	2012-07-12 18:32:30
23691	Load Instructions			cv176	XVal Session 37	1	XVal Session 37-Detection - Words 2-1	192.54.222.3	2012-07-12 18:32:30
23692	Load Instructions			cv178	XVal Session 37	1	XVal Session 37-Detection - Words 2-1	192.54.222.3	2012-07-12 18:32:31
23693	Load Instructions			cv177	XVal Session 37	1	XVal Session 37-Detection - Words 2-1	18.111.27.122	2012-07-12 18:32:31
23694	Load Workspace			cv176	XVal Session 37	1	XVal Session 37-Detection - Words 2-1	192.54.222.3	2012-07-12 18:32:35
23695	Load Workspace			cv178	XVal Session 37	1	XVal Session 37-Detection - Words 2-1	192.54.222.3	2012-07-12 18:32:35
23696	Load Workspace			cv177	XVal Session 37	1	XVal Session 37-Detection - Words 2-1	18.111.27.122	2012-07-12 18:32:35
23697	Load Workspace			cv175	XVal Session 37	1	XVal Session 37-Detection - Words 2-1	192.54.222.3	2012-07-12 18:32:35
	Chat	14 comma	Nick	cv396	XVal Session 37	1	XVal Session 37-Detection - Words 2-1		2012-07-12 18:33:09.683000
	Chat	8 arm	Dan	cv401	XVal Session 37	1	XVal Session 37-Detection - Words 2-1		2012-07-12 18:33:18.533000
	Chat	7 hat	Frank	cv407	XVal Session 37	1	XVal Session 37-Detection - Words 2-1		2012-07-12 18:33:36.781000
	Chat	9 igloo	Nick	cv396	XVal Session 37	1	XVal Session 37-Detection - Words 2-1		2012-07-12 18:33:39.461000
23729	Edit Grid	[1,1] : quilt		cv176	XVal Session 37	1	XVal Session 37-Detection - Words 2-1	192.54.222.3	2012-07-12 18:33:42
[truncated: 979 more rows]
