# Supplementary material for: Dynamics of collective performance in collaboration networks
Source: PLoS One. 2018 Oct 10;13(10):e0204547. doi: 10.1371/journal.pone.0204547 (PMC6179230; doi:10.1371/journal.pone.0204547)
Supplement: S1 Dataset — (ZIP) [file pone.0204547.s001.zip › data/team-data/team-chat-logs/XVal Session 44 - Group 1 - LogFile.csv]

id	event	data	chat_name	subject	session	session_group	completed_task	ip_address	timestamp
25477	Entering waiting room			cv208	XVal Session 44			18.111.10.174	2012-07-13 10:05:33
25479	Entering waiting room			cv209	XVal Session 44			192.54.222.3	2012-07-13 10:05:47
25480	Entering waiting room			cv206	XVal Session 44			192.54.222.11	2012-07-13 10:06:00
25482	Entering waiting room			cv207	XVal Session 44			192.54.222.3	2012-07-13 10:06:08
25485	Setup participants				XVal Session 44				2012-07-13 10:06:29
25486	Setup tasks				XVal Session 44				2012-07-13 10:06:29
25487	Introduction	Starting in 29 seconds		cv208	XVal Session 44	1		18.111.10.174	2012-07-13 10:06:29
25488	Introduction	Starting in 25 seconds		cv206	XVal Session 44	1		192.54.222.11	2012-07-13 10:06:33
25489	Introduction	Starting in 24 seconds		cv207	XVal Session 44	1		192.54.222.3	2012-07-13 10:06:34
25490	Introduction	Starting in 24 seconds		cv209	XVal Session 44	1		192.54.222.3	2012-07-13 10:06:34
25497	Load Instructions			cv207	XVal Session 44	1	XVal Session 44-Introduction-1	192.54.222.3	2012-07-13 10:06:58
25498	Load Instructions			cv208	XVal Session 44	1	XVal Session 44-Introduction-1	18.111.10.174	2012-07-13 10:06:58
25499	Load Instructions			cv206	XVal Session 44	1	XVal Session 44-Introduction-1	192.54.222.11	2012-07-13 10:06:58
25500	Load Instructions			cv209	XVal Session 44	1	XVal Session 44-Introduction-1	192.54.222.3	2012-07-13 10:06:58
25505	Load Workspace			cv209	XVal Session 44	1	XVal Session 44-Introduction-1	192.54.222.3	2012-07-13 10:07:18
25506	Load Workspace			cv207	XVal Session 44	1	XVal Session 44-Introduction-1	192.54.222.3	2012-07-13 10:07:18
25507	Load Workspace			cv208	XVal Session 44	1	XVal Session 44-Introduction-1	18.111.10.174	2012-07-13 10:07:18
25508	Load Workspace			cv206	XVal Session 44	1	XVal Session 44-Introduction-1	192.54.222.11	2012-07-13 10:07:19
25513	Load Instructions			cv208	XVal Session 44	1	XVal Session 44-Typing - Text-1	18.111.10.174	2012-07-13 10:08:48
25514	Load Instructions			cv207	XVal Session 44	1	XVal Session 44-Typing - Text-1	192.54.222.3	2012-07-13 10:08:48
25515	Load Instructions			cv206	XVal Session 44	1	XVal Session 44-Typing - Text-1	192.54.222.11	2012-07-13 10:08:48
25516	Load Instructions			cv209	XVal Session 44	1	XVal Session 44-Typing - Text-1	192.54.222.3	2012-07-13 10:08:49
25521	Load Workspace			cv206	XVal Session 44	1	XVal Session 44-Typing - Text-1	192.54.222.11	2012-07-13 10:09:28
25522	Load Workspace			cv208	XVal Session 44	1	XVal Session 44-Typing - Text-1	18.111.10.174	2012-07-13 10:09:28
25523	Load Workspace			cv207	XVal Session 44	1	XVal Session 44-Typing - Text-1	192.54.222.3	2012-07-13 10:09:29
25524	Load Workspace			cv209	XVal Session 44	1	XVal Session 44-Typing - Text-1	192.54.222.3	2012-07-13 10:09:29
	Edit pad (rev 0)		Jamey	cv409	XVal Session 44	1	XVal Session 44-Typing - Text-1		2012-07-13 10:09:32.486000
	Edit pad (rev 1)		Jamey	cv409	XVal Session 44	1	XVal Session 44-Typing - Text-1		2012-07-13 10:09:32.989000
	Edit pad (rev 2)		Jamey	cv409	XVal Session 44	1	XVal Session 44-Typing - Text-1		2012-07-13 10:09:33.489000
	Edit pad (rev 3)		Jamey	cv409	XVal Session 44	1	XVal Session 44-Typing - Text-1		2012-07-13 10:09:33.990000
	Edit pad (rev 4)		Jamey	cv409	XVal Session 44	1	XVal Session 44-Typing - Text-1		2012-07-13 10:09:34.490000
	Edit pad (rev 5)		Jamey	cv409	XVal Session 44	1	XVal Session 44-Typing - Text-1		2012-07-13 10:09:34.990000
	Edit pad (rev 6)		Jamey	cv409	XVal Session 44	1	XVal Session 44-Typing - Text-1		2012-07-13 10:09:35.489000
	Edit pad (rev 7)		Jamey	cv409	XVal Session 44	1	XVal Session 44-Typing - Text-1		2012-07-13 10:09:35.990000
	Edit pad (rev 8)		Jamey	cv409	XVal Session 44	1	XVal Session 44-Typing - Text-1		2012-07-13 10:09:36.490000
	Edit pad (rev 9)		Jamey	cv409	XVal Session 44	1	XVal Session 44-Typing - Text-1		2012-07-13 10:09:36.990000
	Edit pad (rev 10)		Jamey	cv409	XVal Session 44	1	XVal Session 44-Typing - Text-1		2012-07-13 10:09:37.491000
	Edit pad (rev 11)		Jamey	cv409	XVal Session 44	1	XVal Session 44-Typing - Text-1		2012-07-13 10:09:37.989000
	Edit pad (rev 12)		Jamey	cv409	XVal Session 44	1	XVal Session 44-Typing - Text-1		2012-07-13 10:09:38.599000
	Edit pad (rev 13)		Jamey	cv409	XVal Session 44	1	XVal Session 44-Typing - Text-1		2012-07-13 10:09:39.103000
	Edit pad (rev 14)		Jamey	cv409	XVal Session 44	1	XVal Session 44-Typing - Text-1		2012-07-13 10:09:39.600000
	Edit pad (rev 15)		Jamey	cv409	XVal Session 44	1	XVal Session 44-Typing - Text-1		2012-07-13 10:09:40.101000
	Edit pad (rev 16)		Jamey	cv409	XVal Session 44	1	XVal Session 44-Typing - Text-1		2012-07-13 10:09:40.603000
	Edit pad (rev 17)		Jamey	cv409	XVal Session 44	1	XVal Session 44-Typing - Text-1		2012-07-13 10:09:41.101000
	Edit pad (rev 18)		Jamey	cv409	XVal Session 44	1	XVal Session 44-Typing - Text-1		2012-07-13 10:09:41.600000
	Edit pad (rev 19)		Jamey	cv409	XVal Session 44	1	XVal Session 44-Typing - Text-1		2012-07-13 10:09:42.102000
	Edit pad (rev 20)		Jamey	cv409	XVal Session 44	1	XVal Session 44-Typing - Text-1		2012-07-13 10:09:42.602000
	Edit pad (rev 21)		Jamey	cv409	XVal Session 44	1	XVal Session 44-Typing - Text-1		2012-07-13 10:09:44.750000
	Edit pad (rev 22)		Brady	cv405	XVal Session 44	1	XVal Session 44-Typing - Text-1		2012-07-13 10:09:47.056000
	Edit pad (rev 23)		Jamey	cv409	XVal Session 44	1	XVal Session 44-Typing - Text-1		2012-07-13 10:09:47.711000
	Edit pad (rev 24)		Jamey	cv409	XVal Session 44	1	XVal Session 44-Typing - Text-1		2012-07-13 10:09:48.209000
	Edit pad (rev 25)		Brady	cv405	XVal Session 44	1	XVal Session 44-Typing - Text-1		2012-07-13 10:09:48.365000
	Edit pad (rev 26)		Jamey	cv409	XVal Session 44	1	XVal Session 44-Typing - Text-1		2012-07-13 10:09:48.827000
	Edit pad (rev 27)		Jamey	cv409	XVal Session 44	1	XVal Session 44-Typing - Text-1		2012-07-13 10:09:49.334000
	Edit pad (rev 28)		Xing	cv400	XVal Session 44	1	XVal Session 44-Typing - Text-1		2012-07-13 10:09:49.692000
	Edit pad (rev 29)		Jamey	cv409	XVal Session 44	1	XVal Session 44-Typing - Text-1		2012-07-13 10:09:49.833000
	Edit pad (rev 30)		Jamey	cv409	XVal Session 44	1	XVal Session 44-Typing - Text-1		2012-07-13 10:09:50.333000
	Edit pad (rev 31)		Jamey	cv409	XVal Session 44	1	XVal Session 44-Typing - Text-1		2012-07-13 10:09:50.834000
	Edit pad (rev 32)		Xing	cv400	XVal Session 44	1	XVal Session 44-Typing - Text-1		2012-07-13 10:09:52
	Edit pad (rev 33)		Jamey	cv409	XVal Session 44	1	XVal Session 44-Typing - Text-1		2012-07-13 10:09:52.346000
	Edit pad (rev 34)		Jamey	cv409	XVal Session 44	1	XVal Session 44-Typing - Text-1		2012-07-13 10:09:52.853000
	Edit pad (rev 35)		Jamey	cv409	XVal Session 44	1	XVal Session 44-Typing - Text-1		2012-07-13 10:09:53.349000
	Edit pad (rev 36)		Jamey	cv409	XVal Session 44	1	XVal Session 44-Typing - Text-1		2012-07-13 10:09:54.350000
	Edit pad (rev 37)		Jamey	cv409	XVal Session 44	1	XVal Session 44-Typing - Text-1		2012-07-13 10:09:54.851000
	Edit pad (rev 38)		Jamey	cv409	XVal Session 44	1	XVal Session 44-Typing - Text-1		2012-07-13 10:09:55.349000
	Edit pad (rev 39)		Jamey	cv409	XVal Session 44	1	XVal Session 44-Typing - Text-1		2012-07-13 10:09:55.851000
	Edit pad (rev 40)		Jamey	cv409	XVal Session 44	1	XVal Session 44-Typing - Text-1		2012-07-13 10:09:56.350000
	Edit pad (rev 41)		Jamey	cv409	XVal Session 44	1	XVal Session 44-Typing - Text-1		2012-07-13 10:09:56.852000
	Edit pad (rev 42)		Jamey	cv409	XVal Session 44	1	XVal Session 44-Typing - Text-1		2012-07-13 10:09:57.365000
	Edit pad (rev 43)		Jamey	cv409	XVal Session 44	1	XVal Session 44-Typing - Text-1		2012-07-13 10:09:57.870000
	Edit pad (rev 44)		Jamey	cv409	XVal Session 44	1	XVal Session 44-Typing - Text-1		2012-07-13 10:09:58.364000
	Edit pad (rev 45)		Jamey	cv409	XVal Session 44	1	XVal Session 44-Typing - Text-1		2012-07-13 10:09:58.864000
	Edit pad (rev 46)		Frank	cv407	XVal Session 44	1	XVal Session 44-Typing - Text-1		2012-07-13 10:09:59.264000
	Edit pad (rev 47)		Jamey	cv409	XVal Session 44	1	XVal Session 44-Typing - Text-1		2012-07-13 10:09:59.364000
	Edit pad (rev 48)		Frank	cv407	XVal Session 44	1	XVal Session 44-Typing - Text-1		2012-07-13 10:09:59.763000
	Edit pad (rev 49)		Jamey	cv409	XVal Session 44	1	XVal Session 44-Typing - Text-1		2012-07-13 10:10:00.094000
	Edit pad (rev 50)		Jamey	cv409	XVal Session 44	1	XVal Session 44-Typing - Text-1		2012-07-13 10:10:00.696000
	Edit pad (rev 51)		Frank	cv407	XVal Session 44	1	XVal Session 44-Typing - Text-1		2012-07-13 10:10:00.977000
	Edit pad (rev 52)		Jamey	cv409	XVal Session 44	1	XVal Session 44-Typing - Text-1		2012-07-13 10:10:01.196000
	Edit pad (rev 53)		Jamey	cv409	XVal Session 44	1	XVal Session 44-Typing - Text-1		2012-07-13 10:10:01.700000
	Edit pad (rev 54)		Xing	cv400	XVal Session 44	1	XVal Session 44-Typing - Text-1		2012-07-13 10:10:02.009000
	Edit pad (rev 55)		Jamey	cv409	XVal Session 44	1	XVal Session 44-Typing - Text-1		2012-07-13 10:10:02.208000
	Edit pad (rev 56)		Jamey	cv409	XVal Session 44	1	XVal Session 44-Typing - Text-1		2012-07-13 10:10:02.709000
	Edit pad (rev 57)		Frank	cv407	XVal Session 44	1	XVal Session 44-Typing - Text-1		2012-07-13 10:10:02.751000
	Edit pad (rev 58)		Jamey	cv409	XVal Session 44	1	XVal Session 44-Typing - Text-1		2012-07-13 10:10:03.215000
	Edit pad (rev 59)		Frank	cv407	XVal Session 44	1	XVal Session 44-Typing - Text-1		2012-07-13 10:10:03.440000
	Edit pad (rev 60)		Jamey	cv409	XVal Session 44	1	XVal Session 44-Typing - Text-1		2012-07-13 10:10:03.729000
	Edit pad (rev 61)		Frank	cv407	XVal Session 44	1	XVal Session 44-Typing - Text-1		2012-07-13 10:10:03.995000
	Edit pad (rev 62)		Jamey	cv409	XVal Session 44	1	XVal Session 44-Typing - Text-1		2012-07-13 10:10:04.240000
	Edit pad (rev 63)		Frank	cv407	XVal Session 44	1	XVal Session 44-Typing - Text-1		2012-07-13 10:10:04.505000
	Edit pad (rev 64)		Jamey	cv409	XVal Session 44	1	XVal Session 44-Typing - Text-1		2012-07-13 10:10:04.740000
	Edit pad (rev 65)		Frank	cv407	XVal Session 44	1	XVal Session 44-Typing - Text-1		2012-07-13 10:10:05.101000
	Edit pad (rev 66)		Jamey	cv409	XVal Session 44	1	XVal Session 44-Typing - Text-1		2012-07-13 10:10:05.504000
	Edit pad (rev 67)		Frank	cv407	XVal Session 44	1	XVal Session 44-Typing - Text-1		2012-07-13 10:10:05.608000
	Edit pad (rev 68)		Jamey	cv409	XVal Session 44	1	XVal Session 44-Typing - Text-1		2012-07-13 10:10:05.756000
	Edit pad (rev 69)		Jamey	cv409	XVal Session 44	1	XVal Session 44-Typing - Text-1		2012-07-13 10:10:06.254000
	Edit pad (rev 70)		Frank	cv407	XVal Session 44	1	XVal Session 44-Typing - Text-1		2012-07-13 10:10:06.347000
	Edit pad (rev 71)		Jamey	cv409	XVal Session 44	1	XVal Session 44-Typing - Text-1		2012-07-13 10:10:06.757000
	Edit pad (rev 72)		Frank	cv407	XVal Session 44	1	XVal Session 44-Typing - Text-1		2012-07-13 10:10:06.849000
	Edit pad (rev 73)		Jamey	cv409	XVal Session 44	1	XVal Session 44-Typing - Text-1		2012-07-13 10:10:07.266000
	Edit pad (rev 74)		Jamey	cv409	XVal Session 44	1	XVal Session 44-Typing - Text-1		2012-07-13 10:10:07.787000
	Edit pad (rev 75)		Xing	cv400	XVal Session 44	1	XVal Session 44-Typing - Text-1		2012-07-13 10:10:07.844000
	Edit pad (rev 76)		Frank	cv407	XVal Session 44	1	XVal Session 44-Typing - Text-1		2012-07-13 10:10:08.101000
	Edit pad (rev 77)		Jamey	cv409	XVal Session 44	1	XVal Session 44-Typing - Text-1		2012-07-13 10:10:08.288000
	Edit pad (rev 78)		Xing	cv400	XVal Session 44	1	XVal Session 44-Typing - Text-1		2012-07-13 10:10:08.860000
	Edit pad (rev 79)		Jamey	cv409	XVal Session 44	1	XVal Session 44-Typing - Text-1		2012-07-13 10:10:08.916000
	Edit pad (rev 80)		Frank	cv407	XVal Session 44	1	XVal Session 44-Typing - Text-1		2012-07-13 10:10:09.091000
	Edit pad (rev 81)		Xing	cv400	XVal Session 44	1	XVal Session 44-Typing - Text-1		2012-07-13 10:10:09.366000
	Edit pad (rev 82)		Jamey	cv409	XVal Session 44	1	XVal Session 44-Typing - Text-1		2012-07-13 10:10:09.687000
	Edit pad (rev 83)		Jamey	cv409	XVal Session 44	1	XVal Session 44-Typing - Text-1		2012-07-13 10:10:10.537000
	Edit pad (rev 84)		Jamey	cv409	XVal Session 44	1	XVal Session 44-Typing - Text-1		2012-07-13 10:10:11.639000
	Edit pad (rev 85)		Xing	cv400	XVal Session 44	1	XVal Session 44-Typing - Text-1		2012-07-13 10:10:11.681000
	Edit pad (rev 86)		Frank	cv407	XVal Session 44	1	XVal Session 44-Typing - Text-1		2012-07-13 10:10:11.733000
	Edit pad (rev 87)		Jamey	cv409	XVal Session 44	1	XVal Session 44-Typing - Text-1		2012-07-13 10:10:12.146000
	Edit pad (rev 88)		Xing	cv400	XVal Session 44	1	XVal Session 44-Typing - Text-1		2012-07-13 10:10:12.187000
	Edit pad (rev 89)		Frank	cv407	XVal Session 44	1	XVal Session 44-Typing - Text-1		2012-07-13 10:10:12.253000
	Edit pad (rev 90)		Jamey	cv409	XVal Session 44	1	XVal Session 44-Typing - Text-1		2012-07-13 10:10:12.647000
	Edit pad (rev 91)		Xing	cv400	XVal Session 44	1	XVal Session 44-Typing - Text-1		2012-07-13 10:10:12.695000
	Edit pad (rev 92)		Frank	cv407	XVal Session 44	1	XVal Session 44-Typing - Text-1		2012-07-13 10:10:13.135000
	Edit pad (rev 93)		Jamey	cv409	XVal Session 44	1	XVal Session 44-Typing - Text-1		2012-07-13 10:10:13.145000
	Edit pad (rev 94)		Xing	cv400	XVal Session 44	1	XVal Session 44-Typing - Text-1		2012-07-13 10:10:13.617000
	Edit pad (rev 95)		Jamey	cv409	XVal Session 44	1	XVal Session 44-Typing - Text-1		2012-07-13 10:10:13.647000
	Edit pad (rev 96)		Frank	cv407	XVal Session 44	1	XVal Session 44-Typing - Text-1		2012-07-13 10:10:13.988000
	Edit pad (rev 97)		Xing	cv400	XVal Session 44	1	XVal Session 44-Typing - Text-1		2012-07-13 10:10:14.117000
	Edit pad (rev 98)		Jamey	cv409	XVal Session 44	1	XVal Session 44-Typing - Text-1		2012-07-13 10:10:14.151000
	Edit pad (rev 99)		Frank	cv407	XVal Session 44	1	XVal Session 44-Typing - Text-1		2012-07-13 10:10:14.510000
	Edit pad (rev 100)		Xing	cv400	XVal Session 44	1	XVal Session 44-Typing - Text-1		2012-07-13 10:10:14.617000
	Edit pad (rev 101)		Jamey	cv409	XVal Session 44	1	XVal Session 44-Typing - Text-1		2012-07-13 10:10:14.662000
	Edit pad (rev 102)		Frank	cv407	XVal Session 44	1	XVal Session 44-Typing - Text-1		2012-07-13 10:10:14.997000
	Edit pad (rev 103)		Xing	cv400	XVal Session 44	1	XVal Session 44-Typing - Text-1		2012-07-13 10:10:15.116000
	Edit pad (rev 104)		Jamey	cv409	XVal Session 44	1	XVal Session 44-Typing - Text-1		2012-07-13 10:10:15.161000
	Edit pad (rev 105)		Jamey	cv409	XVal Session 44	1	XVal Session 44-Typing - Text-1		2012-07-13 10:10:15.667000
	Edit pad (rev 106)		Frank	cv407	XVal Session 44	1	XVal Session 44-Typing - Text-1		2012-07-13 10:10:15.740000
	Edit pad (rev 107)		Xing	cv400	XVal Session 44	1	XVal Session 44-Typing - Text-1		2012-07-13 10:10:15.755000
	Edit pad (rev 108)		Jamey	cv409	XVal Session 44	1	XVal Session 44-Typing - Text-1		2012-07-13 10:10:16.166000
	Edit pad (rev 109)		Xing	cv400	XVal Session 44	1	XVal Session 44-Typing - Text-1		2012-07-13 10:10:16.261000
	Edit pad (rev 110)		Frank	cv407	XVal Session 44	1	XVal Session 44-Typing - Text-1		2012-07-13 10:10:16.362000
	Edit pad (rev 111)		Jamey	cv409	XVal Session 44	1	XVal Session 44-Typing - Text-1		2012-07-13 10:10:16.685000
	Edit pad (rev 112)		Xing	cv400	XVal Session 44	1	XVal Session 44-Typing - Text-1		2012-07-13 10:10:16.772000
	Edit pad (rev 113)		Frank	cv407	XVal Session 44	1	XVal Session 44-Typing - Text-1		2012-07-13 10:10:16.866000
	Edit pad (rev 114)		Jamey	cv409	XVal Session 44	1	XVal Session 44-Typing - Text-1		2012-07-13 10:10:17.193000
	Edit pad (rev 115)		Frank	cv407	XVal Session 44	1	XVal Session 44-Typing - Text-1		2012-07-13 10:10:17.375000
	Edit pad (rev 116)		Xing	cv400	XVal Session 44	1	XVal Session 44-Typing - Text-1		2012-07-13 10:10:17.496000
	Edit pad (rev 117)		Jamey	cv409	XVal Session 44	1	XVal Session 44-Typing - Text-1		2012-07-13 10:10:17.703000
	Edit pad (rev 118)		Frank	cv407	XVal Session 44	1	XVal Session 44-Typing - Text-1		2012-07-13 10:10:17.875000
	Edit pad (rev 119)		Jamey	cv409	XVal Session 44	1	XVal Session 44-Typing - Text-1		2012-07-13 10:10:18.208000
	Edit pad (rev 120)		Xing	cv400	XVal Session 44	1	XVal Session 44-Typing - Text-1		2012-07-13 10:10:18.569000
	Edit pad (rev 121)		Jamey	cv409	XVal Session 44	1	XVal Session 44-Typing - Text-1		2012-07-13 10:10:18.708000
	Edit pad (rev 122)		Frank	cv407	XVal Session 44	1	XVal Session 44-Typing - Text-1		2012-07-13 10:10:19.014000
	Edit pad (rev 123)		Xing	cv400	XVal Session 44	1	XVal Session 44-Typing - Text-1		2012-07-13 10:10:19.070000
	Edit pad (rev 124)		Jamey	cv409	XVal Session 44	1	XVal Session 44-Typing - Text-1		2012-07-13 10:10:19.209000
	Edit pad (rev 125)		Xing	cv400	XVal Session 44	1	XVal Session 44-Typing - Text-1		2012-07-13 10:10:19.570000
	Edit pad (rev 126)		Jamey	cv409	XVal Session 44	1	XVal Session 44-Typing - Text-1		2012-07-13 10:10:19.709000
	Edit pad (rev 127)		Frank	cv407	XVal Session 44	1	XVal Session 44-Typing - Text-1		2012-07-13 10:10:20.053000
	Edit pad (rev 128)		Xing	cv400	XVal Session 44	1	XVal Session 44-Typing - Text-1		2012-07-13 10:10:20.072000
	Edit pad (rev 129)		Jamey	cv409	XVal Session 44	1	XVal Session 44-Typing - Text-1		2012-07-13 10:10:20.208000
	Edit pad (rev 130)		Jamey	cv409	XVal Session 44	1	XVal Session 44-Typing - Text-1		2012-07-13 10:10:20.710000
	Edit pad (rev 131)		Xing	cv400	XVal Session 44	1	XVal Session 44-Typing - Text-1		2012-07-13 10:10:20.744000
	Edit pad (rev 132)		Frank	cv407	XVal Session 44	1	XVal Session 44-Typing - Text-1		2012-07-13 10:10:21.032000
	Edit pad (rev 133)		Jamey	cv409	XVal Session 44	1	XVal Session 44-Typing - Text-1		2012-07-13 10:10:21.210000
	Edit pad (rev 134)		Frank	cv407	XVal Session 44	1	XVal Session 44-Typing - Text-1		2012-07-13 10:10:21.543000
	Edit pad (rev 135)		Jamey	cv409	XVal Session 44	1	XVal Session 44-Typing - Text-1		2012-07-13 10:10:21.713000
	Edit pad (rev 136)		Xing	cv400	XVal Session 44	1	XVal Session 44-Typing - Text-1		2012-07-13 10:10:21.839000
	Edit pad (rev 137)		Frank	cv407	XVal Session 44	1	XVal Session 44-Typing - Text-1		2012-07-13 10:10:22.096000
	Edit pad (rev 138)		Jamey	cv409	XVal Session 44	1	XVal Session 44-Typing - Text-1		2012-07-13 10:10:22.212000
	Edit pad (rev 139)		Xing	cv400	XVal Session 44	1	XVal Session 44-Typing - Text-1		2012-07-13 10:10:22.337000
	Edit pad (rev 140)		Frank	cv407	XVal Session 44	1	XVal Session 44-Typing - Text-1		2012-07-13 10:10:22.738000
	Edit pad (rev 141)		Jamey	cv409	XVal Session 44	1	XVal Session 44-Typing - Text-1		2012-07-13 10:10:22.740000
	Edit pad (rev 142)		Xing	cv400	XVal Session 44	1	XVal Session 44-Typing - Text-1		2012-07-13 10:10:22.841000
	Edit pad (rev 143)		Jamey	cv409	XVal Session 44	1	XVal Session 44-Typing - Text-1		2012-07-13 10:10:23.497000
	Edit pad (rev 144)		Xing	cv400	XVal Session 44	1	XVal Session 44-Typing - Text-1		2012-07-13 10:10:23.728000
	Edit pad (rev 145)		Jamey	cv409	XVal Session 44	1	XVal Session 44-Typing - Text-1		2012-07-13 10:10:23.996000
	Edit pad (rev 146)		Frank	cv407	XVal Session 44	1	XVal Session 44-Typing - Text-1		2012-07-13 10:10:25.365000
	Edit pad (rev 147)		Jamey	cv409	XVal Session 44	1	XVal Session 44-Typing - Text-1		2012-07-13 10:10:25.767000
	Edit pad (rev 148)		Frank	cv407	XVal Session 44	1	XVal Session 44-Typing - Text-1		2012-07-13 10:10:26.093000
	Edit pad (rev 149)		Jamey	cv409	XVal Session 44	1	XVal Session 44-Typing - Text-1		2012-07-13 10:10:26.271000
	Edit pad (rev 150)		Xing	cv400	XVal Session 44	1	XVal Session 44-Typing - Text-1		2012-07-13 10:10:26.679000
	Edit pad (rev 151)		Frank	cv407	XVal Session 44	1	XVal Session 44-Typing - Text-1		2012-07-13 10:10:26.793000
	Edit pad (rev 152)		Jamey	cv409	XVal Session 44	1	XVal Session 44-Typing - Text-1		2012-07-13 10:10:26.840000
	Edit pad (rev 153)		Xing	cv400	XVal Session 44	1	XVal Session 44-Typing - Text-1		2012-07-13 10:10:27.178000
	Edit pad (rev 154)		Jamey	cv409	XVal Session 44	1	XVal Session 44-Typing - Text-1		2012-07-13 10:10:27.349000
	Edit pad (rev 155)		Frank	cv407	XVal Session 44	1	XVal Session 44-Typing - Text-1		2012-07-13 10:10:27.500000
	Edit pad (rev 156)		Jamey	cv409	XVal Session 44	1	XVal Session 44-Typing - Text-1		2012-07-13 10:10:27.851000
	Edit pad (rev 157)		Frank	cv407	XVal Session 44	1	XVal Session 44-Typing - Text-1		2012-07-13 10:10:28
	Edit pad (rev 158)		Xing	cv400	XVal Session 44	1	XVal Session 44-Typing - Text-1		2012-07-13 10:10:28.333000
	Edit pad (rev 159)		Jamey	cv409	XVal Session 44	1	XVal Session 44-Typing - Text-1		2012-07-13 10:10:28.350000
	Edit pad (rev 160)		Xing	cv400	XVal Session 44	1	XVal Session 44-Typing - Text-1		2012-07-13 10:10:28.835000
	Edit pad (rev 161)		Jamey	cv409	XVal Session 44	1	XVal Session 44-Typing - Text-1		2012-07-13 10:10:28.870000
	Edit pad (rev 162)		Xing	cv400	XVal Session 44	1	XVal Session 44-Typing - Text-1		2012-07-13 10:10:29.335000
	Edit pad (rev 163)		Frank	cv407	XVal Session 44	1	XVal Session 44-Typing - Text-1		2012-07-13 10:10:29.383000
	Edit pad (rev 164)		Jamey	cv409	XVal Session 44	1	XVal Session 44-Typing - Text-1		2012-07-13 10:10:29.384000
	Edit pad (rev 165)		Xing	cv400	XVal Session 44	1	XVal Session 44-Typing - Text-1		2012-07-13 10:10:29.835000
	Edit pad (rev 166)		Frank	cv407	XVal Session 44	1	XVal Session 44-Typing - Text-1		2012-07-13 10:10:29.887000
	Edit pad (rev 167)		Jamey	cv409	XVal Session 44	1	XVal Session 44-Typing - Text-1		2012-07-13 10:10:29.888000
	Edit pad (rev 168)		Jamey	cv409	XVal Session 44	1	XVal Session 44-Typing - Text-1		2012-07-13 10:10:30.397000
	Edit pad (rev 169)		Frank	cv407	XVal Session 44	1	XVal Session 44-Typing - Text-1		2012-07-13 10:10:30.845000
	Edit pad (rev 170)		Jamey	cv409	XVal Session 44	1	XVal Session 44-Typing - Text-1		2012-07-13 10:10:30.908000
	Edit pad (rev 171)		Frank	cv407	XVal Session 44	1	XVal Session 44-Typing - Text-1		2012-07-13 10:10:31.410000
	Edit pad (rev 172)		Jamey	cv409	XVal Session 44	1	XVal Session 44-Typing - Text-1		2012-07-13 10:10:31.412000
	Edit pad (rev 173)		Xing	cv400	XVal Session 44	1	XVal Session 44-Typing - Text-1		2012-07-13 10:10:31.470000
	Edit pad (rev 174)		Jamey	cv409	XVal Session 44	1	XVal Session 44-Typing - Text-1		2012-07-13 10:10:31.917000
	Edit pad (rev 175)		Xing	cv400	XVal Session 44	1	XVal Session 44-Typing - Text-1		2012-07-13 10:10:31.976000
	Edit pad (rev 176)		Frank	cv407	XVal Session 44	1	XVal Session 44-Typing - Text-1		2012-07-13 10:10:32.253000
	Edit pad (rev 177)		Jamey	cv409	XVal Session 44	1	XVal Session 44-Typing - Text-1		2012-07-13 10:10:32.427000
	Edit pad (rev 178)		Jamey	cv409	XVal Session 44	1	XVal Session 44-Typing - Text-1		2012-07-13 10:10:32.927000
	Edit pad (rev 179)		Frank	cv407	XVal Session 44	1	XVal Session 44-Typing - Text-1		2012-07-13 10:10:33.077000
	Edit pad (rev 180)		Jamey	cv409	XVal Session 44	1	XVal Session 44-Typing - Text-1		2012-07-13 10:10:33.427000
	Edit pad (rev 181)		Frank	cv407	XVal Session 44	1	XVal Session 44-Typing - Text-1		2012-07-13 10:10:33.602000
	Edit pad (rev 182)		Jamey	cv409	XVal Session 44	1	XVal Session 44-Typing - Text-1		2012-07-13 10:10:33.936000
	Edit pad (rev 183)		Xing	cv400	XVal Session 44	1	XVal Session 44-Typing - Text-1		2012-07-13 10:10:33.985000
	Edit pad (rev 184)		Jamey	cv409	XVal Session 44	1	XVal Session 44-Typing - Text-1		2012-07-13 10:10:34.443000
	Edit pad (rev 185)		Jamey	cv409	XVal Session 44	1	XVal Session 44-Typing - Text-1		2012-07-13 10:10:34.958000
	Edit pad (rev 186)		Frank	cv407	XVal Session 44	1	XVal Session 44-Typing - Text-1		2012-07-13 10:10:35.114000
	Edit pad (rev 187)		Jamey	cv409	XVal Session 44	1	XVal Session 44-Typing - Text-1		2012-07-13 10:10:35.460000
	Edit pad (rev 188)		Jamey	cv409	XVal Session 44	1	XVal Session 44-Typing - Text-1		2012-07-13 10:10:35.958000
	Edit pad (rev 189)		Frank	cv407	XVal Session 44	1	XVal Session 44-Typing - Text-1		2012-07-13 10:10:36
	Edit pad (rev 190)		Jamey	cv409	XVal Session 44	1	XVal Session 44-Typing - Text-1		2012-07-13 10:10:36.459000
	Edit pad (rev 191)		Frank	cv407	XVal Session 44	1	XVal Session 44-Typing - Text-1		2012-07-13 10:10:36.504000
	Edit pad (rev 192)		Jamey	cv409	XVal Session 44	1	XVal Session 44-Typing - Text-1		2012-07-13 10:10:36.961000
	Edit pad (rev 193)		Xing	cv400	XVal Session 44	1	XVal Session 44-Typing - Text-1		2012-07-13 10:10:37.035000
	Edit pad (rev 194)		Frank	cv407	XVal Session 44	1	XVal Session 44-Typing - Text-1		2012-07-13 10:10:37.314000
	Edit pad (rev 195)		Jamey	cv409	XVal Session 44	1	XVal Session 44-Typing - Text-1		2012-07-13 10:10:37.460000
	Edit pad (rev 196)		Jamey	cv409	XVal Session 44	1	XVal Session 44-Typing - Text-1		2012-07-13 10:10:37.959000
	Edit pad (rev 197)		Xing	cv400	XVal Session 44	1	XVal Session 44-Typing - Text-1		2012-07-13 10:10:38.103000
	Edit pad (rev 198)		Frank	cv407	XVal Session 44	1	XVal Session 44-Typing - Text-1		2012-07-13 10:10:38.169000
	Edit pad (rev 199)		Jamey	cv409	XVal Session 44	1	XVal Session 44-Typing - Text-1		2012-07-13 10:10:38.460000
	Edit pad (rev 200)		Xing	cv400	XVal Session 44	1	XVal Session 44-Typing - Text-1		2012-07-13 10:10:38.636000
	Edit pad (rev 201)		Jamey	cv409	XVal Session 44	1	XVal Session 44-Typing - Text-1		2012-07-13 10:10:38.961000
	Edit pad (rev 202)		Frank	cv407	XVal Session 44	1	XVal Session 44-Typing - Text-1		2012-07-13 10:10:38.978000
	Edit pad (rev 203)		Xing	cv400	XVal Session 44	1	XVal Session 44-Typing - Text-1		2012-07-13 10:10:39.134000
	Edit pad (rev 204)		Jamey	cv409	XVal Session 44	1	XVal Session 44-Typing - Text-1		2012-07-13 10:10:39.460000
	Edit pad (rev 205)		Frank	cv407	XVal Session 44	1	XVal Session 44-Typing - Text-1		2012-07-13 10:10:39.485000
	Edit pad (rev 206)		Jamey	cv409	XVal Session 44	1	XVal Session 44-Typing - Text-1		2012-07-13 10:10:39.964000
	Edit pad (rev 207)		Xing	cv400	XVal Session 44	1	XVal Session 44-Typing - Text-1		2012-07-13 10:10:40.027000
	Edit pad (rev 208)		Jamey	cv409	XVal Session 44	1	XVal Session 44-Typing - Text-1		2012-07-13 10:10:40.474000
	Edit pad (rev 209)		Xing	cv400	XVal Session 44	1	XVal Session 44-Typing - Text-1		2012-07-13 10:10:40.537000
	Edit pad (rev 210)		Frank	cv407	XVal Session 44	1	XVal Session 44-Typing - Text-1		2012-07-13 10:10:40.539000
	Edit pad (rev 211)		Jamey	cv409	XVal Session 44	1	XVal Session 44-Typing - Text-1		2012-07-13 10:10:40.974000
	Edit pad (rev 212)		Xing	cv400	XVal Session 44	1	XVal Session 44-Typing - Text-1		2012-07-13 10:10:41.039000
	Edit pad (rev 213)		Frank	cv407	XVal Session 44	1	XVal Session 44-Typing - Text-1		2012-07-13 10:10:41.189000
	Edit pad (rev 214)		Jamey	cv409	XVal Session 44	1	XVal Session 44-Typing - Text-1		2012-07-13 10:10:41.474000
	Edit pad (rev 215)		Xing	cv400	XVal Session 44	1	XVal Session 44-Typing - Text-1		2012-07-13 10:10:41.539000
	Edit pad (rev 216)		Frank	cv407	XVal Session 44	1	XVal Session 44-Typing - Text-1		2012-07-13 10:10:41.695000
	Edit pad (rev 217)		Jamey	cv409	XVal Session 44	1	XVal Session 44-Typing - Text-1		2012-07-13 10:10:41.989000
	Edit pad (rev 218)		Frank	cv407	XVal Session 44	1	XVal Session 44-Typing - Text-1		2012-07-13 10:10:42.197000
	Edit pad (rev 219)		Jamey	cv409	XVal Session 44	1	XVal Session 44-Typing - Text-1		2012-07-13 10:10:42.492000
	Edit pad (rev 220)		Frank	cv407	XVal Session 44	1	XVal Session 44-Typing - Text-1		2012-07-13 10:10:42.695000
	Edit pad (rev 221)		Jamey	cv409	XVal Session 44	1	XVal Session 44-Typing - Text-1		2012-07-13 10:10:42.994000
	Edit pad (rev 222)		Jamey	cv409	XVal Session 44	1	XVal Session 44-Typing - Text-1		2012-07-13 10:10:43.495000
	Edit pad (rev 223)		Jamey	cv409	XVal Session 44	1	XVal Session 44-Typing - Text-1		2012-07-13 10:10:43.999000
	Edit pad (rev 224)		Xing	cv400	XVal Session 44	1	XVal Session 44-Typing - Text-1		2012-07-13 10:10:44.485000
	Edit pad (rev 225)		Jamey	cv409	XVal Session 44	1	XVal Session 44-Typing - Text-1		2012-07-13 10:10:44.505000
	Edit pad (rev 226)		Xing	cv400	XVal Session 44	1	XVal Session 44-Typing - Text-1		2012-07-13 10:10:44.991000
	Edit pad (rev 227)		Jamey	cv409	XVal Session 44	1	XVal Session 44-Typing - Text-1		2012-07-13 10:10:45.005000
	Edit pad (rev 228)		Xing	cv400	XVal Session 44	1	XVal Session 44-Typing - Text-1		2012-07-13 10:10:45.491000
	Edit pad (rev 229)		Jamey	cv409	XVal Session 44	1	XVal Session 44-Typing - Text-1		2012-07-13 10:10:45.506000
	Edit pad (rev 230)		Frank	cv407	XVal Session 44	1	XVal Session 44-Typing - Text-1		2012-07-13 10:10:45.717000
	Edit pad (rev 231)		Xing	cv400	XVal Session 44	1	XVal Session 44-Typing - Text-1		2012-07-13 10:10:45.992000
	Edit pad (rev 232)		Jamey	cv409	XVal Session 44	1	XVal Session 44-Typing - Text-1		2012-07-13 10:10:46.023000
	Edit pad (rev 233)		Jamey	cv409	XVal Session 44	1	XVal Session 44-Typing - Text-1		2012-07-13 10:10:46.505000
	Edit pad (rev 234)		Jamey	cv409	XVal Session 44	1	XVal Session 44-Typing - Text-1		2012-07-13 10:10:47.005000
	Edit pad (rev 235)		Jamey	cv409	XVal Session 44	1	XVal Session 44-Typing - Text-1		2012-07-13 10:10:47.505000
	Edit pad (rev 236)		Frank	cv407	XVal Session 44	1	XVal Session 44-Typing - Text-1		2012-07-13 10:10:47.545000
	Edit pad (rev 237)		Jamey	cv409	XVal Session 44	1	XVal Session 44-Typing - Text-1		2012-07-13 10:10:48.013000
	Edit pad (rev 238)		Frank	cv407	XVal Session 44	1	XVal Session 44-Typing - Text-1		2012-07-13 10:10:48.173000
	Edit pad (rev 239)		Frank	cv407	XVal Session 44	1	XVal Session 44-Typing - Text-1		2012-07-13 10:10:48.685000
	Edit pad (rev 240)		Frank	cv407	XVal Session 44	1	XVal Session 44-Typing - Text-1		2012-07-13 10:10:51.169000
	Edit pad (rev 241)		Frank	cv407	XVal Session 44	1	XVal Session 44-Typing - Text-1		2012-07-13 10:10:52.386000
	Edit pad (rev 242)		Frank	cv407	XVal Session 44	1	XVal Session 44-Typing - Text-1		2012-07-13 10:10:53.036000
	Edit pad (rev 243)		Frank	cv407	XVal Session 44	1	XVal Session 44-Typing - Text-1		2012-07-13 10:10:53.566000
	Edit pad (rev 244)		Frank	cv407	XVal Session 44	1	XVal Session 44-Typing - Text-1		2012-07-13 10:10:54.039000
	Edit pad (rev 245)		Frank	cv407	XVal Session 44	1	XVal Session 44-Typing - Text-1		2012-07-13 10:10:54.540000
	Edit pad (rev 246)		Xing	cv400	XVal Session 44	1	XVal Session 44-Typing - Text-1		2012-07-13 10:10:54.581000
	Edit pad (rev 247)		Frank	cv407	XVal Session 44	1	XVal Session 44-Typing - Text-1		2012-07-13 10:10:55.039000
	Edit pad (rev 248)		Xing	cv400	XVal Session 44	1	XVal Session 44-Typing - Text-1		2012-07-13 10:10:55.100000
	Edit pad (rev 249)		Xing	cv400	XVal Session 44	1	XVal Session 44-Typing - Text-1		2012-07-13 10:10:55.692000
	Edit pad (rev 250)		Frank	cv407	XVal Session 44	1	XVal Session 44-Typing - Text-1		2012-07-13 10:10:55.835000
	Edit pad (rev 251)		Xing	cv400	XVal Session 44	1	XVal Session 44-Typing - Text-1		2012-07-13 10:10:56.197000
	Edit pad (rev 252)		Frank	cv407	XVal Session 44	1	XVal Session 44-Typing - Text-1		2012-07-13 10:10:56.336000
	Edit pad (rev 253)		Xing	cv400	XVal Session 44	1	XVal Session 44-Typing - Text-1		2012-07-13 10:10:56.694000
	Edit pad (rev 254)		Xing	cv400	XVal Session 44	1	XVal Session 44-Typing - Text-1		2012-07-13 10:10:57.195000
	Edit pad (rev 255)		Xing	cv400	XVal Session 44	1	XVal Session 44-Typing - Text-1		2012-07-13 10:10:57.708000
	Edit pad (rev 256)		Xing	cv400	XVal Session 44	1	XVal Session 44-Typing - Text-1		2012-07-13 10:10:58.213000
	Edit pad (rev 257)		Frank	cv407	XVal Session 44	1	XVal Session 44-Typing - Text-1		2012-07-13 10:10:58.448000
	Edit pad (rev 258)		Xing	cv400	XVal Session 44	1	XVal Session 44-Typing - Text-1		2012-07-13 10:10:58.714000
	Edit pad (rev 259)		Xing	cv400	XVal Session 44	1	XVal Session 44-Typing - Text-1		2012-07-13 10:10:59.220000
	Edit pad (rev 260)		Xing	cv400	XVal Session 44	1	XVal Session 44-Typing - Text-1		2012-07-13 10:10:59.725000
	Edit pad (rev 261)		Frank	cv407	XVal Session 44	1	XVal Session 44-Typing - Text-1		2012-07-13 10:11:00.090000
	Edit pad (rev 262)		Xing	cv400	XVal Session 44	1	XVal Session 44-Typing - Text-1		2012-07-13 10:11:00.233000
	Edit pad (rev 263)		Xing	cv400	XVal Session 44	1	XVal Session 44-Typing - Text-1		2012-07-13 10:11:00.747000
	Edit pad (rev 264)		Frank	cv407	XVal Session 44	1	XVal Session 44-Typing - Text-1		2012-07-13 10:11:00.964000
	Edit pad (rev 265)		Jamey	cv409	XVal Session 44	1	XVal Session 44-Typing - Text-1		2012-07-13 10:11:01.667000
	Edit pad (rev 266)		Frank	cv407	XVal Session 44	1	XVal Session 44-Typing - Text-1		2012-07-13 10:11:02.046000
	Edit pad (rev 267)		Jamey	cv409	XVal Session 44	1	XVal Session 44-Typing - Text-1		2012-07-13 10:11:02.174000
	Edit pad (rev 268)		Jamey	cv409	XVal Session 44	1	XVal Session 44-Typing - Text-1		2012-07-13 10:11:02.678000
	Edit pad (rev 269)		Frank	cv407	XVal Session 44	1	XVal Session 44-Typing - Text-1		2012-07-13 10:11:02.690000
	Edit pad (rev 270)		Jamey	cv409	XVal Session 44	1	XVal Session 44-Typing - Text-1		2012-07-13 10:11:03.179000
	Edit pad (rev 271)		Frank	cv407	XVal Session 44	1	XVal Session 44-Typing - Text-1		2012-07-13 10:11:03.399000
	Edit pad (rev 272)		Jamey	cv409	XVal Session 44	1	XVal Session 44-Typing - Text-1		2012-07-13 10:11:03.687000
	Edit pad (rev 273)		Frank	cv407	XVal Session 44	1	XVal Session 44-Typing - Text-1		2012-07-13 10:11:03.915000
	Edit pad (rev 274)		Jamey	cv409	XVal Session 44	1	XVal Session 44-Typing - Text-1		2012-07-13 10:11:04.192000
	Edit pad (rev 275)		Frank	cv407	XVal Session 44	1	XVal Session 44-Typing - Text-1		2012-07-13 10:11:04.514000
	Edit pad (rev 276)		Jamey	cv409	XVal Session 44	1	XVal Session 44-Typing - Text-1		2012-07-13 10:11:04.696000
	Edit pad (rev 277)		Frank	cv407	XVal Session 44	1	XVal Session 44-Typing - Text-1		2012-07-13 10:11:05.023000
	Edit pad (rev 278)		Jamey	cv409	XVal Session 44	1	XVal Session 44-Typing - Text-1		2012-07-13 10:11:05.193000
	Edit pad (rev 279)		Frank	cv407	XVal Session 44	1	XVal Session 44-Typing - Text-1		2012-07-13 10:11:05.526000
	Edit pad (rev 280)		Jamey	cv409	XVal Session 44	1	XVal Session 44-Typing - Text-1		2012-07-13 10:11:05.692000
	Edit pad (rev 281)		Frank	cv407	XVal Session 44	1	XVal Session 44-Typing - Text-1		2012-07-13 10:11:06.025000
	Edit pad (rev 282)		Jamey	cv409	XVal Session 44	1	XVal Session 44-Typing - Text-1		2012-07-13 10:11:06.192000
	Edit pad (rev 283)		Frank	cv407	XVal Session 44	1	XVal Session 44-Typing - Text-1		2012-07-13 10:11:06.525000
	Edit pad (rev 284)		Jamey	cv409	XVal Session 44	1	XVal Session 44-Typing - Text-1		2012-07-13 10:11:06.692000
	Edit pad (rev 285)		Frank	cv407	XVal Session 44	1	XVal Session 44-Typing - Text-1		2012-07-13 10:11:07.026000
	Edit pad (rev 286)		Jamey	cv409	XVal Session 44	1	XVal Session 44-Typing - Text-1		2012-07-13 10:11:07.198000
	Edit pad (rev 287)		Frank	cv407	XVal Session 44	1	XVal Session 44-Typing - Text-1		2012-07-13 10:11:07.618000
	Edit pad (rev 288)		Jamey	cv409	XVal Session 44	1	XVal Session 44-Typing - Text-1		2012-07-13 10:11:07.704000
	Edit pad (rev 289)		Frank	cv407	XVal Session 44	1	XVal Session 44-Typing - Text-1		2012-07-13 10:11:08.092000
	Edit pad (rev 290)		Jamey	cv409	XVal Session 44	1	XVal Session 44-Typing - Text-1		2012-07-13 10:11:08.208000
	Edit pad (rev 291)		Jamey	cv409	XVal Session 44	1	XVal Session 44-Typing - Text-1		2012-07-13 10:11:08.714000
	Edit pad (rev 292)		Frank	cv407	XVal Session 44	1	XVal Session 44-Typing - Text-1		2012-07-13 10:11:08.794000
	Edit pad (rev 293)		Jamey	cv409	XVal Session 44	1	XVal Session 44-Typing - Text-1		2012-07-13 10:11:09.220000
	Edit pad (rev 294)		Frank	cv407	XVal Session 44	1	XVal Session 44-Typing - Text-1		2012-07-13 10:11:09.297000
	Edit pad (rev 295)		Jamey	cv409	XVal Session 44	1	XVal Session 44-Typing - Text-1		2012-07-13 10:11:09.727000
	Edit pad (rev 296)		Frank	cv407	XVal Session 44	1	XVal Session 44-Typing - Text-1		2012-07-13 10:11:09.809000
	Edit pad (rev 297)		Frank	cv407	XVal Session 44	1	XVal Session 44-Typing - Text-1		2012-07-13 10:11:10.308000
	Edit pad (rev 298)		Frank	cv407	XVal Session 44	1	XVal Session 44-Typing - Text-1		2012-07-13 10:11:10.804000
	Edit pad (rev 299)		Frank	cv407	XVal Session 44	1	XVal Session 44-Typing - Text-1		2012-07-13 10:11:11.307000
	Edit pad (rev 300)		Frank	cv407	XVal Session 44	1	XVal Session 44-Typing - Text-1		2012-07-13 10:11:11.879000
	Edit pad (rev 301)		Frank	cv407	XVal Session 44	1	XVal Session 44-Typing - Text-1		2012-07-13 10:11:12.391000
	Edit pad (rev 302)		Frank	cv407	XVal Session 44	1	XVal Session 44-Typing - Text-1		2012-07-13 10:11:12.885000
	Edit pad (rev 303)		Jamey	cv409	XVal Session 44	1	XVal Session 44-Typing - Text-1		2012-07-13 10:11:12.920000
	Edit pad (rev 304)		Jamey	cv409	XVal Session 44	1	XVal Session 44-Typing - Text-1		2012-07-13 10:11:13.427000
	Edit pad (rev 305)		Jamey	cv409	XVal Session 44	1	XVal Session 44-Typing - Text-1		2012-07-13 10:11:13.929000
	Edit pad (rev 306)		Xing	cv400	XVal Session 44	1	XVal Session 44-Typing - Text-1		2012-07-13 10:11:14.262000
	Edit pad (rev 307)		Jamey	cv409	XVal Session 44	1	XVal Session 44-Typing - Text-1		2012-07-13 10:11:14.432000
	Edit pad (rev 308)		Frank	cv407	XVal Session 44	1	XVal Session 44-Typing - Text-1		2012-07-13 10:11:14.790000
	Edit pad (rev 309)		Jamey	cv409	XVal Session 44	1	XVal Session 44-Typing - Text-1		2012-07-13 10:11:14.929000
	Edit pad (rev 310)		Jamey	cv409	XVal Session 44	1	XVal Session 44-Typing - Text-1		2012-07-13 10:11:15.428000
	Edit pad (rev 311)		Jamey	cv409	XVal Session 44	1	XVal Session 44-Typing - Text-1		2012-07-13 10:11:15.929000
	Edit pad (rev 312)		Jamey	cv409	XVal Session 44	1	XVal Session 44-Typing - Text-1		2012-07-13 10:11:16.429000
	Edit pad (rev 313)		Xing	cv400	XVal Session 44	1	XVal Session 44-Typing - Text-1		2012-07-13 10:11:16.641000
	Edit pad (rev 314)		Jamey	cv409	XVal Session 44	1	XVal Session 44-Typing - Text-1		2012-07-13 10:11:16.927000
	Edit pad (rev 315)		Xing	cv400	XVal Session 44	1	XVal Session 44-Typing - Text-1		2012-07-13 10:11:17.143000
	Edit pad (rev 316)		Jamey	cv409	XVal Session 44	1	XVal Session 44-Typing - Text-1		2012-07-13 10:11:17.429000
	Edit pad (rev 317)		Jamey	cv409	XVal Session 44	1	XVal Session 44-Typing - Text-1		2012-07-13 10:11:17.928000
	Edit pad (rev 318)		Jamey	cv409	XVal Session 44	1	XVal Session 44-Typing - Text-1		2012-07-13 10:11:18.428000
	Edit pad (rev 319)		Frank	cv407	XVal Session 44	1	XVal Session 44-Typing - Text-1		2012-07-13 10:11:18.646000
	Edit pad (rev 320)		Xing	cv400	XVal Session 44	1	XVal Session 44-Typing - Text-1		2012-07-13 10:11:18.721000
	Edit pad (rev 321)		Jamey	cv409	XVal Session 44	1	XVal Session 44-Typing - Text-1		2012-07-13 10:11:18.927000
	Edit pad (rev 322)		Xing	cv400	XVal Session 44	1	XVal Session 44-Typing - Text-1		2012-07-13 10:11:19.225000
	Edit pad (rev 323)		Jamey	cv409	XVal Session 44	1	XVal Session 44-Typing - Text-1		2012-07-13 10:11:19.428000
	Edit pad (rev 324)		Frank	cv407	XVal Session 44	1	XVal Session 44-Typing - Text-1		2012-07-13 10:11:19.716000
	Edit pad (rev 325)		Xing	cv400	XVal Session 44	1	XVal Session 44-Typing - Text-1		2012-07-13 10:11:19.726000
	Edit pad (rev 326)		Jamey	cv409	XVal Session 44	1	XVal Session 44-Typing - Text-1		2012-07-13 10:11:19.930000
	Edit pad (rev 327)		Xing	cv400	XVal Session 44	1	XVal Session 44-Typing - Text-1		2012-07-13 10:11:20.225000
	Edit pad (rev 328)		Frank	cv407	XVal Session 44	1	XVal Session 44-Typing - Text-1		2012-07-13 10:11:20.369000
	Edit pad (rev 329)		Jamey	cv409	XVal Session 44	1	XVal Session 44-Typing - Text-1		2012-07-13 10:11:20.428000
	Edit pad (rev 330)		Xing	cv400	XVal Session 44	1	XVal Session 44-Typing - Text-1		2012-07-13 10:11:20.725000
	Edit pad (rev 331)		Frank	cv407	XVal Session 44	1	XVal Session 44-Typing - Text-1		2012-07-13 10:11:20.869000
	Edit pad (rev 332)		Jamey	cv409	XVal Session 44	1	XVal Session 44-Typing - Text-1		2012-07-13 10:11:20.928000
	Edit pad (rev 333)		Xing	cv400	XVal Session 44	1	XVal Session 44-Typing - Text-1		2012-07-13 10:11:21.226000
	Edit pad (rev 334)		Jamey	cv409	XVal Session 44	1	XVal Session 44-Typing - Text-1		2012-07-13 10:11:21.442000
	Edit pad (rev 335)		Jamey	cv409	XVal Session 44	1	XVal Session 44-Typing - Text-1		2012-07-13 10:11:21.942000
	Edit pad (rev 336)		Xing	cv400	XVal Session 44	1	XVal Session 44-Typing - Text-1		2012-07-13 10:11:22.225000
	Edit pad (rev 337)		Jamey	cv409	XVal Session 44	1	XVal Session 44-Typing - Text-1		2012-07-13 10:11:22.443000
	Edit pad (rev 338)		Xing	cv400	XVal Session 44	1	XVal Session 44-Typing - Text-1		2012-07-13 10:11:22.726000
	Edit pad (rev 339)		Jamey	cv409	XVal Session 44	1	XVal Session 44-Typing - Text-1		2012-07-13 10:11:22.942000
	Edit pad (rev 340)		Jamey	cv409	XVal Session 44	1	XVal Session 44-Typing - Text-1		2012-07-13 10:11:23.442000
	Edit pad (rev 341)		Xing	cv400	XVal Session 44	1	XVal Session 44-Typing - Text-1		2012-07-13 10:11:23.541000
	Edit pad (rev 342)		Jamey	cv409	XVal Session 44	1	XVal Session 44-Typing - Text-1		2012-07-13 10:11:23.942000
	Edit pad (rev 343)		Xing	cv400	XVal Session 44	1	XVal Session 44-Typing - Text-1		2012-07-13 10:11:24.041000
	Edit pad (rev 344)		Jamey	cv409	XVal Session 44	1	XVal Session 44-Typing - Text-1		2012-07-13 10:11:24.443000
	Edit pad (rev 345)		Xing	cv400	XVal Session 44	1	XVal Session 44-Typing - Text-1		2012-07-13 10:11:24.541000
	Edit pad (rev 346)		Jamey	cv409	XVal Session 44	1	XVal Session 44-Typing - Text-1		2012-07-13 10:11:24.943000
	Edit pad (rev 347)		Xing	cv400	XVal Session 44	1	XVal Session 44-Typing - Text-1		2012-07-13 10:11:25.332000
	Edit pad (rev 348)		Jamey	cv409	XVal Session 44	1	XVal Session 44-Typing - Text-1		2012-07-13 10:11:25.444000
	Edit pad (rev 349)		Frank	cv407	XVal Session 44	1	XVal Session 44-Typing - Text-1		2012-07-13 10:11:25.649000
	Edit pad (rev 350)		Xing	cv400	XVal Session 44	1	XVal Session 44-Typing - Text-1		2012-07-13 10:11:25.835000
	Edit pad (rev 351)		Jamey	cv409	XVal Session 44	1	XVal Session 44-Typing - Text-1		2012-07-13 10:11:25.947000
	Edit pad (rev 352)		Xing	cv400	XVal Session 44	1	XVal Session 44-Typing - Text-1		2012-07-13 10:11:26.335000
	Edit pad (rev 353)		Jamey	cv409	XVal Session 44	1	XVal Session 44-Typing - Text-1		2012-07-13 10:11:26.458000
	Edit pad (rev 354)		Frank	cv407	XVal Session 44	1	XVal Session 44-Typing - Text-1		2012-07-13 10:11:26.684000
	Edit pad (rev 355)		Xing	cv400	XVal Session 44	1	XVal Session 44-Typing - Text-1		2012-07-13 10:11:26.835000
	Edit pad (rev 356)		Jamey	cv409	XVal Session 44	1	XVal Session 44-Typing - Text-1		2012-07-13 10:11:26.958000
	Edit pad (rev 357)		Frank	cv407	XVal Session 44	1	XVal Session 44-Typing - Text-1		2012-07-13 10:11:27.198000
	Edit pad (rev 358)		Jamey	cv409	XVal Session 44	1	XVal Session 44-Typing - Text-1		2012-07-13 10:11:27.651000
	Edit pad (rev 359)		Frank	cv407	XVal Session 44	1	XVal Session 44-Typing - Text-1		2012-07-13 10:11:28.106000
	Edit pad (rev 360)		Xing	cv400	XVal Session 44	1	XVal Session 44-Typing - Text-1		2012-07-13 10:11:28.150000
	Edit pad (rev 361)		Jamey	cv409	XVal Session 44	1	XVal Session 44-Typing - Text-1		2012-07-13 10:11:28.157000
	Edit pad (rev 362)		Xing	cv400	XVal Session 44	1	XVal Session 44-Typing - Text-1		2012-07-13 10:11:28.649000
	Edit pad (rev 363)		Jamey	cv409	XVal Session 44	1	XVal Session 44-Typing - Text-1		2012-07-13 10:11:28.663000
	Edit pad (rev 364)		Xing	cv400	XVal Session 44	1	XVal Session 44-Typing - Text-1		2012-07-13 10:11:29.148000
	Edit pad (rev 365)		Jamey	cv409	XVal Session 44	1	XVal Session 44-Typing - Text-1		2012-07-13 10:11:29.161000
	Edit pad (rev 366)		Xing	cv400	XVal Session 44	1	XVal Session 44-Typing - Text-1		2012-07-13 10:11:29.648000
	Edit pad (rev 367)		Jamey	cv409	XVal Session 44	1	XVal Session 44-Typing - Text-1		2012-07-13 10:11:29.661000
	Edit pad (rev 368)		Xing	cv400	XVal Session 44	1	XVal Session 44-Typing - Text-1		2012-07-13 10:11:30.148000
	Edit pad (rev 369)		Jamey	cv409	XVal Session 44	1	XVal Session 44-Typing - Text-1		2012-07-13 10:11:30.161000
	Edit pad (rev 370)		Jamey	cv409	XVal Session 44	1	XVal Session 44-Typing - Text-1		2012-07-13 10:11:30.680000
	Edit pad (rev 371)		Xing	cv400	XVal Session 44	1	XVal Session 44-Typing - Text-1		2012-07-13 10:11:31.178000
	Edit pad (rev 372)		Jamey	cv409	XVal Session 44	1	XVal Session 44-Typing - Text-1		2012-07-13 10:11:31.180000
	Edit pad (rev 373)		Frank	cv407	XVal Session 44	1	XVal Session 44-Typing - Text-1		2012-07-13 10:11:31.262000
	Edit pad (rev 374)		Xing	cv400	XVal Session 44	1	XVal Session 44-Typing - Text-1		2012-07-13 10:11:31.679000
	Edit pad (rev 375)		Jamey	cv409	XVal Session 44	1	XVal Session 44-Typing - Text-1		2012-07-13 10:11:31.692000
	Edit pad (rev 376)		Jamey	cv409	XVal Session 44	1	XVal Session 44-Typing - Text-1		2012-07-13 10:11:32.193000
	Edit pad (rev 377)		Xing	cv400	XVal Session 44	1	XVal Session 44-Typing - Text-1		2012-07-13 10:11:32.344000
	Edit pad (rev 378)		Jamey	cv409	XVal Session 44	1	XVal Session 44-Typing - Text-1		2012-07-13 10:11:32.701000
	Edit pad (rev 379)		Xing	cv400	XVal Session 44	1	XVal Session 44-Typing - Text-1		2012-07-13 10:11:32.921000
	Edit pad (rev 380)		Frank	cv407	XVal Session 44	1	XVal Session 44-Typing - Text-1		2012-07-13 10:11:33.064000
	Edit pad (rev 381)		Jamey	cv409	XVal Session 44	1	XVal Session 44-Typing - Text-1		2012-07-13 10:11:33.209000
	Edit pad (rev 382)		Xing	cv400	XVal Session 44	1	XVal Session 44-Typing - Text-1		2012-07-13 10:11:33.435000
	Edit pad (rev 383)		Frank	cv407	XVal Session 44	1	XVal Session 44-Typing - Text-1		2012-07-13 10:11:33.570000
	Edit pad (rev 384)		Jamey	cv409	XVal Session 44	1	XVal Session 44-Typing - Text-1		2012-07-13 10:11:33.708000
	Edit pad (rev 385)		Frank	cv407	XVal Session 44	1	XVal Session 44-Typing - Text-1		2012-07-13 10:11:34.076000
	Edit pad (rev 386)		Xing	cv400	XVal Session 44	1	XVal Session 44-Typing - Text-1		2012-07-13 10:11:34.535000
	Edit pad (rev 387)		Frank	cv407	XVal Session 44	1	XVal Session 44-Typing - Text-1		2012-07-13 10:11:34.573000
	Edit pad (rev 388)		Jamey	cv409	XVal Session 44	1	XVal Session 44-Typing - Text-1		2012-07-13 10:11:34.697000
	Edit pad (rev 389)		Jamey	cv409	XVal Session 44	1	XVal Session 44-Typing - Text-1		2012-07-13 10:11:35.229000
	Edit pad (rev 390)		Frank	cv407	XVal Session 44	1	XVal Session 44-Typing - Text-1		2012-07-13 10:11:35.391000
	Edit pad (rev 391)		Xing	cv400	XVal Session 44	1	XVal Session 44-Typing - Text-1		2012-07-13 10:11:35.661000
	Edit pad (rev 392)		Jamey	cv409	XVal Session 44	1	XVal Session 44-Typing - Text-1		2012-07-13 10:11:35.731000
	Edit pad (rev 393)		Frank	cv407	XVal Session 44	1	XVal Session 44-Typing - Text-1		2012-07-13 10:11:35.900000
	Edit pad (rev 394)		Xing	cv400	XVal Session 44	1	XVal Session 44-Typing - Text-1		2012-07-13 10:11:36.178000
	Edit pad (rev 395)		Jamey	cv409	XVal Session 44	1	XVal Session 44-Typing - Text-1		2012-07-13 10:11:36.239000
	Edit pad (rev 396)		Frank	cv407	XVal Session 44	1	XVal Session 44-Typing - Text-1		2012-07-13 10:11:36.398000
	Edit pad (rev 397)		Xing	cv400	XVal Session 44	1	XVal Session 44-Typing - Text-1		2012-07-13 10:11:36.679000
	Edit pad (rev 398)		Jamey	cv409	XVal Session 44	1	XVal Session 44-Typing - Text-1		2012-07-13 10:11:36.756000
	Edit pad (rev 399)		Frank	cv407	XVal Session 44	1	XVal Session 44-Typing - Text-1		2012-07-13 10:11:36.904000
	Edit pad (rev 400)		Xing	cv400	XVal Session 44	1	XVal Session 44-Typing - Text-1		2012-07-13 10:11:37.178000
	Edit pad (rev 401)		Jamey	cv409	XVal Session 44	1	XVal Session 44-Typing - Text-1		2012-07-13 10:11:37.255000
	Edit pad (rev 402)		Frank	cv407	XVal Session 44	1	XVal Session 44-Typing - Text-1		2012-07-13 10:11:37.451000
	Edit pad (rev 403)		Jamey	cv409	XVal Session 44	1	XVal Session 44-Typing - Text-1		2012-07-13 10:11:37.756000
	Edit pad (rev 404)		Frank	cv407	XVal Session 44	1	XVal Session 44-Typing - Text-1		2012-07-13 10:11:37.961000
	Edit pad (rev 405)		Xing	cv400	XVal Session 44	1	XVal Session 44-Typing - Text-1		2012-07-13 10:11:38.020000
	Edit pad (rev 406)		Jamey	cv409	XVal Session 44	1	XVal Session 44-Typing - Text-1		2012-07-13 10:11:38.294000
	Edit pad (rev 407)		Frank	cv407	XVal Session 44	1	XVal Session 44-Typing - Text-1		2012-07-13 10:11:38.464000
	Edit pad (rev 408)		Xing	cv400	XVal Session 44	1	XVal Session 44-Typing - Text-1		2012-07-13 10:11:38.800000
	Edit pad (rev 409)		Jamey	cv409	XVal Session 44	1	XVal Session 44-Typing - Text-1		2012-07-13 10:11:38.802000
	Edit pad (rev 410)		Frank	cv407	XVal Session 44	1	XVal Session 44-Typing - Text-1		2012-07-13 10:11:38.961000
	Edit pad (rev 411)		Jamey	cv409	XVal Session 44	1	XVal Session 44-Typing - Text-1		2012-07-13 10:11:39.302000
	Edit pad (rev 412)		Xing	cv400	XVal Session 44	1	XVal Session 44-Typing - Text-1		2012-07-13 10:11:39.304000
	Edit pad (rev 413)		Frank	cv407	XVal Session 44	1	XVal Session 44-Typing - Text-1		2012-07-13 10:11:39.484000
	Edit pad (rev 414)		Jamey	cv409	XVal Session 44	1	XVal Session 44-Typing - Text-1		2012-07-13 10:11:39.804000
	Edit pad (rev 415)		Xing	cv400	XVal Session 44	1	XVal Session 44-Typing - Text-1		2012-07-13 10:11:39.806000
	Edit pad (rev 416)		Frank	cv407	XVal Session 44	1	XVal Session 44-Typing - Text-1		2012-07-13 10:11:39.978000
	Edit pad (rev 417)		Jamey	cv409	XVal Session 44	1	XVal Session 44-Typing - Text-1		2012-07-13 10:11:40.302000
	Edit pad (rev 418)		Xing	cv400	XVal Session 44	1	XVal Session 44-Typing - Text-1		2012-07-13 10:11:40.304000
	Edit pad (rev 419)		Frank	cv407	XVal Session 44	1	XVal Session 44-Typing - Text-1		2012-07-13 10:11:40.490000
	Edit pad (rev 420)		Jamey	cv409	XVal Session 44	1	XVal Session 44-Typing - Text-1		2012-07-13 10:11:40.802000
	Edit pad (rev 421)		Xing	cv400	XVal Session 44	1	XVal Session 44-Typing - Text-1		2012-07-13 10:11:40.805000
	Edit pad (rev 422)		Frank	cv407	XVal Session 44	1	XVal Session 44-Typing - Text-1		2012-07-13 10:11:41.066000
	Edit pad (rev 423)		Jamey	cv409	XVal Session 44	1	XVal Session 44-Typing - Text-1		2012-07-13 10:11:41.301000
	Edit pad (rev 424)		Xing	cv400	XVal Session 44	1	XVal Session 44-Typing - Text-1		2012-07-13 10:11:41.303000
	Edit pad (rev 425)		Frank	cv407	XVal Session 44	1	XVal Session 44-Typing - Text-1		2012-07-13 10:11:41.571000
	Edit pad (rev 426)		Jamey	cv409	XVal Session 44	1	XVal Session 44-Typing - Text-1		2012-07-13 10:11:41.808000
	Edit pad (rev 427)		Frank	cv407	XVal Session 44	1	XVal Session 44-Typing - Text-1		2012-07-13 10:11:42.073000
	Edit pad (rev 428)		Jamey	cv409	XVal Session 44	1	XVal Session 44-Typing - Text-1		2012-07-13 10:11:42.308000
	Edit pad (rev 429)		Xing	cv400	XVal Session 44	1	XVal Session 44-Typing - Text-1		2012-07-13 10:11:42.427000
	Edit pad (rev 430)		Frank	cv407	XVal Session 44	1	XVal Session 44-Typing - Text-1		2012-07-13 10:11:42.576000
	Edit pad (rev 431)		Jamey	cv409	XVal Session 44	1	XVal Session 44-Typing - Text-1		2012-07-13 10:11:42.808000
	Edit pad (rev 432)		Xing	cv400	XVal Session 44	1	XVal Session 44-Typing - Text-1		2012-07-13 10:11:42.929000
	Edit pad (rev 433)		Frank	cv407	XVal Session 44	1	XVal Session 44-Typing - Text-1		2012-07-13 10:11:43.089000
	Edit pad (rev 434)		Jamey	cv409	XVal Session 44	1	XVal Session 44-Typing - Text-1		2012-07-13 10:11:43.318000
	Edit pad (rev 435)		Frank	cv407	XVal Session 44	1	XVal Session 44-Typing - Text-1		2012-07-13 10:11:43.591000
	Edit pad (rev 436)		Jamey	cv409	XVal Session 44	1	XVal Session 44-Typing - Text-1		2012-07-13 10:11:43.833000
	Edit pad (rev 437)		Jamey	cv409	XVal Session 44	1	XVal Session 44-Typing - Text-1		2012-07-13 10:11:44.333000
	Edit pad (rev 438)		Frank	cv407	XVal Session 44	1	XVal Session 44-Typing - Text-1		2012-07-13 10:11:44.372000
	Edit pad (rev 439)		Jamey	cv409	XVal Session 44	1	XVal Session 44-Typing - Text-1		2012-07-13 10:11:44.833000
	Edit pad (rev 440)		Xing	cv400	XVal Session 44	1	XVal Session 44-Typing - Text-1		2012-07-13 10:11:44.895000
	Edit pad (rev 441)		Jamey	cv409	XVal Session 44	1	XVal Session 44-Typing - Text-1		2012-07-13 10:11:45.333000
	Edit pad (rev 442)		Frank	cv407	XVal Session 44	1	XVal Session 44-Typing - Text-1		2012-07-13 10:11:45.447000
	Edit pad (rev 443)		Jamey	cv409	XVal Session 44	1	XVal Session 44-Typing - Text-1		2012-07-13 10:11:45.833000
	Edit pad (rev 444)		Frank	cv407	XVal Session 44	1	XVal Session 44-Typing - Text-1		2012-07-13 10:11:45.947000
	Edit pad (rev 445)		Jamey	cv409	XVal Session 44	1	XVal Session 44-Typing - Text-1		2012-07-13 10:11:46.333000
	Edit pad (rev 446)		Xing	cv400	XVal Session 44	1	XVal Session 44-Typing - Text-1		2012-07-13 10:11:46.402000
	Edit pad (rev 447)		Frank	cv407	XVal Session 44	1	XVal Session 44-Typing - Text-1		2012-07-13 10:11:46.564000
	Edit pad (rev 448)		Jamey	cv409	XVal Session 44	1	XVal Session 44-Typing - Text-1		2012-07-13 10:11:46.834000
	Edit pad (rev 449)		Xing	cv400	XVal Session 44	1	XVal Session 44-Typing - Text-1		2012-07-13 10:11:46.905000
	Edit pad (rev 450)		Frank	cv407	XVal Session 44	1	XVal Session 44-Typing - Text-1		2012-07-13 10:11:47.071000
	Edit pad (rev 451)		Jamey	cv409	XVal Session 44	1	XVal Session 44-Typing - Text-1		2012-07-13 10:11:47.333000
	Edit pad (rev 452)		Xing	cv400	XVal Session 44	1	XVal Session 44-Typing - Text-1		2012-07-13 10:11:47.413000
	Edit pad (rev 453)		Frank	cv407	XVal Session 44	1	XVal Session 44-Typing - Text-1		2012-07-13 10:11:47.570000
	Edit pad (rev 454)		Frank	cv407	XVal Session 44	1	XVal Session 44-Typing - Text-1		2012-07-13 10:11:48.080000
	Edit pad (rev 455)		Xing	cv400	XVal Session 44	1	XVal Session 44-Typing - Text-1		2012-07-13 10:11:48.150000
	Edit pad (rev 456)		Frank	cv407	XVal Session 44	1	XVal Session 44-Typing - Text-1		2012-07-13 10:11:48.586000
	Edit pad (rev 457)		Jamey	cv409	XVal Session 44	1	XVal Session 44-Typing - Text-1		2012-07-13 10:11:49.004000
	Edit pad (rev 458)		Frank	cv407	XVal Session 44	1	XVal Session 44-Typing - Text-1		2012-07-13 10:11:49.088000
	Edit pad (rev 459)		Xing	cv400	XVal Session 44	1	XVal Session 44-Typing - Text-1		2012-07-13 10:11:49.099000
	Edit pad (rev 460)		Frank	cv407	XVal Session 44	1	XVal Session 44-Typing - Text-1		2012-07-13 10:11:49.585000
	Edit pad (rev 461)		Xing	cv400	XVal Session 44	1	XVal Session 44-Typing - Text-1		2012-07-13 10:11:49.612000
	Edit pad (rev 462)		Jamey	cv409	XVal Session 44	1	XVal Session 44-Typing - Text-1		2012-07-13 10:11:49.649000
	Edit pad (rev 463)		Xing	cv400	XVal Session 44	1	XVal Session 44-Typing - Text-1		2012-07-13 10:11:50.117000
	Edit pad (rev 464)		Jamey	cv409	XVal Session 44	1	XVal Session 44-Typing - Text-1		2012-07-13 10:11:50.172000
	Edit pad (rev 465)		Frank	cv407	XVal Session 44	1	XVal Session 44-Typing - Text-1		2012-07-13 10:11:50.177000
	Edit pad (rev 466)		Xing	cv400	XVal Session 44	1	XVal Session 44-Typing - Text-1		2012-07-13 10:11:50.618000
	Edit pad (rev 467)		Jamey	cv409	XVal Session 44	1	XVal Session 44-Typing - Text-1		2012-07-13 10:11:50.678000
	Edit pad (rev 468)		Frank	cv407	XVal Session 44	1	XVal Session 44-Typing - Text-1		2012-07-13 10:11:50.693000
	Edit pad (rev 469)		Jamey	cv409	XVal Session 44	1	XVal Session 44-Typing - Text-1		2012-07-13 10:11:51.177000
	Edit pad (rev 470)		Frank	cv407	XVal Session 44	1	XVal Session 44-Typing - Text-1		2012-07-13 10:11:51.255000
	Edit pad (rev 471)		Frank	cv407	XVal Session 44	1	XVal Session 44-Typing - Text-1		2012-07-13 10:11:51.743000
	Edit pad (rev 472)		Frank	cv407	XVal Session 44	1	XVal Session 44-Typing - Text-1		2012-07-13 10:11:52.253000
	Edit pad (rev 473)		Xing	cv400	XVal Session 44	1	XVal Session 44-Typing - Text-1		2012-07-13 10:11:52.574000
	Edit pad (rev 474)		Xing	cv400	XVal Session 44	1	XVal Session 44-Typing - Text-1		2012-07-13 10:11:53.481000
	Edit pad (rev 475)		Jamey	cv409	XVal Session 44	1	XVal Session 44-Typing - Text-1		2012-07-13 10:11:53.666000
	Edit pad (rev 476)		Frank	cv407	XVal Session 44	1	XVal Session 44-Typing - Text-1		2012-07-13 10:11:53.887000
	Edit pad (rev 477)		Jamey	cv409	XVal Session 44	1	XVal Session 44-Typing - Text-1		2012-07-13 10:11:54.169000
	Edit pad (rev 478)		Xing	cv400	XVal Session 44	1	XVal Session 44-Typing - Text-1		2012-07-13 10:11:54.450000
	Edit pad (rev 479)		Frank	cv407	XVal Session 44	1	XVal Session 44-Typing - Text-1		2012-07-13 10:11:54.462000
	Edit pad (rev 480)		Jamey	cv409	XVal Session 44	1	XVal Session 44-Typing - Text-1		2012-07-13 10:11:54.686000
	Edit pad (rev 481)		Frank	cv407	XVal Session 44	1	XVal Session 44-Typing - Text-1		2012-07-13 10:11:54.961000
	Edit pad (rev 482)		Xing	cv400	XVal Session 44	1	XVal Session 44-Typing - Text-1		2012-07-13 10:11:55.078000
	Edit pad (rev 483)		Jamey	cv409	XVal Session 44	1	XVal Session 44-Typing - Text-1		2012-07-13 10:11:55.193000
	Edit pad (rev 484)		Frank	cv407	XVal Session 44	1	XVal Session 44-Typing - Text-1		2012-07-13 10:11:55.465000
	Edit pad (rev 485)		Xing	cv400	XVal Session 44	1	XVal Session 44-Typing - Text-1		2012-07-13 10:11:55.584000
	Edit pad (rev 486)		Jamey	cv409	XVal Session 44	1	XVal Session 44-Typing - Text-1		2012-07-13 10:11:55.695000
	Edit pad (rev 487)		Frank	cv407	XVal Session 44	1	XVal Session 44-Typing - Text-1		2012-07-13 10:11:55.965000
	Edit pad (rev 488)		Xing	cv400	XVal Session 44	1	XVal Session 44-Typing - Text-1		2012-07-13 10:11:56.095000
	Edit pad (rev 489)		Jamey	cv409	XVal Session 44	1	XVal Session 44-Typing - Text-1		2012-07-13 10:11:56.194000
	Edit pad (rev 490)		Xing	cv400	XVal Session 44	1	XVal Session 44-Typing - Text-1		2012-07-13 10:11:56.602000
	Edit pad (rev 491)		Jamey	cv409	XVal Session 44	1	XVal Session 44-Typing - Text-1		2012-07-13 10:11:56.694000
	Edit pad (rev 492)		Xing	cv400	XVal Session 44	1	XVal Session 44-Typing - Text-1		2012-07-13 10:11:57.102000
	Edit pad (rev 493)		Jamey	cv409	XVal Session 44	1	XVal Session 44-Typing - Text-1		2012-07-13 10:11:57.196000
	Edit pad (rev 494)		Xing	cv400	XVal Session 44	1	XVal Session 44-Typing - Text-1		2012-07-13 10:11:57.601000
	Edit pad (rev 495)		Jamey	cv409	XVal Session 44	1	XVal Session 44-Typing - Text-1		2012-07-13 10:11:57.713000
	Edit pad (rev 496)		Jamey	cv409	XVal Session 44	1	XVal Session 44-Typing - Text-1		2012-07-13 10:11:58.223000
	Edit pad (rev 497)		Xing	cv400	XVal Session 44	1	XVal Session 44-Typing - Text-1		2012-07-13 10:11:58.622000
	Edit pad (rev 498)		Jamey	cv409	XVal Session 44	1	XVal Session 44-Typing - Text-1		2012-07-13 10:11:58.727000
	Edit pad (rev 499)		Jamey	cv409	XVal Session 44	1	XVal Session 44-Typing - Text-1		2012-07-13 10:11:59.224000
	Edit pad (rev 500)		Frank	cv407	XVal Session 44	1	XVal Session 44-Typing - Text-1		2012-07-13 10:11:59.264000
	Edit pad (rev 501)		Xing	cv400	XVal Session 44	1	XVal Session 44-Typing - Text-1		2012-07-13 10:11:59.321000
	Edit pad (rev 502)		Jamey	cv409	XVal Session 44	1	XVal Session 44-Typing - Text-1		2012-07-13 10:11:59.738000
	Edit pad (rev 503)		Frank	cv407	XVal Session 44	1	XVal Session 44-Typing - Text-1		2012-07-13 10:11:59.773000
	Edit pad (rev 504)		Xing	cv400	XVal Session 44	1	XVal Session 44-Typing - Text-1		2012-07-13 10:11:59.827000
	Edit pad (rev 505)		Jamey	cv409	XVal Session 44	1	XVal Session 44-Typing - Text-1		2012-07-13 10:12:00.239000
	Edit pad (rev 506)		Frank	cv407	XVal Session 44	1	XVal Session 44-Typing - Text-1		2012-07-13 10:12:00.414000
	Edit pad (rev 507)		Jamey	cv409	XVal Session 44	1	XVal Session 44-Typing - Text-1		2012-07-13 10:12:00.739000
	Edit pad (rev 508)		Xing	cv400	XVal Session 44	1	XVal Session 44-Typing - Text-1		2012-07-13 10:12:00.828000
	Edit pad (rev 509)		Frank	cv407	XVal Session 44	1	XVal Session 44-Typing - Text-1		2012-07-13 10:12:01.067000
	Edit pad (rev 510)		Jamey	cv409	XVal Session 44	1	XVal Session 44-Typing - Text-1		2012-07-13 10:12:01.239000
	Edit pad (rev 511)		Xing	cv400	XVal Session 44	1	XVal Session 44-Typing - Text-1		2012-07-13 10:12:01.396000
	Edit pad (rev 512)		Frank	cv407	XVal Session 44	1	XVal Session 44-Typing - Text-1		2012-07-13 10:12:01.663000
	Edit pad (rev 513)		Jamey	cv409	XVal Session 44	1	XVal Session 44-Typing - Text-1		2012-07-13 10:12:01.739000
	Edit pad (rev 514)		Xing	cv400	XVal Session 44	1	XVal Session 44-Typing - Text-1		2012-07-13 10:12:01.898000
	Edit pad (rev 515)		Frank	cv407	XVal Session 44	1	XVal Session 44-Typing - Text-1		2012-07-13 10:12:02.173000
	Edit pad (rev 516)		Jamey	cv409	XVal Session 44	1	XVal Session 44-Typing - Text-1		2012-07-13 10:12:02.239000
	Edit pad (rev 517)		Xing	cv400	XVal Session 44	1	XVal Session 44-Typing - Text-1		2012-07-13 10:12:02.398000
	Edit pad (rev 518)		Frank	cv407	XVal Session 44	1	XVal Session 44-Typing - Text-1		2012-07-13 10:12:02.670000
	Edit pad (rev 519)		Jamey	cv409	XVal Session 44	1	XVal Session 44-Typing - Text-1		2012-07-13 10:12:02.738000
	Edit pad (rev 520)		Frank	cv407	XVal Session 44	1	XVal Session 44-Typing - Text-1		2012-07-13 10:12:03.212000
	Edit pad (rev 521)		Jamey	cv409	XVal Session 44	1	XVal Session 44-Typing - Text-1		2012-07-13 10:12:03.239000
	Edit pad (rev 522)		Frank	cv407	XVal Session 44	1	XVal Session 44-Typing - Text-1		2012-07-13 10:12:03.715000
	Edit pad (rev 523)		Jamey	cv409	XVal Session 44	1	XVal Session 44-Typing - Text-1		2012-07-13 10:12:03.738000
	Edit pad (rev 524)		Xing	cv400	XVal Session 44	1	XVal Session 44-Typing - Text-1		2012-07-13 10:12:03.836000
	Edit pad (rev 525)		Jamey	cv409	XVal Session 44	1	XVal Session 44-Typing - Text-1		2012-07-13 10:12:04.245000
	Edit pad (rev 526)		Frank	cv407	XVal Session 44	1	XVal Session 44-Typing - Text-1		2012-07-13 10:12:04.408000
	Edit pad (rev 527)		Jamey	cv409	XVal Session 44	1	XVal Session 44-Typing - Text-1		2012-07-13 10:12:04.740000
	Edit pad (rev 528)		Xing	cv400	XVal Session 44	1	XVal Session 44-Typing - Text-1		2012-07-13 10:12:04.826000
	Edit pad (rev 529)		Frank	cv407	XVal Session 44	1	XVal Session 44-Typing - Text-1		2012-07-13 10:12:04.915000
	Edit pad (rev 530)		Jamey	cv409	XVal Session 44	1	XVal Session 44-Typing - Text-1		2012-07-13 10:12:05.241000
	Edit pad (rev 531)		Xing	cv400	XVal Session 44	1	XVal Session 44-Typing - Text-1		2012-07-13 10:12:05.334000
	Edit pad (rev 532)		Frank	cv407	XVal Session 44	1	XVal Session 44-Typing - Text-1		2012-07-13 10:12:05.485000
	Edit pad (rev 533)		Jamey	cv409	XVal Session 44	1	XVal Session 44-Typing - Text-1		2012-07-13 10:12:05.738000
	Edit pad (rev 534)		Xing	cv400	XVal Session 44	1	XVal Session 44-Typing - Text-1		2012-07-13 10:12:05.834000
	Edit pad (rev 535)		Frank	cv407	XVal Session 44	1	XVal Session 44-Typing - Text-1		2012-07-13 10:12:05.993000
	Edit pad (rev 536)		Jamey	cv409	XVal Session 44	1	XVal Session 44-Typing - Text-1		2012-07-13 10:12:06.239000
	Edit pad (rev 537)		Jamey	cv409	XVal Session 44	1	XVal Session 44-Typing - Text-1		2012-07-13 10:12:06.747000
	Edit pad (rev 538)		Xing	cv400	XVal Session 44	1	XVal Session 44-Typing - Text-1		2012-07-13 10:12:06.783000
	Edit pad (rev 539)		Frank	cv407	XVal Session 44	1	XVal Session 44-Typing - Text-1		2012-07-13 10:12:07.179000
	Edit pad (rev 540)		Xing	cv400	XVal Session 44	1	XVal Session 44-Typing - Text-1		2012-07-13 10:12:07.289000
	Edit pad (rev 541)		Frank	cv407	XVal Session 44	1	XVal Session 44-Typing - Text-1		2012-07-13 10:12:07.684000
	Edit pad (rev 542)		Jamey	cv409	XVal Session 44	1	XVal Session 44-Typing - Text-1		2012-07-13 10:12:07.688000
	Edit pad (rev 543)		Xing	cv400	XVal Session 44	1	XVal Session 44-Typing - Text-1		2012-07-13 10:12:07.788000
	Edit pad (rev 544)		Jamey	cv409	XVal Session 44	1	XVal Session 44-Typing - Text-1		2012-07-13 10:12:08.317000
	Edit pad (rev 545)		Frank	cv407	XVal Session 44	1	XVal Session 44-Typing - Text-1		2012-07-13 10:12:08.613000
	Edit pad (rev 546)		Jamey	cv409	XVal Session 44	1	XVal Session 44-Typing - Text-1		2012-07-13 10:12:08.816000
	Edit pad (rev 547)		Xing	cv400	XVal Session 44	1	XVal Session 44-Typing - Text-1		2012-07-13 10:12:08.879000
	Edit pad (rev 548)		Jamey	cv409	XVal Session 44	1	XVal Session 44-Typing - Text-1		2012-07-13 10:12:09.319000
	Edit pad (rev 549)		Frank	cv407	XVal Session 44	1	XVal Session 44-Typing - Text-1		2012-07-13 10:12:09.335000
	Edit pad (rev 550)		Xing	cv400	XVal Session 44	1	XVal Session 44-Typing - Text-1		2012-07-13 10:12:09.384000
	Edit pad (rev 551)		Jamey	cv409	XVal Session 44	1	XVal Session 44-Typing - Text-1		2012-07-13 10:12:09.818000
	Edit pad (rev 552)		Xing	cv400	XVal Session 44	1	XVal Session 44-Typing - Text-1		2012-07-13 10:12:09.890000
	Edit pad (rev 553)		Frank	cv407	XVal Session 44	1	XVal Session 44-Typing - Text-1		2012-07-13 10:12:09.992000
	Edit pad (rev 554)		Jamey	cv409	XVal Session 44	1	XVal Session 44-Typing - Text-1		2012-07-13 10:12:10.317000
	Edit pad (rev 555)		Xing	cv400	XVal Session 44	1	XVal Session 44-Typing - Text-1		2012-07-13 10:12:10.397000
	Edit pad (rev 556)		Jamey	cv409	XVal Session 44	1	XVal Session 44-Typing - Text-1		2012-07-13 10:12:10.818000
	Edit pad (rev 557)		Xing	cv400	XVal Session 44	1	XVal Session 44-Typing - Text-1		2012-07-13 10:12:10.897000
	Edit pad (rev 558)		Jamey	cv409	XVal Session 44	1	XVal Session 44-Typing - Text-1		2012-07-13 10:12:11.318000
	Edit pad (rev 559)		Frank	cv407	XVal Session 44	1	XVal Session 44-Typing - Text-1		2012-07-13 10:12:11.814000
	Edit pad (rev 560)		Jamey	cv409	XVal Session 44	1	XVal Session 44-Typing - Text-1		2012-07-13 10:12:11.819000
	Edit pad (rev 561)		Frank	cv407	XVal Session 44	1	XVal Session 44-Typing - Text-1		2012-07-13 10:12:12.323000
	Edit pad (rev 562)		Jamey	cv409	XVal Session 44	1	XVal Session 44-Typing - Text-1		2012-07-13 10:12:12.324000
	Edit pad (rev 563)		Jamey	cv409	XVal Session 44	1	XVal Session 44-Typing - Text-1		2012-07-13 10:12:12.817000
	Edit pad (rev 564)		Frank	cv407	XVal Session 44	1	XVal Session 44-Typing - Text-1		2012-07-13 10:12:12.931000
	Edit pad (rev 565)		Frank	cv407	XVal Session 44	1	XVal Session 44-Typing - Text-1		2012-07-13 10:12:13.768000
	Edit pad (rev 566)		Frank	cv407	XVal Session 44	1	XVal Session 44-Typing - Text-1		2012-07-13 10:12:14.281000
	Edit pad (rev 567)		Frank	cv407	XVal Session 44	1	XVal Session 44-Typing - Text-1		2012-07-13 10:12:14.774000
	Edit pad (rev 568)		Jamey	cv409	XVal Session 44	1	XVal Session 44-Typing - Text-1		2012-07-13 10:12:15.662000
	Edit pad (rev 569)		Jamey	cv409	XVal Session 44	1	XVal Session 44-Typing - Text-1		2012-07-13 10:12:16.161000
	Edit pad (rev 570)		Frank	cv407	XVal Session 44	1	XVal Session 44-Typing - Text-1		2012-07-13 10:12:16.301000
	Edit pad (rev 571)		Jamey	cv409	XVal Session 44	1	XVal Session 44-Typing - Text-1		2012-07-13 10:12:16.662000
	Edit pad (rev 572)		Xing	cv400	XVal Session 44	1	XVal Session 44-Typing - Text-1		2012-07-13 10:12:16.802000
	Edit pad (rev 573)		Frank	cv407	XVal Session 44	1	XVal Session 44-Typing - Text-1		2012-07-13 10:12:17.095000
	Edit pad (rev 574)		Jamey	cv409	XVal Session 44	1	XVal Session 44-Typing - Text-1		2012-07-13 10:12:17.161000
	Edit pad (rev 575)		Frank	cv407	XVal Session 44	1	XVal Session 44-Typing - Text-1		2012-07-13 10:12:17.603000
	Edit pad (rev 576)		Jamey	cv409	XVal Session 44	1	XVal Session 44-Typing - Text-1		2012-07-13 10:12:18.066000
	Edit pad (rev 577)		Xing	cv400	XVal Session 44	1	XVal Session 44-Typing - Text-1		2012-07-13 10:12:18.527000
	Edit pad (rev 578)		Jamey	cv409	XVal Session 44	1	XVal Session 44-Typing - Text-1		2012-07-13 10:12:18.568000
	Edit pad (rev 579)		Jamey	cv409	XVal Session 44	1	XVal Session 44-Typing - Text-1		2012-07-13 10:12:19.067000
	Edit pad (rev 580)		Frank	cv407	XVal Session 44	1	XVal Session 44-Typing - Text-1		2012-07-13 10:12:19.069000
	Edit pad (rev 581)		Xing	cv400	XVal Session 44	1	XVal Session 44-Typing - Text-1		2012-07-13 10:12:19.510000
	Edit pad (rev 582)		Frank	cv407	XVal Session 44	1	XVal Session 44-Typing - Text-1		2012-07-13 10:12:19.573000
	Edit pad (rev 583)		Jamey	cv409	XVal Session 44	1	XVal Session 44-Typing - Text-1		2012-07-13 10:12:19.579000
	Edit pad (rev 584)		Xing	cv400	XVal Session 44	1	XVal Session 44-Typing - Text-1		2012-07-13 10:12:20.014000
	Edit pad (rev 585)		Jamey	cv409	XVal Session 44	1	XVal Session 44-Typing - Text-1		2012-07-13 10:12:20.085000
	Edit pad (rev 586)		Xing	cv400	XVal Session 44	1	XVal Session 44-Typing - Text-1		2012-07-13 10:12:20.524000
	Edit pad (rev 587)		Jamey	cv409	XVal Session 44	1	XVal Session 44-Typing - Text-1		2012-07-13 10:12:20.590000
	Edit pad (rev 588)		Frank	cv407	XVal Session 44	1	XVal Session 44-Typing - Text-1		2012-07-13 10:12:20.661000
	Edit pad (rev 589)		Xing	cv400	XVal Session 44	1	XVal Session 44-Typing - Text-1		2012-07-13 10:12:21.024000
	Edit pad (rev 590)		Jamey	cv409	XVal Session 44	1	XVal Session 44-Typing - Text-1		2012-07-13 10:12:21.088000
	Edit pad (rev 591)		Xing	cv400	XVal Session 44	1	XVal Session 44-Typing - Text-1		2012-07-13 10:12:21.523000
	Edit pad (rev 592)		Jamey	cv409	XVal Session 44	1	XVal Session 44-Typing - Text-1		2012-07-13 10:12:21.609000
	Edit pad (rev 593)		Xing	cv400	XVal Session 44	1	XVal Session 44-Typing - Text-1		2012-07-13 10:12:22.025000
	Edit pad (rev 594)		Jamey	cv409	XVal Session 44	1	XVal Session 44-Typing - Text-1		2012-07-13 10:12:22.122000
	Edit pad (rev 595)		Xing	cv400	XVal Session 44	1	XVal Session 44-Typing - Text-1		2012-07-13 10:12:22.538000
	Edit pad (rev 596)		Jamey	cv409	XVal Session 44	1	XVal Session 44-Typing - Text-1		2012-07-13 10:12:22.625000
	Edit pad (rev 597)		Jamey	cv409	XVal Session 44	1	XVal Session 44-Typing - Text-1		2012-07-13 10:12:23.131000
	Edit pad (rev 598)		Xing	cv400	XVal Session 44	1	XVal Session 44-Typing - Text-1		2012-07-13 10:12:23.343000
	Edit pad (rev 599)		Jamey	cv409	XVal Session 44	1	XVal Session 44-Typing - Text-1		2012-07-13 10:12:23.629000
	Edit pad (rev 600)		Xing	cv400	XVal Session 44	1	XVal Session 44-Typing - Text-1		2012-07-13 10:12:23.851000
	Edit pad (rev 601)		Jamey	cv409	XVal Session 44	1	XVal Session 44-Typing - Text-1		2012-07-13 10:12:24.130000
	Edit pad (rev 602)		Jamey	cv409	XVal Session 44	1	XVal Session 44-Typing - Text-1		2012-07-13 10:12:24.629000
	Edit pad (rev 603)		Xing	cv400	XVal Session 44	1	XVal Session 44-Typing - Text-1		2012-07-13 10:12:24.806000
	Edit pad (rev 604)		Jamey	cv409	XVal Session 44	1	XVal Session 44-Typing - Text-1		2012-07-13 10:12:25.136000
	Edit pad (rev 605)		Frank	cv407	XVal Session 44	1	XVal Session 44-Typing - Text-1		2012-07-13 10:12:25.468000
	Edit pad (rev 606)		Xing	cv400	XVal Session 44	1	XVal Session 44-Typing - Text-1		2012-07-13 10:12:25.519000
	Edit pad (rev 607)		Jamey	cv409	XVal Session 44	1	XVal Session 44-Typing - Text-1		2012-07-13 10:12:25.635000
	Edit pad (rev 608)		Jamey	cv409	XVal Session 44	1	XVal Session 44-Typing - Text-1		2012-07-13 10:12:26.181000
	Edit pad (rev 609)		Frank	cv407	XVal Session 44	1	XVal Session 44-Typing - Text-1		2012-07-13 10:12:26.452000
	Edit pad (rev 610)		Frank	cv407	XVal Session 44	1	XVal Session 44-Typing - Text-1		2012-07-13 10:12:26.961000
	Edit pad (rev 611)		Jamey	cv409	XVal Session 44	1	XVal Session 44-Typing - Text-1		2012-07-13 10:12:27.381000
	Edit pad (rev 612)		Frank	cv407	XVal Session 44	1	XVal Session 44-Typing - Text-1		2012-07-13 10:12:27.462000
	Edit pad (rev 613)		Xing	cv400	XVal Session 44	1	XVal Session 44-Typing - Text-1		2012-07-13 10:12:27.677000
	Edit pad (rev 614)		Frank	cv407	XVal Session 44	1	XVal Session 44-Typing - Text-1		2012-07-13 10:12:27.961000
	Edit pad (rev 615)		Jamey	cv409	XVal Session 44	1	XVal Session 44-Typing - Text-1		2012-07-13 10:12:28.049000
	Edit pad (rev 616)		Xing	cv400	XVal Session 44	1	XVal Session 44-Typing - Text-1		2012-07-13 10:12:28.500000
	Edit pad (rev 617)		Jamey	cv409	XVal Session 44	1	XVal Session 44-Typing - Text-1		2012-07-13 10:12:28.553000
	Edit pad (rev 618)		Frank	cv407	XVal Session 44	1	XVal Session 44-Typing - Text-1		2012-07-13 10:12:28.899000
	Edit pad (rev 619)		Xing	cv400	XVal Session 44	1	XVal Session 44-Typing - Text-1		2012-07-13 10:12:29.007000
	Edit pad (rev 620)		Jamey	cv409	XVal Session 44	1	XVal Session 44-Typing - Text-1		2012-07-13 10:12:29.087000
	Edit pad (rev 621)		Frank	cv407	XVal Session 44	1	XVal Session 44-Typing - Text-1		2012-07-13 10:12:29.410000
	Edit pad (rev 622)		Xing	cv400	XVal Session 44	1	XVal Session 44-Typing - Text-1		2012-07-13 10:12:29.514000
	Edit pad (rev 623)		Frank	cv407	XVal Session 44	1	XVal Session 44-Typing - Text-1		2012-07-13 10:12:30.004000
	Edit pad (rev 624)		Xing	cv400	XVal Session 44	1	XVal Session 44-Typing - Text-1		2012-07-13 10:12:30.024000
	Edit pad (rev 625)		Jamey	cv409	XVal Session 44	1	XVal Session 44-Typing - Text-1		2012-07-13 10:12:30.186000
	Edit pad (rev 626)		Xing	cv400	XVal Session 44	1	XVal Session 44-Typing - Text-1		2012-07-13 10:12:30.522000
	Edit pad (rev 627)		Jamey	cv409	XVal Session 44	1	XVal Session 44-Typing - Text-1		2012-07-13 10:12:30.838000
	Edit pad (rev 628)		Frank	cv407	XVal Session 44	1	XVal Session 44-Typing - Text-1		2012-07-13 10:12:30.988000
	Edit pad (rev 629)		Xing	cv400	XVal Session 44	1	XVal Session 44-Typing - Text-1		2012-07-13 10:12:31.023000
	Edit pad (rev 630)		Xing	cv400	XVal Session 44	1	XVal Session 44-Typing - Text-1		2012-07-13 10:12:31.523000
	Edit pad (rev 631)		Jamey	cv409	XVal Session 44	1	XVal Session 44-Typing - Text-1		2012-07-13 10:12:31.741000
	Edit pad (rev 632)		Xing	cv400	XVal Session 44	1	XVal Session 44-Typing - Text-1		2012-07-13 10:12:32.022000
	Edit pad (rev 633)		Frank	cv407	XVal Session 44	1	XVal Session 44-Typing - Text-1		2012-07-13 10:12:32.509000
	Edit pad (rev 634)		Xing	cv400	XVal Session 44	1	XVal Session 44-Typing - Text-1		2012-07-13 10:12:32.522000
	Edit pad (rev 635)		Xing	cv400	XVal Session 44	1	XVal Session 44-Typing - Text-1		2012-07-13 10:12:33.024000
	Edit pad (rev 636)		Frank	cv407	XVal Session 44	1	XVal Session 44-Typing - Text-1		2012-07-13 10:12:33.064000
	Edit pad (rev 637)		Xing	cv400	XVal Session 44	1	XVal Session 44-Typing - Text-1		2012-07-13 10:12:33.522000
	Edit pad (rev 638)		Frank	cv407	XVal Session 44	1	XVal Session 44-Typing - Text-1		2012-07-13 10:12:33.764000
	Edit pad (rev 639)		Xing	cv400	XVal Session 44	1	XVal Session 44-Typing - Text-1		2012-07-13 10:12:34.360000
	Edit pad (rev 640)		Frank	cv407	XVal Session 44	1	XVal Session 44-Typing - Text-1		2012-07-13 10:12:34.480000
	Edit pad (rev 641)		Jamey	cv409	XVal Session 44	1	XVal Session 44-Typing - Text-1		2012-07-13 10:12:34.966000
	Edit pad (rev 642)		Frank	cv407	XVal Session 44	1	XVal Session 44-Typing - Text-1		2012-07-13 10:12:35.160000
	Edit pad (rev 643)		Jamey	cv409	XVal Session 44	1	XVal Session 44-Typing - Text-1		2012-07-13 10:12:35.477000
	Edit pad (rev 644)		Jamey	cv409	XVal Session 44	1	XVal Session 44-Typing - Text-1		2012-07-13 10:12:35.991000
	Edit pad (rev 645)		Jamey	cv409	XVal Session 44	1	XVal Session 44-Typing - Text-1		2012-07-13 10:12:36.490000
	Edit pad (rev 646)		Frank	cv407	XVal Session 44	1	XVal Session 44-Typing - Text-1		2012-07-13 10:12:36.769000
	Edit pad (rev 647)		Jamey	cv409	XVal Session 44	1	XVal Session 44-Typing - Text-1		2012-07-13 10:12:36.989000
	Edit pad (rev 648)		Jamey	cv409	XVal Session 44	1	XVal Session 44-Typing - Text-1		2012-07-13 10:12:37.489000
	Edit pad (rev 649)		Jamey	cv409	XVal Session 44	1	XVal Session 44-Typing - Text-1		2012-07-13 10:12:37.989000
	Edit pad (rev 650)		Frank	cv407	XVal Session 44	1	XVal Session 44-Typing - Text-1		2012-07-13 10:12:38.030000
	Edit pad (rev 651)		Jamey	cv409	XVal Session 44	1	XVal Session 44-Typing - Text-1		2012-07-13 10:12:38.489000
	Edit pad (rev 652)		Frank	cv407	XVal Session 44	1	XVal Session 44-Typing - Text-1		2012-07-13 10:12:38.657000
	Edit pad (rev 653)		Xing	cv400	XVal Session 44	1	XVal Session 44-Typing - Text-1		2012-07-13 10:12:38.895000
	Edit pad (rev 654)		Jamey	cv409	XVal Session 44	1	XVal Session 44-Typing - Text-1		2012-07-13 10:12:38.990000
	Edit pad (rev 655)		Frank	cv407	XVal Session 44	1	XVal Session 44-Typing - Text-1		2012-07-13 10:12:39.302000
	Edit pad (rev 656)		Xing	cv400	XVal Session 44	1	XVal Session 44-Typing - Text-1		2012-07-13 10:12:39.397000
	Edit pad (rev 657)		Jamey	cv409	XVal Session 44	1	XVal Session 44-Typing - Text-1		2012-07-13 10:12:39.490000
	Edit pad (rev 658)		Xing	cv400	XVal Session 44	1	XVal Session 44-Typing - Text-1		2012-07-13 10:12:39.897000
	Edit pad (rev 659)		Jamey	cv409	XVal Session 44	1	XVal Session 44-Typing - Text-1		2012-07-13 10:12:39.990000
	Edit pad (rev 660)		Xing	cv400	XVal Session 44	1	XVal Session 44-Typing - Text-1		2012-07-13 10:12:40.398000
	Edit pad (rev 661)		Jamey	cv409	XVal Session 44	1	XVal Session 44-Typing - Text-1		2012-07-13 10:12:40.514000
	Edit pad (rev 662)		Frank	cv407	XVal Session 44	1	XVal Session 44-Typing - Text-1		2012-07-13 10:12:40.975000
	Edit pad (rev 663)		Jamey	cv409	XVal Session 44	1	XVal Session 44-Typing - Text-1		2012-07-13 10:12:40.990000
	Edit pad (rev 664)		Jamey	cv409	XVal Session 44	1	XVal Session 44-Typing - Text-1		2012-07-13 10:12:41.490000
	Edit pad (rev 665)		Jamey	cv409	XVal Session 44	1	XVal Session 44-Typing - Text-1		2012-07-13 10:12:41.990000
	Edit pad (rev 666)		Frank	cv407	XVal Session 44	1	XVal Session 44-Typing - Text-1		2012-07-13 10:12:42.165000
	Edit pad (rev 667)		Xing	cv400	XVal Session 44	1	XVal Session 44-Typing - Text-1		2012-07-13 10:12:42.350000
	Edit pad (rev 668)		Jamey	cv409	XVal Session 44	1	XVal Session 44-Typing - Text-1		2012-07-13 10:12:42.490000
	Edit pad (rev 669)		Frank	cv407	XVal Session 44	1	XVal Session 44-Typing - Text-1		2012-07-13 10:12:42.665000
	Edit pad (rev 670)		Jamey	cv409	XVal Session 44	1	XVal Session 44-Typing - Text-1		2012-07-13 10:12:42.991000
	Edit pad (rev 671)		Xing	cv400	XVal Session 44	1	XVal Session 44-Typing - Text-1		2012-07-13 10:12:43.294000
	Edit pad (rev 672)		Jamey	cv409	XVal Session 44	1	XVal Session 44-Typing - Text-1		2012-07-13 10:12:43.489000
	Edit pad (rev 673)		Jamey	cv409	XVal Session 44	1	XVal Session 44-Typing - Text-1		2012-07-13 10:12:44.002000
	Edit pad (rev 674)		Xing	cv400	XVal Session 44	1	XVal Session 44-Typing - Text-1		2012-07-13 10:12:44.026000
	Edit pad (rev 675)		Jamey	cv409	XVal Session 44	1	XVal Session 44-Typing - Text-1		2012-07-13 10:12:44.492000
	Edit pad (rev 676)		Xing	cv400	XVal Session 44	1	XVal Session 44-Typing - Text-1		2012-07-13 10:12:44.588000
	Edit pad (rev 677)		Jamey	cv409	XVal Session 44	1	XVal Session 44-Typing - Text-1		2012-07-13 10:12:44.989000
	Edit pad (rev 678)		Jamey	cv409	XVal Session 44	1	XVal Session 44-Typing - Text-1		2012-07-13 10:12:45.496000
	Edit pad (rev 679)		Frank	cv407	XVal Session 44	1	XVal Session 44-Typing - Text-1		2012-07-13 10:12:45.647000
	Edit pad (rev 680)		Jamey	cv409	XVal Session 44	1	XVal Session 44-Typing - Text-1		2012-07-13 10:12:46.005000
	Edit pad (rev 681)		Frank	cv407	XVal Session 44	1	XVal Session 44-Typing - Text-1		2012-07-13 10:12:46.149000
	Edit pad (rev 682)		Jamey	cv409	XVal Session 44	1	XVal Session 44-Typing - Text-1		2012-07-13 10:12:46.514000
	Edit pad (rev 683)		Frank	cv407	XVal Session 44	1	XVal Session 44-Typing - Text-1		2012-07-13 10:12:46.668000
	Edit pad (rev 684)		Frank	cv407	XVal Session 44	1	XVal Session 44-Typing - Text-1		2012-07-13 10:12:47.181000
	Edit pad (rev 685)		Xing	cv400	XVal Session 44	1	XVal Session 44-Typing - Text-1		2012-07-13 10:12:47.247000
	Edit pad (rev 686)		Jamey	cv409	XVal Session 44	1	XVal Session 44-Typing - Text-1		2012-07-13 10:12:47.691000
	Edit pad (rev 687)		Frank	cv407	XVal Session 44	1	XVal Session 44-Typing - Text-1		2012-07-13 10:12:47.843000
	Edit pad (rev 688)		Xing	cv400	XVal Session 44	1	XVal Session 44-Typing - Text-1		2012-07-13 10:12:48.069000
	Edit pad (rev 689)		Jamey	cv409	XVal Session 44	1	XVal Session 44-Typing - Text-1		2012-07-13 10:12:48.201000
	Edit pad (rev 690)		Xing	cv400	XVal Session 44	1	XVal Session 44-Typing - Text-1		2012-07-13 10:12:48.569000
	Edit pad (rev 691)		Jamey	cv409	XVal Session 44	1	XVal Session 44-Typing - Text-1		2012-07-13 10:12:48.717000
	Edit pad (rev 692)		Jamey	cv409	XVal Session 44	1	XVal Session 44-Typing - Text-1		2012-07-13 10:12:49.223000
	Edit pad (rev 693)		Jamey	cv409	XVal Session 44	1	XVal Session 44-Typing - Text-1		2012-07-13 10:12:49.732000
	Edit pad (rev 694)		Frank	cv407	XVal Session 44	1	XVal Session 44-Typing - Text-1		2012-07-13 10:12:49.877000
	Edit pad (rev 695)		Xing	cv400	XVal Session 44	1	XVal Session 44-Typing - Text-1		2012-07-13 10:12:50
	Edit pad (rev 696)		Jamey	cv409	XVal Session 44	1	XVal Session 44-Typing - Text-1		2012-07-13 10:12:50.239000
	Edit pad (rev 697)		Frank	cv407	XVal Session 44	1	XVal Session 44-Typing - Text-1		2012-07-13 10:12:50.625000
	Edit pad (rev 698)		Jamey	cv409	XVal Session 44	1	XVal Session 44-Typing - Text-1		2012-07-13 10:12:50.738000
	Edit pad (rev 699)		Xing	cv400	XVal Session 44	1	XVal Session 44-Typing - Text-1		2012-07-13 10:12:50.825000
	Edit pad (rev 700)		Jamey	cv409	XVal Session 44	1	XVal Session 44-Typing - Text-1		2012-07-13 10:12:51.241000
	Edit pad (rev 701)		Frank	cv407	XVal Session 44	1	XVal Session 44-Typing - Text-1		2012-07-13 10:12:51.399000
	Edit pad (rev 702)		Xing	cv400	XVal Session 44	1	XVal Session 44-Typing - Text-1		2012-07-13 10:12:51.471000
	Edit pad (rev 703)		Jamey	cv409	XVal Session 44	1	XVal Session 44-Typing - Text-1		2012-07-13 10:12:51.739000
	Edit pad (rev 704)		Frank	cv407	XVal Session 44	1	XVal Session 44-Typing - Text-1		2012-07-13 10:12:52.052000
	Edit pad (rev 705)		Jamey	cv409	XVal Session 44	1	XVal Session 44-Typing - Text-1		2012-07-13 10:12:52.240000
	Edit pad (rev 706)		Frank	cv407	XVal Session 44	1	XVal Session 44-Typing - Text-1		2012-07-13 10:12:52.540000
	Edit pad (rev 707)		Jamey	cv409	XVal Session 44	1	XVal Session 44-Typing - Text-1		2012-07-13 10:12:52.746000
	Edit pad (rev 708)		Frank	cv407	XVal Session 44	1	XVal Session 44-Typing - Text-1		2012-07-13 10:12:53.045000
	Edit pad (rev 709)		Jamey	cv409	XVal Session 44	1	XVal Session 44-Typing - Text-1		2012-07-13 10:12:53.255000
	Edit pad (rev 710)		Frank	cv407	XVal Session 44	1	XVal Session 44-Typing - Text-1		2012-07-13 10:12:53.562000
	Edit pad (rev 711)		Jamey	cv409	XVal Session 44	1	XVal Session 44-Typing - Text-1		2012-07-13 10:12:53.754000
	Edit pad (rev 712)		Xing	cv400	XVal Session 44	1	XVal Session 44-Typing - Text-1		2012-07-13 10:12:53.982000
	Edit pad (rev 713)		Frank	cv407	XVal Session 44	1	XVal Session 44-Typing - Text-1		2012-07-13 10:12:54.058000
	Edit pad (rev 714)		Jamey	cv409	XVal Session 44	1	XVal Session 44-Typing - Text-1		2012-07-13 10:12:54.450000
	Edit pad (rev 715)		Xing	cv400	XVal Session 44	1	XVal Session 44-Typing - Text-1		2012-07-13 10:12:54.491000
	Edit pad (rev 716)		Frank	cv407	XVal Session 44	1	XVal Session 44-Typing - Text-1		2012-07-13 10:12:54.922000
	Edit pad (rev 717)		Jamey	cv409	XVal Session 44	1	XVal Session 44-Typing - Text-1		2012-07-13 10:12:54.958000
	Edit pad (rev 718)		Jamey	cv409	XVal Session 44	1	XVal Session 44-Typing - Text-1		2012-07-13 10:12:55.553000
	Edit pad (rev 719)		Frank	cv407	XVal Session 44	1	XVal Session 44-Typing - Text-1		2012-07-13 10:12:55.775000
	Edit pad (rev 720)		Jamey	cv409	XVal Session 44	1	XVal Session 44-Typing - Text-1		2012-07-13 10:12:56.052000
	Edit pad (rev 721)		Xing	cv400	XVal Session 44	1	XVal Session 44-Typing - Text-1		2012-07-13 10:12:56.199000
	Edit pad (rev 722)		Frank	cv407	XVal Session 44	1	XVal Session 44-Typing - Text-1		2012-07-13 10:12:56.278000
	Edit pad (rev 723)		Jamey	cv409	XVal Session 44	1	XVal Session 44-Typing - Text-1		2012-07-13 10:12:56.574000
	Edit pad (rev 724)		Frank	cv407	XVal Session 44	1	XVal Session 44-Typing - Text-1		2012-07-13 10:12:57.015000
	Edit pad (rev 725)		Frank	cv407	XVal Session 44	1	XVal Session 44-Typing - Text-1		2012-07-13 10:12:57.540000
	Edit pad (rev 726)		Xing	cv400	XVal Session 44	1	XVal Session 44-Typing - Text-1		2012-07-13 10:12:57.577000
	Edit pad (rev 727)		Jamey	cv409	XVal Session 44	1	XVal Session 44-Typing - Text-1		2012-07-13 10:12:57.949000
	Edit pad (rev 728)		Frank	cv407	XVal Session 44	1	XVal Session 44-Typing - Text-1		2012-07-13 10:12:58.054000
	Edit pad (rev 729)		Jamey	cv409	XVal Session 44	1	XVal Session 44-Typing - Text-1		2012-07-13 10:12:58.458000
	Edit pad (rev 730)		Xing	cv400	XVal Session 44	1	XVal Session 44-Typing - Text-1		2012-07-13 10:12:58.764000
	Edit pad (rev 731)		Frank	cv407	XVal Session 44	1	XVal Session 44-Typing - Text-1		2012-07-13 10:12:58.799000
	Edit pad (rev 732)		Jamey	cv409	XVal Session 44	1	XVal Session 44-Typing - Text-1		2012-07-13 10:12:58.958000
	Edit pad (rev 733)		Xing	cv400	XVal Session 44	1	XVal Session 44-Typing - Text-1		2012-07-13 10:12:59.313000
	Edit pad (rev 734)		Jamey	cv409	XVal Session 44	1	XVal Session 44-Typing - Text-1		2012-07-13 10:12:59.461000
	Edit pad (rev 735)		Frank	cv407	XVal Session 44	1	XVal Session 44-Typing - Text-1		2012-07-13 10:12:59.749000
	Edit pad (rev 736)		Xing	cv400	XVal Session 44	1	XVal Session 44-Typing - Text-1		2012-07-13 10:12:59.821000
	Edit pad (rev 737)		Jamey	cv409	XVal Session 44	1	XVal Session 44-Typing - Text-1		2012-07-13 10:12:59.961000
	Edit pad (rev 738)		Jamey	cv409	XVal Session 44	1	XVal Session 44-Typing - Text-1		2012-07-13 10:13:00.473000
	Edit pad (rev 739)		Frank	cv407	XVal Session 44	1	XVal Session 44-Typing - Text-1		2012-07-13 10:13:00.732000
	Edit pad (rev 740)		Jamey	cv409	XVal Session 44	1	XVal Session 44-Typing - Text-1		2012-07-13 10:13:00.974000
	Edit pad (rev 741)		Frank	cv407	XVal Session 44	1	XVal Session 44-Typing - Text-1		2012-07-13 10:13:01.233000
	Edit pad (rev 742)		Jamey	cv409	XVal Session 44	1	XVal Session 44-Typing - Text-1		2012-07-13 10:13:01.473000
	Edit pad (rev 743)		Jamey	cv409	XVal Session 44	1	XVal Session 44-Typing - Text-1		2012-07-13 10:13:01.975000
	Edit pad (rev 744)		Frank	cv407	XVal Session 44	1	XVal Session 44-Typing - Text-1		2012-07-13 10:13:02.146000
	Edit pad (rev 745)		Xing	cv400	XVal Session 44	1	XVal Session 44-Typing - Text-1		2012-07-13 10:13:02.188000
	Edit pad (rev 746)		Jamey	cv409	XVal Session 44	1	XVal Session 44-Typing - Text-1		2012-07-13 10:13:02.475000
	Edit pad (rev 747)		Frank	cv407	XVal Session 44	1	XVal Session 44-Typing - Text-1		2012-07-13 10:13:02.805000
	Edit pad (rev 748)		Jamey	cv409	XVal Session 44	1	XVal Session 44-Typing - Text-1		2012-07-13 10:13:02.973000
	Edit pad (rev 749)		Frank	cv407	XVal Session 44	1	XVal Session 44-Typing - Text-1		2012-07-13 10:13:03.308000
	Edit pad (rev 750)		Xing	cv400	XVal Session 44	1	XVal Session 44-Typing - Text-1		2012-07-13 10:13:03.344000
	Edit pad (rev 751)		Jamey	cv409	XVal Session 44	1	XVal Session 44-Typing - Text-1		2012-07-13 10:13:03.486000
	Edit pad (rev 752)		Xing	cv400	XVal Session 44	1	XVal Session 44-Typing - Text-1		2012-07-13 10:13:03.850000
	Edit pad (rev 753)		Jamey	cv409	XVal Session 44	1	XVal Session 44-Typing - Text-1		2012-07-13 10:13:03.993000
	Edit pad (rev 754)		Frank	cv407	XVal Session 44	1	XVal Session 44-Typing - Text-1		2012-07-13 10:13:04.142000
	Edit pad (rev 755)		Jamey	cv409	XVal Session 44	1	XVal Session 44-Typing - Text-1		2012-07-13 10:13:04.490000
	Edit pad (rev 756)		Frank	cv407	XVal Session 44	1	XVal Session 44-Typing - Text-1		2012-07-13 10:13:04.687000
	Edit pad (rev 757)		Xing	cv400	XVal Session 44	1	XVal Session 44-Typing - Text-1		2012-07-13 10:13:04.842000
	Edit pad (rev 758)		Jamey	cv409	XVal Session 44	1	XVal Session 44-Typing - Text-1		2012-07-13 10:13:04.990000
	Edit pad (rev 759)		Frank	cv407	XVal Session 44	1	XVal Session 44-Typing - Text-1		2012-07-13 10:13:05.195000
	Edit pad (rev 760)		Jamey	cv409	XVal Session 44	1	XVal Session 44-Typing - Text-1		2012-07-13 10:13:05.508000
	Edit pad (rev 761)		Frank	cv407	XVal Session 44	1	XVal Session 44-Typing - Text-1		2012-07-13 10:13:05.919000
	Edit pad (rev 762)		Jamey	cv409	XVal Session 44	1	XVal Session 44-Typing - Text-1		2012-07-13 10:13:06.040000
	Edit pad (rev 763)		Frank	cv407	XVal Session 44	1	XVal Session 44-Typing - Text-1		2012-07-13 10:13:06.429000
	Edit pad (rev 764)		Jamey	cv409	XVal Session 44	1	XVal Session 44-Typing - Text-1		2012-07-13 10:13:06.539000
	Edit pad (rev 765)		Jamey	cv409	XVal Session 44	1	XVal Session 44-Typing - Text-1		2012-07-13 10:13:07.052000
	Edit pad (rev 766)		Frank	cv407	XVal Session 44	1	XVal Session 44-Typing - Text-1		2012-07-13 10:13:07.355000
	Edit pad (rev 767)		Xing	cv400	XVal Session 44	1	XVal Session 44-Typing - Text-1		2012-07-13 10:13:07.421000
	Edit pad (rev 768)		Jamey	cv409	XVal Session 44	1	XVal Session 44-Typing - Text-1		2012-07-13 10:13:07.551000
	Edit pad (rev 769)		Frank	cv407	XVal Session 44	1	XVal Session 44-Typing - Text-1		2012-07-13 10:13:07.872000
	Edit pad (rev 770)		Xing	cv400	XVal Session 44	1	XVal Session 44-Typing - Text-1		2012-07-13 10:13:07.936000
	Edit pad (rev 771)		Jamey	cv409	XVal Session 44	1	XVal Session 44-Typing - Text-1		2012-07-13 10:13:08.051000
	Edit pad (rev 772)		Frank	cv407	XVal Session 44	1	XVal Session 44-Typing - Text-1		2012-07-13 10:13:08.553000
	Edit pad (rev 773)		Xing	cv400	XVal Session 44	1	XVal Session 44-Typing - Text-1		2012-07-13 10:13:09.098000
	Edit pad (rev 774)		Jamey	cv409	XVal Session 44	1	XVal Session 44-Typing - Text-1		2012-07-13 10:13:09.299000
	Edit pad (rev 775)		Frank	cv407	XVal Session 44	1	XVal Session 44-Typing - Text-1		2012-07-13 10:13:09.380000
	Edit pad (rev 776)		Jamey	cv409	XVal Session 44	1	XVal Session 44-Typing - Text-1		2012-07-13 10:13:09.802000
	Edit pad (rev 777)		Frank	cv407	XVal Session 44	1	XVal Session 44-Typing - Text-1		2012-07-13 10:13:09.879000
	Edit pad (rev 778)		Xing	cv400	XVal Session 44	1	XVal Session 44-Typing - Text-1		2012-07-13 10:13:10.253000
	Edit pad (rev 779)		Jamey	cv409	XVal Session 44	1	XVal Session 44-Typing - Text-1		2012-07-13 10:13:10.301000
	Edit pad (rev 780)		Frank	cv407	XVal Session 44	1	XVal Session 44-Typing - Text-1		2012-07-13 10:13:10.478000
	Edit pad (rev 781)		Xing	cv400	XVal Session 44	1	XVal Session 44-Typing - Text-1		2012-07-13 10:13:10.758000
	Edit pad (rev 782)		Jamey	cv409	XVal Session 44	1	XVal Session 44-Typing - Text-1		2012-07-13 10:13:10.812000
	Edit pad (rev 783)		Frank	cv407	XVal Session 44	1	XVal Session 44-Typing - Text-1		2012-07-13 10:13:10.980000
	Edit pad (rev 784)		Xing	cv400	XVal Session 44	1	XVal Session 44-Typing - Text-1		2012-07-13 10:13:11.258000
	Edit pad (rev 785)		Jamey	cv409	XVal Session 44	1	XVal Session 44-Typing - Text-1		2012-07-13 10:13:11.317000
	Edit pad (rev 786)		Xing	cv400	XVal Session 44	1	XVal Session 44-Typing - Text-1		2012-07-13 10:13:11.758000
	Edit pad (rev 787)		Jamey	cv409	XVal Session 44	1	XVal Session 44-Typing - Text-1		2012-07-13 10:13:11.817000
	Edit pad (rev 788)		Frank	cv407	XVal Session 44	1	XVal Session 44-Typing - Text-1		2012-07-13 10:13:12.102000
	Edit pad (rev 789)		Xing	cv400	XVal Session 44	1	XVal Session 44-Typing - Text-1		2012-07-13 10:13:12.257000
	Edit pad (rev 790)		Jamey	cv409	XVal Session 44	1	XVal Session 44-Typing - Text-1		2012-07-13 10:13:12.317000
	Edit pad (rev 791)		Frank	cv407	XVal Session 44	1	XVal Session 44-Typing - Text-1		2012-07-13 10:13:12.618000
	Edit pad (rev 792)		Jamey	cv409	XVal Session 44	1	XVal Session 44-Typing - Text-1		2012-07-13 10:13:12.817000
	Edit pad (rev 793)		Xing	cv400	XVal Session 44	1	XVal Session 44-Typing - Text-1		2012-07-13 10:13:12.848000
	Edit pad (rev 794)		Frank	cv407	XVal Session 44	1	XVal Session 44-Typing - Text-1		2012-07-13 10:13:13.277000
	Edit pad (rev 795)		Jamey	cv409	XVal Session 44	1	XVal Session 44-Typing - Text-1		2012-07-13 10:13:13.332000
	Edit pad (rev 796)		Xing	cv400	XVal Session 44	1	XVal Session 44-Typing - Text-1		2012-07-13 10:13:13.371000
	Edit pad (rev 797)		Frank	cv407	XVal Session 44	1	XVal Session 44-Typing - Text-1		2012-07-13 10:13:13.784000
	Edit pad (rev 798)		Xing	cv400	XVal Session 44	1	XVal Session 44-Typing - Text-1		2012-07-13 10:13:13.881000
	Edit pad (rev 799)		Jamey	cv409	XVal Session 44	1	XVal Session 44-Typing - Text-1		2012-07-13 10:13:14.064000
	Edit pad (rev 800)		Xing	cv400	XVal Session 44	1	XVal Session 44-Typing - Text-1		2012-07-13 10:13:14.385000
	Edit pad (rev 801)		Frank	cv407	XVal Session 44	1	XVal Session 44-Typing - Text-1		2012-07-13 10:13:14.549000
	Edit pad (rev 802)		Jamey	cv409	XVal Session 44	1	XVal Session 44-Typing - Text-1		2012-07-13 10:13:14.569000
	Edit pad (rev 803)		Xing	cv400	XVal Session 44	1	XVal Session 44-Typing - Text-1		2012-07-13 10:13:14.884000
	Edit pad (rev 804)		Jamey	cv409	XVal Session 44	1	XVal Session 44-Typing - Text-1		2012-07-13 10:13:15.071000
	Edit pad (rev 805)		Frank	cv407	XVal Session 44	1	XVal Session 44-Typing - Text-1		2012-07-13 10:13:15.533000
	Edit pad (rev 806)		Frank	cv407	XVal Session 44	1	XVal Session 44-Typing - Text-1		2012-07-13 10:13:16.571000
	Edit pad (rev 807)		Jamey	cv409	XVal Session 44	1	XVal Session 44-Typing - Text-1		2012-07-13 10:13:16.676000
	Edit pad (rev 808)		Frank	cv407	XVal Session 44	1	XVal Session 44-Typing - Text-1		2012-07-13 10:13:17.120000
	Edit pad (rev 809)		Jamey	cv409	XVal Session 44	1	XVal Session 44-Typing - Text-1		2012-07-13 10:13:17.182000
	Edit pad (rev 810)		Jamey	cv409	XVal Session 44	1	XVal Session 44-Typing - Text-1		2012-07-13 10:13:17.692000
	Edit pad (rev 811)		Frank	cv407	XVal Session 44	1	XVal Session 44-Typing - Text-1		2012-07-13 10:13:17.900000
	Edit pad (rev 812)		Jamey	cv409	XVal Session 44	1	XVal Session 44-Typing - Text-1		2012-07-13 10:13:18.198000
	Edit pad (rev 813)		Frank	cv407	XVal Session 44	1	XVal Session 44-Typing - Text-1		2012-07-13 10:13:18.401000
	Edit pad (rev 814)		Xing	cv400	XVal Session 44	1	XVal Session 44-Typing - Text-1		2012-07-13 10:13:18.510000
	Edit pad (rev 815)		Jamey	cv409	XVal Session 44	1	XVal Session 44-Typing - Text-1		2012-07-13 10:13:18.707000
	Edit pad (rev 816)		Xing	cv400	XVal Session 44	1	XVal Session 44-Typing - Text-1		2012-07-13 10:13:19.023000
	Edit pad (rev 817)		Frank	cv407	XVal Session 44	1	XVal Session 44-Typing - Text-1		2012-07-13 10:13:19.039000
	Edit pad (rev 818)		Jamey	cv409	XVal Session 44	1	XVal Session 44-Typing - Text-1		2012-07-13 10:13:19.209000
	Edit pad (rev 819)		Jamey	cv409	XVal Session 44	1	XVal Session 44-Typing - Text-1		2012-07-13 10:13:19.708000
	Edit pad (rev 820)		Frank	cv407	XVal Session 44	1	XVal Session 44-Typing - Text-1		2012-07-13 10:13:19.888000
	Edit pad (rev 821)		Jamey	cv409	XVal Session 44	1	XVal Session 44-Typing - Text-1		2012-07-13 10:13:20.208000
	Edit pad (rev 822)		Frank	cv407	XVal Session 44	1	XVal Session 44-Typing - Text-1		2012-07-13 10:13:20.467000
	Edit pad (rev 823)		Xing	cv400	XVal Session 44	1	XVal Session 44-Typing - Text-1		2012-07-13 10:13:20.477000
	Edit pad (rev 824)		Jamey	cv409	XVal Session 44	1	XVal Session 44-Typing - Text-1		2012-07-13 10:13:20.707000
	Edit pad (rev 825)		Xing	cv400	XVal Session 44	1	XVal Session 44-Typing - Text-1		2012-07-13 10:13:21.150000
	Edit pad (rev 826)		Jamey	cv409	XVal Session 44	1	XVal Session 44-Typing - Text-1		2012-07-13 10:13:21.820000
	Edit pad (rev 827)		Xing	cv400	XVal Session 44	1	XVal Session 44-Typing - Text-1		2012-07-13 10:13:21.855000
	Edit pad (rev 828)		Jamey	cv409	XVal Session 44	1	XVal Session 44-Typing - Text-1		2012-07-13 10:13:22.334000
	Edit pad (rev 829)		Xing	cv400	XVal Session 44	1	XVal Session 44-Typing - Text-1		2012-07-13 10:13:22.368000
	Edit pad (rev 830)		Frank	cv407	XVal Session 44	1	XVal Session 44-Typing - Text-1		2012-07-13 10:13:22.377000
	Edit pad (rev 831)		Jamey	cv409	XVal Session 44	1	XVal Session 44-Typing - Text-1		2012-07-13 10:13:22.833000
	Edit pad (rev 832)		Frank	cv407	XVal Session 44	1	XVal Session 44-Typing - Text-1		2012-07-13 10:13:22.885000
	Edit pad (rev 833)		Jamey	cv409	XVal Session 44	1	XVal Session 44-Typing - Text-1		2012-07-13 10:13:23.336000
	Edit pad (rev 834)		Frank	cv407	XVal Session 44	1	XVal Session 44-Typing - Text-1		2012-07-13 10:13:23.382000
	Edit pad (rev 835)		Xing	cv400	XVal Session 44	1	XVal Session 44-Typing - Text-1		2012-07-13 10:13:23.777000
	Edit pad (rev 836)		Frank	cv407	XVal Session 44	1	XVal Session 44-Typing - Text-1		2012-07-13 10:13:23.882000
	Edit pad (rev 837)		Jamey	cv409	XVal Session 44	1	XVal Session 44-Typing - Text-1		2012-07-13 10:13:24.242000
	Edit pad (rev 838)		Frank	cv407	XVal Session 44	1	XVal Session 44-Typing - Text-1		2012-07-13 10:13:24.687000
	Edit pad (rev 839)		Jamey	cv409	XVal Session 44	1	XVal Session 44-Typing - Text-1		2012-07-13 10:13:24.747000
	Edit pad (rev 840)		Jamey	cv409	XVal Session 44	1	XVal Session 44-Typing - Text-1		2012-07-13 10:13:25.254000
	Edit pad (rev 841)		Frank	cv407	XVal Session 44	1	XVal Session 44-Typing - Text-1		2012-07-13 10:13:25.400000
	Edit pad (rev 842)		Jamey	cv409	XVal Session 44	1	XVal Session 44-Typing - Text-1		2012-07-13 10:13:25.754000
	Edit pad (rev 843)		Jamey	cv409	XVal Session 44	1	XVal Session 44-Typing - Text-1		2012-07-13 10:13:26.255000
	Edit pad (rev 844)		Frank	cv407	XVal Session 44	1	XVal Session 44-Typing - Text-1		2012-07-13 10:13:26.746000
	Edit pad (rev 845)		Jamey	cv409	XVal Session 44	1	XVal Session 44-Typing - Text-1		2012-07-13 10:13:26.857000
	Edit pad (rev 846)		Frank	cv407	XVal Session 44	1	XVal Session 44-Typing - Text-1		2012-07-13 10:13:27.247000
	Edit pad (rev 847)		Jamey	cv409	XVal Session 44	1	XVal Session 44-Typing - Text-1		2012-07-13 10:13:27.366000
	Edit pad (rev 848)		Jamey	cv409	XVal Session 44	1	XVal Session 44-Typing - Text-1		2012-07-13 10:13:27.867000
	Edit pad (rev 849)		Frank	cv407	XVal Session 44	1	XVal Session 44-Typing - Text-1		2012-07-13 10:13:28.254000
	Edit pad (rev 850)		Xing	cv400	XVal Session 44	1	XVal Session 44-Typing - Text-1		2012-07-13 10:13:28.431000
	Edit pad (rev 851)		Jamey	cv409	XVal Session 44	1	XVal Session 44-Typing - Text-1		2012-07-13 10:13:28.524000
	Edit pad (rev 852)		Jamey	cv409	XVal Session 44	1	XVal Session 44-Typing - Text-1		2012-07-13 10:13:29.035000
	Edit pad (rev 853)		Frank	cv407	XVal Session 44	1	XVal Session 44-Typing - Text-1		2012-07-13 10:13:29.137000
	Edit pad (rev 854)		Xing	cv400	XVal Session 44	1	XVal Session 44-Typing - Text-1		2012-07-13 10:13:29.375000
	Edit pad (rev 855)		Jamey	cv409	XVal Session 44	1	XVal Session 44-Typing - Text-1		2012-07-13 10:13:29.540000
	Edit pad (rev 856)		Xing	cv400	XVal Session 44	1	XVal Session 44-Typing - Text-1		2012-07-13 10:13:29.883000
	Edit pad (rev 857)		Jamey	cv409	XVal Session 44	1	XVal Session 44-Typing - Text-1		2012-07-13 10:13:30.052000
	Edit pad (rev 858)		Xing	cv400	XVal Session 44	1	XVal Session 44-Typing - Text-1		2012-07-13 10:13:30.383000
	Edit pad (rev 859)		Jamey	cv409	XVal Session 44	1	XVal Session 44-Typing - Text-1		2012-07-13 10:13:30.552000
	Edit pad (rev 860)		Xing	cv400	XVal Session 44	1	XVal Session 44-Typing - Text-1		2012-07-13 10:13:30.883000
	Edit pad (rev 861)		Jamey	cv409	XVal Session 44	1	XVal Session 44-Typing - Text-1		2012-07-13 10:13:31.054000
	Edit pad (rev 862)		Jamey	cv409	XVal Session 44	1	XVal Session 44-Typing - Text-1		2012-07-13 10:13:31.567000
	Edit pad (rev 863)		Jamey	cv409	XVal Session 44	1	XVal Session 44-Typing - Text-1		2012-07-13 10:13:32.067000
	Edit pad (rev 864)		Jamey	cv409	XVal Session 44	1	XVal Session 44-Typing - Text-1		2012-07-13 10:13:32.840000
	Edit pad (rev 865)		Jamey	cv409	XVal Session 44	1	XVal Session 44-Typing - Text-1		2012-07-13 10:13:33.347000
	Edit pad (rev 866)		Jamey	cv409	XVal Session 44	1	XVal Session 44-Typing - Text-1		2012-07-13 10:13:33.851000
	Edit pad (rev 867)		Jamey	cv409	XVal Session 44	1	XVal Session 44-Typing - Text-1		2012-07-13 10:13:34.409000
	Edit pad (rev 868)		Frank	cv407	XVal Session 44	1	XVal Session 44-Typing - Text-1		2012-07-13 10:13:35.093000
	Edit pad (rev 869)		Xing	cv400	XVal Session 44	1	XVal Session 44-Typing - Text-1		2012-07-13 10:13:37.579000
	Edit pad (rev 870)		Frank	cv407	XVal Session 44	1	XVal Session 44-Typing - Text-1		2012-07-13 10:13:38.216000
	Edit pad (rev 871)		Xing	cv400	XVal Session 44	1	XVal Session 44-Typing - Text-1		2012-07-13 10:13:38.222000
	Edit pad (rev 872)		Xing	cv400	XVal Session 44	1	XVal Session 44-Typing - Text-1		2012-07-13 10:13:38.725000
	Edit pad (rev 873)		Frank	cv407	XVal Session 44	1	XVal Session 44-Typing - Text-1		2012-07-13 10:13:39.117000
	Edit pad (rev 874)		Xing	cv400	XVal Session 44	1	XVal Session 44-Typing - Text-1		2012-07-13 10:13:39.225000
	Edit pad (rev 875)		Frank	cv407	XVal Session 44	1	XVal Session 44-Typing - Text-1		2012-07-13 10:13:39.715000
	Edit pad (rev 876)		Xing	cv400	XVal Session 44	1	XVal Session 44-Typing - Text-1		2012-07-13 10:13:40.375000
	Edit pad (rev 877)		Frank	cv407	XVal Session 44	1	XVal Session 44-Typing - Text-1		2012-07-13 10:13:40.614000
	Edit pad (rev 878)		Frank	cv407	XVal Session 44	1	XVal Session 44-Typing - Text-1		2012-07-13 10:13:41.125000
	Edit pad (rev 879)		Frank	cv407	XVal Session 44	1	XVal Session 44-Typing - Text-1		2012-07-13 10:13:41.633000
	Edit pad (rev 880)		Frank	cv407	XVal Session 44	1	XVal Session 44-Typing - Text-1		2012-07-13 10:13:42.208000
	Edit pad (rev 881)		Xing	cv400	XVal Session 44	1	XVal Session 44-Typing - Text-1		2012-07-13 10:13:42.587000
	Edit pad (rev 882)		Frank	cv407	XVal Session 44	1	XVal Session 44-Typing - Text-1		2012-07-13 10:13:42.714000
	Edit pad (rev 883)		Xing	cv400	XVal Session 44	1	XVal Session 44-Typing - Text-1		2012-07-13 10:13:43.197000
	Edit pad (rev 884)		Frank	cv407	XVal Session 44	1	XVal Session 44-Typing - Text-1		2012-07-13 10:13:43.214000
	Edit pad (rev 885)		Frank	cv407	XVal Session 44	1	XVal Session 44-Typing - Text-1		2012-07-13 10:13:43.716000
	Edit pad (rev 886)		Xing	cv400	XVal Session 44	1	XVal Session 44-Typing - Text-1		2012-07-13 10:13:43.765000
	Edit pad (rev 887)		Frank	cv407	XVal Session 44	1	XVal Session 44-Typing - Text-1		2012-07-13 10:13:44.227000
	Edit pad (rev 888)		Xing	cv400	XVal Session 44	1	XVal Session 44-Typing - Text-1		2012-07-13 10:13:44.272000
	Edit pad (rev 889)		Xing	cv400	XVal Session 44	1	XVal Session 44-Typing - Text-1		2012-07-13 10:13:44.773000
	Edit pad (rev 890)		Frank	cv407	XVal Session 44	1	XVal Session 44-Typing - Text-1		2012-07-13 10:13:44.817000
	Edit pad (rev 891)		Frank	cv407	XVal Session 44	1	XVal Session 44-Typing - Text-1		2012-07-13 10:13:45.242000
	Edit pad (rev 892)		Xing	cv400	XVal Session 44	1	XVal Session 44-Typing - Text-1		2012-07-13 10:13:45.274000
	Edit pad (rev 893)		Frank	cv407	XVal Session 44	1	XVal Session 44-Typing - Text-1		2012-07-13 10:13:45.743000
	Edit pad (rev 894)		Frank	cv407	XVal Session 44	1	XVal Session 44-Typing - Text-1		2012-07-13 10:13:46.248000
	Edit pad (rev 895)		Frank	cv407	XVal Session 44	1	XVal Session 44-Typing - Text-1		2012-07-13 10:13:46.769000
	Edit pad (rev 896)		Xing	cv400	XVal Session 44	1	XVal Session 44-Typing - Text-1		2012-07-13 10:13:47.186000
	Edit pad (rev 897)		Frank	cv407	XVal Session 44	1	XVal Session 44-Typing - Text-1		2012-07-13 10:13:47.273000
	Edit pad (rev 898)		Frank	cv407	XVal Session 44	1	XVal Session 44-Typing - Text-1		2012-07-13 10:13:47.773000
	Edit pad (rev 899)		Xing	cv400	XVal Session 44	1	XVal Session 44-Typing - Text-1		2012-07-13 10:13:48.059000
	Edit pad (rev 900)		Frank	cv407	XVal Session 44	1	XVal Session 44-Typing - Text-1		2012-07-13 10:13:48.298000
	Edit pad (rev 901)		Xing	cv400	XVal Session 44	1	XVal Session 44-Typing - Text-1		2012-07-13 10:13:48.569000
	Edit pad (rev 902)		Frank	cv407	XVal Session 44	1	XVal Session 44-Typing - Text-1		2012-07-13 10:13:48.828000
	Edit pad (rev 903)		Xing	cv400	XVal Session 44	1	XVal Session 44-Typing - Text-1		2012-07-13 10:13:49.071000
	Edit pad (rev 904)		Frank	cv407	XVal Session 44	1	XVal Session 44-Typing - Text-1		2012-07-13 10:13:49.486000
	Edit pad (rev 905)		Xing	cv400	XVal Session 44	1	XVal Session 44-Typing - Text-1		2012-07-13 10:13:49.569000
	Edit pad (rev 906)		Frank	cv407	XVal Session 44	1	XVal Session 44-Typing - Text-1		2012-07-13 10:13:50.174000
	Edit pad (rev 907)		Xing	cv400	XVal Session 44	1	XVal Session 44-Typing - Text-1		2012-07-13 10:13:50.329000
	Edit pad (rev 908)		Frank	cv407	XVal Session 44	1	XVal Session 44-Typing - Text-1		2012-07-13 10:13:50.684000
	Edit pad (rev 909)		Xing	cv400	XVal Session 44	1	XVal Session 44-Typing - Text-1		2012-07-13 10:13:50.842000
	Edit pad (rev 910)		Frank	cv407	XVal Session 44	1	XVal Session 44-Typing - Text-1		2012-07-13 10:13:51.184000
	Edit pad (rev 911)		Xing	cv400	XVal Session 44	1	XVal Session 44-Typing - Text-1		2012-07-13 10:13:51.335000
	Edit pad (rev 912)		Frank	cv407	XVal Session 44	1	XVal Session 44-Typing - Text-1		2012-07-13 10:13:51.695000
	Edit pad (rev 913)		Xing	cv400	XVal Session 44	1	XVal Session 44-Typing - Text-1		2012-07-13 10:13:51.835000
	Edit pad (rev 914)		Frank	cv407	XVal Session 44	1	XVal Session 44-Typing - Text-1		2012-07-13 10:13:52.196000
	Edit pad (rev 915)		Frank	cv407	XVal Session 44	1	XVal Session 44-Typing - Text-1		2012-07-13 10:13:52.936000
	Edit pad (rev 916)		Frank	cv407	XVal Session 44	1	XVal Session 44-Typing - Text-1		2012-07-13 10:13:53.430000
	Edit pad (rev 917)		Frank	cv407	XVal Session 44	1	XVal Session 44-Typing - Text-1		2012-07-13 10:13:54.021000
	Edit pad (rev 918)		Frank	cv407	XVal Session 44	1	XVal Session 44-Typing - Text-1		2012-07-13 10:13:54.531000
	Edit pad (rev 919)		Xing	cv400	XVal Session 44	1	XVal Session 44-Typing - Text-1		2012-07-13 10:13:54.617000
	Edit pad (rev 920)		Frank	cv407	XVal Session 44	1	XVal Session 44-Typing - Text-1		2012-07-13 10:13:55.025000
	Edit pad (rev 921)		Xing	cv400	XVal Session 44	1	XVal Session 44-Typing - Text-1		2012-07-13 10:13:55.523000
	Edit pad (rev 922)		Frank	cv407	XVal Session 44	1	XVal Session 44-Typing - Text-1		2012-07-13 10:13:55.525000
	Edit pad (rev 923)		Xing	cv400	XVal Session 44	1	XVal Session 44-Typing - Text-1		2012-07-13 10:13:56.029000
	Edit pad (rev 924)		Frank	cv407	XVal Session 44	1	XVal Session 44-Typing - Text-1		2012-07-13 10:13:56.278000
	Edit pad (rev 925)		Xing	cv400	XVal Session 44	1	XVal Session 44-Typing - Text-1		2012-07-13 10:13:56.542000
	Edit pad (rev 926)		Frank	cv407	XVal Session 44	1	XVal Session 44-Typing - Text-1		2012-07-13 10:13:56.786000
	Edit pad (rev 927)		Xing	cv400	XVal Session 44	1	XVal Session 44-Typing - Text-1		2012-07-13 10:13:57.037000
	Edit pad (rev 928)		Frank	cv407	XVal Session 44	1	XVal Session 44-Typing - Text-1		2012-07-13 10:13:57.290000
	Edit pad (rev 929)		Frank	cv407	XVal Session 44	1	XVal Session 44-Typing - Text-1		2012-07-13 10:13:58.379000
	Edit pad (rev 930)		Xing	cv400	XVal Session 44	1	XVal Session 44-Typing - Text-1		2012-07-13 10:13:58.690000
	Edit pad (rev 931)		Frank	cv407	XVal Session 44	1	XVal Session 44-Typing - Text-1		2012-07-13 10:13:58.885000
	Edit pad (rev 932)		Frank	cv407	XVal Session 44	1	XVal Session 44-Typing - Text-1		2012-07-13 10:13:59.582000
	Edit pad (rev 933)		Xing	cv400	XVal Session 44	1	XVal Session 44-Typing - Text-1		2012-07-13 10:13:59.587000
	Edit pad (rev 934)		Xing	cv400	XVal Session 44	1	XVal Session 44-Typing - Text-1		2012-07-13 10:14:00.100000
	Edit pad (rev 935)		Frank	cv407	XVal Session 44	1	XVal Session 44-Typing - Text-1		2012-07-13 10:14:00.212000
	Edit pad (rev 936)		Frank	cv407	XVal Session 44	1	XVal Session 44-Typing - Text-1		2012-07-13 10:14:00.712000
	Edit pad (rev 937)		Xing	cv400	XVal Session 44	1	XVal Session 44-Typing - Text-1		2012-07-13 10:14:00.719000
	Edit pad (rev 938)		Frank	cv407	XVal Session 44	1	XVal Session 44-Typing - Text-1		2012-07-13 10:14:01.229000
	Edit pad (rev 939)		Xing	cv400	XVal Session 44	1	XVal Session 44-Typing - Text-1		2012-07-13 10:14:01.323000
	Edit pad (rev 940)		Xing	cv400	XVal Session 44	1	XVal Session 44-Typing - Text-1		2012-07-13 10:14:02.105000
	Edit pad (rev 941)		Frank	cv407	XVal Session 44	1	XVal Session 44-Typing - Text-1		2012-07-13 10:14:02.203000
	Edit pad (rev 942)		Xing	cv400	XVal Session 44	1	XVal Session 44-Typing - Text-1		2012-07-13 10:14:02.615000
	Edit pad (rev 943)		Frank	cv407	XVal Session 44	1	XVal Session 44-Typing - Text-1		2012-07-13 10:14:02.712000
	Edit pad (rev 944)		Frank	cv407	XVal Session 44	1	XVal Session 44-Typing - Text-1		2012-07-13 10:14:03.377000
	Edit pad (rev 945)		Frank	cv407	XVal Session 44	1	XVal Session 44-Typing - Text-1		2012-07-13 10:14:03.883000
	Edit pad (rev 946)		Xing	cv400	XVal Session 44	1	XVal Session 44-Typing - Text-1		2012-07-13 10:14:04.467000
	Edit pad (rev 947)		Frank	cv407	XVal Session 44	1	XVal Session 44-Typing - Text-1		2012-07-13 10:14:04.708000
	Edit pad (rev 948)		Xing	cv400	XVal Session 44	1	XVal Session 44-Typing - Text-1		2012-07-13 10:14:04.976000
	Edit pad (rev 949)		Frank	cv407	XVal Session 44	1	XVal Session 44-Typing - Text-1		2012-07-13 10:14:05.214000
	Edit pad (rev 950)		Xing	cv400	XVal Session 44	1	XVal Session 44-Typing - Text-1		2012-07-13 10:14:05.475000
	Edit pad (rev 951)		Frank	cv407	XVal Session 44	1	XVal Session 44-Typing - Text-1		2012-07-13 10:14:06.135000
	Edit pad (rev 952)		Xing	cv400	XVal Session 44	1	XVal Session 44-Typing - Text-1		2012-07-13 10:14:07.517000
	Edit pad (rev 953)		Xing	cv400	XVal Session 44	1	XVal Session 44-Typing - Text-1		2012-07-13 10:14:08.288000
	Edit pad (rev 954)		Xing	cv400	XVal Session 44	1	XVal Session 44-Typing - Text-1		2012-07-13 10:14:08.788000
	Edit pad (rev 955)		Xing	cv400	XVal Session 44	1	XVal Session 44-Typing - Text-1		2012-07-13 10:14:09.290000
	Edit pad (rev 956)		Frank	cv407	XVal Session 44	1	XVal Session 44-Typing - Text-1		2012-07-13 10:14:09.511000
	Edit pad (rev 957)		Xing	cv400	XVal Session 44	1	XVal Session 44-Typing - Text-1		2012-07-13 10:14:09.790000
	Edit pad (rev 958)		Xing	cv400	XVal Session 44	1	XVal Session 44-Typing - Text-1		2012-07-13 10:14:10.334000
	Edit pad (rev 959)		Frank	cv407	XVal Session 44	1	XVal Session 44-Typing - Text-1		2012-07-13 10:14:10.521000
	Edit pad (rev 960)		Frank	cv407	XVal Session 44	1	XVal Session 44-Typing - Text-1		2012-07-13 10:14:11.025000
	Edit pad (rev 961)		Xing	cv400	XVal Session 44	1	XVal Session 44-Typing - Text-1		2012-07-13 10:14:11.480000
	Edit pad (rev 962)		Frank	cv407	XVal Session 44	1	XVal Session 44-Typing - Text-1		2012-07-13 10:14:11.636000
	Edit pad (rev 963)		Frank	cv407	XVal Session 44	1	XVal Session 44-Typing - Text-1		2012-07-13 10:14:12.151000
	Edit pad (rev 964)		Xing	cv400	XVal Session 44	1	XVal Session 44-Typing - Text-1		2012-07-13 10:14:12.581000
	Edit pad (rev 965)		Frank	cv407	XVal Session 44	1	XVal Session 44-Typing - Text-1		2012-07-13 10:14:12.653000
	Edit pad (rev 966)		Xing	cv400	XVal Session 44	1	XVal Session 44-Typing - Text-1		2012-07-13 10:14:13.163000
	Edit pad (rev 967)		Xing	cv400	XVal Session 44	1	XVal Session 44-Typing - Text-1		2012-07-13 10:14:13.664000
	Edit pad (rev 968)		Xing	cv400	XVal Session 44	1	XVal Session 44-Typing - Text-1		2012-07-13 10:14:14.163000
	Edit pad (rev 969)		Jamey	cv409	XVal Session 44	1	XVal Session 44-Typing - Text-1		2012-07-13 10:14:14.819000
	Edit pad (rev 970)		Jamey	cv409	XVal Session 44	1	XVal Session 44-Typing - Text-1		2012-07-13 10:14:15.387000
	Edit pad (rev 971)		Frank	cv407	XVal Session 44	1	XVal Session 44-Typing - Text-1		2012-07-13 10:14:15.678000
	Edit pad (rev 972)		Jamey	cv409	XVal Session 44	1	XVal Session 44-Typing - Text-1		2012-07-13 10:14:15.832000
	Edit pad (rev 973)		Jamey	cv409	XVal Session 44	1	XVal Session 44-Typing - Text-1		2012-07-13 10:14:16.336000
	Edit pad (rev 974)		Jamey	cv409	XVal Session 44	1	XVal Session 44-Typing - Text-1		2012-07-13 10:14:18.596000
	Edit pad (rev 975)		Frank	cv407	XVal Session 44	1	XVal Session 44-Typing - Text-1		2012-07-13 10:14:18.896000
	Edit pad (rev 976)		Jamey	cv409	XVal Session 44	1	XVal Session 44-Typing - Text-1		2012-07-13 10:14:19.099000
	Edit pad (rev 977)		Jamey	cv409	XVal Session 44	1	XVal Session 44-Typing - Text-1		2012-07-13 10:14:19.598000
	Edit pad (rev 978)		Frank	cv407	XVal Session 44	1	XVal Session 44-Typing - Text-1		2012-07-13 10:14:19.739000
	Edit pad (rev 979)		Jamey	cv409	XVal Session 44	1	XVal Session 44-Typing - Text-1		2012-07-13 10:14:20.098000
	Edit pad (rev 980)		Jamey	cv409	XVal Session 44	1	XVal Session 44-Typing - Text-1		2012-07-13 10:14:20.599000
	Edit pad (rev 981)		Jamey	cv409	XVal Session 44	1	XVal Session 44-Typing - Text-1		2012-07-13 10:14:21.101000
	Edit pad (rev 982)		Xing	cv400	XVal Session 44	1	XVal Session 44-Typing - Text-1		2012-07-13 10:14:21.517000
	Edit pad (rev 983)		Jamey	cv409	XVal Session 44	1	XVal Session 44-Typing - Text-1		2012-07-13 10:14:21.598000
	Edit pad (rev 984)		Xing	cv400	XVal Session 44	1	XVal Session 44-Typing - Text-1		2012-07-13 10:14:22.023000
	Edit pad (rev 985)		Jamey	cv409	XVal Session 44	1	XVal Session 44-Typing - Text-1		2012-07-13 10:14:22.098000
	Edit pad (rev 986)		Xing	cv400	XVal Session 44	1	XVal Session 44-Typing - Text-1		2012-07-13 10:14:22.524000
	Edit pad (rev 987)		Frank	cv407	XVal Session 44	1	XVal Session 44-Typing - Text-1		2012-07-13 10:14:22.583000
	Edit pad (rev 988)		Jamey	cv409	XVal Session 44	1	XVal Session 44-Typing - Text-1		2012-07-13 10:14:22.609000
	Edit pad (rev 989)		Xing	cv400	XVal Session 44	1	XVal Session 44-Typing - Text-1		2012-07-13 10:14:23.023000
	Edit pad (rev 990)		Jamey	cv409	XVal Session 44	1	XVal Session 44-Typing - Text-1		2012-07-13 10:14:23.101000
	Edit pad (rev 991)		Frank	cv407	XVal Session 44	1	XVal Session 44-Typing - Text-1		2012-07-13 10:14:23.322000
	Edit pad (rev 992)		Xing	cv400	XVal Session 44	1	XVal Session 44-Typing - Text-1		2012-07-13 10:14:23.524000
	Edit pad (rev 993)		Jamey	cv409	XVal Session 44	1	XVal Session 44-Typing - Text-1		2012-07-13 10:14:23.608000
	Edit pad (rev 994)		Xing	cv400	XVal Session 44	1	XVal Session 44-Typing - Text-1		2012-07-13 10:14:24.026000
	Edit pad (rev 995)		Jamey	cv409	XVal Session 44	1	XVal Session 44-Typing - Text-1		2012-07-13 10:14:24.183000
	Edit pad (rev 996)		Frank	cv407	XVal Session 44	1	XVal Session 44-Typing - Text-1		2012-07-13 10:14:24.216000
	Edit pad (rev 997)		Xing	cv400	XVal Session 44	1	XVal Session 44-Typing - Text-1		2012-07-13 10:14:24.523000
	Edit pad (rev 998)		Jamey	cv409	XVal Session 44	1	XVal Session 44-Typing - Text-1		2012-07-13 10:14:24.692000
	Edit pad (rev 999)		Frank	cv407	XVal Session 44	1	XVal Session 44-Typing - Text-1		2012-07-13 10:14:24.749000
	Edit pad (rev 1000)		Xing	cv400	XVal Session 44	1	XVal Session 44-Typing - Text-1		2012-07-13 10:14:25.024000
	Edit pad (rev 1001)		Frank	cv407	XVal Session 44	1	XVal Session 44-Typing - Text-1		2012-07-13 10:14:25.489000
	Edit pad (rev 1002)		Frank	cv407	XVal Session 44	1	XVal Session 44-Typing - Text-1		2012-07-13 10:14:26.053000
	Edit pad (rev 1003)		Jamey	cv409	XVal Session 44	1	XVal Session 44-Typing - Text-1		2012-07-13 10:14:26.067000
	Edit pad (rev 1004)		Xing	cv400	XVal Session 44	1	XVal Session 44-Typing - Text-1		2012-07-13 10:14:26.444000
	Edit pad (rev 1005)		Frank	cv407	XVal Session 44	1	XVal Session 44-Typing - Text-1		2012-07-13 10:14:26.557000
	Edit pad (rev 1006)		Jamey	cv409	XVal Session 44	1	XVal Session 44-Typing - Text-1		2012-07-13 10:14:26.567000
	Edit pad (rev 1007)		Xing	cv400	XVal Session 44	1	XVal Session 44-Typing - Text-1		2012-07-13 10:14:26.945000
	Edit pad (rev 1008)		Jamey	cv409	XVal Session 44	1	XVal Session 44-Typing - Text-1		2012-07-13 10:14:27.066000
	Edit pad (rev 1009)		Frank	cv407	XVal Session 44	1	XVal Session 44-Typing - Text-1		2012-07-13 10:14:27.169000
	Edit pad (rev 1010)		Jamey	cv409	XVal Session 44	1	XVal Session 44-Typing - Text-1		2012-07-13 10:14:27.566000
	Edit pad (rev 1011)		Frank	cv407	XVal Session 44	1	XVal Session 44-Typing - Text-1		2012-07-13 10:14:27.675000
	Edit pad (rev 1012)		Jamey	cv409	XVal Session 44	1	XVal Session 44-Typing - Text-1		2012-07-13 10:14:28.069000
	Edit pad (rev 1013)		Jamey	cv409	XVal Session 44	1	XVal Session 44-Typing - Text-1		2012-07-13 10:14:28.567000
	Edit pad (rev 1014)		Frank	cv407	XVal Session 44	1	XVal Session 44-Typing - Text-1		2012-07-13 10:14:28.772000
	Edit pad (rev 1015)		Jamey	cv409	XVal Session 44	1	XVal Session 44-Typing - Text-1		2012-07-13 10:14:29.069000
	Edit pad (rev 1016)		Xing	cv400	XVal Session 44	1	XVal Session 44-Typing - Text-1		2012-07-13 10:14:29.154000
	Edit pad (rev 1017)		Frank	cv407	XVal Session 44	1	XVal Session 44-Typing - Text-1		2012-07-13 10:14:29.416000
	Edit pad (rev 1018)		Jamey	cv409	XVal Session 44	1	XVal Session 44-Typing - Text-1		2012-07-13 10:14:29.569000
	Edit pad (rev 1019)		Xing	cv400	XVal Session 44	1	XVal Session 44-Typing - Text-1		2012-07-13 10:14:29.805000
	Edit pad (rev 1020)		Jamey	cv409	XVal Session 44	1	XVal Session 44-Typing - Text-1		2012-07-13 10:14:30.067000
	Edit pad (rev 1021)		Xing	cv400	XVal Session 44	1	XVal Session 44-Typing - Text-1		2012-07-13 10:14:30.308000
	Edit pad (rev 1022)		Frank	cv407	XVal Session 44	1	XVal Session 44-Typing - Text-1		2012-07-13 10:14:30.356000
	Edit pad (rev 1023)		Jamey	cv409	XVal Session 44	1	XVal Session 44-Typing - Text-1		2012-07-13 10:14:30.569000
	Edit pad (rev 1024)		Xing	cv400	XVal Session 44	1	XVal Session 44-Typing - Text-1		2012-07-13 10:14:30.819000
	Edit pad (rev 1025)		Jamey	cv409	XVal Session 44	1	XVal Session 44-Typing - Text-1		2012-07-13 10:14:31.069000
	Edit pad (rev 1026)		Frank	cv407	XVal Session 44	1	XVal Session 44-Typing - Text-1		2012-07-13 10:14:31.126000
	Edit pad (rev 1027)		Jamey	cv409	XVal Session 44	1	XVal Session 44-Typing - Text-1		2012-07-13 10:14:31.569000
	Edit pad (rev 1028)		Frank	cv407	XVal Session 44	1	XVal Session 44-Typing - Text-1		2012-07-13 10:14:31.972000
	Edit pad (rev 1029)		Jamey	cv409	XVal Session 44	1	XVal Session 44-Typing - Text-1		2012-07-13 10:14:32.077000
	Edit pad (rev 1030)		Xing	cv400	XVal Session 44	1	XVal Session 44-Typing - Text-1		2012-07-13 10:14:32.212000
	Edit pad (rev 1031)		Frank	cv407	XVal Session 44	1	XVal Session 44-Typing - Text-1		2012-07-13 10:14:32.480000
	Edit pad (rev 1032)		Jamey	cv409	XVal Session 44	1	XVal Session 44-Typing - Text-1		2012-07-13 10:14:32.582000
	Edit pad (rev 1033)		Jamey	cv409	XVal Session 44	1	XVal Session 44-Typing - Text-1		2012-07-13 10:14:33.082000
	Edit pad (rev 1034)		Xing	cv400	XVal Session 44	1	XVal Session 44-Typing - Text-1		2012-07-13 10:14:33.132000
	Edit pad (rev 1035)		Jamey	cv409	XVal Session 44	1	XVal Session 44-Typing - Text-1		2012-07-13 10:14:33.588000
	Edit pad (rev 1036)		Jamey	cv409	XVal Session 44	1	XVal Session 44-Typing - Text-1		2012-07-13 10:14:34.195000
	Edit pad (rev 1037)		Xing	cv400	XVal Session 44	1	XVal Session 44-Typing - Text-1		2012-07-13 10:14:34.232000
	Edit pad (rev 1038)		Frank	cv407	XVal Session 44	1	XVal Session 44-Typing - Text-1		2012-07-13 10:14:34.369000
	Edit pad (rev 1039)		Jamey	cv409	XVal Session 44	1	XVal Session 44-Typing - Text-1		2012-07-13 10:14:34.707000
	Edit pad (rev 1040)		Xing	cv400	XVal Session 44	1	XVal Session 44-Typing - Text-1		2012-07-13 10:14:34.946000
	Edit pad (rev 1041)		Frank	cv407	XVal Session 44	1	XVal Session 44-Typing - Text-1		2012-07-13 10:14:35.208000
	Edit pad (rev 1042)		Jamey	cv409	XVal Session 44	1	XVal Session 44-Typing - Text-1		2012-07-13 10:14:35.231000
	Edit pad (rev 1043)		Xing	cv400	XVal Session 44	1	XVal Session 44-Typing - Text-1		2012-07-13 10:14:35.447000
	Edit pad (rev 1044)		Frank	cv407	XVal Session 44	1	XVal Session 44-Typing - Text-1		2012-07-13 10:14:35.713000
	Edit pad (rev 1045)		Jamey	cv409	XVal Session 44	1	XVal Session 44-Typing - Text-1		2012-07-13 10:14:35.729000
	Edit pad (rev 1046)		Xing	cv400	XVal Session 44	1	XVal Session 44-Typing - Text-1		2012-07-13 10:14:36.012000
	Edit pad (rev 1047)		Jamey	cv409	XVal Session 44	1	XVal Session 44-Typing - Text-1		2012-07-13 10:14:36.239000
	Edit pad (rev 1048)		Xing	cv400	XVal Session 44	1	XVal Session 44-Typing - Text-1		2012-07-13 10:14:36.524000
	Edit pad (rev 1049)		Frank	cv407	XVal Session 44	1	XVal Session 44-Typing - Text-1		2012-07-13 10:14:36.660000
	Edit pad (rev 1050)		Jamey	cv409	XVal Session 44	1	XVal Session 44-Typing - Text-1		2012-07-13 10:14:36.740000
	Edit pad (rev 1051)		Xing	cv400	XVal Session 44	1	XVal Session 44-Typing - Text-1		2012-07-13 10:14:37.023000
	Edit pad (rev 1052)		Jamey	cv409	XVal Session 44	1	XVal Session 44-Typing - Text-1		2012-07-13 10:14:37.239000
	Edit pad (rev 1053)		Frank	cv407	XVal Session 44	1	XVal Session 44-Typing - Text-1		2012-07-13 10:14:37.281000
	Edit pad (rev 1054)		Xing	cv400	XVal Session 44	1	XVal Session 44-Typing - Text-1		2012-07-13 10:14:37.526000
	Edit pad (rev 1055)		Jamey	cv409	XVal Session 44	1	XVal Session 44-Typing - Text-1		2012-07-13 10:14:37.738000
	Edit pad (rev 1056)		Frank	cv407	XVal Session 44	1	XVal Session 44-Typing - Text-1		2012-07-13 10:14:37.965000
	Edit pad (rev 1057)		Xing	cv400	XVal Session 44	1	XVal Session 44-Typing - Text-1		2012-07-13 10:14:38.037000
	Edit pad (rev 1058)		Jamey	cv409	XVal Session 44	1	XVal Session 44-Typing - Text-1		2012-07-13 10:14:38.239000
	Edit pad (rev 1059)		Xing	cv400	XVal Session 44	1	XVal Session 44-Typing - Text-1		2012-07-13 10:14:38.538000
	Edit pad (rev 1060)		Frank	cv407	XVal Session 44	1	XVal Session 44-Typing - Text-1		2012-07-13 10:14:38.568000
	Edit pad (rev 1061)		Jamey	cv409	XVal Session 44	1	XVal Session 44-Typing - Text-1		2012-07-13 10:14:38.747000
	Edit pad (rev 1062)		Xing	cv400	XVal Session 44	1	XVal Session 44-Typing - Text-1		2012-07-13 10:14:39.038000
	Edit pad (rev 1063)		Jamey	cv409	XVal Session 44	1	XVal Session 44-Typing - Text-1		2012-07-13 10:14:39.261000
	Edit pad (rev 1064)		Frank	cv407	XVal Session 44	1	XVal Session 44-Typing - Text-1		2012-07-13 10:14:39.286000
	Edit pad (rev 1065)		Xing	cv400	XVal Session 44	1	XVal Session 44-Typing - Text-1		2012-07-13 10:14:39.538000
	Edit pad (rev 1066)		Jamey	cv409	XVal Session 44	1	XVal Session 44-Typing - Text-1		2012-07-13 10:14:39.771000
	Edit pad (rev 1067)		Frank	cv407	XVal Session 44	1	XVal Session 44-Typing - Text-1		2012-07-13 10:14:39.784000
	Edit pad (rev 1068)		Frank	cv407	XVal Session 44	1	XVal Session 44-Typing - Text-1		2012-07-13 10:14:40.292000
	Edit pad (rev 1069)		Jamey	cv409	XVal Session 44	1	XVal Session 44-Typing - Text-1		2012-07-13 10:14:40.398000
	Edit pad (rev 1070)		Frank	cv407	XVal Session 44	1	XVal Session 44-Typing - Text-1		2012-07-13 10:14:40.790000
	Edit pad (rev 1071)		Jamey	cv409	XVal Session 44	1	XVal Session 44-Typing - Text-1		2012-07-13 10:14:40.933000
	Edit pad (rev 1072)		Xing	cv400	XVal Session 44	1	XVal Session 44-Typing - Text-1		2012-07-13 10:14:41.021000
	Edit pad (rev 1073)		Jamey	cv409	XVal Session 44	1	XVal Session 44-Typing - Text-1		2012-07-13 10:14:41.413000
	Edit pad (rev 1074)		Frank	cv407	XVal Session 44	1	XVal Session 44-Typing - Text-1		2012-07-13 10:14:41.464000
	Edit pad (rev 1075)		Jamey	cv409	XVal Session 44	1	XVal Session 44-Typing - Text-1		2012-07-13 10:14:41.913000
	Edit pad (rev 1076)		Frank	cv407	XVal Session 44	1	XVal Session 44-Typing - Text-1		2012-07-13 10:14:42.073000
	Edit pad (rev 1077)		Xing	cv400	XVal Session 44	1	XVal Session 44-Typing - Text-1		2012-07-13 10:14:42.145000
	Edit pad (rev 1078)		Jamey	cv409	XVal Session 44	1	XVal Session 44-Typing - Text-1		2012-07-13 10:14:42.585000
	Edit pad (rev 1079)		Xing	cv400	XVal Session 44	1	XVal Session 44-Typing - Text-1		2012-07-13 10:14:42.647000
	Edit pad (rev 1080)		Frank	cv407	XVal Session 44	1	XVal Session 44-Typing - Text-1		2012-07-13 10:14:42.758000
	Edit pad (rev 1081)		Jamey	cv409	XVal Session 44	1	XVal Session 44-Typing - Text-1		2012-07-13 10:14:43.088000
	Edit pad (rev 1082)		Xing	cv400	XVal Session 44	1	XVal Session 44-Typing - Text-1		2012-07-13 10:14:43.147000
	Edit pad (rev 1083)		Frank	cv407	XVal Session 44	1	XVal Session 44-Typing - Text-1		2012-07-13 10:14:43.272000
	Edit pad (rev 1084)		Jamey	cv409	XVal Session 44	1	XVal Session 44-Typing - Text-1		2012-07-13 10:14:43.597000
	Edit pad (rev 1085)		Frank	cv407	XVal Session 44	1	XVal Session 44-Typing - Text-1		2012-07-13 10:14:44.015000
	Edit pad (rev 1086)		Jamey	cv409	XVal Session 44	1	XVal Session 44-Typing - Text-1		2012-07-13 10:14:44.107000
	Edit pad (rev 1087)		Frank	cv407	XVal Session 44	1	XVal Session 44-Typing - Text-1		2012-07-13 10:14:44.533000
	Edit pad (rev 1088)		Jamey	cv409	XVal Session 44	1	XVal Session 44-Typing - Text-1		2012-07-13 10:14:44.629000
	Edit pad (rev 1089)		Jamey	cv409	XVal Session 44	1	XVal Session 44-Typing - Text-1		2012-07-13 10:14:45.130000
	Edit pad (rev 1090)		Jamey	cv409	XVal Session 44	1	XVal Session 44-Typing - Text-1		2012-07-13 10:14:45.630000
	Edit pad (rev 1091)		Frank	cv407	XVal Session 44	1	XVal Session 44-Typing - Text-1		2012-07-13 10:14:45.659000
	Edit pad (rev 1092)		Jamey	cv409	XVal Session 44	1	XVal Session 44-Typing - Text-1		2012-07-13 10:14:46.130000
	Edit pad (rev 1093)		Frank	cv407	XVal Session 44	1	XVal Session 44-Typing - Text-1		2012-07-13 10:14:46.168000
	Edit pad (rev 1094)		Jamey	cv409	XVal Session 44	1	XVal Session 44-Typing - Text-1		2012-07-13 10:14:46.630000
	Edit pad (rev 1095)		Frank	cv407	XVal Session 44	1	XVal Session 44-Typing - Text-1		2012-07-13 10:14:46.664000
	Edit pad (rev 1096)		Jamey	cv409	XVal Session 44	1	XVal Session 44-Typing - Text-1		2012-07-13 10:14:47.136000
	Edit pad (rev 1097)		Frank	cv407	XVal Session 44	1	XVal Session 44-Typing - Text-1		2012-07-13 10:14:47.275000
	Edit pad (rev 1098)		Jamey	cv409	XVal Session 44	1	XVal Session 44-Typing - Text-1		2012-07-13 10:14:47.645000
	Edit pad (rev 1099)		Frank	cv407	XVal Session 44	1	XVal Session 44-Typing - Text-1		2012-07-13 10:14:47.777000
	Edit pad (rev 1100)		Jamey	cv409	XVal Session 44	1	XVal Session 44-Typing - Text-1		2012-07-13 10:14:48.144000
	Edit pad (rev 1101)		Frank	cv407	XVal Session 44	1	XVal Session 44-Typing - Text-1		2012-07-13 10:14:48.282000
	Edit pad (rev 1102)		Jamey	cv409	XVal Session 44	1	XVal Session 44-Typing - Text-1		2012-07-13 10:14:48.645000
	Edit pad (rev 1103)		Frank	cv407	XVal Session 44	1	XVal Session 44-Typing - Text-1		2012-07-13 10:14:48.966000
	Edit pad (rev 1104)		Jamey	cv409	XVal Session 44	1	XVal Session 44-Typing - Text-1		2012-07-13 10:14:49.147000
	Edit pad (rev 1105)		Frank	cv407	XVal Session 44	1	XVal Session 44-Typing - Text-1		2012-07-13 10:14:49.466000
	Edit pad (rev 1106)		Jamey	cv409	XVal Session 44	1	XVal Session 44-Typing - Text-1		2012-07-13 10:14:49.645000
	Edit pad (rev 1107)		Frank	cv407	XVal Session 44	1	XVal Session 44-Typing - Text-1		2012-07-13 10:14:49.983000
	Edit pad (rev 1108)		Jamey	cv409	XVal Session 44	1	XVal Session 44-Typing - Text-1		2012-07-13 10:14:50.144000
	Edit pad (rev 1109)		Frank	cv407	XVal Session 44	1	XVal Session 44-Typing - Text-1		2012-07-13 10:14:50.477000
	Edit pad (rev 1110)		Jamey	cv409	XVal Session 44	1	XVal Session 44-Typing - Text-1		2012-07-13 10:14:50.653000
	Edit pad (rev 1111)		Frank	cv407	XVal Session 44	1	XVal Session 44-Typing - Text-1		2012-07-13 10:14:51.031000
	Edit pad (rev 1112)		Jamey	cv409	XVal Session 44	1	XVal Session 44-Typing - Text-1		2012-07-13 10:14:51.156000
	Edit pad (rev 1113)		Frank	cv407	XVal Session 44	1	XVal Session 44-Typing - Text-1		2012-07-13 10:14:51.540000
	Edit pad (rev 1114)		Jamey	cv409	XVal Session 44	1	XVal Session 44-Typing - Text-1		2012-07-13 10:14:52.027000
	Edit pad (rev 1115)		Frank	cv407	XVal Session 44	1	XVal Session 44-Typing - Text-1		2012-07-13 10:14:52.039000
	Edit pad (rev 1116)		Jamey	cv409	XVal Session 44	1	XVal Session 44-Typing - Text-1		2012-07-13 10:14:52.540000
	Edit pad (rev 1117)		Jamey	cv409	XVal Session 44	1	XVal Session 44-Typing - Text-1		2012-07-13 10:14:53.037000
	Edit pad (rev 1118)		Jamey	cv409	XVal Session 44	1	XVal Session 44-Typing - Text-1		2012-07-13 10:14:53.538000
	Edit pad (rev 1119)		Jamey	cv409	XVal Session 44	1	XVal Session 44-Typing - Text-1		2012-07-13 10:14:54.038000
	Edit pad (rev 1120)		Jamey	cv409	XVal Session 44	1	XVal Session 44-Typing - Text-1		2012-07-13 10:14:54.538000
	Edit pad (rev 1121)		Jamey	cv409	XVal Session 44	1	XVal Session 44-Typing - Text-1		2012-07-13 10:14:55.052000
	Edit pad (rev 1122)		Frank	cv407	XVal Session 44	1	XVal Session 44-Typing - Text-1		2012-07-13 10:14:55.395000
	Edit pad (rev 1123)		Jamey	cv409	XVal Session 44	1	XVal Session 44-Typing - Text-1		2012-07-13 10:14:55.551000
	Edit pad (rev 1124)		Frank	cv407	XVal Session 44	1	XVal Session 44-Typing - Text-1		2012-07-13 10:14:55.920000
	Edit pad (rev 1125)		Jamey	cv409	XVal Session 44	1	XVal Session 44-Typing - Text-1		2012-07-13 10:14:56.051000
	Edit pad (rev 1126)		Jamey	cv409	XVal Session 44	1	XVal Session 44-Typing - Text-1		2012-07-13 10:14:56.551000
	Edit pad (rev 1127)		Frank	cv407	XVal Session 44	1	XVal Session 44-Typing - Text-1		2012-07-13 10:14:56.651000
	Edit pad (rev 1128)		Jamey	cv409	XVal Session 44	1	XVal Session 44-Typing - Text-1		2012-07-13 10:14:57.052000
	Edit pad (rev 1129)		Frank	cv407	XVal Session 44	1	XVal Session 44-Typing - Text-1		2012-07-13 10:14:57.154000
	Edit pad (rev 1130)		Jamey	cv409	XVal Session 44	1	XVal Session 44-Typing - Text-1		2012-07-13 10:14:57.551000
	Edit pad (rev 1131)		Jamey	cv409	XVal Session 44	1	XVal Session 44-Typing - Text-1		2012-07-13 10:14:58.051000
	Edit pad (rev 1132)		Frank	cv407	XVal Session 44	1	XVal Session 44-Typing - Text-1		2012-07-13 10:14:58.239000
	Edit pad (rev 1133)		Jamey	cv409	XVal Session 44	1	XVal Session 44-Typing - Text-1		2012-07-13 10:14:58.572000
	Edit pad (rev 1134)		Frank	cv407	XVal Session 44	1	XVal Session 44-Typing - Text-1		2012-07-13 10:14:58.759000
	Edit pad (rev 1135)		Jamey	cv409	XVal Session 44	1	XVal Session 44-Typing - Text-1		2012-07-13 10:14:59.052000
	Edit pad (rev 1136)		Frank	cv407	XVal Session 44	1	XVal Session 44-Typing - Text-1		2012-07-13 10:14:59.260000
	Edit pad (rev 1137)		Frank	cv407	XVal Session 44	1	XVal Session 44-Typing - Text-1		2012-07-13 10:14:59.759000
	Edit pad (rev 1138)		Jamey	cv409	XVal Session 44	1	XVal Session 44-Typing - Text-1		2012-07-13 10:15:00.174000
	Edit pad (rev 1139)		Frank	cv407	XVal Session 44	1	XVal Session 44-Typing - Text-1		2012-07-13 10:15:00.261000
	Edit pad (rev 1140)		Jamey	cv409	XVal Session 44	1	XVal Session 44-Typing - Text-1		2012-07-13 10:15:00.683000
	Edit pad (rev 1141)		Frank	cv407	XVal Session 44	1	XVal Session 44-Typing - Text-1		2012-07-13 10:15:00.775000
	Edit pad (rev 1142)		Jamey	cv409	XVal Session 44	1	XVal Session 44-Typing - Text-1		2012-07-13 10:15:01.193000
	Edit pad (rev 1143)		Frank	cv407	XVal Session 44	1	XVal Session 44-Typing - Text-1		2012-07-13 10:15:01.292000
	Edit pad (rev 1144)		Jamey	cv409	XVal Session 44	1	XVal Session 44-Typing - Text-1		2012-07-13 10:15:01.692000
	Edit pad (rev 1145)		Frank	cv407	XVal Session 44	1	XVal Session 44-Typing - Text-1		2012-07-13 10:15:01.788000
	Edit pad (rev 1146)		Jamey	cv409	XVal Session 44	1	XVal Session 44-Typing - Text-1		2012-07-13 10:15:02.233000
	Edit pad (rev 1147)		Frank	cv407	XVal Session 44	1	XVal Session 44-Typing - Text-1		2012-07-13 10:15:02.291000
	Edit pad (rev 1148)		Jamey	cv409	XVal Session 44	1	XVal Session 44-Typing - Text-1		2012-07-13 10:15:02.693000
	Edit pad (rev 1149)		Frank	cv407	XVal Session 44	1	XVal Session 44-Typing - Text-1		2012-07-13 10:15:02.789000
	Edit pad (rev 1150)		Jamey	cv409	XVal Session 44	1	XVal Session 44-Typing - Text-1		2012-07-13 10:15:03.192000
	Edit pad (rev 1151)		Frank	cv407	XVal Session 44	1	XVal Session 44-Typing - Text-1		2012-07-13 10:15:03.391000
	Edit pad (rev 1152)		Jamey	cv409	XVal Session 44	1	XVal Session 44-Typing - Text-1		2012-07-13 10:15:03.692000
	Edit pad (rev 1153)		Frank	cv407	XVal Session 44	1	XVal Session 44-Typing - Text-1		2012-07-13 10:15:03.901000
	Edit pad (rev 1154)		Jamey	cv409	XVal Session 44	1	XVal Session 44-Typing - Text-1		2012-07-13 10:15:04.192000
	Edit pad (rev 1155)		Frank	cv407	XVal Session 44	1	XVal Session 44-Typing - Text-1		2012-07-13 10:15:04.413000
	Edit pad (rev 1156)		Jamey	cv409	XVal Session 44	1	XVal Session 44-Typing - Text-1		2012-07-13 10:15:04.692000
	Edit pad (rev 1157)		Frank	cv407	XVal Session 44	1	XVal Session 44-Typing - Text-1		2012-07-13 10:15:04.900000
	Edit pad (rev 1158)		Jamey	cv409	XVal Session 44	1	XVal Session 44-Typing - Text-1		2012-07-13 10:15:05.195000
	Edit pad (rev 1159)		Frank	cv407	XVal Session 44	1	XVal Session 44-Typing - Text-1		2012-07-13 10:15:05.399000
	Edit pad (rev 1160)		Jamey	cv409	XVal Session 44	1	XVal Session 44-Typing - Text-1		2012-07-13 10:15:05.693000
	Edit pad (rev 1161)		Jamey	cv409	XVal Session 44	1	XVal Session 44-Typing - Text-1		2012-07-13 10:15:06.193000
	Edit pad (rev 1162)		Frank	cv407	XVal Session 44	1	XVal Session 44-Typing - Text-1		2012-07-13 10:15:06.224000
	Edit pad (rev 1163)		Jamey	cv409	XVal Session 44	1	XVal Session 44-Typing - Text-1		2012-07-13 10:15:06.693000
	Edit pad (rev 1164)		Frank	cv407	XVal Session 44	1	XVal Session 44-Typing - Text-1		2012-07-13 10:15:06.948000
	Edit pad (rev 1165)		Jamey	cv409	XVal Session 44	1	XVal Session 44-Typing - Text-1		2012-07-13 10:15:07.193000
	Edit pad (rev 1166)		Frank	cv407	XVal Session 44	1	XVal Session 44-Typing - Text-1		2012-07-13 10:15:07.449000
	Edit pad (rev 1167)		Frank	cv407	XVal Session 44	1	XVal Session 44-Typing - Text-1		2012-07-13 10:15:07.964000
	Edit pad (rev 1168)		Frank	cv407	XVal Session 44	1	XVal Session 44-Typing - Text-1		2012-07-13 10:15:08.461000
	Edit pad (rev 1169)		Frank	cv407	XVal Session 44	1	XVal Session 44-Typing - Text-1		2012-07-13 10:15:10.308000
	Edit pad (rev 1170)		Frank	cv407	XVal Session 44	1	XVal Session 44-Typing - Text-1		2012-07-13 10:15:10.820000
	Edit pad (rev 1171)		Frank	cv407	XVal Session 44	1	XVal Session 44-Typing - Text-1		2012-07-13 10:15:11.325000
	Edit pad (rev 1172)		Jamey	cv409	XVal Session 44	1	XVal Session 44-Typing - Text-1		2012-07-13 10:15:12.021000
	Edit pad (rev 1173)		Frank	cv407	XVal Session 44	1	XVal Session 44-Typing - Text-1		2012-07-13 10:15:12.390000
	Edit pad (rev 1174)		Jamey	cv409	XVal Session 44	1	XVal Session 44-Typing - Text-1		2012-07-13 10:15:12.520000
	Edit pad (rev 1175)		Frank	cv407	XVal Session 44	1	XVal Session 44-Typing - Text-1		2012-07-13 10:15:12.909000
	Edit pad (rev 1176)		Jamey	cv409	XVal Session 44	1	XVal Session 44-Typing - Text-1		2012-07-13 10:15:13.021000
	Edit pad (rev 1177)		Jamey	cv409	XVal Session 44	1	XVal Session 44-Typing - Text-1		2012-07-13 10:15:13.523000
	Edit pad (rev 1178)		Frank	cv407	XVal Session 44	1	XVal Session 44-Typing - Text-1		2012-07-13 10:15:13.657000
	Edit pad (rev 1179)		Frank	cv407	XVal Session 44	1	XVal Session 44-Typing - Text-1		2012-07-13 10:15:14.166000
	Edit pad (rev 1180)		Jamey	cv409	XVal Session 44	1	XVal Session 44-Typing - Text-1		2012-07-13 10:15:14.448000
	Edit pad (rev 1181)		Frank	cv407	XVal Session 44	1	XVal Session 44-Typing - Text-1		2012-07-13 10:15:14.774000
	Edit pad (rev 1182)		Jamey	cv409	XVal Session 44	1	XVal Session 44-Typing - Text-1		2012-07-13 10:15:14.959000
	Edit pad (rev 1183)		Jamey	cv409	XVal Session 44	1	XVal Session 44-Typing - Text-1		2012-07-13 10:15:15.522000
	Edit pad (rev 1184)		Frank	cv407	XVal Session 44	1	XVal Session 44-Typing - Text-1		2012-07-13 10:15:15.636000
	Edit pad (rev 1185)		Jamey	cv409	XVal Session 44	1	XVal Session 44-Typing - Text-1		2012-07-13 10:15:16.020000
	Edit pad (rev 1186)		Frank	cv407	XVal Session 44	1	XVal Session 44-Typing - Text-1		2012-07-13 10:15:16.300000
	Edit pad (rev 1187)		Jamey	cv409	XVal Session 44	1	XVal Session 44-Typing - Text-1		2012-07-13 10:15:16.520000
	Edit pad (rev 1188)		Frank	cv407	XVal Session 44	1	XVal Session 44-Typing - Text-1		2012-07-13 10:15:16.808000
	Edit pad (rev 1189)		Jamey	cv409	XVal Session 44	1	XVal Session 44-Typing - Text-1		2012-07-13 10:15:17.020000
	Edit pad (rev 1190)		Jamey	cv409	XVal Session 44	1	XVal Session 44-Typing - Text-1		2012-07-13 10:15:17.861000
	Edit pad (rev 1191)		Frank	cv407	XVal Session 44	1	XVal Session 44-Typing - Text-1		2012-07-13 10:15:17.979000
	Edit pad (rev 1192)		Jamey	cv409	XVal Session 44	1	XVal Session 44-Typing - Text-1		2012-07-13 10:15:18.459000
	Edit pad (rev 1193)		Frank	cv407	XVal Session 44	1	XVal Session 44-Typing - Text-1		2012-07-13 10:15:18.494000
	Edit pad (rev 1194)		Jamey	cv409	XVal Session 44	1	XVal Session 44-Typing - Text-1		2012-07-13 10:15:18.959000
	Edit pad (rev 1195)		Frank	cv407	XVal Session 44	1	XVal Session 44-Typing - Text-1		2012-07-13 10:15:19.565000
	Edit pad (rev 1196)		Jamey	cv409	XVal Session 44	1	XVal Session 44-Typing - Text-1		2012-07-13 10:15:20.083000
	Edit pad (rev 1197)		Jamey	cv409	XVal Session 44	1	XVal Session 44-Typing - Text-1		2012-07-13 10:15:20.589000
	Edit pad (rev 1198)		Frank	cv407	XVal Session 44	1	XVal Session 44-Typing - Text-1		2012-07-13 10:15:20.839000
	Edit pad (rev 1199)		Jamey	cv409	XVal Session 44	1	XVal Session 44-Typing - Text-1		2012-07-13 10:15:21.099000
	Edit pad (rev 1200)		Frank	cv407	XVal Session 44	1	XVal Session 44-Typing - Text-1		2012-07-13 10:15:21.357000
	Edit pad (rev 1201)		Jamey	cv409	XVal Session 44	1	XVal Session 44-Typing - Text-1		2012-07-13 10:15:21.597000
	Edit pad (rev 1202)		Frank	cv407	XVal Session 44	1	XVal Session 44-Typing - Text-1		2012-07-13 10:15:22.096000
	Edit pad (rev 1203)		Jamey	cv409	XVal Session 44	1	XVal Session 44-Typing - Text-1		2012-07-13 10:15:22.100000
	Edit pad (rev 1204)		Jamey	cv409	XVal Session 44	1	XVal Session 44-Typing - Text-1		2012-07-13 10:15:22.599000
	Edit pad (rev 1205)		Frank	cv407	XVal Session 44	1	XVal Session 44-Typing - Text-1		2012-07-13 10:15:22.699000
	Edit pad (rev 1206)		Frank	cv407	XVal Session 44	1	XVal Session 44-Typing - Text-1		2012-07-13 10:15:23.247000
	Edit pad (rev 1207)		Jamey	cv409	XVal Session 44	1	XVal Session 44-Typing - Text-1		2012-07-13 10:15:23.305000
	Edit pad (rev 1208)		Frank	cv407	XVal Session 44	1	XVal Session 44-Typing - Text-1		2012-07-13 10:15:23.769000
	Edit pad (rev 1209)		Jamey	cv409	XVal Session 44	1	XVal Session 44-Typing - Text-1		2012-07-13 10:15:23.810000
	Edit pad (rev 1210)		Frank	cv407	XVal Session 44	1	XVal Session 44-Typing - Text-1		2012-07-13 10:15:24.415000
	Edit pad (rev 1211)		Jamey	cv409	XVal Session 44	1	XVal Session 44-Typing - Text-1		2012-07-13 10:15:24.700000
	Edit pad (rev 1212)		Frank	cv407	XVal Session 44	1	XVal Session 44-Typing - Text-1		2012-07-13 10:15:24.916000
	Edit pad (rev 1213)		Frank	cv407	XVal Session 44	1	XVal Session 44-Typing - Text-1		2012-07-13 10:15:25.421000
	Edit pad (rev 1214)		Jamey	cv409	XVal Session 44	1	XVal Session 44-Typing - Text-1		2012-07-13 10:15:25.704000
	Edit pad (rev 1215)		Frank	cv407	XVal Session 44	1	XVal Session 44-Typing - Text-1		2012-07-13 10:15:25.919000
	Edit pad (rev 1216)		Jamey	cv409	XVal Session 44	1	XVal Session 44-Typing - Text-1		2012-07-13 10:15:26.207000
	Edit pad (rev 1217)		Frank	cv407	XVal Session 44	1	XVal Session 44-Typing - Text-1		2012-07-13 10:15:26.429000
	Edit pad (rev 1218)		Jamey	cv409	XVal Session 44	1	XVal Session 44-Typing - Text-1		2012-07-13 10:15:26.707000
	Edit pad (rev 1219)		Frank	cv407	XVal Session 44	1	XVal Session 44-Typing - Text-1		2012-07-13 10:15:26.940000
	Edit pad (rev 1220)		Jamey	cv409	XVal Session 44	1	XVal Session 44-Typing - Text-1		2012-07-13 10:15:27.207000
	Edit pad (rev 1221)		Frank	cv407	XVal Session 44	1	XVal Session 44-Typing - Text-1		2012-07-13 10:15:27.430000
	Edit pad (rev 1222)		Jamey	cv409	XVal Session 44	1	XVal Session 44-Typing - Text-1		2012-07-13 10:15:27.715000
	Edit pad (rev 1223)		Frank	cv407	XVal Session 44	1	XVal Session 44-Typing - Text-1		2012-07-13 10:15:27.939000
	Edit pad (rev 1224)		Jamey	cv409	XVal Session 44	1	XVal Session 44-Typing - Text-1		2012-07-13 10:15:28.225000
	Edit pad (rev 1225)		Frank	cv407	XVal Session 44	1	XVal Session 44-Typing - Text-1		2012-07-13 10:15:28.429000
	Edit pad (rev 1226)		Jamey	cv409	XVal Session 44	1	XVal Session 44-Typing - Text-1		2012-07-13 10:15:28.727000
	Edit pad (rev 1227)		Frank	cv407	XVal Session 44	1	XVal Session 44-Typing - Text-1		2012-07-13 10:15:28.934000
	Edit pad (rev 1228)		Jamey	cv409	XVal Session 44	1	XVal Session 44-Typing - Text-1		2012-07-13 10:15:29.239000
	Edit pad (rev 1229)		Frank	cv407	XVal Session 44	1	XVal Session 44-Typing - Text-1		2012-07-13 10:15:29.588000
	Edit pad (rev 1230)		Jamey	cv409	XVal Session 44	1	XVal Session 44-Typing - Text-1		2012-07-13 10:15:30.252000
	Edit pad (rev 1231)		Jamey	cv409	XVal Session 44	1	XVal Session 44-Typing - Text-1		2012-07-13 10:15:30.754000
	Edit pad (rev 1232)		Frank	cv407	XVal Session 44	1	XVal Session 44-Typing - Text-1		2012-07-13 10:15:30.946000
	Edit pad (rev 1233)		Jamey	cv409	XVal Session 44	1	XVal Session 44-Typing - Text-1		2012-07-13 10:15:31.254000
	Edit pad (rev 1234)		Frank	cv407	XVal Session 44	1	XVal Session 44-Typing - Text-1		2012-07-13 10:15:31.540000
	Edit pad (rev 1235)		Jamey	cv409	XVal Session 44	1	XVal Session 44-Typing - Text-1		2012-07-13 10:15:31.754000
	Edit pad (rev 1236)		Frank	cv407	XVal Session 44	1	XVal Session 44-Typing - Text-1		2012-07-13 10:15:32.045000
	Edit pad (rev 1237)		Jamey	cv409	XVal Session 44	1	XVal Session 44-Typing - Text-1		2012-07-13 10:15:32.260000
	Edit pad (rev 1238)		Frank	cv407	XVal Session 44	1	XVal Session 44-Typing - Text-1		2012-07-13 10:15:32.556000
	Edit pad (rev 1239)		Jamey	cv409	XVal Session 44	1	XVal Session 44-Typing - Text-1		2012-07-13 10:15:32.763000
	Edit pad (rev 1240)		Frank	cv407	XVal Session 44	1	XVal Session 44-Typing - Text-1		2012-07-13 10:15:33.090000
	Edit pad (rev 1241)		Jamey	cv409	XVal Session 44	1	XVal Session 44-Typing - Text-1		2012-07-13 10:15:33.270000
	Edit pad (rev 1242)		Frank	cv407	XVal Session 44	1	XVal Session 44-Typing - Text-1		2012-07-13 10:15:33.738000
	Edit pad (rev 1243)		Jamey	cv409	XVal Session 44	1	XVal Session 44-Typing - Text-1		2012-07-13 10:15:33.770000
	Edit pad (rev 1244)		Frank	cv407	XVal Session 44	1	XVal Session 44-Typing - Text-1		2012-07-13 10:15:34.249000
	Edit pad (rev 1245)		Jamey	cv409	XVal Session 44	1	XVal Session 44-Typing - Text-1		2012-07-13 10:15:34.278000
	Edit pad (rev 1246)		Jamey	cv409	XVal Session 44	1	XVal Session 44-Typing - Text-1		2012-07-13 10:15:34.781000
	Edit pad (rev 1247)		Frank	cv407	XVal Session 44	1	XVal Session 44-Typing - Text-1		2012-07-13 10:15:34.783000
	Edit pad (rev 1248)		Jamey	cv409	XVal Session 44	1	XVal Session 44-Typing - Text-1		2012-07-13 10:15:35.283000
	Edit pad (rev 1249)		Frank	cv407	XVal Session 44	1	XVal Session 44-Typing - Text-1		2012-07-13 10:15:35.290000
	Edit pad (rev 1250)		Jamey	cv409	XVal Session 44	1	XVal Session 44-Typing - Text-1		2012-07-13 10:15:35.787000
	Edit pad (rev 1251)		Frank	cv407	XVal Session 44	1	XVal Session 44-Typing - Text-1		2012-07-13 10:15:35.790000
	Edit pad (rev 1252)		Jamey	cv409	XVal Session 44	1	XVal Session 44-Typing - Text-1		2012-07-13 10:15:36.285000
	Edit pad (rev 1253)		Frank	cv407	XVal Session 44	1	XVal Session 44-Typing - Text-1		2012-07-13 10:15:36.294000
	Edit pad (rev 1254)		Jamey	cv409	XVal Session 44	1	XVal Session 44-Typing - Text-1		2012-07-13 10:15:36.789000
	Edit pad (rev 1255)		Jamey	cv409	XVal Session 44	1	XVal Session 44-Typing - Text-1		2012-07-13 10:15:37.302000
	Edit pad (rev 1256)		Frank	cv407	XVal Session 44	1	XVal Session 44-Typing - Text-1		2012-07-13 10:15:37.335000
	Edit pad (rev 1257)		Jamey	cv409	XVal Session 44	1	XVal Session 44-Typing - Text-1		2012-07-13 10:15:37.802000
	Edit pad (rev 1258)		Frank	cv407	XVal Session 44	1	XVal Session 44-Typing - Text-1		2012-07-13 10:15:38.073000
	Edit pad (rev 1259)		Jamey	cv409	XVal Session 44	1	XVal Session 44-Typing - Text-1		2012-07-13 10:15:38.301000
	Edit pad (rev 1260)		Frank	cv407	XVal Session 44	1	XVal Session 44-Typing - Text-1		2012-07-13 10:15:38.572000
	Edit pad (rev 1261)		Jamey	cv409	XVal Session 44	1	XVal Session 44-Typing - Text-1		2012-07-13 10:15:38.801000
	Edit pad (rev 1262)		Frank	cv407	XVal Session 44	1	XVal Session 44-Typing - Text-1		2012-07-13 10:15:39.076000
	Edit pad (rev 1263)		Jamey	cv409	XVal Session 44	1	XVal Session 44-Typing - Text-1		2012-07-13 10:15:39.333000
	Edit pad (rev 1264)		Frank	cv407	XVal Session 44	1	XVal Session 44-Typing - Text-1		2012-07-13 10:15:39.586000
	Edit pad (rev 1265)		Jamey	cv409	XVal Session 44	1	XVal Session 44-Typing - Text-1		2012-07-13 10:15:39.833000
	Edit pad (rev 1266)		Frank	cv407	XVal Session 44	1	XVal Session 44-Typing - Text-1		2012-07-13 10:15:40.096000
	Edit pad (rev 1267)		Jamey	cv409	XVal Session 44	1	XVal Session 44-Typing - Text-1		2012-07-13 10:15:40.332000
	Edit pad (rev 1268)		Frank	cv407	XVal Session 44	1	XVal Session 44-Typing - Text-1		2012-07-13 10:15:40.605000
	Edit pad (rev 1269)		Jamey	cv409	XVal Session 44	1	XVal Session 44-Typing - Text-1		2012-07-13 10:15:40.834000
	Edit pad (rev 1270)		Frank	cv407	XVal Session 44	1	XVal Session 44-Typing - Text-1		2012-07-13 10:15:41.103000
	Edit pad (rev 1271)		Jamey	cv409	XVal Session 44	1	XVal Session 44-Typing - Text-1		2012-07-13 10:15:41.336000
	Edit pad (rev 1272)		Frank	cv407	XVal Session 44	1	XVal Session 44-Typing - Text-1		2012-07-13 10:15:41.747000
	Edit pad (rev 1273)		Jamey	cv409	XVal Session 44	1	XVal Session 44-Typing - Text-1		2012-07-13 10:15:41.832000
	Edit pad (rev 1274)		Frank	cv407	XVal Session 44	1	XVal Session 44-Typing - Text-1		2012-07-13 10:15:42.276000
	Edit pad (rev 1275)		Jamey	cv409	XVal Session 44	1	XVal Session 44-Typing - Text-1		2012-07-13 10:15:42.332000
	Edit pad (rev 1276)		Jamey	cv409	XVal Session 44	1	XVal Session 44-Typing - Text-1		2012-07-13 10:15:42.834000
	Edit pad (rev 1277)		Jamey	cv409	XVal Session 44	1	XVal Session 44-Typing - Text-1		2012-07-13 10:15:43.334000
	Edit pad (rev 1278)		Jamey	cv409	XVal Session 44	1	XVal Session 44-Typing - Text-1		2012-07-13 10:15:43.832000
	Edit pad (rev 1279)		Jamey	cv409	XVal Session 44	1	XVal Session 44-Typing - Text-1		2012-07-13 10:15:44.391000
	Edit pad (rev 1280)		Frank	cv407	XVal Session 44	1	XVal Session 44-Typing - Text-1		2012-07-13 10:15:44.440000
	Edit pad (rev 1281)		Jamey	cv409	XVal Session 44	1	XVal Session 44-Typing - Text-1		2012-07-13 10:15:44.895000
	Edit pad (rev 1282)		Frank	cv407	XVal Session 44	1	XVal Session 44-Typing - Text-1		2012-07-13 10:15:44.947000
	Edit pad (rev 1283)		Jamey	cv409	XVal Session 44	1	XVal Session 44-Typing - Text-1		2012-07-13 10:15:45.394000
	Edit pad (rev 1284)		Jamey	cv409	XVal Session 44	1	XVal Session 44-Typing - Text-1		2012-07-13 10:15:45.895000
	Edit pad (rev 1285)		Jamey	cv409	XVal Session 44	1	XVal Session 44-Typing - Text-1		2012-07-13 10:15:46.395000
	Edit pad (rev 1286)		Frank	cv407	XVal Session 44	1	XVal Session 44-Typing - Text-1		2012-07-13 10:15:46.424000
	Edit pad (rev 1287)		Frank	cv407	XVal Session 44	1	XVal Session 44-Typing - Text-1		2012-07-13 10:15:46.923000
	Edit pad (rev 1288)		Frank	cv407	XVal Session 44	1	XVal Session 44-Typing - Text-1		2012-07-13 10:15:47.429000
	Edit pad (rev 1289)		Jamey	cv409	XVal Session 44	1	XVal Session 44-Typing - Text-1		2012-07-13 10:15:48.141000
	Edit pad (rev 1290)		Frank	cv407	XVal Session 44	1	XVal Session 44-Typing - Text-1		2012-07-13 10:15:48.657000
	Edit pad (rev 1291)		Jamey	cv409	XVal Session 44	1	XVal Session 44-Typing - Text-1		2012-07-13 10:15:48.872000
	Edit pad (rev 1292)		Frank	cv407	XVal Session 44	1	XVal Session 44-Typing - Text-1		2012-07-13 10:15:49.293000
	Edit pad (rev 1293)		Jamey	cv409	XVal Session 44	1	XVal Session 44-Typing - Text-1		2012-07-13 10:15:49.375000
	Edit pad (rev 1294)		Jamey	cv409	XVal Session 44	1	XVal Session 44-Typing - Text-1		2012-07-13 10:15:50.077000
	Edit pad (rev 1295)		Frank	cv407	XVal Session 44	1	XVal Session 44-Typing - Text-1		2012-07-13 10:15:50.436000
	Edit pad (rev 1296)		Jamey	cv409	XVal Session 44	1	XVal Session 44-Typing - Text-1		2012-07-13 10:15:51.090000
	Edit pad (rev 1297)		Frank	cv407	XVal Session 44	1	XVal Session 44-Typing - Text-1		2012-07-13 10:15:51.124000
	Edit pad (rev 1298)		Frank	cv407	XVal Session 44	1	XVal Session 44-Typing - Text-1		2012-07-13 10:15:51.878000
	Edit pad (rev 1299)		Frank	cv407	XVal Session 44	1	XVal Session 44-Typing - Text-1		2012-07-13 10:15:52.560000
	Edit pad (rev 1300)		Jamey	cv409	XVal Session 44	1	XVal Session 44-Typing - Text-1		2012-07-13 10:15:52.718000
	Edit pad (rev 1301)		Jamey	cv409	XVal Session 44	1	XVal Session 44-Typing - Text-1		2012-07-13 10:15:53.452000
	Edit pad (rev 1302)		Frank	cv407	XVal Session 44	1	XVal Session 44-Typing - Text-1		2012-07-13 10:15:54.040000
	Edit pad (rev 1303)		Jamey	cv409	XVal Session 44	1	XVal Session 44-Typing - Text-1		2012-07-13 10:15:54.253000
	Edit pad (rev 1304)		Frank	cv407	XVal Session 44	1	XVal Session 44-Typing - Text-1		2012-07-13 10:15:54.548000
	Edit pad (rev 1305)		Frank	cv407	XVal Session 44	1	XVal Session 44-Typing - Text-1		2012-07-13 10:15:55.056000
	Edit pad (rev 1306)		Jamey	cv409	XVal Session 44	1	XVal Session 44-Typing - Text-1		2012-07-13 10:15:55.517000
	Edit pad (rev 1307)		Frank	cv407	XVal Session 44	1	XVal Session 44-Typing - Text-1		2012-07-13 10:15:55.847000
	Edit pad (rev 1308)		Jamey	cv409	XVal Session 44	1	XVal Session 44-Typing - Text-1		2012-07-13 10:15:56.026000
	Edit pad (rev 1309)		Frank	cv407	XVal Session 44	1	XVal Session 44-Typing - Text-1		2012-07-13 10:15:56.432000
	Edit pad (rev 1310)		Jamey	cv409	XVal Session 44	1	XVal Session 44-Typing - Text-1		2012-07-13 10:15:56.560000
	Edit pad (rev 1311)		Jamey	cv409	XVal Session 44	1	XVal Session 44-Typing - Text-1		2012-07-13 10:15:57.290000
	Edit pad (rev 1312)		Jamey	cv409	XVal Session 44	1	XVal Session 44-Typing - Text-1		2012-07-13 10:15:57.963000
	Edit pad (rev 1313)		Frank	cv407	XVal Session 44	1	XVal Session 44-Typing - Text-1		2012-07-13 10:15:57.972000
25548	Load Instructions			cv207	XVal Session 44	1	XVal Session 44-Typing - Numbers-1	192.54.222.3	2012-07-13 10:15:58
25549	Load Instructions			cv206	XVal Session 44	1	XVal Session 44-Typing - Numbers-1	192.54.222.11	2012-07-13 10:15:58
25550	Load Instructions			cv208	XVal Session 44	1	XVal Session 44-Typing - Numbers-1	18.111.10.174	2012-07-13 10:15:58
	Edit pad (rev 1314)		Jamey	cv409	XVal Session 44	1	XVal Session 44-Typing - Text-1		2012-07-13 10:15:58.473000
	Edit pad (rev 1315)		Frank	cv407	XVal Session 44	1	XVal Session 44-Typing - Text-1		2012-07-13 10:15:58.555000
25551	Load Instructions			cv206	XVal Session 44	1	XVal Session 44-Typing - Numbers-1	192.54.222.11	2012-07-13 10:15:59
25552	Load Instructions			cv209	XVal Session 44	1	XVal Session 44-Typing - Numbers-1	192.54.222.3	2012-07-13 10:15:59
25561	Load Workspace			cv207	XVal Session 44	1	XVal Session 44-Typing - Numbers-1	192.54.222.3	2012-07-13 10:16:28
25562	Load Workspace			cv206	XVal Session 44	1	XVal Session 44-Typing - Numbers-1	192.54.222.11	2012-07-13 10:16:28
25563	Load Workspace			cv208	XVal Session 44	1	XVal Session 44-Typing - Numbers-1	18.111.10.174	2012-07-13 10:16:28
25564	Load Workspace			cv209	XVal Session 44	1	XVal Session 44-Typing - Numbers-1	192.54.222.3	2012-07-13 10:16:29
25565	Load Workspace			cv207	XVal Session 44	1	XVal Session 44-Typing - Numbers-1	192.54.222.3	2012-07-13 10:16:31
	Chat	Hello group!	Jamey	cv409	XVal Session 44	1	XVal Session 44-Typing - Numbers-1		2012-07-13 10:17:06
	Edit pad (rev 0)		Jamey	cv409	XVal Session 44	1	XVal Session 44-Typing - Numbers-1		2012-07-13 10:17:09.444000
	Edit pad (rev 1)		Jamey	cv409	XVal Session 44	1	XVal Session 44-Typing - Numbers-1		2012-07-13 10:17:09.943000
	Edit pad (rev 2)		Jamey	cv409	XVal Session 44	1	XVal Session 44-Typing - Numbers-1		2012-07-13 10:17:10.447000
	Edit pad (rev 3)		Jamey	cv409	XVal Session 44	1	XVal Session 44-Typing - Numbers-1		2012-07-13 10:17:11.505000
	Edit pad (rev 4)		Jamey	cv409	XVal Session 44	1	XVal Session 44-Typing - Numbers-1		2012-07-13 10:17:11.911000
	Edit pad (rev 5)		Jamey	cv409	XVal Session 44	1	XVal Session 44-Typing - Numbers-1		2012-07-13 10:17:12.412000
	Edit pad (rev 6)		Jamey	cv409	XVal Session 44	1	XVal Session 44-Typing - Numbers-1		2012-07-13 10:17:14.091000
	Edit pad (rev 7)		Xing	cv400	XVal Session 44	1	XVal Session 44-Typing - Numbers-1		2012-07-13 10:17:14.688000
	Edit pad (rev 8)		Jamey	cv409	XVal Session 44	1	XVal Session 44-Typing - Numbers-1		2012-07-13 10:17:14.928000
	Edit pad (rev 9)		Xing	cv400	XVal Session 44	1	XVal Session 44-Typing - Numbers-1		2012-07-13 10:17:15.194000
	Edit pad (rev 10)		Jamey	cv409	XVal Session 44	1	XVal Session 44-Typing - Numbers-1		2012-07-13 10:17:15.427000
	Edit pad (rev 11)		Xing	cv400	XVal Session 44	1	XVal Session 44-Typing - Numbers-1		2012-07-13 10:17:15.694000
	Edit pad (rev 12)		Jamey	cv409	XVal Session 44	1	XVal Session 44-Typing - Numbers-1		2012-07-13 10:17:15.930000
	Edit pad (rev 13)		Xing	cv400	XVal Session 44	1	XVal Session 44-Typing - Numbers-1		2012-07-13 10:17:16.195000
	Edit pad (rev 14)		Jamey	cv409	XVal Session 44	1	XVal Session 44-Typing - Numbers-1		2012-07-13 10:17:17.539000
	Edit pad (rev 15)		Jamey	cv409	XVal Session 44	1	XVal Session 44-Typing - Numbers-1		2012-07-13 10:17:18.347000
	Edit pad (rev 16)		Jamey	cv409	XVal Session 44	1	XVal Session 44-Typing - Numbers-1		2012-07-13 10:17:19.372000
	Edit pad (rev 17)		Jamey	cv409	XVal Session 44	1	XVal Session 44-Typing - Numbers-1		2012-07-13 10:17:19.930000
	Edit pad (rev 18)		Jamey	cv409	XVal Session 44	1	XVal Session 44-Typing - Numbers-1		2012-07-13 10:17:20.443000
	Edit pad (rev 19)		Jamey	cv409	XVal Session 44	1	XVal Session 44-Typing - Numbers-1		2012-07-13 10:17:21.561000
	Edit pad (rev 20)		Jamey	cv409	XVal Session 44	1	XVal Session 44-Typing - Numbers-1		2012-07-13 10:17:22.280000
	Edit pad (rev 21)		Jamey	cv409	XVal Session 44	1	XVal Session 44-Typing - Numbers-1		2012-07-13 10:17:22.787000
	Edit pad (rev 22)		Jamey	cv409	XVal Session 44	1	XVal Session 44-Typing - Numbers-1		2012-07-13 10:17:23.286000
	Edit pad (rev 23)		Jamey	cv409	XVal Session 44	1	XVal Session 44-Typing - Numbers-1		2012-07-13 10:17:25.050000
	Edit pad (rev 24)		Jamey	cv409	XVal Session 44	1	XVal Session 44-Typing - Numbers-1		2012-07-13 10:17:25.644000
	Edit pad (rev 25)		Jamey	cv409	XVal Session 44	1	XVal Session 44-Typing - Numbers-1		2012-07-13 10:17:26.146000
	Edit pad (rev 26)		Jamey	cv409	XVal Session 44	1	XVal Session 44-Typing - Numbers-1		2012-07-13 10:17:26.645000
	Edit pad (rev 27)		Jamey	cv409	XVal Session 44	1	XVal Session 44-Typing - Numbers-1		2012-07-13 10:17:28.553000
	Edit pad (rev 28)		Jamey	cv409	XVal Session 44	1	XVal Session 44-Typing - Numbers-1		2012-07-13 10:17:31.221000
	Edit pad (rev 29)		Jamey	cv409	XVal Session 44	1	XVal Session 44-Typing - Numbers-1		2012-07-13 10:17:31.727000
	Edit pad (rev 30)		Jamey	cv409	XVal Session 44	1	XVal Session 44-Typing - Numbers-1		2012-07-13 10:17:32.991000
	Edit pad (rev 31)		Jamey	cv409	XVal Session 44	1	XVal Session 44-Typing - Numbers-1		2012-07-13 10:17:33.488000
	Edit pad (rev 32)		Xing	cv400	XVal Session 44	1	XVal Session 44-Typing - Numbers-1		2012-07-13 10:17:33.976000
	Edit pad (rev 33)		Jamey	cv409	XVal Session 44	1	XVal Session 44-Typing - Numbers-1		2012-07-13 10:17:33.988000
	Edit pad (rev 34)		Xing	cv400	XVal Session 44	1	XVal Session 44-Typing - Numbers-1		2012-07-13 10:17:34.476000
	Edit pad (rev 35)		Jamey	cv409	XVal Session 44	1	XVal Session 44-Typing - Numbers-1		2012-07-13 10:17:34.688000
	Edit pad (rev 36)		Xing	cv400	XVal Session 44	1	XVal Session 44-Typing - Numbers-1		2012-07-13 10:17:34.975000
	Edit pad (rev 37)		Jamey	cv409	XVal Session 44	1	XVal Session 44-Typing - Numbers-1		2012-07-13 10:17:35.334000
	Edit pad (rev 38)		Jamey	cv409	XVal Session 44	1	XVal Session 44-Typing - Numbers-1		2012-07-13 10:17:35.834000
	Edit pad (rev 39)		Jamey	cv409	XVal Session 44	1	XVal Session 44-Typing - Numbers-1		2012-07-13 10:17:36.333000
	Edit pad (rev 40)		Jamey	cv409	XVal Session 44	1	XVal Session 44-Typing - Numbers-1		2012-07-13 10:17:36.932000
	Edit pad (rev 41)		Jamey	cv409	XVal Session 44	1	XVal Session 44-Typing - Numbers-1		2012-07-13 10:17:37.460000
	Edit pad (rev 42)		Jamey	cv409	XVal Session 44	1	XVal Session 44-Typing - Numbers-1		2012-07-13 10:17:37.956000
	Edit pad (rev 43)		Jamey	cv409	XVal Session 44	1	XVal Session 44-Typing - Numbers-1		2012-07-13 10:17:38.458000
	Edit pad (rev 44)		Jamey	cv409	XVal Session 44	1	XVal Session 44-Typing - Numbers-1		2012-07-13 10:17:39.588000
	Edit pad (rev 45)		Jamey	cv409	XVal Session 44	1	XVal Session 44-Typing - Numbers-1		2012-07-13 10:17:40.219000
	Edit pad (rev 46)		Jamey	cv409	XVal Session 44	1	XVal Session 44-Typing - Numbers-1		2012-07-13 10:17:40.723000
	Edit pad (rev 47)		Jamey	cv409	XVal Session 44	1	XVal Session 44-Typing - Numbers-1		2012-07-13 10:17:41.223000
	Edit pad (rev 48)		Jamey	cv409	XVal Session 44	1	XVal Session 44-Typing - Numbers-1		2012-07-13 10:17:41.724000
	Edit pad (rev 49)		Jamey	cv409	XVal Session 44	1	XVal Session 44-Typing - Numbers-1		2012-07-13 10:17:42.320000
	Edit pad (rev 50)		Jamey	cv409	XVal Session 44	1	XVal Session 44-Typing - Numbers-1		2012-07-13 10:17:42.825000
	Edit pad (rev 51)		Jamey	cv409	XVal Session 44	1	XVal Session 44-Typing - Numbers-1		2012-07-13 10:17:43.331000
	Edit pad (rev 52)		Jamey	cv409	XVal Session 44	1	XVal Session 44-Typing - Numbers-1		2012-07-13 10:17:43.833000
	Edit pad (rev 53)		Jamey	cv409	XVal Session 44	1	XVal Session 44-Typing - Numbers-1		2012-07-13 10:17:44.507000
	Edit pad (rev 54)		Jamey	cv409	XVal Session 44	1	XVal Session 44-Typing - Numbers-1		2012-07-13 10:17:45.281000
	Edit pad (rev 55)		Jamey	cv409	XVal Session 44	1	XVal Session 44-Typing - Numbers-1		2012-07-13 10:17:45.786000
	Edit pad (rev 56)		Jamey	cv409	XVal Session 44	1	XVal Session 44-Typing - Numbers-1		2012-07-13 10:17:46.286000
	Edit pad (rev 57)		Jamey	cv409	XVal Session 44	1	XVal Session 44-Typing - Numbers-1		2012-07-13 10:17:46.786000
	Edit pad (rev 58)		Jamey	cv409	XVal Session 44	1	XVal Session 44-Typing - Numbers-1		2012-07-13 10:17:48.090000
	Edit pad (rev 59)		Xing	cv400	XVal Session 44	1	XVal Session 44-Typing - Numbers-1		2012-07-13 10:17:48.476000
	Edit pad (rev 60)		Jamey	cv409	XVal Session 44	1	XVal Session 44-Typing - Numbers-1		2012-07-13 10:17:48.988000
	Edit pad (rev 61)		Jamey	cv409	XVal Session 44	1	XVal Session 44-Typing - Numbers-1		2012-07-13 10:17:49.490000
	Edit pad (rev 62)		Xing	cv400	XVal Session 44	1	XVal Session 44-Typing - Numbers-1		2012-07-13 10:17:49.558000
	Edit pad (rev 63)		Jamey	cv409	XVal Session 44	1	XVal Session 44-Typing - Numbers-1		2012-07-13 10:17:49.989000
	Edit pad (rev 64)		Jamey	cv409	XVal Session 44	1	XVal Session 44-Typing - Numbers-1		2012-07-13 10:17:50.848000
	Edit pad (rev 65)		Jamey	cv409	XVal Session 44	1	XVal Session 44-Typing - Numbers-1		2012-07-13 10:17:51.347000
	Edit pad (rev 66)		Jamey	cv409	XVal Session 44	1	XVal Session 44-Typing - Numbers-1		2012-07-13 10:17:51.935000
	Edit pad (rev 67)		Xing	cv400	XVal Session 44	1	XVal Session 44-Typing - Numbers-1		2012-07-13 10:17:52.318000
	Edit pad (rev 68)		Jamey	cv409	XVal Session 44	1	XVal Session 44-Typing - Numbers-1		2012-07-13 10:17:52.441000
	Edit pad (rev 69)		Xing	cv400	XVal Session 44	1	XVal Session 44-Typing - Numbers-1		2012-07-13 10:17:52.819000
	Edit pad (rev 70)		Jamey	cv409	XVal Session 44	1	XVal Session 44-Typing - Numbers-1		2012-07-13 10:17:52.941000
	Edit pad (rev 71)		Jamey	cv409	XVal Session 44	1	XVal Session 44-Typing - Numbers-1		2012-07-13 10:17:53.441000
	Edit pad (rev 72)		Xing	cv400	XVal Session 44	1	XVal Session 44-Typing - Numbers-1		2012-07-13 10:17:53.936000
	Edit pad (rev 73)		Jamey	cv409	XVal Session 44	1	XVal Session 44-Typing - Numbers-1		2012-07-13 10:17:53.941000
	Edit pad (rev 74)		Frank	cv407	XVal Session 44	1	XVal Session 44-Typing - Numbers-1		2012-07-13 10:17:54.270000
	Edit pad (rev 75)		Jamey	cv409	XVal Session 44	1	XVal Session 44-Typing - Numbers-1		2012-07-13 10:17:54.441000
	Edit pad (rev 76)		Xing	cv400	XVal Session 44	1	XVal Session 44-Typing - Numbers-1		2012-07-13 10:17:54.500000
	Edit pad (rev 77)		Frank	cv407	XVal Session 44	1	XVal Session 44-Typing - Numbers-1		2012-07-13 10:17:54.777000
	Edit pad (rev 78)		Jamey	cv409	XVal Session 44	1	XVal Session 44-Typing - Numbers-1		2012-07-13 10:17:54.941000
	Edit pad (rev 79)		Xing	cv400	XVal Session 44	1	XVal Session 44-Typing - Numbers-1		2012-07-13 10:17:55.156000
	Edit pad (rev 80)		Jamey	cv409	XVal Session 44	1	XVal Session 44-Typing - Numbers-1		2012-07-13 10:17:55.442000
	Edit pad (rev 81)		Frank	cv407	XVal Session 44	1	XVal Session 44-Typing - Numbers-1		2012-07-13 10:17:55.745000
	Edit pad (rev 82)		Jamey	cv409	XVal Session 44	1	XVal Session 44-Typing - Numbers-1		2012-07-13 10:17:55.942000
	Edit pad (rev 83)		Frank	cv407	XVal Session 44	1	XVal Session 44-Typing - Numbers-1		2012-07-13 10:17:56.264000
	Edit pad (rev 84)		Xing	cv400	XVal Session 44	1	XVal Session 44-Typing - Numbers-1		2012-07-13 10:17:56.314000
	Edit pad (rev 85)		Frank	cv407	XVal Session 44	1	XVal Session 44-Typing - Numbers-1		2012-07-13 10:17:57.213000
	Edit pad (rev 86)		Frank	cv407	XVal Session 44	1	XVal Session 44-Typing - Numbers-1		2012-07-13 10:17:57.717000
	Edit pad (rev 87)		Jamey	cv409	XVal Session 44	1	XVal Session 44-Typing - Numbers-1		2012-07-13 10:17:57.945000
	Edit pad (rev 88)		Xing	cv400	XVal Session 44	1	XVal Session 44-Typing - Numbers-1		2012-07-13 10:17:58.009000
	Edit pad (rev 89)		Jamey	cv409	XVal Session 44	1	XVal Session 44-Typing - Numbers-1		2012-07-13 10:17:59.294000
	Edit pad (rev 90)		Frank	cv407	XVal Session 44	1	XVal Session 44-Typing - Numbers-1		2012-07-13 10:17:59.318000
	Edit pad (rev 91)		Xing	cv400	XVal Session 44	1	XVal Session 44-Typing - Numbers-1		2012-07-13 10:18:00.266000
	Edit pad (rev 92)		Frank	cv407	XVal Session 44	1	XVal Session 44-Typing - Numbers-1		2012-07-13 10:18:00.311000
	Edit pad (rev 93)		Frank	cv407	XVal Session 44	1	XVal Session 44-Typing - Numbers-1		2012-07-13 10:18:00.985000
	Edit pad (rev 94)		Jamey	cv409	XVal Session 44	1	XVal Session 44-Typing - Numbers-1		2012-07-13 10:18:01.647000
	Edit pad (rev 95)		Jamey	cv409	XVal Session 44	1	XVal Session 44-Typing - Numbers-1		2012-07-13 10:18:02.160000
	Edit pad (rev 96)		Frank	cv407	XVal Session 44	1	XVal Session 44-Typing - Numbers-1		2012-07-13 10:18:02.600000
	Edit pad (rev 97)		Jamey	cv409	XVal Session 44	1	XVal Session 44-Typing - Numbers-1		2012-07-13 10:18:02.665000
	Edit pad (rev 98)		Frank	cv407	XVal Session 44	1	XVal Session 44-Typing - Numbers-1		2012-07-13 10:18:03.161000
	Edit pad (rev 99)		Jamey	cv409	XVal Session 44	1	XVal Session 44-Typing - Numbers-1		2012-07-13 10:18:03.177000
	Edit pad (rev 100)		Xing	cv400	XVal Session 44	1	XVal Session 44-Typing - Numbers-1		2012-07-13 10:18:03.533000
	Edit pad (rev 101)		Jamey	cv409	XVal Session 44	1	XVal Session 44-Typing - Numbers-1		2012-07-13 10:18:03.755000
	Edit pad (rev 102)		Frank	cv407	XVal Session 44	1	XVal Session 44-Typing - Numbers-1		2012-07-13 10:18:03.775000
	Edit pad (rev 103)		Jamey	cv409	XVal Session 44	1	XVal Session 44-Typing - Numbers-1		2012-07-13 10:18:04.255000
	Edit pad (rev 104)		Frank	cv407	XVal Session 44	1	XVal Session 44-Typing - Numbers-1		2012-07-13 10:18:04.541000
	Edit pad (rev 105)		Jamey	cv409	XVal Session 44	1	XVal Session 44-Typing - Numbers-1		2012-07-13 10:18:05.277000
	Edit pad (rev 106)		Frank	cv407	XVal Session 44	1	XVal Session 44-Typing - Numbers-1		2012-07-13 10:18:05.455000
	Edit pad (rev 107)		Jamey	cv409	XVal Session 44	1	XVal Session 44-Typing - Numbers-1		2012-07-13 10:18:05.785000
	Edit pad (rev 108)		Frank	cv407	XVal Session 44	1	XVal Session 44-Typing - Numbers-1		2012-07-13 10:18:05.968000
	Edit pad (rev 109)		Jamey	cv409	XVal Session 44	1	XVal Session 44-Typing - Numbers-1		2012-07-13 10:18:06.291000
	Edit pad (rev 110)		Frank	cv407	XVal Session 44	1	XVal Session 44-Typing - Numbers-1		2012-07-13 10:18:06.593000
	Edit pad (rev 111)		Frank	cv407	XVal Session 44	1	XVal Session 44-Typing - Numbers-1		2012-07-13 10:18:08.706000
	Edit pad (rev 112)		Jamey	cv409	XVal Session 44	1	XVal Session 44-Typing - Numbers-1		2012-07-13 10:18:09.506000
	Edit pad (rev 113)		Frank	cv407	XVal Session 44	1	XVal Session 44-Typing - Numbers-1		2012-07-13 10:18:09.628000
	Edit pad (rev 114)		Jamey	cv409	XVal Session 44	1	XVal Session 44-Typing - Numbers-1		2012-07-13 10:18:10.348000
	Edit pad (rev 115)		Frank	cv407	XVal Session 44	1	XVal Session 44-Typing - Numbers-1		2012-07-13 10:18:10.573000
	Edit pad (rev 116)		Xing	cv400	XVal Session 44	1	XVal Session 44-Typing - Numbers-1		2012-07-13 10:18:10.705000
	Edit pad (rev 117)		Jamey	cv409	XVal Session 44	1	XVal Session 44-Typing - Numbers-1		2012-07-13 10:18:10.849000
	Edit pad (rev 118)		Frank	cv407	XVal Session 44	1	XVal Session 44-Typing - Numbers-1		2012-07-13 10:18:11.235000
	Edit pad (rev 119)		Jamey	cv409	XVal Session 44	1	XVal Session 44-Typing - Numbers-1		2012-07-13 10:18:11.348000
	Edit pad (rev 120)		Xing	cv400	XVal Session 44	1	XVal Session 44-Typing - Numbers-1		2012-07-13 10:18:11.499000
	Edit pad (rev 121)		Frank	cv407	XVal Session 44	1	XVal Session 44-Typing - Numbers-1		2012-07-13 10:18:11.797000
	Edit pad (rev 122)		Frank	cv407	XVal Session 44	1	XVal Session 44-Typing - Numbers-1		2012-07-13 10:18:12.305000
	Edit pad (rev 123)		Xing	cv400	XVal Session 44	1	XVal Session 44-Typing - Numbers-1		2012-07-13 10:18:12.426000
	Edit pad (rev 124)		Xing	cv400	XVal Session 44	1	XVal Session 44-Typing - Numbers-1		2012-07-13 10:18:14.783000
	Edit pad (rev 125)		Frank	cv407	XVal Session 44	1	XVal Session 44-Typing - Numbers-1		2012-07-13 10:18:15.517000
	Edit pad (rev 126)		Frank	cv407	XVal Session 44	1	XVal Session 44-Typing - Numbers-1		2012-07-13 10:18:16.027000
	Edit pad (rev 127)		Frank	cv407	XVal Session 44	1	XVal Session 44-Typing - Numbers-1		2012-07-13 10:18:16.526000
	Edit pad (rev 128)		Jamey	cv409	XVal Session 44	1	XVal Session 44-Typing - Numbers-1		2012-07-13 10:18:16.693000
	Edit pad (rev 129)		Xing	cv400	XVal Session 44	1	XVal Session 44-Typing - Numbers-1		2012-07-13 10:18:16.793000
	Edit pad (rev 130)		Frank	cv407	XVal Session 44	1	XVal Session 44-Typing - Numbers-1		2012-07-13 10:18:17.040000
	Edit pad (rev 131)		Xing	cv400	XVal Session 44	1	XVal Session 44-Typing - Numbers-1		2012-07-13 10:18:17.295000
	Edit pad (rev 132)		Jamey	cv409	XVal Session 44	1	XVal Session 44-Typing - Numbers-1		2012-07-13 10:18:17.754000
	Edit pad (rev 133)		Xing	cv400	XVal Session 44	1	XVal Session 44-Typing - Numbers-1		2012-07-13 10:18:17.804000
	Edit pad (rev 134)		Frank	cv407	XVal Session 44	1	XVal Session 44-Typing - Numbers-1		2012-07-13 10:18:18.002000
	Edit pad (rev 135)		Xing	cv400	XVal Session 44	1	XVal Session 44-Typing - Numbers-1		2012-07-13 10:18:18.534000
	Edit pad (rev 136)		Jamey	cv409	XVal Session 44	1	XVal Session 44-Typing - Numbers-1		2012-07-13 10:18:18.592000
	Edit pad (rev 137)		Frank	cv407	XVal Session 44	1	XVal Session 44-Typing - Numbers-1		2012-07-13 10:18:18.711000
	Edit pad (rev 138)		Frank	cv407	XVal Session 44	1	XVal Session 44-Typing - Numbers-1		2012-07-13 10:18:19.213000
	Edit pad (rev 139)		Xing	cv400	XVal Session 44	1	XVal Session 44-Typing - Numbers-1		2012-07-13 10:18:19.253000
	Edit pad (rev 140)		Jamey	cv409	XVal Session 44	1	XVal Session 44-Typing - Numbers-1		2012-07-13 10:18:19.736000
	Edit pad (rev 141)		Frank	cv407	XVal Session 44	1	XVal Session 44-Typing - Numbers-1		2012-07-13 10:18:19.777000
	Edit pad (rev 142)		Xing	cv400	XVal Session 44	1	XVal Session 44-Typing - Numbers-1		2012-07-13 10:18:20.260000
	Edit pad (rev 143)		Jamey	cv409	XVal Session 44	1	XVal Session 44-Typing - Numbers-1		2012-07-13 10:18:20.270000
	Edit pad (rev 144)		Jamey	cv409	XVal Session 44	1	XVal Session 44-Typing - Numbers-1		2012-07-13 10:18:20.770000
	Edit pad (rev 145)		Frank	cv407	XVal Session 44	1	XVal Session 44-Typing - Numbers-1		2012-07-13 10:18:20.790000
	Edit pad (rev 146)		Frank	cv407	XVal Session 44	1	XVal Session 44-Typing - Numbers-1		2012-07-13 10:18:21.565000
	Edit pad (rev 147)		Jamey	cv409	XVal Session 44	1	XVal Session 44-Typing - Numbers-1		2012-07-13 10:18:21.828000
	Edit pad (rev 148)		Frank	cv407	XVal Session 44	1	XVal Session 44-Typing - Numbers-1		2012-07-13 10:18:22.140000
	Edit pad (rev 149)		Jamey	cv409	XVal Session 44	1	XVal Session 44-Typing - Numbers-1		2012-07-13 10:18:22.332000
	Edit pad (rev 150)		Frank	cv407	XVal Session 44	1	XVal Session 44-Typing - Numbers-1		2012-07-13 10:18:23.112000
	Edit pad (rev 151)		Xing	cv400	XVal Session 44	1	XVal Session 44-Typing - Numbers-1		2012-07-13 10:18:23.402000
	Edit pad (rev 152)		Frank	cv407	XVal Session 44	1	XVal Session 44-Typing - Numbers-1		2012-07-13 10:18:23.617000
	Edit pad (rev 153)		Xing	cv400	XVal Session 44	1	XVal Session 44-Typing - Numbers-1		2012-07-13 10:18:23.912000
	Edit pad (rev 154)		Jamey	cv409	XVal Session 44	1	XVal Session 44-Typing - Numbers-1		2012-07-13 10:18:24.447000
	Edit pad (rev 155)		Frank	cv407	XVal Session 44	1	XVal Session 44-Typing - Numbers-1		2012-07-13 10:18:24.532000
	Edit pad (rev 156)		Xing	cv400	XVal Session 44	1	XVal Session 44-Typing - Numbers-1		2012-07-13 10:18:24.903000
	Edit pad (rev 157)		Frank	cv407	XVal Session 44	1	XVal Session 44-Typing - Numbers-1		2012-07-13 10:18:25.604000
	Edit pad (rev 158)		Jamey	cv409	XVal Session 44	1	XVal Session 44-Typing - Numbers-1		2012-07-13 10:18:25.781000
	Edit pad (rev 159)		Frank	cv407	XVal Session 44	1	XVal Session 44-Typing - Numbers-1		2012-07-13 10:18:26.102000
	Edit pad (rev 160)		Jamey	cv409	XVal Session 44	1	XVal Session 44-Typing - Numbers-1		2012-07-13 10:18:26.285000
	Edit pad (rev 161)		Jamey	cv409	XVal Session 44	1	XVal Session 44-Typing - Numbers-1		2012-07-13 10:18:26.789000
	Edit pad (rev 162)		Frank	cv407	XVal Session 44	1	XVal Session 44-Typing - Numbers-1		2012-07-13 10:18:27.123000
	Edit pad (rev 163)		Frank	cv407	XVal Session 44	1	XVal Session 44-Typing - Numbers-1		2012-07-13 10:18:27.712000
	Edit pad (rev 164)		Xing	cv400	XVal Session 44	1	XVal Session 44-Typing - Numbers-1		2012-07-13 10:18:27.744000
	Edit pad (rev 165)		Xing	cv400	XVal Session 44	1	XVal Session 44-Typing - Numbers-1		2012-07-13 10:18:28.920000
	Edit pad (rev 166)		Jamey	cv409	XVal Session 44	1	XVal Session 44-Typing - Numbers-1		2012-07-13 10:18:28.952000
	Edit pad (rev 167)		Jamey	cv409	XVal Session 44	1	XVal Session 44-Typing - Numbers-1		2012-07-13 10:18:29.457000
	Edit pad (rev 168)		Frank	cv407	XVal Session 44	1	XVal Session 44-Typing - Numbers-1		2012-07-13 10:18:29.910000
	Edit pad (rev 169)		Jamey	cv409	XVal Session 44	1	XVal Session 44-Typing - Numbers-1		2012-07-13 10:18:30.288000
	Edit pad (rev 170)		Jamey	cv409	XVal Session 44	1	XVal Session 44-Typing - Numbers-1		2012-07-13 10:18:31.139000
	Edit pad (rev 171)		Frank	cv407	XVal Session 44	1	XVal Session 44-Typing - Numbers-1		2012-07-13 10:18:31.290000
	Edit pad (rev 172)		Jamey	cv409	XVal Session 44	1	XVal Session 44-Typing - Numbers-1		2012-07-13 10:18:31.646000
	Edit pad (rev 173)		Jamey	cv409	XVal Session 44	1	XVal Session 44-Typing - Numbers-1		2012-07-13 10:18:32.145000
	Edit pad (rev 174)		Frank	cv407	XVal Session 44	1	XVal Session 44-Typing - Numbers-1		2012-07-13 10:18:32.303000
	Edit pad (rev 175)		Frank	cv407	XVal Session 44	1	XVal Session 44-Typing - Numbers-1		2012-07-13 10:18:32.804000
	Edit pad (rev 176)		Frank	cv407	XVal Session 44	1	XVal Session 44-Typing - Numbers-1		2012-07-13 10:18:33.304000
	Edit pad (rev 177)		Jamey	cv409	XVal Session 44	1	XVal Session 44-Typing - Numbers-1		2012-07-13 10:18:33.833000
	Edit pad (rev 178)		Jamey	cv409	XVal Session 44	1	XVal Session 44-Typing - Numbers-1		2012-07-13 10:18:34.340000
	Edit pad (rev 179)		Frank	cv407	XVal Session 44	1	XVal Session 44-Typing - Numbers-1		2012-07-13 10:18:34.576000
	Edit pad (rev 180)		Xing	cv400	XVal Session 44	1	XVal Session 44-Typing - Numbers-1		2012-07-13 10:18:34.662000
	Edit pad (rev 181)		Xing	cv400	XVal Session 44	1	XVal Session 44-Typing - Numbers-1		2012-07-13 10:18:35.165000
	Edit pad (rev 182)		Frank	cv407	XVal Session 44	1	XVal Session 44-Typing - Numbers-1		2012-07-13 10:18:35.524000
	Edit pad (rev 183)		Jamey	cv409	XVal Session 44	1	XVal Session 44-Typing - Numbers-1		2012-07-13 10:18:36.088000
	Edit pad (rev 184)		Frank	cv407	XVal Session 44	1	XVal Session 44-Typing - Numbers-1		2012-07-13 10:18:36.575000
	Edit pad (rev 185)		Jamey	cv409	XVal Session 44	1	XVal Session 44-Typing - Numbers-1		2012-07-13 10:18:37.056000
	Edit pad (rev 186)		Jamey	cv409	XVal Session 44	1	XVal Session 44-Typing - Numbers-1		2012-07-13 10:18:37.566000
	Edit pad (rev 187)		Frank	cv407	XVal Session 44	1	XVal Session 44-Typing - Numbers-1		2012-07-13 10:18:37.757000
	Edit pad (rev 188)		Frank	cv407	XVal Session 44	1	XVal Session 44-Typing - Numbers-1		2012-07-13 10:18:38.689000
	Edit pad (rev 189)		Xing	cv400	XVal Session 44	1	XVal Session 44-Typing - Numbers-1		2012-07-13 10:18:38.794000
	Edit pad (rev 190)		Frank	cv407	XVal Session 44	1	XVal Session 44-Typing - Numbers-1		2012-07-13 10:18:39.422000
	Edit pad (rev 191)		Jamey	cv409	XVal Session 44	1	XVal Session 44-Typing - Numbers-1		2012-07-13 10:18:39.658000
	Edit pad (rev 192)		Jamey	cv409	XVal Session 44	1	XVal Session 44-Typing - Numbers-1		2012-07-13 10:18:40.265000
	Edit pad (rev 193)		Frank	cv407	XVal Session 44	1	XVal Session 44-Typing - Numbers-1		2012-07-13 10:18:40.453000
	Edit pad (rev 194)		Xing	cv400	XVal Session 44	1	XVal Session 44-Typing - Numbers-1		2012-07-13 10:18:41.384000
	Edit pad (rev 195)		Jamey	cv409	XVal Session 44	1	XVal Session 44-Typing - Numbers-1		2012-07-13 10:18:41.660000
	Edit pad (rev 196)		Xing	cv400	XVal Session 44	1	XVal Session 44-Typing - Numbers-1		2012-07-13 10:18:42.432000
	Edit pad (rev 197)		Frank	cv407	XVal Session 44	1	XVal Session 44-Typing - Numbers-1		2012-07-13 10:18:42.572000
	Edit pad (rev 198)		Jamey	cv409	XVal Session 44	1	XVal Session 44-Typing - Numbers-1		2012-07-13 10:18:42.596000
	Edit pad (rev 199)		Frank	cv407	XVal Session 44	1	XVal Session 44-Typing - Numbers-1		2012-07-13 10:18:43.094000
	Edit pad (rev 200)		Jamey	cv409	XVal Session 44	1	XVal Session 44-Typing - Numbers-1		2012-07-13 10:18:43.097000
	Edit pad (rev 201)		Frank	cv407	XVal Session 44	1	XVal Session 44-Typing - Numbers-1		2012-07-13 10:18:44.298000
	Edit pad (rev 202)		Jamey	cv409	XVal Session 44	1	XVal Session 44-Typing - Numbers-1		2012-07-13 10:18:44.694000
	Edit pad (rev 203)		Frank	cv407	XVal Session 44	1	XVal Session 44-Typing - Numbers-1		2012-07-13 10:18:44.805000
	Edit pad (rev 204)		Jamey	cv409	XVal Session 44	1	XVal Session 44-Typing - Numbers-1		2012-07-13 10:18:45.204000
	Edit pad (rev 205)		Frank	cv407	XVal Session 44	1	XVal Session 44-Typing - Numbers-1		2012-07-13 10:18:45.305000
	Edit pad (rev 206)		Jamey	cv409	XVal Session 44	1	XVal Session 44-Typing - Numbers-1		2012-07-13 10:18:45.765000
	Edit pad (rev 207)		Frank	cv407	XVal Session 44	1	XVal Session 44-Typing - Numbers-1		2012-07-13 10:18:45.924000
	Edit pad (rev 208)		Jamey	cv409	XVal Session 44	1	XVal Session 44-Typing - Numbers-1		2012-07-13 10:18:46.539000
	Edit pad (rev 209)		Frank	cv407	XVal Session 44	1	XVal Session 44-Typing - Numbers-1		2012-07-13 10:18:46.567000
	Edit pad (rev 210)		Jamey	cv409	XVal Session 44	1	XVal Session 44-Typing - Numbers-1		2012-07-13 10:18:47.042000
	Edit pad (rev 211)		Jamey	cv409	XVal Session 44	1	XVal Session 44-Typing - Numbers-1		2012-07-13 10:18:47.552000
	Edit pad (rev 212)		Xing	cv400	XVal Session 44	1	XVal Session 44-Typing - Numbers-1		2012-07-13 10:18:47.619000
	Edit pad (rev 213)		Frank	cv407	XVal Session 44	1	XVal Session 44-Typing - Numbers-1		2012-07-13 10:18:47.852000
	Edit pad (rev 214)		Frank	cv407	XVal Session 44	1	XVal Session 44-Typing - Numbers-1		2012-07-13 10:18:48.488000
	Edit pad (rev 215)		Xing	cv400	XVal Session 44	1	XVal Session 44-Typing - Numbers-1		2012-07-13 10:18:48.674000
	Edit pad (rev 216)		Jamey	cv409	XVal Session 44	1	XVal Session 44-Typing - Numbers-1		2012-07-13 10:18:48.703000
	Edit pad (rev 217)		Jamey	cv409	XVal Session 44	1	XVal Session 44-Typing - Numbers-1		2012-07-13 10:18:49.296000
	Edit pad (rev 218)		Jamey	cv409	XVal Session 44	1	XVal Session 44-Typing - Numbers-1		2012-07-13 10:18:49.807000
	Edit pad (rev 219)		Jamey	cv409	XVal Session 44	1	XVal Session 44-Typing - Numbers-1		2012-07-13 10:18:50.610000
	Edit pad (rev 220)		Xing	cv400	XVal Session 44	1	XVal Session 44-Typing - Numbers-1		2012-07-13 10:18:50.615000
	Edit pad (rev 221)		Frank	cv407	XVal Session 44	1	XVal Session 44-Typing - Numbers-1		2012-07-13 10:18:50.756000
	Edit pad (rev 222)		Jamey	cv409	XVal Session 44	1	XVal Session 44-Typing - Numbers-1		2012-07-13 10:18:51.241000
	Edit pad (rev 223)		Jamey	cv409	XVal Session 44	1	XVal Session 44-Typing - Numbers-1		2012-07-13 10:18:51.740000
	Edit pad (rev 224)		Frank	cv407	XVal Session 44	1	XVal Session 44-Typing - Numbers-1		2012-07-13 10:18:51.948000
	Edit pad (rev 225)		Jamey	cv409	XVal Session 44	1	XVal Session 44-Typing - Numbers-1		2012-07-13 10:18:52.246000
	Edit pad (rev 226)		Frank	cv407	XVal Session 44	1	XVal Session 44-Typing - Numbers-1		2012-07-13 10:18:52.461000
	Edit pad (rev 227)		Xing	cv400	XVal Session 44	1	XVal Session 44-Typing - Numbers-1		2012-07-13 10:18:52.524000
	Edit pad (rev 228)		Jamey	cv409	XVal Session 44	1	XVal Session 44-Typing - Numbers-1		2012-07-13 10:18:52.758000
	Edit pad (rev 229)		Frank	cv407	XVal Session 44	1	XVal Session 44-Typing - Numbers-1		2012-07-13 10:18:53.272000
	Edit pad (rev 230)		Xing	cv400	XVal Session 44	1	XVal Session 44-Typing - Numbers-1		2012-07-13 10:18:53.274000
	Edit pad (rev 231)		Jamey	cv409	XVal Session 44	1	XVal Session 44-Typing - Numbers-1		2012-07-13 10:18:53.310000
	Edit pad (rev 232)		Jamey	cv409	XVal Session 44	1	XVal Session 44-Typing - Numbers-1		2012-07-13 10:18:54.081000
	Edit pad (rev 233)		Jamey	cv409	XVal Session 44	1	XVal Session 44-Typing - Numbers-1		2012-07-13 10:18:54.583000
	Edit pad (rev 234)		Jamey	cv409	XVal Session 44	1	XVal Session 44-Typing - Numbers-1		2012-07-13 10:18:55.083000
	Edit pad (rev 235)		Xing	cv400	XVal Session 44	1	XVal Session 44-Typing - Numbers-1		2012-07-13 10:18:55.123000
	Edit pad (rev 236)		Frank	cv407	XVal Session 44	1	XVal Session 44-Typing - Numbers-1		2012-07-13 10:18:55.361000
	Edit pad (rev 237)		Frank	cv407	XVal Session 44	1	XVal Session 44-Typing - Numbers-1		2012-07-13 10:18:55.868000
	Edit pad (rev 238)		Frank	cv407	XVal Session 44	1	XVal Session 44-Typing - Numbers-1		2012-07-13 10:18:56.914000
	Edit pad (rev 239)		Jamey	cv409	XVal Session 44	1	XVal Session 44-Typing - Numbers-1		2012-07-13 10:18:57.339000
	Edit pad (rev 240)		Frank	cv407	XVal Session 44	1	XVal Session 44-Typing - Numbers-1		2012-07-13 10:18:57.643000
	Edit pad (rev 241)		Jamey	cv409	XVal Session 44	1	XVal Session 44-Typing - Numbers-1		2012-07-13 10:18:57.849000
	Edit pad (rev 242)		Frank	cv407	XVal Session 44	1	XVal Session 44-Typing - Numbers-1		2012-07-13 10:18:58.290000
	Edit pad (rev 243)		Xing	cv400	XVal Session 44	1	XVal Session 44-Typing - Numbers-1		2012-07-13 10:18:59.317000
	Edit pad (rev 244)		Jamey	cv409	XVal Session 44	1	XVal Session 44-Typing - Numbers-1		2012-07-13 10:18:59.553000
	Edit pad (rev 245)		Frank	cv407	XVal Session 44	1	XVal Session 44-Typing - Numbers-1		2012-07-13 10:18:59.667000
	Edit pad (rev 246)		Jamey	cv409	XVal Session 44	1	XVal Session 44-Typing - Numbers-1		2012-07-13 10:19:00.123000
	Edit pad (rev 247)		Xing	cv400	XVal Session 44	1	XVal Session 44-Typing - Numbers-1		2012-07-13 10:19:00.245000
	Edit pad (rev 248)		Jamey	cv409	XVal Session 44	1	XVal Session 44-Typing - Numbers-1		2012-07-13 10:19:00.566000
	Edit pad (rev 249)		Frank	cv407	XVal Session 44	1	XVal Session 44-Typing - Numbers-1		2012-07-13 10:19:00.600000
	Edit pad (rev 250)		Jamey	cv409	XVal Session 44	1	XVal Session 44-Typing - Numbers-1		2012-07-13 10:19:01.067000
	Edit pad (rev 251)		Frank	cv407	XVal Session 44	1	XVal Session 44-Typing - Numbers-1		2012-07-13 10:19:01.345000
	Edit pad (rev 252)		Frank	cv407	XVal Session 44	1	XVal Session 44-Typing - Numbers-1		2012-07-13 10:19:01.979000
	Edit pad (rev 253)		Frank	cv407	XVal Session 44	1	XVal Session 44-Typing - Numbers-1		2012-07-13 10:19:02.608000
	Edit pad (rev 254)		Frank	cv407	XVal Session 44	1	XVal Session 44-Typing - Numbers-1		2012-07-13 10:19:03.733000
	Edit pad (rev 255)		Xing	cv400	XVal Session 44	1	XVal Session 44-Typing - Numbers-1		2012-07-13 10:19:03.740000
	Edit pad (rev 256)		Frank	cv407	XVal Session 44	1	XVal Session 44-Typing - Numbers-1		2012-07-13 10:19:04.645000
	Edit pad (rev 257)		Xing	cv400	XVal Session 44	1	XVal Session 44-Typing - Numbers-1		2012-07-13 10:19:05.448000
	Edit pad (rev 258)		Frank	cv407	XVal Session 44	1	XVal Session 44-Typing - Numbers-1		2012-07-13 10:19:05.935000
	Edit pad (rev 259)		Xing	cv400	XVal Session 44	1	XVal Session 44-Typing - Numbers-1		2012-07-13 10:19:05.959000
	Edit pad (rev 260)		Frank	cv407	XVal Session 44	1	XVal Session 44-Typing - Numbers-1		2012-07-13 10:19:06.439000
	Edit pad (rev 261)		Xing	cv400	XVal Session 44	1	XVal Session 44-Typing - Numbers-1		2012-07-13 10:19:06.459000
	Edit pad (rev 262)		Frank	cv407	XVal Session 44	1	XVal Session 44-Typing - Numbers-1		2012-07-13 10:19:06.950000
	Edit pad (rev 263)		Xing	cv400	XVal Session 44	1	XVal Session 44-Typing - Numbers-1		2012-07-13 10:19:07.343000
	Edit pad (rev 264)		Frank	cv407	XVal Session 44	1	XVal Session 44-Typing - Numbers-1		2012-07-13 10:19:08.393000
	Edit pad (rev 265)		Xing	cv400	XVal Session 44	1	XVal Session 44-Typing - Numbers-1		2012-07-13 10:19:08.869000
	Edit pad (rev 266)		Frank	cv407	XVal Session 44	1	XVal Session 44-Typing - Numbers-1		2012-07-13 10:19:08.931000
	Edit pad (rev 267)		Xing	cv400	XVal Session 44	1	XVal Session 44-Typing - Numbers-1		2012-07-13 10:19:09.383000
	Edit pad (rev 268)		Frank	cv407	XVal Session 44	1	XVal Session 44-Typing - Numbers-1		2012-07-13 10:19:09.448000
	Edit pad (rev 269)		Xing	cv400	XVal Session 44	1	XVal Session 44-Typing - Numbers-1		2012-07-13 10:19:09.881000
	Edit pad (rev 270)		Frank	cv407	XVal Session 44	1	XVal Session 44-Typing - Numbers-1		2012-07-13 10:19:09.946000
	Edit pad (rev 271)		Xing	cv400	XVal Session 44	1	XVal Session 44-Typing - Numbers-1		2012-07-13 10:19:10.409000
	Edit pad (rev 272)		Frank	cv407	XVal Session 44	1	XVal Session 44-Typing - Numbers-1		2012-07-13 10:19:10.461000
	Edit pad (rev 273)		Frank	cv407	XVal Session 44	1	XVal Session 44-Typing - Numbers-1		2012-07-13 10:19:12.091000
	Edit pad (rev 274)		Frank	cv407	XVal Session 44	1	XVal Session 44-Typing - Numbers-1		2012-07-13 10:19:12.611000
	Edit pad (rev 275)		Jamey	cv409	XVal Session 44	1	XVal Session 44-Typing - Numbers-1		2012-07-13 10:19:13.014000
	Edit pad (rev 276)		Xing	cv400	XVal Session 44	1	XVal Session 44-Typing - Numbers-1		2012-07-13 10:19:13.410000
	Edit pad (rev 277)		Frank	cv407	XVal Session 44	1	XVal Session 44-Typing - Numbers-1		2012-07-13 10:19:13.486000
	Edit pad (rev 278)		Jamey	cv409	XVal Session 44	1	XVal Session 44-Typing - Numbers-1		2012-07-13 10:19:13.519000
	Edit pad (rev 279)		Jamey	cv409	XVal Session 44	1	XVal Session 44-Typing - Numbers-1		2012-07-13 10:19:14.020000
	Edit pad (rev 280)		Frank	cv407	XVal Session 44	1	XVal Session 44-Typing - Numbers-1		2012-07-13 10:19:14.059000
	Edit pad (rev 281)		Frank	cv407	XVal Session 44	1	XVal Session 44-Typing - Numbers-1		2012-07-13 10:19:14.695000
	Edit pad (rev 282)		Jamey	cv409	XVal Session 44	1	XVal Session 44-Typing - Numbers-1		2012-07-13 10:19:15.113000
	Edit pad (rev 283)		Xing	cv400	XVal Session 44	1	XVal Session 44-Typing - Numbers-1		2012-07-13 10:19:15.187000
	Edit pad (rev 284)		Frank	cv407	XVal Session 44	1	XVal Session 44-Typing - Numbers-1		2012-07-13 10:19:15.565000
	Edit pad (rev 285)		Jamey	cv409	XVal Session 44	1	XVal Session 44-Typing - Numbers-1		2012-07-13 10:19:15.612000
	Edit pad (rev 286)		Frank	cv407	XVal Session 44	1	XVal Session 44-Typing - Numbers-1		2012-07-13 10:19:16.078000
	Edit pad (rev 287)		Jamey	cv409	XVal Session 44	1	XVal Session 44-Typing - Numbers-1		2012-07-13 10:19:16.232000
	Edit pad (rev 288)		Xing	cv400	XVal Session 44	1	XVal Session 44-Typing - Numbers-1		2012-07-13 10:19:16.541000
	Edit pad (rev 289)		Xing	cv400	XVal Session 44	1	XVal Session 44-Typing - Numbers-1		2012-07-13 10:19:17.356000
	Edit pad (rev 290)		Frank	cv407	XVal Session 44	1	XVal Session 44-Typing - Numbers-1		2012-07-13 10:19:17.557000
	Edit pad (rev 291)		Xing	cv400	XVal Session 44	1	XVal Session 44-Typing - Numbers-1		2012-07-13 10:19:17.777000
	Edit pad (rev 292)		Jamey	cv409	XVal Session 44	1	XVal Session 44-Typing - Numbers-1		2012-07-13 10:19:17.817000
	Edit pad (rev 293)		Jamey	cv409	XVal Session 44	1	XVal Session 44-Typing - Numbers-1		2012-07-13 10:19:18.321000
	Edit pad (rev 294)		Frank	cv407	XVal Session 44	1	XVal Session 44-Typing - Numbers-1		2012-07-13 10:19:18.330000
	Edit pad (rev 295)		Frank	cv407	XVal Session 44	1	XVal Session 44-Typing - Numbers-1		2012-07-13 10:19:18.836000
	Edit pad (rev 296)		Frank	cv407	XVal Session 44	1	XVal Session 44-Typing - Numbers-1		2012-07-13 10:19:19.336000
	Edit pad (rev 297)		Xing	cv400	XVal Session 44	1	XVal Session 44-Typing - Numbers-1		2012-07-13 10:19:19.469000
	Edit pad (rev 298)		Frank	cv407	XVal Session 44	1	XVal Session 44-Typing - Numbers-1		2012-07-13 10:19:19.836000
	Edit pad (rev 299)		Jamey	cv409	XVal Session 44	1	XVal Session 44-Typing - Numbers-1		2012-07-13 10:19:20.599000
	Edit pad (rev 300)		Frank	cv407	XVal Session 44	1	XVal Session 44-Typing - Numbers-1		2012-07-13 10:19:20.892000
	Edit pad (rev 301)		Jamey	cv409	XVal Session 44	1	XVal Session 44-Typing - Numbers-1		2012-07-13 10:19:21.098000
	Edit pad (rev 302)		Jamey	cv409	XVal Session 44	1	XVal Session 44-Typing - Numbers-1		2012-07-13 10:19:21.599000
	Edit pad (rev 303)		Frank	cv407	XVal Session 44	1	XVal Session 44-Typing - Numbers-1		2012-07-13 10:19:22.053000
	Edit pad (rev 304)		Jamey	cv409	XVal Session 44	1	XVal Session 44-Typing - Numbers-1		2012-07-13 10:19:22.234000
	Edit pad (rev 305)		Xing	cv400	XVal Session 44	1	XVal Session 44-Typing - Numbers-1		2012-07-13 10:19:22.291000
	Edit pad (rev 306)		Xing	cv400	XVal Session 44	1	XVal Session 44-Typing - Numbers-1		2012-07-13 10:19:22.828000
	Edit pad (rev 307)		Frank	cv407	XVal Session 44	1	XVal Session 44-Typing - Numbers-1		2012-07-13 10:19:22.842000
	Edit pad (rev 308)		Jamey	cv409	XVal Session 44	1	XVal Session 44-Typing - Numbers-1		2012-07-13 10:19:23.144000
	Edit pad (rev 309)		Frank	cv407	XVal Session 44	1	XVal Session 44-Typing - Numbers-1		2012-07-13 10:19:23.365000
	Edit pad (rev 310)		Xing	cv400	XVal Session 44	1	XVal Session 44-Typing - Numbers-1		2012-07-13 10:19:23.383000
	Edit pad (rev 311)		Jamey	cv409	XVal Session 44	1	XVal Session 44-Typing - Numbers-1		2012-07-13 10:19:23.644000
	Edit pad (rev 312)		Frank	cv407	XVal Session 44	1	XVal Session 44-Typing - Numbers-1		2012-07-13 10:19:23.867000
	Edit pad (rev 313)		Jamey	cv409	XVal Session 44	1	XVal Session 44-Typing - Numbers-1		2012-07-13 10:19:24.144000
	Edit pad (rev 314)		Jamey	cv409	XVal Session 44	1	XVal Session 44-Typing - Numbers-1		2012-07-13 10:19:24.644000
	Edit pad (rev 315)		Frank	cv407	XVal Session 44	1	XVal Session 44-Typing - Numbers-1		2012-07-13 10:19:24.646000
	Edit pad (rev 316)		Xing	cv400	XVal Session 44	1	XVal Session 44-Typing - Numbers-1		2012-07-13 10:19:25.774000
	Edit pad (rev 317)		Frank	cv407	XVal Session 44	1	XVal Session 44-Typing - Numbers-1		2012-07-13 10:19:25.952000
	Edit pad (rev 318)		Frank	cv407	XVal Session 44	1	XVal Session 44-Typing - Numbers-1		2012-07-13 10:19:26.587000
	Edit pad (rev 319)		Frank	cv407	XVal Session 44	1	XVal Session 44-Typing - Numbers-1		2012-07-13 10:19:27.088000
	Edit pad (rev 320)		Jamey	cv409	XVal Session 44	1	XVal Session 44-Typing - Numbers-1		2012-07-13 10:19:27.153000
	Edit pad (rev 321)		Xing	cv400	XVal Session 44	1	XVal Session 44-Typing - Numbers-1		2012-07-13 10:19:27.542000
	Edit pad (rev 322)		Jamey	cv409	XVal Session 44	1	XVal Session 44-Typing - Numbers-1		2012-07-13 10:19:27.653000
25574	Load Instructions			cv207	XVal Session 44	1	XVal Session 44-Matrix Solving-1	192.54.222.3	2012-07-13 10:19:28
25575	Load Instructions			cv208	XVal Session 44	1	XVal Session 44-Matrix Solving-1	18.111.10.174	2012-07-13 10:19:28
25576	Load Instructions			cv209	XVal Session 44	1	XVal Session 44-Matrix Solving-1	192.54.222.3	2012-07-13 10:19:28
25577	Load Instructions			cv206	XVal Session 44	1	XVal Session 44-Matrix Solving-1	192.54.222.11	2012-07-13 10:19:28
	Edit pad (rev 323)		Jamey	cv409	XVal Session 44	1	XVal Session 44-Typing - Numbers-1		2012-07-13 10:19:28.160000
	Edit pad (rev 324)		Jamey	cv409	XVal Session 44	1	XVal Session 44-Typing - Numbers-1		2012-07-13 10:19:28.659000
25582	Load Primer			cv208	XVal Session 44	1	XVal Session 44-Matrix Solving-1	18.111.10.174	2012-07-13 10:19:48
25583	Load Primer			cv207	XVal Session 44	1	XVal Session 44-Matrix Solving-1	192.54.222.3	2012-07-13 10:19:48
25584	Load Primer			cv209	XVal Session 44	1	XVal Session 44-Matrix Solving-1	192.54.222.3	2012-07-13 10:19:48
25585	Load Primer			cv206	XVal Session 44	1	XVal Session 44-Matrix Solving-1	192.54.222.11	2012-07-13 10:19:49
25590	Load Workspace			cv206	XVal Session 44	1	XVal Session 44-Matrix Solving-1	192.54.222.11	2012-07-13 10:20:33
25591	Load Workspace			cv207	XVal Session 44	1	XVal Session 44-Matrix Solving-1	192.54.222.3	2012-07-13 10:20:33
25592	Load Workspace			cv208	XVal Session 44	1	XVal Session 44-Matrix Solving-1	18.111.10.174	2012-07-13 10:20:33
25593	Load Workspace			cv209	XVal Session 44	1	XVal Session 44-Matrix Solving-1	192.54.222.3	2012-07-13 10:20:33
25598	Edit Grid	[1,1] : 5		cv206	XVal Session 44	1	XVal Session 44-Matrix Solving-1	192.54.222.11	2012-07-13 10:21:05
25599	Edit Grid	[3,1] : 7		cv206	XVal Session 44	1	XVal Session 44-Matrix Solving-1	192.54.222.11	2012-07-13 10:21:38
25601	Edit Grid	[5,1] :		cv206	XVal Session 44	1	XVal Session 44-Matrix Solving-1	192.54.222.11	2012-07-13 10:22:08
25602	Edit Grid	[5,1] : 3		cv206	XVal Session 44	1	XVal Session 44-Matrix Solving-1	192.54.222.11	2012-07-13 10:22:11
25604	Edit Grid	[7,1] :		cv206	XVal Session 44	1	XVal Session 44-Matrix Solving-1	192.54.222.11	2012-07-13 10:22:35
25605	Edit Grid	[7,1] : 6		cv206	XVal Session 44	1	XVal Session 44-Matrix Solving-1	192.54.222.11	2012-07-13 10:22:37
25606	Edit Grid	[9,1] : 8		cv206	XVal Session 44	1	XVal Session 44-Matrix Solving-1	192.54.222.11	2012-07-13 10:22:53
25612	Edit Grid	[11,1] : 5		cv207	XVal Session 44	1	XVal Session 44-Matrix Solving-1	192.54.222.3	2012-07-13 10:23:13
25613	Edit Grid	[3,1] :		cv208	XVal Session 44	1	XVal Session 44-Matrix Solving-1	18.111.10.174	2012-07-13 10:23:14
25621	Edit Grid	[13,1] : 3		cv209	XVal Session 44	1	XVal Session 44-Matrix Solving-1	192.54.222.3	2012-07-13 10:23:52
25624	Load Instructions			cv208	XVal Session 44	1	XVal Session 44-Detection - Images Trial-1	18.111.10.174	2012-07-13 10:24:03
25625	Load Instructions			cv207	XVal Session 44	1	XVal Session 44-Detection - Images Trial-1	192.54.222.3	2012-07-13 10:24:03
25626	Load Instructions			cv206	XVal Session 44	1	XVal Session 44-Detection - Images Trial-1	192.54.222.11	2012-07-13 10:24:04
25627	Load Instructions			cv209	XVal Session 44	1	XVal Session 44-Detection - Images Trial-1	192.54.222.3	2012-07-13 10:24:04
25630	Load Workspace			cv207	XVal Session 44	1	XVal Session 44-Detection - Images Trial-1	192.54.222.3	2012-07-13 10:24:13
25631	Load Workspace			cv206	XVal Session 44	1	XVal Session 44-Detection - Images Trial-1	192.54.222.11	2012-07-13 10:24:13
25632	Load Workspace			cv208	XVal Session 44	1	XVal Session 44-Detection - Images Trial-1	18.111.10.174	2012-07-13 10:24:13
25633	Load Workspace			cv209	XVal Session 44	1	XVal Session 44-Detection - Images Trial-1	192.54.222.3	2012-07-13 10:24:13
25645	Edit Grid	[1,1] : face		cv206	XVal Session 44	1	XVal Session 44-Detection - Images Trial-1	192.54.222.11	2012-07-13 10:24:29
25646	Load Instructions			cv208	XVal Session 44	1	XVal Session 44-Detection - Strategy-1	18.111.10.174	2012-07-13 10:25:28
25647	Load Instructions			cv206	XVal Session 44	1	XVal Session 44-Detection - Strategy-1	192.54.222.11	2012-07-13 10:25:28
25648	Load Instructions			cv207	XVal Session 44	1	XVal Session 44-Detection - Strategy-1	192.54.222.3	2012-07-13 10:25:28
25649	Load Instructions			cv209	XVal Session 44	1	XVal Session 44-Detection - Strategy-1	192.54.222.3	2012-07-13 10:25:30
25650	Load Instructions			cv209	XVal Session 44	1	XVal Session 44-Detection - Strategy-1	192.54.222.3	2012-07-13 10:25:32
25656	Load Workspace			cv207	XVal Session 44	1	XVal Session 44-Detection - Strategy-1	192.54.222.3	2012-07-13 10:25:48
25657	Load Workspace			cv206	XVal Session 44	1	XVal Session 44-Detection - Strategy-1	192.54.222.11	2012-07-13 10:25:48
25658	Load Workspace			cv208	XVal Session 44	1	XVal Session 44-Detection - Strategy-1	18.111.10.174	2012-07-13 10:25:48
25659	Load Workspace			cv209	XVal Session 44	1	XVal Session 44-Detection - Strategy-1	192.54.222.3	2012-07-13 10:25:49
	Edit pad (rev 0)		Xing	cv400	XVal Session 44	1	XVal Session 44-Detection - Strategy-1		2012-07-13 10:26:16.158000
	Edit pad (rev 1)		Xing	cv400	XVal Session 44	1	XVal Session 44-Detection - Strategy-1		2012-07-13 10:26:18.594000
	Edit pad (rev 2)		Xing	cv400	XVal Session 44	1	XVal Session 44-Detection - Strategy-1		2012-07-13 10:26:19.156000
	Edit pad (rev 3)		Xing	cv400	XVal Session 44	1	XVal Session 44-Detection - Strategy-1		2012-07-13 10:26:19.905000
	Edit pad (rev 4)		Xing	cv400	XVal Session 44	1	XVal Session 44-Detection - Strategy-1		2012-07-13 10:26:20.910000
	Edit pad (rev 5)		Xing	cv400	XVal Session 44	1	XVal Session 44-Detection - Strategy-1		2012-07-13 10:26:21.419000
	Edit pad (rev 6)		Xing	cv400	XVal Session 44	1	XVal Session 44-Detection - Strategy-1		2012-07-13 10:26:21.928000
	Edit pad (rev 7)		Xing	cv400	XVal Session 44	1	XVal Session 44-Detection - Strategy-1		2012-07-13 10:26:22.429000
	Edit pad (rev 8)		Xing	cv400	XVal Session 44	1	XVal Session 44-Detection - Strategy-1		2012-07-13 10:26:22.940000
	Edit pad (rev 9)		Xing	cv400	XVal Session 44	1	XVal Session 44-Detection - Strategy-1		2012-07-13 10:26:26.918000
	Edit pad (rev 10)		Xing	cv400	XVal Session 44	1	XVal Session 44-Detection - Strategy-1		2012-07-13 10:26:28.916000
25668	Load Instructions			cv207	XVal Session 44	1	XVal Session 44-Detection - Images 1-1	192.54.222.3	2012-07-13 10:26:48
25669	Load Instructions			cv208	XVal Session 44	1	XVal Session 44-Detection - Images 1-1	18.111.10.174	2012-07-13 10:26:48
25670	Load Instructions			cv206	XVal Session 44	1	XVal Session 44-Detection - Images 1-1	192.54.222.11	2012-07-13 10:26:49
25671	Load Instructions			cv209	XVal Session 44	1	XVal Session 44-Detection - Images 1-1	192.54.222.3	2012-07-13 10:26:49
25672	Load Workspace			cv208	XVal Session 44	1	XVal Session 44-Detection - Images 1-1	18.111.10.174	2012-07-13 10:26:53
25673	Load Workspace			cv206	XVal Session 44	1	XVal Session 44-Detection - Images 1-1	192.54.222.11	2012-07-13 10:26:53
25674	Load Workspace			cv207	XVal Session 44	1	XVal Session 44-Detection - Images 1-1	192.54.222.3	2012-07-13 10:26:54
25675	Load Workspace			cv209	XVal Session 44	1	XVal Session 44-Detection - Images 1-1	192.54.222.3	2012-07-13 10:26:55
25684	Edit Grid	[1,1] : knive		cv209	XVal Session 44	1	XVal Session 44-Detection - Images 1-1	192.54.222.3	2012-07-13 10:27:06
25689	Edit Grid	[1,1] : all have the same amount		cv206	XVal Session 44	1	XVal Session 44-Detection - Images 1-1	192.54.222.11	2012-07-13 10:27:24
	Chat	does the system take the first answer we give or the answer most of us chose?	Jamey	cv409	XVal Session 44	1	XVal Session 44-Detection - Images 1-1		2012-07-13 10:27:55.816000
25694	Load Instructions			cv208	XVal Session 44	1	XVal Session 44-Detection - Images 2-1	18.111.10.174	2012-07-13 10:28:08
25695	Load Instructions			cv207	XVal Session 44	1	XVal Session 44-Detection - Images 2-1	192.54.222.3	2012-07-13 10:28:08
25696	Load Instructions			cv206	XVal Session 44	1	XVal Session 44-Detection - Images 2-1	192.54.222.11	2012-07-13 10:28:09
25697	Load Instructions			cv209	XVal Session 44	1	XVal Session 44-Detection - Images 2-1	192.54.222.3	2012-07-13 10:28:09
25698	Load Workspace			cv209	XVal Session 44	1	XVal Session 44-Detection - Images 2-1	192.54.222.3	2012-07-13 10:28:13
25699	Load Workspace			cv207	XVal Session 44	1	XVal Session 44-Detection - Images 2-1	192.54.222.3	2012-07-13 10:28:13
25700	Load Workspace			cv208	XVal Session 44	1	XVal Session 44-Detection - Images 2-1	18.111.10.174	2012-07-13 10:28:13
25701	Load Workspace			cv206	XVal Session 44	1	XVal Session 44-Detection - Images 2-1	192.54.222.11	2012-07-13 10:28:13
25712	Edit Grid	[1,1] : horse		cv206	XVal Session 44	1	XVal Session 44-Detection - Images 2-1	192.54.222.11	2012-07-13 10:28:58
25713	Edit Grid	[1,1] : computer		cv209	XVal Session 44	1	XVal Session 44-Detection - Images 2-1	192.54.222.3	2012-07-13 10:29:08
25715	Load Instructions			cv209	XVal Session 44	1	XVal Session 44-Detection - Images 3-1	192.54.222.3	2012-07-13 10:29:29
25716	Load Instructions			cv207	XVal Session 44	1	XVal Session 44-Detection - Images 3-1	192.54.222.3	2012-07-13 10:29:29
25717	Load Instructions			cv208	XVal Session 44	1	XVal Session 44-Detection - Images 3-1	18.111.10.174	2012-07-13 10:29:29
25718	Load Instructions			cv206	XVal Session 44	1	XVal Session 44-Detection - Images 3-1	192.54.222.11	2012-07-13 10:29:29
25719	Load Workspace			cv209	XVal Session 44	1	XVal Session 44-Detection - Images 3-1	192.54.222.3	2012-07-13 10:29:33
25720	Load Workspace			cv206	XVal Session 44	1	XVal Session 44-Detection - Images 3-1	192.54.222.11	2012-07-13 10:29:33
25721	Load Workspace			cv208	XVal Session 44	1	XVal Session 44-Detection - Images 3-1	18.111.10.174	2012-07-13 10:29:33
25722	Load Workspace			cv207	XVal Session 44	1	XVal Session 44-Detection - Images 3-1	192.54.222.3	2012-07-13 10:29:33
25723	Edit Grid	[1,1] : face		cv206	XVal Session 44	1	XVal Session 44-Detection - Images 3-1	192.54.222.11	2012-07-13 10:29:40
25725	Edit Grid	[1,2] : butterfly		cv206	XVal Session 44	1	XVal Session 44-Detection - Images 3-1	192.54.222.11	2012-07-13 10:29:43
25735	Load Instructions			cv208	XVal Session 44	1	XVal Session 44-Detection - Words 1-1	18.111.10.174	2012-07-13 10:30:48
25736	Load Instructions			cv206	XVal Session 44	1	XVal Session 44-Detection - Words 1-1	192.54.222.11	2012-07-13 10:30:49
25737	Load Instructions			cv207	XVal Session 44	1	XVal Session 44-Detection - Words 1-1	192.54.222.3	2012-07-13 10:30:49
25738	Load Instructions			cv209	XVal Session 44	1	XVal Session 44-Detection - Words 1-1	192.54.222.3	2012-07-13 10:30:49
25739	Load Workspace			cv209	XVal Session 44	1	XVal Session 44-Detection - Images 3-1	192.54.222.3	2012-07-13 10:30:50
25740	Load Instructions			cv209	XVal Session 44	1	XVal Session 44-Detection - Words 1-1	192.54.222.3	2012-07-13 10:30:51
25741	Load Workspace			cv208	XVal Session 44	1	XVal Session 44-Detection - Words 1-1	18.111.10.174	2012-07-13 10:30:53
25742	Load Workspace			cv209	XVal Session 44	1	XVal Session 44-Detection - Words 1-1	192.54.222.3	2012-07-13 10:30:53
25743	Load Workspace			cv207	XVal Session 44	1	XVal Session 44-Detection - Words 1-1	192.54.222.3	2012-07-13 10:30:53
25744	Load Workspace			cv206	XVal Session 44	1	XVal Session 44-Detection - Words 1-1	192.54.222.11	2012-07-13 10:30:53
25764	Edit Grid	[1,1] : radio		cv206	XVal Session 44	1	XVal Session 44-Detection - Words 1-1	192.54.222.11	2012-07-13 10:31:50
25765	Load Instructions			cv207	XVal Session 44	1	XVal Session 44-Detection - Words 2-1	192.54.222.3	2012-07-13 10:32:08
25766	Load Instructions			cv206	XVal Session 44	1	XVal Session 44-Detection - Words 2-1	192.54.222.11	2012-07-13 10:32:08
25767	Load Instructions			cv208	XVal Session 44	1	XVal Session 44-Detection - Words 2-1	18.111.10.174	2012-07-13 10:32:08
25768	Load Instructions			cv209	XVal Session 44	1	XVal Session 44-Detection - Words 2-1	192.54.222.3	2012-07-13 10:32:09
25769	Load Workspace			cv208	XVal Session 44	1	XVal Session 44-Detection - Words 2-1	18.111.10.174	2012-07-13 10:32:13
25770	Load Workspace			cv206	XVal Session 44	1	XVal Session 44-Detection - Words 2-1	192.54.222.11	2012-07-13 10:32:13
25771	Load Workspace			cv209	XVal Session 44	1	XVal Session 44-Detection - Words 2-1	192.54.222.3	2012-07-13 10:32:13
25772	Load Workspace			cv207	XVal Session 44	1	XVal Session 44-Detection - Words 2-1	192.54.222.3	2012-07-13 10:32:13
25786	Edit Grid	[1,1] : arm		cv206	XVal Session 44	1	XVal Session 44-Detection - Words 2-1	192.54.222.11	2012-07-13 10:32:42
25790	Edit Grid	[1,1] : hat		cv209	XVal Session 44	1	XVal Session 44-Detection - Words 2-1	192.54.222.3	2012-07-13 10:33:01
25792	Load Instructions			cv206	XVal Session 44	1	XVal Session 44-Detection - Words 3-1	192.54.222.11	2012-07-13 10:33:28
25793	Load Instructions			cv207	XVal Session 44	1	XVal Session 44-Detection - Words 3-1	192.54.222.3	2012-07-13 10:33:28
25794	Load Instructions			cv208	XVal Session 44	1	XVal Session 44-Detection - Words 3-1	18.111.10.174	2012-07-13 10:33:28
25795	Load Instructions			cv209	XVal Session 44	1	XVal Session 44-Detection - Words 3-1	192.54.222.3	2012-07-13 10:33:29
25798	Load Workspace			cv207	XVal Session 44	1	XVal Session 44-Detection - Words 3-1	192.54.222.3	2012-07-13 10:33:33
25799	Load Workspace			cv208	XVal Session 44	1	XVal Session 44-Detection - Words 3-1	18.111.10.174	2012-07-13 10:33:33
25800	Load Workspace			cv206	XVal Session 44	1	XVal Session 44-Detection - Words 3-1	192.54.222.11	2012-07-13 10:33:34
25801	Load Workspace			cv209	XVal Session 44	1	XVal Session 44-Detection - Words 3-1	192.54.222.3	2012-07-13 10:33:34
25802	Edit Grid	[1,1] : arm		cv206	XVal Session 44	1	XVal Session 44-Detection - Words 3-1	192.54.222.11	2012-07-13 10:33:39
25803	Edit Grid	[1,2] : hat		cv206	XVal Session 44	1	XVal Session 44-Detection - Words 3-1	192.54.222.11	2012-07-13 10:33:42
25820	Edit Grid	[1,1] : bed		cv209	XVal Session 44	1	XVal Session 44-Detection - Words 3-1	192.54.222.3	2012-07-13 10:34:13
25821	Load Instructions			cv207	XVal Session 44	1	XVal Session 44-Unscramble Words-1	192.54.222.3	2012-07-13 10:34:48
25822	Load Instructions			cv206	XVal Session 44	1	XVal Session 44-Unscramble Words-1	192.54.222.11	2012-07-13 10:34:49
25823	Load Instructions			cv208	XVal Session 44	1	XVal Session 44-Unscramble Words-1	18.111.10.174	2012-07-13 10:34:49
25824	Load Instructions			cv209	XVal Session 44	1	XVal Session 44-Unscramble Words-1	192.54.222.3	2012-07-13 10:34:49
25831	Load Workspace			cv207	XVal Session 44	1	XVal Session 44-Unscramble Words-1	192.54.222.3	2012-07-13 10:35:08
25832	Load Workspace			cv208	XVal Session 44	1	XVal Session 44-Unscramble Words-1	18.111.10.174	2012-07-13 10:35:08
25833	Load Workspace			cv206	XVal Session 44	1	XVal Session 44-Unscramble Words-1	192.54.222.11	2012-07-13 10:35:08
25834	Load Workspace			cv209	XVal Session 44	1	XVal Session 44-Unscramble Words-1	192.54.222.3	2012-07-13 10:35:09
25840	Edit Grid	[1,1] : pAPER		cv209	XVal Session 44	1	XVal Session 44-Unscramble Words-1	192.54.222.3	2012-07-13 10:35:22
25847	Edit Grid	[2,1] : CABLE		cv209	XVal Session 44	1	XVal Session 44-Unscramble Words-1	192.54.222.3	2012-07-13 10:35:29
25849	Edit Grid	[10,2] :		cv206	XVal Session 44	1	XVal Session 44-Unscramble Words-1	192.54.222.11	2012-07-13 10:35:35
25851	Edit Grid	[6,1] : retire		cv206	XVal Session 44	1	XVal Session 44-Unscramble Words-1	192.54.222.11	2012-07-13 10:35:37
25856	Edit Grid	[3,1] : JELLY		cv209	XVal Session 44	1	XVal Session 44-Unscramble Words-1	192.54.222.3	2012-07-13 10:35:44
25860	Edit Grid	[4,1] : YELLOW		cv209	XVal Session 44	1	XVal Session 44-Unscramble Words-1	192.54.222.3	2012-07-13 10:36:00
25866	Edit Grid	[5,1] : rewind		cv209	XVal Session 44	1	XVal Session 44-Unscramble Words-1	192.54.222.3	2012-07-13 10:36:31
25882	Load Instructions			cv206	XVal Session 44	1	XVal Session 44-Memory - Video and Image Trial-1	192.54.222.11	2012-07-13 10:37:08
25883	Load Instructions			cv207	XVal Session 44	1	XVal Session 44-Memory - Video and Image Trial-1	192.54.222.3	2012-07-13 10:37:08
25884	Load Instructions			cv209	XVal Session 44	1	XVal Session 44-Memory - Video and Image Trial-1	192.54.222.3	2012-07-13 10:37:09
25885	Load Instructions			cv208	XVal Session 44	1	XVal Session 44-Memory - Video and Image Trial-1	18.111.10.174	2012-07-13 10:37:09
25892	Load Primer			cv206	XVal Session 44	1	XVal Session 44-Memory - Video and Image Trial-1	192.54.222.11	2012-07-13 10:37:28
25893	Load Primer			cv207	XVal Session 44	1	XVal Session 44-Memory - Video and Image Trial-1	192.54.222.3	2012-07-13 10:37:29
25894	Load Primer			cv208	XVal Session 44	1	XVal Session 44-Memory - Video and Image Trial-1	18.111.10.174	2012-07-13 10:37:29
25895	Load Primer			cv209	XVal Session 44	1	XVal Session 44-Memory - Video and Image Trial-1	192.54.222.3	2012-07-13 10:37:30
25915	Load Workspace			cv206	XVal Session 44	1	XVal Session 44-Memory - Video and Image Trial-1	192.54.222.11	2012-07-13 10:38:40
25916	Load Workspace			cv208	XVal Session 44	1	XVal Session 44-Memory - Video and Image Trial-1	18.111.10.174	2012-07-13 10:38:41
25917	Load Workspace			cv207	XVal Session 44	1	XVal Session 44-Memory - Video and Image Trial-1	192.54.222.3	2012-07-13 10:38:41
25918	Load Workspace			cv209	XVal Session 44	1	XVal Session 44-Memory - Video and Image Trial-1	192.54.222.3	2012-07-13 10:38:41
25919	Edit Grid	[1,1] : bird		cv206	XVal Session 44	1	XVal Session 44-Memory - Video and Image Trial-1	192.54.222.11	2012-07-13 10:38:50
25921	Edit Grid	[3,1] : left		cv206	XVal Session 44	1	XVal Session 44-Memory - Video and Image Trial-1	192.54.222.11	2012-07-13 10:38:55
25926	Edit Grid	[5,1] : 8		cv206	XVal Session 44	1	XVal Session 44-Memory - Video and Image Trial-1	192.54.222.11	2012-07-13 10:39:03
25927	Edit Grid	[7,1] : 4		cv206	XVal Session 44	1	XVal Session 44-Memory - Video and Image Trial-1	192.54.222.11	2012-07-13 10:39:09
25938	Edit Grid	[9,1] : d		cv206	XVal Session 44	1	XVal Session 44-Memory - Video and Image Trial-1	192.54.222.11	2012-07-13 10:39:26
25942	Edit Grid	[9,2] : a		cv206	XVal Session 44	1	XVal Session 44-Memory - Video and Image Trial-1	192.54.222.11	2012-07-13 10:39:29
25944	Edit Grid	[9,3] : c		cv206	XVal Session 44	1	XVal Session 44-Memory - Video and Image Trial-1	192.54.222.11	2012-07-13 10:39:39
25946	Edit Grid	[9,4] : b		cv206	XVal Session 44	1	XVal Session 44-Memory - Video and Image Trial-1	192.54.222.11	2012-07-13 10:39:42
25949	Load Instructions			cv206	XVal Session 44	1	XVal Session 44-Memory - Strategy 1-1	192.54.222.11	2012-07-13 10:40:09
25950	Load Instructions			cv208	XVal Session 44	1	XVal Session 44-Memory - Strategy 1-1	18.111.10.174	2012-07-13 10:40:10
25951	Load Instructions			cv207	XVal Session 44	1	XVal Session 44-Memory - Strategy 1-1	192.54.222.3	2012-07-13 10:40:10
25952	Load Instructions			cv206	XVal Session 44	1	XVal Session 44-Memory - Strategy 1-1	192.54.222.11	2012-07-13 10:40:10
25953	Load Instructions			cv209	XVal Session 44	1	XVal Session 44-Memory - Strategy 1-1	192.54.222.3	2012-07-13 10:40:12
25959	Load Workspace			cv208	XVal Session 44	1	XVal Session 44-Memory - Strategy 1-1	18.111.10.174	2012-07-13 10:40:34
25960	Load Workspace			cv206	XVal Session 44	1	XVal Session 44-Memory - Strategy 1-1	192.54.222.11	2012-07-13 10:40:34
25961	Load Workspace			cv207	XVal Session 44	1	XVal Session 44-Memory - Strategy 1-1	192.54.222.3	2012-07-13 10:40:34
25962	Load Workspace			cv209	XVal Session 44	1	XVal Session 44-Memory - Strategy 1-1	192.54.222.3	2012-07-13 10:40:35
	Chat	should we message each other before answering?	Jamey	cv409	XVal Session 44	1	XVal Session 44-Memory - Strategy 1-1		2012-07-13 10:41:03.059000
	Edit pad (rev 0)		Xing	cv400	XVal Session 44	1	XVal Session 44-Memory - Strategy 1-1		2012-07-13 10:41:13.034000
	Edit pad (rev 1)		Xing	cv400	XVal Session 44	1	XVal Session 44-Memory - Strategy 1-1		2012-07-13 10:41:14.033000
	Edit pad (rev 2)		Xing	cv400	XVal Session 44	1	XVal Session 44-Memory - Strategy 1-1		2012-07-13 10:41:15.222000
	Edit pad (rev 3)		Xing	cv400	XVal Session 44	1	XVal Session 44-Memory - Strategy 1-1		2012-07-13 10:41:15.723000
	Edit pad (rev 4)		Xing	cv400	XVal Session 44	1	XVal Session 44-Memory - Strategy 1-1		2012-07-13 10:41:16.652000
	Edit pad (rev 5)		Xing	cv400	XVal Session 44	1	XVal Session 44-Memory - Strategy 1-1		2012-07-13 10:41:18.313000
	Edit pad (rev 6)		Xing	cv400	XVal Session 44	1	XVal Session 44-Memory - Strategy 1-1		2012-07-13 10:41:18.850000
	Edit pad (rev 7)		Xing	cv400	XVal Session 44	1	XVal Session 44-Memory - Strategy 1-1		2012-07-13 10:41:20.016000
	Edit pad (rev 8)		Xing	cv400	XVal Session 44	1	XVal Session 44-Memory - Strategy 1-1		2012-07-13 10:41:21.044000
	Edit pad (rev 9)		Xing	cv400	XVal Session 44	1	XVal Session 44-Memory - Strategy 1-1		2012-07-13 10:41:21.545000
	Edit pad (rev 10)		Xing	cv400	XVal Session 44	1	XVal Session 44-Memory - Strategy 1-1		2012-07-13 10:41:22.217000
	Edit pad (rev 11)		Xing	cv400	XVal Session 44	1	XVal Session 44-Memory - Strategy 1-1		2012-07-13 10:41:24.576000
	Edit pad (rev 12)		Xing	cv400	XVal Session 44	1	XVal Session 44-Memory - Strategy 1-1		2012-07-13 10:41:25.166000
	Edit pad (rev 13)		Xing	cv400	XVal Session 44	1	XVal Session 44-Memory - Strategy 1-1		2012-07-13 10:41:25.667000
	Edit pad (rev 14)		Xing	cv400	XVal Session 44	1	XVal Session 44-Memory - Strategy 1-1		2012-07-13 10:41:26.647000
	Edit pad (rev 15)		Xing	cv400	XVal Session 44	1	XVal Session 44-Memory - Strategy 1-1		2012-07-13 10:41:27.422000
	Edit pad (rev 16)		Xing	cv400	XVal Session 44	1	XVal Session 44-Memory - Strategy 1-1		2012-07-13 10:41:27.962000
	Edit pad (rev 17)		Xing	cv400	XVal Session 44	1	XVal Session 44-Memory - Strategy 1-1		2012-07-13 10:41:28.461000
	Edit pad (rev 18)		Xing	cv400	XVal Session 44	1	XVal Session 44-Memory - Strategy 1-1		2012-07-13 10:41:29.069000
	Edit pad (rev 19)		Xing	cv400	XVal Session 44	1	XVal Session 44-Memory - Strategy 1-1		2012-07-13 10:41:30.415000
	Edit pad (rev 20)		Xing	cv400	XVal Session 44	1	XVal Session 44-Memory - Strategy 1-1		2012-07-13 10:41:31.031000
	Edit pad (rev 21)		Xing	cv400	XVal Session 44	1	XVal Session 44-Memory - Strategy 1-1		2012-07-13 10:41:31.531000
	Edit pad (rev 22)		Xing	cv400	XVal Session 44	1	XVal Session 44-Memory - Strategy 1-1		2012-07-13 10:41:32.032000
	Edit pad (rev 23)		Xing	cv400	XVal Session 44	1	XVal Session 44-Memory - Strategy 1-1		2012-07-13 10:41:32.533000
	Edit pad (rev 24)		Xing	cv400	XVal Session 44	1	XVal Session 44-Memory - Strategy 1-1		2012-07-13 10:41:33.032000
	Edit pad (rev 25)		Xing	cv400	XVal Session 44	1	XVal Session 44-Memory - Strategy 1-1		2012-07-13 10:41:33.532000
25977	Load Instructions			cv207	XVal Session 44	1	XVal Session 44-Memory - Video-1	192.54.222.3	2012-07-13 10:41:34
25978	Load Instructions			cv208	XVal Session 44	1	XVal Session 44-Memory - Video-1	18.111.10.174	2012-07-13 10:41:34
25979	Load Instructions			cv206	XVal Session 44	1	XVal Session 44-Memory - Video-1	192.54.222.11	2012-07-13 10:41:34
25980	Load Instructions			cv209	XVal Session 44	1	XVal Session 44-Memory - Video-1	192.54.222.3	2012-07-13 10:41:35
25981	Load Instructions			cv207	XVal Session 44	1	XVal Session 44-Memory - Video-1	192.54.222.3	2012-07-13 10:41:37
25983	Load Primer			cv206	XVal Session 44	1	XVal Session 44-Memory - Video-1	192.54.222.11	2012-07-13 10:41:44
25984	Load Primer			cv208	XVal Session 44	1	XVal Session 44-Memory - Video-1	18.111.10.174	2012-07-13 10:41:44
25985	Load Primer			cv207	XVal Session 44	1	XVal Session 44-Memory - Video-1	192.54.222.3	2012-07-13 10:41:45
25986	Load Primer			cv209	XVal Session 44	1	XVal Session 44-Memory - Video-1	192.54.222.3	2012-07-13 10:41:46
26007	Load Workspace			cv208	XVal Session 44	1	XVal Session 44-Memory - Video-1	18.111.10.174	2012-07-13 10:43:44
26008	Load Workspace			cv207	XVal Session 44	1	XVal Session 44-Memory - Video-1	192.54.222.3	2012-07-13 10:43:44
26009	Load Workspace			cv206	XVal Session 44	1	XVal Session 44-Memory - Video-1	192.54.222.11	2012-07-13 10:43:44
26011	Load Workspace			cv209	XVal Session 44	1	XVal Session 44-Memory - Video-1	192.54.222.3	2012-07-13 10:43:47
26013	Edit Grid	[1,1] : 3		cv206	XVal Session 44	1	XVal Session 44-Memory - Video-1	192.54.222.11	2012-07-13 10:43:53
26019	Edit Grid	[2,1] : 3		cv206	XVal Session 44	1	XVal Session 44-Memory - Video-1	192.54.222.11	2012-07-13 10:44:13
26020	Edit Grid	[2,1] :		cv208	XVal Session 44	1	XVal Session 44-Memory - Video-1	18.111.10.174	2012-07-13 10:44:15
26026	Edit Grid	[3,1] : middle		cv206	XVal Session 44	1	XVal Session 44-Memory - Video-1	192.54.222.11	2012-07-13 10:44:29
26027	Edit Grid	[2,1] : 3		cv207	XVal Session 44	1	XVal Session 44-Memory - Video-1	192.54.222.3	2012-07-13 10:44:29
26028	Edit Grid	[4,1] : a		cv209	XVal Session 44	1	XVal Session 44-Memory - Video-1	192.54.222.3	2012-07-13 10:44:30
26030	Edit Grid	[4,2] : a		cv206	XVal Session 44	1	XVal Session 44-Memory - Video-1	192.54.222.11	2012-07-13 10:44:34
26031	Edit Grid	[4,3] : d		cv206	XVal Session 44	1	XVal Session 44-Memory - Video-1	192.54.222.11	2012-07-13 10:44:39
26034	Edit Grid	[4,4] : c		cv206	XVal Session 44	1	XVal Session 44-Memory - Video-1	192.54.222.11	2012-07-13 10:44:41
26038	Edit Grid	[5,1] : brown		cv206	XVal Session 44	1	XVal Session 44-Memory - Video-1	192.54.222.11	2012-07-13 10:44:47
26041	Edit Grid	[4,2] : b		cv209	XVal Session 44	1	XVal Session 44-Memory - Video-1	192.54.222.3	2012-07-13 10:45:19
26042	Edit Grid	[4,4] : b		cv209	XVal Session 44	1	XVal Session 44-Memory - Video-1	192.54.222.3	2012-07-13 10:45:31
	Chat	what does it mean when answer boxes turn red?	Jamey	cv409	XVal Session 44	1	XVal Session 44-Memory - Video-1		2012-07-13 10:45:33.147000
26044	Edit Grid	[4,2] : c		cv209	XVal Session 44	1	XVal Session 44-Memory - Video-1	192.54.222.3	2012-07-13 10:45:42
26046	Load Instructions			cv206	XVal Session 44	1	XVal Session 44-Memory - Picture-1	192.54.222.11	2012-07-13 10:45:44
26047	Load Instructions			cv208	XVal Session 44	1	XVal Session 44-Memory - Picture-1	18.111.10.174	2012-07-13 10:45:44
26048	Load Instructions			cv207	XVal Session 44	1	XVal Session 44-Memory - Picture-1	192.54.222.3	2012-07-13 10:45:45
26049	Load Instructions			cv209	XVal Session 44	1	XVal Session 44-Memory - Picture-1	192.54.222.3	2012-07-13 10:45:46
26053	Load Primer			cv208	XVal Session 44	1	XVal Session 44-Memory - Picture-1	18.111.10.174	2012-07-13 10:45:54
26054	Load Primer			cv207	XVal Session 44	1	XVal Session 44-Memory - Picture-1	192.54.222.3	2012-07-13 10:45:54
26056	Load Primer			cv206	XVal Session 44	1	XVal Session 44-Memory - Picture-1	192.54.222.11	2012-07-13 10:45:54
26057	Load Primer			cv209	XVal Session 44	1	XVal Session 44-Memory - Picture-1	192.54.222.3	2012-07-13 10:45:55
26082	Load Workspace			cv208	XVal Session 44	1	XVal Session 44-Memory - Picture-1	18.111.10.174	2012-07-13 10:47:24
26083	Load Workspace			cv207	XVal Session 44	1	XVal Session 44-Memory - Picture-1	192.54.222.3	2012-07-13 10:47:24
26084	Load Workspace			cv209	XVal Session 44	1	XVal Session 44-Memory - Picture-1	192.54.222.3	2012-07-13 10:47:24
26085	Load Workspace			cv206	XVal Session 44	1	XVal Session 44-Memory - Picture-1	192.54.222.11	2012-07-13 10:47:24
26086	Edit Grid	[2,1] : flute		cv206	XVal Session 44	1	XVal Session 44-Memory - Picture-1	192.54.222.11	2012-07-13 10:47:33
26087	Edit Grid	[3,1] :		cv206	XVal Session 44	1	XVal Session 44-Memory - Picture-1	192.54.222.11	2012-07-13 10:47:38
26093	Edit Grid	[4,1] : 2		cv206	XVal Session 44	1	XVal Session 44-Memory - Picture-1	192.54.222.11	2012-07-13 10:47:46
26099	Edit Grid	[5,1] : 6		cv206	XVal Session 44	1	XVal Session 44-Memory - Picture-1	192.54.222.11	2012-07-13 10:47:58
26101	Edit Grid	[6,1] : palm trees		cv206	XVal Session 44	1	XVal Session 44-Memory - Picture-1	192.54.222.11	2012-07-13 10:48:05
26104	Edit Grid	[7,1] : red		cv206	XVal Session 44	1	XVal Session 44-Memory - Picture-1	192.54.222.11	2012-07-13 10:48:22
26106	Edit Grid	[5,1] : 3		cv207	XVal Session 44	1	XVal Session 44-Memory - Picture-1	192.54.222.3	2012-07-13 10:48:32
26117	Edit Grid	[5,1] : 4		cv208	XVal Session 44	1	XVal Session 44-Memory - Picture-1	18.111.10.174	2012-07-13 10:49:08
26118	Edit Grid	[3,1] : white		cv206	XVal Session 44	1	XVal Session 44-Memory - Picture-1	192.54.222.11	2012-07-13 10:49:16
26119	Load Instructions			cv206	XVal Session 44	1	XVal Session 44-Memory - Words Trial -1	192.54.222.11	2012-07-13 10:49:24
26120	Load Instructions			cv208	XVal Session 44	1	XVal Session 44-Memory - Words Trial -1	18.111.10.174	2012-07-13 10:49:24
26121	Load Instructions			cv207	XVal Session 44	1	XVal Session 44-Memory - Words Trial -1	192.54.222.3	2012-07-13 10:49:25
26122	Load Instructions			cv209	XVal Session 44	1	XVal Session 44-Memory - Words Trial -1	192.54.222.3	2012-07-13 10:49:25
26128	Load Primer			cv208	XVal Session 44	1	XVal Session 44-Memory - Words Trial -1	18.111.10.174	2012-07-13 10:49:44
26129	Load Primer			cv207	XVal Session 44	1	XVal Session 44-Memory - Words Trial -1	192.54.222.3	2012-07-13 10:49:44
26130	Load Primer			cv206	XVal Session 44	1	XVal Session 44-Memory - Words Trial -1	192.54.222.11	2012-07-13 10:49:44
26131	Load Primer			cv209	XVal Session 44	1	XVal Session 44-Memory - Words Trial -1	192.54.222.3	2012-07-13 10:49:45
26141	Load Workspace			cv208	XVal Session 44	1	XVal Session 44-Memory - Words Trial -1	18.111.10.174	2012-07-13 10:51:14
26142	Load Workspace			cv207	XVal Session 44	1	XVal Session 44-Memory - Words Trial -1	192.54.222.3	2012-07-13 10:51:14
26143	Load Workspace			cv206	XVal Session 44	1	XVal Session 44-Memory - Words Trial -1	192.54.222.11	2012-07-13 10:51:14
26144	Load Workspace			cv209	XVal Session 44	1	XVal Session 44-Memory - Words Trial -1	192.54.222.3	2012-07-13 10:51:15
	Edit pad (rev 0)		Xing	cv400	XVal Session 44	1	XVal Session 44-Memory - Words Trial -1		2012-07-13 10:51:18.527000
	Edit pad (rev 1)		Xing	cv400	XVal Session 44	1	XVal Session 44-Memory - Words Trial -1		2012-07-13 10:51:19.825000
	Edit pad (rev 2)		Xing	cv400	XVal Session 44	1	XVal Session 44-Memory - Words Trial -1		2012-07-13 10:51:20.325000
	Edit pad (rev 3)		Xing	cv400	XVal Session 44	1	XVal Session 44-Memory - Words Trial -1		2012-07-13 10:51:20.943000
	Edit pad (rev 4)		Frank	cv407	XVal Session 44	1	XVal Session 44-Memory - Words Trial -1		2012-07-13 10:51:21.966000
	Edit pad (rev 5)		Xing	cv400	XVal Session 44	1	XVal Session 44-Memory - Words Trial -1		2012-07-13 10:51:22.320000
	Edit pad (rev 6)		Frank	cv407	XVal Session 44	1	XVal Session 44-Memory - Words Trial -1		2012-07-13 10:51:22.561000
	Edit pad (rev 7)		Xing	cv400	XVal Session 44	1	XVal Session 44-Memory - Words Trial -1		2012-07-13 10:51:23.114000
	Edit pad (rev 8)		Frank	cv407	XVal Session 44	1	XVal Session 44-Memory - Words Trial -1		2012-07-13 10:51:23.286000
	Edit pad (rev 9)		Xing	cv400	XVal Session 44	1	XVal Session 44-Memory - Words Trial -1		2012-07-13 10:51:23.614000
	Edit pad (rev 10)		Frank	cv407	XVal Session 44	1	XVal Session 44-Memory - Words Trial -1		2012-07-13 10:51:23.944000
	Edit pad (rev 11)		Xing	cv400	XVal Session 44	1	XVal Session 44-Memory - Words Trial -1		2012-07-13 10:51:24.231000
	Edit pad (rev 12)		Frank	cv407	XVal Session 44	1	XVal Session 44-Memory - Words Trial -1		2012-07-13 10:51:24.568000
	Edit pad (rev 13)		Xing	cv400	XVal Session 44	1	XVal Session 44-Memory - Words Trial -1		2012-07-13 10:51:24.730000
	Edit pad (rev 14)		Xing	cv400	XVal Session 44	1	XVal Session 44-Memory - Words Trial -1		2012-07-13 10:51:25.294000
	Edit pad (rev 15)		Jamey	cv409	XVal Session 44	1	XVal Session 44-Memory - Words Trial -1		2012-07-13 10:51:26.731000
	Edit pad (rev 16)		Frank	cv407	XVal Session 44	1	XVal Session 44-Memory - Words Trial -1		2012-07-13 10:51:26.949000
	Edit pad (rev 17)		Jamey	cv409	XVal Session 44	1	XVal Session 44-Memory - Words Trial -1		2012-07-13 10:51:27.229000
	Edit pad (rev 18)		Frank	cv407	XVal Session 44	1	XVal Session 44-Memory - Words Trial -1		2012-07-13 10:51:27.601000
	Edit pad (rev 19)		Jamey	cv409	XVal Session 44	1	XVal Session 44-Memory - Words Trial -1		2012-07-13 10:51:27.730000
	Edit pad (rev 20)		Frank	cv407	XVal Session 44	1	XVal Session 44-Memory - Words Trial -1		2012-07-13 10:51:28.107000
	Edit pad (rev 21)		Jamey	cv409	XVal Session 44	1	XVal Session 44-Memory - Words Trial -1		2012-07-13 10:51:28.228000
	Edit pad (rev 22)		Frank	cv407	XVal Session 44	1	XVal Session 44-Memory - Words Trial -1		2012-07-13 10:51:28.609000
	Edit pad (rev 23)		Jamey	cv409	XVal Session 44	1	XVal Session 44-Memory - Words Trial -1		2012-07-13 10:51:29.083000
	Edit pad (rev 24)		Frank	cv407	XVal Session 44	1	XVal Session 44-Memory - Words Trial -1		2012-07-13 10:51:29.332000
	Edit pad (rev 25)		Jamey	cv409	XVal Session 44	1	XVal Session 44-Memory - Words Trial -1		2012-07-13 10:51:29.583000
	Edit pad (rev 26)		Frank	cv407	XVal Session 44	1	XVal Session 44-Memory - Words Trial -1		2012-07-13 10:51:29.837000
	Edit pad (rev 27)		Jamey	cv409	XVal Session 44	1	XVal Session 44-Memory - Words Trial -1		2012-07-13 10:51:30.084000
	Edit pad (rev 28)		Frank	cv407	XVal Session 44	1	XVal Session 44-Memory - Words Trial -1		2012-07-13 10:51:30.636000
	Edit pad (rev 29)		Jamey	cv409	XVal Session 44	1	XVal Session 44-Memory - Words Trial -1		2012-07-13 10:51:31.485000
	Edit pad (rev 30)		Jamey	cv409	XVal Session 44	1	XVal Session 44-Memory - Words Trial -1		2012-07-13 10:51:31.989000
	Edit pad (rev 31)		Jamey	cv409	XVal Session 44	1	XVal Session 44-Memory - Words Trial -1		2012-07-13 10:51:32.490000
	Edit pad (rev 32)		Jamey	cv409	XVal Session 44	1	XVal Session 44-Memory - Words Trial -1		2012-07-13 10:51:32.992000
	Edit pad (rev 33)		Xing	cv400	XVal Session 44	1	XVal Session 44-Memory - Words Trial -1		2012-07-13 10:51:33.114000
	Edit pad (rev 34)		Jamey	cv409	XVal Session 44	1	XVal Session 44-Memory - Words Trial -1		2012-07-13 10:51:33.490000
	Edit pad (rev 35)		Jamey	cv409	XVal Session 44	1	XVal Session 44-Memory - Words Trial -1		2012-07-13 10:51:34.016000
	Edit pad (rev 36)		Jamey	cv409	XVal Session 44	1	XVal Session 44-Memory - Words Trial -1		2012-07-13 10:51:34.552000
	Edit pad (rev 37)		Jamey	cv409	XVal Session 44	1	XVal Session 44-Memory - Words Trial -1		2012-07-13 10:51:35.082000
	Edit pad (rev 38)		Jamey	cv409	XVal Session 44	1	XVal Session 44-Memory - Words Trial -1		2012-07-13 10:51:35.515000
	Edit pad (rev 39)		Jamey	cv409	XVal Session 44	1	XVal Session 44-Memory - Words Trial -1		2012-07-13 10:51:36.015000
	Edit pad (rev 40)		Jamey	cv409	XVal Session 44	1	XVal Session 44-Memory - Words Trial -1		2012-07-13 10:51:36.515000
	Edit pad (rev 41)		Jamey	cv409	XVal Session 44	1	XVal Session 44-Memory - Words Trial -1		2012-07-13 10:51:37.016000
	Edit pad (rev 42)		Jamey	cv409	XVal Session 44	1	XVal Session 44-Memory - Words Trial -1		2012-07-13 10:51:38.350000
	Edit pad (rev 43)		Xing	cv400	XVal Session 44	1	XVal Session 44-Memory - Words Trial -1		2012-07-13 10:51:38.722000
	Edit pad (rev 44)		Xing	cv400	XVal Session 44	1	XVal Session 44-Memory - Words Trial -1		2012-07-13 10:51:40.600000
	Edit pad (rev 45)		Jamey	cv409	XVal Session 44	1	XVal Session 44-Memory - Words Trial -1		2012-07-13 10:51:40.884000
	Edit pad (rev 46)		Xing	cv400	XVal Session 44	1	XVal Session 44-Memory - Words Trial -1		2012-07-13 10:51:41.100000
	Edit pad (rev 47)		Jamey	cv409	XVal Session 44	1	XVal Session 44-Memory - Words Trial -1		2012-07-13 10:51:41.382000
	Edit pad (rev 48)		Xing	cv400	XVal Session 44	1	XVal Session 44-Memory - Words Trial -1		2012-07-13 10:51:41.600000
	Edit pad (rev 49)		Jamey	cv409	XVal Session 44	1	XVal Session 44-Memory - Words Trial -1		2012-07-13 10:51:41.882000
	Edit pad (rev 50)		Xing	cv400	XVal Session 44	1	XVal Session 44-Memory - Words Trial -1		2012-07-13 10:51:42.099000
	Edit pad (rev 51)		Jamey	cv409	XVal Session 44	1	XVal Session 44-Memory - Words Trial -1		2012-07-13 10:51:42.380000
	Edit pad (rev 52)		Xing	cv400	XVal Session 44	1	XVal Session 44-Memory - Words Trial -1		2012-07-13 10:51:42.601000
	Edit pad (rev 53)		Jamey	cv409	XVal Session 44	1	XVal Session 44-Memory - Words Trial -1		2012-07-13 10:51:42.883000
	Edit pad (rev 54)		Xing	cv400	XVal Session 44	1	XVal Session 44-Memory - Words Trial -1		2012-07-13 10:51:43.100000
	Edit pad (rev 55)		Jamey	cv409	XVal Session 44	1	XVal Session 44-Memory - Words Trial -1		2012-07-13 10:51:43.381000
	Edit pad (rev 56)		Jamey	cv409	XVal Session 44	1	XVal Session 44-Memory - Words Trial -1		2012-07-13 10:51:43.882000
	Edit pad (rev 57)		Xing	cv400	XVal Session 44	1	XVal Session 44-Memory - Words Trial -1		2012-07-13 10:51:44.201000
	Edit pad (rev 58)		Jamey	cv409	XVal Session 44	1	XVal Session 44-Memory - Words Trial -1		2012-07-13 10:51:44.380000
	Edit pad (rev 59)		Jamey	cv409	XVal Session 44	1	XVal Session 44-Memory - Words Trial -1		2012-07-13 10:51:44.883000
	Edit pad (rev 60)		Jamey	cv409	XVal Session 44	1	XVal Session 44-Memory - Words Trial -1		2012-07-13 10:51:45.382000
	Edit pad (rev 61)		Xing	cv400	XVal Session 44	1	XVal Session 44-Memory - Words Trial -1		2012-07-13 10:51:45.650000
	Edit pad (rev 62)		Jamey	cv409	XVal Session 44	1	XVal Session 44-Memory - Words Trial -1		2012-07-13 10:51:45.883000
	Edit pad (rev 63)		Xing	cv400	XVal Session 44	1	XVal Session 44-Memory - Words Trial -1		2012-07-13 10:51:46.151000
	Edit pad (rev 64)		Jamey	cv409	XVal Session 44	1	XVal Session 44-Memory - Words Trial -1		2012-07-13 10:51:46.385000
	Edit pad (rev 65)		Xing	cv400	XVal Session 44	1	XVal Session 44-Memory - Words Trial -1		2012-07-13 10:51:46.651000
	Edit pad (rev 66)		Jamey	cv409	XVal Session 44	1	XVal Session 44-Memory - Words Trial -1		2012-07-13 10:51:46.885000
	Edit pad (rev 67)		Xing	cv400	XVal Session 44	1	XVal Session 44-Memory - Words Trial -1		2012-07-13 10:51:47.150000
	Edit pad (rev 68)		Jamey	cv409	XVal Session 44	1	XVal Session 44-Memory - Words Trial -1		2012-07-13 10:51:47.385000
	Edit pad (rev 69)		Xing	cv400	XVal Session 44	1	XVal Session 44-Memory - Words Trial -1		2012-07-13 10:51:47.651000
	Edit pad (rev 70)		Xing	cv400	XVal Session 44	1	XVal Session 44-Memory - Words Trial -1		2012-07-13 10:51:48.471000
	Edit pad (rev 71)		Xing	cv400	XVal Session 44	1	XVal Session 44-Memory - Words Trial -1		2012-07-13 10:51:49.780000
	Edit pad (rev 72)		Xing	cv400	XVal Session 44	1	XVal Session 44-Memory - Words Trial -1		2012-07-13 10:51:50.375000
	Edit pad (rev 73)		Xing	cv400	XVal Session 44	1	XVal Session 44-Memory - Words Trial -1		2012-07-13 10:51:51.429000
	Edit pad (rev 74)		Frank	cv407	XVal Session 44	1	XVal Session 44-Memory - Words Trial -1		2012-07-13 10:51:51.692000
	Edit pad (rev 75)		Xing	cv400	XVal Session 44	1	XVal Session 44-Memory - Words Trial -1		2012-07-13 10:51:51.928000
[truncated: 833 more rows]
