# Supplementary material for: Dynamics of collective performance in collaboration networks
Source: PLoS One. 2018 Oct 10;13(10):e0204547. doi: 10.1371/journal.pone.0204547 (PMC6179230; doi:10.1371/journal.pone.0204547)
Supplement: S1 Dataset — (ZIP) [file pone.0204547.s001.zip › data/team-data/team-chat-logs/XVal Session 10 - Group 1 - LogFile.csv]

id	event	data	chat_name	subject	session	session_group	completed_task	ip_address	timestamp
11701	Entering waiting room			cv049	XVal Session 10			192.54.222.3	2012-07-10 09:13:04
11703	Entering waiting room			cv047	XVal Session 10			192.54.222.3	2012-07-10 09:13:33
11710	Entering waiting room			cv048	XVal Session 10			192.54.222.3	2012-07-10 09:14:12
11711	Entering waiting room			cv046	XVal Session 10			192.54.222.3	2012-07-10 09:14:15
11716	Setup participants				XVal Session 10				2012-07-10 09:14:46
11717	Setup tasks				XVal Session 10				2012-07-10 09:14:46
11718	Introduction	Starting in 25 seconds		cv046	XVal Session 10	1		192.54.222.3	2012-07-10 09:14:46
11719	Introduction	Starting in 25 seconds		cv047	XVal Session 10	1		192.54.222.3	2012-07-10 09:14:46
11720	Introduction	Starting in 24 seconds		cv049	XVal Session 10	1		192.54.222.3	2012-07-10 09:14:47
11722	Introduction	Starting in 19 seconds		cv048	XVal Session 10	1		192.54.222.3	2012-07-10 09:14:52
11728	Load Instructions			cv048	XVal Session 10	1	XVal Session 10-Introduction-1	192.54.222.3	2012-07-10 09:15:11
11729	Load Instructions			cv049	XVal Session 10	1	XVal Session 10-Introduction-1	192.54.222.3	2012-07-10 09:15:11
11730	Load Instructions			cv047	XVal Session 10	1	XVal Session 10-Introduction-1	192.54.222.3	2012-07-10 09:15:12
11731	Load Instructions			cv046	XVal Session 10	1	XVal Session 10-Introduction-1	192.54.222.3	2012-07-10 09:15:12
11741	Load Workspace			cv047	XVal Session 10	1	XVal Session 10-Introduction-1	192.54.222.3	2012-07-10 09:15:31
11742	Load Workspace			cv046	XVal Session 10	1	XVal Session 10-Introduction-1	192.54.222.3	2012-07-10 09:15:31
11743	Load Workspace			cv049	XVal Session 10	1	XVal Session 10-Introduction-1	192.54.222.3	2012-07-10 09:15:31
11744	Load Workspace			cv048	XVal Session 10	1	XVal Session 10-Introduction-1	192.54.222.3	2012-07-10 09:15:31
	Edit pad (rev 0)		charles	cv410	XVal Session 10	1	XVal Session 10-Introduction-1		2012-07-10 09:15:40.906000
	Edit pad (rev 1)		charles	cv410	XVal Session 10	1	XVal Session 10-Introduction-1		2012-07-10 09:15:41.408000
	Edit pad (rev 2)		charles	cv410	XVal Session 10	1	XVal Session 10-Introduction-1		2012-07-10 09:15:41.906000
	Edit pad (rev 3)		sean	cv372	XVal Session 10	1	XVal Session 10-Introduction-1		2012-07-10 09:15:44.225000
	Edit pad (rev 4)		sean	cv372	XVal Session 10	1	XVal Session 10-Introduction-1		2012-07-10 09:15:45.215000
	Edit pad (rev 5)		sean	cv372	XVal Session 10	1	XVal Session 10-Introduction-1		2012-07-10 09:15:46.174000
	Edit pad (rev 6)		sean	cv372	XVal Session 10	1	XVal Session 10-Introduction-1		2012-07-10 09:15:46.681000
	Edit pad (rev 7)		sean	cv372	XVal Session 10	1	XVal Session 10-Introduction-1		2012-07-10 09:15:47.193000
	Edit pad (rev 8)		sean	cv372	XVal Session 10	1	XVal Session 10-Introduction-1		2012-07-10 09:15:47.697000
	Edit pad (rev 9)		Dan	cv401	XVal Session 10	1	XVal Session 10-Introduction-1		2012-07-10 09:15:48.332000
	Edit pad (rev 10)		Dan	cv401	XVal Session 10	1	XVal Session 10-Introduction-1		2012-07-10 09:15:48.830000
	Edit pad (rev 11)		Dan	cv401	XVal Session 10	1	XVal Session 10-Introduction-1		2012-07-10 09:15:50.164000
	Edit pad (rev 12)		Dan	cv401	XVal Session 10	1	XVal Session 10-Introduction-1		2012-07-10 09:15:50.669000
	Edit pad (rev 13)		Dan	cv401	XVal Session 10	1	XVal Session 10-Introduction-1		2012-07-10 09:15:51.361000
	Edit pad (rev 14)		Dan	cv401	XVal Session 10	1	XVal Session 10-Introduction-1		2012-07-10 09:15:51.860000
	Edit pad (rev 15)		Dan	cv401	XVal Session 10	1	XVal Session 10-Introduction-1		2012-07-10 09:15:52.744000
	Edit pad (rev 16)		Xing	cv400	XVal Session 10	1	XVal Session 10-Introduction-1		2012-07-10 09:15:54.704000
	Edit pad (rev 17)		sean	cv372	XVal Session 10	1	XVal Session 10-Introduction-1		2012-07-10 09:15:55.145000
	Edit pad (rev 18)		Xing	cv400	XVal Session 10	1	XVal Session 10-Introduction-1		2012-07-10 09:15:55.448000
	Edit pad (rev 19)		sean	cv372	XVal Session 10	1	XVal Session 10-Introduction-1		2012-07-10 09:15:55.649000
	Edit pad (rev 20)		Xing	cv400	XVal Session 10	1	XVal Session 10-Introduction-1		2012-07-10 09:15:55.961000
	Edit pad (rev 21)		sean	cv372	XVal Session 10	1	XVal Session 10-Introduction-1		2012-07-10 09:15:56.151000
	Edit pad (rev 22)		Xing	cv400	XVal Session 10	1	XVal Session 10-Introduction-1		2012-07-10 09:15:56.466000
	Edit pad (rev 23)		sean	cv372	XVal Session 10	1	XVal Session 10-Introduction-1		2012-07-10 09:15:56.650000
	Edit pad (rev 24)		Xing	cv400	XVal Session 10	1	XVal Session 10-Introduction-1		2012-07-10 09:15:56.965000
	Edit pad (rev 25)		Xing	cv400	XVal Session 10	1	XVal Session 10-Introduction-1		2012-07-10 09:15:57.466000
	Edit pad (rev 26)		Xing	cv400	XVal Session 10	1	XVal Session 10-Introduction-1		2012-07-10 09:15:57.966000
	Edit pad (rev 27)		sean	cv372	XVal Session 10	1	XVal Session 10-Introduction-1		2012-07-10 09:15:58.372000
	Edit pad (rev 28)		Xing	cv400	XVal Session 10	1	XVal Session 10-Introduction-1		2012-07-10 09:15:58.464000
	Edit pad (rev 29)		charles	cv410	XVal Session 10	1	XVal Session 10-Introduction-1		2012-07-10 09:16:03.220000
	Edit pad (rev 30)		Xing	cv400	XVal Session 10	1	XVal Session 10-Introduction-1		2012-07-10 09:16:07.638000
	Edit pad (rev 31)		charles	cv410	XVal Session 10	1	XVal Session 10-Introduction-1		2012-07-10 09:16:09.365000
	Edit pad (rev 32)		charles	cv410	XVal Session 10	1	XVal Session 10-Introduction-1		2012-07-10 09:16:09.875000
	Edit pad (rev 33)		charles	cv410	XVal Session 10	1	XVal Session 10-Introduction-1		2012-07-10 09:16:10.534000
	Edit pad (rev 34)		charles	cv410	XVal Session 10	1	XVal Session 10-Introduction-1		2012-07-10 09:16:11.035000
	Edit pad (rev 35)		charles	cv410	XVal Session 10	1	XVal Session 10-Introduction-1		2012-07-10 09:16:11.572000
	Edit pad (rev 36)		charles	cv410	XVal Session 10	1	XVal Session 10-Introduction-1		2012-07-10 09:16:12.079000
	Edit pad (rev 37)		charles	cv410	XVal Session 10	1	XVal Session 10-Introduction-1		2012-07-10 09:16:12.579000
	Edit pad (rev 38)		charles	cv410	XVal Session 10	1	XVal Session 10-Introduction-1		2012-07-10 09:16:13.135000
	Edit pad (rev 39)		charles	cv410	XVal Session 10	1	XVal Session 10-Introduction-1		2012-07-10 09:16:13.642000
	Edit pad (rev 40)		Xing	cv400	XVal Session 10	1	XVal Session 10-Introduction-1		2012-07-10 09:16:15.426000
	Edit pad (rev 41)		charles	cv410	XVal Session 10	1	XVal Session 10-Introduction-1		2012-07-10 09:16:16.825000
	Edit pad (rev 42)		Xing	cv400	XVal Session 10	1	XVal Session 10-Introduction-1		2012-07-10 09:16:17.228000
	Edit pad (rev 43)		Xing	cv400	XVal Session 10	1	XVal Session 10-Introduction-1		2012-07-10 09:16:18.243000
	Edit pad (rev 44)		Xing	cv400	XVal Session 10	1	XVal Session 10-Introduction-1		2012-07-10 09:16:19.584000
	Edit pad (rev 45)		Xing	cv400	XVal Session 10	1	XVal Session 10-Introduction-1		2012-07-10 09:16:21.451000
	Edit pad (rev 46)		Xing	cv400	XVal Session 10	1	XVal Session 10-Introduction-1		2012-07-10 09:16:21.950000
	Edit pad (rev 47)		Xing	cv400	XVal Session 10	1	XVal Session 10-Introduction-1		2012-07-10 09:16:22.450000
	Edit pad (rev 48)		Xing	cv400	XVal Session 10	1	XVal Session 10-Introduction-1		2012-07-10 09:16:22.989000
11756	Load Instructions			cv047	XVal Session 10	1	XVal Session 10-Typing - Text-1	192.54.222.3	2012-07-10 09:17:01
11757	Load Instructions			cv049	XVal Session 10	1	XVal Session 10-Typing - Text-1	192.54.222.3	2012-07-10 09:17:01
11758	Load Instructions			cv048	XVal Session 10	1	XVal Session 10-Typing - Text-1	192.54.222.3	2012-07-10 09:17:01
11759	Load Instructions			cv046	XVal Session 10	1	XVal Session 10-Typing - Text-1	192.54.222.3	2012-07-10 09:17:01
11767	Load Workspace			cv047	XVal Session 10	1	XVal Session 10-Typing - Text-1	192.54.222.3	2012-07-10 09:17:41
11768	Load Workspace			cv049	XVal Session 10	1	XVal Session 10-Typing - Text-1	192.54.222.3	2012-07-10 09:17:41
11769	Load Workspace			cv048	XVal Session 10	1	XVal Session 10-Typing - Text-1	192.54.222.3	2012-07-10 09:17:41
11770	Load Workspace			cv046	XVal Session 10	1	XVal Session 10-Typing - Text-1	192.54.222.3	2012-07-10 09:17:41
	Edit pad (rev 0)		charles	cv410	XVal Session 10	1	XVal Session 10-Typing - Text-1		2012-07-10 09:18:43.505000
	Edit pad (rev 1)		charles	cv410	XVal Session 10	1	XVal Session 10-Typing - Text-1		2012-07-10 09:18:52.419000
	Edit pad (rev 2)		charles	cv410	XVal Session 10	1	XVal Session 10-Typing - Text-1		2012-07-10 09:18:52.923000
	Edit pad (rev 3)		charles	cv410	XVal Session 10	1	XVal Session 10-Typing - Text-1		2012-07-10 09:18:55.502000
	Edit pad (rev 4)		charles	cv410	XVal Session 10	1	XVal Session 10-Typing - Text-1		2012-07-10 09:18:56.002000
	Edit pad (rev 5)		charles	cv410	XVal Session 10	1	XVal Session 10-Typing - Text-1		2012-07-10 09:18:56.502000
	Edit pad (rev 6)		charles	cv410	XVal Session 10	1	XVal Session 10-Typing - Text-1		2012-07-10 09:19:01.015000
	Edit pad (rev 7)		charles	cv410	XVal Session 10	1	XVal Session 10-Typing - Text-1		2012-07-10 09:19:01.517000
	Edit pad (rev 8)		charles	cv410	XVal Session 10	1	XVal Session 10-Typing - Text-1		2012-07-10 09:19:02.018000
	Edit pad (rev 9)		charles	cv410	XVal Session 10	1	XVal Session 10-Typing - Text-1		2012-07-10 09:19:02.517000
	Edit pad (rev 10)		charles	cv410	XVal Session 10	1	XVal Session 10-Typing - Text-1		2012-07-10 09:19:03.829000
	Edit pad (rev 11)		sean	cv372	XVal Session 10	1	XVal Session 10-Typing - Text-1		2012-07-10 09:19:03.928000
	Edit pad (rev 12)		charles	cv410	XVal Session 10	1	XVal Session 10-Typing - Text-1		2012-07-10 09:19:04.326000
	Edit pad (rev 13)		sean	cv372	XVal Session 10	1	XVal Session 10-Typing - Text-1		2012-07-10 09:19:04.430000
	Edit pad (rev 14)		sean	cv372	XVal Session 10	1	XVal Session 10-Typing - Text-1		2012-07-10 09:19:04.932000
	Edit pad (rev 15)		sean	cv372	XVal Session 10	1	XVal Session 10-Typing - Text-1		2012-07-10 09:19:05.843000
	Edit pad (rev 16)		sean	cv372	XVal Session 10	1	XVal Session 10-Typing - Text-1		2012-07-10 09:19:06.342000
	Edit pad (rev 17)		sean	cv372	XVal Session 10	1	XVal Session 10-Typing - Text-1		2012-07-10 09:19:06.852000
	Edit pad (rev 18)		sean	cv372	XVal Session 10	1	XVal Session 10-Typing - Text-1		2012-07-10 09:19:07.352000
	Edit pad (rev 19)		Xing	cv400	XVal Session 10	1	XVal Session 10-Typing - Text-1		2012-07-10 09:19:07.414000
	Edit pad (rev 20)		sean	cv372	XVal Session 10	1	XVal Session 10-Typing - Text-1		2012-07-10 09:19:07.852000
	Edit pad (rev 21)		Xing	cv400	XVal Session 10	1	XVal Session 10-Typing - Text-1		2012-07-10 09:19:07.912000
	Edit pad (rev 22)		sean	cv372	XVal Session 10	1	XVal Session 10-Typing - Text-1		2012-07-10 09:19:08.359000
	Edit pad (rev 23)		Xing	cv400	XVal Session 10	1	XVal Session 10-Typing - Text-1		2012-07-10 09:19:08.616000
	Edit pad (rev 24)		sean	cv372	XVal Session 10	1	XVal Session 10-Typing - Text-1		2012-07-10 09:19:08.853000
	Edit pad (rev 25)		sean	cv372	XVal Session 10	1	XVal Session 10-Typing - Text-1		2012-07-10 09:19:09.352000
	Edit pad (rev 26)		sean	cv372	XVal Session 10	1	XVal Session 10-Typing - Text-1		2012-07-10 09:19:09.853000
	Edit pad (rev 27)		sean	cv372	XVal Session 10	1	XVal Session 10-Typing - Text-1		2012-07-10 09:19:10.352000
	Edit pad (rev 28)		sean	cv372	XVal Session 10	1	XVal Session 10-Typing - Text-1		2012-07-10 09:19:10.852000
	Edit pad (rev 29)		sean	cv372	XVal Session 10	1	XVal Session 10-Typing - Text-1		2012-07-10 09:19:11.352000
	Edit pad (rev 30)		sean	cv372	XVal Session 10	1	XVal Session 10-Typing - Text-1		2012-07-10 09:19:11.853000
	Edit pad (rev 31)		sean	cv372	XVal Session 10	1	XVal Session 10-Typing - Text-1		2012-07-10 09:19:12.354000
	Edit pad (rev 32)		sean	cv372	XVal Session 10	1	XVal Session 10-Typing - Text-1		2012-07-10 09:19:12.853000
	Edit pad (rev 33)		Dan	cv401	XVal Session 10	1	XVal Session 10-Typing - Text-1		2012-07-10 09:19:12.908000
	Edit pad (rev 34)		sean	cv372	XVal Session 10	1	XVal Session 10-Typing - Text-1		2012-07-10 09:19:13.352000
	Edit pad (rev 35)		Dan	cv401	XVal Session 10	1	XVal Session 10-Typing - Text-1		2012-07-10 09:19:13.430000
	Edit pad (rev 36)		Xing	cv400	XVal Session 10	1	XVal Session 10-Typing - Text-1		2012-07-10 09:19:13.611000
	Edit pad (rev 37)		sean	cv372	XVal Session 10	1	XVal Session 10-Typing - Text-1		2012-07-10 09:19:13.856000
	Edit pad (rev 38)		Dan	cv401	XVal Session 10	1	XVal Session 10-Typing - Text-1		2012-07-10 09:19:13.938000
	Edit pad (rev 39)		Xing	cv400	XVal Session 10	1	XVal Session 10-Typing - Text-1		2012-07-10 09:19:14.196000
	Edit pad (rev 40)		sean	cv372	XVal Session 10	1	XVal Session 10-Typing - Text-1		2012-07-10 09:19:14.355000
	Edit pad (rev 41)		Dan	cv401	XVal Session 10	1	XVal Session 10-Typing - Text-1		2012-07-10 09:19:14.448000
	Edit pad (rev 42)		Xing	cv400	XVal Session 10	1	XVal Session 10-Typing - Text-1		2012-07-10 09:19:14.700000
	Edit pad (rev 43)		sean	cv372	XVal Session 10	1	XVal Session 10-Typing - Text-1		2012-07-10 09:19:14.867000
	Edit pad (rev 44)		Dan	cv401	XVal Session 10	1	XVal Session 10-Typing - Text-1		2012-07-10 09:19:14.948000
	Edit pad (rev 45)		sean	cv372	XVal Session 10	1	XVal Session 10-Typing - Text-1		2012-07-10 09:19:15.367000
	Edit pad (rev 46)		Dan	cv401	XVal Session 10	1	XVal Session 10-Typing - Text-1		2012-07-10 09:19:15.448000
	Edit pad (rev 47)		sean	cv372	XVal Session 10	1	XVal Session 10-Typing - Text-1		2012-07-10 09:19:15.868000
	Edit pad (rev 48)		Dan	cv401	XVal Session 10	1	XVal Session 10-Typing - Text-1		2012-07-10 09:19:15.954000
	Edit pad (rev 49)		sean	cv372	XVal Session 10	1	XVal Session 10-Typing - Text-1		2012-07-10 09:19:16.367000
	Edit pad (rev 50)		Dan	cv401	XVal Session 10	1	XVal Session 10-Typing - Text-1		2012-07-10 09:19:16.465000
	Edit pad (rev 51)		sean	cv372	XVal Session 10	1	XVal Session 10-Typing - Text-1		2012-07-10 09:19:16.868000
	Edit pad (rev 52)		Dan	cv401	XVal Session 10	1	XVal Session 10-Typing - Text-1		2012-07-10 09:19:16.964000
	Edit pad (rev 53)		sean	cv372	XVal Session 10	1	XVal Session 10-Typing - Text-1		2012-07-10 09:19:17.368000
	Edit pad (rev 54)		Dan	cv401	XVal Session 10	1	XVal Session 10-Typing - Text-1		2012-07-10 09:19:17.464000
	Edit pad (rev 55)		sean	cv372	XVal Session 10	1	XVal Session 10-Typing - Text-1		2012-07-10 09:19:17.868000
	Edit pad (rev 56)		Dan	cv401	XVal Session 10	1	XVal Session 10-Typing - Text-1		2012-07-10 09:19:17.964000
	Edit pad (rev 57)		sean	cv372	XVal Session 10	1	XVal Session 10-Typing - Text-1		2012-07-10 09:19:18.371000
	Edit pad (rev 58)		Dan	cv401	XVal Session 10	1	XVal Session 10-Typing - Text-1		2012-07-10 09:19:18.464000
	Edit pad (rev 59)		sean	cv372	XVal Session 10	1	XVal Session 10-Typing - Text-1		2012-07-10 09:19:18.873000
	Edit pad (rev 60)		Dan	cv401	XVal Session 10	1	XVal Session 10-Typing - Text-1		2012-07-10 09:19:18.969000
	Edit pad (rev 61)		charles	cv410	XVal Session 10	1	XVal Session 10-Typing - Text-1		2012-07-10 09:19:19.164000
	Edit pad (rev 62)		sean	cv372	XVal Session 10	1	XVal Session 10-Typing - Text-1		2012-07-10 09:19:19.383000
	Edit pad (rev 63)		Dan	cv401	XVal Session 10	1	XVal Session 10-Typing - Text-1		2012-07-10 09:19:19.473000
	Edit pad (rev 64)		charles	cv410	XVal Session 10	1	XVal Session 10-Typing - Text-1		2012-07-10 09:19:19.674000
	Edit pad (rev 65)		sean	cv372	XVal Session 10	1	XVal Session 10-Typing - Text-1		2012-07-10 09:19:19.883000
	Edit pad (rev 66)		Xing	cv400	XVal Session 10	1	XVal Session 10-Typing - Text-1		2012-07-10 09:19:19.910000
	Edit pad (rev 67)		Dan	cv401	XVal Session 10	1	XVal Session 10-Typing - Text-1		2012-07-10 09:19:19.979000
	Edit pad (rev 68)		charles	cv410	XVal Session 10	1	XVal Session 10-Typing - Text-1		2012-07-10 09:19:20.173000
	Edit pad (rev 69)		sean	cv372	XVal Session 10	1	XVal Session 10-Typing - Text-1		2012-07-10 09:19:20.384000
	Edit pad (rev 70)		Xing	cv400	XVal Session 10	1	XVal Session 10-Typing - Text-1		2012-07-10 09:19:20.423000
	Edit pad (rev 71)		charles	cv410	XVal Session 10	1	XVal Session 10-Typing - Text-1		2012-07-10 09:19:20.673000
	Edit pad (rev 72)		sean	cv372	XVal Session 10	1	XVal Session 10-Typing - Text-1		2012-07-10 09:19:20.966000
	Edit pad (rev 73)		charles	cv410	XVal Session 10	1	XVal Session 10-Typing - Text-1		2012-07-10 09:19:21.174000
	Edit pad (rev 74)		Xing	cv400	XVal Session 10	1	XVal Session 10-Typing - Text-1		2012-07-10 09:19:21.359000
	Edit pad (rev 75)		sean	cv372	XVal Session 10	1	XVal Session 10-Typing - Text-1		2012-07-10 09:19:21.525000
	Edit pad (rev 76)		charles	cv410	XVal Session 10	1	XVal Session 10-Typing - Text-1		2012-07-10 09:19:21.672000
	Edit pad (rev 77)		Xing	cv400	XVal Session 10	1	XVal Session 10-Typing - Text-1		2012-07-10 09:19:21.894000
	Edit pad (rev 78)		sean	cv372	XVal Session 10	1	XVal Session 10-Typing - Text-1		2012-07-10 09:19:22.023000
	Edit pad (rev 79)		charles	cv410	XVal Session 10	1	XVal Session 10-Typing - Text-1		2012-07-10 09:19:22.319000
	Edit pad (rev 80)		Xing	cv400	XVal Session 10	1	XVal Session 10-Typing - Text-1		2012-07-10 09:19:22.412000
	Edit pad (rev 81)		sean	cv372	XVal Session 10	1	XVal Session 10-Typing - Text-1		2012-07-10 09:19:22.523000
	Edit pad (rev 82)		charles	cv410	XVal Session 10	1	XVal Session 10-Typing - Text-1		2012-07-10 09:19:22.829000
	Edit pad (rev 83)		Xing	cv400	XVal Session 10	1	XVal Session 10-Typing - Text-1		2012-07-10 09:19:22.918000
	Edit pad (rev 84)		sean	cv372	XVal Session 10	1	XVal Session 10-Typing - Text-1		2012-07-10 09:19:23.023000
	Edit pad (rev 85)		Xing	cv400	XVal Session 10	1	XVal Session 10-Typing - Text-1		2012-07-10 09:19:23.419000
	Edit pad (rev 86)		sean	cv372	XVal Session 10	1	XVal Session 10-Typing - Text-1		2012-07-10 09:19:23.523000
	Edit pad (rev 87)		Xing	cv400	XVal Session 10	1	XVal Session 10-Typing - Text-1		2012-07-10 09:19:23.919000
	Edit pad (rev 88)		charles	cv410	XVal Session 10	1	XVal Session 10-Typing - Text-1		2012-07-10 09:19:23.948000
	Edit pad (rev 89)		sean	cv372	XVal Session 10	1	XVal Session 10-Typing - Text-1		2012-07-10 09:19:24.024000
	Edit pad (rev 90)		charles	cv410	XVal Session 10	1	XVal Session 10-Typing - Text-1		2012-07-10 09:19:24.455000
	Edit pad (rev 91)		sean	cv372	XVal Session 10	1	XVal Session 10-Typing - Text-1		2012-07-10 09:19:24.527000
	Edit pad (rev 92)		sean	cv372	XVal Session 10	1	XVal Session 10-Typing - Text-1		2012-07-10 09:19:25.040000
	Edit pad (rev 93)		sean	cv372	XVal Session 10	1	XVal Session 10-Typing - Text-1		2012-07-10 09:19:25.540000
	Edit pad (rev 94)		sean	cv372	XVal Session 10	1	XVal Session 10-Typing - Text-1		2012-07-10 09:19:26.040000
	Edit pad (rev 95)		sean	cv372	XVal Session 10	1	XVal Session 10-Typing - Text-1		2012-07-10 09:19:26.539000
	Edit pad (rev 96)		sean	cv372	XVal Session 10	1	XVal Session 10-Typing - Text-1		2012-07-10 09:19:27.048000
	Edit pad (rev 97)		sean	cv372	XVal Session 10	1	XVal Session 10-Typing - Text-1		2012-07-10 09:19:27.540000
	Edit pad (rev 98)		sean	cv372	XVal Session 10	1	XVal Session 10-Typing - Text-1		2012-07-10 09:19:28.039000
	Edit pad (rev 99)		charles	cv410	XVal Session 10	1	XVal Session 10-Typing - Text-1		2012-07-10 09:19:28.386000
	Edit pad (rev 100)		sean	cv372	XVal Session 10	1	XVal Session 10-Typing - Text-1		2012-07-10 09:19:28.540000
	Edit pad (rev 101)		sean	cv372	XVal Session 10	1	XVal Session 10-Typing - Text-1		2012-07-10 09:19:29.040000
	Edit pad (rev 102)		sean	cv372	XVal Session 10	1	XVal Session 10-Typing - Text-1		2012-07-10 09:19:29.540000
	Edit pad (rev 103)		sean	cv372	XVal Session 10	1	XVal Session 10-Typing - Text-1		2012-07-10 09:19:30.041000
	Edit pad (rev 104)		sean	cv372	XVal Session 10	1	XVal Session 10-Typing - Text-1		2012-07-10 09:19:30.540000
	Edit pad (rev 105)		sean	cv372	XVal Session 10	1	XVal Session 10-Typing - Text-1		2012-07-10 09:19:31.078000
	Edit pad (rev 106)		Xing	cv400	XVal Session 10	1	XVal Session 10-Typing - Text-1		2012-07-10 09:19:31.474000
	Edit pad (rev 107)		sean	cv372	XVal Session 10	1	XVal Session 10-Typing - Text-1		2012-07-10 09:19:31.539000
	Edit pad (rev 108)		charles	cv410	XVal Session 10	1	XVal Session 10-Typing - Text-1		2012-07-10 09:19:31.858000
	Edit pad (rev 109)		Xing	cv400	XVal Session 10	1	XVal Session 10-Typing - Text-1		2012-07-10 09:19:31.992000
	Edit pad (rev 110)		sean	cv372	XVal Session 10	1	XVal Session 10-Typing - Text-1		2012-07-10 09:19:32.043000
	Edit pad (rev 111)		Xing	cv400	XVal Session 10	1	XVal Session 10-Typing - Text-1		2012-07-10 09:19:32.497000
	Edit pad (rev 112)		sean	cv372	XVal Session 10	1	XVal Session 10-Typing - Text-1		2012-07-10 09:19:32.543000
	Edit pad (rev 113)		sean	cv372	XVal Session 10	1	XVal Session 10-Typing - Text-1		2012-07-10 09:19:33.068000
	Edit pad (rev 114)		Xing	cv400	XVal Session 10	1	XVal Session 10-Typing - Text-1		2012-07-10 09:19:33.080000
	Edit pad (rev 115)		sean	cv372	XVal Session 10	1	XVal Session 10-Typing - Text-1		2012-07-10 09:19:33.554000
	Edit pad (rev 116)		sean	cv372	XVal Session 10	1	XVal Session 10-Typing - Text-1		2012-07-10 09:19:34.055000
	Edit pad (rev 117)		Xing	cv400	XVal Session 10	1	XVal Session 10-Typing - Text-1		2012-07-10 09:19:34.279000
	Edit pad (rev 118)		sean	cv372	XVal Session 10	1	XVal Session 10-Typing - Text-1		2012-07-10 09:19:34.557000
	Edit pad (rev 119)		Xing	cv400	XVal Session 10	1	XVal Session 10-Typing - Text-1		2012-07-10 09:19:34.780000
	Edit pad (rev 120)		Dan	cv401	XVal Session 10	1	XVal Session 10-Typing - Text-1		2012-07-10 09:19:34.994000
	Edit pad (rev 121)		sean	cv372	XVal Session 10	1	XVal Session 10-Typing - Text-1		2012-07-10 09:19:35.054000
	Edit pad (rev 122)		Xing	cv400	XVal Session 10	1	XVal Session 10-Typing - Text-1		2012-07-10 09:19:35.278000
	Edit pad (rev 123)		sean	cv372	XVal Session 10	1	XVal Session 10-Typing - Text-1		2012-07-10 09:19:35.555000
	Edit pad (rev 124)		Xing	cv400	XVal Session 10	1	XVal Session 10-Typing - Text-1		2012-07-10 09:19:35.778000
	Edit pad (rev 125)		sean	cv372	XVal Session 10	1	XVal Session 10-Typing - Text-1		2012-07-10 09:19:36.055000
	Edit pad (rev 126)		Dan	cv401	XVal Session 10	1	XVal Session 10-Typing - Text-1		2012-07-10 09:19:36.479000
	Edit pad (rev 127)		sean	cv372	XVal Session 10	1	XVal Session 10-Typing - Text-1		2012-07-10 09:19:36.554000
	Edit pad (rev 128)		Xing	cv400	XVal Session 10	1	XVal Session 10-Typing - Text-1		2012-07-10 09:19:36.622000
	Edit pad (rev 129)		sean	cv372	XVal Session 10	1	XVal Session 10-Typing - Text-1		2012-07-10 09:19:37.056000
	Edit pad (rev 130)		Xing	cv400	XVal Session 10	1	XVal Session 10-Typing - Text-1		2012-07-10 09:19:37.134000
	Edit pad (rev 131)		charles	cv410	XVal Session 10	1	XVal Session 10-Typing - Text-1		2012-07-10 09:19:37.328000
	Edit pad (rev 132)		sean	cv372	XVal Session 10	1	XVal Session 10-Typing - Text-1		2012-07-10 09:19:37.555000
	Edit pad (rev 133)		Xing	cv400	XVal Session 10	1	XVal Session 10-Typing - Text-1		2012-07-10 09:19:37.637000
	Edit pad (rev 134)		charles	cv410	XVal Session 10	1	XVal Session 10-Typing - Text-1		2012-07-10 09:19:37.835000
	Edit pad (rev 135)		sean	cv372	XVal Session 10	1	XVal Session 10-Typing - Text-1		2012-07-10 09:19:38.056000
	Edit pad (rev 136)		charles	cv410	XVal Session 10	1	XVal Session 10-Typing - Text-1		2012-07-10 09:19:38.344000
	Edit pad (rev 137)		sean	cv372	XVal Session 10	1	XVal Session 10-Typing - Text-1		2012-07-10 09:19:38.679000
	Edit pad (rev 138)		charles	cv410	XVal Session 10	1	XVal Session 10-Typing - Text-1		2012-07-10 09:19:38.845000
	Edit pad (rev 139)		sean	cv372	XVal Session 10	1	XVal Session 10-Typing - Text-1		2012-07-10 09:19:39.180000
	Edit pad (rev 140)		sean	cv372	XVal Session 10	1	XVal Session 10-Typing - Text-1		2012-07-10 09:19:39.680000
	Edit pad (rev 141)		sean	cv372	XVal Session 10	1	XVal Session 10-Typing - Text-1		2012-07-10 09:19:40.180000
	Edit pad (rev 142)		charles	cv410	XVal Session 10	1	XVal Session 10-Typing - Text-1		2012-07-10 09:19:40.657000
	Edit pad (rev 143)		sean	cv372	XVal Session 10	1	XVal Session 10-Typing - Text-1		2012-07-10 09:19:40.687000
	Edit pad (rev 144)		charles	cv410	XVal Session 10	1	XVal Session 10-Typing - Text-1		2012-07-10 09:19:41.157000
	Edit pad (rev 145)		sean	cv372	XVal Session 10	1	XVal Session 10-Typing - Text-1		2012-07-10 09:19:41.196000
	Edit pad (rev 146)		sean	cv372	XVal Session 10	1	XVal Session 10-Typing - Text-1		2012-07-10 09:19:41.696000
	Edit pad (rev 147)		sean	cv372	XVal Session 10	1	XVal Session 10-Typing - Text-1		2012-07-10 09:19:42.196000
	Edit pad (rev 148)		sean	cv372	XVal Session 10	1	XVal Session 10-Typing - Text-1		2012-07-10 09:19:42.698000
	Edit pad (rev 149)		charles	cv410	XVal Session 10	1	XVal Session 10-Typing - Text-1		2012-07-10 09:19:43.036000
	Edit pad (rev 150)		sean	cv372	XVal Session 10	1	XVal Session 10-Typing - Text-1		2012-07-10 09:19:43.196000
	Edit pad (rev 151)		charles	cv410	XVal Session 10	1	XVal Session 10-Typing - Text-1		2012-07-10 09:19:43.548000
	Edit pad (rev 152)		sean	cv372	XVal Session 10	1	XVal Session 10-Typing - Text-1		2012-07-10 09:19:43.695000
	Edit pad (rev 153)		charles	cv410	XVal Session 10	1	XVal Session 10-Typing - Text-1		2012-07-10 09:19:44.048000
	Edit pad (rev 154)		sean	cv372	XVal Session 10	1	XVal Session 10-Typing - Text-1		2012-07-10 09:19:44.195000
	Edit pad (rev 155)		sean	cv372	XVal Session 10	1	XVal Session 10-Typing - Text-1		2012-07-10 09:19:44.696000
	Edit pad (rev 156)		charles	cv410	XVal Session 10	1	XVal Session 10-Typing - Text-1		2012-07-10 09:19:45.145000
	Edit pad (rev 157)		charles	cv410	XVal Session 10	1	XVal Session 10-Typing - Text-1		2012-07-10 09:19:45.657000
	Edit pad (rev 158)		sean	cv372	XVal Session 10	1	XVal Session 10-Typing - Text-1		2012-07-10 09:19:46.032000
	Edit pad (rev 159)		charles	cv410	XVal Session 10	1	XVal Session 10-Typing - Text-1		2012-07-10 09:19:46.156000
	Edit pad (rev 160)		charles	cv410	XVal Session 10	1	XVal Session 10-Typing - Text-1		2012-07-10 09:19:46.658000
	Edit pad (rev 161)		sean	cv372	XVal Session 10	1	XVal Session 10-Typing - Text-1		2012-07-10 09:19:46.777000
	Edit pad (rev 162)		sean	cv372	XVal Session 10	1	XVal Session 10-Typing - Text-1		2012-07-10 09:19:47.290000
	Edit pad (rev 163)		Dan	cv401	XVal Session 10	1	XVal Session 10-Typing - Text-1		2012-07-10 09:19:47.380000
	Edit pad (rev 164)		charles	cv410	XVal Session 10	1	XVal Session 10-Typing - Text-1		2012-07-10 09:19:47.403000
	Edit pad (rev 165)		sean	cv372	XVal Session 10	1	XVal Session 10-Typing - Text-1		2012-07-10 09:19:47.794000
	Edit pad (rev 166)		Dan	cv401	XVal Session 10	1	XVal Session 10-Typing - Text-1		2012-07-10 09:19:47.892000
	Edit pad (rev 167)		charles	cv410	XVal Session 10	1	XVal Session 10-Typing - Text-1		2012-07-10 09:19:47.911000
	Edit pad (rev 168)		Xing	cv400	XVal Session 10	1	XVal Session 10-Typing - Text-1		2012-07-10 09:19:48.224000
	Edit pad (rev 169)		sean	cv372	XVal Session 10	1	XVal Session 10-Typing - Text-1		2012-07-10 09:19:48.314000
	Edit pad (rev 170)		Dan	cv401	XVal Session 10	1	XVal Session 10-Typing - Text-1		2012-07-10 09:19:48.397000
	Edit pad (rev 171)		charles	cv410	XVal Session 10	1	XVal Session 10-Typing - Text-1		2012-07-10 09:19:48.419000
	Edit pad (rev 172)		Xing	cv400	XVal Session 10	1	XVal Session 10-Typing - Text-1		2012-07-10 09:19:48.732000
	Edit pad (rev 173)		sean	cv372	XVal Session 10	1	XVal Session 10-Typing - Text-1		2012-07-10 09:19:48.820000
	Edit pad (rev 174)		Dan	cv401	XVal Session 10	1	XVal Session 10-Typing - Text-1		2012-07-10 09:19:48.901000
	Edit pad (rev 175)		Xing	cv400	XVal Session 10	1	XVal Session 10-Typing - Text-1		2012-07-10 09:19:49.232000
	Edit pad (rev 176)		sean	cv372	XVal Session 10	1	XVal Session 10-Typing - Text-1		2012-07-10 09:19:49.320000
	Edit pad (rev 177)		Dan	cv401	XVal Session 10	1	XVal Session 10-Typing - Text-1		2012-07-10 09:19:49.401000
	Edit pad (rev 178)		charles	cv410	XVal Session 10	1	XVal Session 10-Typing - Text-1		2012-07-10 09:19:49.534000
	Edit pad (rev 179)		Xing	cv400	XVal Session 10	1	XVal Session 10-Typing - Text-1		2012-07-10 09:19:49.766000
	Edit pad (rev 180)		Dan	cv401	XVal Session 10	1	XVal Session 10-Typing - Text-1		2012-07-10 09:19:49.966000
	Edit pad (rev 181)		charles	cv410	XVal Session 10	1	XVal Session 10-Typing - Text-1		2012-07-10 09:19:50.032000
	Edit pad (rev 182)		Xing	cv400	XVal Session 10	1	XVal Session 10-Typing - Text-1		2012-07-10 09:19:50.267000
	Edit pad (rev 183)		Dan	cv401	XVal Session 10	1	XVal Session 10-Typing - Text-1		2012-07-10 09:19:50.481000
	Edit pad (rev 184)		charles	cv410	XVal Session 10	1	XVal Session 10-Typing - Text-1		2012-07-10 09:19:50.532000
	Edit pad (rev 185)		Xing	cv400	XVal Session 10	1	XVal Session 10-Typing - Text-1		2012-07-10 09:19:50.778000
	Edit pad (rev 186)		Dan	cv401	XVal Session 10	1	XVal Session 10-Typing - Text-1		2012-07-10 09:19:50.983000
	Edit pad (rev 187)		Xing	cv400	XVal Session 10	1	XVal Session 10-Typing - Text-1		2012-07-10 09:19:51.278000
	Edit pad (rev 188)		sean	cv372	XVal Session 10	1	XVal Session 10-Typing - Text-1		2012-07-10 09:19:51.311000
	Edit pad (rev 189)		sean	cv372	XVal Session 10	1	XVal Session 10-Typing - Text-1		2012-07-10 09:19:51.820000
	Edit pad (rev 190)		charles	cv410	XVal Session 10	1	XVal Session 10-Typing - Text-1		2012-07-10 09:19:52.272000
	Edit pad (rev 191)		sean	cv372	XVal Session 10	1	XVal Session 10-Typing - Text-1		2012-07-10 09:19:52.321000
	Edit pad (rev 192)		Xing	cv400	XVal Session 10	1	XVal Session 10-Typing - Text-1		2012-07-10 09:19:52.756000
	Edit pad (rev 193)		charles	cv410	XVal Session 10	1	XVal Session 10-Typing - Text-1		2012-07-10 09:19:52.782000
	Edit pad (rev 194)		Xing	cv400	XVal Session 10	1	XVal Session 10-Typing - Text-1		2012-07-10 09:19:53.268000
	Edit pad (rev 195)		charles	cv410	XVal Session 10	1	XVal Session 10-Typing - Text-1		2012-07-10 09:19:53.288000
	Edit pad (rev 196)		Xing	cv400	XVal Session 10	1	XVal Session 10-Typing - Text-1		2012-07-10 09:19:53.778000
	Edit pad (rev 197)		charles	cv410	XVal Session 10	1	XVal Session 10-Typing - Text-1		2012-07-10 09:19:53.800000
	Edit pad (rev 198)		Xing	cv400	XVal Session 10	1	XVal Session 10-Typing - Text-1		2012-07-10 09:19:54.279000
	Edit pad (rev 199)		charles	cv410	XVal Session 10	1	XVal Session 10-Typing - Text-1		2012-07-10 09:19:54.304000
	Edit pad (rev 200)		Dan	cv401	XVal Session 10	1	XVal Session 10-Typing - Text-1		2012-07-10 09:19:54.395000
	Edit pad (rev 201)		Xing	cv400	XVal Session 10	1	XVal Session 10-Typing - Text-1		2012-07-10 09:19:54.779000
	Edit pad (rev 202)		sean	cv372	XVal Session 10	1	XVal Session 10-Typing - Text-1		2012-07-10 09:19:54.903000
	Edit pad (rev 203)		Xing	cv400	XVal Session 10	1	XVal Session 10-Typing - Text-1		2012-07-10 09:19:55.279000
	Edit pad (rev 204)		sean	cv372	XVal Session 10	1	XVal Session 10-Typing - Text-1		2012-07-10 09:19:55.403000
	Edit pad (rev 205)		charles	cv410	XVal Session 10	1	XVal Session 10-Typing - Text-1		2012-07-10 09:19:55.548000
	Edit pad (rev 206)		Xing	cv400	XVal Session 10	1	XVal Session 10-Typing - Text-1		2012-07-10 09:19:55.779000
	Edit pad (rev 207)		sean	cv372	XVal Session 10	1	XVal Session 10-Typing - Text-1		2012-07-10 09:19:55.913000
	Edit pad (rev 208)		charles	cv410	XVal Session 10	1	XVal Session 10-Typing - Text-1		2012-07-10 09:19:56.049000
	Edit pad (rev 209)		Xing	cv400	XVal Session 10	1	XVal Session 10-Typing - Text-1		2012-07-10 09:19:56.279000
	Edit pad (rev 210)		sean	cv372	XVal Session 10	1	XVal Session 10-Typing - Text-1		2012-07-10 09:19:56.413000
	Edit pad (rev 211)		charles	cv410	XVal Session 10	1	XVal Session 10-Typing - Text-1		2012-07-10 09:19:56.772000
	Edit pad (rev 212)		Xing	cv400	XVal Session 10	1	XVal Session 10-Typing - Text-1		2012-07-10 09:19:56.779000
	Edit pad (rev 213)		sean	cv372	XVal Session 10	1	XVal Session 10-Typing - Text-1		2012-07-10 09:19:56.914000
	Edit pad (rev 214)		Xing	cv400	XVal Session 10	1	XVal Session 10-Typing - Text-1		2012-07-10 09:19:57.279000
	Edit pad (rev 215)		charles	cv410	XVal Session 10	1	XVal Session 10-Typing - Text-1		2012-07-10 09:19:57.282000
	Edit pad (rev 216)		sean	cv372	XVal Session 10	1	XVal Session 10-Typing - Text-1		2012-07-10 09:19:57.416000
	Edit pad (rev 217)		Xing	cv400	XVal Session 10	1	XVal Session 10-Typing - Text-1		2012-07-10 09:19:57.779000
	Edit pad (rev 218)		charles	cv410	XVal Session 10	1	XVal Session 10-Typing - Text-1		2012-07-10 09:19:57.788000
	Edit pad (rev 219)		sean	cv372	XVal Session 10	1	XVal Session 10-Typing - Text-1		2012-07-10 09:19:57.933000
	Edit pad (rev 220)		charles	cv410	XVal Session 10	1	XVal Session 10-Typing - Text-1		2012-07-10 09:19:58.298000
	Edit pad (rev 221)		sean	cv372	XVal Session 10	1	XVal Session 10-Typing - Text-1		2012-07-10 09:19:58.445000
	Edit pad (rev 222)		Xing	cv400	XVal Session 10	1	XVal Session 10-Typing - Text-1		2012-07-10 09:19:58.551000
	Edit pad (rev 223)		charles	cv410	XVal Session 10	1	XVal Session 10-Typing - Text-1		2012-07-10 09:19:58.907000
	Edit pad (rev 224)		sean	cv372	XVal Session 10	1	XVal Session 10-Typing - Text-1		2012-07-10 09:19:58.946000
	Edit pad (rev 225)		Xing	cv400	XVal Session 10	1	XVal Session 10-Typing - Text-1		2012-07-10 09:19:59.058000
	Edit pad (rev 226)		charles	cv410	XVal Session 10	1	XVal Session 10-Typing - Text-1		2012-07-10 09:19:59.407000
	Edit pad (rev 227)		sean	cv372	XVal Session 10	1	XVal Session 10-Typing - Text-1		2012-07-10 09:19:59.446000
	Edit pad (rev 228)		Xing	cv400	XVal Session 10	1	XVal Session 10-Typing - Text-1		2012-07-10 09:19:59.557000
	Edit pad (rev 229)		Dan	cv401	XVal Session 10	1	XVal Session 10-Typing - Text-1		2012-07-10 09:19:59.739000
	Edit pad (rev 230)		charles	cv410	XVal Session 10	1	XVal Session 10-Typing - Text-1		2012-07-10 09:19:59.907000
	Edit pad (rev 231)		sean	cv372	XVal Session 10	1	XVal Session 10-Typing - Text-1		2012-07-10 09:19:59.946000
	Edit pad (rev 232)		Xing	cv400	XVal Session 10	1	XVal Session 10-Typing - Text-1		2012-07-10 09:20:00.063000
	Edit pad (rev 233)		Dan	cv401	XVal Session 10	1	XVal Session 10-Typing - Text-1		2012-07-10 09:20:00.247000
	Edit pad (rev 234)		sean	cv372	XVal Session 10	1	XVal Session 10-Typing - Text-1		2012-07-10 09:20:00.517000
	Edit pad (rev 235)		Xing	cv400	XVal Session 10	1	XVal Session 10-Typing - Text-1		2012-07-10 09:20:00.574000
	Edit pad (rev 236)		Dan	cv401	XVal Session 10	1	XVal Session 10-Typing - Text-1		2012-07-10 09:20:00.746000
	Edit pad (rev 237)		sean	cv372	XVal Session 10	1	XVal Session 10-Typing - Text-1		2012-07-10 09:20:00.945000
	Edit pad (rev 238)		Xing	cv400	XVal Session 10	1	XVal Session 10-Typing - Text-1		2012-07-10 09:20:01.074000
	Edit pad (rev 239)		Dan	cv401	XVal Session 10	1	XVal Session 10-Typing - Text-1		2012-07-10 09:20:01.247000
	Edit pad (rev 240)		sean	cv372	XVal Session 10	1	XVal Session 10-Typing - Text-1		2012-07-10 09:20:01.447000
	Edit pad (rev 241)		Dan	cv401	XVal Session 10	1	XVal Session 10-Typing - Text-1		2012-07-10 09:20:01.747000
	Edit pad (rev 242)		sean	cv372	XVal Session 10	1	XVal Session 10-Typing - Text-1		2012-07-10 09:20:01.946000
	Edit pad (rev 243)		charles	cv410	XVal Session 10	1	XVal Session 10-Typing - Text-1		2012-07-10 09:20:02.180000
	Edit pad (rev 244)		Dan	cv401	XVal Session 10	1	XVal Session 10-Typing - Text-1		2012-07-10 09:20:02.245000
	Edit pad (rev 245)		sean	cv372	XVal Session 10	1	XVal Session 10-Typing - Text-1		2012-07-10 09:20:02.450000
	Edit pad (rev 246)		Dan	cv401	XVal Session 10	1	XVal Session 10-Typing - Text-1		2012-07-10 09:20:02.747000
	Edit pad (rev 247)		sean	cv372	XVal Session 10	1	XVal Session 10-Typing - Text-1		2012-07-10 09:20:02.951000
	Edit pad (rev 248)		Xing	cv400	XVal Session 10	1	XVal Session 10-Typing - Text-1		2012-07-10 09:20:03.302000
	Edit pad (rev 249)		sean	cv372	XVal Session 10	1	XVal Session 10-Typing - Text-1		2012-07-10 09:20:03.457000
	Edit pad (rev 250)		charles	cv410	XVal Session 10	1	XVal Session 10-Typing - Text-1		2012-07-10 09:20:03.481000
	Edit pad (rev 251)		Dan	cv401	XVal Session 10	1	XVal Session 10-Typing - Text-1		2012-07-10 09:20:03.826000
	Edit pad (rev 252)		sean	cv372	XVal Session 10	1	XVal Session 10-Typing - Text-1		2012-07-10 09:20:03.959000
	Edit pad (rev 253)		charles	cv410	XVal Session 10	1	XVal Session 10-Typing - Text-1		2012-07-10 09:20:04.193000
	Edit pad (rev 254)		sean	cv372	XVal Session 10	1	XVal Session 10-Typing - Text-1		2012-07-10 09:20:04.461000
	Edit pad (rev 255)		charles	cv410	XVal Session 10	1	XVal Session 10-Typing - Text-1		2012-07-10 09:20:04.838000
	Edit pad (rev 256)		sean	cv372	XVal Session 10	1	XVal Session 10-Typing - Text-1		2012-07-10 09:20:04.967000
	Edit pad (rev 257)		charles	cv410	XVal Session 10	1	XVal Session 10-Typing - Text-1		2012-07-10 09:20:05.423000
	Edit pad (rev 258)		Xing	cv400	XVal Session 10	1	XVal Session 10-Typing - Text-1		2012-07-10 09:20:05.938000
	Edit pad (rev 259)		sean	cv372	XVal Session 10	1	XVal Session 10-Typing - Text-1		2012-07-10 09:20:05.981000
	Edit pad (rev 260)		charles	cv410	XVal Session 10	1	XVal Session 10-Typing - Text-1		2012-07-10 09:20:05.990000
	Edit pad (rev 261)		Dan	cv401	XVal Session 10	1	XVal Session 10-Typing - Text-1		2012-07-10 09:20:06.426000
	Edit pad (rev 262)		sean	cv372	XVal Session 10	1	XVal Session 10-Typing - Text-1		2012-07-10 09:20:06.501000
	Edit pad (rev 263)		charles	cv410	XVal Session 10	1	XVal Session 10-Typing - Text-1		2012-07-10 09:20:06.826000
	Edit pad (rev 264)		Xing	cv400	XVal Session 10	1	XVal Session 10-Typing - Text-1		2012-07-10 09:20:06.924000
	Edit pad (rev 265)		sean	cv372	XVal Session 10	1	XVal Session 10-Typing - Text-1		2012-07-10 09:20:07.007000
	Edit pad (rev 266)		charles	cv410	XVal Session 10	1	XVal Session 10-Typing - Text-1		2012-07-10 09:20:07.330000
	Edit pad (rev 267)		Xing	cv400	XVal Session 10	1	XVal Session 10-Typing - Text-1		2012-07-10 09:20:07.443000
	Edit pad (rev 268)		sean	cv372	XVal Session 10	1	XVal Session 10-Typing - Text-1		2012-07-10 09:20:07.507000
	Edit pad (rev 269)		Xing	cv400	XVal Session 10	1	XVal Session 10-Typing - Text-1		2012-07-10 09:20:07.950000
	Edit pad (rev 270)		sean	cv372	XVal Session 10	1	XVal Session 10-Typing - Text-1		2012-07-10 09:20:08.009000
	Edit pad (rev 271)		Xing	cv400	XVal Session 10	1	XVal Session 10-Typing - Text-1		2012-07-10 09:20:08.455000
	Edit pad (rev 272)		sean	cv372	XVal Session 10	1	XVal Session 10-Typing - Text-1		2012-07-10 09:20:08.508000
	Edit pad (rev 273)		Dan	cv401	XVal Session 10	1	XVal Session 10-Typing - Text-1		2012-07-10 09:20:08.710000
	Edit pad (rev 274)		Xing	cv400	XVal Session 10	1	XVal Session 10-Typing - Text-1		2012-07-10 09:20:08.954000
	Edit pad (rev 275)		sean	cv372	XVal Session 10	1	XVal Session 10-Typing - Text-1		2012-07-10 09:20:09.007000
	Edit pad (rev 276)		Dan	cv401	XVal Session 10	1	XVal Session 10-Typing - Text-1		2012-07-10 09:20:09.216000
	Edit pad (rev 277)		charles	cv410	XVal Session 10	1	XVal Session 10-Typing - Text-1		2012-07-10 09:20:09.354000
	Edit pad (rev 278)		Xing	cv400	XVal Session 10	1	XVal Session 10-Typing - Text-1		2012-07-10 09:20:09.464000
	Edit pad (rev 279)		sean	cv372	XVal Session 10	1	XVal Session 10-Typing - Text-1		2012-07-10 09:20:09.507000
	Edit pad (rev 280)		Dan	cv401	XVal Session 10	1	XVal Session 10-Typing - Text-1		2012-07-10 09:20:09.716000
	Edit pad (rev 281)		Xing	cv400	XVal Session 10	1	XVal Session 10-Typing - Text-1		2012-07-10 09:20:09.975000
	Edit pad (rev 282)		sean	cv372	XVal Session 10	1	XVal Session 10-Typing - Text-1		2012-07-10 09:20:10.013000
	Edit pad (rev 283)		charles	cv410	XVal Session 10	1	XVal Session 10-Typing - Text-1		2012-07-10 09:20:10.047000
	Edit pad (rev 284)		Dan	cv401	XVal Session 10	1	XVal Session 10-Typing - Text-1		2012-07-10 09:20:10.221000
	Edit pad (rev 285)		Xing	cv400	XVal Session 10	1	XVal Session 10-Typing - Text-1		2012-07-10 09:20:10.472000
	Edit pad (rev 286)		sean	cv372	XVal Session 10	1	XVal Session 10-Typing - Text-1		2012-07-10 09:20:10.524000
	Edit pad (rev 287)		Dan	cv401	XVal Session 10	1	XVal Session 10-Typing - Text-1		2012-07-10 09:20:10.722000
	Edit pad (rev 288)		Xing	cv400	XVal Session 10	1	XVal Session 10-Typing - Text-1		2012-07-10 09:20:10.982000
	Edit pad (rev 289)		charles	cv410	XVal Session 10	1	XVal Session 10-Typing - Text-1		2012-07-10 09:20:10.999000
	Edit pad (rev 290)		sean	cv372	XVal Session 10	1	XVal Session 10-Typing - Text-1		2012-07-10 09:20:11.118000
	Edit pad (rev 291)		Dan	cv401	XVal Session 10	1	XVal Session 10-Typing - Text-1		2012-07-10 09:20:11.227000
	Edit pad (rev 292)		Xing	cv400	XVal Session 10	1	XVal Session 10-Typing - Text-1		2012-07-10 09:20:11.481000
	Edit pad (rev 293)		charles	cv410	XVal Session 10	1	XVal Session 10-Typing - Text-1		2012-07-10 09:20:11.502000
	Edit pad (rev 294)		Dan	cv401	XVal Session 10	1	XVal Session 10-Typing - Text-1		2012-07-10 09:20:11.731000
	Edit pad (rev 295)		Xing	cv400	XVal Session 10	1	XVal Session 10-Typing - Text-1		2012-07-10 09:20:11.981000
	Edit pad (rev 296)		sean	cv372	XVal Session 10	1	XVal Session 10-Typing - Text-1		2012-07-10 09:20:12.125000
	Edit pad (rev 297)		Dan	cv401	XVal Session 10	1	XVal Session 10-Typing - Text-1		2012-07-10 09:20:12.235000
	Edit pad (rev 298)		Xing	cv400	XVal Session 10	1	XVal Session 10-Typing - Text-1		2012-07-10 09:20:12.481000
	Edit pad (rev 299)		sean	cv372	XVal Session 10	1	XVal Session 10-Typing - Text-1		2012-07-10 09:20:12.633000
	Edit pad (rev 300)		Dan	cv401	XVal Session 10	1	XVal Session 10-Typing - Text-1		2012-07-10 09:20:12.745000
	Edit pad (rev 301)		sean	cv372	XVal Session 10	1	XVal Session 10-Typing - Text-1		2012-07-10 09:20:13.133000
	Edit pad (rev 302)		Dan	cv401	XVal Session 10	1	XVal Session 10-Typing - Text-1		2012-07-10 09:20:13.245000
	Edit pad (rev 303)		charles	cv410	XVal Session 10	1	XVal Session 10-Typing - Text-1		2012-07-10 09:20:13.469000
	Edit pad (rev 304)		Xing	cv400	XVal Session 10	1	XVal Session 10-Typing - Text-1		2012-07-10 09:20:13.510000
	Edit pad (rev 305)		sean	cv372	XVal Session 10	1	XVal Session 10-Typing - Text-1		2012-07-10 09:20:13.632000
	Edit pad (rev 306)		Dan	cv401	XVal Session 10	1	XVal Session 10-Typing - Text-1		2012-07-10 09:20:13.746000
	Edit pad (rev 307)		charles	cv410	XVal Session 10	1	XVal Session 10-Typing - Text-1		2012-07-10 09:20:13.970000
	Edit pad (rev 308)		Xing	cv400	XVal Session 10	1	XVal Session 10-Typing - Text-1		2012-07-10 09:20:14.185000
	Edit pad (rev 309)		Dan	cv401	XVal Session 10	1	XVal Session 10-Typing - Text-1		2012-07-10 09:20:14.431000
	Edit pad (rev 310)		sean	cv372	XVal Session 10	1	XVal Session 10-Typing - Text-1		2012-07-10 09:20:14.460000
	Edit pad (rev 311)		charles	cv410	XVal Session 10	1	XVal Session 10-Typing - Text-1		2012-07-10 09:20:14.471000
	Edit pad (rev 312)		Xing	cv400	XVal Session 10	1	XVal Session 10-Typing - Text-1		2012-07-10 09:20:14.589000
	Edit pad (rev 313)		sean	cv372	XVal Session 10	1	XVal Session 10-Typing - Text-1		2012-07-10 09:20:14.961000
	Edit pad (rev 314)		charles	cv410	XVal Session 10	1	XVal Session 10-Typing - Text-1		2012-07-10 09:20:14.970000
	Edit pad (rev 315)		Xing	cv400	XVal Session 10	1	XVal Session 10-Typing - Text-1		2012-07-10 09:20:15.089000
	Edit pad (rev 316)		charles	cv410	XVal Session 10	1	XVal Session 10-Typing - Text-1		2012-07-10 09:20:15.470000
	Edit pad (rev 317)		sean	cv372	XVal Session 10	1	XVal Session 10-Typing - Text-1		2012-07-10 09:20:15.508000
	Edit pad (rev 318)		Xing	cv400	XVal Session 10	1	XVal Session 10-Typing - Text-1		2012-07-10 09:20:15.596000
	Edit pad (rev 319)		charles	cv410	XVal Session 10	1	XVal Session 10-Typing - Text-1		2012-07-10 09:20:15.975000
	Edit pad (rev 320)		sean	cv372	XVal Session 10	1	XVal Session 10-Typing - Text-1		2012-07-10 09:20:16.009000
	Edit pad (rev 321)		Xing	cv400	XVal Session 10	1	XVal Session 10-Typing - Text-1		2012-07-10 09:20:16.094000
	Edit pad (rev 322)		Dan	cv401	XVal Session 10	1	XVal Session 10-Typing - Text-1		2012-07-10 09:20:16.462000
	Edit pad (rev 323)		sean	cv372	XVal Session 10	1	XVal Session 10-Typing - Text-1		2012-07-10 09:20:16.513000
	Edit pad (rev 324)		charles	cv410	XVal Session 10	1	XVal Session 10-Typing - Text-1		2012-07-10 09:20:16.847000
	Edit pad (rev 325)		Xing	cv400	XVal Session 10	1	XVal Session 10-Typing - Text-1		2012-07-10 09:20:16.935000
	Edit pad (rev 326)		sean	cv372	XVal Session 10	1	XVal Session 10-Typing - Text-1		2012-07-10 09:20:17.022000
	Edit pad (rev 327)		charles	cv410	XVal Session 10	1	XVal Session 10-Typing - Text-1		2012-07-10 09:20:17.347000
	Edit pad (rev 328)		Xing	cv400	XVal Session 10	1	XVal Session 10-Typing - Text-1		2012-07-10 09:20:17.607000
	Edit pad (rev 329)		sean	cv372	XVal Session 10	1	XVal Session 10-Typing - Text-1		2012-07-10 09:20:17.685000
	Edit pad (rev 330)		charles	cv410	XVal Session 10	1	XVal Session 10-Typing - Text-1		2012-07-10 09:20:17.847000
	Edit pad (rev 331)		Xing	cv400	XVal Session 10	1	XVal Session 10-Typing - Text-1		2012-07-10 09:20:18.108000
	Edit pad (rev 332)		sean	cv372	XVal Session 10	1	XVal Session 10-Typing - Text-1		2012-07-10 09:20:18.209000
	Edit pad (rev 333)		Dan	cv401	XVal Session 10	1	XVal Session 10-Typing - Text-1		2012-07-10 09:20:18.364000
	Edit pad (rev 334)		charles	cv410	XVal Session 10	1	XVal Session 10-Typing - Text-1		2012-07-10 09:20:18.520000
	Edit pad (rev 335)		Xing	cv400	XVal Session 10	1	XVal Session 10-Typing - Text-1		2012-07-10 09:20:18.606000
	Edit pad (rev 336)		sean	cv372	XVal Session 10	1	XVal Session 10-Typing - Text-1		2012-07-10 09:20:18.710000
	Edit pad (rev 337)		Xing	cv400	XVal Session 10	1	XVal Session 10-Typing - Text-1		2012-07-10 09:20:19.122000
	Edit pad (rev 338)		sean	cv372	XVal Session 10	1	XVal Session 10-Typing - Text-1		2012-07-10 09:20:19.213000
	Edit pad (rev 339)		charles	cv410	XVal Session 10	1	XVal Session 10-Typing - Text-1		2012-07-10 09:20:19.232000
	Edit pad (rev 340)		sean	cv372	XVal Session 10	1	XVal Session 10-Typing - Text-1		2012-07-10 09:20:19.712000
	Edit pad (rev 341)		Dan	cv401	XVal Session 10	1	XVal Session 10-Typing - Text-1		2012-07-10 09:20:19.898000
	Edit pad (rev 342)		Xing	cv400	XVal Session 10	1	XVal Session 10-Typing - Text-1		2012-07-10 09:20:19.923000
	Edit pad (rev 343)		sean	cv372	XVal Session 10	1	XVal Session 10-Typing - Text-1		2012-07-10 09:20:20.212000
	Edit pad (rev 344)		charles	cv410	XVal Session 10	1	XVal Session 10-Typing - Text-1		2012-07-10 09:20:20.518000
	Edit pad (rev 345)		sean	cv372	XVal Session 10	1	XVal Session 10-Typing - Text-1		2012-07-10 09:20:20.711000
	Edit pad (rev 346)		Xing	cv400	XVal Session 10	1	XVal Session 10-Typing - Text-1		2012-07-10 09:20:20.891000
	Edit pad (rev 347)		charles	cv410	XVal Session 10	1	XVal Session 10-Typing - Text-1		2012-07-10 09:20:21.016000
	Edit pad (rev 348)		sean	cv372	XVal Session 10	1	XVal Session 10-Typing - Text-1		2012-07-10 09:20:21.211000
	Edit pad (rev 349)		charles	cv410	XVal Session 10	1	XVal Session 10-Typing - Text-1		2012-07-10 09:20:21.601000
	Edit pad (rev 350)		sean	cv372	XVal Session 10	1	XVal Session 10-Typing - Text-1		2012-07-10 09:20:21.710000
	Edit pad (rev 351)		Dan	cv401	XVal Session 10	1	XVal Session 10-Typing - Text-1		2012-07-10 09:20:22.184000
	Edit pad (rev 352)		sean	cv372	XVal Session 10	1	XVal Session 10-Typing - Text-1		2012-07-10 09:20:22.211000
	Edit pad (rev 353)		sean	cv372	XVal Session 10	1	XVal Session 10-Typing - Text-1		2012-07-10 09:20:22.711000
	Edit pad (rev 354)		sean	cv372	XVal Session 10	1	XVal Session 10-Typing - Text-1		2012-07-10 09:20:23.241000
	Edit pad (rev 355)		charles	cv410	XVal Session 10	1	XVal Session 10-Typing - Text-1		2012-07-10 09:20:23.529000
	Edit pad (rev 356)		sean	cv372	XVal Session 10	1	XVal Session 10-Typing - Text-1		2012-07-10 09:20:23.742000
	Edit pad (rev 357)		charles	cv410	XVal Session 10	1	XVal Session 10-Typing - Text-1		2012-07-10 09:20:24.155000
	Edit pad (rev 358)		sean	cv372	XVal Session 10	1	XVal Session 10-Typing - Text-1		2012-07-10 09:20:24.253000
	Edit pad (rev 359)		charles	cv410	XVal Session 10	1	XVal Session 10-Typing - Text-1		2012-07-10 09:20:24.658000
	Edit pad (rev 360)		sean	cv372	XVal Session 10	1	XVal Session 10-Typing - Text-1		2012-07-10 09:20:24.774000
	Edit pad (rev 361)		charles	cv410	XVal Session 10	1	XVal Session 10-Typing - Text-1		2012-07-10 09:20:25.158000
	Edit pad (rev 362)		sean	cv372	XVal Session 10	1	XVal Session 10-Typing - Text-1		2012-07-10 09:20:25.275000
	Edit pad (rev 363)		sean	cv372	XVal Session 10	1	XVal Session 10-Typing - Text-1		2012-07-10 09:20:25.776000
	Edit pad (rev 364)		Xing	cv400	XVal Session 10	1	XVal Session 10-Typing - Text-1		2012-07-10 09:20:26.026000
	Edit pad (rev 365)		sean	cv372	XVal Session 10	1	XVal Session 10-Typing - Text-1		2012-07-10 09:20:26.274000
	Edit pad (rev 366)		sean	cv372	XVal Session 10	1	XVal Session 10-Typing - Text-1		2012-07-10 09:20:26.789000
	Edit pad (rev 367)		Xing	cv400	XVal Session 10	1	XVal Session 10-Typing - Text-1		2012-07-10 09:20:26.868000
	Edit pad (rev 368)		charles	cv410	XVal Session 10	1	XVal Session 10-Typing - Text-1		2012-07-10 09:20:27.210000
	Edit pad (rev 369)		sean	cv372	XVal Session 10	1	XVal Session 10-Typing - Text-1		2012-07-10 09:20:27.295000
	Edit pad (rev 370)		charles	cv410	XVal Session 10	1	XVal Session 10-Typing - Text-1		2012-07-10 09:20:27.721000
	Edit pad (rev 371)		sean	cv372	XVal Session 10	1	XVal Session 10-Typing - Text-1		2012-07-10 09:20:27.798000
	Edit pad (rev 372)		Xing	cv400	XVal Session 10	1	XVal Session 10-Typing - Text-1		2012-07-10 09:20:28.109000
	Edit pad (rev 373)		Xing	cv400	XVal Session 10	1	XVal Session 10-Typing - Text-1		2012-07-10 09:20:28.612000
	Edit pad (rev 374)		sean	cv372	XVal Session 10	1	XVal Session 10-Typing - Text-1		2012-07-10 09:20:28.847000
	Edit pad (rev 375)		charles	cv410	XVal Session 10	1	XVal Session 10-Typing - Text-1		2012-07-10 09:20:28.967000
	Edit pad (rev 376)		Xing	cv400	XVal Session 10	1	XVal Session 10-Typing - Text-1		2012-07-10 09:20:29.121000
	Edit pad (rev 377)		sean	cv372	XVal Session 10	1	XVal Session 10-Typing - Text-1		2012-07-10 09:20:29.346000
	Edit pad (rev 378)		charles	cv410	XVal Session 10	1	XVal Session 10-Typing - Text-1		2012-07-10 09:20:29.487000
	Edit pad (rev 379)		Xing	cv400	XVal Session 10	1	XVal Session 10-Typing - Text-1		2012-07-10 09:20:29.621000
	Edit pad (rev 380)		sean	cv372	XVal Session 10	1	XVal Session 10-Typing - Text-1		2012-07-10 09:20:29.847000
	Edit pad (rev 381)		charles	cv410	XVal Session 10	1	XVal Session 10-Typing - Text-1		2012-07-10 09:20:30.002000
	Edit pad (rev 382)		Xing	cv400	XVal Session 10	1	XVal Session 10-Typing - Text-1		2012-07-10 09:20:30.122000
	Edit pad (rev 383)		sean	cv372	XVal Session 10	1	XVal Session 10-Typing - Text-1		2012-07-10 09:20:30.353000
	Edit pad (rev 384)		charles	cv410	XVal Session 10	1	XVal Session 10-Typing - Text-1		2012-07-10 09:20:30.500000
	Edit pad (rev 385)		Xing	cv400	XVal Session 10	1	XVal Session 10-Typing - Text-1		2012-07-10 09:20:30.623000
	Edit pad (rev 386)		sean	cv372	XVal Session 10	1	XVal Session 10-Typing - Text-1		2012-07-10 09:20:30.852000
	Edit pad (rev 387)		Xing	cv400	XVal Session 10	1	XVal Session 10-Typing - Text-1		2012-07-10 09:20:31.127000
	Edit pad (rev 388)		charles	cv410	XVal Session 10	1	XVal Session 10-Typing - Text-1		2012-07-10 09:20:31.260000
	Edit pad (rev 389)		sean	cv372	XVal Session 10	1	XVal Session 10-Typing - Text-1		2012-07-10 09:20:31.351000
	Edit pad (rev 390)		Xing	cv400	XVal Session 10	1	XVal Session 10-Typing - Text-1		2012-07-10 09:20:31.637000
	Edit pad (rev 391)		charles	cv410	XVal Session 10	1	XVal Session 10-Typing - Text-1		2012-07-10 09:20:31.767000
	Edit pad (rev 392)		Dan	cv401	XVal Session 10	1	XVal Session 10-Typing - Text-1		2012-07-10 09:20:31.770000
	Edit pad (rev 393)		sean	cv372	XVal Session 10	1	XVal Session 10-Typing - Text-1		2012-07-10 09:20:31.856000
	Edit pad (rev 394)		Xing	cv400	XVal Session 10	1	XVal Session 10-Typing - Text-1		2012-07-10 09:20:32.137000
	Edit pad (rev 395)		sean	cv372	XVal Session 10	1	XVal Session 10-Typing - Text-1		2012-07-10 09:20:32.358000
	Edit pad (rev 396)		Xing	cv400	XVal Session 10	1	XVal Session 10-Typing - Text-1		2012-07-10 09:20:32.638000
	Edit pad (rev 397)		sean	cv372	XVal Session 10	1	XVal Session 10-Typing - Text-1		2012-07-10 09:20:32.858000
	Edit pad (rev 398)		Xing	cv400	XVal Session 10	1	XVal Session 10-Typing - Text-1		2012-07-10 09:20:33.137000
	Edit pad (rev 399)		sean	cv372	XVal Session 10	1	XVal Session 10-Typing - Text-1		2012-07-10 09:20:33.358000
	Edit pad (rev 400)		Xing	cv400	XVal Session 10	1	XVal Session 10-Typing - Text-1		2012-07-10 09:20:33.637000
	Edit pad (rev 401)		Dan	cv401	XVal Session 10	1	XVal Session 10-Typing - Text-1		2012-07-10 09:20:33.642000
	Edit pad (rev 402)		charles	cv410	XVal Session 10	1	XVal Session 10-Typing - Text-1		2012-07-10 09:20:33.717000
	Edit pad (rev 403)		sean	cv372	XVal Session 10	1	XVal Session 10-Typing - Text-1		2012-07-10 09:20:33.867000
	Edit pad (rev 404)		Xing	cv400	XVal Session 10	1	XVal Session 10-Typing - Text-1		2012-07-10 09:20:34.138000
	Edit pad (rev 405)		charles	cv410	XVal Session 10	1	XVal Session 10-Typing - Text-1		2012-07-10 09:20:34.219000
	Edit pad (rev 406)		sean	cv372	XVal Session 10	1	XVal Session 10-Typing - Text-1		2012-07-10 09:20:34.367000
	Edit pad (rev 407)		Xing	cv400	XVal Session 10	1	XVal Session 10-Typing - Text-1		2012-07-10 09:20:34.639000
	Edit pad (rev 408)		charles	cv410	XVal Session 10	1	XVal Session 10-Typing - Text-1		2012-07-10 09:20:34.719000
	Edit pad (rev 409)		sean	cv372	XVal Session 10	1	XVal Session 10-Typing - Text-1		2012-07-10 09:20:34.867000
	Edit pad (rev 410)		charles	cv410	XVal Session 10	1	XVal Session 10-Typing - Text-1		2012-07-10 09:20:35.221000
	Edit pad (rev 411)		sean	cv372	XVal Session 10	1	XVal Session 10-Typing - Text-1		2012-07-10 09:20:35.365000
	Edit pad (rev 412)		charles	cv410	XVal Session 10	1	XVal Session 10-Typing - Text-1		2012-07-10 09:20:35.719000
	Edit pad (rev 413)		Xing	cv400	XVal Session 10	1	XVal Session 10-Typing - Text-1		2012-07-10 09:20:35.739000
	Edit pad (rev 414)		sean	cv372	XVal Session 10	1	XVal Session 10-Typing - Text-1		2012-07-10 09:20:35.867000
	Edit pad (rev 415)		charles	cv410	XVal Session 10	1	XVal Session 10-Typing - Text-1		2012-07-10 09:20:36.226000
	Edit pad (rev 416)		sean	cv372	XVal Session 10	1	XVal Session 10-Typing - Text-1		2012-07-10 09:20:36.369000
	Edit pad (rev 417)		Xing	cv400	XVal Session 10	1	XVal Session 10-Typing - Text-1		2012-07-10 09:20:36.466000
	Edit pad (rev 418)		charles	cv410	XVal Session 10	1	XVal Session 10-Typing - Text-1		2012-07-10 09:20:36.735000
	Edit pad (rev 419)		sean	cv372	XVal Session 10	1	XVal Session 10-Typing - Text-1		2012-07-10 09:20:36.867000
	Edit pad (rev 420)		Xing	cv400	XVal Session 10	1	XVal Session 10-Typing - Text-1		2012-07-10 09:20:36.966000
	Edit pad (rev 421)		charles	cv410	XVal Session 10	1	XVal Session 10-Typing - Text-1		2012-07-10 09:20:37.235000
	Edit pad (rev 422)		sean	cv372	XVal Session 10	1	XVal Session 10-Typing - Text-1		2012-07-10 09:20:37.370000
	Edit pad (rev 423)		Xing	cv400	XVal Session 10	1	XVal Session 10-Typing - Text-1		2012-07-10 09:20:37.479000
	Edit pad (rev 424)		charles	cv410	XVal Session 10	1	XVal Session 10-Typing - Text-1		2012-07-10 09:20:37.735000
	Edit pad (rev 425)		sean	cv372	XVal Session 10	1	XVal Session 10-Typing - Text-1		2012-07-10 09:20:37.867000
	Edit pad (rev 426)		Xing	cv400	XVal Session 10	1	XVal Session 10-Typing - Text-1		2012-07-10 09:20:37.980000
	Edit pad (rev 427)		sean	cv372	XVal Session 10	1	XVal Session 10-Typing - Text-1		2012-07-10 09:20:38.373000
	Edit pad (rev 428)		Xing	cv400	XVal Session 10	1	XVal Session 10-Typing - Text-1		2012-07-10 09:20:38.479000
	Edit pad (rev 429)		charles	cv410	XVal Session 10	1	XVal Session 10-Typing - Text-1		2012-07-10 09:20:38.734000
	Edit pad (rev 430)		sean	cv372	XVal Session 10	1	XVal Session 10-Typing - Text-1		2012-07-10 09:20:38.943000
	Edit pad (rev 431)		charles	cv410	XVal Session 10	1	XVal Session 10-Typing - Text-1		2012-07-10 09:20:39.257000
	Edit pad (rev 432)		sean	cv372	XVal Session 10	1	XVal Session 10-Typing - Text-1		2012-07-10 09:20:39.468000
	Edit pad (rev 433)		charles	cv410	XVal Session 10	1	XVal Session 10-Typing - Text-1		2012-07-10 09:20:39.736000
	Edit pad (rev 434)		sean	cv372	XVal Session 10	1	XVal Session 10-Typing - Text-1		2012-07-10 09:20:39.961000
	Edit pad (rev 435)		Xing	cv400	XVal Session 10	1	XVal Session 10-Typing - Text-1		2012-07-10 09:20:40.313000
	Edit pad (rev 436)		sean	cv372	XVal Session 10	1	XVal Session 10-Typing - Text-1		2012-07-10 09:20:40.461000
	Edit pad (rev 437)		Xing	cv400	XVal Session 10	1	XVal Session 10-Typing - Text-1		2012-07-10 09:20:40.825000
	Edit pad (rev 438)		sean	cv372	XVal Session 10	1	XVal Session 10-Typing - Text-1		2012-07-10 09:20:40.962000
	Edit pad (rev 439)		Xing	cv400	XVal Session 10	1	XVal Session 10-Typing - Text-1		2012-07-10 09:20:41.325000
	Edit pad (rev 440)		charles	cv410	XVal Session 10	1	XVal Session 10-Typing - Text-1		2012-07-10 09:20:41.381000
	Edit pad (rev 441)		Xing	cv400	XVal Session 10	1	XVal Session 10-Typing - Text-1		2012-07-10 09:20:41.825000
	Edit pad (rev 442)		charles	cv410	XVal Session 10	1	XVal Session 10-Typing - Text-1		2012-07-10 09:20:41.892000
	Edit pad (rev 443)		Xing	cv400	XVal Session 10	1	XVal Session 10-Typing - Text-1		2012-07-10 09:20:42.325000
	Edit pad (rev 444)		charles	cv410	XVal Session 10	1	XVal Session 10-Typing - Text-1		2012-07-10 09:20:42.638000
	Edit pad (rev 445)		Xing	cv400	XVal Session 10	1	XVal Session 10-Typing - Text-1		2012-07-10 09:20:42.824000
	Edit pad (rev 446)		charles	cv410	XVal Session 10	1	XVal Session 10-Typing - Text-1		2012-07-10 09:20:43.142000
	Edit pad (rev 447)		Xing	cv400	XVal Session 10	1	XVal Session 10-Typing - Text-1		2012-07-10 09:20:43.326000
	Edit pad (rev 448)		charles	cv410	XVal Session 10	1	XVal Session 10-Typing - Text-1		2012-07-10 09:20:43.643000
	Edit pad (rev 449)		Xing	cv400	XVal Session 10	1	XVal Session 10-Typing - Text-1		2012-07-10 09:20:43.882000
	Edit pad (rev 450)		charles	cv410	XVal Session 10	1	XVal Session 10-Typing - Text-1		2012-07-10 09:20:44.143000
	Edit pad (rev 451)		Xing	cv400	XVal Session 10	1	XVal Session 10-Typing - Text-1		2012-07-10 09:20:44.387000
	Edit pad (rev 452)		Xing	cv400	XVal Session 10	1	XVal Session 10-Typing - Text-1		2012-07-10 09:20:44.887000
	Edit pad (rev 453)		Xing	cv400	XVal Session 10	1	XVal Session 10-Typing - Text-1		2012-07-10 09:20:45.387000
	Edit pad (rev 454)		Xing	cv400	XVal Session 10	1	XVal Session 10-Typing - Text-1		2012-07-10 09:20:45.888000
	Edit pad (rev 455)		Xing	cv400	XVal Session 10	1	XVal Session 10-Typing - Text-1		2012-07-10 09:20:46.490000
	Edit pad (rev 456)		Dan	cv401	XVal Session 10	1	XVal Session 10-Typing - Text-1		2012-07-10 09:20:47.365000
	Edit pad (rev 457)		Xing	cv400	XVal Session 10	1	XVal Session 10-Typing - Text-1		2012-07-10 09:20:47.673000
	Edit pad (rev 458)		Dan	cv401	XVal Session 10	1	XVal Session 10-Typing - Text-1		2012-07-10 09:20:48.136000
	Edit pad (rev 459)		Xing	cv400	XVal Session 10	1	XVal Session 10-Typing - Text-1		2012-07-10 09:20:48.179000
	Edit pad (rev 460)		Dan	cv401	XVal Session 10	1	XVal Session 10-Typing - Text-1		2012-07-10 09:20:48.591000
	Edit pad (rev 461)		Dan	cv401	XVal Session 10	1	XVal Session 10-Typing - Text-1		2012-07-10 09:20:49.117000
	Edit pad (rev 462)		Dan	cv401	XVal Session 10	1	XVal Session 10-Typing - Text-1		2012-07-10 09:20:49.675000
	Edit pad (rev 463)		Xing	cv400	XVal Session 10	1	XVal Session 10-Typing - Text-1		2012-07-10 09:20:49.935000
	Edit pad (rev 464)		Xing	cv400	XVal Session 10	1	XVal Session 10-Typing - Text-1		2012-07-10 09:20:50.435000
	Edit pad (rev 465)		Xing	cv400	XVal Session 10	1	XVal Session 10-Typing - Text-1		2012-07-10 09:20:50.935000
	Edit pad (rev 466)		Xing	cv400	XVal Session 10	1	XVal Session 10-Typing - Text-1		2012-07-10 09:20:51.435000
	Edit pad (rev 467)		Xing	cv400	XVal Session 10	1	XVal Session 10-Typing - Text-1		2012-07-10 09:20:52.503000
	Edit pad (rev 468)		Xing	cv400	XVal Session 10	1	XVal Session 10-Typing - Text-1		2012-07-10 09:20:54.270000
	Edit pad (rev 469)		sean	cv372	XVal Session 10	1	XVal Session 10-Typing - Text-1		2012-07-10 09:20:58.276000
	Edit pad (rev 470)		Xing	cv400	XVal Session 10	1	XVal Session 10-Typing - Text-1		2012-07-10 09:20:58.300000
	Edit pad (rev 471)		sean	cv372	XVal Session 10	1	XVal Session 10-Typing - Text-1		2012-07-10 09:20:58.775000
	Edit pad (rev 472)		Xing	cv400	XVal Session 10	1	XVal Session 10-Typing - Text-1		2012-07-10 09:20:58.805000
	Edit pad (rev 473)		sean	cv372	XVal Session 10	1	XVal Session 10-Typing - Text-1		2012-07-10 09:20:59.278000
	Edit pad (rev 474)		sean	cv372	XVal Session 10	1	XVal Session 10-Typing - Text-1		2012-07-10 09:21:01.014000
	Edit pad (rev 475)		Xing	cv400	XVal Session 10	1	XVal Session 10-Typing - Text-1		2012-07-10 09:21:01.088000
	Edit pad (rev 476)		sean	cv372	XVal Session 10	1	XVal Session 10-Typing - Text-1		2012-07-10 09:21:01.524000
	Edit pad (rev 477)		Xing	cv400	XVal Session 10	1	XVal Session 10-Typing - Text-1		2012-07-10 09:21:01.592000
	Edit pad (rev 478)		sean	cv372	XVal Session 10	1	XVal Session 10-Typing - Text-1		2012-07-10 09:21:02.024000
	Edit pad (rev 479)		Xing	cv400	XVal Session 10	1	XVal Session 10-Typing - Text-1		2012-07-10 09:21:02.094000
	Edit pad (rev 480)		sean	cv372	XVal Session 10	1	XVal Session 10-Typing - Text-1		2012-07-10 09:21:02.530000
	Edit pad (rev 481)		Xing	cv400	XVal Session 10	1	XVal Session 10-Typing - Text-1		2012-07-10 09:21:02.595000
	Edit pad (rev 482)		sean	cv372	XVal Session 10	1	XVal Session 10-Typing - Text-1		2012-07-10 09:21:03.040000
	Edit pad (rev 483)		Xing	cv400	XVal Session 10	1	XVal Session 10-Typing - Text-1		2012-07-10 09:21:03.097000
	Edit pad (rev 484)		sean	cv372	XVal Session 10	1	XVal Session 10-Typing - Text-1		2012-07-10 09:21:03.542000
	Edit pad (rev 485)		Xing	cv400	XVal Session 10	1	XVal Session 10-Typing - Text-1		2012-07-10 09:21:03.610000
	Edit pad (rev 486)		sean	cv372	XVal Session 10	1	XVal Session 10-Typing - Text-1		2012-07-10 09:21:04.040000
	Edit pad (rev 487)		Xing	cv400	XVal Session 10	1	XVal Session 10-Typing - Text-1		2012-07-10 09:21:04.122000
	Edit pad (rev 488)		sean	cv372	XVal Session 10	1	XVal Session 10-Typing - Text-1		2012-07-10 09:21:04.540000
	Edit pad (rev 489)		Xing	cv400	XVal Session 10	1	XVal Session 10-Typing - Text-1		2012-07-10 09:21:04.621000
	Edit pad (rev 490)		sean	cv372	XVal Session 10	1	XVal Session 10-Typing - Text-1		2012-07-10 09:21:05.045000
	Edit pad (rev 491)		Xing	cv400	XVal Session 10	1	XVal Session 10-Typing - Text-1		2012-07-10 09:21:05.121000
	Edit pad (rev 492)		sean	cv372	XVal Session 10	1	XVal Session 10-Typing - Text-1		2012-07-10 09:21:05.556000
	Edit pad (rev 493)		Xing	cv400	XVal Session 10	1	XVal Session 10-Typing - Text-1		2012-07-10 09:21:05.626000
	Edit pad (rev 494)		sean	cv372	XVal Session 10	1	XVal Session 10-Typing - Text-1		2012-07-10 09:21:06.060000
	Edit pad (rev 495)		sean	cv372	XVal Session 10	1	XVal Session 10-Typing - Text-1		2012-07-10 09:21:06.573000
	Edit pad (rev 496)		sean	cv372	XVal Session 10	1	XVal Session 10-Typing - Text-1		2012-07-10 09:21:07.071000
	Edit pad (rev 497)		Xing	cv400	XVal Session 10	1	XVal Session 10-Typing - Text-1		2012-07-10 09:21:07.175000
	Edit pad (rev 498)		sean	cv372	XVal Session 10	1	XVal Session 10-Typing - Text-1		2012-07-10 09:21:07.572000
	Edit pad (rev 499)		Dan	cv401	XVal Session 10	1	XVal Session 10-Typing - Text-1		2012-07-10 09:21:07.659000
	Edit pad (rev 500)		charles	cv410	XVal Session 10	1	XVal Session 10-Typing - Text-1		2012-07-10 09:21:08.051000
	Edit pad (rev 501)		sean	cv372	XVal Session 10	1	XVal Session 10-Typing - Text-1		2012-07-10 09:21:08.071000
	Edit pad (rev 502)		Xing	cv400	XVal Session 10	1	XVal Session 10-Typing - Text-1		2012-07-10 09:21:08.321000
	Edit pad (rev 503)		charles	cv410	XVal Session 10	1	XVal Session 10-Typing - Text-1		2012-07-10 09:21:08.547000
	Edit pad (rev 504)		sean	cv372	XVal Session 10	1	XVal Session 10-Typing - Text-1		2012-07-10 09:21:08.569000
	Edit pad (rev 505)		Xing	cv400	XVal Session 10	1	XVal Session 10-Typing - Text-1		2012-07-10 09:21:08.825000
	Edit pad (rev 506)		charles	cv410	XVal Session 10	1	XVal Session 10-Typing - Text-1		2012-07-10 09:21:09.054000
	Edit pad (rev 507)		sean	cv372	XVal Session 10	1	XVal Session 10-Typing - Text-1		2012-07-10 09:21:09.071000
	Edit pad (rev 508)		Xing	cv400	XVal Session 10	1	XVal Session 10-Typing - Text-1		2012-07-10 09:21:09.327000
	Edit pad (rev 509)		Dan	cv401	XVal Session 10	1	XVal Session 10-Typing - Text-1		2012-07-10 09:21:09.403000
	Edit pad (rev 510)		charles	cv410	XVal Session 10	1	XVal Session 10-Typing - Text-1		2012-07-10 09:21:09.566000
	Edit pad (rev 511)		sean	cv372	XVal Session 10	1	XVal Session 10-Typing - Text-1		2012-07-10 09:21:09.571000
	Edit pad (rev 512)		Xing	cv400	XVal Session 10	1	XVal Session 10-Typing - Text-1		2012-07-10 09:21:09.825000
	Edit pad (rev 513)		charles	cv410	XVal Session 10	1	XVal Session 10-Typing - Text-1		2012-07-10 09:21:10.065000
	Edit pad (rev 514)		sean	cv372	XVal Session 10	1	XVal Session 10-Typing - Text-1		2012-07-10 09:21:10.071000
	Edit pad (rev 515)		Xing	cv400	XVal Session 10	1	XVal Session 10-Typing - Text-1		2012-07-10 09:21:10.329000
	Edit pad (rev 516)		sean	cv372	XVal Session 10	1	XVal Session 10-Typing - Text-1		2012-07-10 09:21:10.570000
	Edit pad (rev 517)		charles	cv410	XVal Session 10	1	XVal Session 10-Typing - Text-1		2012-07-10 09:21:10.579000
	Edit pad (rev 518)		Xing	cv400	XVal Session 10	1	XVal Session 10-Typing - Text-1		2012-07-10 09:21:10.825000
	Edit pad (rev 519)		sean	cv372	XVal Session 10	1	XVal Session 10-Typing - Text-1		2012-07-10 09:21:11.071000
	Edit pad (rev 520)		charles	cv410	XVal Session 10	1	XVal Session 10-Typing - Text-1		2012-07-10 09:21:11.079000
	Edit pad (rev 521)		sean	cv372	XVal Session 10	1	XVal Session 10-Typing - Text-1		2012-07-10 09:21:11.571000
	Edit pad (rev 522)		charles	cv410	XVal Session 10	1	XVal Session 10-Typing - Text-1		2012-07-10 09:21:11.579000
	Edit pad (rev 523)		sean	cv372	XVal Session 10	1	XVal Session 10-Typing - Text-1		2012-07-10 09:21:12.071000
	Edit pad (rev 524)		sean	cv372	XVal Session 10	1	XVal Session 10-Typing - Text-1		2012-07-10 09:21:12.575000
	Edit pad (rev 525)		sean	cv372	XVal Session 10	1	XVal Session 10-Typing - Text-1		2012-07-10 09:21:13.086000
	Edit pad (rev 526)		charles	cv410	XVal Session 10	1	XVal Session 10-Typing - Text-1		2012-07-10 09:21:13.231000
	Edit pad (rev 527)		sean	cv372	XVal Session 10	1	XVal Session 10-Typing - Text-1		2012-07-10 09:21:13.586000
	Edit pad (rev 528)		charles	cv410	XVal Session 10	1	XVal Session 10-Typing - Text-1		2012-07-10 09:21:13.734000
	Edit pad (rev 529)		sean	cv372	XVal Session 10	1	XVal Session 10-Typing - Text-1		2012-07-10 09:21:14.086000
	Edit pad (rev 530)		charles	cv410	XVal Session 10	1	XVal Session 10-Typing - Text-1		2012-07-10 09:21:14.234000
	Edit pad (rev 531)		Xing	cv400	XVal Session 10	1	XVal Session 10-Typing - Text-1		2012-07-10 09:21:14.252000
	Edit pad (rev 532)		sean	cv372	XVal Session 10	1	XVal Session 10-Typing - Text-1		2012-07-10 09:21:14.586000
	Edit pad (rev 533)		charles	cv410	XVal Session 10	1	XVal Session 10-Typing - Text-1		2012-07-10 09:21:14.735000
	Edit pad (rev 534)		sean	cv372	XVal Session 10	1	XVal Session 10-Typing - Text-1		2012-07-10 09:21:15.086000
	Edit pad (rev 535)		sean	cv372	XVal Session 10	1	XVal Session 10-Typing - Text-1		2012-07-10 09:21:15.587000
	Edit pad (rev 536)		charles	cv410	XVal Session 10	1	XVal Session 10-Typing - Text-1		2012-07-10 09:21:16.011000
	Edit pad (rev 537)		sean	cv372	XVal Session 10	1	XVal Session 10-Typing - Text-1		2012-07-10 09:21:16.086000
	Edit pad (rev 538)		Xing	cv400	XVal Session 10	1	XVal Session 10-Typing - Text-1		2012-07-10 09:21:16.192000
	Edit pad (rev 539)		charles	cv410	XVal Session 10	1	XVal Session 10-Typing - Text-1		2012-07-10 09:21:16.517000
	Edit pad (rev 540)		sean	cv372	XVal Session 10	1	XVal Session 10-Typing - Text-1		2012-07-10 09:21:16.585000
	Edit pad (rev 541)		charles	cv410	XVal Session 10	1	XVal Session 10-Typing - Text-1		2012-07-10 09:21:17.017000
	Edit pad (rev 542)		sean	cv372	XVal Session 10	1	XVal Session 10-Typing - Text-1		2012-07-10 09:21:17.097000
	Edit pad (rev 543)		charles	cv410	XVal Session 10	1	XVal Session 10-Typing - Text-1		2012-07-10 09:21:17.517000
	Edit pad (rev 544)		sean	cv372	XVal Session 10	1	XVal Session 10-Typing - Text-1		2012-07-10 09:21:17.606000
	Edit pad (rev 545)		Xing	cv400	XVal Session 10	1	XVal Session 10-Typing - Text-1		2012-07-10 09:21:17.800000
	Edit pad (rev 546)		charles	cv410	XVal Session 10	1	XVal Session 10-Typing - Text-1		2012-07-10 09:21:18.019000
	Edit pad (rev 547)		sean	cv372	XVal Session 10	1	XVal Session 10-Typing - Text-1		2012-07-10 09:21:18.116000
	Edit pad (rev 548)		Xing	cv400	XVal Session 10	1	XVal Session 10-Typing - Text-1		2012-07-10 09:21:18.371000
	Edit pad (rev 549)		charles	cv410	XVal Session 10	1	XVal Session 10-Typing - Text-1		2012-07-10 09:21:18.517000
	Edit pad (rev 550)		sean	cv372	XVal Session 10	1	XVal Session 10-Typing - Text-1		2012-07-10 09:21:18.616000
	Edit pad (rev 551)		Xing	cv400	XVal Session 10	1	XVal Session 10-Typing - Text-1		2012-07-10 09:21:18.872000
	Edit pad (rev 552)		charles	cv410	XVal Session 10	1	XVal Session 10-Typing - Text-1		2012-07-10 09:21:19.017000
	Edit pad (rev 553)		sean	cv372	XVal Session 10	1	XVal Session 10-Typing - Text-1		2012-07-10 09:21:19.116000
	Edit pad (rev 554)		Xing	cv400	XVal Session 10	1	XVal Session 10-Typing - Text-1		2012-07-10 09:21:19.372000
	Edit pad (rev 555)		sean	cv372	XVal Session 10	1	XVal Session 10-Typing - Text-1		2012-07-10 09:21:19.626000
	Edit pad (rev 556)		Xing	cv400	XVal Session 10	1	XVal Session 10-Typing - Text-1		2012-07-10 09:21:19.871000
	Edit pad (rev 557)		sean	cv372	XVal Session 10	1	XVal Session 10-Typing - Text-1		2012-07-10 09:21:20.130000
	Edit pad (rev 558)		Xing	cv400	XVal Session 10	1	XVal Session 10-Typing - Text-1		2012-07-10 09:21:20.372000
	Edit pad (rev 559)		sean	cv372	XVal Session 10	1	XVal Session 10-Typing - Text-1		2012-07-10 09:21:20.632000
	Edit pad (rev 560)		Xing	cv400	XVal Session 10	1	XVal Session 10-Typing - Text-1		2012-07-10 09:21:20.872000
	Edit pad (rev 561)		sean	cv372	XVal Session 10	1	XVal Session 10-Typing - Text-1		2012-07-10 09:21:21.135000
	Edit pad (rev 562)		charles	cv410	XVal Session 10	1	XVal Session 10-Typing - Text-1		2012-07-10 09:21:21.312000
	Edit pad (rev 563)		Xing	cv400	XVal Session 10	1	XVal Session 10-Typing - Text-1		2012-07-10 09:21:21.374000
	Edit pad (rev 564)		sean	cv372	XVal Session 10	1	XVal Session 10-Typing - Text-1		2012-07-10 09:21:21.633000
	Edit pad (rev 565)		charles	cv410	XVal Session 10	1	XVal Session 10-Typing - Text-1		2012-07-10 09:21:21.814000
	Edit pad (rev 566)		Xing	cv400	XVal Session 10	1	XVal Session 10-Typing - Text-1		2012-07-10 09:21:21.886000
	Edit pad (rev 567)		sean	cv372	XVal Session 10	1	XVal Session 10-Typing - Text-1		2012-07-10 09:21:22.134000
	Edit pad (rev 568)		charles	cv410	XVal Session 10	1	XVal Session 10-Typing - Text-1		2012-07-10 09:21:22.633000
	Edit pad (rev 569)		sean	cv372	XVal Session 10	1	XVal Session 10-Typing - Text-1		2012-07-10 09:21:22.643000
	Edit pad (rev 570)		Xing	cv400	XVal Session 10	1	XVal Session 10-Typing - Text-1		2012-07-10 09:21:22.737000
	Edit pad (rev 571)		charles	cv410	XVal Session 10	1	XVal Session 10-Typing - Text-1		2012-07-10 09:21:23.142000
	Edit pad (rev 572)		sean	cv372	XVal Session 10	1	XVal Session 10-Typing - Text-1		2012-07-10 09:21:23.148000
	Edit pad (rev 573)		Xing	cv400	XVal Session 10	1	XVal Session 10-Typing - Text-1		2012-07-10 09:21:23.245000
	Edit pad (rev 574)		charles	cv410	XVal Session 10	1	XVal Session 10-Typing - Text-1		2012-07-10 09:21:23.643000
	Edit pad (rev 575)		sean	cv372	XVal Session 10	1	XVal Session 10-Typing - Text-1		2012-07-10 09:21:23.648000
	Edit pad (rev 576)		sean	cv372	XVal Session 10	1	XVal Session 10-Typing - Text-1		2012-07-10 09:21:24.149000
	Edit pad (rev 577)		Xing	cv400	XVal Session 10	1	XVal Session 10-Typing - Text-1		2012-07-10 09:21:24.472000
	Edit pad (rev 578)		sean	cv372	XVal Session 10	1	XVal Session 10-Typing - Text-1		2012-07-10 09:21:24.650000
	Edit pad (rev 579)		charles	cv410	XVal Session 10	1	XVal Session 10-Typing - Text-1		2012-07-10 09:21:24.988000
	Edit pad (rev 580)		sean	cv372	XVal Session 10	1	XVal Session 10-Typing - Text-1		2012-07-10 09:21:25.148000
	Edit pad (rev 581)		Xing	cv400	XVal Session 10	1	XVal Session 10-Typing - Text-1		2012-07-10 09:21:25.262000
	Edit pad (rev 582)		charles	cv410	XVal Session 10	1	XVal Session 10-Typing - Text-1		2012-07-10 09:21:25.488000
	Edit pad (rev 583)		sean	cv372	XVal Session 10	1	XVal Session 10-Typing - Text-1		2012-07-10 09:21:25.648000
	Edit pad (rev 584)		Xing	cv400	XVal Session 10	1	XVal Session 10-Typing - Text-1		2012-07-10 09:21:25.768000
	Edit pad (rev 585)		charles	cv410	XVal Session 10	1	XVal Session 10-Typing - Text-1		2012-07-10 09:21:26.003000
	Edit pad (rev 586)		sean	cv372	XVal Session 10	1	XVal Session 10-Typing - Text-1		2012-07-10 09:21:26.147000
	Edit pad (rev 587)		Xing	cv400	XVal Session 10	1	XVal Session 10-Typing - Text-1		2012-07-10 09:21:26.277000
	Edit pad (rev 588)		charles	cv410	XVal Session 10	1	XVal Session 10-Typing - Text-1		2012-07-10 09:21:26.500000
	Edit pad (rev 589)		sean	cv372	XVal Session 10	1	XVal Session 10-Typing - Text-1		2012-07-10 09:21:26.649000
	Edit pad (rev 590)		Xing	cv400	XVal Session 10	1	XVal Session 10-Typing - Text-1		2012-07-10 09:21:26.776000
	Edit pad (rev 591)		sean	cv372	XVal Session 10	1	XVal Session 10-Typing - Text-1		2012-07-10 09:21:27.149000
	Edit pad (rev 592)		charles	cv410	XVal Session 10	1	XVal Session 10-Typing - Text-1		2012-07-10 09:21:27.234000
	Edit pad (rev 593)		Xing	cv400	XVal Session 10	1	XVal Session 10-Typing - Text-1		2012-07-10 09:21:27.539000
	Edit pad (rev 594)		Dan	cv401	XVal Session 10	1	XVal Session 10-Typing - Text-1		2012-07-10 09:21:27.726000
	Edit pad (rev 595)		charles	cv410	XVal Session 10	1	XVal Session 10-Typing - Text-1		2012-07-10 09:21:27.742000
	Edit pad (rev 596)		sean	cv372	XVal Session 10	1	XVal Session 10-Typing - Text-1		2012-07-10 09:21:27.745000
	Edit pad (rev 597)		Xing	cv400	XVal Session 10	1	XVal Session 10-Typing - Text-1		2012-07-10 09:21:28.163000
	Edit pad (rev 598)		charles	cv410	XVal Session 10	1	XVal Session 10-Typing - Text-1		2012-07-10 09:21:28.245000
	Edit pad (rev 599)		sean	cv372	XVal Session 10	1	XVal Session 10-Typing - Text-1		2012-07-10 09:21:28.257000
	Edit pad (rev 600)		Xing	cv400	XVal Session 10	1	XVal Session 10-Typing - Text-1		2012-07-10 09:21:28.668000
	Edit pad (rev 601)		charles	cv410	XVal Session 10	1	XVal Session 10-Typing - Text-1		2012-07-10 09:21:28.750000
	Edit pad (rev 602)		sean	cv372	XVal Session 10	1	XVal Session 10-Typing - Text-1		2012-07-10 09:21:28.762000
	Edit pad (rev 603)		Xing	cv400	XVal Session 10	1	XVal Session 10-Typing - Text-1		2012-07-10 09:21:29.168000
	Edit pad (rev 604)		sean	cv372	XVal Session 10	1	XVal Session 10-Typing - Text-1		2012-07-10 09:21:29.271000
	Edit pad (rev 605)		Xing	cv400	XVal Session 10	1	XVal Session 10-Typing - Text-1		2012-07-10 09:21:29.668000
	Edit pad (rev 606)		sean	cv372	XVal Session 10	1	XVal Session 10-Typing - Text-1		2012-07-10 09:21:29.772000
	Edit pad (rev 607)		Dan	cv401	XVal Session 10	1	XVal Session 10-Typing - Text-1		2012-07-10 09:21:29.841000
	Edit pad (rev 608)		Xing	cv400	XVal Session 10	1	XVal Session 10-Typing - Text-1		2012-07-10 09:21:30.169000
	Edit pad (rev 609)		sean	cv372	XVal Session 10	1	XVal Session 10-Typing - Text-1		2012-07-10 09:21:30.272000
	Edit pad (rev 610)		charles	cv410	XVal Session 10	1	XVal Session 10-Typing - Text-1		2012-07-10 09:21:30.624000
	Edit pad (rev 611)		sean	cv372	XVal Session 10	1	XVal Session 10-Typing - Text-1		2012-07-10 09:21:30.777000
	Edit pad (rev 612)		Xing	cv400	XVal Session 10	1	XVal Session 10-Typing - Text-1		2012-07-10 09:21:30.820000
	Edit pad (rev 613)		charles	cv410	XVal Session 10	1	XVal Session 10-Typing - Text-1		2012-07-10 09:21:31.126000
	Edit pad (rev 614)		sean	cv372	XVal Session 10	1	XVal Session 10-Typing - Text-1		2012-07-10 09:21:31.290000
	Edit pad (rev 615)		Xing	cv400	XVal Session 10	1	XVal Session 10-Typing - Text-1		2012-07-10 09:21:31.323000
	Edit pad (rev 616)		charles	cv410	XVal Session 10	1	XVal Session 10-Typing - Text-1		2012-07-10 09:21:32.082000
	Edit pad (rev 617)		sean	cv372	XVal Session 10	1	XVal Session 10-Typing - Text-1		2012-07-10 09:21:32.085000
	Edit pad (rev 618)		Xing	cv400	XVal Session 10	1	XVal Session 10-Typing - Text-1		2012-07-10 09:21:32.129000
	Edit pad (rev 619)		charles	cv410	XVal Session 10	1	XVal Session 10-Typing - Text-1		2012-07-10 09:21:32.172000
	Edit pad (rev 620)		sean	cv372	XVal Session 10	1	XVal Session 10-Typing - Text-1		2012-07-10 09:21:32.288000
	Edit pad (rev 621)		charles	cv410	XVal Session 10	1	XVal Session 10-Typing - Text-1		2012-07-10 09:21:32.674000
	Edit pad (rev 622)		sean	cv372	XVal Session 10	1	XVal Session 10-Typing - Text-1		2012-07-10 09:21:32.788000
	Edit pad (rev 623)		sean	cv372	XVal Session 10	1	XVal Session 10-Typing - Text-1		2012-07-10 09:21:33.290000
	Edit pad (rev 624)		sean	cv372	XVal Session 10	1	XVal Session 10-Typing - Text-1		2012-07-10 09:21:33.790000
	Edit pad (rev 625)		Xing	cv400	XVal Session 10	1	XVal Session 10-Typing - Text-1		2012-07-10 09:21:33.869000
	Edit pad (rev 626)		charles	cv410	XVal Session 10	1	XVal Session 10-Typing - Text-1		2012-07-10 09:21:34.151000
	Edit pad (rev 627)		sean	cv372	XVal Session 10	1	XVal Session 10-Typing - Text-1		2012-07-10 09:21:34.288000
	Edit pad (rev 628)		Xing	cv400	XVal Session 10	1	XVal Session 10-Typing - Text-1		2012-07-10 09:21:34.371000
	Edit pad (rev 629)		charles	cv410	XVal Session 10	1	XVal Session 10-Typing - Text-1		2012-07-10 09:21:34.659000
	Edit pad (rev 630)		sean	cv372	XVal Session 10	1	XVal Session 10-Typing - Text-1		2012-07-10 09:21:34.788000
	Edit pad (rev 631)		Xing	cv400	XVal Session 10	1	XVal Session 10-Typing - Text-1		2012-07-10 09:21:34.975000
	Edit pad (rev 632)		charles	cv410	XVal Session 10	1	XVal Session 10-Typing - Text-1		2012-07-10 09:21:35.163000
	Edit pad (rev 633)		sean	cv372	XVal Session 10	1	XVal Session 10-Typing - Text-1		2012-07-10 09:21:35.290000
	Edit pad (rev 634)		Xing	cv400	XVal Session 10	1	XVal Session 10-Typing - Text-1		2012-07-10 09:21:35.465000
	Edit pad (rev 635)		charles	cv410	XVal Session 10	1	XVal Session 10-Typing - Text-1		2012-07-10 09:21:35.705000
	Edit pad (rev 636)		sean	cv372	XVal Session 10	1	XVal Session 10-Typing - Text-1		2012-07-10 09:21:35.798000
	Edit pad (rev 637)		Xing	cv400	XVal Session 10	1	XVal Session 10-Typing - Text-1		2012-07-10 09:21:35.966000
	Edit pad (rev 638)		sean	cv372	XVal Session 10	1	XVal Session 10-Typing - Text-1		2012-07-10 09:21:36.305000
	Edit pad (rev 639)		charles	cv410	XVal Session 10	1	XVal Session 10-Typing - Text-1		2012-07-10 09:21:36.626000
	Edit pad (rev 640)		sean	cv372	XVal Session 10	1	XVal Session 10-Typing - Text-1		2012-07-10 09:21:36.803000
	Edit pad (rev 641)		charles	cv410	XVal Session 10	1	XVal Session 10-Typing - Text-1		2012-07-10 09:21:37.127000
	Edit pad (rev 642)		sean	cv372	XVal Session 10	1	XVal Session 10-Typing - Text-1		2012-07-10 09:21:37.321000
	Edit pad (rev 643)		Xing	cv400	XVal Session 10	1	XVal Session 10-Typing - Text-1		2012-07-10 09:21:37.369000
	Edit pad (rev 644)		charles	cv410	XVal Session 10	1	XVal Session 10-Typing - Text-1		2012-07-10 09:21:37.628000
	Edit pad (rev 645)		sean	cv372	XVal Session 10	1	XVal Session 10-Typing - Text-1		2012-07-10 09:21:37.822000
	Edit pad (rev 646)		Xing	cv400	XVal Session 10	1	XVal Session 10-Typing - Text-1		2012-07-10 09:21:37.885000
	Edit pad (rev 647)		charles	cv410	XVal Session 10	1	XVal Session 10-Typing - Text-1		2012-07-10 09:21:38.128000
	Edit pad (rev 648)		sean	cv372	XVal Session 10	1	XVal Session 10-Typing - Text-1		2012-07-10 09:21:38.321000
	Edit pad (rev 649)		Xing	cv400	XVal Session 10	1	XVal Session 10-Typing - Text-1		2012-07-10 09:21:38.386000
	Edit pad (rev 650)		charles	cv410	XVal Session 10	1	XVal Session 10-Typing - Text-1		2012-07-10 09:21:38.627000
	Edit pad (rev 651)		sean	cv372	XVal Session 10	1	XVal Session 10-Typing - Text-1		2012-07-10 09:21:38.820000
	Edit pad (rev 652)		charles	cv410	XVal Session 10	1	XVal Session 10-Typing - Text-1		2012-07-10 09:21:39.127000
	Edit pad (rev 653)		sean	cv372	XVal Session 10	1	XVal Session 10-Typing - Text-1		2012-07-10 09:21:39.319000
	Edit pad (rev 654)		charles	cv410	XVal Session 10	1	XVal Session 10-Typing - Text-1		2012-07-10 09:21:39.627000
	Edit pad (rev 655)		sean	cv372	XVal Session 10	1	XVal Session 10-Typing - Text-1		2012-07-10 09:21:39.873000
	Edit pad (rev 656)		charles	cv410	XVal Session 10	1	XVal Session 10-Typing - Text-1		2012-07-10 09:21:40.127000
	Edit pad (rev 657)		sean	cv372	XVal Session 10	1	XVal Session 10-Typing - Text-1		2012-07-10 09:21:40.383000
	Edit pad (rev 658)		Xing	cv400	XVal Session 10	1	XVal Session 10-Typing - Text-1		2012-07-10 09:21:40.495000
	Edit pad (rev 659)		charles	cv410	XVal Session 10	1	XVal Session 10-Typing - Text-1		2012-07-10 09:21:40.626000
	Edit pad (rev 660)		sean	cv372	XVal Session 10	1	XVal Session 10-Typing - Text-1		2012-07-10 09:21:40.899000
	Edit pad (rev 661)		charles	cv410	XVal Session 10	1	XVal Session 10-Typing - Text-1		2012-07-10 09:21:41.127000
	Edit pad (rev 662)		Xing	cv400	XVal Session 10	1	XVal Session 10-Typing - Text-1		2012-07-10 09:21:41.195000
	Edit pad (rev 663)		sean	cv372	XVal Session 10	1	XVal Session 10-Typing - Text-1		2012-07-10 09:21:41.404000
	Edit pad (rev 664)		sean	cv372	XVal Session 10	1	XVal Session 10-Typing - Text-1		2012-07-10 09:21:41.914000
	Edit pad (rev 665)		Xing	cv400	XVal Session 10	1	XVal Session 10-Typing - Text-1		2012-07-10 09:21:41.955000
	Edit pad (rev 666)		charles	cv410	XVal Session 10	1	XVal Session 10-Typing - Text-1		2012-07-10 09:21:42.359000
	Edit pad (rev 667)		sean	cv372	XVal Session 10	1	XVal Session 10-Typing - Text-1		2012-07-10 09:21:42.415000
	Edit pad (rev 668)		Xing	cv400	XVal Session 10	1	XVal Session 10-Typing - Text-1		2012-07-10 09:21:42.593000
	Edit pad (rev 669)		charles	cv410	XVal Session 10	1	XVal Session 10-Typing - Text-1		2012-07-10 09:21:42.862000
	Edit pad (rev 670)		sean	cv372	XVal Session 10	1	XVal Session 10-Typing - Text-1		2012-07-10 09:21:42.934000
	Edit pad (rev 671)		Xing	cv400	XVal Session 10	1	XVal Session 10-Typing - Text-1		2012-07-10 09:21:43.106000
	Edit pad (rev 672)		charles	cv410	XVal Session 10	1	XVal Session 10-Typing - Text-1		2012-07-10 09:21:43.361000
	Edit pad (rev 673)		sean	cv372	XVal Session 10	1	XVal Session 10-Typing - Text-1		2012-07-10 09:21:43.452000
	Edit pad (rev 674)		charles	cv410	XVal Session 10	1	XVal Session 10-Typing - Text-1		2012-07-10 09:21:43.861000
	Edit pad (rev 675)		sean	cv372	XVal Session 10	1	XVal Session 10-Typing - Text-1		2012-07-10 09:21:43.971000
	Edit pad (rev 676)		charles	cv410	XVal Session 10	1	XVal Session 10-Typing - Text-1		2012-07-10 09:21:44.366000
	Edit pad (rev 677)		sean	cv372	XVal Session 10	1	XVal Session 10-Typing - Text-1		2012-07-10 09:21:44.476000
	Edit pad (rev 678)		sean	cv372	XVal Session 10	1	XVal Session 10-Typing - Text-1		2012-07-10 09:21:44.981000
	Edit pad (rev 679)		charles	cv410	XVal Session 10	1	XVal Session 10-Typing - Text-1		2012-07-10 09:21:45.550000
	Edit pad (rev 680)		sean	cv372	XVal Session 10	1	XVal Session 10-Typing - Text-1		2012-07-10 09:21:45.583000
	Edit pad (rev 681)		sean	cv372	XVal Session 10	1	XVal Session 10-Typing - Text-1		2012-07-10 09:21:46.002000
	Edit pad (rev 682)		charles	cv410	XVal Session 10	1	XVal Session 10-Typing - Text-1		2012-07-10 09:21:46.047000
	Edit pad (rev 683)		Xing	cv400	XVal Session 10	1	XVal Session 10-Typing - Text-1		2012-07-10 09:21:46.444000
	Edit pad (rev 684)		sean	cv372	XVal Session 10	1	XVal Session 10-Typing - Text-1		2012-07-10 09:21:46.505000
	Edit pad (rev 685)		charles	cv410	XVal Session 10	1	XVal Session 10-Typing - Text-1		2012-07-10 09:21:46.553000
	Edit pad (rev 686)		sean	cv372	XVal Session 10	1	XVal Session 10-Typing - Text-1		2012-07-10 09:21:47.009000
	Edit pad (rev 687)		charles	cv410	XVal Session 10	1	XVal Session 10-Typing - Text-1		2012-07-10 09:21:47.069000
	Edit pad (rev 688)		Xing	cv400	XVal Session 10	1	XVal Session 10-Typing - Text-1		2012-07-10 09:21:47.271000
	Edit pad (rev 689)		sean	cv372	XVal Session 10	1	XVal Session 10-Typing - Text-1		2012-07-10 09:21:47.509000
	Edit pad (rev 690)		Xing	cv400	XVal Session 10	1	XVal Session 10-Typing - Text-1		2012-07-10 09:21:47.778000
	Edit pad (rev 691)		sean	cv372	XVal Session 10	1	XVal Session 10-Typing - Text-1		2012-07-10 09:21:48.009000
	Edit pad (rev 692)		charles	cv410	XVal Session 10	1	XVal Session 10-Typing - Text-1		2012-07-10 09:21:48.226000
	Edit pad (rev 693)		Xing	cv400	XVal Session 10	1	XVal Session 10-Typing - Text-1		2012-07-10 09:21:48.279000
	Edit pad (rev 694)		sean	cv372	XVal Session 10	1	XVal Session 10-Typing - Text-1		2012-07-10 09:21:48.514000
	Edit pad (rev 695)		charles	cv410	XVal Session 10	1	XVal Session 10-Typing - Text-1		2012-07-10 09:21:48.736000
	Edit pad (rev 696)		Xing	cv400	XVal Session 10	1	XVal Session 10-Typing - Text-1		2012-07-10 09:21:48.779000
	Edit pad (rev 697)		sean	cv372	XVal Session 10	1	XVal Session 10-Typing - Text-1		2012-07-10 09:21:49.025000
	Edit pad (rev 698)		charles	cv410	XVal Session 10	1	XVal Session 10-Typing - Text-1		2012-07-10 09:21:49.236000
	Edit pad (rev 699)		Xing	cv400	XVal Session 10	1	XVal Session 10-Typing - Text-1		2012-07-10 09:21:49.283000
	Edit pad (rev 700)		sean	cv372	XVal Session 10	1	XVal Session 10-Typing - Text-1		2012-07-10 09:21:49.523000
	Edit pad (rev 701)		charles	cv410	XVal Session 10	1	XVal Session 10-Typing - Text-1		2012-07-10 09:21:49.736000
	Edit pad (rev 702)		sean	cv372	XVal Session 10	1	XVal Session 10-Typing - Text-1		2012-07-10 09:21:50.138000
	Edit pad (rev 703)		charles	cv410	XVal Session 10	1	XVal Session 10-Typing - Text-1		2012-07-10 09:21:50.237000
	Edit pad (rev 704)		Xing	cv400	XVal Session 10	1	XVal Session 10-Typing - Text-1		2012-07-10 09:21:50.421000
	Edit pad (rev 705)		sean	cv372	XVal Session 10	1	XVal Session 10-Typing - Text-1		2012-07-10 09:21:50.649000
	Edit pad (rev 706)		charles	cv410	XVal Session 10	1	XVal Session 10-Typing - Text-1		2012-07-10 09:21:50.750000
	Edit pad (rev 707)		sean	cv372	XVal Session 10	1	XVal Session 10-Typing - Text-1		2012-07-10 09:21:51.150000
	Edit pad (rev 708)		sean	cv372	XVal Session 10	1	XVal Session 10-Typing - Text-1		2012-07-10 09:21:51.653000
	Edit pad (rev 709)		sean	cv372	XVal Session 10	1	XVal Session 10-Typing - Text-1		2012-07-10 09:21:52.163000
	Edit pad (rev 710)		sean	cv372	XVal Session 10	1	XVal Session 10-Typing - Text-1		2012-07-10 09:21:52.664000
	Edit pad (rev 711)		Xing	cv400	XVal Session 10	1	XVal Session 10-Typing - Text-1		2012-07-10 09:21:52.863000
	Edit pad (rev 712)		sean	cv372	XVal Session 10	1	XVal Session 10-Typing - Text-1		2012-07-10 09:21:53.164000
	Edit pad (rev 713)		Xing	cv400	XVal Session 10	1	XVal Session 10-Typing - Text-1		2012-07-10 09:21:53.374000
	Edit pad (rev 714)		sean	cv372	XVal Session 10	1	XVal Session 10-Typing - Text-1		2012-07-10 09:21:53.665000
	Edit pad (rev 715)		Xing	cv400	XVal Session 10	1	XVal Session 10-Typing - Text-1		2012-07-10 09:21:53.878000
	Edit pad (rev 716)		sean	cv372	XVal Session 10	1	XVal Session 10-Typing - Text-1		2012-07-10 09:21:54.164000
	Edit pad (rev 717)		Xing	cv400	XVal Session 10	1	XVal Session 10-Typing - Text-1		2012-07-10 09:21:54.388000
	Edit pad (rev 718)		charles	cv410	XVal Session 10	1	XVal Session 10-Typing - Text-1		2012-07-10 09:21:54.507000
	Edit pad (rev 719)		sean	cv372	XVal Session 10	1	XVal Session 10-Typing - Text-1		2012-07-10 09:21:54.793000
	Edit pad (rev 720)		Xing	cv400	XVal Session 10	1	XVal Session 10-Typing - Text-1		2012-07-10 09:21:54.888000
	Edit pad (rev 721)		charles	cv410	XVal Session 10	1	XVal Session 10-Typing - Text-1		2012-07-10 09:21:55.006000
	Edit pad (rev 722)		Xing	cv400	XVal Session 10	1	XVal Session 10-Typing - Text-1		2012-07-10 09:21:55.388000
	Edit pad (rev 723)		sean	cv372	XVal Session 10	1	XVal Session 10-Typing - Text-1		2012-07-10 09:21:55.440000
	Edit pad (rev 724)		charles	cv410	XVal Session 10	1	XVal Session 10-Typing - Text-1		2012-07-10 09:21:55.516000
	Edit pad (rev 725)		Xing	cv400	XVal Session 10	1	XVal Session 10-Typing - Text-1		2012-07-10 09:21:55.888000
	Edit pad (rev 726)		sean	cv372	XVal Session 10	1	XVal Session 10-Typing - Text-1		2012-07-10 09:21:55.951000
	Edit pad (rev 727)		Xing	cv400	XVal Session 10	1	XVal Session 10-Typing - Text-1		2012-07-10 09:21:56.387000
	Edit pad (rev 728)		sean	cv372	XVal Session 10	1	XVal Session 10-Typing - Text-1		2012-07-10 09:21:56.460000
	Edit pad (rev 729)		Xing	cv400	XVal Session 10	1	XVal Session 10-Typing - Text-1		2012-07-10 09:21:56.960000
	Edit pad (rev 730)		sean	cv372	XVal Session 10	1	XVal Session 10-Typing - Text-1		2012-07-10 09:21:56.965000
	Edit pad (rev 731)		sean	cv372	XVal Session 10	1	XVal Session 10-Typing - Text-1		2012-07-10 09:21:57.477000
	Edit pad (rev 732)		Xing	cv400	XVal Session 10	1	XVal Session 10-Typing - Text-1		2012-07-10 09:21:57.539000
	Edit pad (rev 733)		charles	cv410	XVal Session 10	1	XVal Session 10-Typing - Text-1		2012-07-10 09:21:57.955000
	Edit pad (rev 734)		sean	cv372	XVal Session 10	1	XVal Session 10-Typing - Text-1		2012-07-10 09:21:57.977000
	Edit pad (rev 735)		Xing	cv400	XVal Session 10	1	XVal Session 10-Typing - Text-1		2012-07-10 09:21:58.046000
	Edit pad (rev 736)		charles	cv410	XVal Session 10	1	XVal Session 10-Typing - Text-1		2012-07-10 09:21:58.455000
	Edit pad (rev 737)		sean	cv372	XVal Session 10	1	XVal Session 10-Typing - Text-1		2012-07-10 09:21:58.477000
	Edit pad (rev 738)		Xing	cv400	XVal Session 10	1	XVal Session 10-Typing - Text-1		2012-07-10 09:21:58.563000
	Edit pad (rev 739)		charles	cv410	XVal Session 10	1	XVal Session 10-Typing - Text-1		2012-07-10 09:21:58.955000
	Edit pad (rev 740)		sean	cv372	XVal Session 10	1	XVal Session 10-Typing - Text-1		2012-07-10 09:21:58.983000
	Edit pad (rev 741)		Xing	cv400	XVal Session 10	1	XVal Session 10-Typing - Text-1		2012-07-10 09:21:59.074000
	Edit pad (rev 742)		charles	cv410	XVal Session 10	1	XVal Session 10-Typing - Text-1		2012-07-10 09:21:59.454000
	Edit pad (rev 743)		sean	cv372	XVal Session 10	1	XVal Session 10-Typing - Text-1		2012-07-10 09:21:59.498000
	Edit pad (rev 744)		Xing	cv400	XVal Session 10	1	XVal Session 10-Typing - Text-1		2012-07-10 09:21:59.717000
	Edit pad (rev 745)		sean	cv372	XVal Session 10	1	XVal Session 10-Typing - Text-1		2012-07-10 09:22:00.007000
	Edit pad (rev 746)		Xing	cv400	XVal Session 10	1	XVal Session 10-Typing - Text-1		2012-07-10 09:22:00.219000
	Edit pad (rev 747)		sean	cv372	XVal Session 10	1	XVal Session 10-Typing - Text-1		2012-07-10 09:22:00.508000
	Edit pad (rev 748)		sean	cv372	XVal Session 10	1	XVal Session 10-Typing - Text-1		2012-07-10 09:22:01.008000
	Edit pad (rev 749)		Xing	cv400	XVal Session 10	1	XVal Session 10-Typing - Text-1		2012-07-10 09:22:01.087000
	Edit pad (rev 750)		sean	cv372	XVal Session 10	1	XVal Session 10-Typing - Text-1		2012-07-10 09:22:01.508000
	Edit pad (rev 751)		Xing	cv400	XVal Session 10	1	XVal Session 10-Typing - Text-1		2012-07-10 09:22:01.601000
	Edit pad (rev 752)		sean	cv372	XVal Session 10	1	XVal Session 10-Typing - Text-1		2012-07-10 09:22:02.015000
	Edit pad (rev 753)		Xing	cv400	XVal Session 10	1	XVal Session 10-Typing - Text-1		2012-07-10 09:22:02.112000
	Edit pad (rev 754)		charles	cv410	XVal Session 10	1	XVal Session 10-Typing - Text-1		2012-07-10 09:22:02.184000
	Edit pad (rev 755)		sean	cv372	XVal Session 10	1	XVal Session 10-Typing - Text-1		2012-07-10 09:22:02.524000
	Edit pad (rev 756)		charles	cv410	XVal Session 10	1	XVal Session 10-Typing - Text-1		2012-07-10 09:22:02.687000
	Edit pad (rev 757)		sean	cv372	XVal Session 10	1	XVal Session 10-Typing - Text-1		2012-07-10 09:22:03.025000
	Edit pad (rev 758)		Xing	cv400	XVal Session 10	1	XVal Session 10-Typing - Text-1		2012-07-10 09:22:03.491000
	Edit pad (rev 759)		sean	cv372	XVal Session 10	1	XVal Session 10-Typing - Text-1		2012-07-10 09:22:03.523000
	Edit pad (rev 760)		charles	cv410	XVal Session 10	1	XVal Session 10-Typing - Text-1		2012-07-10 09:22:03.925000
	Edit pad (rev 761)		sean	cv372	XVal Session 10	1	XVal Session 10-Typing - Text-1		2012-07-10 09:22:04.022000
	Edit pad (rev 762)		sean	cv372	XVal Session 10	1	XVal Session 10-Typing - Text-1		2012-07-10 09:22:04.523000
	Edit pad (rev 763)		sean	cv372	XVal Session 10	1	XVal Session 10-Typing - Text-1		2012-07-10 09:22:05.022000
	Edit pad (rev 764)		sean	cv372	XVal Session 10	1	XVal Session 10-Typing - Text-1		2012-07-10 09:22:05.529000
	Edit pad (rev 765)		charles	cv410	XVal Session 10	1	XVal Session 10-Typing - Text-1		2012-07-10 09:22:05.559000
	Edit pad (rev 766)		sean	cv372	XVal Session 10	1	XVal Session 10-Typing - Text-1		2012-07-10 09:22:06.039000
	Edit pad (rev 767)		charles	cv410	XVal Session 10	1	XVal Session 10-Typing - Text-1		2012-07-10 09:22:06.065000
	Edit pad (rev 768)		sean	cv372	XVal Session 10	1	XVal Session 10-Typing - Text-1		2012-07-10 09:22:06.539000
	Edit pad (rev 769)		charles	cv410	XVal Session 10	1	XVal Session 10-Typing - Text-1		2012-07-10 09:22:06.565000
	Edit pad (rev 770)		sean	cv372	XVal Session 10	1	XVal Session 10-Typing - Text-1		2012-07-10 09:22:07.041000
	Edit pad (rev 771)		charles	cv410	XVal Session 10	1	XVal Session 10-Typing - Text-1		2012-07-10 09:22:07.065000
	Edit pad (rev 772)		sean	cv372	XVal Session 10	1	XVal Session 10-Typing - Text-1		2012-07-10 09:22:07.541000
	Edit pad (rev 773)		sean	cv372	XVal Session 10	1	XVal Session 10-Typing - Text-1		2012-07-10 09:22:08.041000
	Edit pad (rev 774)		Xing	cv400	XVal Session 10	1	XVal Session 10-Typing - Text-1		2012-07-10 09:22:08.521000
	Edit pad (rev 775)		sean	cv372	XVal Session 10	1	XVal Session 10-Typing - Text-1		2012-07-10 09:22:08.541000
	Edit pad (rev 776)		sean	cv372	XVal Session 10	1	XVal Session 10-Typing - Text-1		2012-07-10 09:22:09.041000
	Edit pad (rev 777)		Xing	cv400	XVal Session 10	1	XVal Session 10-Typing - Text-1		2012-07-10 09:22:09.117000
	Edit pad (rev 778)		charles	cv410	XVal Session 10	1	XVal Session 10-Typing - Text-1		2012-07-10 09:22:09.346000
	Edit pad (rev 779)		sean	cv372	XVal Session 10	1	XVal Session 10-Typing - Text-1		2012-07-10 09:22:09.542000
	Edit pad (rev 780)		Xing	cv400	XVal Session 10	1	XVal Session 10-Typing - Text-1		2012-07-10 09:22:09.621000
	Edit pad (rev 781)		charles	cv410	XVal Session 10	1	XVal Session 10-Typing - Text-1		2012-07-10 09:22:09.861000
	Edit pad (rev 782)		sean	cv372	XVal Session 10	1	XVal Session 10-Typing - Text-1		2012-07-10 09:22:10.040000
	Edit pad (rev 783)		Xing	cv400	XVal Session 10	1	XVal Session 10-Typing - Text-1		2012-07-10 09:22:10.120000
	Edit pad (rev 784)		charles	cv410	XVal Session 10	1	XVal Session 10-Typing - Text-1		2012-07-10 09:22:10.418000
	Edit pad (rev 785)		sean	cv372	XVal Session 10	1	XVal Session 10-Typing - Text-1		2012-07-10 09:22:10.540000
	Edit pad (rev 786)		Xing	cv400	XVal Session 10	1	XVal Session 10-Typing - Text-1		2012-07-10 09:22:10.814000
	Edit pad (rev 787)		charles	cv410	XVal Session 10	1	XVal Session 10-Typing - Text-1		2012-07-10 09:22:10.922000
	Edit pad (rev 788)		sean	cv372	XVal Session 10	1	XVal Session 10-Typing - Text-1		2012-07-10 09:22:11.041000
	Edit pad (rev 789)		charles	cv410	XVal Session 10	1	XVal Session 10-Typing - Text-1		2012-07-10 09:22:11.424000
	Edit pad (rev 790)		sean	cv372	XVal Session 10	1	XVal Session 10-Typing - Text-1		2012-07-10 09:22:11.540000
	Edit pad (rev 791)		Xing	cv400	XVal Session 10	1	XVal Session 10-Typing - Text-1		2012-07-10 09:22:11.662000
	Edit pad (rev 792)		charles	cv410	XVal Session 10	1	XVal Session 10-Typing - Text-1		2012-07-10 09:22:11.924000
	Edit pad (rev 793)		sean	cv372	XVal Session 10	1	XVal Session 10-Typing - Text-1		2012-07-10 09:22:12.040000
	Edit pad (rev 794)		Xing	cv400	XVal Session 10	1	XVal Session 10-Typing - Text-1		2012-07-10 09:22:12.168000
	Edit pad (rev 795)		sean	cv372	XVal Session 10	1	XVal Session 10-Typing - Text-1		2012-07-10 09:22:12.541000
	Edit pad (rev 796)		Xing	cv400	XVal Session 10	1	XVal Session 10-Typing - Text-1		2012-07-10 09:22:12.667000
	Edit pad (rev 797)		charles	cv410	XVal Session 10	1	XVal Session 10-Typing - Text-1		2012-07-10 09:22:12.800000
	Edit pad (rev 798)		sean	cv372	XVal Session 10	1	XVal Session 10-Typing - Text-1		2012-07-10 09:22:13.042000
	Edit pad (rev 799)		Xing	cv400	XVal Session 10	1	XVal Session 10-Typing - Text-1		2012-07-10 09:22:13.167000
	Edit pad (rev 800)		sean	cv372	XVal Session 10	1	XVal Session 10-Typing - Text-1		2012-07-10 09:22:13.542000
	Edit pad (rev 801)		Xing	cv400	XVal Session 10	1	XVal Session 10-Typing - Text-1		2012-07-10 09:22:13.667000
	Edit pad (rev 802)		sean	cv372	XVal Session 10	1	XVal Session 10-Typing - Text-1		2012-07-10 09:22:14.055000
	Edit pad (rev 803)		Xing	cv400	XVal Session 10	1	XVal Session 10-Typing - Text-1		2012-07-10 09:22:14.167000
	Edit pad (rev 804)		charles	cv410	XVal Session 10	1	XVal Session 10-Typing - Text-1		2012-07-10 09:22:14.218000
	Edit pad (rev 805)		sean	cv372	XVal Session 10	1	XVal Session 10-Typing - Text-1		2012-07-10 09:22:14.555000
	Edit pad (rev 806)		charles	cv410	XVal Session 10	1	XVal Session 10-Typing - Text-1		2012-07-10 09:22:14.719000
	Edit pad (rev 807)		Xing	cv400	XVal Session 10	1	XVal Session 10-Typing - Text-1		2012-07-10 09:22:14.925000
	Edit pad (rev 808)		sean	cv372	XVal Session 10	1	XVal Session 10-Typing - Text-1		2012-07-10 09:22:15.053000
	Edit pad (rev 809)		charles	cv410	XVal Session 10	1	XVal Session 10-Typing - Text-1		2012-07-10 09:22:15.221000
	Edit pad (rev 810)		sean	cv372	XVal Session 10	1	XVal Session 10-Typing - Text-1		2012-07-10 09:22:15.554000
	Edit pad (rev 811)		Xing	cv400	XVal Session 10	1	XVal Session 10-Typing - Text-1		2012-07-10 09:22:15.592000
	Edit pad (rev 812)		charles	cv410	XVal Session 10	1	XVal Session 10-Typing - Text-1		2012-07-10 09:22:15.721000
	Edit pad (rev 813)		charles	cv410	XVal Session 10	1	XVal Session 10-Typing - Text-1		2012-07-10 09:22:16.447000
	Edit pad (rev 814)		sean	cv372	XVal Session 10	1	XVal Session 10-Typing - Text-1		2012-07-10 09:22:16.786000
	Edit pad (rev 815)		Xing	cv400	XVal Session 10	1	XVal Session 10-Typing - Text-1		2012-07-10 09:22:17.039000
	Edit pad (rev 816)		sean	cv372	XVal Session 10	1	XVal Session 10-Typing - Text-1		2012-07-10 09:22:17.290000
	Edit pad (rev 817)		Xing	cv400	XVal Session 10	1	XVal Session 10-Typing - Text-1		2012-07-10 09:22:17.543000
	Edit pad (rev 818)		charles	cv410	XVal Session 10	1	XVal Session 10-Typing - Text-1		2012-07-10 09:22:17.584000
	Edit pad (rev 819)		sean	cv372	XVal Session 10	1	XVal Session 10-Typing - Text-1		2012-07-10 09:22:17.789000
	Edit pad (rev 820)		Xing	cv400	XVal Session 10	1	XVal Session 10-Typing - Text-1		2012-07-10 09:22:18.043000
	Edit pad (rev 821)		charles	cv410	XVal Session 10	1	XVal Session 10-Typing - Text-1		2012-07-10 09:22:18.094000
	Edit pad (rev 822)		sean	cv372	XVal Session 10	1	XVal Session 10-Typing - Text-1		2012-07-10 09:22:18.289000
	Edit pad (rev 823)		Xing	cv400	XVal Session 10	1	XVal Session 10-Typing - Text-1		2012-07-10 09:22:18.546000
	Edit pad (rev 824)		sean	cv372	XVal Session 10	1	XVal Session 10-Typing - Text-1		2012-07-10 09:22:19.025000
	Edit pad (rev 825)		Xing	cv400	XVal Session 10	1	XVal Session 10-Typing - Text-1		2012-07-10 09:22:19.672000
	Edit pad (rev 826)		sean	cv372	XVal Session 10	1	XVal Session 10-Typing - Text-1		2012-07-10 09:22:20.077000
	Edit pad (rev 827)		Xing	cv400	XVal Session 10	1	XVal Session 10-Typing - Text-1		2012-07-10 09:22:20.261000
	Edit pad (rev 828)		sean	cv372	XVal Session 10	1	XVal Session 10-Typing - Text-1		2012-07-10 09:22:20.715000
	Edit pad (rev 829)		Xing	cv400	XVal Session 10	1	XVal Session 10-Typing - Text-1		2012-07-10 09:22:20.763000
	Edit pad (rev 830)		sean	cv372	XVal Session 10	1	XVal Session 10-Typing - Text-1		2012-07-10 09:22:21.215000
	Edit pad (rev 831)		sean	cv372	XVal Session 10	1	XVal Session 10-Typing - Text-1		2012-07-10 09:22:21.715000
	Edit pad (rev 832)		Xing	cv400	XVal Session 10	1	XVal Session 10-Typing - Text-1		2012-07-10 09:22:22.004000
	Edit pad (rev 833)		sean	cv372	XVal Session 10	1	XVal Session 10-Typing - Text-1		2012-07-10 09:22:22.227000
	Edit pad (rev 834)		sean	cv372	XVal Session 10	1	XVal Session 10-Typing - Text-1		2012-07-10 09:22:22.727000
	Edit pad (rev 835)		sean	cv372	XVal Session 10	1	XVal Session 10-Typing - Text-1		2012-07-10 09:22:23.228000
	Edit pad (rev 836)		sean	cv372	XVal Session 10	1	XVal Session 10-Typing - Text-1		2012-07-10 09:22:23.727000
	Edit pad (rev 837)		sean	cv372	XVal Session 10	1	XVal Session 10-Typing - Text-1		2012-07-10 09:22:24.227000
	Edit pad (rev 838)		sean	cv372	XVal Session 10	1	XVal Session 10-Typing - Text-1		2012-07-10 09:22:24.727000
	Edit pad (rev 839)		sean	cv372	XVal Session 10	1	XVal Session 10-Typing - Text-1		2012-07-10 09:22:25.227000
	Edit pad (rev 840)		sean	cv372	XVal Session 10	1	XVal Session 10-Typing - Text-1		2012-07-10 09:22:25.729000
	Edit pad (rev 841)		sean	cv372	XVal Session 10	1	XVal Session 10-Typing - Text-1		2012-07-10 09:22:26.226000
	Edit pad (rev 842)		sean	cv372	XVal Session 10	1	XVal Session 10-Typing - Text-1		2012-07-10 09:22:26.727000
	Edit pad (rev 843)		sean	cv372	XVal Session 10	1	XVal Session 10-Typing - Text-1		2012-07-10 09:22:27.227000
	Edit pad (rev 844)		sean	cv372	XVal Session 10	1	XVal Session 10-Typing - Text-1		2012-07-10 09:22:27.729000
	Edit pad (rev 845)		sean	cv372	XVal Session 10	1	XVal Session 10-Typing - Text-1		2012-07-10 09:22:28.227000
	Edit pad (rev 846)		sean	cv372	XVal Session 10	1	XVal Session 10-Typing - Text-1		2012-07-10 09:22:28.727000
	Edit pad (rev 847)		sean	cv372	XVal Session 10	1	XVal Session 10-Typing - Text-1		2012-07-10 09:22:29.227000
	Edit pad (rev 848)		sean	cv372	XVal Session 10	1	XVal Session 10-Typing - Text-1		2012-07-10 09:22:29.728000
	Edit pad (rev 849)		Xing	cv400	XVal Session 10	1	XVal Session 10-Typing - Text-1		2012-07-10 09:22:29.919000
	Edit pad (rev 850)		sean	cv372	XVal Session 10	1	XVal Session 10-Typing - Text-1		2012-07-10 09:22:30.227000
	Edit pad (rev 851)		Xing	cv400	XVal Session 10	1	XVal Session 10-Typing - Text-1		2012-07-10 09:22:30.419000
	Edit pad (rev 852)		Xing	cv400	XVal Session 10	1	XVal Session 10-Typing - Text-1		2012-07-10 09:22:30.918000
	Edit pad (rev 853)		Xing	cv400	XVal Session 10	1	XVal Session 10-Typing - Text-1		2012-07-10 09:22:32.012000
	Edit pad (rev 854)		sean	cv372	XVal Session 10	1	XVal Session 10-Typing - Text-1		2012-07-10 09:22:32.421000
	Edit pad (rev 855)		Xing	cv400	XVal Session 10	1	XVal Session 10-Typing - Text-1		2012-07-10 09:22:33.290000
	Edit pad (rev 856)		sean	cv372	XVal Session 10	1	XVal Session 10-Typing - Text-1		2012-07-10 09:22:33.347000
	Edit pad (rev 857)		Xing	cv400	XVal Session 10	1	XVal Session 10-Typing - Text-1		2012-07-10 09:22:33.794000
	Edit pad (rev 858)		sean	cv372	XVal Session 10	1	XVal Session 10-Typing - Text-1		2012-07-10 09:22:33.851000
	Edit pad (rev 859)		Xing	cv400	XVal Session 10	1	XVal Session 10-Typing - Text-1		2012-07-10 09:22:34.295000
	Edit pad (rev 860)		sean	cv372	XVal Session 10	1	XVal Session 10-Typing - Text-1		2012-07-10 09:22:34.353000
	Edit pad (rev 861)		Xing	cv400	XVal Session 10	1	XVal Session 10-Typing - Text-1		2012-07-10 09:22:34.794000
	Edit pad (rev 862)		sean	cv372	XVal Session 10	1	XVal Session 10-Typing - Text-1		2012-07-10 09:22:34.852000
	Edit pad (rev 863)		sean	cv372	XVal Session 10	1	XVal Session 10-Typing - Text-1		2012-07-10 09:22:35.352000
	Edit pad (rev 864)		Xing	cv400	XVal Session 10	1	XVal Session 10-Typing - Text-1		2012-07-10 09:22:35.544000
	Edit pad (rev 865)		sean	cv372	XVal Session 10	1	XVal Session 10-Typing - Text-1		2012-07-10 09:22:35.854000
	Edit pad (rev 866)		sean	cv372	XVal Session 10	1	XVal Session 10-Typing - Text-1		2012-07-10 09:22:36.352000
	Edit pad (rev 867)		Xing	cv400	XVal Session 10	1	XVal Session 10-Typing - Text-1		2012-07-10 09:22:36.377000
	Edit pad (rev 868)		sean	cv372	XVal Session 10	1	XVal Session 10-Typing - Text-1		2012-07-10 09:22:36.851000
	Edit pad (rev 869)		Xing	cv400	XVal Session 10	1	XVal Session 10-Typing - Text-1		2012-07-10 09:22:37.035000
	Edit pad (rev 870)		sean	cv372	XVal Session 10	1	XVal Session 10-Typing - Text-1		2012-07-10 09:22:37.353000
	Edit pad (rev 871)		Xing	cv400	XVal Session 10	1	XVal Session 10-Typing - Text-1		2012-07-10 09:22:37.545000
	Edit pad (rev 872)		sean	cv372	XVal Session 10	1	XVal Session 10-Typing - Text-1		2012-07-10 09:22:37.853000
	Edit pad (rev 873)		Xing	cv400	XVal Session 10	1	XVal Session 10-Typing - Text-1		2012-07-10 09:22:38.048000
	Edit pad (rev 874)		sean	cv372	XVal Session 10	1	XVal Session 10-Typing - Text-1		2012-07-10 09:22:38.353000
	Edit pad (rev 875)		Xing	cv400	XVal Session 10	1	XVal Session 10-Typing - Text-1		2012-07-10 09:22:38.558000
	Edit pad (rev 876)		sean	cv372	XVal Session 10	1	XVal Session 10-Typing - Text-1		2012-07-10 09:22:38.853000
	Edit pad (rev 877)		Xing	cv400	XVal Session 10	1	XVal Session 10-Typing - Text-1		2012-07-10 09:22:39.060000
	Edit pad (rev 878)		sean	cv372	XVal Session 10	1	XVal Session 10-Typing - Text-1		2012-07-10 09:22:39.353000
	Edit pad (rev 879)		Xing	cv400	XVal Session 10	1	XVal Session 10-Typing - Text-1		2012-07-10 09:22:39.559000
	Edit pad (rev 880)		sean	cv372	XVal Session 10	1	XVal Session 10-Typing - Text-1		2012-07-10 09:22:39.853000
	Edit pad (rev 881)		Xing	cv400	XVal Session 10	1	XVal Session 10-Typing - Text-1		2012-07-10 09:22:40.059000
	Edit pad (rev 882)		sean	cv372	XVal Session 10	1	XVal Session 10-Typing - Text-1		2012-07-10 09:22:40.353000
	Edit pad (rev 883)		charles	cv410	XVal Session 10	1	XVal Session 10-Typing - Text-1		2012-07-10 09:22:40.720000
	Edit pad (rev 884)		sean	cv372	XVal Session 10	1	XVal Session 10-Typing - Text-1		2012-07-10 09:22:40.852000
	Edit pad (rev 885)		Xing	cv400	XVal Session 10	1	XVal Session 10-Typing - Text-1		2012-07-10 09:22:41.031000
	Edit pad (rev 886)		charles	cv410	XVal Session 10	1	XVal Session 10-Typing - Text-1		2012-07-10 09:22:41.262000
	Edit pad (rev 887)		sean	cv372	XVal Session 10	1	XVal Session 10-Typing - Text-1		2012-07-10 09:22:41.357000
	Edit pad (rev 888)		Xing	cv400	XVal Session 10	1	XVal Session 10-Typing - Text-1		2012-07-10 09:22:41.535000
	Edit pad (rev 889)		charles	cv410	XVal Session 10	1	XVal Session 10-Typing - Text-1		2012-07-10 09:22:41.767000
	Edit pad (rev 890)		sean	cv372	XVal Session 10	1	XVal Session 10-Typing - Text-1		2012-07-10 09:22:41.858000
	Edit pad (rev 891)		Xing	cv400	XVal Session 10	1	XVal Session 10-Typing - Text-1		2012-07-10 09:22:42.044000
	Edit pad (rev 892)		charles	cv410	XVal Session 10	1	XVal Session 10-Typing - Text-1		2012-07-10 09:22:42.267000
	Edit pad (rev 893)		sean	cv372	XVal Session 10	1	XVal Session 10-Typing - Text-1		2012-07-10 09:22:42.366000
	Edit pad (rev 894)		Xing	cv400	XVal Session 10	1	XVal Session 10-Typing - Text-1		2012-07-10 09:22:42.544000
	Edit pad (rev 895)		charles	cv410	XVal Session 10	1	XVal Session 10-Typing - Text-1		2012-07-10 09:22:42.768000
	Edit pad (rev 896)		sean	cv372	XVal Session 10	1	XVal Session 10-Typing - Text-1		2012-07-10 09:22:42.865000
	Edit pad (rev 897)		Xing	cv400	XVal Session 10	1	XVal Session 10-Typing - Text-1		2012-07-10 09:22:43.051000
	Edit pad (rev 898)		sean	cv372	XVal Session 10	1	XVal Session 10-Typing - Text-1		2012-07-10 09:22:43.368000
	Edit pad (rev 899)		Xing	cv400	XVal Session 10	1	XVal Session 10-Typing - Text-1		2012-07-10 09:22:43.558000
	Edit pad (rev 900)		sean	cv372	XVal Session 10	1	XVal Session 10-Typing - Text-1		2012-07-10 09:22:43.866000
	Edit pad (rev 901)		Xing	cv400	XVal Session 10	1	XVal Session 10-Typing - Text-1		2012-07-10 09:22:44.060000
	Edit pad (rev 902)		charles	cv410	XVal Session 10	1	XVal Session 10-Typing - Text-1		2012-07-10 09:22:44.353000
	Edit pad (rev 903)		Xing	cv400	XVal Session 10	1	XVal Session 10-Typing - Text-1		2012-07-10 09:22:44.560000
	Edit pad (rev 904)		charles	cv410	XVal Session 10	1	XVal Session 10-Typing - Text-1		2012-07-10 09:22:44.861000
	Edit pad (rev 905)		Xing	cv400	XVal Session 10	1	XVal Session 10-Typing - Text-1		2012-07-10 09:22:45.060000
	Edit pad (rev 906)		charles	cv410	XVal Session 10	1	XVal Session 10-Typing - Text-1		2012-07-10 09:22:45.370000
	Edit pad (rev 907)		Xing	cv400	XVal Session 10	1	XVal Session 10-Typing - Text-1		2012-07-10 09:22:45.558000
	Edit pad (rev 908)		charles	cv410	XVal Session 10	1	XVal Session 10-Typing - Text-1		2012-07-10 09:22:45.877000
	Edit pad (rev 909)		Xing	cv400	XVal Session 10	1	XVal Session 10-Typing - Text-1		2012-07-10 09:22:46.058000
	Edit pad (rev 910)		charles	cv410	XVal Session 10	1	XVal Session 10-Typing - Text-1		2012-07-10 09:22:46.378000
	Edit pad (rev 911)		sean	cv372	XVal Session 10	1	XVal Session 10-Typing - Text-1		2012-07-10 09:22:46.527000
	Edit pad (rev 912)		Xing	cv400	XVal Session 10	1	XVal Session 10-Typing - Text-1		2012-07-10 09:22:46.564000
	Edit pad (rev 913)		charles	cv410	XVal Session 10	1	XVal Session 10-Typing - Text-1		2012-07-10 09:22:46.877000
	Edit pad (rev 914)		Xing	cv400	XVal Session 10	1	XVal Session 10-Typing - Text-1		2012-07-10 09:22:47.075000
	Edit pad (rev 915)		sean	cv372	XVal Session 10	1	XVal Session 10-Typing - Text-1		2012-07-10 09:22:47.141000
	Edit pad (rev 916)		charles	cv410	XVal Session 10	1	XVal Session 10-Typing - Text-1		2012-07-10 09:22:47.377000
	Edit pad (rev 917)		sean	cv372	XVal Session 10	1	XVal Session 10-Typing - Text-1		2012-07-10 09:22:47.649000
	Edit pad (rev 918)		Xing	cv400	XVal Session 10	1	XVal Session 10-Typing - Text-1		2012-07-10 09:22:47.703000
	Edit pad (rev 919)		sean	cv372	XVal Session 10	1	XVal Session 10-Typing - Text-1		2012-07-10 09:22:48.149000
	Edit pad (rev 920)		Xing	cv400	XVal Session 10	1	XVal Session 10-Typing - Text-1		2012-07-10 09:22:48.210000
	Edit pad (rev 921)		charles	cv410	XVal Session 10	1	XVal Session 10-Typing - Text-1		2012-07-10 09:22:48.406000
	Edit pad (rev 922)		sean	cv372	XVal Session 10	1	XVal Session 10-Typing - Text-1		2012-07-10 09:22:48.648000
	Edit pad (rev 923)		Xing	cv400	XVal Session 10	1	XVal Session 10-Typing - Text-1		2012-07-10 09:22:48.715000
	Edit pad (rev 924)		charles	cv410	XVal Session 10	1	XVal Session 10-Typing - Text-1		2012-07-10 09:22:48.910000
	Edit pad (rev 925)		sean	cv372	XVal Session 10	1	XVal Session 10-Typing - Text-1		2012-07-10 09:22:49.149000
	Edit pad (rev 926)		Xing	cv400	XVal Session 10	1	XVal Session 10-Typing - Text-1		2012-07-10 09:22:49.220000
	Edit pad (rev 927)		charles	cv410	XVal Session 10	1	XVal Session 10-Typing - Text-1		2012-07-10 09:22:49.409000
	Edit pad (rev 928)		sean	cv372	XVal Session 10	1	XVal Session 10-Typing - Text-1		2012-07-10 09:22:49.649000
	Edit pad (rev 929)		Xing	cv400	XVal Session 10	1	XVal Session 10-Typing - Text-1		2012-07-10 09:22:49.742000
	Edit pad (rev 930)		charles	cv410	XVal Session 10	1	XVal Session 10-Typing - Text-1		2012-07-10 09:22:49.910000
	Edit pad (rev 931)		sean	cv372	XVal Session 10	1	XVal Session 10-Typing - Text-1		2012-07-10 09:22:50.149000
	Edit pad (rev 932)		Xing	cv400	XVal Session 10	1	XVal Session 10-Typing - Text-1		2012-07-10 09:22:50.247000
	Edit pad (rev 933)		charles	cv410	XVal Session 10	1	XVal Session 10-Typing - Text-1		2012-07-10 09:22:50.409000
	Edit pad (rev 934)		sean	cv372	XVal Session 10	1	XVal Session 10-Typing - Text-1		2012-07-10 09:22:50.648000
	Edit pad (rev 935)		Xing	cv400	XVal Session 10	1	XVal Session 10-Typing - Text-1		2012-07-10 09:22:50.746000
	Edit pad (rev 936)		sean	cv372	XVal Session 10	1	XVal Session 10-Typing - Text-1		2012-07-10 09:22:51.177000
	Edit pad (rev 937)		Xing	cv400	XVal Session 10	1	XVal Session 10-Typing - Text-1		2012-07-10 09:22:51.247000
	Edit pad (rev 938)		sean	cv372	XVal Session 10	1	XVal Session 10-Typing - Text-1		2012-07-10 09:22:51.664000
	Edit pad (rev 939)		sean	cv372	XVal Session 10	1	XVal Session 10-Typing - Text-1		2012-07-10 09:22:52.164000
	Edit pad (rev 940)		Xing	cv400	XVal Session 10	1	XVal Session 10-Typing - Text-1		2012-07-10 09:22:52.195000
	Edit pad (rev 941)		charles	cv410	XVal Session 10	1	XVal Session 10-Typing - Text-1		2012-07-10 09:22:52.266000
	Edit pad (rev 942)		sean	cv372	XVal Session 10	1	XVal Session 10-Typing - Text-1		2012-07-10 09:22:52.664000
	Edit pad (rev 943)		Xing	cv400	XVal Session 10	1	XVal Session 10-Typing - Text-1		2012-07-10 09:22:52.703000
	Edit pad (rev 944)		charles	cv410	XVal Session 10	1	XVal Session 10-Typing - Text-1		2012-07-10 09:22:52.988000
	Edit pad (rev 945)		sean	cv372	XVal Session 10	1	XVal Session 10-Typing - Text-1		2012-07-10 09:22:53.163000
	Edit pad (rev 946)		Xing	cv400	XVal Session 10	1	XVal Session 10-Typing - Text-1		2012-07-10 09:22:53.206000
	Edit pad (rev 947)		charles	cv410	XVal Session 10	1	XVal Session 10-Typing - Text-1		2012-07-10 09:22:53.488000
	Edit pad (rev 948)		sean	cv372	XVal Session 10	1	XVal Session 10-Typing - Text-1		2012-07-10 09:22:53.663000
	Edit pad (rev 949)		Xing	cv400	XVal Session 10	1	XVal Session 10-Typing - Text-1		2012-07-10 09:22:54.108000
	Edit pad (rev 950)		sean	cv372	XVal Session 10	1	XVal Session 10-Typing - Text-1		2012-07-10 09:22:54.162000
	Edit pad (rev 951)		sean	cv372	XVal Session 10	1	XVal Session 10-Typing - Text-1		2012-07-10 09:22:54.673000
	Edit pad (rev 952)		Xing	cv400	XVal Session 10	1	XVal Session 10-Typing - Text-1		2012-07-10 09:22:54.751000
	Edit pad (rev 953)		charles	cv410	XVal Session 10	1	XVal Session 10-Typing - Text-1		2012-07-10 09:22:55.134000
	Edit pad (rev 954)		sean	cv372	XVal Session 10	1	XVal Session 10-Typing - Text-1		2012-07-10 09:22:55.172000
	Edit pad (rev 955)		Xing	cv400	XVal Session 10	1	XVal Session 10-Typing - Text-1		2012-07-10 09:22:55.261000
	Edit pad (rev 956)		sean	cv372	XVal Session 10	1	XVal Session 10-Typing - Text-1		2012-07-10 09:22:55.679000
	Edit pad (rev 957)		Xing	cv400	XVal Session 10	1	XVal Session 10-Typing - Text-1		2012-07-10 09:22:55.768000
	Edit pad (rev 958)		charles	cv410	XVal Session 10	1	XVal Session 10-Typing - Text-1		2012-07-10 09:22:55.832000
	Edit pad (rev 959)		sean	cv372	XVal Session 10	1	XVal Session 10-Typing - Text-1		2012-07-10 09:22:56.181000
	Edit pad (rev 960)		charles	cv410	XVal Session 10	1	XVal Session 10-Typing - Text-1		2012-07-10 09:22:56.332000
	Edit pad (rev 961)		sean	cv372	XVal Session 10	1	XVal Session 10-Typing - Text-1		2012-07-10 09:22:56.683000
	Edit pad (rev 962)		sean	cv372	XVal Session 10	1	XVal Session 10-Typing - Text-1		2012-07-10 09:22:57.181000
	Edit pad (rev 963)		charles	cv410	XVal Session 10	1	XVal Session 10-Typing - Text-1		2012-07-10 09:22:57.552000
	Edit pad (rev 964)		sean	cv372	XVal Session 10	1	XVal Session 10-Typing - Text-1		2012-07-10 09:22:57.955000
	Edit pad (rev 965)		charles	cv410	XVal Session 10	1	XVal Session 10-Typing - Text-1		2012-07-10 09:22:58.063000
	Edit pad (rev 966)		charles	cv410	XVal Session 10	1	XVal Session 10-Typing - Text-1		2012-07-10 09:22:58.565000
	Edit pad (rev 967)		charles	cv410	XVal Session 10	1	XVal Session 10-Typing - Text-1		2012-07-10 09:22:59.072000
	Edit pad (rev 968)		Xing	cv400	XVal Session 10	1	XVal Session 10-Typing - Text-1		2012-07-10 09:22:59.103000
	Edit pad (rev 969)		charles	cv410	XVal Session 10	1	XVal Session 10-Typing - Text-1		2012-07-10 09:22:59.580000
	Edit pad (rev 970)		Xing	cv400	XVal Session 10	1	XVal Session 10-Typing - Text-1		2012-07-10 09:22:59.804000
	Edit pad (rev 971)		Xing	cv400	XVal Session 10	1	XVal Session 10-Typing - Text-1		2012-07-10 09:23:01.123000
	Edit pad (rev 972)		charles	cv410	XVal Session 10	1	XVal Session 10-Typing - Text-1		2012-07-10 09:23:01.171000
	Edit pad (rev 973)		Xing	cv400	XVal Session 10	1	XVal Session 10-Typing - Text-1		2012-07-10 09:23:01.623000
	Edit pad (rev 974)		charles	cv410	XVal Session 10	1	XVal Session 10-Typing - Text-1		2012-07-10 09:23:01.672000
	Edit pad (rev 975)		Xing	cv400	XVal Session 10	1	XVal Session 10-Typing - Text-1		2012-07-10 09:23:02.123000
	Edit pad (rev 976)		charles	cv410	XVal Session 10	1	XVal Session 10-Typing - Text-1		2012-07-10 09:23:02.172000
	Edit pad (rev 977)		Xing	cv400	XVal Session 10	1	XVal Session 10-Typing - Text-1		2012-07-10 09:23:02.638000
	Edit pad (rev 978)		sean	cv372	XVal Session 10	1	XVal Session 10-Typing - Text-1		2012-07-10 09:23:02.720000
	Edit pad (rev 979)		sean	cv372	XVal Session 10	1	XVal Session 10-Typing - Text-1		2012-07-10 09:23:03.227000
	Edit pad (rev 980)		Xing	cv400	XVal Session 10	1	XVal Session 10-Typing - Text-1		2012-07-10 09:23:03.649000
	Edit pad (rev 981)		Xing	cv400	XVal Session 10	1	XVal Session 10-Typing - Text-1		2012-07-10 09:23:04.234000
	Edit pad (rev 982)		Xing	cv400	XVal Session 10	1	XVal Session 10-Typing - Text-1		2012-07-10 09:23:04.747000
	Edit pad (rev 983)		charles	cv410	XVal Session 10	1	XVal Session 10-Typing - Text-1		2012-07-10 09:23:05.803000
	Edit pad (rev 984)		Xing	cv400	XVal Session 10	1	XVal Session 10-Typing - Text-1		2012-07-10 09:23:06.019000
	Edit pad (rev 985)		charles	cv410	XVal Session 10	1	XVal Session 10-Typing - Text-1		2012-07-10 09:23:06.322000
	Edit pad (rev 986)		charles	cv410	XVal Session 10	1	XVal Session 10-Typing - Text-1		2012-07-10 09:23:06.833000
	Edit pad (rev 987)		charles	cv410	XVal Session 10	1	XVal Session 10-Typing - Text-1		2012-07-10 09:23:07.315000
	Edit pad (rev 988)		Xing	cv400	XVal Session 10	1	XVal Session 10-Typing - Text-1		2012-07-10 09:23:07.747000
	Edit pad (rev 989)		charles	cv410	XVal Session 10	1	XVal Session 10-Typing - Text-1		2012-07-10 09:23:07.813000
	Edit pad (rev 990)		Xing	cv400	XVal Session 10	1	XVal Session 10-Typing - Text-1		2012-07-10 09:23:08.248000
	Edit pad (rev 991)		charles	cv410	XVal Session 10	1	XVal Session 10-Typing - Text-1		2012-07-10 09:23:08.315000
	Edit pad (rev 992)		Xing	cv400	XVal Session 10	1	XVal Session 10-Typing - Text-1		2012-07-10 09:23:08.748000
	Edit pad (rev 993)		charles	cv410	XVal Session 10	1	XVal Session 10-Typing - Text-1		2012-07-10 09:23:08.924000
	Edit pad (rev 994)		Xing	cv400	XVal Session 10	1	XVal Session 10-Typing - Text-1		2012-07-10 09:23:09.248000
	Edit pad (rev 995)		charles	cv410	XVal Session 10	1	XVal Session 10-Typing - Text-1		2012-07-10 09:23:09.665000
	Edit pad (rev 996)		Xing	cv400	XVal Session 10	1	XVal Session 10-Typing - Text-1		2012-07-10 09:23:09.746000
	Edit pad (rev 997)		charles	cv410	XVal Session 10	1	XVal Session 10-Typing - Text-1		2012-07-10 09:23:10.174000
	Edit pad (rev 998)		Xing	cv400	XVal Session 10	1	XVal Session 10-Typing - Text-1		2012-07-10 09:23:10.619000
	Edit pad (rev 999)		charles	cv410	XVal Session 10	1	XVal Session 10-Typing - Text-1		2012-07-10 09:23:10.674000
	Edit pad (rev 1000)		Xing	cv400	XVal Session 10	1	XVal Session 10-Typing - Text-1		2012-07-10 09:23:11.126000
	Edit pad (rev 1001)		Xing	cv400	XVal Session 10	1	XVal Session 10-Typing - Text-1		2012-07-10 09:23:11.623000
	Edit pad (rev 1002)		charles	cv410	XVal Session 10	1	XVal Session 10-Typing - Text-1		2012-07-10 09:23:11.978000
	Edit pad (rev 1003)		Xing	cv400	XVal Session 10	1	XVal Session 10-Typing - Text-1		2012-07-10 09:23:12.315000
	Edit pad (rev 1004)		charles	cv410	XVal Session 10	1	XVal Session 10-Typing - Text-1		2012-07-10 09:23:12.485000
	Edit pad (rev 1005)		Xing	cv400	XVal Session 10	1	XVal Session 10-Typing - Text-1		2012-07-10 09:23:12.825000
	Edit pad (rev 1006)		charles	cv410	XVal Session 10	1	XVal Session 10-Typing - Text-1		2012-07-10 09:23:12.985000
	Edit pad (rev 1007)		Xing	cv400	XVal Session 10	1	XVal Session 10-Typing - Text-1		2012-07-10 09:23:13.325000
	Edit pad (rev 1008)		charles	cv410	XVal Session 10	1	XVal Session 10-Typing - Text-1		2012-07-10 09:23:13.524000
	Edit pad (rev 1009)		Xing	cv400	XVal Session 10	1	XVal Session 10-Typing - Text-1		2012-07-10 09:23:13.825000
	Edit pad (rev 1010)		charles	cv410	XVal Session 10	1	XVal Session 10-Typing - Text-1		2012-07-10 09:23:13.987000
	Edit pad (rev 1011)		charles	cv410	XVal Session 10	1	XVal Session 10-Typing - Text-1		2012-07-10 09:23:14.486000
	Edit pad (rev 1012)		Xing	cv400	XVal Session 10	1	XVal Session 10-Typing - Text-1		2012-07-10 09:23:14.544000
	Edit pad (rev 1013)		charles	cv410	XVal Session 10	1	XVal Session 10-Typing - Text-1		2012-07-10 09:23:14.992000
	Edit pad (rev 1014)		charles	cv410	XVal Session 10	1	XVal Session 10-Typing - Text-1		2012-07-10 09:23:15.553000
	Edit pad (rev 1015)		Xing	cv400	XVal Session 10	1	XVal Session 10-Typing - Text-1		2012-07-10 09:23:16.383000
	Edit pad (rev 1016)		Xing	cv400	XVal Session 10	1	XVal Session 10-Typing - Text-1		2012-07-10 09:23:16.888000
	Edit pad (rev 1017)		Xing	cv400	XVal Session 10	1	XVal Session 10-Typing - Text-1		2012-07-10 09:23:17.388000
	Edit pad (rev 1018)		charles	cv410	XVal Session 10	1	XVal Session 10-Typing - Text-1		2012-07-10 09:23:17.598000
	Edit pad (rev 1019)		Xing	cv400	XVal Session 10	1	XVal Session 10-Typing - Text-1		2012-07-10 09:23:17.887000
	Edit pad (rev 1020)		charles	cv410	XVal Session 10	1	XVal Session 10-Typing - Text-1		2012-07-10 09:23:18.096000
	Edit pad (rev 1021)		Xing	cv400	XVal Session 10	1	XVal Session 10-Typing - Text-1		2012-07-10 09:23:18.393000
	Edit pad (rev 1022)		charles	cv410	XVal Session 10	1	XVal Session 10-Typing - Text-1		2012-07-10 09:23:18.597000
	Edit pad (rev 1023)		Xing	cv400	XVal Session 10	1	XVal Session 10-Typing - Text-1		2012-07-10 09:23:18.904000
	Edit pad (rev 1024)		Xing	cv400	XVal Session 10	1	XVal Session 10-Typing - Text-1		2012-07-10 09:23:19.481000
	Edit pad (rev 1025)		Xing	cv400	XVal Session 10	1	XVal Session 10-Typing - Text-1		2012-07-10 09:23:19.981000
	Edit pad (rev 1026)		charles	cv410	XVal Session 10	1	XVal Session 10-Typing - Text-1		2012-07-10 09:23:20.275000
	Edit pad (rev 1027)		Xing	cv400	XVal Session 10	1	XVal Session 10-Typing - Text-1		2012-07-10 09:23:20.481000
	Edit pad (rev 1028)		charles	cv410	XVal Session 10	1	XVal Session 10-Typing - Text-1		2012-07-10 09:23:20.783000
	Edit pad (rev 1029)		Xing	cv400	XVal Session 10	1	XVal Session 10-Typing - Text-1		2012-07-10 09:23:20.981000
	Edit pad (rev 1030)		Xing	cv400	XVal Session 10	1	XVal Session 10-Typing - Text-1		2012-07-10 09:23:21.481000
	Edit pad (rev 1031)		sean	cv372	XVal Session 10	1	XVal Session 10-Typing - Text-1		2012-07-10 09:23:21.514000
	Edit pad (rev 1032)		charles	cv410	XVal Session 10	1	XVal Session 10-Typing - Text-1		2012-07-10 09:23:21.619000
	Edit pad (rev 1033)		Xing	cv400	XVal Session 10	1	XVal Session 10-Typing - Text-1		2012-07-10 09:23:21.982000
	Edit pad (rev 1034)		sean	cv372	XVal Session 10	1	XVal Session 10-Typing - Text-1		2012-07-10 09:23:22.019000
	Edit pad (rev 1035)		charles	cv410	XVal Session 10	1	XVal Session 10-Typing - Text-1		2012-07-10 09:23:22.127000
	Edit pad (rev 1036)		sean	cv372	XVal Session 10	1	XVal Session 10-Typing - Text-1		2012-07-10 09:23:22.522000
	Edit pad (rev 1037)		charles	cv410	XVal Session 10	1	XVal Session 10-Typing - Text-1		2012-07-10 09:23:22.627000
	Edit pad (rev 1038)		Xing	cv400	XVal Session 10	1	XVal Session 10-Typing - Text-1		2012-07-10 09:23:22.766000
	Edit pad (rev 1039)		sean	cv372	XVal Session 10	1	XVal Session 10-Typing - Text-1		2012-07-10 09:23:23.024000
	Edit pad (rev 1040)		sean	cv372	XVal Session 10	1	XVal Session 10-Typing - Text-1		2012-07-10 09:23:23.524000
	Edit pad (rev 1041)		charles	cv410	XVal Session 10	1	XVal Session 10-Typing - Text-1		2012-07-10 09:23:23.879000
	Edit pad (rev 1042)		sean	cv372	XVal Session 10	1	XVal Session 10-Typing - Text-1		2012-07-10 09:23:24.028000
	Edit pad (rev 1043)		Xing	cv400	XVal Session 10	1	XVal Session 10-Typing - Text-1		2012-07-10 09:23:24.049000
	Edit pad (rev 1044)		charles	cv410	XVal Session 10	1	XVal Session 10-Typing - Text-1		2012-07-10 09:23:24.378000
	Edit pad (rev 1045)		Xing	cv400	XVal Session 10	1	XVal Session 10-Typing - Text-1		2012-07-10 09:23:24.559000
	Edit pad (rev 1046)		charles	cv410	XVal Session 10	1	XVal Session 10-Typing - Text-1		2012-07-10 09:23:24.878000
	Edit pad (rev 1047)		Xing	cv400	XVal Session 10	1	XVal Session 10-Typing - Text-1		2012-07-10 09:23:25.059000
	Edit pad (rev 1048)		Xing	cv400	XVal Session 10	1	XVal Session 10-Typing - Text-1		2012-07-10 09:23:25.568000
	Edit pad (rev 1049)		Xing	cv400	XVal Session 10	1	XVal Session 10-Typing - Text-1		2012-07-10 09:23:26.074000
	Edit pad (rev 1050)		Xing	cv400	XVal Session 10	1	XVal Session 10-Typing - Text-1		2012-07-10 09:23:26.621000
	Edit pad (rev 1051)		charles	cv410	XVal Session 10	1	XVal Session 10-Typing - Text-1		2012-07-10 09:23:27.587000
	Edit pad (rev 1052)		Xing	cv400	XVal Session 10	1	XVal Session 10-Typing - Text-1		2012-07-10 09:23:27.604000
	Edit pad (rev 1053)		Xing	cv400	XVal Session 10	1	XVal Session 10-Typing - Text-1		2012-07-10 09:23:28.107000
	Edit pad (rev 1054)		charles	cv410	XVal Session 10	1	XVal Session 10-Typing - Text-1		2012-07-10 09:23:28.180000
	Edit pad (rev 1055)		Xing	cv400	XVal Session 10	1	XVal Session 10-Typing - Text-1		2012-07-10 09:23:28.606000
	Edit pad (rev 1056)		Xing	cv400	XVal Session 10	1	XVal Session 10-Typing - Text-1		2012-07-10 09:23:29.106000
	Edit pad (rev 1057)		Xing	cv400	XVal Session 10	1	XVal Session 10-Typing - Text-1		2012-07-10 09:23:29.606000
	Edit pad (rev 1058)		Xing	cv400	XVal Session 10	1	XVal Session 10-Typing - Text-1		2012-07-10 09:23:30.112000
	Edit pad (rev 1059)		Xing	cv400	XVal Session 10	1	XVal Session 10-Typing - Text-1		2012-07-10 09:23:30.621000
	Edit pad (rev 1060)		charles	cv410	XVal Session 10	1	XVal Session 10-Typing - Text-1		2012-07-10 09:23:30.766000
	Edit pad (rev 1061)		Xing	cv400	XVal Session 10	1	XVal Session 10-Typing - Text-1		2012-07-10 09:23:31.122000
	Edit pad (rev 1062)		Xing	cv400	XVal Session 10	1	XVal Session 10-Typing - Text-1		2012-07-10 09:23:31.621000
	Edit pad (rev 1063)		charles	cv410	XVal Session 10	1	XVal Session 10-Typing - Text-1		2012-07-10 09:23:31.828000
	Edit pad (rev 1064)		Xing	cv400	XVal Session 10	1	XVal Session 10-Typing - Text-1		2012-07-10 09:23:32.123000
	Edit pad (rev 1065)		charles	cv410	XVal Session 10	1	XVal Session 10-Typing - Text-1		2012-07-10 09:23:32.330000
	Edit pad (rev 1066)		Xing	cv400	XVal Session 10	1	XVal Session 10-Typing - Text-1		2012-07-10 09:23:32.622000
	Edit pad (rev 1067)		Xing	cv400	XVal Session 10	1	XVal Session 10-Typing - Text-1		2012-07-10 09:23:33.122000
	Edit pad (rev 1068)		Xing	cv400	XVal Session 10	1	XVal Session 10-Typing - Text-1		2012-07-10 09:23:33.624000
	Edit pad (rev 1069)		charles	cv410	XVal Session 10	1	XVal Session 10-Typing - Text-1		2012-07-10 09:23:34.792000
	Edit pad (rev 1070)		charles	cv410	XVal Session 10	1	XVal Session 10-Typing - Text-1		2012-07-10 09:23:35.297000
	Edit pad (rev 1071)		charles	cv410	XVal Session 10	1	XVal Session 10-Typing - Text-1		2012-07-10 09:23:35.798000
	Edit pad (rev 1072)		charles	cv410	XVal Session 10	1	XVal Session 10-Typing - Text-1		2012-07-10 09:23:36.431000
	Edit pad (rev 1073)		charles	cv410	XVal Session 10	1	XVal Session 10-Typing - Text-1		2012-07-10 09:23:36.940000
	Edit pad (rev 1074)		charles	cv410	XVal Session 10	1	XVal Session 10-Typing - Text-1		2012-07-10 09:23:37.440000
	Edit pad (rev 1075)		Xing	cv400	XVal Session 10	1	XVal Session 10-Typing - Text-1		2012-07-10 09:23:38.190000
	Edit pad (rev 1076)		charles	cv410	XVal Session 10	1	XVal Session 10-Typing - Text-1		2012-07-10 09:23:38.316000
	Edit pad (rev 1077)		charles	cv410	XVal Session 10	1	XVal Session 10-Typing - Text-1		2012-07-10 09:23:38.830000
	Edit pad (rev 1078)		charles	cv410	XVal Session 10	1	XVal Session 10-Typing - Text-1		2012-07-10 09:23:39.330000
	Edit pad (rev 1079)		charles	cv410	XVal Session 10	1	XVal Session 10-Typing - Text-1		2012-07-10 09:23:39.830000
	Edit pad (rev 1080)		Dan	cv401	XVal Session 10	1	XVal Session 10-Typing - Text-1		2012-07-10 09:23:40.031000
	Edit pad (rev 1081)		charles	cv410	XVal Session 10	1	XVal Session 10-Typing - Text-1		2012-07-10 09:23:40.338000
	Edit pad (rev 1082)		Xing	cv400	XVal Session 10	1	XVal Session 10-Typing - Text-1		2012-07-10 09:23:40.756000
	Edit pad (rev 1083)		charles	cv410	XVal Session 10	1	XVal Session 10-Typing - Text-1		2012-07-10 09:23:40.844000
	Edit pad (rev 1084)		charles	cv410	XVal Session 10	1	XVal Session 10-Typing - Text-1		2012-07-10 09:23:41.351000
	Edit pad (rev 1085)		charles	cv410	XVal Session 10	1	XVal Session 10-Typing - Text-1		2012-07-10 09:23:41.861000
	Edit pad (rev 1086)		Xing	cv400	XVal Session 10	1	XVal Session 10-Typing - Text-1		2012-07-10 09:23:42.224000
	Edit pad (rev 1087)		charles	cv410	XVal Session 10	1	XVal Session 10-Typing - Text-1		2012-07-10 09:23:42.359000
	Edit pad (rev 1088)		Xing	cv400	XVal Session 10	1	XVal Session 10-Typing - Text-1		2012-07-10 09:23:42.723000
	Edit pad (rev 1089)		Dan	cv401	XVal Session 10	1	XVal Session 10-Typing - Text-1		2012-07-10 09:23:42.725000
	Edit pad (rev 1090)		charles	cv410	XVal Session 10	1	XVal Session 10-Typing - Text-1		2012-07-10 09:23:42.860000
	Edit pad (rev 1091)		Xing	cv400	XVal Session 10	1	XVal Session 10-Typing - Text-1		2012-07-10 09:23:43.230000
	Edit pad (rev 1092)		Dan	cv401	XVal Session 10	1	XVal Session 10-Typing - Text-1		2012-07-10 09:23:43.232000
	Edit pad (rev 1093)		sean	cv372	XVal Session 10	1	XVal Session 10-Typing - Text-1		2012-07-10 09:23:43.334000
	Edit pad (rev 1094)		sean	cv372	XVal Session 10	1	XVal Session 10-Typing - Text-1		2012-07-10 09:23:43.838000
	Edit pad (rev 1095)		charles	cv410	XVal Session 10	1	XVal Session 10-Typing - Text-1		2012-07-10 09:23:44.088000
	Edit pad (rev 1096)		sean	cv372	XVal Session 10	1	XVal Session 10-Typing - Text-1		2012-07-10 09:23:44.344000
	Edit pad (rev 1097)		Xing	cv400	XVal Session 10	1	XVal Session 10-Typing - Text-1		2012-07-10 09:23:44.346000
	Edit pad (rev 1098)		Dan	cv401	XVal Session 10	1	XVal Session 10-Typing - Text-1		2012-07-10 09:23:44.487000
	Edit pad (rev 1099)		Xing	cv400	XVal Session 10	1	XVal Session 10-Typing - Text-1		2012-07-10 09:23:44.847000
	Edit pad (rev 1100)		sean	cv372	XVal Session 10	1	XVal Session 10-Typing - Text-1		2012-07-10 09:23:44.861000
	Edit pad (rev 1101)		Dan	cv401	XVal Session 10	1	XVal Session 10-Typing - Text-1		2012-07-10 09:23:44.994000
	Edit pad (rev 1102)		Xing	cv400	XVal Session 10	1	XVal Session 10-Typing - Text-1		2012-07-10 09:23:45.356000
	Edit pad (rev 1103)		sean	cv372	XVal Session 10	1	XVal Session 10-Typing - Text-1		2012-07-10 09:23:45.367000
	Edit pad (rev 1104)		sean	cv372	XVal Session 10	1	XVal Session 10-Typing - Text-1		2012-07-10 09:23:45.873000
	Edit pad (rev 1105)		Xing	cv400	XVal Session 10	1	XVal Session 10-Typing - Text-1		2012-07-10 09:23:45.897000
	Edit pad (rev 1106)		charles	cv410	XVal Session 10	1	XVal Session 10-Typing - Text-1		2012-07-10 09:23:46.135000
	Edit pad (rev 1107)		sean	cv372	XVal Session 10	1	XVal Session 10-Typing - Text-1		2012-07-10 09:23:46.383000
	Edit pad (rev 1108)		Xing	cv400	XVal Session 10	1	XVal Session 10-Typing - Text-1		2012-07-10 09:23:46.404000
	Edit pad (rev 1109)		charles	cv410	XVal Session 10	1	XVal Session 10-Typing - Text-1		2012-07-10 09:23:46.643000
	Edit pad (rev 1110)		sean	cv372	XVal Session 10	1	XVal Session 10-Typing - Text-1		2012-07-10 09:23:46.883000
	Edit pad (rev 1111)		Xing	cv400	XVal Session 10	1	XVal Session 10-Typing - Text-1		2012-07-10 09:23:46.903000
	Edit pad (rev 1112)		charles	cv410	XVal Session 10	1	XVal Session 10-Typing - Text-1		2012-07-10 09:23:47.143000
	Edit pad (rev 1113)		sean	cv372	XVal Session 10	1	XVal Session 10-Typing - Text-1		2012-07-10 09:23:47.388000
	Edit pad (rev 1114)		Xing	cv400	XVal Session 10	1	XVal Session 10-Typing - Text-1		2012-07-10 09:23:47.404000
	Edit pad (rev 1115)		charles	cv410	XVal Session 10	1	XVal Session 10-Typing - Text-1		2012-07-10 09:23:47.643000
	Edit pad (rev 1116)		sean	cv372	XVal Session 10	1	XVal Session 10-Typing - Text-1		2012-07-10 09:23:47.898000
	Edit pad (rev 1117)		Xing	cv400	XVal Session 10	1	XVal Session 10-Typing - Text-1		2012-07-10 09:23:47.902000
	Edit pad (rev 1118)		sean	cv372	XVal Session 10	1	XVal Session 10-Typing - Text-1		2012-07-10 09:23:48.398000
	Edit pad (rev 1119)		charles	cv410	XVal Session 10	1	XVal Session 10-Typing - Text-1		2012-07-10 09:23:48.557000
	Edit pad (rev 1120)		Xing	cv400	XVal Session 10	1	XVal Session 10-Typing - Text-1		2012-07-10 09:23:48.652000
	Edit pad (rev 1121)		sean	cv372	XVal Session 10	1	XVal Session 10-Typing - Text-1		2012-07-10 09:23:48.899000
	Edit pad (rev 1122)		charles	cv410	XVal Session 10	1	XVal Session 10-Typing - Text-1		2012-07-10 09:23:49.145000
	Edit pad (rev 1123)		Xing	cv400	XVal Session 10	1	XVal Session 10-Typing - Text-1		2012-07-10 09:23:49.154000
	Edit pad (rev 1124)		sean	cv372	XVal Session 10	1	XVal Session 10-Typing - Text-1		2012-07-10 09:23:49.399000
	Edit pad (rev 1125)		Xing	cv400	XVal Session 10	1	XVal Session 10-Typing - Text-1		2012-07-10 09:23:49.654000
	Edit pad (rev 1126)		charles	cv410	XVal Session 10	1	XVal Session 10-Typing - Text-1		2012-07-10 09:23:49.903000
	Edit pad (rev 1127)		Xing	cv400	XVal Session 10	1	XVal Session 10-Typing - Text-1		2012-07-10 09:23:50.154000
	Edit pad (rev 1128)		charles	cv410	XVal Session 10	1	XVal Session 10-Typing - Text-1		2012-07-10 09:23:50.408000
	Edit pad (rev 1129)		charles	cv410	XVal Session 10	1	XVal Session 10-Typing - Text-1		2012-07-10 09:23:50.909000
	Edit pad (rev 1130)		Xing	cv400	XVal Session 10	1	XVal Session 10-Typing - Text-1		2012-07-10 09:23:51.144000
	Edit pad (rev 1131)		Xing	cv400	XVal Session 10	1	XVal Session 10-Typing - Text-1		2012-07-10 09:23:51.654000
	Edit pad (rev 1132)		Xing	cv400	XVal Session 10	1	XVal Session 10-Typing - Text-1		2012-07-10 09:23:52.154000
	Edit pad (rev 1133)		Xing	cv400	XVal Session 10	1	XVal Session 10-Typing - Text-1		2012-07-10 09:23:52.654000
	Edit pad (rev 1134)		Xing	cv400	XVal Session 10	1	XVal Session 10-Typing - Text-1		2012-07-10 09:23:53.368000
	Edit pad (rev 1135)		charles	cv410	XVal Session 10	1	XVal Session 10-Typing - Text-1		2012-07-10 09:23:53.650000
	Edit pad (rev 1136)		Xing	cv400	XVal Session 10	1	XVal Session 10-Typing - Text-1		2012-07-10 09:23:53.874000
	Edit pad (rev 1137)		charles	cv410	XVal Session 10	1	XVal Session 10-Typing - Text-1		2012-07-10 09:23:54.159000
	Edit pad (rev 1138)		Xing	cv400	XVal Session 10	1	XVal Session 10-Typing - Text-1		2012-07-10 09:23:54.372000
	Edit pad (rev 1139)		charles	cv410	XVal Session 10	1	XVal Session 10-Typing - Text-1		2012-07-10 09:23:54.658000
	Edit pad (rev 1140)		Xing	cv400	XVal Session 10	1	XVal Session 10-Typing - Text-1		2012-07-10 09:23:54.872000
	Edit pad (rev 1141)		charles	cv410	XVal Session 10	1	XVal Session 10-Typing - Text-1		2012-07-10 09:23:55.158000
	Edit pad (rev 1142)		Xing	cv400	XVal Session 10	1	XVal Session 10-Typing - Text-1		2012-07-10 09:23:55.629000
	Edit pad (rev 1143)		charles	cv410	XVal Session 10	1	XVal Session 10-Typing - Text-1		2012-07-10 09:23:55.664000
	Edit pad (rev 1144)		Xing	cv400	XVal Session 10	1	XVal Session 10-Typing - Text-1		2012-07-10 09:23:56.129000
	Edit pad (rev 1145)		charles	cv410	XVal Session 10	1	XVal Session 10-Typing - Text-1		2012-07-10 09:23:56.175000
	Edit pad (rev 1146)		Xing	cv400	XVal Session 10	1	XVal Session 10-Typing - Text-1		2012-07-10 09:23:56.638000
	Edit pad (rev 1147)		charles	cv410	XVal Session 10	1	XVal Session 10-Typing - Text-1		2012-07-10 09:23:57.684000
	Edit pad (rev 1148)		Xing	cv400	XVal Session 10	1	XVal Session 10-Typing - Text-1		2012-07-10 09:23:57.965000
	Edit pad (rev 1149)		charles	cv410	XVal Session 10	1	XVal Session 10-Typing - Text-1		2012-07-10 09:23:58.191000
	Edit pad (rev 1150)		charles	cv410	XVal Session 10	1	XVal Session 10-Typing - Text-1		2012-07-10 09:23:58.690000
	Edit pad (rev 1151)		charles	cv410	XVal Session 10	1	XVal Session 10-Typing - Text-1		2012-07-10 09:23:59.192000
	Edit pad (rev 1152)		Xing	cv400	XVal Session 10	1	XVal Session 10-Typing - Text-1		2012-07-10 09:23:59.536000
	Edit pad (rev 1153)		Xing	cv400	XVal Session 10	1	XVal Session 10-Typing - Text-1		2012-07-10 09:24:00.044000
	Edit pad (rev 1154)		charles	cv410	XVal Session 10	1	XVal Session 10-Typing - Text-1		2012-07-10 09:24:00.273000
	Edit pad (rev 1155)		Xing	cv400	XVal Session 10	1	XVal Session 10-Typing - Text-1		2012-07-10 09:24:00.571000
	Edit pad (rev 1156)		Xing	cv400	XVal Session 10	1	XVal Session 10-Typing - Text-1		2012-07-10 09:24:01.075000
	Edit pad (rev 1157)		Xing	cv400	XVal Session 10	1	XVal Session 10-Typing - Text-1		2012-07-10 09:24:01.982000
	Edit pad (rev 1158)		Xing	cv400	XVal Session 10	1	XVal Session 10-Typing - Text-1		2012-07-10 09:24:02.481000
	Edit pad (rev 1159)		Xing	cv400	XVal Session 10	1	XVal Session 10-Typing - Text-1		2012-07-10 09:24:02.981000
	Edit pad (rev 1160)		Xing	cv400	XVal Session 10	1	XVal Session 10-Typing - Text-1		2012-07-10 09:24:03.481000
	Edit pad (rev 1161)		Xing	cv400	XVal Session 10	1	XVal Session 10-Typing - Text-1		2012-07-10 09:24:03.982000
	Edit pad (rev 1162)		Xing	cv400	XVal Session 10	1	XVal Session 10-Typing - Text-1		2012-07-10 09:24:04.481000
	Edit pad (rev 1163)		Xing	cv400	XVal Session 10	1	XVal Session 10-Typing - Text-1		2012-07-10 09:24:04.981000
	Edit pad (rev 1164)		Xing	cv400	XVal Session 10	1	XVal Session 10-Typing - Text-1		2012-07-10 09:24:05.481000
	Edit pad (rev 1165)		charles	cv410	XVal Session 10	1	XVal Session 10-Typing - Text-1		2012-07-10 09:24:05.654000
	Edit pad (rev 1166)		Xing	cv400	XVal Session 10	1	XVal Session 10-Typing - Text-1		2012-07-10 09:24:05.981000
	Edit pad (rev 1167)		charles	cv410	XVal Session 10	1	XVal Session 10-Typing - Text-1		2012-07-10 09:24:06.157000
	Edit pad (rev 1168)		Xing	cv400	XVal Session 10	1	XVal Session 10-Typing - Text-1		2012-07-10 09:24:06.483000
	Edit pad (rev 1169)		Xing	cv400	XVal Session 10	1	XVal Session 10-Typing - Text-1		2012-07-10 09:24:06.982000
	Edit pad (rev 1170)		Xing	cv400	XVal Session 10	1	XVal Session 10-Typing - Text-1		2012-07-10 09:24:07.486000
	Edit pad (rev 1171)		Xing	cv400	XVal Session 10	1	XVal Session 10-Typing - Text-1		2012-07-10 09:24:07.997000
	Edit pad (rev 1172)		Xing	cv400	XVal Session 10	1	XVal Session 10-Typing - Text-1		2012-07-10 09:24:08.497000
	Edit pad (rev 1173)		sean	cv372	XVal Session 10	1	XVal Session 10-Typing - Text-1		2012-07-10 09:24:08.888000
	Edit pad (rev 1174)		Xing	cv400	XVal Session 10	1	XVal Session 10-Typing - Text-1		2012-07-10 09:24:09.007000
	Edit pad (rev 1175)		Xing	cv400	XVal Session 10	1	XVal Session 10-Typing - Text-1		2012-07-10 09:24:09.567000
	Edit pad (rev 1176)		Xing	cv400	XVal Session 10	1	XVal Session 10-Typing - Text-1		2012-07-10 09:24:10.012000
	Edit pad (rev 1177)		charles	cv410	XVal Session 10	1	XVal Session 10-Typing - Text-1		2012-07-10 09:24:10.041000
	Edit pad (rev 1178)		Xing	cv400	XVal Session 10	1	XVal Session 10-Typing - Text-1		2012-07-10 09:24:10.513000
	Edit pad (rev 1179)		charles	cv410	XVal Session 10	1	XVal Session 10-Typing - Text-1		2012-07-10 09:24:10.735000
11778	Load Instructions			cv047	XVal Session 10	1	XVal Session 10-Typing - Numbers-1	192.54.222.3	2012-07-10 09:24:11
11779	Load Instructions			cv049	XVal Session 10	1	XVal Session 10-Typing - Numbers-1	192.54.222.3	2012-07-10 09:24:11
11780	Load Instructions			cv048	XVal Session 10	1	XVal Session 10-Typing - Numbers-1	192.54.222.3	2012-07-10 09:24:11
11781	Load Instructions			cv046	XVal Session 10	1	XVal Session 10-Typing - Numbers-1	192.54.222.3	2012-07-10 09:24:11
	Edit pad (rev 1180)		Xing	cv400	XVal Session 10	1	XVal Session 10-Typing - Text-1		2012-07-10 09:24:11.012000
11789	Load Workspace			cv047	XVal Session 10	1	XVal Session 10-Typing - Numbers-1	192.54.222.3	2012-07-10 09:24:41
11790	Load Workspace			cv049	XVal Session 10	1	XVal Session 10-Typing - Numbers-1	192.54.222.3	2012-07-10 09:24:41
11791	Load Workspace			cv048	XVal Session 10	1	XVal Session 10-Typing - Numbers-1	192.54.222.3	2012-07-10 09:24:41
11792	Load Workspace			cv046	XVal Session 10	1	XVal Session 10-Typing - Numbers-1	192.54.222.3	2012-07-10 09:24:41
	Edit pad (rev 0)		sean	cv372	XVal Session 10	1	XVal Session 10-Typing - Numbers-1		2012-07-10 09:24:51.410000
	Edit pad (rev 1)		sean	cv372	XVal Session 10	1	XVal Session 10-Typing - Numbers-1		2012-07-10 09:24:51.914000
	Edit pad (rev 2)		charles	cv410	XVal Session 10	1	XVal Session 10-Typing - Numbers-1		2012-07-10 09:24:51.930000
	Edit pad (rev 3)		sean	cv372	XVal Session 10	1	XVal Session 10-Typing - Numbers-1		2012-07-10 09:24:52.414000
	Edit pad (rev 4)		charles	cv410	XVal Session 10	1	XVal Session 10-Typing - Numbers-1		2012-07-10 09:24:52.504000
	Edit pad (rev 5)		sean	cv372	XVal Session 10	1	XVal Session 10-Typing - Numbers-1		2012-07-10 09:24:53.085000
	Edit pad (rev 6)		charles	cv410	XVal Session 10	1	XVal Session 10-Typing - Numbers-1		2012-07-10 09:24:53.976000
	Edit pad (rev 7)		charles	cv410	XVal Session 10	1	XVal Session 10-Typing - Numbers-1		2012-07-10 09:24:54.487000
	Edit pad (rev 8)		sean	cv372	XVal Session 10	1	XVal Session 10-Typing - Numbers-1		2012-07-10 09:24:55.225000
	Edit pad (rev 9)		sean	cv372	XVal Session 10	1	XVal Session 10-Typing - Numbers-1		2012-07-10 09:24:55.841000
	Edit pad (rev 10)		sean	cv372	XVal Session 10	1	XVal Session 10-Typing - Numbers-1		2012-07-10 09:24:56.811000
	Edit pad (rev 11)		sean	cv372	XVal Session 10	1	XVal Session 10-Typing - Numbers-1		2012-07-10 09:24:57.369000
	Edit pad (rev 12)		sean	cv372	XVal Session 10	1	XVal Session 10-Typing - Numbers-1		2012-07-10 09:24:57.971000
	Edit pad (rev 13)		sean	cv372	XVal Session 10	1	XVal Session 10-Typing - Numbers-1		2012-07-10 09:24:58.476000
	Edit pad (rev 14)		Xing	cv400	XVal Session 10	1	XVal Session 10-Typing - Numbers-1		2012-07-10 09:24:58.793000
	Edit pad (rev 15)		sean	cv372	XVal Session 10	1	XVal Session 10-Typing - Numbers-1		2012-07-10 09:24:58.976000
	Edit pad (rev 16)		charles	cv410	XVal Session 10	1	XVal Session 10-Typing - Numbers-1		2012-07-10 09:24:59.482000
	Edit pad (rev 17)		Xing	cv400	XVal Session 10	1	XVal Session 10-Typing - Numbers-1		2012-07-10 09:24:59.833000
	Edit pad (rev 18)		sean	cv372	XVal Session 10	1	XVal Session 10-Typing - Numbers-1		2012-07-10 09:24:59.912000
	Edit pad (rev 19)		charles	cv410	XVal Session 10	1	XVal Session 10-Typing - Numbers-1		2012-07-10 09:24:59.985000
	Edit pad (rev 20)		sean	cv372	XVal Session 10	1	XVal Session 10-Typing - Numbers-1		2012-07-10 09:25:01.949000
	Edit pad (rev 21)		charles	cv410	XVal Session 10	1	XVal Session 10-Typing - Numbers-1		2012-07-10 09:25:02.566000
	Edit pad (rev 22)		Xing	cv400	XVal Session 10	1	XVal Session 10-Typing - Numbers-1		2012-07-10 09:25:02.640000
	Edit pad (rev 23)		sean	cv372	XVal Session 10	1	XVal Session 10-Typing - Numbers-1		2012-07-10 09:25:02.925000
	Edit pad (rev 24)		Xing	cv400	XVal Session 10	1	XVal Session 10-Typing - Numbers-1		2012-07-10 09:25:03.154000
	Edit pad (rev 25)		sean	cv372	XVal Session 10	1	XVal Session 10-Typing - Numbers-1		2012-07-10 09:25:03.429000
	Edit pad (rev 26)		Xing	cv400	XVal Session 10	1	XVal Session 10-Typing - Numbers-1		2012-07-10 09:25:03.653000
	Edit pad (rev 27)		sean	cv372	XVal Session 10	1	XVal Session 10-Typing - Numbers-1		2012-07-10 09:25:04.035000
	Edit pad (rev 28)		sean	cv372	XVal Session 10	1	XVal Session 10-Typing - Numbers-1		2012-07-10 09:25:04.460000
	Edit pad (rev 29)		sean	cv372	XVal Session 10	1	XVal Session 10-Typing - Numbers-1		2012-07-10 09:25:04.961000
	Edit pad (rev 30)		sean	cv372	XVal Session 10	1	XVal Session 10-Typing - Numbers-1		2012-07-10 09:25:05.675000
	Edit pad (rev 31)		sean	cv372	XVal Session 10	1	XVal Session 10-Typing - Numbers-1		2012-07-10 09:25:07.098000
	Edit pad (rev 32)		Xing	cv400	XVal Session 10	1	XVal Session 10-Typing - Numbers-1		2012-07-10 09:25:07.381000
	Edit pad (rev 33)		sean	cv372	XVal Session 10	1	XVal Session 10-Typing - Numbers-1		2012-07-10 09:25:07.602000
	Edit pad (rev 34)		sean	cv372	XVal Session 10	1	XVal Session 10-Typing - Numbers-1		2012-07-10 09:25:08.322000
	Edit pad (rev 35)		Xing	cv400	XVal Session 10	1	XVal Session 10-Typing - Numbers-1		2012-07-10 09:25:08.346000
	Edit pad (rev 36)		sean	cv372	XVal Session 10	1	XVal Session 10-Typing - Numbers-1		2012-07-10 09:25:08.889000
	Edit pad (rev 37)		Xing	cv400	XVal Session 10	1	XVal Session 10-Typing - Numbers-1		2012-07-10 09:25:09.337000
	Edit pad (rev 38)		sean	cv372	XVal Session 10	1	XVal Session 10-Typing - Numbers-1		2012-07-10 09:25:09.391000
	Edit pad (rev 39)		sean	cv372	XVal Session 10	1	XVal Session 10-Typing - Numbers-1		2012-07-10 09:25:09.903000
	Edit pad (rev 40)		Dan	cv401	XVal Session 10	1	XVal Session 10-Typing - Numbers-1		2012-07-10 09:25:10.170000
	Edit pad (rev 41)		charles	cv410	XVal Session 10	1	XVal Session 10-Typing - Numbers-1		2012-07-10 09:25:10.246000
	Edit pad (rev 42)		Xing	cv400	XVal Session 10	1	XVal Session 10-Typing - Numbers-1		2012-07-10 09:25:10.745000
	Edit pad (rev 43)		charles	cv410	XVal Session 10	1	XVal Session 10-Typing - Numbers-1		2012-07-10 09:25:11.175000
	Edit pad (rev 44)		Dan	cv401	XVal Session 10	1	XVal Session 10-Typing - Numbers-1		2012-07-10 09:25:11.550000
	Edit pad (rev 45)		Dan	cv401	XVal Session 10	1	XVal Session 10-Typing - Numbers-1		2012-07-10 09:25:12.865000
	Edit pad (rev 46)		charles	cv410	XVal Session 10	1	XVal Session 10-Typing - Numbers-1		2012-07-10 09:25:13.379000
	Edit pad (rev 47)		charles	cv410	XVal Session 10	1	XVal Session 10-Typing - Numbers-1		2012-07-10 09:25:13.878000
	Edit pad (rev 48)		Dan	cv401	XVal Session 10	1	XVal Session 10-Typing - Numbers-1		2012-07-10 09:25:14.293000
	Edit pad (rev 49)		sean	cv372	XVal Session 10	1	XVal Session 10-Typing - Numbers-1		2012-07-10 09:25:14.787000
	Edit pad (rev 50)		sean	cv372	XVal Session 10	1	XVal Session 10-Typing - Numbers-1		2012-07-10 09:25:15.669000
	Edit pad (rev 51)		Xing	cv400	XVal Session 10	1	XVal Session 10-Typing - Numbers-1		2012-07-10 09:25:17.559000
	Edit pad (rev 52)		sean	cv372	XVal Session 10	1	XVal Session 10-Typing - Numbers-1		2012-07-10 09:25:17.577000
	Edit pad (rev 53)		sean	cv372	XVal Session 10	1	XVal Session 10-Typing - Numbers-1		2012-07-10 09:25:18.103000
	Edit pad (rev 54)		sean	cv372	XVal Session 10	1	XVal Session 10-Typing - Numbers-1		2012-07-10 09:25:18.602000
	Edit pad (rev 55)		sean	cv372	XVal Session 10	1	XVal Session 10-Typing - Numbers-1		2012-07-10 09:25:19.842000
	Edit pad (rev 56)		Xing	cv400	XVal Session 10	1	XVal Session 10-Typing - Numbers-1		2012-07-10 09:25:20.576000
	Edit pad (rev 57)		sean	cv372	XVal Session 10	1	XVal Session 10-Typing - Numbers-1		2012-07-10 09:25:20.650000
	Edit pad (rev 58)		sean	cv372	XVal Session 10	1	XVal Session 10-Typing - Numbers-1		2012-07-10 09:25:21.150000
	Edit pad (rev 59)		charles	cv410	XVal Session 10	1	XVal Session 10-Typing - Numbers-1		2012-07-10 09:25:21.204000
	Edit pad (rev 60)		Xing	cv400	XVal Session 10	1	XVal Session 10-Typing - Numbers-1		2012-07-10 09:25:21.206000
	Edit pad (rev 61)		sean	cv372	XVal Session 10	1	XVal Session 10-Typing - Numbers-1		2012-07-10 09:25:21.653000
	Edit pad (rev 62)		Xing	cv400	XVal Session 10	1	XVal Session 10-Typing - Numbers-1		2012-07-10 09:25:21.718000
	Edit pad (rev 63)		charles	cv410	XVal Session 10	1	XVal Session 10-Typing - Numbers-1		2012-07-10 09:25:21.724000
	Edit pad (rev 64)		sean	cv372	XVal Session 10	1	XVal Session 10-Typing - Numbers-1		2012-07-10 09:25:22.164000
	Edit pad (rev 65)		Xing	cv400	XVal Session 10	1	XVal Session 10-Typing - Numbers-1		2012-07-10 09:25:22.623000
	Edit pad (rev 66)		sean	cv372	XVal Session 10	1	XVal Session 10-Typing - Numbers-1		2012-07-10 09:25:22.661000
	Edit pad (rev 67)		sean	cv372	XVal Session 10	1	XVal Session 10-Typing - Numbers-1		2012-07-10 09:25:23.929000
	Edit pad (rev 68)		sean	cv372	XVal Session 10	1	XVal Session 10-Typing - Numbers-1		2012-07-10 09:25:24.430000
	Edit pad (rev 69)		sean	cv372	XVal Session 10	1	XVal Session 10-Typing - Numbers-1		2012-07-10 09:25:24.930000
	Edit pad (rev 70)		Dan	cv401	XVal Session 10	1	XVal Session 10-Typing - Numbers-1		2012-07-10 09:25:25.083000
	Edit pad (rev 71)		sean	cv372	XVal Session 10	1	XVal Session 10-Typing - Numbers-1		2012-07-10 09:25:25.849000
	Edit pad (rev 72)		sean	cv372	XVal Session 10	1	XVal Session 10-Typing - Numbers-1		2012-07-10 09:25:26.352000
	Edit pad (rev 73)		Dan	cv401	XVal Session 10	1	XVal Session 10-Typing - Numbers-1		2012-07-10 09:25:26.662000
	Edit pad (rev 74)		Xing	cv400	XVal Session 10	1	XVal Session 10-Typing - Numbers-1		2012-07-10 09:25:26.890000
	Edit pad (rev 75)		Dan	cv401	XVal Session 10	1	XVal Session 10-Typing - Numbers-1		2012-07-10 09:25:27.168000
	Edit pad (rev 76)		charles	cv410	XVal Session 10	1	XVal Session 10-Typing - Numbers-1		2012-07-10 09:25:27.567000
	Edit pad (rev 77)		sean	cv372	XVal Session 10	1	XVal Session 10-Typing - Numbers-1		2012-07-10 09:25:27.683000
	Edit pad (rev 78)		Xing	cv400	XVal Session 10	1	XVal Session 10-Typing - Numbers-1		2012-07-10 09:25:27.685000
	Edit pad (rev 79)		charles	cv410	XVal Session 10	1	XVal Session 10-Typing - Numbers-1		2012-07-10 09:25:28.080000
	Edit pad (rev 80)		Dan	cv401	XVal Session 10	1	XVal Session 10-Typing - Numbers-1		2012-07-10 09:25:28.120000
	Edit pad (rev 81)		charles	cv410	XVal Session 10	1	XVal Session 10-Typing - Numbers-1		2012-07-10 09:25:28.625000
	Edit pad (rev 82)		sean	cv372	XVal Session 10	1	XVal Session 10-Typing - Numbers-1		2012-07-10 09:25:28.716000
	Edit pad (rev 83)		charles	cv410	XVal Session 10	1	XVal Session 10-Typing - Numbers-1		2012-07-10 09:25:29.128000
	Edit pad (rev 84)		sean	cv372	XVal Session 10	1	XVal Session 10-Typing - Numbers-1		2012-07-10 09:25:29.233000
	Edit pad (rev 85)		charles	cv410	XVal Session 10	1	XVal Session 10-Typing - Numbers-1		2012-07-10 09:25:29.628000
	Edit pad (rev 86)		sean	cv372	XVal Session 10	1	XVal Session 10-Typing - Numbers-1		2012-07-10 09:25:29.745000
	Edit pad (rev 87)		sean	cv372	XVal Session 10	1	XVal Session 10-Typing - Numbers-1		2012-07-10 09:25:30.257000
	Edit pad (rev 88)		sean	cv372	XVal Session 10	1	XVal Session 10-Typing - Numbers-1		2012-07-10 09:25:30.763000
	Edit pad (rev 89)		Xing	cv400	XVal Session 10	1	XVal Session 10-Typing - Numbers-1		2012-07-10 09:25:30.811000
	Edit pad (rev 90)		sean	cv372	XVal Session 10	1	XVal Session 10-Typing - Numbers-1		2012-07-10 09:25:31.545000
	Edit pad (rev 91)		charles	cv410	XVal Session 10	1	XVal Session 10-Typing - Numbers-1		2012-07-10 09:25:31.565000
	Edit pad (rev 92)		charles	cv410	XVal Session 10	1	XVal Session 10-Typing - Numbers-1		2012-07-10 09:25:32.065000
	Edit pad (rev 93)		Dan	cv401	XVal Session 10	1	XVal Session 10-Typing - Numbers-1		2012-07-10 09:25:32.166000
	Edit pad (rev 94)		Xing	cv400	XVal Session 10	1	XVal Session 10-Typing - Numbers-1		2012-07-10 09:25:32.173000
	Edit pad (rev 95)		sean	cv372	XVal Session 10	1	XVal Session 10-Typing - Numbers-1		2012-07-10 09:25:32.190000
	Edit pad (rev 96)		charles	cv410	XVal Session 10	1	XVal Session 10-Typing - Numbers-1		2012-07-10 09:25:32.565000
	Edit pad (rev 97)		Xing	cv400	XVal Session 10	1	XVal Session 10-Typing - Numbers-1		2012-07-10 09:25:32.677000
	Edit pad (rev 98)		sean	cv372	XVal Session 10	1	XVal Session 10-Typing - Numbers-1		2012-07-10 09:25:32.689000
	Edit pad (rev 99)		Dan	cv401	XVal Session 10	1	XVal Session 10-Typing - Numbers-1		2012-07-10 09:25:33.180000
	Edit pad (rev 100)		sean	cv372	XVal Session 10	1	XVal Session 10-Typing - Numbers-1		2012-07-10 09:25:33.198000
	Edit pad (rev 101)		Xing	cv400	XVal Session 10	1	XVal Session 10-Typing - Numbers-1		2012-07-10 09:25:33.472000
	Edit pad (rev 102)		sean	cv372	XVal Session 10	1	XVal Session 10-Typing - Numbers-1		2012-07-10 09:25:33.709000
	Edit pad (rev 103)		charles	cv410	XVal Session 10	1	XVal Session 10-Typing - Numbers-1		2012-07-10 09:25:34.234000
	Edit pad (rev 104)		sean	cv372	XVal Session 10	1	XVal Session 10-Typing - Numbers-1		2012-07-10 09:25:34.354000
	Edit pad (rev 105)		Dan	cv401	XVal Session 10	1	XVal Session 10-Typing - Numbers-1		2012-07-10 09:25:34.529000
	Edit pad (rev 106)		sean	cv372	XVal Session 10	1	XVal Session 10-Typing - Numbers-1		2012-07-10 09:25:34.856000
	Edit pad (rev 107)		sean	cv372	XVal Session 10	1	XVal Session 10-Typing - Numbers-1		2012-07-10 09:25:35.368000
	Edit pad (rev 108)		Xing	cv400	XVal Session 10	1	XVal Session 10-Typing - Numbers-1		2012-07-10 09:25:35.465000
	Edit pad (rev 109)		charles	cv410	XVal Session 10	1	XVal Session 10-Typing - Numbers-1		2012-07-10 09:25:35.791000
	Edit pad (rev 110)		Xing	cv400	XVal Session 10	1	XVal Session 10-Typing - Numbers-1		2012-07-10 09:25:35.917000
	Edit pad (rev 111)		sean	cv372	XVal Session 10	1	XVal Session 10-Typing - Numbers-1		2012-07-10 09:25:36.283000
	Edit pad (rev 112)		charles	cv410	XVal Session 10	1	XVal Session 10-Typing - Numbers-1		2012-07-10 09:25:36.298000
	Edit pad (rev 113)		Dan	cv401	XVal Session 10	1	XVal Session 10-Typing - Numbers-1		2012-07-10 09:25:36.338000
	Edit pad (rev 114)		Xing	cv400	XVal Session 10	1	XVal Session 10-Typing - Numbers-1		2012-07-10 09:25:36.417000
	Edit pad (rev 115)		sean	cv372	XVal Session 10	1	XVal Session 10-Typing - Numbers-1		2012-07-10 09:25:36.794000
	Edit pad (rev 116)		charles	cv410	XVal Session 10	1	XVal Session 10-Typing - Numbers-1		2012-07-10 09:25:36.799000
	Edit pad (rev 117)		sean	cv372	XVal Session 10	1	XVal Session 10-Typing - Numbers-1		2012-07-10 09:25:37.651000
	Edit pad (rev 118)		sean	cv372	XVal Session 10	1	XVal Session 10-Typing - Numbers-1		2012-07-10 09:25:38.164000
	Edit pad (rev 119)		Dan	cv401	XVal Session 10	1	XVal Session 10-Typing - Numbers-1		2012-07-10 09:25:38.195000
	Edit pad (rev 120)		Xing	cv400	XVal Session 10	1	XVal Session 10-Typing - Numbers-1		2012-07-10 09:25:38.630000
	Edit pad (rev 121)		sean	cv372	XVal Session 10	1	XVal Session 10-Typing - Numbers-1		2012-07-10 09:25:38.664000
	Edit pad (rev 122)		sean	cv372	XVal Session 10	1	XVal Session 10-Typing - Numbers-1		2012-07-10 09:25:39.242000
	Edit pad (rev 123)		charles	cv410	XVal Session 10	1	XVal Session 10-Typing - Numbers-1		2012-07-10 09:25:39.404000
	Edit pad (rev 124)		sean	cv372	XVal Session 10	1	XVal Session 10-Typing - Numbers-1		2012-07-10 09:25:39.742000
	Edit pad (rev 125)		charles	cv410	XVal Session 10	1	XVal Session 10-Typing - Numbers-1		2012-07-10 09:25:39.909000
	Edit pad (rev 126)		sean	cv372	XVal Session 10	1	XVal Session 10-Typing - Numbers-1		2012-07-10 09:25:40.242000
	Edit pad (rev 127)		Xing	cv400	XVal Session 10	1	XVal Session 10-Typing - Numbers-1		2012-07-10 09:25:40.276000
	Edit pad (rev 128)		charles	cv410	XVal Session 10	1	XVal Session 10-Typing - Numbers-1		2012-07-10 09:25:40.407000
	Edit pad (rev 129)		Xing	cv400	XVal Session 10	1	XVal Session 10-Typing - Numbers-1		2012-07-10 09:25:41.123000
	Edit pad (rev 130)		sean	cv372	XVal Session 10	1	XVal Session 10-Typing - Numbers-1		2012-07-10 09:25:41.996000
	Edit pad (rev 131)		Xing	cv400	XVal Session 10	1	XVal Session 10-Typing - Numbers-1		2012-07-10 09:25:42.243000
	Edit pad (rev 132)		sean	cv372	XVal Session 10	1	XVal Session 10-Typing - Numbers-1		2012-07-10 09:25:42.507000
	Edit pad (rev 133)		Xing	cv400	XVal Session 10	1	XVal Session 10-Typing - Numbers-1		2012-07-10 09:25:42.748000
	Edit pad (rev 134)		sean	cv372	XVal Session 10	1	XVal Session 10-Typing - Numbers-1		2012-07-10 09:25:43.159000
	Edit pad (rev 135)		charles	cv410	XVal Session 10	1	XVal Session 10-Typing - Numbers-1		2012-07-10 09:25:43.219000
	Edit pad (rev 136)		Xing	cv400	XVal Session 10	1	XVal Session 10-Typing - Numbers-1		2012-07-10 09:25:43.605000
	Edit pad (rev 137)		charles	cv410	XVal Session 10	1	XVal Session 10-Typing - Numbers-1		2012-07-10 09:25:43.721000
	Edit pad (rev 138)		sean	cv372	XVal Session 10	1	XVal Session 10-Typing - Numbers-1		2012-07-10 09:25:44.140000
	Edit pad (rev 139)		Xing	cv400	XVal Session 10	1	XVal Session 10-Typing - Numbers-1		2012-07-10 09:25:44.563000
	Edit pad (rev 140)		sean	cv372	XVal Session 10	1	XVal Session 10-Typing - Numbers-1		2012-07-10 09:25:44.643000
	Edit pad (rev 141)		Xing	cv400	XVal Session 10	1	XVal Session 10-Typing - Numbers-1		2012-07-10 09:25:45.075000
	Edit pad (rev 142)		sean	cv372	XVal Session 10	1	XVal Session 10-Typing - Numbers-1		2012-07-10 09:25:45.147000
	Edit pad (rev 143)		Xing	cv400	XVal Session 10	1	XVal Session 10-Typing - Numbers-1		2012-07-10 09:25:45.575000
	Edit pad (rev 144)		charles	cv410	XVal Session 10	1	XVal Session 10-Typing - Numbers-1		2012-07-10 09:25:45.734000
	Edit pad (rev 145)		Xing	cv400	XVal Session 10	1	XVal Session 10-Typing - Numbers-1		2012-07-10 09:25:46.078000
	Edit pad (rev 146)		charles	cv410	XVal Session 10	1	XVal Session 10-Typing - Numbers-1		2012-07-10 09:25:46.235000
	Edit pad (rev 147)		sean	cv372	XVal Session 10	1	XVal Session 10-Typing - Numbers-1		2012-07-10 09:25:46.257000
	Edit pad (rev 148)		Xing	cv400	XVal Session 10	1	XVal Session 10-Typing - Numbers-1		2012-07-10 09:25:46.575000
	Edit pad (rev 149)		Xing	cv400	XVal Session 10	1	XVal Session 10-Typing - Numbers-1		2012-07-10 09:25:47.307000
	Edit pad (rev 150)		charles	cv410	XVal Session 10	1	XVal Session 10-Typing - Numbers-1		2012-07-10 09:25:47.784000
	Edit pad (rev 151)		Xing	cv400	XVal Session 10	1	XVal Session 10-Typing - Numbers-1		2012-07-10 09:25:47.837000
	Edit pad (rev 152)		charles	cv410	XVal Session 10	1	XVal Session 10-Typing - Numbers-1		2012-07-10 09:25:48.549000
	Edit pad (rev 153)		Xing	cv400	XVal Session 10	1	XVal Session 10-Typing - Numbers-1		2012-07-10 09:25:48.678000
	Edit pad (rev 154)		charles	cv410	XVal Session 10	1	XVal Session 10-Typing - Numbers-1		2012-07-10 09:25:49.853000
	Edit pad (rev 155)		Xing	cv400	XVal Session 10	1	XVal Session 10-Typing - Numbers-1		2012-07-10 09:25:50.047000
	Edit pad (rev 156)		charles	cv410	XVal Session 10	1	XVal Session 10-Typing - Numbers-1		2012-07-10 09:25:50.658000
	Edit pad (rev 157)		Xing	cv400	XVal Session 10	1	XVal Session 10-Typing - Numbers-1		2012-07-10 09:25:51.264000
	Edit pad (rev 158)		charles	cv410	XVal Session 10	1	XVal Session 10-Typing - Numbers-1		2012-07-10 09:25:51.672000
	Edit pad (rev 159)		charles	cv410	XVal Session 10	1	XVal Session 10-Typing - Numbers-1		2012-07-10 09:25:52.177000
	Edit pad (rev 160)		Xing	cv400	XVal Session 10	1	XVal Session 10-Typing - Numbers-1		2012-07-10 09:25:53.115000
	Edit pad (rev 161)		charles	cv410	XVal Session 10	1	XVal Session 10-Typing - Numbers-1		2012-07-10 09:25:53.273000
	Edit pad (rev 162)		charles	cv410	XVal Session 10	1	XVal Session 10-Typing - Numbers-1		2012-07-10 09:25:53.784000
	Edit pad (rev 163)		charles	cv410	XVal Session 10	1	XVal Session 10-Typing - Numbers-1		2012-07-10 09:25:54.284000
	Edit pad (rev 164)		Xing	cv400	XVal Session 10	1	XVal Session 10-Typing - Numbers-1		2012-07-10 09:25:54.561000
	Edit pad (rev 165)		Xing	cv400	XVal Session 10	1	XVal Session 10-Typing - Numbers-1		2012-07-10 09:25:56.176000
	Edit pad (rev 166)		Xing	cv400	XVal Session 10	1	XVal Session 10-Typing - Numbers-1		2012-07-10 09:25:56.685000
	Edit pad (rev 167)		Xing	cv400	XVal Session 10	1	XVal Session 10-Typing - Numbers-1		2012-07-10 09:25:57.185000
	Edit pad (rev 168)		charles	cv410	XVal Session 10	1	XVal Session 10-Typing - Numbers-1		2012-07-10 09:25:57.743000
	Edit pad (rev 169)		charles	cv410	XVal Session 10	1	XVal Session 10-Typing - Numbers-1		2012-07-10 09:25:58.252000
	Edit pad (rev 170)		Xing	cv400	XVal Session 10	1	XVal Session 10-Typing - Numbers-1		2012-07-10 09:25:58.274000
	Edit pad (rev 171)		charles	cv410	XVal Session 10	1	XVal Session 10-Typing - Numbers-1		2012-07-10 09:25:58.754000
	Edit pad (rev 172)		sean	cv372	XVal Session 10	1	XVal Session 10-Typing - Numbers-1		2012-07-10 09:25:59.227000
	Edit pad (rev 173)		charles	cv410	XVal Session 10	1	XVal Session 10-Typing - Numbers-1		2012-07-10 09:25:59.316000
	Edit pad (rev 174)		Xing	cv400	XVal Session 10	1	XVal Session 10-Typing - Numbers-1		2012-07-10 09:25:59.587000
	Edit pad (rev 175)		Xing	cv400	XVal Session 10	1	XVal Session 10-Typing - Numbers-1		2012-07-10 09:26:00.091000
	Edit pad (rev 176)		charles	cv410	XVal Session 10	1	XVal Session 10-Typing - Numbers-1		2012-07-10 09:26:00.342000
	Edit pad (rev 177)		charles	cv410	XVal Session 10	1	XVal Session 10-Typing - Numbers-1		2012-07-10 09:26:01.228000
	Edit pad (rev 178)		Xing	cv400	XVal Session 10	1	XVal Session 10-Typing - Numbers-1		2012-07-10 09:26:01.581000
	Edit pad (rev 179)		charles	cv410	XVal Session 10	1	XVal Session 10-Typing - Numbers-1		2012-07-10 09:26:01.875000
	Edit pad (rev 180)		charles	cv410	XVal Session 10	1	XVal Session 10-Typing - Numbers-1		2012-07-10 09:26:02.377000
	Edit pad (rev 181)		Xing	cv400	XVal Session 10	1	XVal Session 10-Typing - Numbers-1		2012-07-10 09:26:02.454000
	Edit pad (rev 182)		Xing	cv400	XVal Session 10	1	XVal Session 10-Typing - Numbers-1		2012-07-10 09:26:03.780000
	Edit pad (rev 183)		charles	cv410	XVal Session 10	1	XVal Session 10-Typing - Numbers-1		2012-07-10 09:26:04.103000
	Edit pad (rev 184)		Xing	cv400	XVal Session 10	1	XVal Session 10-Typing - Numbers-1		2012-07-10 09:26:04.559000
	Edit pad (rev 185)		Xing	cv400	XVal Session 10	1	XVal Session 10-Typing - Numbers-1		2012-07-10 09:26:05.288000
	Edit pad (rev 186)		charles	cv410	XVal Session 10	1	XVal Session 10-Typing - Numbers-1		2012-07-10 09:26:05.346000
	Edit pad (rev 187)		sean	cv372	XVal Session 10	1	XVal Session 10-Typing - Numbers-1		2012-07-10 09:26:05.618000
	Edit pad (rev 188)		Xing	cv400	XVal Session 10	1	XVal Session 10-Typing - Numbers-1		2012-07-10 09:26:05.792000
	Edit pad (rev 189)		sean	cv372	XVal Session 10	1	XVal Session 10-Typing - Numbers-1		2012-07-10 09:26:06.117000
	Edit pad (rev 190)		Xing	cv400	XVal Session 10	1	XVal Session 10-Typing - Numbers-1		2012-07-10 09:26:06.292000
	Edit pad (rev 191)		sean	cv372	XVal Session 10	1	XVal Session 10-Typing - Numbers-1		2012-07-10 09:26:06.617000
	Edit pad (rev 192)		charles	cv410	XVal Session 10	1	XVal Session 10-Typing - Numbers-1		2012-07-10 09:26:07.649000
	Edit pad (rev 193)		Xing	cv400	XVal Session 10	1	XVal Session 10-Typing - Numbers-1		2012-07-10 09:26:07.884000
	Edit pad (rev 194)		charles	cv410	XVal Session 10	1	XVal Session 10-Typing - Numbers-1		2012-07-10 09:26:08.159000
	Edit pad (rev 195)		sean	cv372	XVal Session 10	1	XVal Session 10-Typing - Numbers-1		2012-07-10 09:26:08.202000
	Edit pad (rev 196)		charles	cv410	XVal Session 10	1	XVal Session 10-Typing - Numbers-1		2012-07-10 09:26:08.658000
	Edit pad (rev 197)		sean	cv372	XVal Session 10	1	XVal Session 10-Typing - Numbers-1		2012-07-10 09:26:08.708000
	Edit pad (rev 198)		Xing	cv400	XVal Session 10	1	XVal Session 10-Typing - Numbers-1		2012-07-10 09:26:08.725000
	Edit pad (rev 199)		sean	cv372	XVal Session 10	1	XVal Session 10-Typing - Numbers-1		2012-07-10 09:26:09.210000
	Edit pad (rev 200)		Xing	cv400	XVal Session 10	1	XVal Session 10-Typing - Numbers-1		2012-07-10 09:26:09.894000
	Edit pad (rev 201)		charles	cv410	XVal Session 10	1	XVal Session 10-Typing - Numbers-1		2012-07-10 09:26:09.945000
	Edit pad (rev 202)		sean	cv372	XVal Session 10	1	XVal Session 10-Typing - Numbers-1		2012-07-10 09:26:10.213000
	Edit pad (rev 203)		Xing	cv400	XVal Session 10	1	XVal Session 10-Typing - Numbers-1		2012-07-10 09:26:10.952000
	Edit pad (rev 204)		sean	cv372	XVal Session 10	1	XVal Session 10-Typing - Numbers-1		2012-07-10 09:26:10.956000
	Edit pad (rev 205)		charles	cv410	XVal Session 10	1	XVal Session 10-Typing - Numbers-1		2012-07-10 09:26:11.013000
	Edit pad (rev 206)		sean	cv372	XVal Session 10	1	XVal Session 10-Typing - Numbers-1		2012-07-10 09:26:11.581000
	Edit pad (rev 207)		Xing	cv400	XVal Session 10	1	XVal Session 10-Typing - Numbers-1		2012-07-10 09:26:11.618000
	Edit pad (rev 208)		charles	cv410	XVal Session 10	1	XVal Session 10-Typing - Numbers-1		2012-07-10 09:26:11.645000
	Edit pad (rev 209)		sean	cv372	XVal Session 10	1	XVal Session 10-Typing - Numbers-1		2012-07-10 09:26:12.085000
	Edit pad (rev 210)		charles	cv410	XVal Session 10	1	XVal Session 10-Typing - Numbers-1		2012-07-10 09:26:12.158000
	Edit pad (rev 211)		Xing	cv400	XVal Session 10	1	XVal Session 10-Typing - Numbers-1		2012-07-10 09:26:12.407000
	Edit pad (rev 212)		sean	cv372	XVal Session 10	1	XVal Session 10-Typing - Numbers-1		2012-07-10 09:26:12.585000
	Edit pad (rev 213)		charles	cv410	XVal Session 10	1	XVal Session 10-Typing - Numbers-1		2012-07-10 09:26:12.659000
	Edit pad (rev 214)		Xing	cv400	XVal Session 10	1	XVal Session 10-Typing - Numbers-1		2012-07-10 09:26:13.025000
	Edit pad (rev 215)		sean	cv372	XVal Session 10	1	XVal Session 10-Typing - Numbers-1		2012-07-10 09:26:13.389000
	Edit pad (rev 216)		Xing	cv400	XVal Session 10	1	XVal Session 10-Typing - Numbers-1		2012-07-10 09:26:13.529000
	Edit pad (rev 217)		charles	cv410	XVal Session 10	1	XVal Session 10-Typing - Numbers-1		2012-07-10 09:26:13.881000
	Edit pad (rev 218)		sean	cv372	XVal Session 10	1	XVal Session 10-Typing - Numbers-1		2012-07-10 09:26:14.019000
	Edit pad (rev 219)		Xing	cv400	XVal Session 10	1	XVal Session 10-Typing - Numbers-1		2012-07-10 09:26:14.043000
	Edit pad (rev 220)		sean	cv372	XVal Session 10	1	XVal Session 10-Typing - Numbers-1		2012-07-10 09:26:14.524000
	Edit pad (rev 221)		Xing	cv400	XVal Session 10	1	XVal Session 10-Typing - Numbers-1		2012-07-10 09:26:14.544000
	Edit pad (rev 222)		sean	cv372	XVal Session 10	1	XVal Session 10-Typing - Numbers-1		2012-07-10 09:26:15.024000
	Edit pad (rev 223)		charles	cv410	XVal Session 10	1	XVal Session 10-Typing - Numbers-1		2012-07-10 09:26:15.026000
	Edit pad (rev 224)		Xing	cv400	XVal Session 10	1	XVal Session 10-Typing - Numbers-1		2012-07-10 09:26:15.108000
	Edit pad (rev 225)		sean	cv372	XVal Session 10	1	XVal Session 10-Typing - Numbers-1		2012-07-10 09:26:15.670000
	Edit pad (rev 226)		charles	cv410	XVal Session 10	1	XVal Session 10-Typing - Numbers-1		2012-07-10 09:26:15.890000
	Edit pad (rev 227)		Xing	cv400	XVal Session 10	1	XVal Session 10-Typing - Numbers-1		2012-07-10 09:26:15.935000
	Edit pad (rev 228)		sean	cv372	XVal Session 10	1	XVal Session 10-Typing - Numbers-1		2012-07-10 09:26:16.169000
	Edit pad (rev 229)		Xing	cv400	XVal Session 10	1	XVal Session 10-Typing - Numbers-1		2012-07-10 09:26:16.446000
	Edit pad (rev 230)		sean	cv372	XVal Session 10	1	XVal Session 10-Typing - Numbers-1		2012-07-10 09:26:16.679000
	Edit pad (rev 231)		charles	cv410	XVal Session 10	1	XVal Session 10-Typing - Numbers-1		2012-07-10 09:26:16.908000
	Edit pad (rev 232)		Xing	cv400	XVal Session 10	1	XVal Session 10-Typing - Numbers-1		2012-07-10 09:26:16.981000
	Edit pad (rev 233)		sean	cv372	XVal Session 10	1	XVal Session 10-Typing - Numbers-1		2012-07-10 09:26:17.179000
	Edit pad (rev 234)		sean	cv372	XVal Session 10	1	XVal Session 10-Typing - Numbers-1		2012-07-10 09:26:17.679000
	Edit pad (rev 235)		Xing	cv400	XVal Session 10	1	XVal Session 10-Typing - Numbers-1		2012-07-10 09:26:18.502000
	Edit pad (rev 236)		Xing	cv400	XVal Session 10	1	XVal Session 10-Typing - Numbers-1		2012-07-10 09:26:19.451000
	Edit pad (rev 237)		Xing	cv400	XVal Session 10	1	XVal Session 10-Typing - Numbers-1		2012-07-10 09:26:20.394000
	Edit pad (rev 238)		sean	cv372	XVal Session 10	1	XVal Session 10-Typing - Numbers-1		2012-07-10 09:26:20.987000
	Edit pad (rev 239)		charles	cv410	XVal Session 10	1	XVal Session 10-Typing - Numbers-1		2012-07-10 09:26:21.367000
	Edit pad (rev 240)		sean	cv372	XVal Session 10	1	XVal Session 10-Typing - Numbers-1		2012-07-10 09:26:21.487000
	Edit pad (rev 241)		Xing	cv400	XVal Session 10	1	XVal Session 10-Typing - Numbers-1		2012-07-10 09:26:21.576000
	Edit pad (rev 242)		charles	cv410	XVal Session 10	1	XVal Session 10-Typing - Numbers-1		2012-07-10 09:26:21.878000
	Edit pad (rev 243)		sean	cv372	XVal Session 10	1	XVal Session 10-Typing - Numbers-1		2012-07-10 09:26:21.992000
	Edit pad (rev 244)		Xing	cv400	XVal Session 10	1	XVal Session 10-Typing - Numbers-1		2012-07-10 09:26:22.089000
	Edit pad (rev 245)		sean	cv372	XVal Session 10	1	XVal Session 10-Typing - Numbers-1		2012-07-10 09:26:22.659000
	Edit pad (rev 246)		Xing	cv400	XVal Session 10	1	XVal Session 10-Typing - Numbers-1		2012-07-10 09:26:22.854000
	Edit pad (rev 247)		sean	cv372	XVal Session 10	1	XVal Session 10-Typing - Numbers-1		2012-07-10 09:26:23.164000
	Edit pad (rev 248)		sean	cv372	XVal Session 10	1	XVal Session 10-Typing - Numbers-1		2012-07-10 09:26:23.664000
	Edit pad (rev 249)		sean	cv372	XVal Session 10	1	XVal Session 10-Typing - Numbers-1		2012-07-10 09:26:24.164000
	Edit pad (rev 250)		Xing	cv400	XVal Session 10	1	XVal Session 10-Typing - Numbers-1		2012-07-10 09:26:24.638000
	Edit pad (rev 251)		sean	cv372	XVal Session 10	1	XVal Session 10-Typing - Numbers-1		2012-07-10 09:26:25.096000
	Edit pad (rev 252)		sean	cv372	XVal Session 10	1	XVal Session 10-Typing - Numbers-1		2012-07-10 09:26:25.602000
	Edit pad (rev 253)		sean	cv372	XVal Session 10	1	XVal Session 10-Typing - Numbers-1		2012-07-10 09:26:26.102000
	Edit pad (rev 254)		Xing	cv400	XVal Session 10	1	XVal Session 10-Typing - Numbers-1		2012-07-10 09:26:27.180000
	Edit pad (rev 255)		sean	cv372	XVal Session 10	1	XVal Session 10-Typing - Numbers-1		2012-07-10 09:26:27.622000
	Edit pad (rev 256)		sean	cv372	XVal Session 10	1	XVal Session 10-Typing - Numbers-1		2012-07-10 09:26:28.132000
	Edit pad (rev 257)		sean	cv372	XVal Session 10	1	XVal Session 10-Typing - Numbers-1		2012-07-10 09:26:28.632000
	Edit pad (rev 258)		Xing	cv400	XVal Session 10	1	XVal Session 10-Typing - Numbers-1		2012-07-10 09:26:29.034000
	Edit pad (rev 259)		sean	cv372	XVal Session 10	1	XVal Session 10-Typing - Numbers-1		2012-07-10 09:26:29.131000
	Edit pad (rev 260)		Xing	cv400	XVal Session 10	1	XVal Session 10-Typing - Numbers-1		2012-07-10 09:26:30.047000
	Edit pad (rev 261)		Xing	cv400	XVal Session 10	1	XVal Session 10-Typing - Numbers-1		2012-07-10 09:26:30.701000
	Edit pad (rev 262)		Xing	cv400	XVal Session 10	1	XVal Session 10-Typing - Numbers-1		2012-07-10 09:26:31.201000
	Edit pad (rev 263)		charles	cv410	XVal Session 10	1	XVal Session 10-Typing - Numbers-1		2012-07-10 09:26:31.847000
	Edit pad (rev 264)		Xing	cv400	XVal Session 10	1	XVal Session 10-Typing - Numbers-1		2012-07-10 09:26:31.864000
	Edit pad (rev 265)		charles	cv410	XVal Session 10	1	XVal Session 10-Typing - Numbers-1		2012-07-10 09:26:32.513000
	Edit pad (rev 266)		Xing	cv400	XVal Session 10	1	XVal Session 10-Typing - Numbers-1		2012-07-10 09:26:32.565000
	Edit pad (rev 267)		Xing	cv400	XVal Session 10	1	XVal Session 10-Typing - Numbers-1		2012-07-10 09:26:33.077000
	Edit pad (rev 268)		charles	cv410	XVal Session 10	1	XVal Session 10-Typing - Numbers-1		2012-07-10 09:26:33.371000
	Edit pad (rev 269)		Xing	cv400	XVal Session 10	1	XVal Session 10-Typing - Numbers-1		2012-07-10 09:26:33.575000
	Edit pad (rev 270)		charles	cv410	XVal Session 10	1	XVal Session 10-Typing - Numbers-1		2012-07-10 09:26:33.878000
	Edit pad (rev 271)		charles	cv410	XVal Session 10	1	XVal Session 10-Typing - Numbers-1		2012-07-10 09:26:34.642000
	Edit pad (rev 272)		Xing	cv400	XVal Session 10	1	XVal Session 10-Typing - Numbers-1		2012-07-10 09:26:34.833000
	Edit pad (rev 273)		charles	cv410	XVal Session 10	1	XVal Session 10-Typing - Numbers-1		2012-07-10 09:26:35.220000
	Edit pad (rev 274)		Xing	cv400	XVal Session 10	1	XVal Session 10-Typing - Numbers-1		2012-07-10 09:26:35.340000
	Edit pad (rev 275)		charles	cv410	XVal Session 10	1	XVal Session 10-Typing - Numbers-1		2012-07-10 09:26:35.721000
	Edit pad (rev 276)		sean	cv372	XVal Session 10	1	XVal Session 10-Typing - Numbers-1		2012-07-10 09:26:39.372000
	Edit pad (rev 277)		sean	cv372	XVal Session 10	1	XVal Session 10-Typing - Numbers-1		2012-07-10 09:26:40.304000
	Edit pad (rev 278)		sean	cv372	XVal Session 10	1	XVal Session 10-Typing - Numbers-1		2012-07-10 09:26:40.804000
	Edit pad (rev 279)		Dan	cv401	XVal Session 10	1	XVal Session 10-Typing - Numbers-1		2012-07-10 09:26:40.816000
	Edit pad (rev 280)		charles	cv410	XVal Session 10	1	XVal Session 10-Typing - Numbers-1		2012-07-10 09:26:41.292000
	Edit pad (rev 281)		sean	cv372	XVal Session 10	1	XVal Session 10-Typing - Numbers-1		2012-07-10 09:26:41.425000
	Edit pad (rev 282)		sean	cv372	XVal Session 10	1	XVal Session 10-Typing - Numbers-1		2012-07-10 09:26:42.792000
	Edit pad (rev 283)		Dan	cv401	XVal Session 10	1	XVal Session 10-Typing - Numbers-1		2012-07-10 09:26:43.031000
	Edit pad (rev 284)		sean	cv372	XVal Session 10	1	XVal Session 10-Typing - Numbers-1		2012-07-10 09:26:43.293000
	Edit pad (rev 285)		sean	cv372	XVal Session 10	1	XVal Session 10-Typing - Numbers-1		2012-07-10 09:26:44.091000
	Edit pad (rev 286)		Dan	cv401	XVal Session 10	1	XVal Session 10-Typing - Numbers-1		2012-07-10 09:26:44.297000
	Edit pad (rev 287)		sean	cv372	XVal Session 10	1	XVal Session 10-Typing - Numbers-1		2012-07-10 09:26:45.068000
	Edit pad (rev 288)		sean	cv372	XVal Session 10	1	XVal Session 10-Typing - Numbers-1		2012-07-10 09:26:45.569000
	Edit pad (rev 289)		sean	cv372	XVal Session 10	1	XVal Session 10-Typing - Numbers-1		2012-07-10 09:26:46.374000
	Edit pad (rev 290)		Dan	cv401	XVal Session 10	1	XVal Session 10-Typing - Numbers-1		2012-07-10 09:26:46.557000
	Edit pad (rev 291)		sean	cv372	XVal Session 10	1	XVal Session 10-Typing - Numbers-1		2012-07-10 09:26:46.882000
	Edit pad (rev 292)		Dan	cv401	XVal Session 10	1	XVal Session 10-Typing - Numbers-1		2012-07-10 09:26:47.059000
	Edit pad (rev 293)		sean	cv372	XVal Session 10	1	XVal Session 10-Typing - Numbers-1		2012-07-10 09:26:47.929000
	Edit pad (rev 294)		Dan	cv401	XVal Session 10	1	XVal Session 10-Typing - Numbers-1		2012-07-10 09:26:48.638000
	Edit pad (rev 295)		Dan	cv401	XVal Session 10	1	XVal Session 10-Typing - Numbers-1		2012-07-10 09:26:49.610000
	Edit pad (rev 296)		Dan	cv401	XVal Session 10	1	XVal Session 10-Typing - Numbers-1		2012-07-10 09:26:50.354000
	Edit pad (rev 297)		sean	cv372	XVal Session 10	1	XVal Session 10-Typing - Numbers-1		2012-07-10 09:26:50.401000
	Edit pad (rev 298)		Dan	cv401	XVal Session 10	1	XVal Session 10-Typing - Numbers-1		2012-07-10 09:26:50.854000
	Edit pad (rev 299)		sean	cv372	XVal Session 10	1	XVal Session 10-Typing - Numbers-1		2012-07-10 09:26:50.909000
	Edit pad (rev 300)		charles	cv410	XVal Session 10	1	XVal Session 10-Typing - Numbers-1		2012-07-10 09:26:51.358000
	Edit pad (rev 301)		Xing	cv400	XVal Session 10	1	XVal Session 10-Typing - Numbers-1		2012-07-10 09:26:51.661000
	Edit pad (rev 302)		Dan	cv401	XVal Session 10	1	XVal Session 10-Typing - Numbers-1		2012-07-10 09:26:52.068000
	Edit pad (rev 303)		Xing	cv400	XVal Session 10	1	XVal Session 10-Typing - Numbers-1		2012-07-10 09:26:52.164000
	Edit pad (rev 304)		sean	cv372	XVal Session 10	1	XVal Session 10-Typing - Numbers-1		2012-07-10 09:26:52.169000
	Edit pad (rev 305)		Dan	cv401	XVal Session 10	1	XVal Session 10-Typing - Numbers-1		2012-07-10 09:26:52.575000
	Edit pad (rev 306)		Xing	cv400	XVal Session 10	1	XVal Session 10-Typing - Numbers-1		2012-07-10 09:26:52.669000
	Edit pad (rev 307)		sean	cv372	XVal Session 10	1	XVal Session 10-Typing - Numbers-1		2012-07-10 09:26:52.674000
	Edit pad (rev 308)		sean	cv372	XVal Session 10	1	XVal Session 10-Typing - Numbers-1		2012-07-10 09:26:53.179000
	Edit pad (rev 309)		sean	cv372	XVal Session 10	1	XVal Session 10-Typing - Numbers-1		2012-07-10 09:26:53.707000
	Edit pad (rev 310)		charles	cv410	XVal Session 10	1	XVal Session 10-Typing - Numbers-1		2012-07-10 09:26:53.900000
	Edit pad (rev 311)		Xing	cv400	XVal Session 10	1	XVal Session 10-Typing - Numbers-1		2012-07-10 09:26:53.946000
	Edit pad (rev 312)		sean	cv372	XVal Session 10	1	XVal Session 10-Typing - Numbers-1		2012-07-10 09:26:54.403000
	Edit pad (rev 313)		charles	cv410	XVal Session 10	1	XVal Session 10-Typing - Numbers-1		2012-07-10 09:26:54.409000
	Edit pad (rev 314)		Xing	cv400	XVal Session 10	1	XVal Session 10-Typing - Numbers-1		2012-07-10 09:26:54.603000
	Edit pad (rev 315)		charles	cv410	XVal Session 10	1	XVal Session 10-Typing - Numbers-1		2012-07-10 09:26:54.912000
	Edit pad (rev 316)		sean	cv372	XVal Session 10	1	XVal Session 10-Typing - Numbers-1		2012-07-10 09:26:54.914000
	Edit pad (rev 317)		sean	cv372	XVal Session 10	1	XVal Session 10-Typing - Numbers-1		2012-07-10 09:26:55.414000
	Edit pad (rev 318)		Xing	cv400	XVal Session 10	1	XVal Session 10-Typing - Numbers-1		2012-07-10 09:26:55.417000
	Edit pad (rev 319)		Dan	cv401	XVal Session 10	1	XVal Session 10-Typing - Numbers-1		2012-07-10 09:26:55.439000
	Edit pad (rev 320)		Dan	cv401	XVal Session 10	1	XVal Session 10-Typing - Numbers-1		2012-07-10 09:26:56.035000
	Edit pad (rev 321)		Xing	cv400	XVal Session 10	1	XVal Session 10-Typing - Numbers-1		2012-07-10 09:26:56.096000
	Edit pad (rev 322)		sean	cv372	XVal Session 10	1	XVal Session 10-Typing - Numbers-1		2012-07-10 09:26:56.157000
	Edit pad (rev 323)		Dan	cv401	XVal Session 10	1	XVal Session 10-Typing - Numbers-1		2012-07-10 09:26:56.543000
	Edit pad (rev 324)		sean	cv372	XVal Session 10	1	XVal Session 10-Typing - Numbers-1		2012-07-10 09:26:56.662000
	Edit pad (rev 325)		Xing	cv400	XVal Session 10	1	XVal Session 10-Typing - Numbers-1		2012-07-10 09:26:56.771000
	Edit pad (rev 326)		Dan	cv401	XVal Session 10	1	XVal Session 10-Typing - Numbers-1		2012-07-10 09:26:57.043000
	Edit pad (rev 327)		sean	cv372	XVal Session 10	1	XVal Session 10-Typing - Numbers-1		2012-07-10 09:26:57.162000
	Edit pad (rev 328)		Xing	cv400	XVal Session 10	1	XVal Session 10-Typing - Numbers-1		2012-07-10 09:26:57.278000
	Edit pad (rev 329)		sean	cv372	XVal Session 10	1	XVal Session 10-Typing - Numbers-1		2012-07-10 09:26:57.664000
	Edit pad (rev 330)		Dan	cv401	XVal Session 10	1	XVal Session 10-Typing - Numbers-1		2012-07-10 09:26:57.961000
	Edit pad (rev 331)		Xing	cv400	XVal Session 10	1	XVal Session 10-Typing - Numbers-1		2012-07-10 09:26:57.965000
	Edit pad (rev 332)		sean	cv372	XVal Session 10	1	XVal Session 10-Typing - Numbers-1		2012-07-10 09:26:58.375000
	Edit pad (rev 333)		Xing	cv400	XVal Session 10	1	XVal Session 10-Typing - Numbers-1		2012-07-10 09:26:58.465000
	Edit pad (rev 334)		Dan	cv401	XVal Session 10	1	XVal Session 10-Typing - Numbers-1		2012-07-10 09:26:58.863000
	Edit pad (rev 335)		sean	cv372	XVal Session 10	1	XVal Session 10-Typing - Numbers-1		2012-07-10 09:26:58.882000
	Edit pad (rev 336)		Xing	cv400	XVal Session 10	1	XVal Session 10-Typing - Numbers-1		2012-07-10 09:26:58.970000
	Edit pad (rev 337)		sean	cv372	XVal Session 10	1	XVal Session 10-Typing - Numbers-1		2012-07-10 09:26:59.389000
	Edit pad (rev 338)		Xing	cv400	XVal Session 10	1	XVal Session 10-Typing - Numbers-1		2012-07-10 09:26:59.473000
	Edit pad (rev 339)		Dan	cv401	XVal Session 10	1	XVal Session 10-Typing - Numbers-1		2012-07-10 09:26:59.489000
	Edit pad (rev 340)		sean	cv372	XVal Session 10	1	XVal Session 10-Typing - Numbers-1		2012-07-10 09:26:59.882000
	Edit pad (rev 341)		Dan	cv401	XVal Session 10	1	XVal Session 10-Typing - Numbers-1		2012-07-10 09:26:59.995000
	Edit pad (rev 342)		Xing	cv400	XVal Session 10	1	XVal Session 10-Typing - Numbers-1		2012-07-10 09:27:00.138000
	Edit pad (rev 343)		Dan	cv401	XVal Session 10	1	XVal Session 10-Typing - Numbers-1		2012-07-10 09:27:00.496000
	Edit pad (rev 344)		Xing	cv400	XVal Session 10	1	XVal Session 10-Typing - Numbers-1		2012-07-10 09:27:00.875000
	Edit pad (rev 345)		Dan	cv401	XVal Session 10	1	XVal Session 10-Typing - Numbers-1		2012-07-10 09:27:00.995000
	Edit pad (rev 346)		Xing	cv400	XVal Session 10	1	XVal Session 10-Typing - Numbers-1		2012-07-10 09:27:01.386000
	Edit pad (rev 347)		Xing	cv400	XVal Session 10	1	XVal Session 10-Typing - Numbers-1		2012-07-10 09:27:01.889000
	Edit pad (rev 348)		Dan	cv401	XVal Session 10	1	XVal Session 10-Typing - Numbers-1		2012-07-10 09:27:01.894000
	Edit pad (rev 349)		sean	cv372	XVal Session 10	1	XVal Session 10-Typing - Numbers-1		2012-07-10 09:27:02.355000
	Edit pad (rev 350)		Dan	cv401	XVal Session 10	1	XVal Session 10-Typing - Numbers-1		2012-07-10 09:27:02.398000
	Edit pad (rev 351)		Dan	cv401	XVal Session 10	1	XVal Session 10-Typing - Numbers-1		2012-07-10 09:27:02.902000
	Edit pad (rev 352)		sean	cv372	XVal Session 10	1	XVal Session 10-Typing - Numbers-1		2012-07-10 09:27:03.236000
	Edit pad (rev 353)		Dan	cv401	XVal Session 10	1	XVal Session 10-Typing - Numbers-1		2012-07-10 09:27:03.401000
	Edit pad (rev 354)		sean	cv372	XVal Session 10	1	XVal Session 10-Typing - Numbers-1		2012-07-10 09:27:03.737000
	Edit pad (rev 355)		Dan	cv401	XVal Session 10	1	XVal Session 10-Typing - Numbers-1		2012-07-10 09:27:03.908000
	Edit pad (rev 356)		sean	cv372	XVal Session 10	1	XVal Session 10-Typing - Numbers-1		2012-07-10 09:27:04.241000
	Edit pad (rev 357)		Dan	cv401	XVal Session 10	1	XVal Session 10-Typing - Numbers-1		2012-07-10 09:27:04.681000
	Edit pad (rev 358)		sean	cv372	XVal Session 10	1	XVal Session 10-Typing - Numbers-1		2012-07-10 09:27:05.056000
	Edit pad (rev 359)		Dan	cv401	XVal Session 10	1	XVal Session 10-Typing - Numbers-1		2012-07-10 09:27:05.182000
	Edit pad (rev 360)		Dan	cv401	XVal Session 10	1	XVal Session 10-Typing - Numbers-1		2012-07-10 09:27:05.845000
	Edit pad (rev 361)		sean	cv372	XVal Session 10	1	XVal Session 10-Typing - Numbers-1		2012-07-10 09:27:05.967000
	Edit pad (rev 362)		Dan	cv401	XVal Session 10	1	XVal Session 10-Typing - Numbers-1		2012-07-10 09:27:06.524000
	Edit pad (rev 363)		sean	cv372	XVal Session 10	1	XVal Session 10-Typing - Numbers-1		2012-07-10 09:27:06.981000
	Edit pad (rev 364)		Dan	cv401	XVal Session 10	1	XVal Session 10-Typing - Numbers-1		2012-07-10 09:27:07.535000
	Edit pad (rev 365)		sean	cv372	XVal Session 10	1	XVal Session 10-Typing - Numbers-1		2012-07-10 09:27:07.626000
	Edit pad (rev 366)		Dan	cv401	XVal Session 10	1	XVal Session 10-Typing - Numbers-1		2012-07-10 09:27:08.043000
	Edit pad (rev 367)		Xing	cv400	XVal Session 10	1	XVal Session 10-Typing - Numbers-1		2012-07-10 09:27:08.323000
	Edit pad (rev 368)		sean	cv372	XVal Session 10	1	XVal Session 10-Typing - Numbers-1		2012-07-10 09:27:08.375000
	Edit pad (rev 369)		Xing	cv400	XVal Session 10	1	XVal Session 10-Typing - Numbers-1		2012-07-10 09:27:09.347000
	Edit pad (rev 370)		sean	cv372	XVal Session 10	1	XVal Session 10-Typing - Numbers-1		2012-07-10 09:27:10.076000
	Edit pad (rev 371)		Dan	cv401	XVal Session 10	1	XVal Session 10-Typing - Numbers-1		2012-07-10 09:27:10.588000
	Edit pad (rev 372)		sean	cv372	XVal Session 10	1	XVal Session 10-Typing - Numbers-1		2012-07-10 09:27:10.622000
	Edit pad (rev 373)		Xing	cv400	XVal Session 10	1	XVal Session 10-Typing - Numbers-1		2012-07-10 09:27:10.788000
	Edit pad (rev 374)		sean	cv372	XVal Session 10	1	XVal Session 10-Typing - Numbers-1		2012-07-10 09:27:11.366000
	Edit pad (rev 375)		Xing	cv400	XVal Session 10	1	XVal Session 10-Typing - Numbers-1		2012-07-10 09:27:11.960000
	Edit pad (rev 376)		Xing	cv400	XVal Session 10	1	XVal Session 10-Typing - Numbers-1		2012-07-10 09:27:12.467000
	Edit pad (rev 377)		Xing	cv400	XVal Session 10	1	XVal Session 10-Typing - Numbers-1		2012-07-10 09:27:13.342000
	Edit pad (rev 378)		Xing	cv400	XVal Session 10	1	XVal Session 10-Typing - Numbers-1		2012-07-10 09:27:14.828000
	Edit pad (rev 379)		Xing	cv400	XVal Session 10	1	XVal Session 10-Typing - Numbers-1		2012-07-10 09:27:15.437000
	Edit pad (rev 380)		Xing	cv400	XVal Session 10	1	XVal Session 10-Typing - Numbers-1		2012-07-10 09:27:17.038000
	Edit pad (rev 381)		Xing	cv400	XVal Session 10	1	XVal Session 10-Typing - Numbers-1		2012-07-10 09:27:17.544000
	Edit pad (rev 382)		Xing	cv400	XVal Session 10	1	XVal Session 10-Typing - Numbers-1		2012-07-10 09:27:18.060000
	Edit pad (rev 383)		Xing	cv400	XVal Session 10	1	XVal Session 10-Typing - Numbers-1		2012-07-10 09:27:18.673000
	Edit pad (rev 384)		Xing	cv400	XVal Session 10	1	XVal Session 10-Typing - Numbers-1		2012-07-10 09:27:19.185000
	Edit pad (rev 385)		Dan	cv401	XVal Session 10	1	XVal Session 10-Typing - Numbers-1		2012-07-10 09:27:19.497000
	Edit pad (rev 386)		Xing	cv400	XVal Session 10	1	XVal Session 10-Typing - Numbers-1		2012-07-10 09:27:19.685000
	Edit pad (rev 387)		Xing	cv400	XVal Session 10	1	XVal Session 10-Typing - Numbers-1		2012-07-10 09:27:20.184000
	Edit pad (rev 388)		Xing	cv400	XVal Session 10	1	XVal Session 10-Typing - Numbers-1		2012-07-10 09:27:20.685000
	Edit pad (rev 389)		Xing	cv400	XVal Session 10	1	XVal Session 10-Typing - Numbers-1		2012-07-10 09:27:21.185000
	Edit pad (rev 390)		Dan	cv401	XVal Session 10	1	XVal Session 10-Typing - Numbers-1		2012-07-10 09:27:21.579000
	Edit pad (rev 391)		Xing	cv400	XVal Session 10	1	XVal Session 10-Typing - Numbers-1		2012-07-10 09:27:21.683000
	Edit pad (rev 392)		Dan	cv401	XVal Session 10	1	XVal Session 10-Typing - Numbers-1		2012-07-10 09:27:22.097000
	Edit pad (rev 393)		Xing	cv400	XVal Session 10	1	XVal Session 10-Typing - Numbers-1		2012-07-10 09:27:22.380000
	Edit pad (rev 394)		Dan	cv401	XVal Session 10	1	XVal Session 10-Typing - Numbers-1		2012-07-10 09:27:22.763000
	Edit pad (rev 395)		Xing	cv400	XVal Session 10	1	XVal Session 10-Typing - Numbers-1		2012-07-10 09:27:22.886000
	Edit pad (rev 396)		Xing	cv400	XVal Session 10	1	XVal Session 10-Typing - Numbers-1		2012-07-10 09:27:23.394000
	Edit pad (rev 397)		Dan	cv401	XVal Session 10	1	XVal Session 10-Typing - Numbers-1		2012-07-10 09:27:23.855000
	Edit pad (rev 398)		Xing	cv400	XVal Session 10	1	XVal Session 10-Typing - Numbers-1		2012-07-10 09:27:24.881000
	Edit pad (rev 399)		Dan	cv401	XVal Session 10	1	XVal Session 10-Typing - Numbers-1		2012-07-10 09:27:25.526000
	Edit pad (rev 400)		Xing	cv400	XVal Session 10	1	XVal Session 10-Typing - Numbers-1		2012-07-10 09:27:26.213000
	Edit pad (rev 401)		Dan	cv401	XVal Session 10	1	XVal Session 10-Typing - Numbers-1		2012-07-10 09:27:26.790000
	Edit pad (rev 402)		Xing	cv400	XVal Session 10	1	XVal Session 10-Typing - Numbers-1		2012-07-10 09:27:26.812000
	Edit pad (rev 403)		Xing	cv400	XVal Session 10	1	XVal Session 10-Typing - Numbers-1		2012-07-10 09:27:27.327000
	Edit pad (rev 404)		Xing	cv400	XVal Session 10	1	XVal Session 10-Typing - Numbers-1		2012-07-10 09:27:27.825000
	Edit pad (rev 405)		charles	cv410	XVal Session 10	1	XVal Session 10-Typing - Numbers-1		2012-07-10 09:27:27.947000
	Edit pad (rev 406)		Dan	cv401	XVal Session 10	1	XVal Session 10-Typing - Numbers-1		2012-07-10 09:27:27.966000
	Edit pad (rev 407)		Xing	cv400	XVal Session 10	1	XVal Session 10-Typing - Numbers-1		2012-07-10 09:27:28.416000
	Edit pad (rev 408)		charles	cv410	XVal Session 10	1	XVal Session 10-Typing - Numbers-1		2012-07-10 09:27:28.445000
	Edit pad (rev 409)		Dan	cv401	XVal Session 10	1	XVal Session 10-Typing - Numbers-1		2012-07-10 09:27:28.914000
	Edit pad (rev 410)		Xing	cv400	XVal Session 10	1	XVal Session 10-Typing - Numbers-1		2012-07-10 09:27:28.931000
	Edit pad (rev 411)		charles	cv410	XVal Session 10	1	XVal Session 10-Typing - Numbers-1		2012-07-10 09:27:28.957000
	Edit pad (rev 412)		Xing	cv400	XVal Session 10	1	XVal Session 10-Typing - Numbers-1		2012-07-10 09:27:29.552000
	Edit pad (rev 413)		Dan	cv401	XVal Session 10	1	XVal Session 10-Typing - Numbers-1		2012-07-10 09:27:29.556000
	Edit pad (rev 414)		Dan	cv401	XVal Session 10	1	XVal Session 10-Typing - Numbers-1		2012-07-10 09:27:30.058000
	Edit pad (rev 415)		Xing	cv400	XVal Session 10	1	XVal Session 10-Typing - Numbers-1		2012-07-10 09:27:30.064000
	Edit pad (rev 416)		Xing	cv400	XVal Session 10	1	XVal Session 10-Typing - Numbers-1		2012-07-10 09:27:30.560000
	Edit pad (rev 417)		Xing	cv400	XVal Session 10	1	XVal Session 10-Typing - Numbers-1		2012-07-10 09:27:31.060000
	Edit pad (rev 418)		Xing	cv400	XVal Session 10	1	XVal Session 10-Typing - Numbers-1		2012-07-10 09:27:31.672000
	Edit pad (rev 419)		Dan	cv401	XVal Session 10	1	XVal Session 10-Typing - Numbers-1		2012-07-10 09:27:31.856000
	Edit pad (rev 420)		Dan	cv401	XVal Session 10	1	XVal Session 10-Typing - Numbers-1		2012-07-10 09:27:32.804000
	Edit pad (rev 421)		Dan	cv401	XVal Session 10	1	XVal Session 10-Typing - Numbers-1		2012-07-10 09:27:33.309000
	Edit pad (rev 422)		sean	cv372	XVal Session 10	1	XVal Session 10-Typing - Numbers-1		2012-07-10 09:27:33.499000
	Edit pad (rev 423)		Xing	cv400	XVal Session 10	1	XVal Session 10-Typing - Numbers-1		2012-07-10 09:27:33.584000
	Edit pad (rev 424)		Dan	cv401	XVal Session 10	1	XVal Session 10-Typing - Numbers-1		2012-07-10 09:27:33.808000
	Edit pad (rev 425)		sean	cv372	XVal Session 10	1	XVal Session 10-Typing - Numbers-1		2012-07-10 09:27:34.003000
	Edit pad (rev 426)		Dan	cv401	XVal Session 10	1	XVal Session 10-Typing - Numbers-1		2012-07-10 09:27:35.333000
	Edit pad (rev 427)		Xing	cv400	XVal Session 10	1	XVal Session 10-Typing - Numbers-1		2012-07-10 09:27:35.686000
	Edit pad (rev 428)		Dan	cv401	XVal Session 10	1	XVal Session 10-Typing - Numbers-1		2012-07-10 09:27:36.156000
	Edit pad (rev 429)		Xing	cv400	XVal Session 10	1	XVal Session 10-Typing - Numbers-1		2012-07-10 09:27:36.179000
	Edit pad (rev 430)		Xing	cv400	XVal Session 10	1	XVal Session 10-Typing - Numbers-1		2012-07-10 09:27:36.729000
	Edit pad (rev 431)		Xing	cv400	XVal Session 10	1	XVal Session 10-Typing - Numbers-1		2012-07-10 09:27:37.185000
	Edit pad (rev 432)		Dan	cv401	XVal Session 10	1	XVal Session 10-Typing - Numbers-1		2012-07-10 09:27:37.254000
	Edit pad (rev 433)		Xing	cv400	XVal Session 10	1	XVal Session 10-Typing - Numbers-1		2012-07-10 09:27:37.791000
	Edit pad (rev 434)		Xing	cv400	XVal Session 10	1	XVal Session 10-Typing - Numbers-1		2012-07-10 09:27:38.294000
	Edit pad (rev 435)		Dan	cv401	XVal Session 10	1	XVal Session 10-Typing - Numbers-1		2012-07-10 09:27:38.321000
	Edit pad (rev 436)		Xing	cv400	XVal Session 10	1	XVal Session 10-Typing - Numbers-1		2012-07-10 09:27:38.799000
	Edit pad (rev 437)		Dan	cv401	XVal Session 10	1	XVal Session 10-Typing - Numbers-1		2012-07-10 09:27:39.009000
	Edit pad (rev 438)		charles	cv410	XVal Session 10	1	XVal Session 10-Typing - Numbers-1		2012-07-10 09:27:39.279000
	Edit pad (rev 439)		Xing	cv400	XVal Session 10	1	XVal Session 10-Typing - Numbers-1		2012-07-10 09:27:39.546000
	Edit pad (rev 440)		sean	cv372	XVal Session 10	1	XVal Session 10-Typing - Numbers-1		2012-07-10 09:27:40.055000
	Edit pad (rev 441)		Xing	cv400	XVal Session 10	1	XVal Session 10-Typing - Numbers-1		2012-07-10 09:27:40.065000
	Edit pad (rev 442)		sean	cv372	XVal Session 10	1	XVal Session 10-Typing - Numbers-1		2012-07-10 09:27:40.555000
	Edit pad (rev 443)		Xing	cv400	XVal Session 10	1	XVal Session 10-Typing - Numbers-1		2012-07-10 09:27:40.567000
	Edit pad (rev 444)		Dan	cv401	XVal Session 10	1	XVal Session 10-Typing - Numbers-1		2012-07-10 09:27:40.640000
	Edit pad (rev 445)		charles	cv410	XVal Session 10	1	XVal Session 10-Typing - Numbers-1		2012-07-10 09:27:40.644000
11800	Load Instructions			cv047	XVal Session 10	1	XVal Session 10-Matrix Solving-1	192.54.222.3	2012-07-10 09:27:41
11801	Load Instructions			cv049	XVal Session 10	1	XVal Session 10-Matrix Solving-1	192.54.222.3	2012-07-10 09:27:41
11802	Load Instructions			cv048	XVal Session 10	1	XVal Session 10-Matrix Solving-1	192.54.222.3	2012-07-10 09:27:41
	Edit pad (rev 446)		Xing	cv400	XVal Session 10	1	XVal Session 10-Typing - Numbers-1		2012-07-10 09:27:41.087000
	Edit pad (rev 447)		charles	cv410	XVal Session 10	1	XVal Session 10-Typing - Numbers-1		2012-07-10 09:27:41.147000
	Edit pad (rev 448)		Dan	cv401	XVal Session 10	1	XVal Session 10-Typing - Numbers-1		2012-07-10 09:27:41.150000
	Edit pad (rev 449)		Xing	cv400	XVal Session 10	1	XVal Session 10-Typing - Numbers-1		2012-07-10 09:27:41.575000
	Edit pad (rev 450)		charles	cv410	XVal Session 10	1	XVal Session 10-Typing - Numbers-1		2012-07-10 09:27:41.658000
	Edit pad (rev 451)		Dan	cv401	XVal Session 10	1	XVal Session 10-Typing - Numbers-1		2012-07-10 09:27:41.719000
	Edit pad (rev 452)		sean	cv372	XVal Session 10	1	XVal Session 10-Typing - Numbers-1		2012-07-10 09:27:41.786000
11803	Load Instructions			cv046	XVal Session 10	1	XVal Session 10-Matrix Solving-1	192.54.222.3	2012-07-10 09:27:42
11807	Load Primer			cv049	XVal Session 10	1	XVal Session 10-Matrix Solving-1	192.54.222.3	2012-07-10 09:28:01
11808	Load Primer			cv048	XVal Session 10	1	XVal Session 10-Matrix Solving-1	192.54.222.3	2012-07-10 09:28:01
11809	Load Primer			cv046	XVal Session 10	1	XVal Session 10-Matrix Solving-1	192.54.222.3	2012-07-10 09:28:01
11810	Load Primer			cv047	XVal Session 10	1	XVal Session 10-Matrix Solving-1	192.54.222.3	2012-07-10 09:28:01
11822	Load Workspace			cv047	XVal Session 10	1	XVal Session 10-Matrix Solving-1	192.54.222.3	2012-07-10 09:28:46
11823	Load Workspace			cv049	XVal Session 10	1	XVal Session 10-Matrix Solving-1	192.54.222.3	2012-07-10 09:28:46
11824	Load Workspace			cv048	XVal Session 10	1	XVal Session 10-Matrix Solving-1	192.54.222.3	2012-07-10 09:28:46
11825	Load Workspace			cv046	XVal Session 10	1	XVal Session 10-Matrix Solving-1	192.54.222.3	2012-07-10 09:28:46
11833	Edit Grid	[1,1] :		cv046	XVal Session 10	1	XVal Session 10-Matrix Solving-1	192.54.222.3	2012-07-10 09:29:20
11834	Edit Grid	[1,1] : 5		cv049	XVal Session 10	1	XVal Session 10-Matrix Solving-1	192.54.222.3	2012-07-10 09:29:26
11835	Edit Grid	[3,1] :		cv048	XVal Session 10	1	XVal Session 10-Matrix Solving-1	192.54.222.3	2012-07-10 09:29:32
11841	Edit Grid	[3,1] : 7		cv046	XVal Session 10	1	XVal Session 10-Matrix Solving-1	192.54.222.3	2012-07-10 09:30:19
11845	Edit Grid	[5,1] : 3		cv049	XVal Session 10	1	XVal Session 10-Matrix Solving-1	192.54.222.3	2012-07-10 09:30:51
11847	Edit Grid	[7,1] :		cv046	XVal Session 10	1	XVal Session 10-Matrix Solving-1	192.54.222.3	2012-07-10 09:31:01
11851	Edit Grid	[7,1] : 2		cv048	XVal Session 10	1	XVal Session 10-Matrix Solving-1	192.54.222.3	2012-07-10 09:31:26
11852	Edit Grid	[7,1] : 6		cv049	XVal Session 10	1	XVal Session 10-Matrix Solving-1	192.54.222.3	2012-07-10 09:31:26
11857	Edit Grid	[9,1] : 8		cv047	XVal Session 10	1	XVal Session 10-Matrix Solving-1	192.54.222.3	2012-07-10 09:31:59
11859	Load Instructions			cv046	XVal Session 10	1	XVal Session 10-Detection - Images Trial-1	192.54.222.3	2012-07-10 09:32:16
11860	Load Instructions			cv047	XVal Session 10	1	XVal Session 10-Detection - Images Trial-1	192.54.222.3	2012-07-10 09:32:16
11862	Load Instructions			cv048	XVal Session 10	1	XVal Session 10-Detection - Images Trial-1	192.54.222.3	2012-07-10 09:32:17
11863	Load Instructions			cv049	XVal Session 10	1	XVal Session 10-Detection - Images Trial-1	192.54.222.3	2012-07-10 09:32:17
11865	Load Workspace			cv048	XVal Session 10	1	XVal Session 10-Detection - Images Trial-1	192.54.222.3	2012-07-10 09:32:26
11866	Load Workspace			cv049	XVal Session 10	1	XVal Session 10-Detection - Images Trial-1	192.54.222.3	2012-07-10 09:32:26
11867	Load Workspace			cv046	XVal Session 10	1	XVal Session 10-Detection - Images Trial-1	192.54.222.3	2012-07-10 09:32:26
11868	Load Workspace			cv047	XVal Session 10	1	XVal Session 10-Detection - Images Trial-1	192.54.222.3	2012-07-10 09:32:27
11885	Edit Grid	[1,1] :		cv046	XVal Session 10	1	XVal Session 10-Detection - Images Trial-1	192.54.222.3	2012-07-10 09:32:48
11891	Edit Grid	[1,1] : knives		cv049	XVal Session 10	1	XVal Session 10-Detection - Images Trial-1	192.54.222.3	2012-07-10 09:33:33
11893	Load Instructions			cv047	XVal Session 10	1	XVal Session 10-Detection - Strategy-1	192.54.222.3	2012-07-10 09:33:41
11894	Load Instructions			cv048	XVal Session 10	1	XVal Session 10-Detection - Strategy-1	192.54.222.3	2012-07-10 09:33:41
11895	Load Instructions			cv049	XVal Session 10	1	XVal Session 10-Detection - Strategy-1	192.54.222.3	2012-07-10 09:33:41
11896	Load Instructions			cv046	XVal Session 10	1	XVal Session 10-Detection - Strategy-1	192.54.222.3	2012-07-10 09:33:41
11902	Load Workspace			cv047	XVal Session 10	1	XVal Session 10-Detection - Strategy-1	192.54.222.3	2012-07-10 09:34:01
11903	Load Workspace			cv048	XVal Session 10	1	XVal Session 10-Detection - Strategy-1	192.54.222.3	2012-07-10 09:34:01
11904	Load Workspace			cv049	XVal Session 10	1	XVal Session 10-Detection - Strategy-1	192.54.222.3	2012-07-10 09:34:01
11905	Load Workspace			cv046	XVal Session 10	1	XVal Session 10-Detection - Strategy-1	192.54.222.3	2012-07-10 09:34:02
11917	Load Instructions			cv048	XVal Session 10	1	XVal Session 10-Detection - Images 1-1	192.54.222.3	2012-07-10 09:35:01
11918	Load Instructions			cv049	XVal Session 10	1	XVal Session 10-Detection - Images 1-1	192.54.222.3	2012-07-10 09:35:01
11919	Load Instructions			cv046	XVal Session 10	1	XVal Session 10-Detection - Images 1-1	192.54.222.3	2012-07-10 09:35:01
11920	Load Instructions			cv047	XVal Session 10	1	XVal Session 10-Detection - Images 1-1	192.54.222.3	2012-07-10 09:35:01
11921	Load Workspace			cv047	XVal Session 10	1	XVal Session 10-Detection - Images 1-1	192.54.222.3	2012-07-10 09:35:06
11922	Load Workspace			cv048	XVal Session 10	1	XVal Session 10-Detection - Images 1-1	192.54.222.3	2012-07-10 09:35:06
11923	Load Workspace			cv049	XVal Session 10	1	XVal Session 10-Detection - Images 1-1	192.54.222.3	2012-07-10 09:35:06
11924	Load Workspace			cv046	XVal Session 10	1	XVal Session 10-Detection - Images 1-1	192.54.222.3	2012-07-10 09:35:06
11940	Edit Grid	[1,1] : tomatoes		cv048	XVal Session 10	1	XVal Session 10-Detection - Images 1-1	192.54.222.3	2012-07-10 09:36:18
11942	Load Instructions			cv047	XVal Session 10	1	XVal Session 10-Detection - Images 2-1	192.54.222.3	2012-07-10 09:36:21
11943	Load Instructions			cv048	XVal Session 10	1	XVal Session 10-Detection - Images 2-1	192.54.222.3	2012-07-10 09:36:21
11944	Load Instructions			cv049	XVal Session 10	1	XVal Session 10-Detection - Images 2-1	192.54.222.3	2012-07-10 09:36:21
11945	Load Instructions			cv046	XVal Session 10	1	XVal Session 10-Detection - Images 2-1	192.54.222.3	2012-07-10 09:36:21
11946	Load Workspace			cv048	XVal Session 10	1	XVal Session 10-Detection - Images 2-1	192.54.222.3	2012-07-10 09:36:26
11947	Load Workspace			cv049	XVal Session 10	1	XVal Session 10-Detection - Images 2-1	192.54.222.3	2012-07-10 09:36:26
11948	Load Workspace			cv046	XVal Session 10	1	XVal Session 10-Detection - Images 2-1	192.54.222.3	2012-07-10 09:36:26
11965	Load Instructions			cv048	XVal Session 10	1	XVal Session 10-Detection - Images 3-1	192.54.222.3	2012-07-10 09:37:41
11966	Load Instructions			cv046	XVal Session 10	1	XVal Session 10-Detection - Images 3-1	192.54.222.3	2012-07-10 09:37:41
11967	Load Instructions			cv049	XVal Session 10	1	XVal Session 10-Detection - Images 3-1	192.54.222.3	2012-07-10 09:37:41
11970	Load Workspace			cv048	XVal Session 10	1	XVal Session 10-Detection - Images 3-1	192.54.222.3	2012-07-10 09:37:46
11971	Load Workspace			cv046	XVal Session 10	1	XVal Session 10-Detection - Images 3-1	192.54.222.3	2012-07-10 09:37:46
11972	Load Workspace			cv049	XVal Session 10	1	XVal Session 10-Detection - Images 3-1	192.54.222.3	2012-07-10 09:37:46
11990	Edit Grid	[1,1] : phones		cv046	XVal Session 10	1	XVal Session 10-Detection - Images 3-1	192.54.222.3	2012-07-10 09:38:35
11992	Edit Grid	[1,2] : heads		cv046	XVal Session 10	1	XVal Session 10-Detection - Images 3-1	192.54.222.3	2012-07-10 09:38:58
11993	Load Instructions			cv048	XVal Session 10	1	XVal Session 10-Detection - Words 1-1	192.54.222.3	2012-07-10 09:39:01
11994	Load Instructions			cv046	XVal Session 10	1	XVal Session 10-Detection - Words 1-1	192.54.222.3	2012-07-10 09:39:01
11995	Load Instructions			cv049	XVal Session 10	1	XVal Session 10-Detection - Words 1-1	192.54.222.3	2012-07-10 09:39:01
11996	Load Workspace			cv048	XVal Session 10	1	XVal Session 10-Detection - Words 1-1	192.54.222.3	2012-07-10 09:39:06
11997	Load Workspace			cv046	XVal Session 10	1	XVal Session 10-Detection - Words 1-1	192.54.222.3	2012-07-10 09:39:06
11998	Load Workspace			cv049	XVal Session 10	1	XVal Session 10-Detection - Words 1-1	192.54.222.3	2012-07-10 09:39:06
12023	Load Instructions			cv048	XVal Session 10	1	XVal Session 10-Detection - Words 2-1	192.54.222.3	2012-07-10 09:40:21
12024	Load Instructions			cv046	XVal Session 10	1	XVal Session 10-Detection - Words 2-1	192.54.222.3	2012-07-10 09:40:21
12025	Load Instructions			cv049	XVal Session 10	1	XVal Session 10-Detection - Words 2-1	192.54.222.3	2012-07-10 09:40:21
12027	Load Workspace			cv048	XVal Session 10	1	XVal Session 10-Detection - Words 2-1	192.54.222.3	2012-07-10 09:40:26
12028	Load Workspace			cv046	XVal Session 10	1	XVal Session 10-Detection - Words 2-1	192.54.222.3	2012-07-10 09:40:26
12029	Load Workspace			cv049	XVal Session 10	1	XVal Session 10-Detection - Words 2-1	192.54.222.3	2012-07-10 09:40:26
12046	Edit Grid	[1,1] : igloo		cv046	XVal Session 10	1	XVal Session 10-Detection - Words 2-1	192.54.222.3	2012-07-10 09:41:27
12048	Load Instructions			cv048	XVal Session 10	1	XVal Session 10-Detection - Words 3-1	192.54.222.3	2012-07-10 09:41:41
12049	Load Instructions			cv046	XVal Session 10	1	XVal Session 10-Detection - Words 3-1	192.54.222.3	2012-07-10 09:41:41
12050	Load Instructions			cv049	XVal Session 10	1	XVal Session 10-Detection - Words 3-1	192.54.222.3	2012-07-10 09:41:41
12052	Load Workspace			cv048	XVal Session 10	1	XVal Session 10-Detection - Words 3-1	192.54.222.3	2012-07-10 09:41:46
12053	Load Workspace			cv046	XVal Session 10	1	XVal Session 10-Detection - Words 3-1	192.54.222.3	2012-07-10 09:41:46
12054	Load Workspace			cv049	XVal Session 10	1	XVal Session 10-Detection - Words 3-1	192.54.222.3	2012-07-10 09:41:46
12077	Edit Grid	[1,1] : comma		cv049	XVal Session 10	1	XVal Session 10-Detection - Words 3-1	192.54.222.3	2012-07-10 09:42:32
12081	Load Instructions			cv048	XVal Session 10	1	XVal Session 10-Unscramble Words-1	192.54.222.3	2012-07-10 09:43:01
12082	Load Instructions			cv046	XVal Session 10	1	XVal Session 10-Unscramble Words-1	192.54.222.3	2012-07-10 09:43:01
12083	Load Instructions			cv049	XVal Session 10	1	XVal Session 10-Unscramble Words-1	192.54.222.3	2012-07-10 09:43:01
12087	Load Workspace			cv048	XVal Session 10	1	XVal Session 10-Unscramble Words-1	192.54.222.3	2012-07-10 09:43:21
12088	Load Workspace			cv046	XVal Session 10	1	XVal Session 10-Unscramble Words-1	192.54.222.3	2012-07-10 09:43:21
12089	Load Workspace			cv049	XVal Session 10	1	XVal Session 10-Unscramble Words-1	192.54.222.3	2012-07-10 09:43:21
12094	Edit Grid	[1,1] : paper		cv048	XVal Session 10	1	XVal Session 10-Unscramble Words-1	192.54.222.3	2012-07-10 09:43:35
12098	Edit Grid	[2,1] : cable		cv048	XVal Session 10	1	XVal Session 10-Unscramble Words-1	192.54.222.3	2012-07-10 09:43:43
12106	Edit Grid	[3,1] :		cv049	XVal Session 10	1	XVal Session 10-Unscramble Words-1	192.54.222.3	2012-07-10 09:44:06
12115	Edit Grid	[4,1] : wo		cv049	XVal Session 10	1	XVal Session 10-Unscramble Words-1	192.54.222.3	2012-07-10 09:44:22
12116	Edit Grid	[6,1] : retire		cv048	XVal Session 10	1	XVal Session 10-Unscramble Words-1	192.54.222.3	2012-07-10 09:44:30
12122	Edit Grid	[6,1] :		cv048	XVal Session 10	1	XVal Session 10-Unscramble Words-1	192.54.222.3	2012-07-10 09:44:54
12125	Edit Grid	[8,1] : cavalry		cv048	XVal Session 10	1	XVal Session 10-Unscramble Words-1	192.54.222.3	2012-07-10 09:45:04
12128	Load Instructions			cv047	XVal Session 10	1	XVal Session 10-Detection - Images 2-1	192.54.222.3	2012-07-10 09:45:15
12127	Load Workspace			cv047	XVal Session 10	1	XVal Session 10-Detection - Images 1-1	192.54.222.3	2012-07-10 09:45:15
12130	Load Instructions			cv047	XVal Session 10	1	XVal Session 10-Detection - Images 3-1	192.54.222.3	2012-07-10 09:45:16
12131	Load Workspace			cv047	XVal Session 10	1	XVal Session 10-Detection - Images 3-1	192.54.222.3	2012-07-10 09:45:16
12129	Load Workspace			cv047	XVal Session 10	1	XVal Session 10-Detection - Images 2-1	192.54.222.3	2012-07-10 09:45:16
12134	Load Instructions			cv047	XVal Session 10	1	XVal Session 10-Detection - Words 2-1	192.54.222.3	2012-07-10 09:45:17
12132	Load Instructions			cv047	XVal Session 10	1	XVal Session 10-Detection - Words 1-1	192.54.222.3	2012-07-10 09:45:17
12133	Load Workspace			cv047	XVal Session 10	1	XVal Session 10-Detection - Words 1-1	192.54.222.3	2012-07-10 09:45:17
12138	Load Instructions			cv047	XVal Session 10	1	XVal Session 10-Unscramble Words-1	192.54.222.3	2012-07-10 09:45:18
12136	Load Instructions			cv047	XVal Session 10	1	XVal Session 10-Detection - Words 3-1	192.54.222.3	2012-07-10 09:45:18
12137	Load Workspace			cv047	XVal Session 10	1	XVal Session 10-Detection - Words 3-1	192.54.222.3	2012-07-10 09:45:18
12135	Load Workspace			cv047	XVal Session 10	1	XVal Session 10-Detection - Words 2-1	192.54.222.3	2012-07-10 09:45:18
12139	Load Workspace			cv047	XVal Session 10	1	XVal Session 10-Unscramble Words-1	192.54.222.3	2012-07-10 09:45:19
12140	Load Instructions			cv049	XVal Session 10	1	XVal Session 10-Memory - Video and Image Trial-1	192.54.222.3	2012-07-10 09:45:21
12141	Load Instructions			cv047	XVal Session 10	1	XVal Session 10-Memory - Video and Image Trial-1	192.54.222.3	2012-07-10 09:45:21
12142	Load Instructions			cv048	XVal Session 10	1	XVal Session 10-Memory - Video and Image Trial-1	192.54.222.3	2012-07-10 09:45:21
12143	Load Instructions			cv046	XVal Session 10	1	XVal Session 10-Memory - Video and Image Trial-1	192.54.222.3	2012-07-10 09:45:22
12151	Load Primer			cv048	XVal Session 10	1	XVal Session 10-Memory - Video and Image Trial-1	192.54.222.3	2012-07-10 09:45:41
12152	Load Primer			cv046	XVal Session 10	1	XVal Session 10-Memory - Video and Image Trial-1	192.54.222.3	2012-07-10 09:45:41
12153	Load Primer			cv049	XVal Session 10	1	XVal Session 10-Memory - Video and Image Trial-1	192.54.222.3	2012-07-10 09:45:41
12154	Load Primer			cv047	XVal Session 10	1	XVal Session 10-Memory - Video and Image Trial-1	192.54.222.3	2012-07-10 09:45:41
12166	Load Workspace			cv047	XVal Session 10	1	XVal Session 10-Memory - Video and Image Trial-1	192.54.222.3	2012-07-10 09:46:52
12167	Load Workspace			cv046	XVal Session 10	1	XVal Session 10-Memory - Video and Image Trial-1	192.54.222.3	2012-07-10 09:46:52
12168	Load Workspace			cv048	XVal Session 10	1	XVal Session 10-Memory - Video and Image Trial-1	192.54.222.3	2012-07-10 09:46:53
12169	Load Workspace			cv049	XVal Session 10	1	XVal Session 10-Memory - Video and Image Trial-1	192.54.222.3	2012-07-10 09:46:53
12170	Edit Grid	[1,1] : bird		cv048	XVal Session 10	1	XVal Session 10-Memory - Video and Image Trial-1	192.54.222.3	2012-07-10 09:47:06
12171	Edit Grid	[3,1] : left		cv048	XVal Session 10	1	XVal Session 10-Memory - Video and Image Trial-1	192.54.222.3	2012-07-10 09:47:11
12180	Edit Grid	[5,1] : three		cv048	XVal Session 10	1	XVal Session 10-Memory - Video and Image Trial-1	192.54.222.3	2012-07-10 09:47:25
12184	Edit Grid	[7,1] : two		cv048	XVal Session 10	1	XVal Session 10-Memory - Video and Image Trial-1	192.54.222.3	2012-07-10 09:47:33
12195	Edit Grid	[9,1] : A		cv048	XVal Session 10	1	XVal Session 10-Memory - Video and Image Trial-1	192.54.222.3	2012-07-10 09:48:04
12197	Edit Grid	[9,2] :		cv048	XVal Session 10	1	XVal Session 10-Memory - Video and Image Trial-1	192.54.222.3	2012-07-10 09:48:09
12199	Edit Grid	[9,4] : B		cv048	XVal Session 10	1	XVal Session 10-Memory - Video and Image Trial-1	192.54.222.3	2012-07-10 09:48:14
12200	Edit Grid	[9,2] : D		cv048	XVal Session 10	1	XVal Session 10-Memory - Video and Image Trial-1	192.54.222.3	2012-07-10 09:48:19
12201	Load Instructions			cv048	XVal Session 10	1	XVal Session 10-Memory - Strategy 1-1	192.54.222.3	2012-07-10 09:48:22
12202	Load Instructions			cv047	XVal Session 10	1	XVal Session 10-Memory - Strategy 1-1	192.54.222.3	2012-07-10 09:48:22
12203	Load Instructions			cv049	XVal Session 10	1	XVal Session 10-Memory - Strategy 1-1	192.54.222.3	2012-07-10 09:48:22
12204	Load Instructions			cv046	XVal Session 10	1	XVal Session 10-Memory - Strategy 1-1	192.54.222.3	2012-07-10 09:48:22
12210	Load Workspace			cv046	XVal Session 10	1	XVal Session 10-Memory - Strategy 1-1	192.54.222.3	2012-07-10 09:48:47
12211	Load Workspace			cv047	XVal Session 10	1	XVal Session 10-Memory - Strategy 1-1	192.54.222.3	2012-07-10 09:48:47
12212	Load Workspace			cv048	XVal Session 10	1	XVal Session 10-Memory - Strategy 1-1	192.54.222.3	2012-07-10 09:48:47
12213	Load Workspace			cv049	XVal Session 10	1	XVal Session 10-Memory - Strategy 1-1	192.54.222.3	2012-07-10 09:48:47
12225	Load Instructions			cv047	XVal Session 10	1	XVal Session 10-Memory - Video-1	192.54.222.3	2012-07-10 09:49:47
12226	Load Instructions			cv049	XVal Session 10	1	XVal Session 10-Memory - Video-1	192.54.222.3	2012-07-10 09:49:47
12227	Load Instructions			cv048	XVal Session 10	1	XVal Session 10-Memory - Video-1	192.54.222.3	2012-07-10 09:49:47
12228	Load Instructions			cv046	XVal Session 10	1	XVal Session 10-Memory - Video-1	192.54.222.3	2012-07-10 09:49:47
12229	Load Primer			cv047	XVal Session 10	1	XVal Session 10-Memory - Video-1	192.54.222.3	2012-07-10 09:49:57
12230	Load Primer			cv049	XVal Session 10	1	XVal Session 10-Memory - Video-1	192.54.222.3	2012-07-10 09:49:57
12231	Load Primer			cv048	XVal Session 10	1	XVal Session 10-Memory - Video-1	192.54.222.3	2012-07-10 09:49:57
12232	Load Primer			cv046	XVal Session 10	1	XVal Session 10-Memory - Video-1	192.54.222.3	2012-07-10 09:49:57
12247	Load Workspace			cv046	XVal Session 10	1	XVal Session 10-Memory - Video-1	192.54.222.3	2012-07-10 09:51:57
12248	Load Workspace			cv047	XVal Session 10	1	XVal Session 10-Memory - Video-1	192.54.222.3	2012-07-10 09:51:57
12249	Load Workspace			cv049	XVal Session 10	1	XVal Session 10-Memory - Video-1	192.54.222.3	2012-07-10 09:51:57
12250	Load Workspace			cv048	XVal Session 10	1	XVal Session 10-Memory - Video-1	192.54.222.3	2012-07-10 09:51:57
12251	Edit Grid	[1,1] : 7		cv046	XVal Session 10	1	XVal Session 10-Memory - Video-1	192.54.222.3	2012-07-10 09:52:11
12262	Edit Grid	[2,1] :		cv046	XVal Session 10	1	XVal Session 10-Memory - Video-1	192.54.222.3	2012-07-10 09:52:30
12264	Edit Grid	[2,1] : 5		cv049	XVal Session 10	1	XVal Session 10-Memory - Video-1	192.54.222.3	2012-07-10 09:52:37
12270	Edit Grid	[3,1] : middle		cv046	XVal Session 10	1	XVal Session 10-Memory - Video-1	192.54.222.3	2012-07-10 09:52:44
12273	Edit Grid	[4,4] : B		cv047	XVal Session 10	1	XVal Session 10-Memory - Video-1	192.54.222.3	2012-07-10 09:52:50
12274	Edit Grid	[4,1] :		cv046	XVal Session 10	1	XVal Session 10-Memory - Video-1	192.54.222.3	2012-07-10 09:52:52
12281	Edit Grid	[4,2] : C		cv047	XVal Session 10	1	XVal Session 10-Memory - Video-1	192.54.222.3	2012-07-10 09:53:05
12282	Edit Grid	[4,3] : D		cv047	XVal Session 10	1	XVal Session 10-Memory - Video-1	192.54.222.3	2012-07-10 09:53:08
12285	Edit Grid	[4,1] : A		cv049	XVal Session 10	1	XVal Session 10-Memory - Video-1	192.54.222.3	2012-07-10 09:53:16
12289	Edit Grid	[5,1] : brown		cv049	XVal Session 10	1	XVal Session 10-Memory - Video-1	192.54.222.3	2012-07-10 09:53:28
12296	Load Instructions			cv047	XVal Session 10	1	XVal Session 10-Memory - Picture-1	192.54.222.3	2012-07-10 09:53:57
12297	Load Instructions			cv049	XVal Session 10	1	XVal Session 10-Memory - Picture-1	192.54.222.3	2012-07-10 09:53:57
12298	Load Instructions			cv048	XVal Session 10	1	XVal Session 10-Memory - Picture-1	192.54.222.3	2012-07-10 09:53:57
12299	Load Instructions			cv046	XVal Session 10	1	XVal Session 10-Memory - Picture-1	192.54.222.3	2012-07-10 09:53:57
12300	Load Primer			cv047	XVal Session 10	1	XVal Session 10-Memory - Picture-1	192.54.222.3	2012-07-10 09:54:07
12301	Load Primer			cv049	XVal Session 10	1	XVal Session 10-Memory - Picture-1	192.54.222.3	2012-07-10 09:54:07
12302	Load Primer			cv048	XVal Session 10	1	XVal Session 10-Memory - Picture-1	192.54.222.3	2012-07-10 09:54:07
12303	Load Primer			cv046	XVal Session 10	1	XVal Session 10-Memory - Picture-1	192.54.222.3	2012-07-10 09:54:07
12320	Load Workspace			cv047	XVal Session 10	1	XVal Session 10-Memory - Picture-1	192.54.222.3	2012-07-10 09:55:37
12321	Load Workspace			cv049	XVal Session 10	1	XVal Session 10-Memory - Picture-1	192.54.222.3	2012-07-10 09:55:37
12322	Load Workspace			cv048	XVal Session 10	1	XVal Session 10-Memory - Picture-1	192.54.222.3	2012-07-10 09:55:37
12323	Load Workspace			cv046	XVal Session 10	1	XVal Session 10-Memory - Picture-1	192.54.222.3	2012-07-10 09:55:37
12324	Edit Grid	[2,1] : flute		cv047	XVal Session 10	1	XVal Session 10-Memory - Picture-1	192.54.222.3	2012-07-10 09:55:53
12326	Edit Grid	[4,1] :		cv048	XVal Session 10	1	XVal Session 10-Memory - Picture-1	192.54.222.3	2012-07-10 09:55:56
12332	Edit Grid	[3,1] : blue		cv048	XVal Session 10	1	XVal Session 10-Memory - Picture-1	192.54.222.3	2012-07-10 09:56:04
12346	Edit Grid	[4,1] : one		cv048	XVal Session 10	1	XVal Session 10-Memory - Picture-1	192.54.222.3	2012-07-10 09:56:28
12348	Edit Grid	[5,1] : five		cv048	XVal Session 10	1	XVal Session 10-Memory - Picture-1	192.54.222.3	2012-07-10 09:56:41
12350	Edit Grid	[6,1] :		cv048	XVal Session 10	1	XVal Session 10-Memory - Picture-1	192.54.222.3	2012-07-10 09:56:44
12352	Edit Grid	[5,1] :		cv048	XVal Session 10	1	XVal Session 10-Memory - Picture-1	192.54.222.3	2012-07-10 09:56:47
12353	Edit Grid	[5,1] : three		cv048	XVal Session 10	1	XVal Session 10-Memory - Picture-1	192.54.222.3	2012-07-10 09:56:56
12355	Edit Grid	[6,1] : palm		cv048	XVal Session 10	1	XVal Session 10-Memory - Picture-1	192.54.222.3	2012-07-10 09:57:12
12356	Edit Grid	[7,1] : bloodshot		cv046	XVal Session 10	1	XVal Session 10-Memory - Picture-1	192.54.222.3	2012-07-10 09:57:13
12358	Load Instructions			cv046	XVal Session 10	1	XVal Session 10-Memory - Words Trial -1	192.54.222.3	2012-07-10 09:57:37
12359	Load Instructions			cv047	XVal Session 10	1	XVal Session 10-Memory - Words Trial -1	192.54.222.3	2012-07-10 09:57:37
12360	Load Instructions			cv049	XVal Session 10	1	XVal Session 10-Memory - Words Trial -1	192.54.222.3	2012-07-10 09:57:37
12361	Load Instructions			cv048	XVal Session 10	1	XVal Session 10-Memory - Words Trial -1	192.54.222.3	2012-07-10 09:57:37
12365	Load Primer			cv047	XVal Session 10	1	XVal Session 10-Memory - Words Trial -1	192.54.222.3	2012-07-10 09:57:57
12366	Load Primer			cv049	XVal Session 10	1	XVal Session 10-Memory - Words Trial -1	192.54.222.3	2012-07-10 09:57:57
12367	Load Primer			cv048	XVal Session 10	1	XVal Session 10-Memory - Words Trial -1	192.54.222.3	2012-07-10 09:57:57
12368	Load Primer			cv046	XVal Session 10	1	XVal Session 10-Memory - Words Trial -1	192.54.222.3	2012-07-10 09:57:57
12380	Load Workspace			cv047	XVal Session 10	1	XVal Session 10-Memory - Words Trial -1	192.54.222.3	2012-07-10 09:59:27
12381	Load Workspace			cv049	XVal Session 10	1	XVal Session 10-Memory - Words Trial -1	192.54.222.3	2012-07-10 09:59:27
12382	Load Workspace			cv048	XVal Session 10	1	XVal Session 10-Memory - Words Trial -1	192.54.222.3	2012-07-10 09:59:27
12383	Load Workspace			cv046	XVal Session 10	1	XVal Session 10-Memory - Words Trial -1	192.54.222.3	2012-07-10 09:59:27
	Edit pad (rev 0)		Dan	cv401	XVal Session 10	1	XVal Session 10-Memory - Words Trial -1		2012-07-10 09:59:34.941000
	Edit pad (rev 1)		Dan	cv401	XVal Session 10	1	XVal Session 10-Memory - Words Trial -1		2012-07-10 09:59:35.437000
	Edit pad (rev 2)		Dan	cv401	XVal Session 10	1	XVal Session 10-Memory - Words Trial -1		2012-07-10 09:59:36.090000
	Edit pad (rev 3)		Dan	cv401	XVal Session 10	1	XVal Session 10-Memory - Words Trial -1		2012-07-10 09:59:36.591000
	Edit pad (rev 4)		Dan	cv401	XVal Session 10	1	XVal Session 10-Memory - Words Trial -1		2012-07-10 09:59:37.090000
	Edit pad (rev 5)		Dan	cv401	XVal Session 10	1	XVal Session 10-Memory - Words Trial -1		2012-07-10 09:59:37.591000
	Edit pad (rev 6)		Dan	cv401	XVal Session 10	1	XVal Session 10-Memory - Words Trial -1		2012-07-10 09:59:38.353000
	Edit pad (rev 7)		Dan	cv401	XVal Session 10	1	XVal Session 10-Memory - Words Trial -1		2012-07-10 09:59:38.853000
	Edit pad (rev 8)		Xing	cv400	XVal Session 10	1	XVal Session 10-Memory - Words Trial -1		2012-07-10 09:59:39.094000
	Edit pad (rev 9)		Dan	cv401	XVal Session 10	1	XVal Session 10-Memory - Words Trial -1		2012-07-10 09:59:39.353000
	Edit pad (rev 10)		Xing	cv400	XVal Session 10	1	XVal Session 10-Memory - Words Trial -1		2012-07-10 09:59:39.591000
	Edit pad (rev 11)		Dan	cv401	XVal Session 10	1	XVal Session 10-Memory - Words Trial -1		2012-07-10 09:59:39.854000
	Edit pad (rev 12)		Xing	cv400	XVal Session 10	1	XVal Session 10-Memory - Words Trial -1		2012-07-10 09:59:40.090000
	Edit pad (rev 13)		Xing	cv400	XVal Session 10	1	XVal Session 10-Memory - Words Trial -1		2012-07-10 09:59:40.591000
	Edit pad (rev 14)		Dan	cv401	XVal Session 10	1	XVal Session 10-Memory - Words Trial -1		2012-07-10 09:59:40.643000
	Edit pad (rev 15)		sean	cv372	XVal Session 10	1	XVal Session 10-Memory - Words Trial -1		2012-07-10 09:59:41.127000
	Edit pad (rev 16)		Dan	cv401	XVal Session 10	1	XVal Session 10-Memory - Words Trial -1		2012-07-10 09:59:41.203000
	Edit pad (rev 17)		Xing	cv400	XVal Session 10	1	XVal Session 10-Memory - Words Trial -1		2012-07-10 09:59:41.345000
	Edit pad (rev 18)		sean	cv372	XVal Session 10	1	XVal Session 10-Memory - Words Trial -1		2012-07-10 09:59:41.623000
	Edit pad (rev 19)		Dan	cv401	XVal Session 10	1	XVal Session 10-Memory - Words Trial -1		2012-07-10 09:59:41.706000
	Edit pad (rev 20)		Xing	cv400	XVal Session 10	1	XVal Session 10-Memory - Words Trial -1		2012-07-10 09:59:41.845000
	Edit pad (rev 21)		sean	cv372	XVal Session 10	1	XVal Session 10-Memory - Words Trial -1		2012-07-10 09:59:42.122000
	Edit pad (rev 22)		Dan	cv401	XVal Session 10	1	XVal Session 10-Memory - Words Trial -1		2012-07-10 09:59:42.206000
	Edit pad (rev 23)		Xing	cv400	XVal Session 10	1	XVal Session 10-Memory - Words Trial -1		2012-07-10 09:59:42.345000
	Edit pad (rev 24)		Dan	cv401	XVal Session 10	1	XVal Session 10-Memory - Words Trial -1		2012-07-10 09:59:42.705000
	Edit pad (rev 25)		Xing	cv400	XVal Session 10	1	XVal Session 10-Memory - Words Trial -1		2012-07-10 09:59:42.844000
	Edit pad (rev 26)		sean	cv372	XVal Session 10	1	XVal Session 10-Memory - Words Trial -1		2012-07-10 09:59:42.882000
	Edit pad (rev 27)		Dan	cv401	XVal Session 10	1	XVal Session 10-Memory - Words Trial -1		2012-07-10 09:59:43.205000
	Edit pad (rev 28)		Xing	cv400	XVal Session 10	1	XVal Session 10-Memory - Words Trial -1		2012-07-10 09:59:43.345000
	Edit pad (rev 29)		sean	cv372	XVal Session 10	1	XVal Session 10-Memory - Words Trial -1		2012-07-10 09:59:43.386000
	Edit pad (rev 30)		Xing	cv400	XVal Session 10	1	XVal Session 10-Memory - Words Trial -1		2012-07-10 09:59:43.848000
	Edit pad (rev 31)		sean	cv372	XVal Session 10	1	XVal Session 10-Memory - Words Trial -1		2012-07-10 09:59:44.127000
	Edit pad (rev 32)		Dan	cv401	XVal Session 10	1	XVal Session 10-Memory - Words Trial -1		2012-07-10 09:59:44.191000
	Edit pad (rev 33)		Xing	cv400	XVal Session 10	1	XVal Session 10-Memory - Words Trial -1		2012-07-10 09:59:44.345000
	Edit pad (rev 34)		sean	cv372	XVal Session 10	1	XVal Session 10-Memory - Words Trial -1		2012-07-10 09:59:44.627000
	Edit pad (rev 35)		Dan	cv401	XVal Session 10	1	XVal Session 10-Memory - Words Trial -1		2012-07-10 09:59:44.692000
	Edit pad (rev 36)		sean	cv372	XVal Session 10	1	XVal Session 10-Memory - Words Trial -1		2012-07-10 09:59:45.126000
	Edit pad (rev 37)		Dan	cv401	XVal Session 10	1	XVal Session 10-Memory - Words Trial -1		2012-07-10 09:59:45.192000
	Edit pad (rev 38)		Xing	cv400	XVal Session 10	1	XVal Session 10-Memory - Words Trial -1		2012-07-10 09:59:45.337000
	Edit pad (rev 39)		sean	cv372	XVal Session 10	1	XVal Session 10-Memory - Words Trial -1		2012-07-10 09:59:45.626000
	Edit pad (rev 40)		Dan	cv401	XVal Session 10	1	XVal Session 10-Memory - Words Trial -1		2012-07-10 09:59:45.691000
	Edit pad (rev 41)		Xing	cv400	XVal Session 10	1	XVal Session 10-Memory - Words Trial -1		2012-07-10 09:59:45.838000
	Edit pad (rev 42)		Dan	cv401	XVal Session 10	1	XVal Session 10-Memory - Words Trial -1		2012-07-10 09:59:46.194000
	Edit pad (rev 43)		Xing	cv400	XVal Session 10	1	XVal Session 10-Memory - Words Trial -1		2012-07-10 09:59:46.337000
	Edit pad (rev 44)		sean	cv372	XVal Session 10	1	XVal Session 10-Memory - Words Trial -1		2012-07-10 09:59:46.566000
	Edit pad (rev 45)		Dan	cv401	XVal Session 10	1	XVal Session 10-Memory - Words Trial -1		2012-07-10 09:59:46.691000
	Edit pad (rev 46)		Xing	cv400	XVal Session 10	1	XVal Session 10-Memory - Words Trial -1		2012-07-10 09:59:46.936000
	Edit pad (rev 47)		Dan	cv401	XVal Session 10	1	XVal Session 10-Memory - Words Trial -1		2012-07-10 09:59:47.193000
	Edit pad (rev 48)		Xing	cv400	XVal Session 10	1	XVal Session 10-Memory - Words Trial -1		2012-07-10 09:59:47.618000
	Edit pad (rev 49)		Dan	cv401	XVal Session 10	1	XVal Session 10-Memory - Words Trial -1		2012-07-10 09:59:47.693000
	Edit pad (rev 50)		Xing	cv400	XVal Session 10	1	XVal Session 10-Memory - Words Trial -1		2012-07-10 09:59:48.118000
	Edit pad (rev 51)		sean	cv372	XVal Session 10	1	XVal Session 10-Memory - Words Trial -1		2012-07-10 09:59:48.174000
	Edit pad (rev 52)		Dan	cv401	XVal Session 10	1	XVal Session 10-Memory - Words Trial -1		2012-07-10 09:59:48.204000
	Edit pad (rev 53)		Xing	cv400	XVal Session 10	1	XVal Session 10-Memory - Words Trial -1		2012-07-10 09:59:48.619000
	Edit pad (rev 54)		sean	cv372	XVal Session 10	1	XVal Session 10-Memory - Words Trial -1		2012-07-10 09:59:48.673000
	Edit pad (rev 55)		Dan	cv401	XVal Session 10	1	XVal Session 10-Memory - Words Trial -1		2012-07-10 09:59:48.706000
	Edit pad (rev 56)		Xing	cv400	XVal Session 10	1	XVal Session 10-Memory - Words Trial -1		2012-07-10 09:59:49.119000
	Edit pad (rev 57)		sean	cv372	XVal Session 10	1	XVal Session 10-Memory - Words Trial -1		2012-07-10 09:59:49.173000
	Edit pad (rev 58)		Xing	cv400	XVal Session 10	1	XVal Session 10-Memory - Words Trial -1		2012-07-10 09:59:49.618000
	Edit pad (rev 59)		Dan	cv401	XVal Session 10	1	XVal Session 10-Memory - Words Trial -1		2012-07-10 09:59:49.670000
	Edit pad (rev 60)		sean	cv372	XVal Session 10	1	XVal Session 10-Memory - Words Trial -1		2012-07-10 09:59:49.676000
	Edit pad (rev 61)		sean	cv372	XVal Session 10	1	XVal Session 10-Memory - Words Trial -1		2012-07-10 09:59:50.180000
	Edit pad (rev 62)		Dan	cv401	XVal Session 10	1	XVal Session 10-Memory - Words Trial -1		2012-07-10 09:59:50.200000
	Edit pad (rev 63)		Xing	cv400	XVal Session 10	1	XVal Session 10-Memory - Words Trial -1		2012-07-10 09:59:50.308000
	Edit pad (rev 64)		charles	cv410	XVal Session 10	1	XVal Session 10-Memory - Words Trial -1		2012-07-10 09:59:50.502000
	Edit pad (rev 65)		sean	cv372	XVal Session 10	1	XVal Session 10-Memory - Words Trial -1		2012-07-10 09:59:50.679000
	Edit pad (rev 66)		Dan	cv401	XVal Session 10	1	XVal Session 10-Memory - Words Trial -1		2012-07-10 09:59:50.699000
	Edit pad (rev 67)		Xing	cv400	XVal Session 10	1	XVal Session 10-Memory - Words Trial -1		2012-07-10 09:59:50.808000
	Edit pad (rev 68)		charles	cv410	XVal Session 10	1	XVal Session 10-Memory - Words Trial -1		2012-07-10 09:59:50.999000
	Edit pad (rev 69)		sean	cv372	XVal Session 10	1	XVal Session 10-Memory - Words Trial -1		2012-07-10 09:59:51.180000
	Edit pad (rev 70)		Dan	cv401	XVal Session 10	1	XVal Session 10-Memory - Words Trial -1		2012-07-10 09:59:51.200000
	Edit pad (rev 71)		Xing	cv400	XVal Session 10	1	XVal Session 10-Memory - Words Trial -1		2012-07-10 09:59:51.309000
	Edit pad (rev 72)		charles	cv410	XVal Session 10	1	XVal Session 10-Memory - Words Trial -1		2012-07-10 09:59:51.501000
	Edit pad (rev 73)		Dan	cv401	XVal Session 10	1	XVal Session 10-Memory - Words Trial -1		2012-07-10 09:59:51.700000
	Edit pad (rev 74)		Xing	cv400	XVal Session 10	1	XVal Session 10-Memory - Words Trial -1		2012-07-10 09:59:51.808000
	Edit pad (rev 75)		charles	cv410	XVal Session 10	1	XVal Session 10-Memory - Words Trial -1		2012-07-10 09:59:52.002000
	Edit pad (rev 76)		Dan	cv401	XVal Session 10	1	XVal Session 10-Memory - Words Trial -1		2012-07-10 09:59:52.202000
	Edit pad (rev 77)		Xing	cv400	XVal Session 10	1	XVal Session 10-Memory - Words Trial -1		2012-07-10 09:59:52.813000
	Edit pad (rev 78)		Xing	cv400	XVal Session 10	1	XVal Session 10-Memory - Words Trial -1		2012-07-10 09:59:53.313000
	Edit pad (rev 79)		Dan	cv401	XVal Session 10	1	XVal Session 10-Memory - Words Trial -1		2012-07-10 09:59:53.814000
	Edit pad (rev 80)		Dan	cv401	XVal Session 10	1	XVal Session 10-Memory - Words Trial -1		2012-07-10 09:59:55.264000
	Edit pad (rev 81)		Dan	cv401	XVal Session 10	1	XVal Session 10-Memory - Words Trial -1		2012-07-10 09:59:55.764000
	Edit pad (rev 82)		Dan	cv401	XVal Session 10	1	XVal Session 10-Memory - Words Trial -1		2012-07-10 09:59:56.266000
	Edit pad (rev 83)		Dan	cv401	XVal Session 10	1	XVal Session 10-Memory - Words Trial -1		2012-07-10 09:59:56.765000
	Edit pad (rev 84)		Dan	cv401	XVal Session 10	1	XVal Session 10-Memory - Words Trial -1		2012-07-10 09:59:57.663000
	Edit pad (rev 85)		charles	cv410	XVal Session 10	1	XVal Session 10-Memory - Words Trial -1		2012-07-10 09:59:59.912000
	Edit pad (rev 86)		sean	cv372	XVal Session 10	1	XVal Session 10-Memory - Words Trial -1		2012-07-10 09:59:59.999000
	Edit pad (rev 87)		Xing	cv400	XVal Session 10	1	XVal Session 10-Memory - Words Trial -1		2012-07-10 10:00:00.147000
	Edit pad (rev 88)		charles	cv410	XVal Session 10	1	XVal Session 10-Memory - Words Trial -1		2012-07-10 10:00:00.414000
[truncated: 847 more rows]
