# Supplementary material for: Dynamics of collective performance in collaboration networks
Source: PLoS One. 2018 Oct 10;13(10):e0204547. doi: 10.1371/journal.pone.0204547 (PMC6179230; doi:10.1371/journal.pone.0204547)
Supplement: S1 Dataset — (ZIP) [file pone.0204547.s001.zip › data/team-data/team-chat-logs/XVal Session 31 - Group 1 - LogFile.csv]

id	event	data	chat_name	subject	session	session_group	completed_task	ip_address	timestamp
19442	Complete prereqs			cv145	XVal Session 31			192.54.222.11	2012-07-12 09:15:29
19443	Complete prereqs			cv147	XVal Session 31			18.111.54.166	2012-07-12 09:15:43
19444	Complete prereqs			cv145	XVal Session 31			192.54.222.11	2012-07-12 09:15:46
19445	Complete prereqs			cv145	XVal Session 31			192.54.222.11	2012-07-12 09:15:55
19446	Complete prereqs			cv146	XVal Session 31			192.54.222.3	2012-07-12 09:16:19
19447	Complete prereqs			cv146	XVal Session 31			192.54.222.3	2012-07-12 09:16:33
19449	Entering waiting room			cv145	XVal Session 31			192.54.222.11	2012-07-12 09:16:41
19450	Entering waiting room			cv146	XVal Session 31			192.54.222.3	2012-07-12 09:16:45
19452	Entering waiting room			cv147	XVal Session 31			18.111.54.166	2012-07-12 09:16:51
19453	Entering waiting room			cv148	XVal Session 31			18.111.60.210	2012-07-12 09:16:54
19455	Setup participants				XVal Session 31				2012-07-12 09:17:20
19456	Setup tasks				XVal Session 31				2012-07-12 09:17:20
19457	Introduction	Starting in 25 seconds		cv147	XVal Session 31	1		18.111.54.166	2012-07-12 09:17:20
19458	Introduction	Starting in 20 seconds		cv148	XVal Session 31	1		18.111.60.210	2012-07-12 09:17:25
19459	Introduction	Starting in 20 seconds		cv145	XVal Session 31	1		192.54.222.11	2012-07-12 09:17:25
19460	Introduction	Starting in 20 seconds		cv146	XVal Session 31	1		192.54.222.3	2012-07-12 09:17:25
19461	Load Instructions			cv148	XVal Session 31	1	XVal Session 31-Introduction-1	18.111.60.210	2012-07-12 09:17:45
19462	Load Instructions			cv145	XVal Session 31	1	XVal Session 31-Introduction-1	192.54.222.11	2012-07-12 09:17:45
19463	Load Instructions			cv147	XVal Session 31	1	XVal Session 31-Introduction-1	18.111.54.166	2012-07-12 09:17:46
19464	Load Instructions			cv146	XVal Session 31	1	XVal Session 31-Introduction-1	192.54.222.3	2012-07-12 09:17:46
19470	Load Workspace			cv145	XVal Session 31	1	XVal Session 31-Introduction-1	192.54.222.11	2012-07-12 09:18:05
19471	Load Workspace			cv148	XVal Session 31	1	XVal Session 31-Introduction-1	18.111.60.210	2012-07-12 09:18:05
19472	Load Workspace			cv147	XVal Session 31	1	XVal Session 31-Introduction-1	18.111.54.166	2012-07-12 09:18:05
19473	Load Workspace			cv146	XVal Session 31	1	XVal Session 31-Introduction-1	192.54.222.3	2012-07-12 09:18:05
	Edit pad (rev 0)		sean	cv372	XVal Session 31	1	XVal Session 31-Introduction-1		2012-07-12 09:18:11.610000
	Edit pad (rev 1)		Bob	cv404	XVal Session 31	1	XVal Session 31-Introduction-1		2012-07-12 09:18:11.767000
	Edit pad (rev 2)		sean	cv372	XVal Session 31	1	XVal Session 31-Introduction-1		2012-07-12 09:18:12.114000
	Edit pad (rev 3)		Bob	cv404	XVal Session 31	1	XVal Session 31-Introduction-1		2012-07-12 09:18:12.267000
	Chat	irisa	Bob	cv404	XVal Session 31	1	XVal Session 31-Introduction-1		2012-07-12 09:18:35.785000
	Chat	helllo	sean	cv372	XVal Session 31	1	XVal Session 31-Introduction-1		2012-07-12 09:18:46.616000
19480	Load Instructions			cv148	XVal Session 31	1	XVal Session 31-Typing - Text-1	18.111.60.210	2012-07-12 09:19:35
19481	Load Instructions			cv145	XVal Session 31	1	XVal Session 31-Typing - Text-1	192.54.222.11	2012-07-12 09:19:35
19482	Load Instructions			cv147	XVal Session 31	1	XVal Session 31-Typing - Text-1	18.111.54.166	2012-07-12 09:19:35
19483	Load Instructions			cv146	XVal Session 31	1	XVal Session 31-Typing - Text-1	192.54.222.3	2012-07-12 09:19:36
19488	Load Workspace			cv145	XVal Session 31	1	XVal Session 31-Typing - Text-1	192.54.222.11	2012-07-12 09:20:15
19489	Load Workspace			cv146	XVal Session 31	1	XVal Session 31-Typing - Text-1	192.54.222.3	2012-07-12 09:20:15
19490	Load Workspace			cv148	XVal Session 31	1	XVal Session 31-Typing - Text-1	18.111.60.210	2012-07-12 09:20:15
19491	Load Workspace			cv147	XVal Session 31	1	XVal Session 31-Typing - Text-1	18.111.54.166	2012-07-12 09:20:15
	Edit pad (rev 0)		sean	cv372	XVal Session 31	1	XVal Session 31-Typing - Text-1		2012-07-12 09:20:24.931000
	Chat	who wants to type	Bob	cv404	XVal Session 31	1	XVal Session 31-Typing - Text-1		2012-07-12 09:20:25.278000
	Edit pad (rev 1)		Mark:	cv309	XVal Session 31	1	XVal Session 31-Typing - Text-1		2012-07-12 09:20:26.167000
	Edit pad (rev 2)		sean	cv372	XVal Session 31	1	XVal Session 31-Typing - Text-1		2012-07-12 09:20:27.440000
	Chat	/i will if no one	Bob	cv404	XVal Session 31	1	XVal Session 31-Typing - Text-1		2012-07-12 09:20:28.021000
	Edit pad (rev 3)		sean	cv372	XVal Session 31	1	XVal Session 31-Typing - Text-1		2012-07-12 09:20:28.819000
	Edit pad (rev 4)		sean	cv372	XVal Session 31	1	XVal Session 31-Typing - Text-1		2012-07-12 09:20:29.317000
	Edit pad (rev 5)		sean	cv372	XVal Session 31	1	XVal Session 31-Typing - Text-1		2012-07-12 09:20:29.819000
	Edit pad (rev 6)		sean	cv372	XVal Session 31	1	XVal Session 31-Typing - Text-1		2012-07-12 09:20:30.628000
	Edit pad (rev 7)		Mark:	cv309	XVal Session 31	1	XVal Session 31-Typing - Text-1		2012-07-12 09:20:30.880000
	Edit pad (rev 8)		sean	cv372	XVal Session 31	1	XVal Session 31-Typing - Text-1		2012-07-12 09:20:31.130000
	Edit pad (rev 9)		Mark:	cv309	XVal Session 31	1	XVal Session 31-Typing - Text-1		2012-07-12 09:20:31.431000
	Edit pad (rev 10)		sean	cv372	XVal Session 31	1	XVal Session 31-Typing - Text-1		2012-07-12 09:20:31.628000
	Edit pad (rev 11)		sean	cv372	XVal Session 31	1	XVal Session 31-Typing - Text-1		2012-07-12 09:20:32.202000
	Edit pad (rev 12)		sean	cv372	XVal Session 31	1	XVal Session 31-Typing - Text-1		2012-07-12 09:20:32.708000
	Edit pad (rev 13)		sean	cv372	XVal Session 31	1	XVal Session 31-Typing - Text-1		2012-07-12 09:20:33.206000
	Edit pad (rev 14)		Brady	cv405	XVal Session 31	1	XVal Session 31-Typing - Text-1		2012-07-12 09:20:33.248000
	Edit pad (rev 15)		Mark:	cv309	XVal Session 31	1	XVal Session 31-Typing - Text-1		2012-07-12 09:20:33.346000
	Edit pad (rev 16)		Mark:	cv309	XVal Session 31	1	XVal Session 31-Typing - Text-1		2012-07-12 09:20:34.005000
	Edit pad (rev 17)		Brady	cv405	XVal Session 31	1	XVal Session 31-Typing - Text-1		2012-07-12 09:20:34.365000
	Edit pad (rev 18)		Mark:	cv309	XVal Session 31	1	XVal Session 31-Typing - Text-1		2012-07-12 09:20:34.518000
	Edit pad (rev 19)		Mark:	cv309	XVal Session 31	1	XVal Session 31-Typing - Text-1		2012-07-12 09:20:35.019000
	Edit pad (rev 20)		Mark:	cv309	XVal Session 31	1	XVal Session 31-Typing - Text-1		2012-07-12 09:20:35.529000
	Edit pad (rev 21)		sean	cv372	XVal Session 31	1	XVal Session 31-Typing - Text-1		2012-07-12 09:20:35.599000
	Edit pad (rev 22)		Brady	cv405	XVal Session 31	1	XVal Session 31-Typing - Text-1		2012-07-12 09:20:35.964000
	Edit pad (rev 23)		Mark:	cv309	XVal Session 31	1	XVal Session 31-Typing - Text-1		2012-07-12 09:20:36.021000
	Edit pad (rev 24)		sean	cv372	XVal Session 31	1	XVal Session 31-Typing - Text-1		2012-07-12 09:20:36.099000
	Edit pad (rev 25)		Mark:	cv309	XVal Session 31	1	XVal Session 31-Typing - Text-1		2012-07-12 09:20:36.764000
	Edit pad (rev 26)		Brady	cv405	XVal Session 31	1	XVal Session 31-Typing - Text-1		2012-07-12 09:20:37.061000
	Edit pad (rev 27)		sean	cv372	XVal Session 31	1	XVal Session 31-Typing - Text-1		2012-07-12 09:20:37.253000
	Edit pad (rev 28)		sean	cv372	XVal Session 31	1	XVal Session 31-Typing - Text-1		2012-07-12 09:20:37.754000
	Edit pad (rev 29)		Brady	cv405	XVal Session 31	1	XVal Session 31-Typing - Text-1		2012-07-12 09:20:37.835000
	Edit pad (rev 30)		Mark:	cv309	XVal Session 31	1	XVal Session 31-Typing - Text-1		2012-07-12 09:20:37.906000
	Edit pad (rev 31)		sean	cv372	XVal Session 31	1	XVal Session 31-Typing - Text-1		2012-07-12 09:20:38.254000
	Edit pad (rev 32)		Brady	cv405	XVal Session 31	1	XVal Session 31-Typing - Text-1		2012-07-12 09:20:38.335000
	Edit pad (rev 33)		sean	cv372	XVal Session 31	1	XVal Session 31-Typing - Text-1		2012-07-12 09:20:38.754000
	Edit pad (rev 34)		Brady	cv405	XVal Session 31	1	XVal Session 31-Typing - Text-1		2012-07-12 09:20:38.836000
	Edit pad (rev 35)		sean	cv372	XVal Session 31	1	XVal Session 31-Typing - Text-1		2012-07-12 09:20:39.254000
	Edit pad (rev 36)		sean	cv372	XVal Session 31	1	XVal Session 31-Typing - Text-1		2012-07-12 09:20:39.760000
	Edit pad (rev 37)		Brady	cv405	XVal Session 31	1	XVal Session 31-Typing - Text-1		2012-07-12 09:20:39.820000
	Edit pad (rev 38)		sean	cv372	XVal Session 31	1	XVal Session 31-Typing - Text-1		2012-07-12 09:20:40.274000
	Edit pad (rev 39)		Brady	cv405	XVal Session 31	1	XVal Session 31-Typing - Text-1		2012-07-12 09:20:40.331000
	Edit pad (rev 40)		sean	cv372	XVal Session 31	1	XVal Session 31-Typing - Text-1		2012-07-12 09:20:40.779000
	Edit pad (rev 41)		Brady	cv405	XVal Session 31	1	XVal Session 31-Typing - Text-1		2012-07-12 09:20:40.839000
	Edit pad (rev 42)		sean	cv372	XVal Session 31	1	XVal Session 31-Typing - Text-1		2012-07-12 09:20:41.285000
	Edit pad (rev 43)		sean	cv372	XVal Session 31	1	XVal Session 31-Typing - Text-1		2012-07-12 09:20:41.786000
	Edit pad (rev 44)		sean	cv372	XVal Session 31	1	XVal Session 31-Typing - Text-1		2012-07-12 09:20:42.285000
	Edit pad (rev 45)		sean	cv372	XVal Session 31	1	XVal Session 31-Typing - Text-1		2012-07-12 09:20:42.785000
	Edit pad (rev 46)		sean	cv372	XVal Session 31	1	XVal Session 31-Typing - Text-1		2012-07-12 09:20:43.285000
	Edit pad (rev 47)		Brady	cv405	XVal Session 31	1	XVal Session 31-Typing - Text-1		2012-07-12 09:20:43.366000
	Edit pad (rev 48)		sean	cv372	XVal Session 31	1	XVal Session 31-Typing - Text-1		2012-07-12 09:20:43.785000
	Edit pad (rev 49)		sean	cv372	XVal Session 31	1	XVal Session 31-Typing - Text-1		2012-07-12 09:20:44.288000
	Edit pad (rev 50)		sean	cv372	XVal Session 31	1	XVal Session 31-Typing - Text-1		2012-07-12 09:20:44.786000
	Edit pad (rev 51)		Brady	cv405	XVal Session 31	1	XVal Session 31-Typing - Text-1		2012-07-12 09:20:45.218000
	Edit pad (rev 52)		sean	cv372	XVal Session 31	1	XVal Session 31-Typing - Text-1		2012-07-12 09:20:45.284000
	Edit pad (rev 53)		Brady	cv405	XVal Session 31	1	XVal Session 31-Typing - Text-1		2012-07-12 09:20:45.636000
	Edit pad (rev 54)		sean	cv372	XVal Session 31	1	XVal Session 31-Typing - Text-1		2012-07-12 09:20:45.784000
	Edit pad (rev 55)		Brady	cv405	XVal Session 31	1	XVal Session 31-Typing - Text-1		2012-07-12 09:20:46.152000
	Edit pad (rev 56)		sean	cv372	XVal Session 31	1	XVal Session 31-Typing - Text-1		2012-07-12 09:20:46.284000
	Edit pad (rev 57)		Brady	cv405	XVal Session 31	1	XVal Session 31-Typing - Text-1		2012-07-12 09:20:46.631000
	Edit pad (rev 58)		sean	cv372	XVal Session 31	1	XVal Session 31-Typing - Text-1		2012-07-12 09:20:46.786000
	Edit pad (rev 59)		Brady	cv405	XVal Session 31	1	XVal Session 31-Typing - Text-1		2012-07-12 09:20:47.131000
	Edit pad (rev 60)		sean	cv372	XVal Session 31	1	XVal Session 31-Typing - Text-1		2012-07-12 09:20:47.285000
	Edit pad (rev 61)		Brady	cv405	XVal Session 31	1	XVal Session 31-Typing - Text-1		2012-07-12 09:20:47.632000
	Edit pad (rev 62)		sean	cv372	XVal Session 31	1	XVal Session 31-Typing - Text-1		2012-07-12 09:20:47.786000
	Edit pad (rev 63)		Brady	cv405	XVal Session 31	1	XVal Session 31-Typing - Text-1		2012-07-12 09:20:48.132000
	Edit pad (rev 64)		Brady	cv405	XVal Session 31	1	XVal Session 31-Typing - Text-1		2012-07-12 09:20:48.631000
	Edit pad (rev 65)		sean	cv372	XVal Session 31	1	XVal Session 31-Typing - Text-1		2012-07-12 09:20:48.814000
	Edit pad (rev 66)		Brady	cv405	XVal Session 31	1	XVal Session 31-Typing - Text-1		2012-07-12 09:20:49.132000
	Edit pad (rev 67)		sean	cv372	XVal Session 31	1	XVal Session 31-Typing - Text-1		2012-07-12 09:20:49.259000
	Edit pad (rev 68)		Brady	cv405	XVal Session 31	1	XVal Session 31-Typing - Text-1		2012-07-12 09:20:49.635000
	Edit pad (rev 69)		sean	cv372	XVal Session 31	1	XVal Session 31-Typing - Text-1		2012-07-12 09:20:49.769000
	Edit pad (rev 70)		Brady	cv405	XVal Session 31	1	XVal Session 31-Typing - Text-1		2012-07-12 09:20:50.144000
	Edit pad (rev 71)		sean	cv372	XVal Session 31	1	XVal Session 31-Typing - Text-1		2012-07-12 09:20:50.269000
	Edit pad (rev 72)		Brady	cv405	XVal Session 31	1	XVal Session 31-Typing - Text-1		2012-07-12 09:20:50.659000
	Edit pad (rev 73)		sean	cv372	XVal Session 31	1	XVal Session 31-Typing - Text-1		2012-07-12 09:20:50.768000
	Edit pad (rev 74)		Brady	cv405	XVal Session 31	1	XVal Session 31-Typing - Text-1		2012-07-12 09:20:51.236000
	Edit pad (rev 75)		sean	cv372	XVal Session 31	1	XVal Session 31-Typing - Text-1		2012-07-12 09:20:51.276000
	Chat	whoever is blue	Bob	cv404	XVal Session 31	1	XVal Session 31-Typing - Text-1		2012-07-12 09:20:51.868000
	Edit pad (rev 76)		Brady	cv405	XVal Session 31	1	XVal Session 31-Typing - Text-1		2012-07-12 09:20:52.539000
	Edit pad (rev 77)		Brady	cv405	XVal Session 31	1	XVal Session 31-Typing - Text-1		2012-07-12 09:20:54.252000
	Edit pad (rev 78)		sean	cv372	XVal Session 31	1	XVal Session 31-Typing - Text-1		2012-07-12 09:20:54.529000
	Edit pad (rev 79)		Brady	cv405	XVal Session 31	1	XVal Session 31-Typing - Text-1		2012-07-12 09:20:54.755000
	Edit pad (rev 80)		sean	cv372	XVal Session 31	1	XVal Session 31-Typing - Text-1		2012-07-12 09:20:55.036000
	Edit pad (rev 81)		sean	cv372	XVal Session 31	1	XVal Session 31-Typing - Text-1		2012-07-12 09:20:55.536000
	Edit pad (rev 82)		Brady	cv405	XVal Session 31	1	XVal Session 31-Typing - Text-1		2012-07-12 09:20:55.875000
	Edit pad (rev 83)		sean	cv372	XVal Session 31	1	XVal Session 31-Typing - Text-1		2012-07-12 09:20:56.035000
	Chat	and light purple should stop	Bob	cv404	XVal Session 31	1	XVal Session 31-Typing - Text-1		2012-07-12 09:20:56.339000
	Edit pad (rev 84)		sean	cv372	XVal Session 31	1	XVal Session 31-Typing - Text-1		2012-07-12 09:20:56.542000
	Edit pad (rev 85)		Brady	cv405	XVal Session 31	1	XVal Session 31-Typing - Text-1		2012-07-12 09:20:56.640000
	Edit pad (rev 86)		sean	cv372	XVal Session 31	1	XVal Session 31-Typing - Text-1		2012-07-12 09:20:57.053000
	Edit pad (rev 87)		Brady	cv405	XVal Session 31	1	XVal Session 31-Typing - Text-1		2012-07-12 09:20:57.150000
	Edit pad (rev 88)		sean	cv372	XVal Session 31	1	XVal Session 31-Typing - Text-1		2012-07-12 09:20:57.567000
	Edit pad (rev 89)		Brady	cv405	XVal Session 31	1	XVal Session 31-Typing - Text-1		2012-07-12 09:20:57.670000
	Edit pad (rev 90)		Brady	cv405	XVal Session 31	1	XVal Session 31-Typing - Text-1		2012-07-12 09:20:58.178000
	Edit pad (rev 91)		sean	cv372	XVal Session 31	1	XVal Session 31-Typing - Text-1		2012-07-12 09:20:58.594000
	Edit pad (rev 92)		Brady	cv405	XVal Session 31	1	XVal Session 31-Typing - Text-1		2012-07-12 09:20:58.677000
	Edit pad (rev 93)		Brady	cv405	XVal Session 31	1	XVal Session 31-Typing - Text-1		2012-07-12 09:20:59.179000
	Edit pad (rev 94)		sean	cv372	XVal Session 31	1	XVal Session 31-Typing - Text-1		2012-07-12 09:20:59.422000
	Edit pad (rev 95)		Brady	cv405	XVal Session 31	1	XVal Session 31-Typing - Text-1		2012-07-12 09:20:59.678000
	Edit pad (rev 96)		sean	cv372	XVal Session 31	1	XVal Session 31-Typing - Text-1		2012-07-12 09:20:59.927000
	Edit pad (rev 97)		Brady	cv405	XVal Session 31	1	XVal Session 31-Typing - Text-1		2012-07-12 09:21:00.178000
	Edit pad (rev 98)		sean	cv372	XVal Session 31	1	XVal Session 31-Typing - Text-1		2012-07-12 09:21:00.426000
	Edit pad (rev 99)		Brady	cv405	XVal Session 31	1	XVal Session 31-Typing - Text-1		2012-07-12 09:21:00.680000
	Edit pad (rev 100)		sean	cv372	XVal Session 31	1	XVal Session 31-Typing - Text-1		2012-07-12 09:21:00.926000
	Edit pad (rev 101)		Brady	cv405	XVal Session 31	1	XVal Session 31-Typing - Text-1		2012-07-12 09:21:01.180000
	Edit pad (rev 102)		sean	cv372	XVal Session 31	1	XVal Session 31-Typing - Text-1		2012-07-12 09:21:01.427000
	Edit pad (rev 103)		Brady	cv405	XVal Session 31	1	XVal Session 31-Typing - Text-1		2012-07-12 09:21:01.680000
	Edit pad (rev 104)		sean	cv372	XVal Session 31	1	XVal Session 31-Typing - Text-1		2012-07-12 09:21:01.927000
	Edit pad (rev 105)		Brady	cv405	XVal Session 31	1	XVal Session 31-Typing - Text-1		2012-07-12 09:21:02.197000
	Edit pad (rev 106)		sean	cv372	XVal Session 31	1	XVal Session 31-Typing - Text-1		2012-07-12 09:21:02.431000
	Edit pad (rev 107)		Brady	cv405	XVal Session 31	1	XVal Session 31-Typing - Text-1		2012-07-12 09:21:02.710000
	Edit pad (rev 108)		sean	cv372	XVal Session 31	1	XVal Session 31-Typing - Text-1		2012-07-12 09:21:02.938000
	Edit pad (rev 109)		sean	cv372	XVal Session 31	1	XVal Session 31-Typing - Text-1		2012-07-12 09:21:03.442000
	Edit pad (rev 110)		sean	cv372	XVal Session 31	1	XVal Session 31-Typing - Text-1		2012-07-12 09:21:03.942000
	Edit pad (rev 111)		sean	cv372	XVal Session 31	1	XVal Session 31-Typing - Text-1		2012-07-12 09:21:04.441000
	Edit pad (rev 112)		sean	cv372	XVal Session 31	1	XVal Session 31-Typing - Text-1		2012-07-12 09:21:04.942000
	Edit pad (rev 113)		sean	cv372	XVal Session 31	1	XVal Session 31-Typing - Text-1		2012-07-12 09:21:05.442000
	Edit pad (rev 114)		sean	cv372	XVal Session 31	1	XVal Session 31-Typing - Text-1		2012-07-12 09:21:05.986000
	Edit pad (rev 115)		sean	cv372	XVal Session 31	1	XVal Session 31-Typing - Text-1		2012-07-12 09:21:06.540000
	Edit pad (rev 116)		Brady	cv405	XVal Session 31	1	XVal Session 31-Typing - Text-1		2012-07-12 09:21:06.659000
	Edit pad (rev 117)		sean	cv372	XVal Session 31	1	XVal Session 31-Typing - Text-1		2012-07-12 09:21:07.053000
	Edit pad (rev 118)		sean	cv372	XVal Session 31	1	XVal Session 31-Typing - Text-1		2012-07-12 09:21:07.551000
	Edit pad (rev 119)		sean	cv372	XVal Session 31	1	XVal Session 31-Typing - Text-1		2012-07-12 09:21:08.052000
	Chat	i will type the second paragraph	Bob	cv404	XVal Session 31	1	XVal Session 31-Typing - Text-1		2012-07-12 09:21:08.240000
	Edit pad (rev 120)		sean	cv372	XVal Session 31	1	XVal Session 31-Typing - Text-1		2012-07-12 09:21:08.551000
	Edit pad (rev 121)		sean	cv372	XVal Session 31	1	XVal Session 31-Typing - Text-1		2012-07-12 09:21:09.058000
	Edit pad (rev 122)		sean	cv372	XVal Session 31	1	XVal Session 31-Typing - Text-1		2012-07-12 09:21:09.567000
	Edit pad (rev 123)		sean	cv372	XVal Session 31	1	XVal Session 31-Typing - Text-1		2012-07-12 09:21:10.066000
	Edit pad (rev 124)		sean	cv372	XVal Session 31	1	XVal Session 31-Typing - Text-1		2012-07-12 09:21:10.567000
	Edit pad (rev 125)		Brady	cv405	XVal Session 31	1	XVal Session 31-Typing - Text-1		2012-07-12 09:21:10.704000
	Edit pad (rev 126)		sean	cv372	XVal Session 31	1	XVal Session 31-Typing - Text-1		2012-07-12 09:21:11.067000
	Edit pad (rev 127)		sean	cv372	XVal Session 31	1	XVal Session 31-Typing - Text-1		2012-07-12 09:21:11.567000
	Edit pad (rev 128)		sean	cv372	XVal Session 31	1	XVal Session 31-Typing - Text-1		2012-07-12 09:21:12.067000
	Edit pad (rev 129)		sean	cv372	XVal Session 31	1	XVal Session 31-Typing - Text-1		2012-07-12 09:21:12.568000
	Edit pad (rev 130)		sean	cv372	XVal Session 31	1	XVal Session 31-Typing - Text-1		2012-07-12 09:21:13.074000
	Edit pad (rev 131)		sean	cv372	XVal Session 31	1	XVal Session 31-Typing - Text-1		2012-07-12 09:21:13.582000
	Edit pad (rev 132)		Brady	cv405	XVal Session 31	1	XVal Session 31-Typing - Text-1		2012-07-12 09:21:13.666000
	Edit pad (rev 133)		sean	cv372	XVal Session 31	1	XVal Session 31-Typing - Text-1		2012-07-12 09:21:14.083000
	Edit pad (rev 134)		Bob	cv404	XVal Session 31	1	XVal Session 31-Typing - Text-1		2012-07-12 09:21:14.407000
	Edit pad (rev 135)		sean	cv372	XVal Session 31	1	XVal Session 31-Typing - Text-1		2012-07-12 09:21:14.581000
	Edit pad (rev 136)		Bob	cv404	XVal Session 31	1	XVal Session 31-Typing - Text-1		2012-07-12 09:21:14.911000
	Edit pad (rev 137)		sean	cv372	XVal Session 31	1	XVal Session 31-Typing - Text-1		2012-07-12 09:21:15.083000
	Edit pad (rev 138)		sean	cv372	XVal Session 31	1	XVal Session 31-Typing - Text-1		2012-07-12 09:21:15.583000
	Edit pad (rev 139)		sean	cv372	XVal Session 31	1	XVal Session 31-Typing - Text-1		2012-07-12 09:21:16.083000
	Edit pad (rev 140)		Bob	cv404	XVal Session 31	1	XVal Session 31-Typing - Text-1		2012-07-12 09:21:16.321000
	Edit pad (rev 141)		sean	cv372	XVal Session 31	1	XVal Session 31-Typing - Text-1		2012-07-12 09:21:16.583000
	Edit pad (rev 142)		Brady	cv405	XVal Session 31	1	XVal Session 31-Typing - Text-1		2012-07-12 09:21:16.637000
	Edit pad (rev 143)		Bob	cv404	XVal Session 31	1	XVal Session 31-Typing - Text-1		2012-07-12 09:21:16.818000
	Edit pad (rev 144)		sean	cv372	XVal Session 31	1	XVal Session 31-Typing - Text-1		2012-07-12 09:21:17.087000
	Edit pad (rev 145)		Bob	cv404	XVal Session 31	1	XVal Session 31-Typing - Text-1		2012-07-12 09:21:17.320000
	Edit pad (rev 146)		Brady	cv405	XVal Session 31	1	XVal Session 31-Typing - Text-1		2012-07-12 09:21:17.440000
	Edit pad (rev 147)		sean	cv372	XVal Session 31	1	XVal Session 31-Typing - Text-1		2012-07-12 09:21:17.598000
	Edit pad (rev 148)		Bob	cv404	XVal Session 31	1	XVal Session 31-Typing - Text-1		2012-07-12 09:21:17.832000
	Edit pad (rev 149)		sean	cv372	XVal Session 31	1	XVal Session 31-Typing - Text-1		2012-07-12 09:21:18.099000
	Edit pad (rev 150)		Brady	cv405	XVal Session 31	1	XVal Session 31-Typing - Text-1		2012-07-12 09:21:18.159000
	Edit pad (rev 151)		Bob	cv404	XVal Session 31	1	XVal Session 31-Typing - Text-1		2012-07-12 09:21:18.334000
	Edit pad (rev 152)		sean	cv372	XVal Session 31	1	XVal Session 31-Typing - Text-1		2012-07-12 09:21:18.597000
	Edit pad (rev 153)		Brady	cv405	XVal Session 31	1	XVal Session 31-Typing - Text-1		2012-07-12 09:21:18.675000
	Edit pad (rev 154)		Bob	cv404	XVal Session 31	1	XVal Session 31-Typing - Text-1		2012-07-12 09:21:18.837000
	Edit pad (rev 155)		sean	cv372	XVal Session 31	1	XVal Session 31-Typing - Text-1		2012-07-12 09:21:19.635000
	Edit pad (rev 156)		Bob	cv404	XVal Session 31	1	XVal Session 31-Typing - Text-1		2012-07-12 09:21:19.712000
	Edit pad (rev 157)		sean	cv372	XVal Session 31	1	XVal Session 31-Typing - Text-1		2012-07-12 09:21:20.145000
	Edit pad (rev 158)		Brady	cv405	XVal Session 31	1	XVal Session 31-Typing - Text-1		2012-07-12 09:21:20.161000
	Edit pad (rev 159)		Bob	cv404	XVal Session 31	1	XVal Session 31-Typing - Text-1		2012-07-12 09:21:20.222000
	Edit pad (rev 160)		sean	cv372	XVal Session 31	1	XVal Session 31-Typing - Text-1		2012-07-12 09:21:20.661000
	Edit pad (rev 161)		Brady	cv405	XVal Session 31	1	XVal Session 31-Typing - Text-1		2012-07-12 09:21:20.663000
	Edit pad (rev 162)		Bob	cv404	XVal Session 31	1	XVal Session 31-Typing - Text-1		2012-07-12 09:21:20.723000
	Edit pad (rev 163)		Brady	cv405	XVal Session 31	1	XVal Session 31-Typing - Text-1		2012-07-12 09:21:21.163000
	Edit pad (rev 164)		sean	cv372	XVal Session 31	1	XVal Session 31-Typing - Text-1		2012-07-12 09:21:21.185000
	Edit pad (rev 165)		Bob	cv404	XVal Session 31	1	XVal Session 31-Typing - Text-1		2012-07-12 09:21:21.223000
	Edit pad (rev 166)		sean	cv372	XVal Session 31	1	XVal Session 31-Typing - Text-1		2012-07-12 09:21:21.692000
	Edit pad (rev 167)		Bob	cv404	XVal Session 31	1	XVal Session 31-Typing - Text-1		2012-07-12 09:21:21.723000
	Edit pad (rev 168)		Brady	cv405	XVal Session 31	1	XVal Session 31-Typing - Text-1		2012-07-12 09:21:21.744000
	Edit pad (rev 169)		Bob	cv404	XVal Session 31	1	XVal Session 31-Typing - Text-1		2012-07-12 09:21:22.223000
	Edit pad (rev 170)		Brady	cv405	XVal Session 31	1	XVal Session 31-Typing - Text-1		2012-07-12 09:21:22.257000
	Edit pad (rev 171)		sean	cv372	XVal Session 31	1	XVal Session 31-Typing - Text-1		2012-07-12 09:21:22.452000
	Edit pad (rev 172)		Bob	cv404	XVal Session 31	1	XVal Session 31-Typing - Text-1		2012-07-12 09:21:22.722000
	Edit pad (rev 173)		Brady	cv405	XVal Session 31	1	XVal Session 31-Typing - Text-1		2012-07-12 09:21:22.762000
	Edit pad (rev 174)		sean	cv372	XVal Session 31	1	XVal Session 31-Typing - Text-1		2012-07-12 09:21:22.956000
	Edit pad (rev 175)		Bob	cv404	XVal Session 31	1	XVal Session 31-Typing - Text-1		2012-07-12 09:21:23.222000
	Edit pad (rev 176)		Brady	cv405	XVal Session 31	1	XVal Session 31-Typing - Text-1		2012-07-12 09:21:23.262000
	Edit pad (rev 177)		sean	cv372	XVal Session 31	1	XVal Session 31-Typing - Text-1		2012-07-12 09:21:23.458000
	Edit pad (rev 178)		Brady	cv405	XVal Session 31	1	XVal Session 31-Typing - Text-1		2012-07-12 09:21:23.771000
	Edit pad (rev 179)		sean	cv372	XVal Session 31	1	XVal Session 31-Typing - Text-1		2012-07-12 09:21:23.957000
	Edit pad (rev 180)		Brady	cv405	XVal Session 31	1	XVal Session 31-Typing - Text-1		2012-07-12 09:21:24.272000
	Edit pad (rev 181)		Bob	cv404	XVal Session 31	1	XVal Session 31-Typing - Text-1		2012-07-12 09:21:24.298000
	Edit pad (rev 182)		sean	cv372	XVal Session 31	1	XVal Session 31-Typing - Text-1		2012-07-12 09:21:24.456000
	Edit pad (rev 183)		Brady	cv405	XVal Session 31	1	XVal Session 31-Typing - Text-1		2012-07-12 09:21:24.772000
	Edit pad (rev 184)		Bob	cv404	XVal Session 31	1	XVal Session 31-Typing - Text-1		2012-07-12 09:21:24.801000
	Edit pad (rev 185)		sean	cv372	XVal Session 31	1	XVal Session 31-Typing - Text-1		2012-07-12 09:21:24.958000
	Edit pad (rev 186)		Brady	cv405	XVal Session 31	1	XVal Session 31-Typing - Text-1		2012-07-12 09:21:25.272000
	Edit pad (rev 187)		Bob	cv404	XVal Session 31	1	XVal Session 31-Typing - Text-1		2012-07-12 09:21:25.301000
	Edit pad (rev 188)		sean	cv372	XVal Session 31	1	XVal Session 31-Typing - Text-1		2012-07-12 09:21:25.457000
	Edit pad (rev 189)		Bob	cv404	XVal Session 31	1	XVal Session 31-Typing - Text-1		2012-07-12 09:21:25.809000
	Edit pad (rev 190)		sean	cv372	XVal Session 31	1	XVal Session 31-Typing - Text-1		2012-07-12 09:21:25.958000
	Edit pad (rev 191)		Brady	cv405	XVal Session 31	1	XVal Session 31-Typing - Text-1		2012-07-12 09:21:26.152000
	Edit pad (rev 192)		Brady	cv405	XVal Session 31	1	XVal Session 31-Typing - Text-1		2012-07-12 09:21:26.663000
	Edit pad (rev 193)		sean	cv372	XVal Session 31	1	XVal Session 31-Typing - Text-1		2012-07-12 09:21:27.157000
	Edit pad (rev 194)		Brady	cv405	XVal Session 31	1	XVal Session 31-Typing - Text-1		2012-07-12 09:21:27.165000
	Edit pad (rev 195)		Brady	cv405	XVal Session 31	1	XVal Session 31-Typing - Text-1		2012-07-12 09:21:27.663000
	Edit pad (rev 196)		sean	cv372	XVal Session 31	1	XVal Session 31-Typing - Text-1		2012-07-12 09:21:27.665000
	Edit pad (rev 197)		Bob	cv404	XVal Session 31	1	XVal Session 31-Typing - Text-1		2012-07-12 09:21:27.725000
	Edit pad (rev 198)		sean	cv372	XVal Session 31	1	XVal Session 31-Typing - Text-1		2012-07-12 09:21:28.163000
	Edit pad (rev 199)		Bob	cv404	XVal Session 31	1	XVal Session 31-Typing - Text-1		2012-07-12 09:21:28.227000
	Edit pad (rev 200)		sean	cv372	XVal Session 31	1	XVal Session 31-Typing - Text-1		2012-07-12 09:21:28.676000
	Edit pad (rev 201)		Bob	cv404	XVal Session 31	1	XVal Session 31-Typing - Text-1		2012-07-12 09:21:28.737000
	Edit pad (rev 202)		Brady	cv405	XVal Session 31	1	XVal Session 31-Typing - Text-1		2012-07-12 09:21:28.748000
	Edit pad (rev 203)		sean	cv372	XVal Session 31	1	XVal Session 31-Typing - Text-1		2012-07-12 09:21:29.293000
	Edit pad (rev 204)		Bob	cv404	XVal Session 31	1	XVal Session 31-Typing - Text-1		2012-07-12 09:21:29.295000
	Edit pad (rev 205)		Brady	cv405	XVal Session 31	1	XVal Session 31-Typing - Text-1		2012-07-12 09:21:29.580000
	Edit pad (rev 206)		sean	cv372	XVal Session 31	1	XVal Session 31-Typing - Text-1		2012-07-12 09:21:29.801000
	Edit pad (rev 207)		Bob	cv404	XVal Session 31	1	XVal Session 31-Typing - Text-1		2012-07-12 09:21:29.805000
	Edit pad (rev 208)		Bob	cv404	XVal Session 31	1	XVal Session 31-Typing - Text-1		2012-07-12 09:21:30.258000
	Edit pad (rev 209)		sean	cv372	XVal Session 31	1	XVal Session 31-Typing - Text-1		2012-07-12 09:21:30.309000
	Edit pad (rev 210)		Bob	cv404	XVal Session 31	1	XVal Session 31-Typing - Text-1		2012-07-12 09:21:30.769000
	Edit pad (rev 211)		sean	cv372	XVal Session 31	1	XVal Session 31-Typing - Text-1		2012-07-12 09:21:30.817000
	Edit pad (rev 212)		Bob	cv404	XVal Session 31	1	XVal Session 31-Typing - Text-1		2012-07-12 09:21:31.269000
	Edit pad (rev 213)		Brady	cv405	XVal Session 31	1	XVal Session 31-Typing - Text-1		2012-07-12 09:21:31.482000
	Edit pad (rev 214)		Bob	cv404	XVal Session 31	1	XVal Session 31-Typing - Text-1		2012-07-12 09:21:31.774000
	Edit pad (rev 215)		sean	cv372	XVal Session 31	1	XVal Session 31-Typing - Text-1		2012-07-12 09:21:31.890000
	Edit pad (rev 216)		Brady	cv405	XVal Session 31	1	XVal Session 31-Typing - Text-1		2012-07-12 09:21:32.231000
	Edit pad (rev 217)		Bob	cv404	XVal Session 31	1	XVal Session 31-Typing - Text-1		2012-07-12 09:21:32.285000
	Edit pad (rev 218)		sean	cv372	XVal Session 31	1	XVal Session 31-Typing - Text-1		2012-07-12 09:21:32.393000
	Edit pad (rev 219)		Bob	cv404	XVal Session 31	1	XVal Session 31-Typing - Text-1		2012-07-12 09:21:32.806000
	Edit pad (rev 220)		sean	cv372	XVal Session 31	1	XVal Session 31-Typing - Text-1		2012-07-12 09:21:32.895000
	Edit pad (rev 221)		Bob	cv404	XVal Session 31	1	XVal Session 31-Typing - Text-1		2012-07-12 09:21:33.316000
	Edit pad (rev 222)		sean	cv372	XVal Session 31	1	XVal Session 31-Typing - Text-1		2012-07-12 09:21:33.393000
	Edit pad (rev 223)		Bob	cv404	XVal Session 31	1	XVal Session 31-Typing - Text-1		2012-07-12 09:21:33.822000
	Edit pad (rev 224)		Brady	cv405	XVal Session 31	1	XVal Session 31-Typing - Text-1		2012-07-12 09:21:33.843000
	Edit pad (rev 225)		sean	cv372	XVal Session 31	1	XVal Session 31-Typing - Text-1		2012-07-12 09:21:33.893000
	Edit pad (rev 226)		Bob	cv404	XVal Session 31	1	XVal Session 31-Typing - Text-1		2012-07-12 09:21:34.320000
	Edit pad (rev 227)		Brady	cv405	XVal Session 31	1	XVal Session 31-Typing - Text-1		2012-07-12 09:21:34.352000
	Edit pad (rev 228)		sean	cv372	XVal Session 31	1	XVal Session 31-Typing - Text-1		2012-07-12 09:21:34.398000
	Edit pad (rev 229)		Bob	cv404	XVal Session 31	1	XVal Session 31-Typing - Text-1		2012-07-12 09:21:34.832000
	Edit pad (rev 230)		Brady	cv405	XVal Session 31	1	XVal Session 31-Typing - Text-1		2012-07-12 09:21:34.886000
	Edit pad (rev 231)		sean	cv372	XVal Session 31	1	XVal Session 31-Typing - Text-1		2012-07-12 09:21:34.903000
	Edit pad (rev 232)		Bob	cv404	XVal Session 31	1	XVal Session 31-Typing - Text-1		2012-07-12 09:21:35.332000
	Edit pad (rev 233)		sean	cv372	XVal Session 31	1	XVal Session 31-Typing - Text-1		2012-07-12 09:21:35.407000
	Edit pad (rev 234)		Brady	cv405	XVal Session 31	1	XVal Session 31-Typing - Text-1		2012-07-12 09:21:35.675000
	Edit pad (rev 235)		Bob	cv404	XVal Session 31	1	XVal Session 31-Typing - Text-1		2012-07-12 09:21:35.832000
	Edit pad (rev 236)		sean	cv372	XVal Session 31	1	XVal Session 31-Typing - Text-1		2012-07-12 09:21:35.911000
	Edit pad (rev 237)		Bob	cv404	XVal Session 31	1	XVal Session 31-Typing - Text-1		2012-07-12 09:21:36.332000
	Edit pad (rev 238)		sean	cv372	XVal Session 31	1	XVal Session 31-Typing - Text-1		2012-07-12 09:21:36.410000
	Edit pad (rev 239)		Brady	cv405	XVal Session 31	1	XVal Session 31-Typing - Text-1		2012-07-12 09:21:36.785000
	Edit pad (rev 240)		Bob	cv404	XVal Session 31	1	XVal Session 31-Typing - Text-1		2012-07-12 09:21:36.861000
	Edit pad (rev 241)		sean	cv372	XVal Session 31	1	XVal Session 31-Typing - Text-1		2012-07-12 09:21:36.914000
	Edit pad (rev 242)		Brady	cv405	XVal Session 31	1	XVal Session 31-Typing - Text-1		2012-07-12 09:21:37.362000
	Edit pad (rev 243)		Bob	cv404	XVal Session 31	1	XVal Session 31-Typing - Text-1		2012-07-12 09:21:37.364000
	Edit pad (rev 244)		sean	cv372	XVal Session 31	1	XVal Session 31-Typing - Text-1		2012-07-12 09:21:37.421000
	Edit pad (rev 245)		Bob	cv404	XVal Session 31	1	XVal Session 31-Typing - Text-1		2012-07-12 09:21:37.864000
	Edit pad (rev 246)		sean	cv372	XVal Session 31	1	XVal Session 31-Typing - Text-1		2012-07-12 09:21:37.933000
	Edit pad (rev 247)		Brady	cv405	XVal Session 31	1	XVal Session 31-Typing - Text-1		2012-07-12 09:21:37.957000
	Edit pad (rev 248)		Brady	cv405	XVal Session 31	1	XVal Session 31-Typing - Text-1		2012-07-12 09:21:38.468000
	Edit pad (rev 249)		Brady	cv405	XVal Session 31	1	XVal Session 31-Typing - Text-1		2012-07-12 09:21:38.978000
	Edit pad (rev 250)		sean	cv372	XVal Session 31	1	XVal Session 31-Typing - Text-1		2012-07-12 09:21:39.218000
	Edit pad (rev 251)		Bob	cv404	XVal Session 31	1	XVal Session 31-Typing - Text-1		2012-07-12 09:21:39.254000
	Edit pad (rev 252)		Brady	cv405	XVal Session 31	1	XVal Session 31-Typing - Text-1		2012-07-12 09:21:39.478000
	Edit pad (rev 253)		sean	cv372	XVal Session 31	1	XVal Session 31-Typing - Text-1		2012-07-12 09:21:39.732000
	Edit pad (rev 254)		Bob	cv404	XVal Session 31	1	XVal Session 31-Typing - Text-1		2012-07-12 09:21:39.754000
	Edit pad (rev 255)		Brady	cv405	XVal Session 31	1	XVal Session 31-Typing - Text-1		2012-07-12 09:21:39.977000
	Edit pad (rev 256)		sean	cv372	XVal Session 31	1	XVal Session 31-Typing - Text-1		2012-07-12 09:21:40.221000
	Edit pad (rev 257)		Bob	cv404	XVal Session 31	1	XVal Session 31-Typing - Text-1		2012-07-12 09:21:40.257000
	Edit pad (rev 258)		sean	cv372	XVal Session 31	1	XVal Session 31-Typing - Text-1		2012-07-12 09:21:40.723000
	Edit pad (rev 259)		Bob	cv404	XVal Session 31	1	XVal Session 31-Typing - Text-1		2012-07-12 09:21:40.762000
	Edit pad (rev 260)		sean	cv372	XVal Session 31	1	XVal Session 31-Typing - Text-1		2012-07-12 09:21:41.223000
	Edit pad (rev 261)		Bob	cv404	XVal Session 31	1	XVal Session 31-Typing - Text-1		2012-07-12 09:21:41.270000
	Edit pad (rev 262)		Brady	cv405	XVal Session 31	1	XVal Session 31-Typing - Text-1		2012-07-12 09:21:41.699000
	Edit pad (rev 263)		sean	cv372	XVal Session 31	1	XVal Session 31-Typing - Text-1		2012-07-12 09:21:41.761000
	Edit pad (rev 264)		Bob	cv404	XVal Session 31	1	XVal Session 31-Typing - Text-1		2012-07-12 09:21:41.781000
	Edit pad (rev 265)		sean	cv372	XVal Session 31	1	XVal Session 31-Typing - Text-1		2012-07-12 09:21:42.270000
	Edit pad (rev 266)		Bob	cv404	XVal Session 31	1	XVal Session 31-Typing - Text-1		2012-07-12 09:21:42.286000
	Edit pad (rev 267)		Brady	cv405	XVal Session 31	1	XVal Session 31-Typing - Text-1		2012-07-12 09:21:42.395000
	Edit pad (rev 268)		sean	cv372	XVal Session 31	1	XVal Session 31-Typing - Text-1		2012-07-12 09:21:42.770000
	Edit pad (rev 269)		Bob	cv404	XVal Session 31	1	XVal Session 31-Typing - Text-1		2012-07-12 09:21:42.814000
	Edit pad (rev 270)		Brady	cv405	XVal Session 31	1	XVal Session 31-Typing - Text-1		2012-07-12 09:21:42.896000
	Edit pad (rev 271)		Bob	cv404	XVal Session 31	1	XVal Session 31-Typing - Text-1		2012-07-12 09:21:43.308000
	Edit pad (rev 272)		Brady	cv405	XVal Session 31	1	XVal Session 31-Typing - Text-1		2012-07-12 09:21:43.398000
	Edit pad (rev 273)		sean	cv372	XVal Session 31	1	XVal Session 31-Typing - Text-1		2012-07-12 09:21:43.422000
	Edit pad (rev 274)		Brady	cv405	XVal Session 31	1	XVal Session 31-Typing - Text-1		2012-07-12 09:21:43.898000
	Edit pad (rev 275)		Brady	cv405	XVal Session 31	1	XVal Session 31-Typing - Text-1		2012-07-12 09:21:44.398000
	Edit pad (rev 276)		Bob	cv404	XVal Session 31	1	XVal Session 31-Typing - Text-1		2012-07-12 09:21:44.406000
	Edit pad (rev 277)		sean	cv372	XVal Session 31	1	XVal Session 31-Typing - Text-1		2012-07-12 09:21:44.774000
	Edit pad (rev 278)		Brady	cv405	XVal Session 31	1	XVal Session 31-Typing - Text-1		2012-07-12 09:21:44.896000
	Edit pad (rev 279)		Bob	cv404	XVal Session 31	1	XVal Session 31-Typing - Text-1		2012-07-12 09:21:44.909000
	Edit pad (rev 280)		Brady	cv405	XVal Session 31	1	XVal Session 31-Typing - Text-1		2012-07-12 09:21:45.398000
	Edit pad (rev 281)		Bob	cv404	XVal Session 31	1	XVal Session 31-Typing - Text-1		2012-07-12 09:21:45.411000
	Edit pad (rev 282)		sean	cv372	XVal Session 31	1	XVal Session 31-Typing - Text-1		2012-07-12 09:21:45.464000
	Edit pad (rev 283)		Brady	cv405	XVal Session 31	1	XVal Session 31-Typing - Text-1		2012-07-12 09:21:45.898000
	Edit pad (rev 284)		Bob	cv404	XVal Session 31	1	XVal Session 31-Typing - Text-1		2012-07-12 09:21:45.915000
	Edit pad (rev 285)		sean	cv372	XVal Session 31	1	XVal Session 31-Typing - Text-1		2012-07-12 09:21:46.138000
	Edit pad (rev 286)		Brady	cv405	XVal Session 31	1	XVal Session 31-Typing - Text-1		2012-07-12 09:21:46.397000
	Edit pad (rev 287)		Bob	cv404	XVal Session 31	1	XVal Session 31-Typing - Text-1		2012-07-12 09:21:46.426000
	Edit pad (rev 288)		sean	cv372	XVal Session 31	1	XVal Session 31-Typing - Text-1		2012-07-12 09:21:46.645000
	Edit pad (rev 289)		Brady	cv405	XVal Session 31	1	XVal Session 31-Typing - Text-1		2012-07-12 09:21:46.897000
	Edit pad (rev 290)		Bob	cv404	XVal Session 31	1	XVal Session 31-Typing - Text-1		2012-07-12 09:21:46.926000
	Edit pad (rev 291)		Bob	cv404	XVal Session 31	1	XVal Session 31-Typing - Text-1		2012-07-12 09:21:47.426000
	Edit pad (rev 292)		sean	cv372	XVal Session 31	1	XVal Session 31-Typing - Text-1		2012-07-12 09:21:47.590000
	Edit pad (rev 293)		Brady	cv405	XVal Session 31	1	XVal Session 31-Typing - Text-1		2012-07-12 09:21:47.730000
	Edit pad (rev 294)		Bob	cv404	XVal Session 31	1	XVal Session 31-Typing - Text-1		2012-07-12 09:21:47.976000
	Edit pad (rev 295)		sean	cv372	XVal Session 31	1	XVal Session 31-Typing - Text-1		2012-07-12 09:21:48.096000
	Edit pad (rev 296)		Brady	cv405	XVal Session 31	1	XVal Session 31-Typing - Text-1		2012-07-12 09:21:48.241000
	Edit pad (rev 297)		sean	cv372	XVal Session 31	1	XVal Session 31-Typing - Text-1		2012-07-12 09:21:48.605000
	Edit pad (rev 298)		sean	cv372	XVal Session 31	1	XVal Session 31-Typing - Text-1		2012-07-12 09:21:49.113000
	Edit pad (rev 299)		Bob	cv404	XVal Session 31	1	XVal Session 31-Typing - Text-1		2012-07-12 09:21:49.512000
	Edit pad (rev 300)		sean	cv372	XVal Session 31	1	XVal Session 31-Typing - Text-1		2012-07-12 09:21:49.615000
	Edit pad (rev 301)		sean	cv372	XVal Session 31	1	XVal Session 31-Typing - Text-1		2012-07-12 09:21:50.120000
	Edit pad (rev 302)		Bob	cv404	XVal Session 31	1	XVal Session 31-Typing - Text-1		2012-07-12 09:21:50.505000
	Edit pad (rev 303)		sean	cv372	XVal Session 31	1	XVal Session 31-Typing - Text-1		2012-07-12 09:21:50.628000
	Edit pad (rev 304)		Bob	cv404	XVal Session 31	1	XVal Session 31-Typing - Text-1		2012-07-12 09:21:51.005000
	Edit pad (rev 305)		sean	cv372	XVal Session 31	1	XVal Session 31-Typing - Text-1		2012-07-12 09:21:51.128000
	Edit pad (rev 306)		Bob	cv404	XVal Session 31	1	XVal Session 31-Typing - Text-1		2012-07-12 09:21:51.505000
	Edit pad (rev 307)		sean	cv372	XVal Session 31	1	XVal Session 31-Typing - Text-1		2012-07-12 09:21:51.634000
	Edit pad (rev 308)		sean	cv372	XVal Session 31	1	XVal Session 31-Typing - Text-1		2012-07-12 09:21:52.145000
	Edit pad (rev 309)		sean	cv372	XVal Session 31	1	XVal Session 31-Typing - Text-1		2012-07-12 09:21:52.653000
	Edit pad (rev 310)		sean	cv372	XVal Session 31	1	XVal Session 31-Typing - Text-1		2012-07-12 09:21:53.160000
	Edit pad (rev 311)		sean	cv372	XVal Session 31	1	XVal Session 31-Typing - Text-1		2012-07-12 09:21:53.661000
	Edit pad (rev 312)		sean	cv372	XVal Session 31	1	XVal Session 31-Typing - Text-1		2012-07-12 09:21:54.160000
	Edit pad (rev 313)		Brady	cv405	XVal Session 31	1	XVal Session 31-Typing - Text-1		2012-07-12 09:21:54.594000
	Edit pad (rev 314)		sean	cv372	XVal Session 31	1	XVal Session 31-Typing - Text-1		2012-07-12 09:21:54.659000
	Edit pad (rev 315)		sean	cv372	XVal Session 31	1	XVal Session 31-Typing - Text-1		2012-07-12 09:21:55.160000
	Edit pad (rev 316)		Bob	cv404	XVal Session 31	1	XVal Session 31-Typing - Text-1		2012-07-12 09:21:57.451000
	Edit pad (rev 317)		Brady	cv405	XVal Session 31	1	XVal Session 31-Typing - Text-1		2012-07-12 09:21:57.643000
	Edit pad (rev 318)		sean	cv372	XVal Session 31	1	XVal Session 31-Typing - Text-1		2012-07-12 09:21:57.652000
	Edit pad (rev 319)		sean	cv372	XVal Session 31	1	XVal Session 31-Typing - Text-1		2012-07-12 09:21:58.154000
	Edit pad (rev 320)		sean	cv372	XVal Session 31	1	XVal Session 31-Typing - Text-1		2012-07-12 09:21:58.668000
	Edit pad (rev 321)		sean	cv372	XVal Session 31	1	XVal Session 31-Typing - Text-1		2012-07-12 09:21:59.176000
	Edit pad (rev 322)		sean	cv372	XVal Session 31	1	XVal Session 31-Typing - Text-1		2012-07-12 09:21:59.677000
	Edit pad (rev 323)		Brady	cv405	XVal Session 31	1	XVal Session 31-Typing - Text-1		2012-07-12 09:21:59.704000
	Edit pad (rev 324)		sean	cv372	XVal Session 31	1	XVal Session 31-Typing - Text-1		2012-07-12 09:22:00.176000
	Edit pad (rev 325)		sean	cv372	XVal Session 31	1	XVal Session 31-Typing - Text-1		2012-07-12 09:22:00.862000
	Edit pad (rev 326)		Brady	cv405	XVal Session 31	1	XVal Session 31-Typing - Text-1		2012-07-12 09:22:01.328000
	Edit pad (rev 327)		sean	cv372	XVal Session 31	1	XVal Session 31-Typing - Text-1		2012-07-12 09:22:01.363000
	Edit pad (rev 328)		Brady	cv405	XVal Session 31	1	XVal Session 31-Typing - Text-1		2012-07-12 09:22:01.835000
	Edit pad (rev 329)		sean	cv372	XVal Session 31	1	XVal Session 31-Typing - Text-1		2012-07-12 09:22:01.863000
	Edit pad (rev 330)		Brady	cv405	XVal Session 31	1	XVal Session 31-Typing - Text-1		2012-07-12 09:22:02.335000
	Edit pad (rev 331)		sean	cv372	XVal Session 31	1	XVal Session 31-Typing - Text-1		2012-07-12 09:22:02.362000
	Edit pad (rev 332)		Brady	cv405	XVal Session 31	1	XVal Session 31-Typing - Text-1		2012-07-12 09:22:02.833000
	Edit pad (rev 333)		sean	cv372	XVal Session 31	1	XVal Session 31-Typing - Text-1		2012-07-12 09:22:02.864000
	Edit pad (rev 334)		sean	cv372	XVal Session 31	1	XVal Session 31-Typing - Text-1		2012-07-12 09:22:03.517000
	Edit pad (rev 335)		sean	cv372	XVal Session 31	1	XVal Session 31-Typing - Text-1		2012-07-12 09:22:04.022000
	Edit pad (rev 336)		Brady	cv405	XVal Session 31	1	XVal Session 31-Typing - Text-1		2012-07-12 09:22:04.107000
	Edit pad (rev 337)		Bob	cv404	XVal Session 31	1	XVal Session 31-Typing - Text-1		2012-07-12 09:22:04.148000
	Edit pad (rev 338)		sean	cv372	XVal Session 31	1	XVal Session 31-Typing - Text-1		2012-07-12 09:22:04.520000
	Edit pad (rev 339)		Brady	cv405	XVal Session 31	1	XVal Session 31-Typing - Text-1		2012-07-12 09:22:04.621000
	Edit pad (rev 340)		Brady	cv405	XVal Session 31	1	XVal Session 31-Typing - Text-1		2012-07-12 09:22:05.138000
	Edit pad (rev 341)		sean	cv372	XVal Session 31	1	XVal Session 31-Typing - Text-1		2012-07-12 09:22:05.508000
	Edit pad (rev 342)		Brady	cv405	XVal Session 31	1	XVal Session 31-Typing - Text-1		2012-07-12 09:22:05.646000
	Edit pad (rev 343)		sean	cv372	XVal Session 31	1	XVal Session 31-Typing - Text-1		2012-07-12 09:22:06.020000
	Edit pad (rev 344)		Brady	cv405	XVal Session 31	1	XVal Session 31-Typing - Text-1		2012-07-12 09:22:06.151000
	Edit pad (rev 345)		sean	cv372	XVal Session 31	1	XVal Session 31-Typing - Text-1		2012-07-12 09:22:06.520000
	Edit pad (rev 346)		Brady	cv405	XVal Session 31	1	XVal Session 31-Typing - Text-1		2012-07-12 09:22:06.661000
	Edit pad (rev 347)		Brady	cv405	XVal Session 31	1	XVal Session 31-Typing - Text-1		2012-07-12 09:22:07.163000
	Edit pad (rev 348)		Brady	cv405	XVal Session 31	1	XVal Session 31-Typing - Text-1		2012-07-12 09:22:07.663000
	Edit pad (rev 349)		Brady	cv405	XVal Session 31	1	XVal Session 31-Typing - Text-1		2012-07-12 09:22:08.161000
	Edit pad (rev 350)		Brady	cv405	XVal Session 31	1	XVal Session 31-Typing - Text-1		2012-07-12 09:22:08.665000
	Edit pad (rev 351)		Mark:	cv309	XVal Session 31	1	XVal Session 31-Typing - Text-1		2012-07-12 09:22:09.049000
	Edit pad (rev 352)		Brady	cv405	XVal Session 31	1	XVal Session 31-Typing - Text-1		2012-07-12 09:22:09.455000
	Edit pad (rev 353)		Mark:	cv309	XVal Session 31	1	XVal Session 31-Typing - Text-1		2012-07-12 09:22:09.550000
	Edit pad (rev 354)		Brady	cv405	XVal Session 31	1	XVal Session 31-Typing - Text-1		2012-07-12 09:22:09.960000
	Edit pad (rev 355)		Brady	cv405	XVal Session 31	1	XVal Session 31-Typing - Text-1		2012-07-12 09:22:10.458000
	Edit pad (rev 356)		Mark:	cv309	XVal Session 31	1	XVal Session 31-Typing - Text-1		2012-07-12 09:22:10.958000
	Edit pad (rev 357)		Brady	cv405	XVal Session 31	1	XVal Session 31-Typing - Text-1		2012-07-12 09:22:10.983000
	Edit pad (rev 358)		Mark:	cv309	XVal Session 31	1	XVal Session 31-Typing - Text-1		2012-07-12 09:22:11.465000
	Edit pad (rev 359)		sean	cv372	XVal Session 31	1	XVal Session 31-Typing - Text-1		2012-07-12 09:22:11.535000
	Edit pad (rev 360)		Brady	cv405	XVal Session 31	1	XVal Session 31-Typing - Text-1		2012-07-12 09:22:11.798000
	Edit pad (rev 361)		Mark:	cv309	XVal Session 31	1	XVal Session 31-Typing - Text-1		2012-07-12 09:22:11.970000
	Edit pad (rev 362)		sean	cv372	XVal Session 31	1	XVal Session 31-Typing - Text-1		2012-07-12 09:22:12.036000
	Edit pad (rev 363)		Brady	cv405	XVal Session 31	1	XVal Session 31-Typing - Text-1		2012-07-12 09:22:12.414000
	Edit pad (rev 364)		Mark:	cv309	XVal Session 31	1	XVal Session 31-Typing - Text-1		2012-07-12 09:22:12.470000
	Edit pad (rev 365)		sean	cv372	XVal Session 31	1	XVal Session 31-Typing - Text-1		2012-07-12 09:22:12.702000
	Edit pad (rev 366)		Mark:	cv309	XVal Session 31	1	XVal Session 31-Typing - Text-1		2012-07-12 09:22:13.096000
	Edit pad (rev 367)		sean	cv372	XVal Session 31	1	XVal Session 31-Typing - Text-1		2012-07-12 09:22:13.212000
	Edit pad (rev 368)		Brady	cv405	XVal Session 31	1	XVal Session 31-Typing - Text-1		2012-07-12 09:22:13.243000
	Edit pad (rev 369)		Mark:	cv309	XVal Session 31	1	XVal Session 31-Typing - Text-1		2012-07-12 09:22:13.596000
	Edit pad (rev 370)		sean	cv372	XVal Session 31	1	XVal Session 31-Typing - Text-1		2012-07-12 09:22:13.720000
	Edit pad (rev 371)		Brady	cv405	XVal Session 31	1	XVal Session 31-Typing - Text-1		2012-07-12 09:22:13.750000
	Edit pad (rev 372)		sean	cv372	XVal Session 31	1	XVal Session 31-Typing - Text-1		2012-07-12 09:22:14.223000
	Edit pad (rev 373)		Brady	cv405	XVal Session 31	1	XVal Session 31-Typing - Text-1		2012-07-12 09:22:14.258000
	Edit pad (rev 374)		sean	cv372	XVal Session 31	1	XVal Session 31-Typing - Text-1		2012-07-12 09:22:14.722000
	Edit pad (rev 375)		Brady	cv405	XVal Session 31	1	XVal Session 31-Typing - Text-1		2012-07-12 09:22:14.760000
	Edit pad (rev 376)		sean	cv372	XVal Session 31	1	XVal Session 31-Typing - Text-1		2012-07-12 09:22:15.251000
	Edit pad (rev 377)		Brady	cv405	XVal Session 31	1	XVal Session 31-Typing - Text-1		2012-07-12 09:22:15.726000
	Edit pad (rev 378)		sean	cv372	XVal Session 31	1	XVal Session 31-Typing - Text-1		2012-07-12 09:22:16.022000
	Edit pad (rev 379)		Brady	cv405	XVal Session 31	1	XVal Session 31-Typing - Text-1		2012-07-12 09:22:16.400000
	Edit pad (rev 380)		sean	cv372	XVal Session 31	1	XVal Session 31-Typing - Text-1		2012-07-12 09:22:16.523000
	Edit pad (rev 381)		Mark:	cv309	XVal Session 31	1	XVal Session 31-Typing - Text-1		2012-07-12 09:22:16.670000
	Edit pad (rev 382)		Brady	cv405	XVal Session 31	1	XVal Session 31-Typing - Text-1		2012-07-12 09:22:16.866000
	Edit pad (rev 383)		sean	cv372	XVal Session 31	1	XVal Session 31-Typing - Text-1		2012-07-12 09:22:17.036000
	Edit pad (rev 384)		Brady	cv405	XVal Session 31	1	XVal Session 31-Typing - Text-1		2012-07-12 09:22:17.366000
	Edit pad (rev 385)		Mark:	cv309	XVal Session 31	1	XVal Session 31-Typing - Text-1		2012-07-12 09:22:17.379000
	Edit pad (rev 386)		sean	cv372	XVal Session 31	1	XVal Session 31-Typing - Text-1		2012-07-12 09:22:17.534000
	Edit pad (rev 387)		Brady	cv405	XVal Session 31	1	XVal Session 31-Typing - Text-1		2012-07-12 09:22:17.867000
	Edit pad (rev 388)		Mark:	cv309	XVal Session 31	1	XVal Session 31-Typing - Text-1		2012-07-12 09:22:17.883000
	Edit pad (rev 389)		sean	cv372	XVal Session 31	1	XVal Session 31-Typing - Text-1		2012-07-12 09:22:18.441000
	Edit pad (rev 390)		Brady	cv405	XVal Session 31	1	XVal Session 31-Typing - Text-1		2012-07-12 09:22:18.443000
	Edit pad (rev 391)		Mark:	cv309	XVal Session 31	1	XVal Session 31-Typing - Text-1		2012-07-12 09:22:18.645000
	Edit pad (rev 392)		Brady	cv405	XVal Session 31	1	XVal Session 31-Typing - Text-1		2012-07-12 09:22:18.944000
	Edit pad (rev 393)		sean	cv372	XVal Session 31	1	XVal Session 31-Typing - Text-1		2012-07-12 09:22:18.946000
	Edit pad (rev 394)		Mark:	cv309	XVal Session 31	1	XVal Session 31-Typing - Text-1		2012-07-12 09:22:19.337000
	Edit pad (rev 395)		Brady	cv405	XVal Session 31	1	XVal Session 31-Typing - Text-1		2012-07-12 09:22:19.443000
	Edit pad (rev 396)		sean	cv372	XVal Session 31	1	XVal Session 31-Typing - Text-1		2012-07-12 09:22:19.461000
	Edit pad (rev 397)		sean	cv372	XVal Session 31	1	XVal Session 31-Typing - Text-1		2012-07-12 09:22:19.972000
	Edit pad (rev 398)		Brady	cv405	XVal Session 31	1	XVal Session 31-Typing - Text-1		2012-07-12 09:22:20.030000
	Edit pad (rev 399)		sean	cv372	XVal Session 31	1	XVal Session 31-Typing - Text-1		2012-07-12 09:22:20.474000
	Edit pad (rev 400)		Brady	cv405	XVal Session 31	1	XVal Session 31-Typing - Text-1		2012-07-12 09:22:20.537000
	Chat	DEB	Bob	cv404	XVal Session 31	1	XVal Session 31-Typing - Text-1		2012-07-12 09:22:20.679000
	Edit pad (rev 401)		sean	cv372	XVal Session 31	1	XVal Session 31-Typing - Text-1		2012-07-12 09:22:20.973000
	Edit pad (rev 402)		Brady	cv405	XVal Session 31	1	XVal Session 31-Typing - Text-1		2012-07-12 09:22:21.037000
	Edit pad (rev 403)		Mark:	cv309	XVal Session 31	1	XVal Session 31-Typing - Text-1		2012-07-12 09:22:21.335000
	Edit pad (rev 404)		sean	cv372	XVal Session 31	1	XVal Session 31-Typing - Text-1		2012-07-12 09:22:21.472000
	Edit pad (rev 405)		Brady	cv405	XVal Session 31	1	XVal Session 31-Typing - Text-1		2012-07-12 09:22:21.537000
	Edit pad (rev 406)		Mark:	cv309	XVal Session 31	1	XVal Session 31-Typing - Text-1		2012-07-12 09:22:21.847000
	Edit pad (rev 407)		sean	cv372	XVal Session 31	1	XVal Session 31-Typing - Text-1		2012-07-12 09:22:21.971000
	Edit pad (rev 408)		Mark:	cv309	XVal Session 31	1	XVal Session 31-Typing - Text-1		2012-07-12 09:22:22.392000
	Edit pad (rev 409)		sean	cv372	XVal Session 31	1	XVal Session 31-Typing - Text-1		2012-07-12 09:22:22.472000
	Edit pad (rev 410)		Brady	cv405	XVal Session 31	1	XVal Session 31-Typing - Text-1		2012-07-12 09:22:22.490000
	Edit pad (rev 411)		Mark:	cv309	XVal Session 31	1	XVal Session 31-Typing - Text-1		2012-07-12 09:22:22.894000
	Edit pad (rev 412)		sean	cv372	XVal Session 31	1	XVal Session 31-Typing - Text-1		2012-07-12 09:22:22.976000
	Edit pad (rev 413)		sean	cv372	XVal Session 31	1	XVal Session 31-Typing - Text-1		2012-07-12 09:22:23.489000
	Edit pad (rev 414)		Mark:	cv309	XVal Session 31	1	XVal Session 31-Typing - Text-1		2012-07-12 09:22:23.644000
	Edit pad (rev 415)		sean	cv372	XVal Session 31	1	XVal Session 31-Typing - Text-1		2012-07-12 09:22:23.989000
	Chat	STOP	Bob	cv404	XVal Session 31	1	XVal Session 31-Typing - Text-1		2012-07-12 09:22:24.069000
	Edit pad (rev 416)		Brady	cv405	XVal Session 31	1	XVal Session 31-Typing - Text-1		2012-07-12 09:22:24.189000
	Edit pad (rev 417)		Mark:	cv309	XVal Session 31	1	XVal Session 31-Typing - Text-1		2012-07-12 09:22:24.281000
	Edit pad (rev 418)		sean	cv372	XVal Session 31	1	XVal Session 31-Typing - Text-1		2012-07-12 09:22:24.507000
	Edit pad (rev 419)		Brady	cv405	XVal Session 31	1	XVal Session 31-Typing - Text-1		2012-07-12 09:22:24.599000
	Edit pad (rev 420)		Mark:	cv309	XVal Session 31	1	XVal Session 31-Typing - Text-1		2012-07-12 09:22:24.795000
	Edit pad (rev 421)		sean	cv372	XVal Session 31	1	XVal Session 31-Typing - Text-1		2012-07-12 09:22:25.020000
	Edit pad (rev 422)		Brady	cv405	XVal Session 31	1	XVal Session 31-Typing - Text-1		2012-07-12 09:22:25.112000
	Edit pad (rev 423)		Mark:	cv309	XVal Session 31	1	XVal Session 31-Typing - Text-1		2012-07-12 09:22:25.284000
	Edit pad (rev 424)		sean	cv372	XVal Session 31	1	XVal Session 31-Typing - Text-1		2012-07-12 09:22:25.521000
	Edit pad (rev 425)		Brady	cv405	XVal Session 31	1	XVal Session 31-Typing - Text-1		2012-07-12 09:22:25.792000
	Edit pad (rev 426)		Mark:	cv309	XVal Session 31	1	XVal Session 31-Typing - Text-1		2012-07-12 09:22:25.839000
	Edit pad (rev 427)		sean	cv372	XVal Session 31	1	XVal Session 31-Typing - Text-1		2012-07-12 09:22:26.252000
	Edit pad (rev 428)		Mark:	cv309	XVal Session 31	1	XVal Session 31-Typing - Text-1		2012-07-12 09:22:26.285000
	Edit pad (rev 429)		Brady	cv405	XVal Session 31	1	XVal Session 31-Typing - Text-1		2012-07-12 09:22:26.305000
	Edit pad (rev 430)		sean	cv372	XVal Session 31	1	XVal Session 31-Typing - Text-1		2012-07-12 09:22:26.755000
	Edit pad (rev 431)		Mark:	cv309	XVal Session 31	1	XVal Session 31-Typing - Text-1		2012-07-12 09:22:26.784000
	Edit pad (rev 432)		Brady	cv405	XVal Session 31	1	XVal Session 31-Typing - Text-1		2012-07-12 09:22:26.804000
	Edit pad (rev 433)		sean	cv372	XVal Session 31	1	XVal Session 31-Typing - Text-1		2012-07-12 09:22:27.254000
	Edit pad (rev 434)		Mark:	cv309	XVal Session 31	1	XVal Session 31-Typing - Text-1		2012-07-12 09:22:27.288000
	Edit pad (rev 435)		Brady	cv405	XVal Session 31	1	XVal Session 31-Typing - Text-1		2012-07-12 09:22:27.303000
	Edit pad (rev 436)		Mark:	cv309	XVal Session 31	1	XVal Session 31-Typing - Text-1		2012-07-12 09:22:27.784000
	Edit pad (rev 437)		Brady	cv405	XVal Session 31	1	XVal Session 31-Typing - Text-1		2012-07-12 09:22:27.832000
	Edit pad (rev 438)		Brady	cv405	XVal Session 31	1	XVal Session 31-Typing - Text-1		2012-07-12 09:22:28.335000
	Edit pad (rev 439)		Mark:	cv309	XVal Session 31	1	XVal Session 31-Typing - Text-1		2012-07-12 09:22:28.359000
	Edit pad (rev 440)		sean	cv372	XVal Session 31	1	XVal Session 31-Typing - Text-1		2012-07-12 09:22:28.623000
	Edit pad (rev 441)		Mark:	cv309	XVal Session 31	1	XVal Session 31-Typing - Text-1		2012-07-12 09:22:28.786000
	Edit pad (rev 442)		Brady	cv405	XVal Session 31	1	XVal Session 31-Typing - Text-1		2012-07-12 09:22:28.835000
	Edit pad (rev 443)		sean	cv372	XVal Session 31	1	XVal Session 31-Typing - Text-1		2012-07-12 09:22:29.129000
	Edit pad (rev 444)		Brady	cv405	XVal Session 31	1	XVal Session 31-Typing - Text-1		2012-07-12 09:22:29.337000
	Edit pad (rev 445)		sean	cv372	XVal Session 31	1	XVal Session 31-Typing - Text-1		2012-07-12 09:22:29.629000
	Edit pad (rev 446)		Mark:	cv309	XVal Session 31	1	XVal Session 31-Typing - Text-1		2012-07-12 09:22:29.641000
	Edit pad (rev 447)		sean	cv372	XVal Session 31	1	XVal Session 31-Typing - Text-1		2012-07-12 09:22:30.129000
	Edit pad (rev 448)		Brady	cv405	XVal Session 31	1	XVal Session 31-Typing - Text-1		2012-07-12 09:22:30.137000
	Edit pad (rev 449)		sean	cv372	XVal Session 31	1	XVal Session 31-Typing - Text-1		2012-07-12 09:22:30.631000
	Edit pad (rev 450)		Brady	cv405	XVal Session 31	1	XVal Session 31-Typing - Text-1		2012-07-12 09:22:30.997000
	Edit pad (rev 451)		sean	cv372	XVal Session 31	1	XVal Session 31-Typing - Text-1		2012-07-12 09:22:31.128000
	Edit pad (rev 452)		Brady	cv405	XVal Session 31	1	XVal Session 31-Typing - Text-1		2012-07-12 09:22:31.507000
	Edit pad (rev 453)		Mark:	cv309	XVal Session 31	1	XVal Session 31-Typing - Text-1		2012-07-12 09:22:31.509000
	Edit pad (rev 454)		sean	cv372	XVal Session 31	1	XVal Session 31-Typing - Text-1		2012-07-12 09:22:31.641000
	Edit pad (rev 455)		Brady	cv405	XVal Session 31	1	XVal Session 31-Typing - Text-1		2012-07-12 09:22:32.007000
	Edit pad (rev 456)		sean	cv372	XVal Session 31	1	XVal Session 31-Typing - Text-1		2012-07-12 09:22:32.143000
	Edit pad (rev 457)		Brady	cv405	XVal Session 31	1	XVal Session 31-Typing - Text-1		2012-07-12 09:22:32.507000
	Edit pad (rev 458)		sean	cv372	XVal Session 31	1	XVal Session 31-Typing - Text-1		2012-07-12 09:22:32.644000
	Edit pad (rev 459)		Brady	cv405	XVal Session 31	1	XVal Session 31-Typing - Text-1		2012-07-12 09:22:33.008000
	Edit pad (rev 460)		sean	cv372	XVal Session 31	1	XVal Session 31-Typing - Text-1		2012-07-12 09:22:33.143000
	Edit pad (rev 461)		Brady	cv405	XVal Session 31	1	XVal Session 31-Typing - Text-1		2012-07-12 09:22:33.507000
	Edit pad (rev 462)		Mark:	cv309	XVal Session 31	1	XVal Session 31-Typing - Text-1		2012-07-12 09:22:33.613000
	Edit pad (rev 463)		sean	cv372	XVal Session 31	1	XVal Session 31-Typing - Text-1		2012-07-12 09:22:33.643000
	Edit pad (rev 464)		Brady	cv405	XVal Session 31	1	XVal Session 31-Typing - Text-1		2012-07-12 09:22:34.017000
	Edit pad (rev 465)		sean	cv372	XVal Session 31	1	XVal Session 31-Typing - Text-1		2012-07-12 09:22:34.143000
	Edit pad (rev 466)		Brady	cv405	XVal Session 31	1	XVal Session 31-Typing - Text-1		2012-07-12 09:22:34.571000
	Edit pad (rev 467)		Bob	cv404	XVal Session 31	1	XVal Session 31-Typing - Text-1		2012-07-12 09:22:35.097000
	Edit pad (rev 468)		Brady	cv405	XVal Session 31	1	XVal Session 31-Typing - Text-1		2012-07-12 09:22:35.219000
	Edit pad (rev 469)		Mark:	cv309	XVal Session 31	1	XVal Session 31-Typing - Text-1		2012-07-12 09:22:35.276000
	Edit pad (rev 470)		Mark:	cv309	XVal Session 31	1	XVal Session 31-Typing - Text-1		2012-07-12 09:22:35.785000
	Edit pad (rev 471)		Bob	cv404	XVal Session 31	1	XVal Session 31-Typing - Text-1		2012-07-12 09:22:35.814000
	Edit pad (rev 472)		Brady	cv405	XVal Session 31	1	XVal Session 31-Typing - Text-1		2012-07-12 09:22:35.858000
	Edit pad (rev 473)		Bob	cv404	XVal Session 31	1	XVal Session 31-Typing - Text-1		2012-07-12 09:22:36.317000
	Edit pad (rev 474)		Brady	cv405	XVal Session 31	1	XVal Session 31-Typing - Text-1		2012-07-12 09:22:36.414000
	Edit pad (rev 475)		sean	cv372	XVal Session 31	1	XVal Session 31-Typing - Text-1		2012-07-12 09:22:36.434000
	Edit pad (rev 476)		Mark:	cv309	XVal Session 31	1	XVal Session 31-Typing - Text-1		2012-07-12 09:22:36.713000
	Edit pad (rev 477)		Bob	cv404	XVal Session 31	1	XVal Session 31-Typing - Text-1		2012-07-12 09:22:36.819000
	Edit pad (rev 478)		sean	cv372	XVal Session 31	1	XVal Session 31-Typing - Text-1		2012-07-12 09:22:36.940000
	Edit pad (rev 479)		Brady	cv405	XVal Session 31	1	XVal Session 31-Typing - Text-1		2012-07-12 09:22:37.131000
	Edit pad (rev 480)		Bob	cv404	XVal Session 31	1	XVal Session 31-Typing - Text-1		2012-07-12 09:22:37.333000
	Edit pad (rev 481)		Mark:	cv309	XVal Session 31	1	XVal Session 31-Typing - Text-1		2012-07-12 09:22:37.335000
	Edit pad (rev 482)		sean	cv372	XVal Session 31	1	XVal Session 31-Typing - Text-1		2012-07-12 09:22:37.445000
	Edit pad (rev 483)		Brady	cv405	XVal Session 31	1	XVal Session 31-Typing - Text-1		2012-07-12 09:22:37.631000
	Edit pad (rev 484)		Bob	cv404	XVal Session 31	1	XVal Session 31-Typing - Text-1		2012-07-12 09:22:37.831000
	Edit pad (rev 485)		Mark:	cv309	XVal Session 31	1	XVal Session 31-Typing - Text-1		2012-07-12 09:22:37.834000
	Edit pad (rev 486)		sean	cv372	XVal Session 31	1	XVal Session 31-Typing - Text-1		2012-07-12 09:22:37.955000
	Edit pad (rev 487)		Brady	cv405	XVal Session 31	1	XVal Session 31-Typing - Text-1		2012-07-12 09:22:38.132000
	Edit pad (rev 488)		Mark:	cv309	XVal Session 31	1	XVal Session 31-Typing - Text-1		2012-07-12 09:22:38.354000
	Edit pad (rev 489)		sean	cv372	XVal Session 31	1	XVal Session 31-Typing - Text-1		2012-07-12 09:22:38.456000
	Edit pad (rev 490)		Mark:	cv309	XVal Session 31	1	XVal Session 31-Typing - Text-1		2012-07-12 09:22:38.896000
	Edit pad (rev 491)		sean	cv372	XVal Session 31	1	XVal Session 31-Typing - Text-1		2012-07-12 09:22:38.956000
	Edit pad (rev 492)		Brady	cv405	XVal Session 31	1	XVal Session 31-Typing - Text-1		2012-07-12 09:22:39.309000
	Edit pad (rev 493)		Mark:	cv309	XVal Session 31	1	XVal Session 31-Typing - Text-1		2012-07-12 09:22:39.392000
	Edit pad (rev 494)		Bob	cv404	XVal Session 31	1	XVal Session 31-Typing - Text-1		2012-07-12 09:22:39.417000
	Edit pad (rev 495)		sean	cv372	XVal Session 31	1	XVal Session 31-Typing - Text-1		2012-07-12 09:22:39.456000
	Edit pad (rev 496)		Mark:	cv309	XVal Session 31	1	XVal Session 31-Typing - Text-1		2012-07-12 09:22:39.902000
	Edit pad (rev 497)		Bob	cv404	XVal Session 31	1	XVal Session 31-Typing - Text-1		2012-07-12 09:22:39.925000
	Edit pad (rev 498)		sean	cv372	XVal Session 31	1	XVal Session 31-Typing - Text-1		2012-07-12 09:22:39.957000
	Edit pad (rev 499)		Mark:	cv309	XVal Session 31	1	XVal Session 31-Typing - Text-1		2012-07-12 09:22:40.395000
	Edit pad (rev 500)		sean	cv372	XVal Session 31	1	XVal Session 31-Typing - Text-1		2012-07-12 09:22:40.469000
	Edit pad (rev 501)		Bob	cv404	XVal Session 31	1	XVal Session 31-Typing - Text-1		2012-07-12 09:22:40.477000
	Edit pad (rev 502)		Mark:	cv309	XVal Session 31	1	XVal Session 31-Typing - Text-1		2012-07-12 09:22:40.909000
	Edit pad (rev 503)		Bob	cv404	XVal Session 31	1	XVal Session 31-Typing - Text-1		2012-07-12 09:22:40.942000
	Edit pad (rev 504)		Brady	cv405	XVal Session 31	1	XVal Session 31-Typing - Text-1		2012-07-12 09:22:41.284000
	Edit pad (rev 505)		Mark:	cv309	XVal Session 31	1	XVal Session 31-Typing - Text-1		2012-07-12 09:22:41.410000
	Edit pad (rev 506)		sean	cv372	XVal Session 31	1	XVal Session 31-Typing - Text-1		2012-07-12 09:22:41.431000
	Edit pad (rev 507)		Bob	cv404	XVal Session 31	1	XVal Session 31-Typing - Text-1		2012-07-12 09:22:41.447000
	Edit pad (rev 508)		Mark:	cv309	XVal Session 31	1	XVal Session 31-Typing - Text-1		2012-07-12 09:22:41.910000
	Edit pad (rev 509)		Bob	cv404	XVal Session 31	1	XVal Session 31-Typing - Text-1		2012-07-12 09:22:41.950000
	Edit pad (rev 510)		sean	cv372	XVal Session 31	1	XVal Session 31-Typing - Text-1		2012-07-12 09:22:42.201000
	Edit pad (rev 511)		Mark:	cv309	XVal Session 31	1	XVal Session 31-Typing - Text-1		2012-07-12 09:22:42.420000
	Edit pad (rev 512)		Bob	cv404	XVal Session 31	1	XVal Session 31-Typing - Text-1		2012-07-12 09:22:42.457000
	Edit pad (rev 513)		sean	cv372	XVal Session 31	1	XVal Session 31-Typing - Text-1		2012-07-12 09:22:42.703000
	Edit pad (rev 514)		Mark:	cv309	XVal Session 31	1	XVal Session 31-Typing - Text-1		2012-07-12 09:22:42.910000
	Edit pad (rev 515)		Bob	cv404	XVal Session 31	1	XVal Session 31-Typing - Text-1		2012-07-12 09:22:43.084000
	Edit pad (rev 516)		sean	cv372	XVal Session 31	1	XVal Session 31-Typing - Text-1		2012-07-12 09:22:43.209000
	Edit pad (rev 517)		Mark:	cv309	XVal Session 31	1	XVal Session 31-Typing - Text-1		2012-07-12 09:22:43.418000
	Edit pad (rev 518)		Bob	cv404	XVal Session 31	1	XVal Session 31-Typing - Text-1		2012-07-12 09:22:43.584000
	Edit pad (rev 519)		sean	cv372	XVal Session 31	1	XVal Session 31-Typing - Text-1		2012-07-12 09:22:43.721000
	Edit pad (rev 520)		Mark:	cv309	XVal Session 31	1	XVal Session 31-Typing - Text-1		2012-07-12 09:22:43.924000
	Edit pad (rev 521)		Bob	cv404	XVal Session 31	1	XVal Session 31-Typing - Text-1		2012-07-12 09:22:44.097000
	Edit pad (rev 522)		sean	cv372	XVal Session 31	1	XVal Session 31-Typing - Text-1		2012-07-12 09:22:44.221000
	Edit pad (rev 523)		Brady	cv405	XVal Session 31	1	XVal Session 31-Typing - Text-1		2012-07-12 09:22:44.341000
	Edit pad (rev 524)		Bob	cv404	XVal Session 31	1	XVal Session 31-Typing - Text-1		2012-07-12 09:22:44.718000
	Edit pad (rev 525)		sean	cv372	XVal Session 31	1	XVal Session 31-Typing - Text-1		2012-07-12 09:22:44.723000
	Edit pad (rev 526)		Brady	cv405	XVal Session 31	1	XVal Session 31-Typing - Text-1		2012-07-12 09:22:44.850000
	Edit pad (rev 527)		Mark:	cv309	XVal Session 31	1	XVal Session 31-Typing - Text-1		2012-07-12 09:22:45.021000
	Edit pad (rev 528)		Bob	cv404	XVal Session 31	1	XVal Session 31-Typing - Text-1		2012-07-12 09:22:45.253000
	Edit pad (rev 529)		Brady	cv405	XVal Session 31	1	XVal Session 31-Typing - Text-1		2012-07-12 09:22:45.618000
	Edit pad (rev 530)		Bob	cv404	XVal Session 31	1	XVal Session 31-Typing - Text-1		2012-07-12 09:22:45.753000
	Edit pad (rev 531)		Brady	cv405	XVal Session 31	1	XVal Session 31-Typing - Text-1		2012-07-12 09:22:46.117000
	Edit pad (rev 532)		Bob	cv404	XVal Session 31	1	XVal Session 31-Typing - Text-1		2012-07-12 09:22:46.260000
	Edit pad (rev 533)		sean	cv372	XVal Session 31	1	XVal Session 31-Typing - Text-1		2012-07-12 09:22:46.429000
	Edit pad (rev 534)		Brady	cv405	XVal Session 31	1	XVal Session 31-Typing - Text-1		2012-07-12 09:22:46.621000
	Edit pad (rev 535)		Bob	cv404	XVal Session 31	1	XVal Session 31-Typing - Text-1		2012-07-12 09:22:46.768000
	Edit pad (rev 536)		Brady	cv405	XVal Session 31	1	XVal Session 31-Typing - Text-1		2012-07-12 09:22:47.133000
	Edit pad (rev 537)		Bob	cv404	XVal Session 31	1	XVal Session 31-Typing - Text-1		2012-07-12 09:22:47.268000
	Edit pad (rev 538)		Mark:	cv309	XVal Session 31	1	XVal Session 31-Typing - Text-1		2012-07-12 09:22:47.308000
	Edit pad (rev 539)		Bob	cv404	XVal Session 31	1	XVal Session 31-Typing - Text-1		2012-07-12 09:22:47.773000
	Edit pad (rev 540)		Mark:	cv309	XVal Session 31	1	XVal Session 31-Typing - Text-1		2012-07-12 09:22:48.132000
	Edit pad (rev 541)		Bob	cv404	XVal Session 31	1	XVal Session 31-Typing - Text-1		2012-07-12 09:22:48.280000
	Edit pad (rev 542)		Mark:	cv309	XVal Session 31	1	XVal Session 31-Typing - Text-1		2012-07-12 09:22:48.626000
	Edit pad (rev 543)		Bob	cv404	XVal Session 31	1	XVal Session 31-Typing - Text-1		2012-07-12 09:22:48.784000
	Edit pad (rev 544)		Bob	cv404	XVal Session 31	1	XVal Session 31-Typing - Text-1		2012-07-12 09:22:49.286000
	Edit pad (rev 545)		Bob	cv404	XVal Session 31	1	XVal Session 31-Typing - Text-1		2012-07-12 09:22:49.786000
	Edit pad (rev 546)		sean	cv372	XVal Session 31	1	XVal Session 31-Typing - Text-1		2012-07-12 09:22:49.913000
	Edit pad (rev 547)		Bob	cv404	XVal Session 31	1	XVal Session 31-Typing - Text-1		2012-07-12 09:22:50.285000
	Edit pad (rev 548)		Bob	cv404	XVal Session 31	1	XVal Session 31-Typing - Text-1		2012-07-12 09:22:50.785000
	Edit pad (rev 549)		sean	cv372	XVal Session 31	1	XVal Session 31-Typing - Text-1		2012-07-12 09:22:51.278000
	Edit pad (rev 550)		Bob	cv404	XVal Session 31	1	XVal Session 31-Typing - Text-1		2012-07-12 09:22:51.285000
	Edit pad (rev 551)		Bob	cv404	XVal Session 31	1	XVal Session 31-Typing - Text-1		2012-07-12 09:22:51.785000
	Edit pad (rev 552)		Mark:	cv309	XVal Session 31	1	XVal Session 31-Typing - Text-1		2012-07-12 09:22:51.862000
	Edit pad (rev 553)		sean	cv372	XVal Session 31	1	XVal Session 31-Typing - Text-1		2012-07-12 09:22:51.923000
	Edit pad (rev 554)		Brady	cv405	XVal Session 31	1	XVal Session 31-Typing - Text-1		2012-07-12 09:22:52.138000
	Edit pad (rev 555)		Bob	cv404	XVal Session 31	1	XVal Session 31-Typing - Text-1		2012-07-12 09:22:52.284000
	Edit pad (rev 556)		sean	cv372	XVal Session 31	1	XVal Session 31-Typing - Text-1		2012-07-12 09:22:52.427000
	Edit pad (rev 557)		Mark:	cv309	XVal Session 31	1	XVal Session 31-Typing - Text-1		2012-07-12 09:22:52.454000
	Edit pad (rev 558)		Brady	cv405	XVal Session 31	1	XVal Session 31-Typing - Text-1		2012-07-12 09:22:52.742000
	Edit pad (rev 559)		Bob	cv404	XVal Session 31	1	XVal Session 31-Typing - Text-1		2012-07-12 09:22:52.787000
	Edit pad (rev 560)		sean	cv372	XVal Session 31	1	XVal Session 31-Typing - Text-1		2012-07-12 09:22:52.925000
	Edit pad (rev 561)		Mark:	cv309	XVal Session 31	1	XVal Session 31-Typing - Text-1		2012-07-12 09:22:52.958000
	Edit pad (rev 562)		Brady	cv405	XVal Session 31	1	XVal Session 31-Typing - Text-1		2012-07-12 09:22:53.241000
	Edit pad (rev 563)		Bob	cv404	XVal Session 31	1	XVal Session 31-Typing - Text-1		2012-07-12 09:22:53.293000
	Edit pad (rev 564)		Mark:	cv309	XVal Session 31	1	XVal Session 31-Typing - Text-1		2012-07-12 09:22:53.457000
	Edit pad (rev 565)		Brady	cv405	XVal Session 31	1	XVal Session 31-Typing - Text-1		2012-07-12 09:22:53.741000
	Edit pad (rev 566)		Bob	cv404	XVal Session 31	1	XVal Session 31-Typing - Text-1		2012-07-12 09:22:53.801000
	Edit pad (rev 567)		sean	cv372	XVal Session 31	1	XVal Session 31-Typing - Text-1		2012-07-12 09:22:53.899000
	Edit pad (rev 568)		Mark:	cv309	XVal Session 31	1	XVal Session 31-Typing - Text-1		2012-07-12 09:22:54.098000
	Edit pad (rev 569)		Brady	cv405	XVal Session 31	1	XVal Session 31-Typing - Text-1		2012-07-12 09:22:54.241000
	Edit pad (rev 570)		Bob	cv404	XVal Session 31	1	XVal Session 31-Typing - Text-1		2012-07-12 09:22:54.301000
	Edit pad (rev 571)		sean	cv372	XVal Session 31	1	XVal Session 31-Typing - Text-1		2012-07-12 09:22:54.409000
	Edit pad (rev 572)		Brady	cv405	XVal Session 31	1	XVal Session 31-Typing - Text-1		2012-07-12 09:22:54.742000
	Edit pad (rev 573)		Bob	cv404	XVal Session 31	1	XVal Session 31-Typing - Text-1		2012-07-12 09:22:54.800000
	Edit pad (rev 574)		sean	cv372	XVal Session 31	1	XVal Session 31-Typing - Text-1		2012-07-12 09:22:54.909000
	Edit pad (rev 575)		Bob	cv404	XVal Session 31	1	XVal Session 31-Typing - Text-1		2012-07-12 09:22:55.309000
	Edit pad (rev 576)		Brady	cv405	XVal Session 31	1	XVal Session 31-Typing - Text-1		2012-07-12 09:22:55.407000
	Edit pad (rev 577)		sean	cv372	XVal Session 31	1	XVal Session 31-Typing - Text-1		2012-07-12 09:22:55.409000
	Edit pad (rev 578)		Mark:	cv309	XVal Session 31	1	XVal Session 31-Typing - Text-1		2012-07-12 09:22:55.676000
	Edit pad (rev 579)		Bob	cv404	XVal Session 31	1	XVal Session 31-Typing - Text-1		2012-07-12 09:22:55.815000
	Edit pad (rev 580)		sean	cv372	XVal Session 31	1	XVal Session 31-Typing - Text-1		2012-07-12 09:22:55.909000
	Edit pad (rev 581)		Mark:	cv309	XVal Session 31	1	XVal Session 31-Typing - Text-1		2012-07-12 09:22:56.198000
	Edit pad (rev 582)		Bob	cv404	XVal Session 31	1	XVal Session 31-Typing - Text-1		2012-07-12 09:22:56.321000
	Edit pad (rev 583)		sean	cv372	XVal Session 31	1	XVal Session 31-Typing - Text-1		2012-07-12 09:22:56.409000
	Edit pad (rev 584)		Brady	cv405	XVal Session 31	1	XVal Session 31-Typing - Text-1		2012-07-12 09:22:56.517000
	Edit pad (rev 585)		Mark:	cv309	XVal Session 31	1	XVal Session 31-Typing - Text-1		2012-07-12 09:22:56.705000
	Edit pad (rev 586)		Bob	cv404	XVal Session 31	1	XVal Session 31-Typing - Text-1		2012-07-12 09:22:56.820000
	Edit pad (rev 587)		sean	cv372	XVal Session 31	1	XVal Session 31-Typing - Text-1		2012-07-12 09:22:56.909000
	Edit pad (rev 588)		Brady	cv405	XVal Session 31	1	XVal Session 31-Typing - Text-1		2012-07-12 09:22:57.021000
	Edit pad (rev 589)		Mark:	cv309	XVal Session 31	1	XVal Session 31-Typing - Text-1		2012-07-12 09:22:57.205000
	Edit pad (rev 590)		Bob	cv404	XVal Session 31	1	XVal Session 31-Typing - Text-1		2012-07-12 09:22:57.330000
	Edit pad (rev 591)		sean	cv372	XVal Session 31	1	XVal Session 31-Typing - Text-1		2012-07-12 09:22:57.433000
	Edit pad (rev 592)		Brady	cv405	XVal Session 31	1	XVal Session 31-Typing - Text-1		2012-07-12 09:22:57.521000
	Edit pad (rev 593)		Mark:	cv309	XVal Session 31	1	XVal Session 31-Typing - Text-1		2012-07-12 09:22:57.717000
	Edit pad (rev 594)		Bob	cv404	XVal Session 31	1	XVal Session 31-Typing - Text-1		2012-07-12 09:22:57.831000
	Edit pad (rev 595)		sean	cv372	XVal Session 31	1	XVal Session 31-Typing - Text-1		2012-07-12 09:22:57.933000
	Edit pad (rev 596)		Mark:	cv309	XVal Session 31	1	XVal Session 31-Typing - Text-1		2012-07-12 09:22:58.205000
	Edit pad (rev 597)		Bob	cv404	XVal Session 31	1	XVal Session 31-Typing - Text-1		2012-07-12 09:22:58.332000
	Edit pad (rev 598)		Brady	cv405	XVal Session 31	1	XVal Session 31-Typing - Text-1		2012-07-12 09:22:58.389000
	Edit pad (rev 599)		sean	cv372	XVal Session 31	1	XVal Session 31-Typing - Text-1		2012-07-12 09:22:58.440000
	Edit pad (rev 600)		Bob	cv404	XVal Session 31	1	XVal Session 31-Typing - Text-1		2012-07-12 09:22:58.838000
	Edit pad (rev 601)		sean	cv372	XVal Session 31	1	XVal Session 31-Typing - Text-1		2012-07-12 09:22:58.940000
	Edit pad (rev 602)		Mark:	cv309	XVal Session 31	1	XVal Session 31-Typing - Text-1		2012-07-12 09:22:59.059000
	Edit pad (rev 603)		Brady	cv405	XVal Session 31	1	XVal Session 31-Typing - Text-1		2012-07-12 09:22:59.231000
	Edit pad (rev 604)		Bob	cv404	XVal Session 31	1	XVal Session 31-Typing - Text-1		2012-07-12 09:22:59.337000
	Edit pad (rev 605)		sean	cv372	XVal Session 31	1	XVal Session 31-Typing - Text-1		2012-07-12 09:22:59.508000
	Edit pad (rev 606)		Bob	cv404	XVal Session 31	1	XVal Session 31-Typing - Text-1		2012-07-12 09:22:59.838000
	Edit pad (rev 607)		Bob	cv404	XVal Session 31	1	XVal Session 31-Typing - Text-1		2012-07-12 09:23:00.348000
	Edit pad (rev 608)		sean	cv372	XVal Session 31	1	XVal Session 31-Typing - Text-1		2012-07-12 09:23:00.452000
	Edit pad (rev 609)		Brady	cv405	XVal Session 31	1	XVal Session 31-Typing - Text-1		2012-07-12 09:23:00.648000
	Edit pad (rev 610)		sean	cv372	XVal Session 31	1	XVal Session 31-Typing - Text-1		2012-07-12 09:23:00.956000
	Edit pad (rev 611)		Brady	cv405	XVal Session 31	1	XVal Session 31-Typing - Text-1		2012-07-12 09:23:01.149000
	Edit pad (rev 612)		Mark:	cv309	XVal Session 31	1	XVal Session 31-Typing - Text-1		2012-07-12 09:23:01.365000
	Edit pad (rev 613)		sean	cv372	XVal Session 31	1	XVal Session 31-Typing - Text-1		2012-07-12 09:23:01.456000
	Edit pad (rev 614)		Brady	cv405	XVal Session 31	1	XVal Session 31-Typing - Text-1		2012-07-12 09:23:01.796000
	Edit pad (rev 615)		sean	cv372	XVal Session 31	1	XVal Session 31-Typing - Text-1		2012-07-12 09:23:01.956000
	Edit pad (rev 616)		Bob	cv404	XVal Session 31	1	XVal Session 31-Typing - Text-1		2012-07-12 09:23:02.244000
	Edit pad (rev 617)		Brady	cv405	XVal Session 31	1	XVal Session 31-Typing - Text-1		2012-07-12 09:23:02.305000
	Edit pad (rev 618)		sean	cv372	XVal Session 31	1	XVal Session 31-Typing - Text-1		2012-07-12 09:23:02.458000
	Edit pad (rev 619)		Mark:	cv309	XVal Session 31	1	XVal Session 31-Typing - Text-1		2012-07-12 09:23:02.613000
	Edit pad (rev 620)		Bob	cv404	XVal Session 31	1	XVal Session 31-Typing - Text-1		2012-07-12 09:23:02.753000
	Edit pad (rev 621)		Brady	cv405	XVal Session 31	1	XVal Session 31-Typing - Text-1		2012-07-12 09:23:02.867000
	Edit pad (rev 622)		sean	cv372	XVal Session 31	1	XVal Session 31-Typing - Text-1		2012-07-12 09:23:02.957000
	Edit pad (rev 623)		Mark:	cv309	XVal Session 31	1	XVal Session 31-Typing - Text-1		2012-07-12 09:23:03.127000
	Edit pad (rev 624)		Bob	cv404	XVal Session 31	1	XVal Session 31-Typing - Text-1		2012-07-12 09:23:03.253000
	Edit pad (rev 625)		Brady	cv405	XVal Session 31	1	XVal Session 31-Typing - Text-1		2012-07-12 09:23:03.367000
	Edit pad (rev 626)		sean	cv372	XVal Session 31	1	XVal Session 31-Typing - Text-1		2012-07-12 09:23:03.460000
	Edit pad (rev 627)		Mark:	cv309	XVal Session 31	1	XVal Session 31-Typing - Text-1		2012-07-12 09:23:03.695000
	Edit pad (rev 628)		Bob	cv404	XVal Session 31	1	XVal Session 31-Typing - Text-1		2012-07-12 09:23:03.753000
	Edit pad (rev 629)		Brady	cv405	XVal Session 31	1	XVal Session 31-Typing - Text-1		2012-07-12 09:23:03.979000
	Edit pad (rev 630)		Bob	cv404	XVal Session 31	1	XVal Session 31-Typing - Text-1		2012-07-12 09:23:04.448000
	Edit pad (rev 631)		sean	cv372	XVal Session 31	1	XVal Session 31-Typing - Text-1		2012-07-12 09:23:04.526000
	Edit pad (rev 632)		Bob	cv404	XVal Session 31	1	XVal Session 31-Typing - Text-1		2012-07-12 09:23:04.957000
	Edit pad (rev 633)		sean	cv372	XVal Session 31	1	XVal Session 31-Typing - Text-1		2012-07-12 09:23:05.040000
	Edit pad (rev 634)		Bob	cv404	XVal Session 31	1	XVal Session 31-Typing - Text-1		2012-07-12 09:23:05.457000
	Edit pad (rev 635)		Mark:	cv309	XVal Session 31	1	XVal Session 31-Typing - Text-1		2012-07-12 09:23:05.713000
	Edit pad (rev 636)		Bob	cv404	XVal Session 31	1	XVal Session 31-Typing - Text-1		2012-07-12 09:23:05.958000
	Edit pad (rev 637)		Brady	cv405	XVal Session 31	1	XVal Session 31-Typing - Text-1		2012-07-12 09:23:06.046000
	Edit pad (rev 638)		Mark:	cv309	XVal Session 31	1	XVal Session 31-Typing - Text-1		2012-07-12 09:23:06.425000
	Edit pad (rev 639)		Bob	cv404	XVal Session 31	1	XVal Session 31-Typing - Text-1		2012-07-12 09:23:06.464000
	Edit pad (rev 640)		Brady	cv405	XVal Session 31	1	XVal Session 31-Typing - Text-1		2012-07-12 09:23:06.739000
	Edit pad (rev 641)		Mark:	cv309	XVal Session 31	1	XVal Session 31-Typing - Text-1		2012-07-12 09:23:06.926000
	Edit pad (rev 642)		Brady	cv405	XVal Session 31	1	XVal Session 31-Typing - Text-1		2012-07-12 09:23:07.241000
	Edit pad (rev 643)		Mark:	cv309	XVal Session 31	1	XVal Session 31-Typing - Text-1		2012-07-12 09:23:07.424000
	Edit pad (rev 644)		Bob	cv404	XVal Session 31	1	XVal Session 31-Typing - Text-1		2012-07-12 09:23:07.771000
	Edit pad (rev 645)		Mark:	cv309	XVal Session 31	1	XVal Session 31-Typing - Text-1		2012-07-12 09:23:07.924000
	Edit pad (rev 646)		Brady	cv405	XVal Session 31	1	XVal Session 31-Typing - Text-1		2012-07-12 09:23:08.135000
	Edit pad (rev 647)		Bob	cv404	XVal Session 31	1	XVal Session 31-Typing - Text-1		2012-07-12 09:23:08.269000
	Edit pad (rev 648)		Mark:	cv309	XVal Session 31	1	XVal Session 31-Typing - Text-1		2012-07-12 09:23:08.435000
	Edit pad (rev 649)		Brady	cv405	XVal Session 31	1	XVal Session 31-Typing - Text-1		2012-07-12 09:23:08.634000
	Edit pad (rev 650)		Bob	cv404	XVal Session 31	1	XVal Session 31-Typing - Text-1		2012-07-12 09:23:08.776000
	Edit pad (rev 651)		Mark:	cv309	XVal Session 31	1	XVal Session 31-Typing - Text-1		2012-07-12 09:23:09.061000
	Edit pad (rev 652)		Brady	cv405	XVal Session 31	1	XVal Session 31-Typing - Text-1		2012-07-12 09:23:09.134000
	Edit pad (rev 653)		Bob	cv404	XVal Session 31	1	XVal Session 31-Typing - Text-1		2012-07-12 09:23:09.276000
	Edit pad (rev 654)		Mark:	cv309	XVal Session 31	1	XVal Session 31-Typing - Text-1		2012-07-12 09:23:09.565000
	Edit pad (rev 655)		Brady	cv405	XVal Session 31	1	XVal Session 31-Typing - Text-1		2012-07-12 09:23:09.632000
	Edit pad (rev 656)		Bob	cv404	XVal Session 31	1	XVal Session 31-Typing - Text-1		2012-07-12 09:23:09.886000
	Edit pad (rev 657)		Mark:	cv309	XVal Session 31	1	XVal Session 31-Typing - Text-1		2012-07-12 09:23:10.069000
	Edit pad (rev 658)		Brady	cv405	XVal Session 31	1	XVal Session 31-Typing - Text-1		2012-07-12 09:23:10.139000
	Edit pad (rev 659)		Bob	cv404	XVal Session 31	1	XVal Session 31-Typing - Text-1		2012-07-12 09:23:10.396000
	Edit pad (rev 660)		Mark:	cv309	XVal Session 31	1	XVal Session 31-Typing - Text-1		2012-07-12 09:23:10.592000
	Edit pad (rev 661)		Brady	cv405	XVal Session 31	1	XVal Session 31-Typing - Text-1		2012-07-12 09:23:10.646000
	Edit pad (rev 662)		Mark:	cv309	XVal Session 31	1	XVal Session 31-Typing - Text-1		2012-07-12 09:23:11.095000
	Edit pad (rev 663)		Brady	cv405	XVal Session 31	1	XVal Session 31-Typing - Text-1		2012-07-12 09:23:11.146000
	Edit pad (rev 664)		Mark:	cv309	XVal Session 31	1	XVal Session 31-Typing - Text-1		2012-07-12 09:23:11.598000
	Edit pad (rev 665)		Brady	cv405	XVal Session 31	1	XVal Session 31-Typing - Text-1		2012-07-12 09:23:11.647000
	Edit pad (rev 666)		Brady	cv405	XVal Session 31	1	XVal Session 31-Typing - Text-1		2012-07-12 09:23:12.147000
	Edit pad (rev 667)		Mark:	cv309	XVal Session 31	1	XVal Session 31-Typing - Text-1		2012-07-12 09:23:12.188000
	Edit pad (rev 668)		Brady	cv405	XVal Session 31	1	XVal Session 31-Typing - Text-1		2012-07-12 09:23:12.648000
	Edit pad (rev 669)		Mark:	cv309	XVal Session 31	1	XVal Session 31-Typing - Text-1		2012-07-12 09:23:12.710000
	Edit pad (rev 670)		Brady	cv405	XVal Session 31	1	XVal Session 31-Typing - Text-1		2012-07-12 09:23:13.148000
	Edit pad (rev 671)		Mark:	cv309	XVal Session 31	1	XVal Session 31-Typing - Text-1		2012-07-12 09:23:13.223000
	Edit pad (rev 672)		Brady	cv405	XVal Session 31	1	XVal Session 31-Typing - Text-1		2012-07-12 09:23:14.008000
	Edit pad (rev 673)		Mark:	cv309	XVal Session 31	1	XVal Session 31-Typing - Text-1		2012-07-12 09:23:14.162000
	Edit pad (rev 674)		Mark:	cv309	XVal Session 31	1	XVal Session 31-Typing - Text-1		2012-07-12 09:23:14.674000
	Edit pad (rev 675)		Brady	cv405	XVal Session 31	1	XVal Session 31-Typing - Text-1		2012-07-12 09:23:14.910000
	Edit pad (rev 676)		Mark:	cv309	XVal Session 31	1	XVal Session 31-Typing - Text-1		2012-07-12 09:23:15.176000
	Edit pad (rev 677)		Brady	cv405	XVal Session 31	1	XVal Session 31-Typing - Text-1		2012-07-12 09:23:15.413000
	Edit pad (rev 678)		Mark:	cv309	XVal Session 31	1	XVal Session 31-Typing - Text-1		2012-07-12 09:23:15.702000
	Edit pad (rev 679)		Brady	cv405	XVal Session 31	1	XVal Session 31-Typing - Text-1		2012-07-12 09:23:15.914000
	Edit pad (rev 680)		Mark:	cv309	XVal Session 31	1	XVal Session 31-Typing - Text-1		2012-07-12 09:23:16.204000
	Edit pad (rev 681)		Brady	cv405	XVal Session 31	1	XVal Session 31-Typing - Text-1		2012-07-12 09:23:16.414000
	Edit pad (rev 682)		Mark:	cv309	XVal Session 31	1	XVal Session 31-Typing - Text-1		2012-07-12 09:23:16.708000
	Edit pad (rev 683)		Brady	cv405	XVal Session 31	1	XVal Session 31-Typing - Text-1		2012-07-12 09:23:16.914000
	Edit pad (rev 684)		Mark:	cv309	XVal Session 31	1	XVal Session 31-Typing - Text-1		2012-07-12 09:23:17.216000
	Edit pad (rev 685)		Brady	cv405	XVal Session 31	1	XVal Session 31-Typing - Text-1		2012-07-12 09:23:17.415000
	Edit pad (rev 686)		Mark:	cv309	XVal Session 31	1	XVal Session 31-Typing - Text-1		2012-07-12 09:23:17.706000
	Edit pad (rev 687)		Brady	cv405	XVal Session 31	1	XVal Session 31-Typing - Text-1		2012-07-12 09:23:17.915000
	Edit pad (rev 688)		Brady	cv405	XVal Session 31	1	XVal Session 31-Typing - Text-1		2012-07-12 09:23:18.415000
	Edit pad (rev 689)		Mark:	cv309	XVal Session 31	1	XVal Session 31-Typing - Text-1		2012-07-12 09:23:18.891000
	Edit pad (rev 690)		Mark:	cv309	XVal Session 31	1	XVal Session 31-Typing - Text-1		2012-07-12 09:23:19.531000
	Edit pad (rev 691)		Brady	cv405	XVal Session 31	1	XVal Session 31-Typing - Text-1		2012-07-12 09:23:19.812000
	Chat	someone can type the next paragraph after mine	Bob	cv404	XVal Session 31	1	XVal Session 31-Typing - Text-1		2012-07-12 09:23:19.843000
	Edit pad (rev 692)		Mark:	cv309	XVal Session 31	1	XVal Session 31-Typing - Text-1		2012-07-12 09:23:20.035000
	Edit pad (rev 693)		sean	cv372	XVal Session 31	1	XVal Session 31-Typing - Text-1		2012-07-12 09:23:20.446000
	Edit pad (rev 694)		Brady	cv405	XVal Session 31	1	XVal Session 31-Typing - Text-1		2012-07-12 09:23:20.526000
	Edit pad (rev 695)		Mark:	cv309	XVal Session 31	1	XVal Session 31-Typing - Text-1		2012-07-12 09:23:20.538000
	Edit pad (rev 696)		sean	cv372	XVal Session 31	1	XVal Session 31-Typing - Text-1		2012-07-12 09:23:20.959000
	Edit pad (rev 697)		Mark:	cv309	XVal Session 31	1	XVal Session 31-Typing - Text-1		2012-07-12 09:23:21.049000
	Edit pad (rev 698)		sean	cv372	XVal Session 31	1	XVal Session 31-Typing - Text-1		2012-07-12 09:23:21.457000
	Edit pad (rev 699)		Brady	cv405	XVal Session 31	1	XVal Session 31-Typing - Text-1		2012-07-12 09:23:21.518000
	Edit pad (rev 700)		Mark:	cv309	XVal Session 31	1	XVal Session 31-Typing - Text-1		2012-07-12 09:23:21.551000
	Edit pad (rev 701)		sean	cv372	XVal Session 31	1	XVal Session 31-Typing - Text-1		2012-07-12 09:23:21.957000
	Edit pad (rev 702)		Brady	cv405	XVal Session 31	1	XVal Session 31-Typing - Text-1		2012-07-12 09:23:22.037000
	Edit pad (rev 703)		Mark:	cv309	XVal Session 31	1	XVal Session 31-Typing - Text-1		2012-07-12 09:23:22.057000
	Edit pad (rev 704)		Mark:	cv309	XVal Session 31	1	XVal Session 31-Typing - Text-1		2012-07-12 09:23:22.565000
	Edit pad (rev 705)		Brady	cv405	XVal Session 31	1	XVal Session 31-Typing - Text-1		2012-07-12 09:23:22.680000
	Edit pad (rev 706)		Mark:	cv309	XVal Session 31	1	XVal Session 31-Typing - Text-1		2012-07-12 09:23:23.064000
	Edit pad (rev 707)		sean	cv372	XVal Session 31	1	XVal Session 31-Typing - Text-1		2012-07-12 09:23:23.089000
	Edit pad (rev 708)		Brady	cv405	XVal Session 31	1	XVal Session 31-Typing - Text-1		2012-07-12 09:23:23.410000
	Edit pad (rev 709)		Mark:	cv309	XVal Session 31	1	XVal Session 31-Typing - Text-1		2012-07-12 09:23:23.564000
	Edit pad (rev 710)		sean	cv372	XVal Session 31	1	XVal Session 31-Typing - Text-1		2012-07-12 09:23:23.596000
	Edit pad (rev 711)		Brady	cv405	XVal Session 31	1	XVal Session 31-Typing - Text-1		2012-07-12 09:23:23.866000
	Edit pad (rev 712)		sean	cv372	XVal Session 31	1	XVal Session 31-Typing - Text-1		2012-07-12 09:23:24.196000
	Edit pad (rev 713)		Brady	cv405	XVal Session 31	1	XVal Session 31-Typing - Text-1		2012-07-12 09:23:24.393000
	Edit pad (rev 714)		Mark:	cv309	XVal Session 31	1	XVal Session 31-Typing - Text-1		2012-07-12 09:23:24.608000
	Edit pad (rev 715)		sean	cv372	XVal Session 31	1	XVal Session 31-Typing - Text-1		2012-07-12 09:23:24.700000
	Edit pad (rev 716)		Mark:	cv309	XVal Session 31	1	XVal Session 31-Typing - Text-1		2012-07-12 09:23:25.195000
	Edit pad (rev 717)		sean	cv372	XVal Session 31	1	XVal Session 31-Typing - Text-1		2012-07-12 09:23:25.214000
	Edit pad (rev 718)		Brady	cv405	XVal Session 31	1	XVal Session 31-Typing - Text-1		2012-07-12 09:23:25.292000
	Edit pad (rev 719)		sean	cv372	XVal Session 31	1	XVal Session 31-Typing - Text-1		2012-07-12 09:23:25.723000
	Edit pad (rev 720)		sean	cv372	XVal Session 31	1	XVal Session 31-Typing - Text-1		2012-07-12 09:23:26.223000
	Edit pad (rev 721)		Brady	cv405	XVal Session 31	1	XVal Session 31-Typing - Text-1		2012-07-12 09:23:26.621000
	Edit pad (rev 722)		sean	cv372	XVal Session 31	1	XVal Session 31-Typing - Text-1		2012-07-12 09:23:27.445000
	Edit pad (rev 723)		Mark:	cv309	XVal Session 31	1	XVal Session 31-Typing - Text-1		2012-07-12 09:23:28.078000
	Edit pad (rev 724)		Brady	cv405	XVal Session 31	1	XVal Session 31-Typing - Text-1		2012-07-12 09:23:28.501000
	Edit pad (rev 725)		sean	cv372	XVal Session 31	1	XVal Session 31-Typing - Text-1		2012-07-12 09:23:28.569000
	Edit pad (rev 726)		Mark:	cv309	XVal Session 31	1	XVal Session 31-Typing - Text-1		2012-07-12 09:23:28.728000
	Edit pad (rev 727)		sean	cv372	XVal Session 31	1	XVal Session 31-Typing - Text-1		2012-07-12 09:23:29.082000
	Edit pad (rev 728)		Mark:	cv309	XVal Session 31	1	XVal Session 31-Typing - Text-1		2012-07-12 09:23:29.226000
	Edit pad (rev 729)		sean	cv372	XVal Session 31	1	XVal Session 31-Typing - Text-1		2012-07-12 09:23:29.582000
	Edit pad (rev 730)		Mark:	cv309	XVal Session 31	1	XVal Session 31-Typing - Text-1		2012-07-12 09:23:29.736000
	Edit pad (rev 731)		Brady	cv405	XVal Session 31	1	XVal Session 31-Typing - Text-1		2012-07-12 09:23:29.883000
	Edit pad (rev 732)		sean	cv372	XVal Session 31	1	XVal Session 31-Typing - Text-1		2012-07-12 09:23:30.082000
	Edit pad (rev 733)		Mark:	cv309	XVal Session 31	1	XVal Session 31-Typing - Text-1		2012-07-12 09:23:30.237000
	Edit pad (rev 734)		Brady	cv405	XVal Session 31	1	XVal Session 31-Typing - Text-1		2012-07-12 09:23:30.391000
	Edit pad (rev 735)		sean	cv372	XVal Session 31	1	XVal Session 31-Typing - Text-1		2012-07-12 09:23:30.582000
	Edit pad (rev 736)		Brady	cv405	XVal Session 31	1	XVal Session 31-Typing - Text-1		2012-07-12 09:23:30.902000
	Edit pad (rev 737)		Mark:	cv309	XVal Session 31	1	XVal Session 31-Typing - Text-1		2012-07-12 09:23:31.002000
	Edit pad (rev 738)		sean	cv372	XVal Session 31	1	XVal Session 31-Typing - Text-1		2012-07-12 09:23:31.081000
	Edit pad (rev 739)		Mark:	cv309	XVal Session 31	1	XVal Session 31-Typing - Text-1		2012-07-12 09:23:31.503000
	Edit pad (rev 740)		sean	cv372	XVal Session 31	1	XVal Session 31-Typing - Text-1		2012-07-12 09:23:31.584000
	Edit pad (rev 741)		Mark:	cv309	XVal Session 31	1	XVal Session 31-Typing - Text-1		2012-07-12 09:23:32.036000
	Edit pad (rev 742)		sean	cv372	XVal Session 31	1	XVal Session 31-Typing - Text-1		2012-07-12 09:23:32.083000
	Edit pad (rev 743)		Brady	cv405	XVal Session 31	1	XVal Session 31-Typing - Text-1		2012-07-12 09:23:32.541000
	Edit pad (rev 744)		sean	cv372	XVal Session 31	1	XVal Session 31-Typing - Text-1		2012-07-12 09:23:32.584000
	Edit pad (rev 745)		Mark:	cv309	XVal Session 31	1	XVal Session 31-Typing - Text-1		2012-07-12 09:23:32.592000
	Edit pad (rev 746)		sean	cv372	XVal Session 31	1	XVal Session 31-Typing - Text-1		2012-07-12 09:23:33.084000
	Edit pad (rev 747)		Mark:	cv309	XVal Session 31	1	XVal Session 31-Typing - Text-1		2012-07-12 09:23:33.159000
	Edit pad (rev 748)		sean	cv372	XVal Session 31	1	XVal Session 31-Typing - Text-1		2012-07-12 09:23:33.598000
	Edit pad (rev 749)		Brady	cv405	XVal Session 31	1	XVal Session 31-Typing - Text-1		2012-07-12 09:23:33.739000
	Edit pad (rev 750)		sean	cv372	XVal Session 31	1	XVal Session 31-Typing - Text-1		2012-07-12 09:23:34.098000
	Edit pad (rev 751)		Brady	cv405	XVal Session 31	1	XVal Session 31-Typing - Text-1		2012-07-12 09:23:34.471000
	Edit pad (rev 752)		sean	cv372	XVal Session 31	1	XVal Session 31-Typing - Text-1		2012-07-12 09:23:34.596000
	Edit pad (rev 753)		Mark:	cv309	XVal Session 31	1	XVal Session 31-Typing - Text-1		2012-07-12 09:23:34.920000
	Edit pad (rev 754)		sean	cv372	XVal Session 31	1	XVal Session 31-Typing - Text-1		2012-07-12 09:23:35.096000
	Edit pad (rev 755)		sean	cv372	XVal Session 31	1	XVal Session 31-Typing - Text-1		2012-07-12 09:23:35.598000
	Edit pad (rev 756)		Mark:	cv309	XVal Session 31	1	XVal Session 31-Typing - Text-1		2012-07-12 09:23:36.009000
	Edit pad (rev 757)		sean	cv372	XVal Session 31	1	XVal Session 31-Typing - Text-1		2012-07-12 09:23:36.096000
	Edit pad (rev 758)		Brady	cv405	XVal Session 31	1	XVal Session 31-Typing - Text-1		2012-07-12 09:23:36.131000
	Edit pad (rev 759)		sean	cv372	XVal Session 31	1	XVal Session 31-Typing - Text-1		2012-07-12 09:23:36.597000
	Edit pad (rev 760)		Mark:	cv309	XVal Session 31	1	XVal Session 31-Typing - Text-1		2012-07-12 09:23:36.886000
	Edit pad (rev 761)		sean	cv372	XVal Session 31	1	XVal Session 31-Typing - Text-1		2012-07-12 09:23:37.409000
	Edit pad (rev 762)		Mark:	cv309	XVal Session 31	1	XVal Session 31-Typing - Text-1		2012-07-12 09:23:37.553000
	Edit pad (rev 763)		sean	cv372	XVal Session 31	1	XVal Session 31-Typing - Text-1		2012-07-12 09:23:37.953000
	Edit pad (rev 764)		Mark:	cv309	XVal Session 31	1	XVal Session 31-Typing - Text-1		2012-07-12 09:23:38.392000
	Edit pad (rev 765)		sean	cv372	XVal Session 31	1	XVal Session 31-Typing - Text-1		2012-07-12 09:23:38.456000
	Edit pad (rev 766)		Mark:	cv309	XVal Session 31	1	XVal Session 31-Typing - Text-1		2012-07-12 09:23:38.894000
	Edit pad (rev 767)		sean	cv372	XVal Session 31	1	XVal Session 31-Typing - Text-1		2012-07-12 09:23:38.965000
	Edit pad (rev 768)		sean	cv372	XVal Session 31	1	XVal Session 31-Typing - Text-1		2012-07-12 09:23:39.473000
	Edit pad (rev 769)		Mark:	cv309	XVal Session 31	1	XVal Session 31-Typing - Text-1		2012-07-12 09:23:39.521000
	Edit pad (rev 770)		Brady	cv405	XVal Session 31	1	XVal Session 31-Typing - Text-1		2012-07-12 09:23:39.777000
	Edit pad (rev 771)		sean	cv372	XVal Session 31	1	XVal Session 31-Typing - Text-1		2012-07-12 09:23:39.982000
	Edit pad (rev 772)		Mark:	cv309	XVal Session 31	1	XVal Session 31-Typing - Text-1		2012-07-12 09:23:40.021000
	Edit pad (rev 773)		Brady	cv405	XVal Session 31	1	XVal Session 31-Typing - Text-1		2012-07-12 09:23:40.288000
	Edit pad (rev 774)		sean	cv372	XVal Session 31	1	XVal Session 31-Typing - Text-1		2012-07-12 09:23:40.489000
	Edit pad (rev 775)		Mark:	cv309	XVal Session 31	1	XVal Session 31-Typing - Text-1		2012-07-12 09:23:40.523000
	Edit pad (rev 776)		Brady	cv405	XVal Session 31	1	XVal Session 31-Typing - Text-1		2012-07-12 09:23:40.788000
	Edit pad (rev 777)		sean	cv372	XVal Session 31	1	XVal Session 31-Typing - Text-1		2012-07-12 09:23:40.994000
	Edit pad (rev 778)		Mark:	cv309	XVal Session 31	1	XVal Session 31-Typing - Text-1		2012-07-12 09:23:41.023000
	Edit pad (rev 779)		Brady	cv405	XVal Session 31	1	XVal Session 31-Typing - Text-1		2012-07-12 09:23:41.293000
	Edit pad (rev 780)		sean	cv372	XVal Session 31	1	XVal Session 31-Typing - Text-1		2012-07-12 09:23:41.502000
	Edit pad (rev 781)		Mark:	cv309	XVal Session 31	1	XVal Session 31-Typing - Text-1		2012-07-12 09:23:41.539000
	Edit pad (rev 782)		Brady	cv405	XVal Session 31	1	XVal Session 31-Typing - Text-1		2012-07-12 09:23:41.794000
	Edit pad (rev 783)		sean	cv372	XVal Session 31	1	XVal Session 31-Typing - Text-1		2012-07-12 09:23:42.004000
	Edit pad (rev 784)		Mark:	cv309	XVal Session 31	1	XVal Session 31-Typing - Text-1		2012-07-12 09:23:42.067000
	Edit pad (rev 785)		Brady	cv405	XVal Session 31	1	XVal Session 31-Typing - Text-1		2012-07-12 09:23:42.304000
	Edit pad (rev 786)		sean	cv372	XVal Session 31	1	XVal Session 31-Typing - Text-1		2012-07-12 09:23:42.504000
	Edit pad (rev 787)		Mark:	cv309	XVal Session 31	1	XVal Session 31-Typing - Text-1		2012-07-12 09:23:42.565000
	Edit pad (rev 788)		sean	cv372	XVal Session 31	1	XVal Session 31-Typing - Text-1		2012-07-12 09:23:43.004000
	Edit pad (rev 789)		Mark:	cv309	XVal Session 31	1	XVal Session 31-Typing - Text-1		2012-07-12 09:23:43.079000
	Edit pad (rev 790)		sean	cv372	XVal Session 31	1	XVal Session 31-Typing - Text-1		2012-07-12 09:23:43.504000
	Edit pad (rev 791)		Mark:	cv309	XVal Session 31	1	XVal Session 31-Typing - Text-1		2012-07-12 09:23:43.590000
	Edit pad (rev 792)		sean	cv372	XVal Session 31	1	XVal Session 31-Typing - Text-1		2012-07-12 09:23:44.005000
	Edit pad (rev 793)		Mark:	cv309	XVal Session 31	1	XVal Session 31-Typing - Text-1		2012-07-12 09:23:44.233000
	Edit pad (rev 794)		sean	cv372	XVal Session 31	1	XVal Session 31-Typing - Text-1		2012-07-12 09:23:44.505000
	Edit pad (rev 795)		Mark:	cv309	XVal Session 31	1	XVal Session 31-Typing - Text-1		2012-07-12 09:23:44.736000
	Edit pad (rev 796)		Mark:	cv309	XVal Session 31	1	XVal Session 31-Typing - Text-1		2012-07-12 09:23:45.267000
	Edit pad (rev 797)		Mark:	cv309	XVal Session 31	1	XVal Session 31-Typing - Text-1		2012-07-12 09:23:46.165000
	Edit pad (rev 798)		Mark:	cv309	XVal Session 31	1	XVal Session 31-Typing - Text-1		2012-07-12 09:23:46.673000
	Edit pad (rev 799)		sean	cv372	XVal Session 31	1	XVal Session 31-Typing - Text-1		2012-07-12 09:23:46.866000
	Edit pad (rev 800)		sean	cv372	XVal Session 31	1	XVal Session 31-Typing - Text-1		2012-07-12 09:23:47.365000
	Edit pad (rev 801)		Mark:	cv309	XVal Session 31	1	XVal Session 31-Typing - Text-1		2012-07-12 09:23:47.520000
	Edit pad (rev 802)		Mark:	cv309	XVal Session 31	1	XVal Session 31-Typing - Text-1		2012-07-12 09:23:48.400000
	Edit pad (rev 803)		sean	cv372	XVal Session 31	1	XVal Session 31-Typing - Text-1		2012-07-12 09:23:48.643000
	Edit pad (rev 804)		Brady	cv405	XVal Session 31	1	XVal Session 31-Typing - Text-1		2012-07-12 09:23:48.788000
	Edit pad (rev 805)		sean	cv372	XVal Session 31	1	XVal Session 31-Typing - Text-1		2012-07-12 09:23:49.180000
	Edit pad (rev 806)		Mark:	cv309	XVal Session 31	1	XVal Session 31-Typing - Text-1		2012-07-12 09:23:49.568000
	Edit pad (rev 807)		sean	cv372	XVal Session 31	1	XVal Session 31-Typing - Text-1		2012-07-12 09:23:49.652000
	Edit pad (rev 808)		Mark:	cv309	XVal Session 31	1	XVal Session 31-Typing - Text-1		2012-07-12 09:23:50.064000
	Edit pad (rev 809)		sean	cv372	XVal Session 31	1	XVal Session 31-Typing - Text-1		2012-07-12 09:23:50.179000
	Edit pad (rev 810)		Mark:	cv309	XVal Session 31	1	XVal Session 31-Typing - Text-1		2012-07-12 09:23:50.564000
	Edit pad (rev 811)		sean	cv372	XVal Session 31	1	XVal Session 31-Typing - Text-1		2012-07-12 09:23:50.687000
	Edit pad (rev 812)		Mark:	cv309	XVal Session 31	1	XVal Session 31-Typing - Text-1		2012-07-12 09:23:51.154000
	Edit pad (rev 813)		Mark:	cv309	XVal Session 31	1	XVal Session 31-Typing - Text-1		2012-07-12 09:23:51.671000
	Edit pad (rev 814)		Brady	cv405	XVal Session 31	1	XVal Session 31-Typing - Text-1		2012-07-12 09:23:51.808000
	Edit pad (rev 815)		Mark:	cv309	XVal Session 31	1	XVal Session 31-Typing - Text-1		2012-07-12 09:23:52.176000
	Edit pad (rev 816)		Brady	cv405	XVal Session 31	1	XVal Session 31-Typing - Text-1		2012-07-12 09:23:52.318000
	Edit pad (rev 817)		Brady	cv405	XVal Session 31	1	XVal Session 31-Typing - Text-1		2012-07-12 09:23:52.818000
	Edit pad (rev 818)		Mark:	cv309	XVal Session 31	1	XVal Session 31-Typing - Text-1		2012-07-12 09:23:53.372000
	Edit pad (rev 819)		Mark:	cv309	XVal Session 31	1	XVal Session 31-Typing - Text-1		2012-07-12 09:23:53.904000
	Edit pad (rev 820)		sean	cv372	XVal Session 31	1	XVal Session 31-Typing - Text-1		2012-07-12 09:23:54.105000
	Edit pad (rev 821)		Mark:	cv309	XVal Session 31	1	XVal Session 31-Typing - Text-1		2012-07-12 09:23:54.410000
	Edit pad (rev 822)		Brady	cv405	XVal Session 31	1	XVal Session 31-Typing - Text-1		2012-07-12 09:23:54.525000
	Edit pad (rev 823)		sean	cv372	XVal Session 31	1	XVal Session 31-Typing - Text-1		2012-07-12 09:23:54.612000
	Edit pad (rev 824)		Brady	cv405	XVal Session 31	1	XVal Session 31-Typing - Text-1		2012-07-12 09:23:55.379000
	Edit pad (rev 825)		Brady	cv405	XVal Session 31	1	XVal Session 31-Typing - Text-1		2012-07-12 09:23:55.615000
	Edit pad (rev 826)		Brady	cv405	XVal Session 31	1	XVal Session 31-Typing - Text-1		2012-07-12 09:23:56.116000
	Edit pad (rev 827)		Mark:	cv309	XVal Session 31	1	XVal Session 31-Typing - Text-1		2012-07-12 09:23:56.203000
	Edit pad (rev 828)		Brady	cv405	XVal Session 31	1	XVal Session 31-Typing - Text-1		2012-07-12 09:23:56.617000
	Edit pad (rev 829)		Brady	cv405	XVal Session 31	1	XVal Session 31-Typing - Text-1		2012-07-12 09:23:57.117000
	Edit pad (rev 830)		Brady	cv405	XVal Session 31	1	XVal Session 31-Typing - Text-1		2012-07-12 09:23:57.769000
	Edit pad (rev 831)		sean	cv372	XVal Session 31	1	XVal Session 31-Typing - Text-1		2012-07-12 09:23:57.774000
	Edit pad (rev 832)		Mark:	cv309	XVal Session 31	1	XVal Session 31-Typing - Text-1		2012-07-12 09:23:57.799000
	Edit pad (rev 833)		Mark:	cv309	XVal Session 31	1	XVal Session 31-Typing - Text-1		2012-07-12 09:23:58.472000
	Edit pad (rev 834)		Brady	cv405	XVal Session 31	1	XVal Session 31-Typing - Text-1		2012-07-12 09:23:58.723000
	Edit pad (rev 835)		Mark:	cv309	XVal Session 31	1	XVal Session 31-Typing - Text-1		2012-07-12 09:23:59.018000
	Edit pad (rev 836)		Mark:	cv309	XVal Session 31	1	XVal Session 31-Typing - Text-1		2012-07-12 09:23:59.535000
	Edit pad (rev 837)		Brady	cv405	XVal Session 31	1	XVal Session 31-Typing - Text-1		2012-07-12 09:23:59.543000
	Edit pad (rev 838)		Mark:	cv309	XVal Session 31	1	XVal Session 31-Typing - Text-1		2012-07-12 09:24:00.019000
	Edit pad (rev 839)		Brady	cv405	XVal Session 31	1	XVal Session 31-Typing - Text-1		2012-07-12 09:24:00.055000
	Edit pad (rev 840)		Brady	cv405	XVal Session 31	1	XVal Session 31-Typing - Text-1		2012-07-12 09:24:00.563000
	Edit pad (rev 841)		Mark:	cv309	XVal Session 31	1	XVal Session 31-Typing - Text-1		2012-07-12 09:24:00.709000
	Edit pad (rev 842)		sean	cv372	XVal Session 31	1	XVal Session 31-Typing - Text-1		2012-07-12 09:24:00.827000
	Edit pad (rev 843)		Brady	cv405	XVal Session 31	1	XVal Session 31-Typing - Text-1		2012-07-12 09:24:01.068000
	Edit pad (rev 844)		sean	cv372	XVal Session 31	1	XVal Session 31-Typing - Text-1		2012-07-12 09:24:01.332000
	Edit pad (rev 845)		Brady	cv405	XVal Session 31	1	XVal Session 31-Typing - Text-1		2012-07-12 09:24:01.822000
	Edit pad (rev 846)		Bob	cv404	XVal Session 31	1	XVal Session 31-Typing - Text-1		2012-07-12 09:24:01.827000
	Edit pad (rev 847)		sean	cv372	XVal Session 31	1	XVal Session 31-Typing - Text-1		2012-07-12 09:24:01.832000
	Edit pad (rev 848)		Bob	cv404	XVal Session 31	1	XVal Session 31-Typing - Text-1		2012-07-12 09:24:02.333000
	Edit pad (rev 849)		sean	cv372	XVal Session 31	1	XVal Session 31-Typing - Text-1		2012-07-12 09:24:02.340000
	Edit pad (rev 850)		Mark:	cv309	XVal Session 31	1	XVal Session 31-Typing - Text-1		2012-07-12 09:24:02.406000
	Edit pad (rev 851)		Bob	cv404	XVal Session 31	1	XVal Session 31-Typing - Text-1		2012-07-12 09:24:02.833000
	Edit pad (rev 852)		sean	cv372	XVal Session 31	1	XVal Session 31-Typing - Text-1		2012-07-12 09:24:02.848000
	Edit pad (rev 853)		Mark:	cv309	XVal Session 31	1	XVal Session 31-Typing - Text-1		2012-07-12 09:24:02.911000
	Edit pad (rev 854)		Brady	cv405	XVal Session 31	1	XVal Session 31-Typing - Text-1		2012-07-12 09:24:03.098000
	Edit pad (rev 855)		Bob	cv404	XVal Session 31	1	XVal Session 31-Typing - Text-1		2012-07-12 09:24:03.333000
	Edit pad (rev 856)		sean	cv372	XVal Session 31	1	XVal Session 31-Typing - Text-1		2012-07-12 09:24:03.354000
	Edit pad (rev 857)		Mark:	cv309	XVal Session 31	1	XVal Session 31-Typing - Text-1		2012-07-12 09:24:03.408000
	Edit pad (rev 858)		Brady	cv405	XVal Session 31	1	XVal Session 31-Typing - Text-1		2012-07-12 09:24:03.600000
	Edit pad (rev 859)		Bob	cv404	XVal Session 31	1	XVal Session 31-Typing - Text-1		2012-07-12 09:24:03.834000
	Edit pad (rev 860)		sean	cv372	XVal Session 31	1	XVal Session 31-Typing - Text-1		2012-07-12 09:24:03.855000
	Edit pad (rev 861)		Mark:	cv309	XVal Session 31	1	XVal Session 31-Typing - Text-1		2012-07-12 09:24:03.914000
	Edit pad (rev 862)		Brady	cv405	XVal Session 31	1	XVal Session 31-Typing - Text-1		2012-07-12 09:24:04.194000
	Edit pad (rev 863)		Bob	cv404	XVal Session 31	1	XVal Session 31-Typing - Text-1		2012-07-12 09:24:04.333000
	Edit pad (rev 864)		sean	cv372	XVal Session 31	1	XVal Session 31-Typing - Text-1		2012-07-12 09:24:04.357000
	Edit pad (rev 865)		Mark:	cv309	XVal Session 31	1	XVal Session 31-Typing - Text-1		2012-07-12 09:24:04.419000
	Edit pad (rev 866)		Bob	cv404	XVal Session 31	1	XVal Session 31-Typing - Text-1		2012-07-12 09:24:04.833000
	Edit pad (rev 867)		sean	cv372	XVal Session 31	1	XVal Session 31-Typing - Text-1		2012-07-12 09:24:04.863000
	Edit pad (rev 868)		Mark:	cv309	XVal Session 31	1	XVal Session 31-Typing - Text-1		2012-07-12 09:24:04.908000
	Edit pad (rev 869)		Bob	cv404	XVal Session 31	1	XVal Session 31-Typing - Text-1		2012-07-12 09:24:05.333000
	Edit pad (rev 870)		sean	cv372	XVal Session 31	1	XVal Session 31-Typing - Text-1		2012-07-12 09:24:05.363000
	Edit pad (rev 871)		Bob	cv404	XVal Session 31	1	XVal Session 31-Typing - Text-1		2012-07-12 09:24:05.833000
	Edit pad (rev 872)		sean	cv372	XVal Session 31	1	XVal Session 31-Typing - Text-1		2012-07-12 09:24:05.870000
	Edit pad (rev 873)		Mark:	cv309	XVal Session 31	1	XVal Session 31-Typing - Text-1		2012-07-12 09:24:06.367000
	Edit pad (rev 874)		sean	cv372	XVal Session 31	1	XVal Session 31-Typing - Text-1		2012-07-12 09:24:06.379000
	Edit pad (rev 875)		Bob	cv404	XVal Session 31	1	XVal Session 31-Typing - Text-1		2012-07-12 09:24:06.696000
	Edit pad (rev 876)		sean	cv372	XVal Session 31	1	XVal Session 31-Typing - Text-1		2012-07-12 09:24:06.879000
	Edit pad (rev 877)		Brady	cv405	XVal Session 31	1	XVal Session 31-Typing - Text-1		2012-07-12 09:24:06.905000
	Edit pad (rev 878)		Mark:	cv309	XVal Session 31	1	XVal Session 31-Typing - Text-1		2012-07-12 09:24:06.910000
	Edit pad (rev 879)		Bob	cv404	XVal Session 31	1	XVal Session 31-Typing - Text-1		2012-07-12 09:24:07.205000
	Edit pad (rev 880)		sean	cv372	XVal Session 31	1	XVal Session 31-Typing - Text-1		2012-07-12 09:24:07.380000
	Edit pad (rev 881)		Mark:	cv309	XVal Session 31	1	XVal Session 31-Typing - Text-1		2012-07-12 09:24:07.408000
	Edit pad (rev 882)		Brady	cv405	XVal Session 31	1	XVal Session 31-Typing - Text-1		2012-07-12 09:24:07.413000
	Edit pad (rev 883)		Bob	cv404	XVal Session 31	1	XVal Session 31-Typing - Text-1		2012-07-12 09:24:07.707000
	Edit pad (rev 884)		sean	cv372	XVal Session 31	1	XVal Session 31-Typing - Text-1		2012-07-12 09:24:07.903000
	Edit pad (rev 885)		Mark:	cv309	XVal Session 31	1	XVal Session 31-Typing - Text-1		2012-07-12 09:24:07.910000
	Edit pad (rev 886)		Bob	cv404	XVal Session 31	1	XVal Session 31-Typing - Text-1		2012-07-12 09:24:08.208000
	Edit pad (rev 887)		Brady	cv405	XVal Session 31	1	XVal Session 31-Typing - Text-1		2012-07-12 09:24:08.271000
	Edit pad (rev 888)		sean	cv372	XVal Session 31	1	XVal Session 31-Typing - Text-1		2012-07-12 09:24:08.408000
	Edit pad (rev 889)		Mark:	cv309	XVal Session 31	1	XVal Session 31-Typing - Text-1		2012-07-12 09:24:08.425000
	Edit pad (rev 890)		Bob	cv404	XVal Session 31	1	XVal Session 31-Typing - Text-1		2012-07-12 09:24:08.708000
	Edit pad (rev 891)		Brady	cv405	XVal Session 31	1	XVal Session 31-Typing - Text-1		2012-07-12 09:24:08.773000
	Edit pad (rev 892)		sean	cv372	XVal Session 31	1	XVal Session 31-Typing - Text-1		2012-07-12 09:24:08.909000
	Edit pad (rev 893)		Mark:	cv309	XVal Session 31	1	XVal Session 31-Typing - Text-1		2012-07-12 09:24:08.928000
	Edit pad (rev 894)		Bob	cv404	XVal Session 31	1	XVal Session 31-Typing - Text-1		2012-07-12 09:24:09.208000
	Edit pad (rev 895)		Brady	cv405	XVal Session 31	1	XVal Session 31-Typing - Text-1		2012-07-12 09:24:09.271000
	Edit pad (rev 896)		sean	cv372	XVal Session 31	1	XVal Session 31-Typing - Text-1		2012-07-12 09:24:09.419000
	Edit pad (rev 897)		Mark:	cv309	XVal Session 31	1	XVal Session 31-Typing - Text-1		2012-07-12 09:24:09.616000
	Edit pad (rev 898)		Bob	cv404	XVal Session 31	1	XVal Session 31-Typing - Text-1		2012-07-12 09:24:09.706000
	Edit pad (rev 899)		Brady	cv405	XVal Session 31	1	XVal Session 31-Typing - Text-1		2012-07-12 09:24:09.771000
	Edit pad (rev 900)		sean	cv372	XVal Session 31	1	XVal Session 31-Typing - Text-1		2012-07-12 09:24:09.923000
	Edit pad (rev 901)		Bob	cv404	XVal Session 31	1	XVal Session 31-Typing - Text-1		2012-07-12 09:24:10.209000
	Edit pad (rev 902)		Mark:	cv309	XVal Session 31	1	XVal Session 31-Typing - Text-1		2012-07-12 09:24:10.268000
	Edit pad (rev 903)		sean	cv372	XVal Session 31	1	XVal Session 31-Typing - Text-1		2012-07-12 09:24:10.424000
	Edit pad (rev 904)		Brady	cv405	XVal Session 31	1	XVal Session 31-Typing - Text-1		2012-07-12 09:24:10.494000
	Edit pad (rev 905)		Bob	cv404	XVal Session 31	1	XVal Session 31-Typing - Text-1		2012-07-12 09:24:10.712000
	Edit pad (rev 906)		Mark:	cv309	XVal Session 31	1	XVal Session 31-Typing - Text-1		2012-07-12 09:24:10.834000
	Edit pad (rev 907)		sean	cv372	XVal Session 31	1	XVal Session 31-Typing - Text-1		2012-07-12 09:24:10.924000
	Edit pad (rev 908)		Bob	cv404	XVal Session 31	1	XVal Session 31-Typing - Text-1		2012-07-12 09:24:11.223000
	Edit pad (rev 909)		Mark:	cv309	XVal Session 31	1	XVal Session 31-Typing - Text-1		2012-07-12 09:24:11.340000
	Edit pad (rev 910)		sean	cv372	XVal Session 31	1	XVal Session 31-Typing - Text-1		2012-07-12 09:24:11.425000
	Edit pad (rev 911)		Brady	cv405	XVal Session 31	1	XVal Session 31-Typing - Text-1		2012-07-12 09:24:11.653000
	Edit pad (rev 912)		Bob	cv404	XVal Session 31	1	XVal Session 31-Typing - Text-1		2012-07-12 09:24:11.722000
	Edit pad (rev 913)		sean	cv372	XVal Session 31	1	XVal Session 31-Typing - Text-1		2012-07-12 09:24:11.926000
	Edit pad (rev 914)		Bob	cv404	XVal Session 31	1	XVal Session 31-Typing - Text-1		2012-07-12 09:24:12.223000
	Edit pad (rev 915)		Brady	cv405	XVal Session 31	1	XVal Session 31-Typing - Text-1		2012-07-12 09:24:12.275000
	Edit pad (rev 916)		sean	cv372	XVal Session 31	1	XVal Session 31-Typing - Text-1		2012-07-12 09:24:12.426000
	Edit pad (rev 917)		Bob	cv404	XVal Session 31	1	XVal Session 31-Typing - Text-1		2012-07-12 09:24:12.835000
	Edit pad (rev 918)		sean	cv372	XVal Session 31	1	XVal Session 31-Typing - Text-1		2012-07-12 09:24:12.924000
	Edit pad (rev 919)		Brady	cv405	XVal Session 31	1	XVal Session 31-Typing - Text-1		2012-07-12 09:24:13.148000
	Edit pad (rev 920)		Bob	cv404	XVal Session 31	1	XVal Session 31-Typing - Text-1		2012-07-12 09:24:13.334000
	Edit pad (rev 921)		Mark:	cv309	XVal Session 31	1	XVal Session 31-Typing - Text-1		2012-07-12 09:24:13.420000
	Edit pad (rev 922)		sean	cv372	XVal Session 31	1	XVal Session 31-Typing - Text-1		2012-07-12 09:24:13.424000
	Edit pad (rev 923)		Brady	cv405	XVal Session 31	1	XVal Session 31-Typing - Text-1		2012-07-12 09:24:13.730000
	Edit pad (rev 924)		Bob	cv404	XVal Session 31	1	XVal Session 31-Typing - Text-1		2012-07-12 09:24:13.840000
	Edit pad (rev 925)		sean	cv372	XVal Session 31	1	XVal Session 31-Typing - Text-1		2012-07-12 09:24:13.926000
	Edit pad (rev 926)		Mark:	cv309	XVal Session 31	1	XVal Session 31-Typing - Text-1		2012-07-12 09:24:13.929000
	Edit pad (rev 927)		Brady	cv405	XVal Session 31	1	XVal Session 31-Typing - Text-1		2012-07-12 09:24:14.241000
	Edit pad (rev 928)		Bob	cv404	XVal Session 31	1	XVal Session 31-Typing - Text-1		2012-07-12 09:24:14.360000
	Edit pad (rev 929)		Mark:	cv309	XVal Session 31	1	XVal Session 31-Typing - Text-1		2012-07-12 09:24:14.425000
	Edit pad (rev 930)		sean	cv372	XVal Session 31	1	XVal Session 31-Typing - Text-1		2012-07-12 09:24:14.427000
	Edit pad (rev 931)		Bob	cv404	XVal Session 31	1	XVal Session 31-Typing - Text-1		2012-07-12 09:24:14.864000
	Edit pad (rev 932)		Mark:	cv309	XVal Session 31	1	XVal Session 31-Typing - Text-1		2012-07-12 09:24:14.925000
	Edit pad (rev 933)		sean	cv372	XVal Session 31	1	XVal Session 31-Typing - Text-1		2012-07-12 09:24:14.953000
	Edit pad (rev 934)		Bob	cv404	XVal Session 31	1	XVal Session 31-Typing - Text-1		2012-07-12 09:24:15.364000
	Edit pad (rev 935)		Mark:	cv309	XVal Session 31	1	XVal Session 31-Typing - Text-1		2012-07-12 09:24:15.533000
	Edit pad (rev 936)		Brady	cv405	XVal Session 31	1	XVal Session 31-Typing - Text-1		2012-07-12 09:24:15.587000
	Edit pad (rev 937)		sean	cv372	XVal Session 31	1	XVal Session 31-Typing - Text-1		2012-07-12 09:24:15.800000
	Edit pad (rev 938)		Bob	cv404	XVal Session 31	1	XVal Session 31-Typing - Text-1		2012-07-12 09:24:15.865000
	Edit pad (rev 939)		Mark:	cv309	XVal Session 31	1	XVal Session 31-Typing - Text-1		2012-07-12 09:24:16.033000
	Edit pad (rev 940)		Brady	cv405	XVal Session 31	1	XVal Session 31-Typing - Text-1		2012-07-12 09:24:16.151000
	Edit pad (rev 941)		sean	cv372	XVal Session 31	1	XVal Session 31-Typing - Text-1		2012-07-12 09:24:16.302000
	Edit pad (rev 942)		Bob	cv404	XVal Session 31	1	XVal Session 31-Typing - Text-1		2012-07-12 09:24:16.362000
	Edit pad (rev 943)		Mark:	cv309	XVal Session 31	1	XVal Session 31-Typing - Text-1		2012-07-12 09:24:16.536000
	Edit pad (rev 944)		Brady	cv405	XVal Session 31	1	XVal Session 31-Typing - Text-1		2012-07-12 09:24:16.650000
	Edit pad (rev 945)		sean	cv372	XVal Session 31	1	XVal Session 31-Typing - Text-1		2012-07-12 09:24:16.801000
	Edit pad (rev 946)		Bob	cv404	XVal Session 31	1	XVal Session 31-Typing - Text-1		2012-07-12 09:24:16.862000
	Edit pad (rev 947)		Mark:	cv309	XVal Session 31	1	XVal Session 31-Typing - Text-1		2012-07-12 09:24:17.033000
	Edit pad (rev 948)		Brady	cv405	XVal Session 31	1	XVal Session 31-Typing - Text-1		2012-07-12 09:24:17.161000
	Edit pad (rev 949)		Bob	cv404	XVal Session 31	1	XVal Session 31-Typing - Text-1		2012-07-12 09:24:17.363000
	Edit pad (rev 950)		Brady	cv405	XVal Session 31	1	XVal Session 31-Typing - Text-1		2012-07-12 09:24:17.744000
	Edit pad (rev 951)		Mark:	cv309	XVal Session 31	1	XVal Session 31-Typing - Text-1		2012-07-12 09:24:17.832000
	Edit pad (rev 952)		sean	cv372	XVal Session 31	1	XVal Session 31-Typing - Text-1		2012-07-12 09:24:17.869000
	Edit pad (rev 953)		Bob	cv404	XVal Session 31	1	XVal Session 31-Typing - Text-1		2012-07-12 09:24:17.872000
	Edit pad (rev 954)		Mark:	cv309	XVal Session 31	1	XVal Session 31-Typing - Text-1		2012-07-12 09:24:18.341000
	Edit pad (rev 955)		sean	cv372	XVal Session 31	1	XVal Session 31-Typing - Text-1		2012-07-12 09:24:18.375000
	Edit pad (rev 956)		Bob	cv404	XVal Session 31	1	XVal Session 31-Typing - Text-1		2012-07-12 09:24:18.379000
	Edit pad (rev 957)		sean	cv372	XVal Session 31	1	XVal Session 31-Typing - Text-1		2012-07-12 09:24:18.879000
	Edit pad (rev 958)		Bob	cv404	XVal Session 31	1	XVal Session 31-Typing - Text-1		2012-07-12 09:24:18.881000
	Edit pad (rev 959)		Mark:	cv309	XVal Session 31	1	XVal Session 31-Typing - Text-1		2012-07-12 09:24:18.922000
	Edit pad (rev 960)		Brady	cv405	XVal Session 31	1	XVal Session 31-Typing - Text-1		2012-07-12 09:24:19.092000
	Edit pad (rev 961)		sean	cv372	XVal Session 31	1	XVal Session 31-Typing - Text-1		2012-07-12 09:24:19.378000
	Edit pad (rev 962)		Bob	cv404	XVal Session 31	1	XVal Session 31-Typing - Text-1		2012-07-12 09:24:19.380000
	Edit pad (rev 963)		Mark:	cv309	XVal Session 31	1	XVal Session 31-Typing - Text-1		2012-07-12 09:24:19.479000
	Edit pad (rev 964)		sean	cv372	XVal Session 31	1	XVal Session 31-Typing - Text-1		2012-07-12 09:24:19.878000
	Edit pad (rev 965)		Bob	cv404	XVal Session 31	1	XVal Session 31-Typing - Text-1		2012-07-12 09:24:19.880000
	Edit pad (rev 966)		Mark:	cv309	XVal Session 31	1	XVal Session 31-Typing - Text-1		2012-07-12 09:24:19.978000
	Edit pad (rev 967)		Brady	cv405	XVal Session 31	1	XVal Session 31-Typing - Text-1		2012-07-12 09:24:20.040000
	Edit pad (rev 968)		sean	cv372	XVal Session 31	1	XVal Session 31-Typing - Text-1		2012-07-12 09:24:20.379000
	Edit pad (rev 969)		Mark:	cv309	XVal Session 31	1	XVal Session 31-Typing - Text-1		2012-07-12 09:24:20.485000
	Edit pad (rev 970)		Brady	cv405	XVal Session 31	1	XVal Session 31-Typing - Text-1		2012-07-12 09:24:20.698000
	Edit pad (rev 971)		Bob	cv404	XVal Session 31	1	XVal Session 31-Typing - Text-1		2012-07-12 09:24:20.869000
	Edit pad (rev 972)		sean	cv372	XVal Session 31	1	XVal Session 31-Typing - Text-1		2012-07-12 09:24:20.890000
	Edit pad (rev 973)		Brady	cv405	XVal Session 31	1	XVal Session 31-Typing - Text-1		2012-07-12 09:24:21.205000
	Edit pad (rev 974)		Bob	cv404	XVal Session 31	1	XVal Session 31-Typing - Text-1		2012-07-12 09:24:21.380000
	Edit pad (rev 975)		sean	cv372	XVal Session 31	1	XVal Session 31-Typing - Text-1		2012-07-12 09:24:21.395000
	Edit pad (rev 976)		Mark:	cv309	XVal Session 31	1	XVal Session 31-Typing - Text-1		2012-07-12 09:24:21.516000
	Edit pad (rev 977)		Brady	cv405	XVal Session 31	1	XVal Session 31-Typing - Text-1		2012-07-12 09:24:21.710000
	Edit pad (rev 978)		sean	cv372	XVal Session 31	1	XVal Session 31-Typing - Text-1		2012-07-12 09:24:21.894000
	Edit pad (rev 979)		Mark:	cv309	XVal Session 31	1	XVal Session 31-Typing - Text-1		2012-07-12 09:24:22.025000
	Edit pad (rev 980)		Bob	cv404	XVal Session 31	1	XVal Session 31-Typing - Text-1		2012-07-12 09:24:22.055000
	Edit pad (rev 981)		Brady	cv405	XVal Session 31	1	XVal Session 31-Typing - Text-1		2012-07-12 09:24:22.209000
	Edit pad (rev 982)		sean	cv372	XVal Session 31	1	XVal Session 31-Typing - Text-1		2012-07-12 09:24:22.395000
	Edit pad (rev 983)		Mark:	cv309	XVal Session 31	1	XVal Session 31-Typing - Text-1		2012-07-12 09:24:22.518000
	Edit pad (rev 984)		Bob	cv404	XVal Session 31	1	XVal Session 31-Typing - Text-1		2012-07-12 09:24:22.566000
	Edit pad (rev 985)		Brady	cv405	XVal Session 31	1	XVal Session 31-Typing - Text-1		2012-07-12 09:24:22.709000
	Edit pad (rev 986)		Mark:	cv309	XVal Session 31	1	XVal Session 31-Typing - Text-1		2012-07-12 09:24:23.020000
	Edit pad (rev 987)		Bob	cv404	XVal Session 31	1	XVal Session 31-Typing - Text-1		2012-07-12 09:24:23.067000
	Edit pad (rev 988)		Brady	cv405	XVal Session 31	1	XVal Session 31-Typing - Text-1		2012-07-12 09:24:23.457000
	Edit pad (rev 989)		Mark:	cv309	XVal Session 31	1	XVal Session 31-Typing - Text-1		2012-07-12 09:24:23.517000
	Edit pad (rev 990)		Bob	cv404	XVal Session 31	1	XVal Session 31-Typing - Text-1		2012-07-12 09:24:23.567000
	Edit pad (rev 991)		Brady	cv405	XVal Session 31	1	XVal Session 31-Typing - Text-1		2012-07-12 09:24:23.960000
	Edit pad (rev 992)		Mark:	cv309	XVal Session 31	1	XVal Session 31-Typing - Text-1		2012-07-12 09:24:24.017000
	Edit pad (rev 993)		Bob	cv404	XVal Session 31	1	XVal Session 31-Typing - Text-1		2012-07-12 09:24:24.065000
	Edit pad (rev 994)		Brady	cv405	XVal Session 31	1	XVal Session 31-Typing - Text-1		2012-07-12 09:24:24.460000
	Edit pad (rev 995)		Mark:	cv309	XVal Session 31	1	XVal Session 31-Typing - Text-1		2012-07-12 09:24:24.523000
	Edit pad (rev 996)		Bob	cv404	XVal Session 31	1	XVal Session 31-Typing - Text-1		2012-07-12 09:24:24.566000
	Edit pad (rev 997)		Mark:	cv309	XVal Session 31	1	XVal Session 31-Typing - Text-1		2012-07-12 09:24:25.038000
	Edit pad (rev 998)		Bob	cv404	XVal Session 31	1	XVal Session 31-Typing - Text-1		2012-07-12 09:24:25.067000
	Edit pad (rev 999)		Mark:	cv309	XVal Session 31	1	XVal Session 31-Typing - Text-1		2012-07-12 09:24:25.536000
	Edit pad (rev 1000)		Bob	cv404	XVal Session 31	1	XVal Session 31-Typing - Text-1		2012-07-12 09:24:25.574000
	Edit pad (rev 1001)		Brady	cv405	XVal Session 31	1	XVal Session 31-Typing - Text-1		2012-07-12 09:24:25.648000
	Edit pad (rev 1002)		Mark:	cv309	XVal Session 31	1	XVal Session 31-Typing - Text-1		2012-07-12 09:24:26.036000
	Edit pad (rev 1003)		Bob	cv404	XVal Session 31	1	XVal Session 31-Typing - Text-1		2012-07-12 09:24:26.084000
	Edit pad (rev 1004)		Mark:	cv309	XVal Session 31	1	XVal Session 31-Typing - Text-1		2012-07-12 09:24:26.534000
	Edit pad (rev 1005)		Bob	cv404	XVal Session 31	1	XVal Session 31-Typing - Text-1		2012-07-12 09:24:26.584000
	Edit pad (rev 1006)		Brady	cv405	XVal Session 31	1	XVal Session 31-Typing - Text-1		2012-07-12 09:24:26.827000
	Edit pad (rev 1007)		Mark:	cv309	XVal Session 31	1	XVal Session 31-Typing - Text-1		2012-07-12 09:24:27.036000
	Edit pad (rev 1008)		Brady	cv405	XVal Session 31	1	XVal Session 31-Typing - Text-1		2012-07-12 09:24:27.335000
	Edit pad (rev 1009)		Bob	cv404	XVal Session 31	1	XVal Session 31-Typing - Text-1		2012-07-12 09:24:27.359000
	Edit pad (rev 1010)		Mark:	cv309	XVal Session 31	1	XVal Session 31-Typing - Text-1		2012-07-12 09:24:27.535000
	Edit pad (rev 1011)		Brady	cv405	XVal Session 31	1	XVal Session 31-Typing - Text-1		2012-07-12 09:24:27.835000
	Edit pad (rev 1012)		Bob	cv404	XVal Session 31	1	XVal Session 31-Typing - Text-1		2012-07-12 09:24:27.865000
	Edit pad (rev 1013)		Mark:	cv309	XVal Session 31	1	XVal Session 31-Typing - Text-1		2012-07-12 09:24:28.036000
	Edit pad (rev 1014)		Bob	cv404	XVal Session 31	1	XVal Session 31-Typing - Text-1		2012-07-12 09:24:28.364000
	Edit pad (rev 1015)		Mark:	cv309	XVal Session 31	1	XVal Session 31-Typing - Text-1		2012-07-12 09:24:28.539000
	Edit pad (rev 1016)		Bob	cv404	XVal Session 31	1	XVal Session 31-Typing - Text-1		2012-07-12 09:24:28.864000
	Edit pad (rev 1017)		Mark:	cv309	XVal Session 31	1	XVal Session 31-Typing - Text-1		2012-07-12 09:24:29.041000
	Edit pad (rev 1018)		Bob	cv404	XVal Session 31	1	XVal Session 31-Typing - Text-1		2012-07-12 09:24:29.365000
	Edit pad (rev 1019)		sean	cv372	XVal Session 31	1	XVal Session 31-Typing - Text-1		2012-07-12 09:24:29.478000
	Edit pad (rev 1020)		Mark:	cv309	XVal Session 31	1	XVal Session 31-Typing - Text-1		2012-07-12 09:24:29.713000
	Edit pad (rev 1021)		Bob	cv404	XVal Session 31	1	XVal Session 31-Typing - Text-1		2012-07-12 09:24:29.863000
	Edit pad (rev 1022)		Brady	cv405	XVal Session 31	1	XVal Session 31-Typing - Text-1		2012-07-12 09:24:29.995000
	Edit pad (rev 1023)		Mark:	cv309	XVal Session 31	1	XVal Session 31-Typing - Text-1		2012-07-12 09:24:30.217000
	Edit pad (rev 1024)		Bob	cv404	XVal Session 31	1	XVal Session 31-Typing - Text-1		2012-07-12 09:24:30.362000
	Edit pad (rev 1025)		sean	cv372	XVal Session 31	1	XVal Session 31-Typing - Text-1		2012-07-12 09:24:30.604000
	Edit pad (rev 1026)		Mark:	cv309	XVal Session 31	1	XVal Session 31-Typing - Text-1		2012-07-12 09:24:30.722000
	Edit pad (rev 1027)		Bob	cv404	XVal Session 31	1	XVal Session 31-Typing - Text-1		2012-07-12 09:24:30.864000
	Edit pad (rev 1028)		sean	cv372	XVal Session 31	1	XVal Session 31-Typing - Text-1		2012-07-12 09:24:31.122000
	Edit pad (rev 1029)		Mark:	cv309	XVal Session 31	1	XVal Session 31-Typing - Text-1		2012-07-12 09:24:31.223000
	Edit pad (rev 1030)		Bob	cv404	XVal Session 31	1	XVal Session 31-Typing - Text-1		2012-07-12 09:24:31.364000
	Edit pad (rev 1031)		Brady	cv405	XVal Session 31	1	XVal Session 31-Typing - Text-1		2012-07-12 09:24:31.493000
	Edit pad (rev 1032)		Bob	cv404	XVal Session 31	1	XVal Session 31-Typing - Text-1		2012-07-12 09:24:31.865000
	Edit pad (rev 1033)		Brady	cv405	XVal Session 31	1	XVal Session 31-Typing - Text-1		2012-07-12 09:24:31.994000
	Edit pad (rev 1034)		Bob	cv404	XVal Session 31	1	XVal Session 31-Typing - Text-1		2012-07-12 09:24:32.376000
	Edit pad (rev 1035)		Brady	cv405	XVal Session 31	1	XVal Session 31-Typing - Text-1		2012-07-12 09:24:32.506000
	Edit pad (rev 1036)		Mark:	cv309	XVal Session 31	1	XVal Session 31-Typing - Text-1		2012-07-12 09:24:32.828000
	Edit pad (rev 1037)		Bob	cv404	XVal Session 31	1	XVal Session 31-Typing - Text-1		2012-07-12 09:24:32.865000
	Edit pad (rev 1038)		Brady	cv405	XVal Session 31	1	XVal Session 31-Typing - Text-1		2012-07-12 09:24:33.304000
	Edit pad (rev 1039)		sean	cv372	XVal Session 31	1	XVal Session 31-Typing - Text-1		2012-07-12 09:24:33.352000
	Edit pad (rev 1040)		Bob	cv404	XVal Session 31	1	XVal Session 31-Typing - Text-1		2012-07-12 09:24:33.376000
	Edit pad (rev 1041)		Mark:	cv309	XVal Session 31	1	XVal Session 31-Typing - Text-1		2012-07-12 09:24:33.464000
	Edit pad (rev 1042)		sean	cv372	XVal Session 31	1	XVal Session 31-Typing - Text-1		2012-07-12 09:24:33.864000
	Edit pad (rev 1043)		Bob	cv404	XVal Session 31	1	XVal Session 31-Typing - Text-1		2012-07-12 09:24:33.896000
	Edit pad (rev 1044)		Mark:	cv309	XVal Session 31	1	XVal Session 31-Typing - Text-1		2012-07-12 09:24:33.957000
	Edit pad (rev 1045)		sean	cv372	XVal Session 31	1	XVal Session 31-Typing - Text-1		2012-07-12 09:24:34.388000
	Edit pad (rev 1046)		Mark:	cv309	XVal Session 31	1	XVal Session 31-Typing - Text-1		2012-07-12 09:24:34.461000
	Edit pad (rev 1047)		Bob	cv404	XVal Session 31	1	XVal Session 31-Typing - Text-1		2012-07-12 09:24:34.841000
	Edit pad (rev 1048)		Brady	cv405	XVal Session 31	1	XVal Session 31-Typing - Text-1		2012-07-12 09:24:34.874000
	Edit pad (rev 1049)		Mark:	cv309	XVal Session 31	1	XVal Session 31-Typing - Text-1		2012-07-12 09:24:34.962000
	Edit pad (rev 1050)		sean	cv372	XVal Session 31	1	XVal Session 31-Typing - Text-1		2012-07-12 09:24:35.184000
	Edit pad (rev 1051)		Mark:	cv309	XVal Session 31	1	XVal Session 31-Typing - Text-1		2012-07-12 09:24:35.482000
	Edit pad (rev 1052)		Bob	cv404	XVal Session 31	1	XVal Session 31-Typing - Text-1		2012-07-12 09:24:35.556000
	Edit pad (rev 1053)		sean	cv372	XVal Session 31	1	XVal Session 31-Typing - Text-1		2012-07-12 09:24:35.690000
	Edit pad (rev 1054)		Mark:	cv309	XVal Session 31	1	XVal Session 31-Typing - Text-1		2012-07-12 09:24:35.974000
	Edit pad (rev 1055)		Bob	cv404	XVal Session 31	1	XVal Session 31-Typing - Text-1		2012-07-12 09:24:36.073000
	Edit pad (rev 1056)		sean	cv372	XVal Session 31	1	XVal Session 31-Typing - Text-1		2012-07-12 09:24:36.191000
	Edit pad (rev 1057)		Bob	cv404	XVal Session 31	1	XVal Session 31-Typing - Text-1		2012-07-12 09:24:36.675000
	Edit pad (rev 1058)		sean	cv372	XVal Session 31	1	XVal Session 31-Typing - Text-1		2012-07-12 09:24:36.694000
	Edit pad (rev 1059)		Mark:	cv309	XVal Session 31	1	XVal Session 31-Typing - Text-1		2012-07-12 09:24:36.891000
	Edit pad (rev 1060)		Brady	cv405	XVal Session 31	1	XVal Session 31-Typing - Text-1		2012-07-12 09:24:36.917000
	Edit pad (rev 1061)		sean	cv372	XVal Session 31	1	XVal Session 31-Typing - Text-1		2012-07-12 09:24:37.207000
	Edit pad (rev 1062)		Mark:	cv309	XVal Session 31	1	XVal Session 31-Typing - Text-1		2012-07-12 09:24:37.504000
	Edit pad (rev 1063)		Bob	cv404	XVal Session 31	1	XVal Session 31-Typing - Text-1		2012-07-12 09:24:37.539000
	Edit pad (rev 1064)		sean	cv372	XVal Session 31	1	XVal Session 31-Typing - Text-1		2012-07-12 09:24:37.707000
	Edit pad (rev 1065)		Bob	cv404	XVal Session 31	1	XVal Session 31-Typing - Text-1		2012-07-12 09:24:38.053000
	Edit pad (rev 1066)		Brady	cv405	XVal Session 31	1	XVal Session 31-Typing - Text-1		2012-07-12 09:24:38.078000
	Edit pad (rev 1067)		sean	cv372	XVal Session 31	1	XVal Session 31-Typing - Text-1		2012-07-12 09:24:38.510000
	Edit pad (rev 1068)		Brady	cv405	XVal Session 31	1	XVal Session 31-Typing - Text-1		2012-07-12 09:24:38.906000
	Edit pad (rev 1069)		sean	cv372	XVal Session 31	1	XVal Session 31-Typing - Text-1		2012-07-12 09:24:39.009000
	Edit pad (rev 1070)		Brady	cv405	XVal Session 31	1	XVal Session 31-Typing - Text-1		2012-07-12 09:24:39.420000
	Edit pad (rev 1071)		sean	cv372	XVal Session 31	1	XVal Session 31-Typing - Text-1		2012-07-12 09:24:39.518000
	Edit pad (rev 1072)		Bob	cv404	XVal Session 31	1	XVal Session 31-Typing - Text-1		2012-07-12 09:24:39.787000
	Edit pad (rev 1073)		Brady	cv405	XVal Session 31	1	XVal Session 31-Typing - Text-1		2012-07-12 09:24:40.016000
	Edit pad (rev 1074)		Bob	cv404	XVal Session 31	1	XVal Session 31-Typing - Text-1		2012-07-12 09:24:40.436000
	Edit pad (rev 1075)		sean	cv372	XVal Session 31	1	XVal Session 31-Typing - Text-1		2012-07-12 09:24:40.485000
	Edit pad (rev 1076)		Brady	cv405	XVal Session 31	1	XVal Session 31-Typing - Text-1		2012-07-12 09:24:40.518000
	Edit pad (rev 1077)		Mark:	cv309	XVal Session 31	1	XVal Session 31-Typing - Text-1		2012-07-12 09:24:40.904000
	Edit pad (rev 1078)		Bob	cv404	XVal Session 31	1	XVal Session 31-Typing - Text-1		2012-07-12 09:24:40.942000
	Edit pad (rev 1079)		sean	cv372	XVal Session 31	1	XVal Session 31-Typing - Text-1		2012-07-12 09:24:40.987000
	Edit pad (rev 1080)		Brady	cv405	XVal Session 31	1	XVal Session 31-Typing - Text-1		2012-07-12 09:24:41.164000
	Edit pad (rev 1081)		Bob	cv404	XVal Session 31	1	XVal Session 31-Typing - Text-1		2012-07-12 09:24:41.442000
	Edit pad (rev 1082)		sean	cv372	XVal Session 31	1	XVal Session 31-Typing - Text-1		2012-07-12 09:24:41.489000
	Edit pad (rev 1083)		Brady	cv405	XVal Session 31	1	XVal Session 31-Typing - Text-1		2012-07-12 09:24:41.664000
	Edit pad (rev 1084)		Mark:	cv309	XVal Session 31	1	XVal Session 31-Typing - Text-1		2012-07-12 09:24:41.824000
	Edit pad (rev 1085)		Bob	cv404	XVal Session 31	1	XVal Session 31-Typing - Text-1		2012-07-12 09:24:41.950000
	Edit pad (rev 1086)		sean	cv372	XVal Session 31	1	XVal Session 31-Typing - Text-1		2012-07-12 09:24:41.995000
	Edit pad (rev 1087)		Bob	cv404	XVal Session 31	1	XVal Session 31-Typing - Text-1		2012-07-12 09:24:42.457000
	Edit pad (rev 1088)		sean	cv372	XVal Session 31	1	XVal Session 31-Typing - Text-1		2012-07-12 09:24:42.502000
	Edit pad (rev 1089)		Mark:	cv309	XVal Session 31	1	XVal Session 31-Typing - Text-1		2012-07-12 09:24:42.869000
	Edit pad (rev 1090)		Bob	cv404	XVal Session 31	1	XVal Session 31-Typing - Text-1		2012-07-12 09:24:42.957000
	Edit pad (rev 1091)		Bob	cv404	XVal Session 31	1	XVal Session 31-Typing - Text-1		2012-07-12 09:24:43.459000
	Edit pad (rev 1092)		Brady	cv405	XVal Session 31	1	XVal Session 31-Typing - Text-1		2012-07-12 09:24:43.742000
	Edit pad (rev 1093)		Mark:	cv309	XVal Session 31	1	XVal Session 31-Typing - Text-1		2012-07-12 09:24:43.747000
	Edit pad (rev 1094)		Bob	cv404	XVal Session 31	1	XVal Session 31-Typing - Text-1		2012-07-12 09:24:43.988000
	Edit pad (rev 1095)		Brady	cv405	XVal Session 31	1	XVal Session 31-Typing - Text-1		2012-07-12 09:24:44.242000
	Edit pad (rev 1096)		Mark:	cv309	XVal Session 31	1	XVal Session 31-Typing - Text-1		2012-07-12 09:24:44.254000
	Edit pad (rev 1097)		Bob	cv404	XVal Session 31	1	XVal Session 31-Typing - Text-1		2012-07-12 09:24:44.490000
	Edit pad (rev 1098)		Mark:	cv309	XVal Session 31	1	XVal Session 31-Typing - Text-1		2012-07-12 09:24:44.757000
	Edit pad (rev 1099)		Bob	cv404	XVal Session 31	1	XVal Session 31-Typing - Text-1		2012-07-12 09:24:44.996000
	Edit pad (rev 1100)		Brady	cv405	XVal Session 31	1	XVal Session 31-Typing - Text-1		2012-07-12 09:24:45.075000
	Edit pad (rev 1101)		Bob	cv404	XVal Session 31	1	XVal Session 31-Typing - Text-1		2012-07-12 09:24:45.497000
	Edit pad (rev 1102)		Bob	cv404	XVal Session 31	1	XVal Session 31-Typing - Text-1		2012-07-12 09:24:46.018000
	Edit pad (rev 1103)		Mark:	cv309	XVal Session 31	1	XVal Session 31-Typing - Text-1		2012-07-12 09:24:46.051000
	Edit pad (rev 1104)		Brady	cv405	XVal Session 31	1	XVal Session 31-Typing - Text-1		2012-07-12 09:24:46.057000
	Edit pad (rev 1105)		Bob	cv404	XVal Session 31	1	XVal Session 31-Typing - Text-1		2012-07-12 09:24:46.504000
	Edit pad (rev 1106)		Brady	cv405	XVal Session 31	1	XVal Session 31-Typing - Text-1		2012-07-12 09:24:46.560000
	Edit pad (rev 1107)		Bob	cv404	XVal Session 31	1	XVal Session 31-Typing - Text-1		2012-07-12 09:24:47.003000
	Edit pad (rev 1108)		Brady	cv405	XVal Session 31	1	XVal Session 31-Typing - Text-1		2012-07-12 09:24:47.069000
	Edit pad (rev 1109)		sean	cv372	XVal Session 31	1	XVal Session 31-Typing - Text-1		2012-07-12 09:24:47.273000
	Edit pad (rev 1110)		Bob	cv404	XVal Session 31	1	XVal Session 31-Typing - Text-1		2012-07-12 09:24:47.538000
	Edit pad (rev 1111)		Brady	cv405	XVal Session 31	1	XVal Session 31-Typing - Text-1		2012-07-12 09:24:47.568000
	Edit pad (rev 1112)		sean	cv372	XVal Session 31	1	XVal Session 31-Typing - Text-1		2012-07-12 09:24:47.786000
	Edit pad (rev 1113)		Bob	cv404	XVal Session 31	1	XVal Session 31-Typing - Text-1		2012-07-12 09:24:48.044000
	Edit pad (rev 1114)		Brady	cv405	XVal Session 31	1	XVal Session 31-Typing - Text-1		2012-07-12 09:24:48.069000
	Edit pad (rev 1115)		Bob	cv404	XVal Session 31	1	XVal Session 31-Typing - Text-1		2012-07-12 09:24:48.505000
	Edit pad (rev 1116)		sean	cv372	XVal Session 31	1	XVal Session 31-Typing - Text-1		2012-07-12 09:24:48.565000
	Edit pad (rev 1117)		Brady	cv405	XVal Session 31	1	XVal Session 31-Typing - Text-1		2012-07-12 09:24:48.569000
	Edit pad (rev 1118)		Mark:	cv309	XVal Session 31	1	XVal Session 31-Typing - Text-1		2012-07-12 09:24:48.593000
	Edit pad (rev 1119)		Bob	cv404	XVal Session 31	1	XVal Session 31-Typing - Text-1		2012-07-12 09:24:49.004000
	Edit pad (rev 1120)		Brady	cv405	XVal Session 31	1	XVal Session 31-Typing - Text-1		2012-07-12 09:24:49.068000
	Edit pad (rev 1121)		Mark:	cv309	XVal Session 31	1	XVal Session 31-Typing - Text-1		2012-07-12 09:24:49.099000
	Edit pad (rev 1122)		Bob	cv404	XVal Session 31	1	XVal Session 31-Typing - Text-1		2012-07-12 09:24:49.505000
	Edit pad (rev 1123)		Brady	cv405	XVal Session 31	1	XVal Session 31-Typing - Text-1		2012-07-12 09:24:49.575000
	Edit pad (rev 1124)		Mark:	cv309	XVal Session 31	1	XVal Session 31-Typing - Text-1		2012-07-12 09:24:49.652000
	Edit pad (rev 1125)		Bob	cv404	XVal Session 31	1	XVal Session 31-Typing - Text-1		2012-07-12 09:24:50.006000
	Edit pad (rev 1126)		Brady	cv405	XVal Session 31	1	XVal Session 31-Typing - Text-1		2012-07-12 09:24:50.083000
	Edit pad (rev 1127)		Mark:	cv309	XVal Session 31	1	XVal Session 31-Typing - Text-1		2012-07-12 09:24:50.167000
	Edit pad (rev 1128)		Bob	cv404	XVal Session 31	1	XVal Session 31-Typing - Text-1		2012-07-12 09:24:50.511000
	Edit pad (rev 1129)		Mark:	cv309	XVal Session 31	1	XVal Session 31-Typing - Text-1		2012-07-12 09:24:50.659000
	Edit pad (rev 1130)		Brady	cv405	XVal Session 31	1	XVal Session 31-Typing - Text-1		2012-07-12 09:24:50.710000
	Edit pad (rev 1131)		Bob	cv404	XVal Session 31	1	XVal Session 31-Typing - Text-1		2012-07-12 09:24:51.021000
	Edit pad (rev 1132)		Mark:	cv309	XVal Session 31	1	XVal Session 31-Typing - Text-1		2012-07-12 09:24:51.164000
	Edit pad (rev 1133)		Brady	cv405	XVal Session 31	1	XVal Session 31-Typing - Text-1		2012-07-12 09:24:51.218000
	Edit pad (rev 1134)		Bob	cv404	XVal Session 31	1	XVal Session 31-Typing - Text-1		2012-07-12 09:24:51.521000
	Edit pad (rev 1135)		Brady	cv405	XVal Session 31	1	XVal Session 31-Typing - Text-1		2012-07-12 09:24:51.724000
	Edit pad (rev 1136)		Mark:	cv309	XVal Session 31	1	XVal Session 31-Typing - Text-1		2012-07-12 09:24:51.857000
	Edit pad (rev 1137)		Bob	cv404	XVal Session 31	1	XVal Session 31-Typing - Text-1		2012-07-12 09:24:52.019000
	Edit pad (rev 1138)		Brady	cv405	XVal Session 31	1	XVal Session 31-Typing - Text-1		2012-07-12 09:24:52.226000
	Edit pad (rev 1139)		Mark:	cv309	XVal Session 31	1	XVal Session 31-Typing - Text-1		2012-07-12 09:24:52.361000
	Edit pad (rev 1140)		Bob	cv404	XVal Session 31	1	XVal Session 31-Typing - Text-1		2012-07-12 09:24:52.521000
	Edit pad (rev 1141)		sean	cv372	XVal Session 31	1	XVal Session 31-Typing - Text-1		2012-07-12 09:24:52.524000
	Edit pad (rev 1142)		Brady	cv405	XVal Session 31	1	XVal Session 31-Typing - Text-1		2012-07-12 09:24:52.883000
	Edit pad (rev 1143)		Mark:	cv309	XVal Session 31	1	XVal Session 31-Typing - Text-1		2012-07-12 09:24:52.891000
	Edit pad (rev 1144)		Bob	cv404	XVal Session 31	1	XVal Session 31-Typing - Text-1		2012-07-12 09:24:53.020000
	Edit pad (rev 1145)		Mark:	cv309	XVal Session 31	1	XVal Session 31-Typing - Text-1		2012-07-12 09:24:53.377000
	Edit pad (rev 1146)		Bob	cv404	XVal Session 31	1	XVal Session 31-Typing - Text-1		2012-07-12 09:24:53.521000
	Edit pad (rev 1147)		Brady	cv405	XVal Session 31	1	XVal Session 31-Typing - Text-1		2012-07-12 09:24:53.799000
	Edit pad (rev 1148)		Mark:	cv309	XVal Session 31	1	XVal Session 31-Typing - Text-1		2012-07-12 09:24:53.882000
	Edit pad (rev 1149)		Bob	cv404	XVal Session 31	1	XVal Session 31-Typing - Text-1		2012-07-12 09:24:54.020000
	Edit pad (rev 1150)		Brady	cv405	XVal Session 31	1	XVal Session 31-Typing - Text-1		2012-07-12 09:24:54.304000
	Edit pad (rev 1151)		Mark:	cv309	XVal Session 31	1	XVal Session 31-Typing - Text-1		2012-07-12 09:24:54.388000
	Edit pad (rev 1152)		Bob	cv404	XVal Session 31	1	XVal Session 31-Typing - Text-1		2012-07-12 09:24:54.522000
	Edit pad (rev 1153)		sean	cv372	XVal Session 31	1	XVal Session 31-Typing - Text-1		2012-07-12 09:24:54.540000
	Edit pad (rev 1154)		Brady	cv405	XVal Session 31	1	XVal Session 31-Typing - Text-1		2012-07-12 09:24:54.803000
	Edit pad (rev 1155)		Mark:	cv309	XVal Session 31	1	XVal Session 31-Typing - Text-1		2012-07-12 09:24:54.914000
	Edit pad (rev 1156)		Bob	cv404	XVal Session 31	1	XVal Session 31-Typing - Text-1		2012-07-12 09:24:55.021000
	Edit pad (rev 1157)		sean	cv372	XVal Session 31	1	XVal Session 31-Typing - Text-1		2012-07-12 09:24:55.055000
	Edit pad (rev 1158)		Mark:	cv309	XVal Session 31	1	XVal Session 31-Typing - Text-1		2012-07-12 09:24:55.424000
	Edit pad (rev 1159)		Bob	cv404	XVal Session 31	1	XVal Session 31-Typing - Text-1		2012-07-12 09:24:55.528000
	Edit pad (rev 1160)		sean	cv372	XVal Session 31	1	XVal Session 31-Typing - Text-1		2012-07-12 09:24:55.563000
	Edit pad (rev 1161)		Mark:	cv309	XVal Session 31	1	XVal Session 31-Typing - Text-1		2012-07-12 09:24:55.925000
	Edit pad (rev 1162)		Bob	cv404	XVal Session 31	1	XVal Session 31-Typing - Text-1		2012-07-12 09:24:56.028000
	Edit pad (rev 1163)		sean	cv372	XVal Session 31	1	XVal Session 31-Typing - Text-1		2012-07-12 09:24:56.064000
	Edit pad (rev 1164)		Mark:	cv309	XVal Session 31	1	XVal Session 31-Typing - Text-1		2012-07-12 09:24:56.431000
	Edit pad (rev 1165)		Bob	cv404	XVal Session 31	1	XVal Session 31-Typing - Text-1		2012-07-12 09:24:56.561000
	Edit pad (rev 1166)		sean	cv372	XVal Session 31	1	XVal Session 31-Typing - Text-1		2012-07-12 09:24:56.564000
	Edit pad (rev 1167)		Brady	cv405	XVal Session 31	1	XVal Session 31-Typing - Text-1		2012-07-12 09:24:56.650000
	Edit pad (rev 1168)		Bob	cv404	XVal Session 31	1	XVal Session 31-Typing - Text-1		2012-07-12 09:24:57.068000
	Edit pad (rev 1169)		sean	cv372	XVal Session 31	1	XVal Session 31-Typing - Text-1		2012-07-12 09:24:57.072000
	Edit pad (rev 1170)		Bob	cv404	XVal Session 31	1	XVal Session 31-Typing - Text-1		2012-07-12 09:24:57.568000
	Edit pad (rev 1171)		sean	cv372	XVal Session 31	1	XVal Session 31-Typing - Text-1		2012-07-12 09:24:57.589000
	Edit pad (rev 1172)		Bob	cv404	XVal Session 31	1	XVal Session 31-Typing - Text-1		2012-07-12 09:24:58.068000
	Edit pad (rev 1173)		sean	cv372	XVal Session 31	1	XVal Session 31-Typing - Text-1		2012-07-12 09:24:58.096000
	Edit pad (rev 1174)		Bob	cv404	XVal Session 31	1	XVal Session 31-Typing - Text-1		2012-07-12 09:24:58.568000
	Edit pad (rev 1175)		sean	cv372	XVal Session 31	1	XVal Session 31-Typing - Text-1		2012-07-12 09:24:58.659000
	Edit pad (rev 1176)		Bob	cv404	XVal Session 31	1	XVal Session 31-Typing - Text-1		2012-07-12 09:24:59.069000
	Edit pad (rev 1177)		sean	cv372	XVal Session 31	1	XVal Session 31-Typing - Text-1		2012-07-12 09:24:59.095000
	Edit pad (rev 1178)		Bob	cv404	XVal Session 31	1	XVal Session 31-Typing - Text-1		2012-07-12 09:24:59.567000
	Edit pad (rev 1179)		sean	cv372	XVal Session 31	1	XVal Session 31-Typing - Text-1		2012-07-12 09:24:59.596000
	Edit pad (rev 1180)		Bob	cv404	XVal Session 31	1	XVal Session 31-Typing - Text-1		2012-07-12 09:25:00.068000
	Edit pad (rev 1181)		sean	cv372	XVal Session 31	1	XVal Session 31-Typing - Text-1		2012-07-12 09:25:00.097000
	Edit pad (rev 1182)		Brady	cv405	XVal Session 31	1	XVal Session 31-Typing - Text-1		2012-07-12 09:25:00.307000
	Edit pad (rev 1183)		Bob	cv404	XVal Session 31	1	XVal Session 31-Typing - Text-1		2012-07-12 09:25:00.568000
	Edit pad (rev 1184)		sean	cv372	XVal Session 31	1	XVal Session 31-Typing - Text-1		2012-07-12 09:25:00.597000
	Edit pad (rev 1185)		Brady	cv405	XVal Session 31	1	XVal Session 31-Typing - Text-1		2012-07-12 09:25:00.806000
	Edit pad (rev 1186)		Bob	cv404	XVal Session 31	1	XVal Session 31-Typing - Text-1		2012-07-12 09:25:01.068000
	Edit pad (rev 1187)		sean	cv372	XVal Session 31	1	XVal Session 31-Typing - Text-1		2012-07-12 09:25:01.098000
	Edit pad (rev 1188)		Brady	cv405	XVal Session 31	1	XVal Session 31-Typing - Text-1		2012-07-12 09:25:01.319000
	Edit pad (rev 1189)		sean	cv372	XVal Session 31	1	XVal Session 31-Typing - Text-1		2012-07-12 09:25:01.604000
	Edit pad (rev 1190)		Mark:	cv309	XVal Session 31	1	XVal Session 31-Typing - Text-1		2012-07-12 09:25:01.609000
	Edit pad (rev 1191)		Brady	cv405	XVal Session 31	1	XVal Session 31-Typing - Text-1		2012-07-12 09:25:01.819000
	Edit pad (rev 1192)		Mark:	cv309	XVal Session 31	1	XVal Session 31-Typing - Text-1		2012-07-12 09:25:02.111000
	Edit pad (rev 1193)		sean	cv372	XVal Session 31	1	XVal Session 31-Typing - Text-1		2012-07-12 09:25:02.119000
	Edit pad (rev 1194)		Brady	cv405	XVal Session 31	1	XVal Session 31-Typing - Text-1		2012-07-12 09:25:02.317000
	Edit pad (rev 1195)		Mark:	cv309	XVal Session 31	1	XVal Session 31-Typing - Text-1		2012-07-12 09:25:02.614000
	Edit pad (rev 1196)		sean	cv372	XVal Session 31	1	XVal Session 31-Typing - Text-1		2012-07-12 09:25:02.629000
	Edit pad (rev 1197)		Bob	cv404	XVal Session 31	1	XVal Session 31-Typing - Text-1		2012-07-12 09:25:02.916000
	Edit pad (rev 1198)		Mark:	cv309	XVal Session 31	1	XVal Session 31-Typing - Text-1		2012-07-12 09:25:03.112000
	Edit pad (rev 1199)		sean	cv372	XVal Session 31	1	XVal Session 31-Typing - Text-1		2012-07-12 09:25:03.160000
	Edit pad (rev 1200)		Bob	cv404	XVal Session 31	1	XVal Session 31-Typing - Text-1		2012-07-12 09:25:03.425000
	Edit pad (rev 1201)		Brady	cv405	XVal Session 31	1	XVal Session 31-Typing - Text-1		2012-07-12 09:25:03.569000
	Edit pad (rev 1202)		sean	cv372	XVal Session 31	1	XVal Session 31-Typing - Text-1		2012-07-12 09:25:03.659000
	Edit pad (rev 1203)		sean	cv372	XVal Session 31	1	XVal Session 31-Typing - Text-1		2012-07-12 09:25:04.161000
	Edit pad (rev 1204)		Brady	cv405	XVal Session 31	1	XVal Session 31-Typing - Text-1		2012-07-12 09:25:04.405000
	Edit pad (rev 1205)		sean	cv372	XVal Session 31	1	XVal Session 31-Typing - Text-1		2012-07-12 09:25:04.660000
	Edit pad (rev 1206)		sean	cv372	XVal Session 31	1	XVal Session 31-Typing - Text-1		2012-07-12 09:25:05.160000
	Edit pad (rev 1207)		Brady	cv405	XVal Session 31	1	XVal Session 31-Typing - Text-1		2012-07-12 09:25:05.229000
	Edit pad (rev 1208)		Mark:	cv309	XVal Session 31	1	XVal Session 31-Typing - Text-1		2012-07-12 09:25:05.250000
	Edit pad (rev 1209)		sean	cv372	XVal Session 31	1	XVal Session 31-Typing - Text-1		2012-07-12 09:25:05.660000
	Edit pad (rev 1210)		Mark:	cv309	XVal Session 31	1	XVal Session 31-Typing - Text-1		2012-07-12 09:25:05.990000
	Edit pad (rev 1211)		Mark:	cv309	XVal Session 31	1	XVal Session 31-Typing - Text-1		2012-07-12 09:25:06.502000
	Edit pad (rev 1212)		Brady	cv405	XVal Session 31	1	XVal Session 31-Typing - Text-1		2012-07-12 09:25:06.830000
	Edit pad (rev 1213)		sean	cv372	XVal Session 31	1	XVal Session 31-Typing - Text-1		2012-07-12 09:25:06.851000
	Edit pad (rev 1214)		Mark:	cv309	XVal Session 31	1	XVal Session 31-Typing - Text-1		2012-07-12 09:25:07.004000
	Edit pad (rev 1215)		sean	cv372	XVal Session 31	1	XVal Session 31-Typing - Text-1		2012-07-12 09:25:07.364000
	Edit pad (rev 1216)		Brady	cv405	XVal Session 31	1	XVal Session 31-Typing - Text-1		2012-07-12 09:25:07.399000
	Edit pad (rev 1217)		sean	cv372	XVal Session 31	1	XVal Session 31-Typing - Text-1		2012-07-12 09:25:07.862000
	Edit pad (rev 1218)		Brady	cv405	XVal Session 31	1	XVal Session 31-Typing - Text-1		2012-07-12 09:25:07.941000
	Edit pad (rev 1219)		sean	cv372	XVal Session 31	1	XVal Session 31-Typing - Text-1		2012-07-12 09:25:08.363000
	Edit pad (rev 1220)		Brady	cv405	XVal Session 31	1	XVal Session 31-Typing - Text-1		2012-07-12 09:25:08.467000
	Edit pad (rev 1221)		sean	cv372	XVal Session 31	1	XVal Session 31-Typing - Text-1		2012-07-12 09:25:08.863000
	Edit pad (rev 1222)		Brady	cv405	XVal Session 31	1	XVal Session 31-Typing - Text-1		2012-07-12 09:25:08.986000
	Edit pad (rev 1223)		sean	cv372	XVal Session 31	1	XVal Session 31-Typing - Text-1		2012-07-12 09:25:09.370000
	Edit pad (rev 1224)		Mark:	cv309	XVal Session 31	1	XVal Session 31-Typing - Text-1		2012-07-12 09:25:09.549000
	Edit pad (rev 1225)		Brady	cv405	XVal Session 31	1	XVal Session 31-Typing - Text-1		2012-07-12 09:25:09.724000
	Edit pad (rev 1226)		sean	cv372	XVal Session 31	1	XVal Session 31-Typing - Text-1		2012-07-12 09:25:09.877000
	Edit pad (rev 1227)		sean	cv372	XVal Session 31	1	XVal Session 31-Typing - Text-1		2012-07-12 09:25:10.379000
	Edit pad (rev 1228)		Brady	cv405	XVal Session 31	1	XVal Session 31-Typing - Text-1		2012-07-12 09:25:10.425000
	Edit pad (rev 1229)		sean	cv372	XVal Session 31	1	XVal Session 31-Typing - Text-1		2012-07-12 09:25:10.879000
	Edit pad (rev 1230)		Brady	cv405	XVal Session 31	1	XVal Session 31-Typing - Text-1		2012-07-12 09:25:10.928000
	Edit pad (rev 1231)		sean	cv372	XVal Session 31	1	XVal Session 31-Typing - Text-1		2012-07-12 09:25:11.379000
	Edit pad (rev 1232)		Brady	cv405	XVal Session 31	1	XVal Session 31-Typing - Text-1		2012-07-12 09:25:11.428000
	Edit pad (rev 1233)		Mark:	cv309	XVal Session 31	1	XVal Session 31-Typing - Text-1		2012-07-12 09:25:11.600000
	Edit pad (rev 1234)		sean	cv372	XVal Session 31	1	XVal Session 31-Typing - Text-1		2012-07-12 09:25:11.885000
	Edit pad (rev 1235)		Brady	cv405	XVal Session 31	1	XVal Session 31-Typing - Text-1		2012-07-12 09:25:11.927000
	Edit pad (rev 1236)		sean	cv372	XVal Session 31	1	XVal Session 31-Typing - Text-1		2012-07-12 09:25:12.394000
	Edit pad (rev 1237)		Mark:	cv309	XVal Session 31	1	XVal Session 31-Typing - Text-1		2012-07-12 09:25:12.740000
	Edit pad (rev 1238)		Brady	cv405	XVal Session 31	1	XVal Session 31-Typing - Text-1		2012-07-12 09:25:12.840000
	Edit pad (rev 1239)		sean	cv372	XVal Session 31	1	XVal Session 31-Typing - Text-1		2012-07-12 09:25:12.893000
	Edit pad (rev 1240)		Mark:	cv309	XVal Session 31	1	XVal Session 31-Typing - Text-1		2012-07-12 09:25:13.239000
	Edit pad (rev 1241)		sean	cv372	XVal Session 31	1	XVal Session 31-Typing - Text-1		2012-07-12 09:25:13.393000
	Edit pad (rev 1242)		Brady	cv405	XVal Session 31	1	XVal Session 31-Typing - Text-1		2012-07-12 09:25:13.804000
	Edit pad (rev 1243)		sean	cv372	XVal Session 31	1	XVal Session 31-Typing - Text-1		2012-07-12 09:25:13.899000
	Edit pad (rev 1244)		Brady	cv405	XVal Session 31	1	XVal Session 31-Typing - Text-1		2012-07-12 09:25:14.304000
	Edit pad (rev 1245)		sean	cv372	XVal Session 31	1	XVal Session 31-Typing - Text-1		2012-07-12 09:25:14.410000
	Edit pad (rev 1246)		Mark:	cv309	XVal Session 31	1	XVal Session 31-Typing - Text-1		2012-07-12 09:25:14.454000
	Edit pad (rev 1247)		Mark:	cv309	XVal Session 31	1	XVal Session 31-Typing - Text-1		2012-07-12 09:25:15.149000
	Edit pad (rev 1248)		Brady	cv405	XVal Session 31	1	XVal Session 31-Typing - Text-1		2012-07-12 09:25:15.615000
	Edit pad (rev 1249)		Mark:	cv309	XVal Session 31	1	XVal Session 31-Typing - Text-1		2012-07-12 09:25:15.753000
	Edit pad (rev 1250)		sean	cv372	XVal Session 31	1	XVal Session 31-Typing - Text-1		2012-07-12 09:25:15.933000
	Edit pad (rev 1251)		Brady	cv405	XVal Session 31	1	XVal Session 31-Typing - Text-1		2012-07-12 09:25:16.115000
	Edit pad (rev 1252)		Mark:	cv309	XVal Session 31	1	XVal Session 31-Typing - Text-1		2012-07-12 09:25:16.272000
	Edit pad (rev 1253)		sean	cv372	XVal Session 31	1	XVal Session 31-Typing - Text-1		2012-07-12 09:25:16.440000
	Edit pad (rev 1254)		Brady	cv405	XVal Session 31	1	XVal Session 31-Typing - Text-1		2012-07-12 09:25:16.617000
	Edit pad (rev 1255)		Mark:	cv309	XVal Session 31	1	XVal Session 31-Typing - Text-1		2012-07-12 09:25:16.773000
	Edit pad (rev 1256)		Brady	cv405	XVal Session 31	1	XVal Session 31-Typing - Text-1		2012-07-12 09:25:17.196000
	Edit pad (rev 1257)		Mark:	cv309	XVal Session 31	1	XVal Session 31-Typing - Text-1		2012-07-12 09:25:17.284000
	Edit pad (rev 1258)		sean	cv372	XVal Session 31	1	XVal Session 31-Typing - Text-1		2012-07-12 09:25:17.679000
	Edit pad (rev 1259)		Mark:	cv309	XVal Session 31	1	XVal Session 31-Typing - Text-1		2012-07-12 09:25:17.789000
	Edit pad (rev 1260)		sean	cv372	XVal Session 31	1	XVal Session 31-Typing - Text-1		2012-07-12 09:25:18.192000
	Edit pad (rev 1261)		Mark:	cv309	XVal Session 31	1	XVal Session 31-Typing - Text-1		2012-07-12 09:25:18.283000
	Edit pad (rev 1262)		Brady	cv405	XVal Session 31	1	XVal Session 31-Typing - Text-1		2012-07-12 09:25:18.327000
	Edit pad (rev 1263)		sean	cv372	XVal Session 31	1	XVal Session 31-Typing - Text-1		2012-07-12 09:25:18.694000
	Edit pad (rev 1264)		Mark:	cv309	XVal Session 31	1	XVal Session 31-Typing - Text-1		2012-07-12 09:25:18.784000
	Edit pad (rev 1265)		Brady	cv405	XVal Session 31	1	XVal Session 31-Typing - Text-1		2012-07-12 09:25:19
	Edit pad (rev 1266)		sean	cv372	XVal Session 31	1	XVal Session 31-Typing - Text-1		2012-07-12 09:25:19.207000
	Edit pad (rev 1267)		Mark:	cv309	XVal Session 31	1	XVal Session 31-Typing - Text-1		2012-07-12 09:25:19.288000
	Edit pad (rev 1268)		Brady	cv405	XVal Session 31	1	XVal Session 31-Typing - Text-1		2012-07-12 09:25:19.507000
	Edit pad (rev 1269)		sean	cv372	XVal Session 31	1	XVal Session 31-Typing - Text-1		2012-07-12 09:25:19.707000
	Edit pad (rev 1270)		Mark:	cv309	XVal Session 31	1	XVal Session 31-Typing - Text-1		2012-07-12 09:25:19.786000
	Edit pad (rev 1271)		Brady	cv405	XVal Session 31	1	XVal Session 31-Typing - Text-1		2012-07-12 09:25:20.038000
	Edit pad (rev 1272)		sean	cv372	XVal Session 31	1	XVal Session 31-Typing - Text-1		2012-07-12 09:25:20.207000
	Edit pad (rev 1273)		Mark:	cv309	XVal Session 31	1	XVal Session 31-Typing - Text-1		2012-07-12 09:25:20.285000
	Edit pad (rev 1274)		Brady	cv405	XVal Session 31	1	XVal Session 31-Typing - Text-1		2012-07-12 09:25:20.678000
	Edit pad (rev 1275)		sean	cv372	XVal Session 31	1	XVal Session 31-Typing - Text-1		2012-07-12 09:25:20.710000
	Edit pad (rev 1276)		sean	cv372	XVal Session 31	1	XVal Session 31-Typing - Text-1		2012-07-12 09:25:21.248000
	Edit pad (rev 1277)		Brady	cv405	XVal Session 31	1	XVal Session 31-Typing - Text-1		2012-07-12 09:25:21.688000
	Edit pad (rev 1278)		Mark:	cv309	XVal Session 31	1	XVal Session 31-Typing - Text-1		2012-07-12 09:25:21.732000
	Edit pad (rev 1279)		sean	cv372	XVal Session 31	1	XVal Session 31-Typing - Text-1		2012-07-12 09:25:21.752000
	Edit pad (rev 1280)		Mark:	cv309	XVal Session 31	1	XVal Session 31-Typing - Text-1		2012-07-12 09:25:22.250000
	Edit pad (rev 1281)		sean	cv372	XVal Session 31	1	XVal Session 31-Typing - Text-1		2012-07-12 09:25:22.254000
	Edit pad (rev 1282)		Brady	cv405	XVal Session 31	1	XVal Session 31-Typing - Text-1		2012-07-12 09:25:22.570000
	Edit pad (rev 1283)		Mark:	cv309	XVal Session 31	1	XVal Session 31-Typing - Text-1		2012-07-12 09:25:22.752000
	Edit pad (rev 1284)		sean	cv372	XVal Session 31	1	XVal Session 31-Typing - Text-1		2012-07-12 09:25:22.795000
	Edit pad (rev 1285)		Mark:	cv309	XVal Session 31	1	XVal Session 31-Typing - Text-1		2012-07-12 09:25:23.253000
	Edit pad (rev 1286)		sean	cv372	XVal Session 31	1	XVal Session 31-Typing - Text-1		2012-07-12 09:25:23.254000
	Edit pad (rev 1287)		Brady	cv405	XVal Session 31	1	XVal Session 31-Typing - Text-1		2012-07-12 09:25:23.293000
	Edit pad (rev 1288)		sean	cv372	XVal Session 31	1	XVal Session 31-Typing - Text-1		2012-07-12 09:25:23.754000
	Edit pad (rev 1289)		Brady	cv405	XVal Session 31	1	XVal Session 31-Typing - Text-1		2012-07-12 09:25:24.188000
	Edit pad (rev 1290)		sean	cv372	XVal Session 31	1	XVal Session 31-Typing - Text-1		2012-07-12 09:25:24.253000
	Edit pad (rev 1291)		Mark:	cv309	XVal Session 31	1	XVal Session 31-Typing - Text-1		2012-07-12 09:25:24.329000
	Edit pad (rev 1292)		Brady	cv405	XVal Session 31	1	XVal Session 31-Typing - Text-1		2012-07-12 09:25:24.705000
	Edit pad (rev 1293)		sean	cv372	XVal Session 31	1	XVal Session 31-Typing - Text-1		2012-07-12 09:25:24.754000
	Edit pad (rev 1294)		Mark:	cv309	XVal Session 31	1	XVal Session 31-Typing - Text-1		2012-07-12 09:25:24.840000
	Edit pad (rev 1295)		sean	cv372	XVal Session 31	1	XVal Session 31-Typing - Text-1		2012-07-12 09:25:25.254000
	Edit pad (rev 1296)		Mark:	cv309	XVal Session 31	1	XVal Session 31-Typing - Text-1		2012-07-12 09:25:25.331000
	Edit pad (rev 1297)		sean	cv372	XVal Session 31	1	XVal Session 31-Typing - Text-1		2012-07-12 09:25:25.753000
	Edit pad (rev 1298)		Mark:	cv309	XVal Session 31	1	XVal Session 31-Typing - Text-1		2012-07-12 09:25:25.830000
	Edit pad (rev 1299)		Brady	cv405	XVal Session 31	1	XVal Session 31-Typing - Text-1		2012-07-12 09:25:25.859000
	Edit pad (rev 1300)		sean	cv372	XVal Session 31	1	XVal Session 31-Typing - Text-1		2012-07-12 09:25:26.254000
	Edit pad (rev 1301)		Mark:	cv309	XVal Session 31	1	XVal Session 31-Typing - Text-1		2012-07-12 09:25:26.337000
	Edit pad (rev 1302)		Brady	cv405	XVal Session 31	1	XVal Session 31-Typing - Text-1		2012-07-12 09:25:26.553000
	Edit pad (rev 1303)		sean	cv372	XVal Session 31	1	XVal Session 31-Typing - Text-1		2012-07-12 09:25:26.754000
	Edit pad (rev 1304)		Mark:	cv309	XVal Session 31	1	XVal Session 31-Typing - Text-1		2012-07-12 09:25:26.848000
	Edit pad (rev 1305)		sean	cv372	XVal Session 31	1	XVal Session 31-Typing - Text-1		2012-07-12 09:25:27.387000
	Edit pad (rev 1306)		Mark:	cv309	XVal Session 31	1	XVal Session 31-Typing - Text-1		2012-07-12 09:25:27.862000
	Edit pad (rev 1307)		Brady	cv405	XVal Session 31	1	XVal Session 31-Typing - Text-1		2012-07-12 09:25:27.868000
	Edit pad (rev 1308)		sean	cv372	XVal Session 31	1	XVal Session 31-Typing - Text-1		2012-07-12 09:25:27.895000
	Edit pad (rev 1309)		sean	cv372	XVal Session 31	1	XVal Session 31-Typing - Text-1		2012-07-12 09:25:28.395000
	Edit pad (rev 1310)		Mark:	cv309	XVal Session 31	1	XVal Session 31-Typing - Text-1		2012-07-12 09:25:28.778000
	Edit pad (rev 1311)		Brady	cv405	XVal Session 31	1	XVal Session 31-Typing - Text-1		2012-07-12 09:25:29.213000
	Edit pad (rev 1312)		Brady	cv405	XVal Session 31	1	XVal Session 31-Typing - Text-1		2012-07-12 09:25:29.735000
	Edit pad (rev 1313)		sean	cv372	XVal Session 31	1	XVal Session 31-Typing - Text-1		2012-07-12 09:25:29.737000
	Edit pad (rev 1314)		sean	cv372	XVal Session 31	1	XVal Session 31-Typing - Text-1		2012-07-12 09:25:30.239000
	Edit pad (rev 1315)		Mark:	cv309	XVal Session 31	1	XVal Session 31-Typing - Text-1		2012-07-12 09:25:30.251000
	Edit pad (rev 1316)		sean	cv372	XVal Session 31	1	XVal Session 31-Typing - Text-1		2012-07-12 09:25:31.075000
	Edit pad (rev 1317)		Mark:	cv309	XVal Session 31	1	XVal Session 31-Typing - Text-1		2012-07-12 09:25:31.320000
	Edit pad (rev 1318)		sean	cv372	XVal Session 31	1	XVal Session 31-Typing - Text-1		2012-07-12 09:25:31.582000
	Edit pad (rev 1319)		sean	cv372	XVal Session 31	1	XVal Session 31-Typing - Text-1		2012-07-12 09:25:32.082000
	Edit pad (rev 1320)		Mark:	cv309	XVal Session 31	1	XVal Session 31-Typing - Text-1		2012-07-12 09:25:32.451000
	Edit pad (rev 1321)		sean	cv372	XVal Session 31	1	XVal Session 31-Typing - Text-1		2012-07-12 09:25:32.581000
	Edit pad (rev 1322)		Mark:	cv309	XVal Session 31	1	XVal Session 31-Typing - Text-1		2012-07-12 09:25:32.954000
	Edit pad (rev 1323)		sean	cv372	XVal Session 31	1	XVal Session 31-Typing - Text-1		2012-07-12 09:25:33.081000
	Edit pad (rev 1324)		Mark:	cv309	XVal Session 31	1	XVal Session 31-Typing - Text-1		2012-07-12 09:25:33.454000
	Edit pad (rev 1325)		sean	cv372	XVal Session 31	1	XVal Session 31-Typing - Text-1		2012-07-12 09:25:33.587000
	Edit pad (rev 1326)		sean	cv372	XVal Session 31	1	XVal Session 31-Typing - Text-1		2012-07-12 09:25:34.097000
	Edit pad (rev 1327)		Brady	cv405	XVal Session 31	1	XVal Session 31-Typing - Text-1		2012-07-12 09:25:34.418000
	Edit pad (rev 1328)		sean	cv372	XVal Session 31	1	XVal Session 31-Typing - Text-1		2012-07-12 09:25:35.019000
	Edit pad (rev 1329)		sean	cv372	XVal Session 31	1	XVal Session 31-Typing - Text-1		2012-07-12 09:25:35.520000
	Edit pad (rev 1330)		Brady	cv405	XVal Session 31	1	XVal Session 31-Typing - Text-1		2012-07-12 09:25:35.907000
	Edit pad (rev 1331)		sean	cv372	XVal Session 31	1	XVal Session 31-Typing - Text-1		2012-07-12 09:25:36.019000
	Edit pad (rev 1332)		Mark:	cv309	XVal Session 31	1	XVal Session 31-Typing - Text-1		2012-07-12 09:25:36.350000
	Edit pad (rev 1333)		sean	cv372	XVal Session 31	1	XVal Session 31-Typing - Text-1		2012-07-12 09:25:36.520000
	Edit pad (rev 1334)		Brady	cv405	XVal Session 31	1	XVal Session 31-Typing - Text-1		2012-07-12 09:25:36.898000
	Edit pad (rev 1335)		sean	cv372	XVal Session 31	1	XVal Session 31-Typing - Text-1		2012-07-12 09:25:37.020000
	Edit pad (rev 1336)		Brady	cv405	XVal Session 31	1	XVal Session 31-Typing - Text-1		2012-07-12 09:25:37.399000
	Edit pad (rev 1337)		sean	cv372	XVal Session 31	1	XVal Session 31-Typing - Text-1		2012-07-12 09:25:37.534000
	Edit pad (rev 1338)		Brady	cv405	XVal Session 31	1	XVal Session 31-Typing - Text-1		2012-07-12 09:25:37.899000
	Edit pad (rev 1339)		sean	cv372	XVal Session 31	1	XVal Session 31-Typing - Text-1		2012-07-12 09:25:38.033000
	Edit pad (rev 1340)		Bob	cv404	XVal Session 31	1	XVal Session 31-Typing - Text-1		2012-07-12 09:25:38.114000
	Edit pad (rev 1341)		Brady	cv405	XVal Session 31	1	XVal Session 31-Typing - Text-1		2012-07-12 09:25:38.413000
	Edit pad (rev 1342)		sean	cv372	XVal Session 31	1	XVal Session 31-Typing - Text-1		2012-07-12 09:25:38.535000
	Edit pad (rev 1343)		Brady	cv405	XVal Session 31	1	XVal Session 31-Typing - Text-1		2012-07-12 09:25:38.913000
	Edit pad (rev 1344)		sean	cv372	XVal Session 31	1	XVal Session 31-Typing - Text-1		2012-07-12 09:25:39.033000
	Edit pad (rev 1345)		Brady	cv405	XVal Session 31	1	XVal Session 31-Typing - Text-1		2012-07-12 09:25:39.413000
	Edit pad (rev 1346)		sean	cv372	XVal Session 31	1	XVal Session 31-Typing - Text-1		2012-07-12 09:25:39.535000
	Edit pad (rev 1347)		Brady	cv405	XVal Session 31	1	XVal Session 31-Typing - Text-1		2012-07-12 09:25:39.914000
	Edit pad (rev 1348)		Mark:	cv309	XVal Session 31	1	XVal Session 31-Typing - Text-1		2012-07-12 09:25:39.919000
	Edit pad (rev 1349)		sean	cv372	XVal Session 31	1	XVal Session 31-Typing - Text-1		2012-07-12 09:25:40.039000
	Edit pad (rev 1350)		Brady	cv405	XVal Session 31	1	XVal Session 31-Typing - Text-1		2012-07-12 09:25:40.413000
	Edit pad (rev 1351)		sean	cv372	XVal Session 31	1	XVal Session 31-Typing - Text-1		2012-07-12 09:25:40.550000
	Edit pad (rev 1352)		Mark:	cv309	XVal Session 31	1	XVal Session 31-Typing - Text-1		2012-07-12 09:25:40.581000
	Edit pad (rev 1353)		Brady	cv405	XVal Session 31	1	XVal Session 31-Typing - Text-1		2012-07-12 09:25:40.918000
	Edit pad (rev 1354)		sean	cv372	XVal Session 31	1	XVal Session 31-Typing - Text-1		2012-07-12 09:25:41.049000
	Edit pad (rev 1355)		sean	cv372	XVal Session 31	1	XVal Session 31-Typing - Text-1		2012-07-12 09:25:41.556000
	Edit pad (rev 1356)		sean	cv372	XVal Session 31	1	XVal Session 31-Typing - Text-1		2012-07-12 09:25:42.066000
	Edit pad (rev 1357)		Mark:	cv309	XVal Session 31	1	XVal Session 31-Typing - Text-1		2012-07-12 09:25:42.163000
	Edit pad (rev 1358)		sean	cv372	XVal Session 31	1	XVal Session 31-Typing - Text-1		2012-07-12 09:25:42.567000
	Edit pad (rev 1359)		sean	cv372	XVal Session 31	1	XVal Session 31-Typing - Text-1		2012-07-12 09:25:43.073000
	Edit pad (rev 1360)		Mark:	cv309	XVal Session 31	1	XVal Session 31-Typing - Text-1		2012-07-12 09:25:43.165000
	Edit pad (rev 1361)		sean	cv372	XVal Session 31	1	XVal Session 31-Typing - Text-1		2012-07-12 09:25:43.734000
	Edit pad (rev 1362)		sean	cv372	XVal Session 31	1	XVal Session 31-Typing - Text-1		2012-07-12 09:25:44.238000
	Edit pad (rev 1363)		sean	cv372	XVal Session 31	1	XVal Session 31-Typing - Text-1		2012-07-12 09:25:44.739000
	Edit pad (rev 1364)		sean	cv372	XVal Session 31	1	XVal Session 31-Typing - Text-1		2012-07-12 09:25:45.238000
	Edit pad (rev 1365)		Mark:	cv309	XVal Session 31	1	XVal Session 31-Typing - Text-1		2012-07-12 09:25:45.447000
	Edit pad (rev 1366)		sean	cv372	XVal Session 31	1	XVal Session 31-Typing - Text-1		2012-07-12 09:25:45.740000
	Edit pad (rev 1367)		Mark:	cv309	XVal Session 31	1	XVal Session 31-Typing - Text-1		2012-07-12 09:25:45.951000
	Edit pad (rev 1368)		sean	cv372	XVal Session 31	1	XVal Session 31-Typing - Text-1		2012-07-12 09:25:46.240000
	Edit pad (rev 1369)		Mark:	cv309	XVal Session 31	1	XVal Session 31-Typing - Text-1		2012-07-12 09:25:46.460000
	Edit pad (rev 1370)		sean	cv372	XVal Session 31	1	XVal Session 31-Typing - Text-1		2012-07-12 09:25:46.746000
	Edit pad (rev 1371)		Mark:	cv309	XVal Session 31	1	XVal Session 31-Typing - Text-1		2012-07-12 09:25:46.956000
	Edit pad (rev 1372)		sean	cv372	XVal Session 31	1	XVal Session 31-Typing - Text-1		2012-07-12 09:25:47.254000
	Edit pad (rev 1373)		sean	cv372	XVal Session 31	1	XVal Session 31-Typing - Text-1		2012-07-12 09:25:47.754000
	Edit pad (rev 1374)		sean	cv372	XVal Session 31	1	XVal Session 31-Typing - Text-1		2012-07-12 09:25:48.254000
	Edit pad (rev 1375)		sean	cv372	XVal Session 31	1	XVal Session 31-Typing - Text-1		2012-07-12 09:25:48.754000
	Edit pad (rev 1376)		sean	cv372	XVal Session 31	1	XVal Session 31-Typing - Text-1		2012-07-12 09:25:49.252000
	Edit pad (rev 1377)		sean	cv372	XVal Session 31	1	XVal Session 31-Typing - Text-1		2012-07-12 09:25:49.759000
	Edit pad (rev 1378)		sean	cv372	XVal Session 31	1	XVal Session 31-Typing - Text-1		2012-07-12 09:25:50.261000
	Edit pad (rev 1379)		sean	cv372	XVal Session 31	1	XVal Session 31-Typing - Text-1		2012-07-12 09:25:50.769000
	Edit pad (rev 1380)		Mark:	cv309	XVal Session 31	1	XVal Session 31-Typing - Text-1		2012-07-12 09:25:51.122000
	Edit pad (rev 1381)		sean	cv372	XVal Session 31	1	XVal Session 31-Typing - Text-1		2012-07-12 09:25:51.269000
	Edit pad (rev 1382)		sean	cv372	XVal Session 31	1	XVal Session 31-Typing - Text-1		2012-07-12 09:25:51.785000
	Edit pad (rev 1383)		sean	cv372	XVal Session 31	1	XVal Session 31-Typing - Text-1		2012-07-12 09:25:52.377000
	Edit pad (rev 1384)		sean	cv372	XVal Session 31	1	XVal Session 31-Typing - Text-1		2012-07-12 09:25:52.877000
	Edit pad (rev 1385)		sean	cv372	XVal Session 31	1	XVal Session 31-Typing - Text-1		2012-07-12 09:25:53.379000
	Edit pad (rev 1386)		sean	cv372	XVal Session 31	1	XVal Session 31-Typing - Text-1		2012-07-12 09:25:53.879000
	Edit pad (rev 1387)		sean	cv372	XVal Session 31	1	XVal Session 31-Typing - Text-1		2012-07-12 09:25:54.380000
	Edit pad (rev 1388)		sean	cv372	XVal Session 31	1	XVal Session 31-Typing - Text-1		2012-07-12 09:25:55.095000
	Edit pad (rev 1389)		sean	cv372	XVal Session 31	1	XVal Session 31-Typing - Text-1		2012-07-12 09:25:55.603000
	Edit pad (rev 1390)		sean	cv372	XVal Session 31	1	XVal Session 31-Typing - Text-1		2012-07-12 09:25:56.342000
	Edit pad (rev 1391)		sean	cv372	XVal Session 31	1	XVal Session 31-Typing - Text-1		2012-07-12 09:25:56.847000
	Edit pad (rev 1392)		sean	cv372	XVal Session 31	1	XVal Session 31-Typing - Text-1		2012-07-12 09:25:57.347000
	Edit pad (rev 1393)		sean	cv372	XVal Session 31	1	XVal Session 31-Typing - Text-1		2012-07-12 09:25:57.847000
	Edit pad (rev 1394)		Mark:	cv309	XVal Session 31	1	XVal Session 31-Typing - Text-1		2012-07-12 09:25:58.187000
	Edit pad (rev 1395)		sean	cv372	XVal Session 31	1	XVal Session 31-Typing - Text-1		2012-07-12 09:25:58.347000
	Edit pad (rev 1396)		Mark:	cv309	XVal Session 31	1	XVal Session 31-Typing - Text-1		2012-07-12 09:25:58.693000
	Edit pad (rev 1397)		sean	cv372	XVal Session 31	1	XVal Session 31-Typing - Text-1		2012-07-12 09:25:58.846000
	Edit pad (rev 1398)		Mark:	cv309	XVal Session 31	1	XVal Session 31-Typing - Text-1		2012-07-12 09:25:59.194000
	Edit pad (rev 1399)		sean	cv372	XVal Session 31	1	XVal Session 31-Typing - Text-1		2012-07-12 09:25:59.346000
	Edit pad (rev 1400)		Mark:	cv309	XVal Session 31	1	XVal Session 31-Typing - Text-1		2012-07-12 09:25:59.692000
	Edit pad (rev 1401)		sean	cv372	XVal Session 31	1	XVal Session 31-Typing - Text-1		2012-07-12 09:25:59.845000
	Edit pad (rev 1402)		Mark:	cv309	XVal Session 31	1	XVal Session 31-Typing - Text-1		2012-07-12 09:26:00.207000
	Edit pad (rev 1403)		sean	cv372	XVal Session 31	1	XVal Session 31-Typing - Text-1		2012-07-12 09:26:00.346000
	Edit pad (rev 1404)		Mark:	cv309	XVal Session 31	1	XVal Session 31-Typing - Text-1		2012-07-12 09:26:00.705000
	Edit pad (rev 1405)		sean	cv372	XVal Session 31	1	XVal Session 31-Typing - Text-1		2012-07-12 09:26:00.849000
	Edit pad (rev 1406)		sean	cv372	XVal Session 31	1	XVal Session 31-Typing - Text-1		2012-07-12 09:26:01.347000
	Edit pad (rev 1407)		Mark:	cv309	XVal Session 31	1	XVal Session 31-Typing - Text-1		2012-07-12 09:26:01.457000
	Edit pad (rev 1408)		sean	cv372	XVal Session 31	1	XVal Session 31-Typing - Text-1		2012-07-12 09:26:01.847000
	Edit pad (rev 1409)		Mark:	cv309	XVal Session 31	1	XVal Session 31-Typing - Text-1		2012-07-12 09:26:01.955000
	Edit pad (rev 1410)		sean	cv372	XVal Session 31	1	XVal Session 31-Typing - Text-1		2012-07-12 09:26:02.347000
	Edit pad (rev 1411)		Mark:	cv309	XVal Session 31	1	XVal Session 31-Typing - Text-1		2012-07-12 09:26:02.455000
	Edit pad (rev 1412)		sean	cv372	XVal Session 31	1	XVal Session 31-Typing - Text-1		2012-07-12 09:26:02.848000
	Edit pad (rev 1413)		Mark:	cv309	XVal Session 31	1	XVal Session 31-Typing - Text-1		2012-07-12 09:26:02.964000
	Edit pad (rev 1414)		sean	cv372	XVal Session 31	1	XVal Session 31-Typing - Text-1		2012-07-12 09:26:03.353000
	Edit pad (rev 1415)		Mark:	cv309	XVal Session 31	1	XVal Session 31-Typing - Text-1		2012-07-12 09:26:03.462000
	Edit pad (rev 1416)		sean	cv372	XVal Session 31	1	XVal Session 31-Typing - Text-1		2012-07-12 09:26:03.861000
	Edit pad (rev 1417)		Mark:	cv309	XVal Session 31	1	XVal Session 31-Typing - Text-1		2012-07-12 09:26:03.960000
	Edit pad (rev 1418)		sean	cv372	XVal Session 31	1	XVal Session 31-Typing - Text-1		2012-07-12 09:26:04.361000
	Edit pad (rev 1419)		Mark:	cv309	XVal Session 31	1	XVal Session 31-Typing - Text-1		2012-07-12 09:26:04.454000
	Edit pad (rev 1420)		sean	cv372	XVal Session 31	1	XVal Session 31-Typing - Text-1		2012-07-12 09:26:04.878000
	Edit pad (rev 1421)		Mark:	cv309	XVal Session 31	1	XVal Session 31-Typing - Text-1		2012-07-12 09:26:04.960000
	Edit pad (rev 1422)		sean	cv372	XVal Session 31	1	XVal Session 31-Typing - Text-1		2012-07-12 09:26:05.361000
	Edit pad (rev 1423)		Mark:	cv309	XVal Session 31	1	XVal Session 31-Typing - Text-1		2012-07-12 09:26:05.457000
	Edit pad (rev 1424)		sean	cv372	XVal Session 31	1	XVal Session 31-Typing - Text-1		2012-07-12 09:26:05.863000
	Edit pad (rev 1425)		Mark:	cv309	XVal Session 31	1	XVal Session 31-Typing - Text-1		2012-07-12 09:26:06.146000
	Edit pad (rev 1426)		sean	cv372	XVal Session 31	1	XVal Session 31-Typing - Text-1		2012-07-12 09:26:06.364000
	Edit pad (rev 1427)		Mark:	cv309	XVal Session 31	1	XVal Session 31-Typing - Text-1		2012-07-12 09:26:06.799000
	Edit pad (rev 1428)		sean	cv372	XVal Session 31	1	XVal Session 31-Typing - Text-1		2012-07-12 09:26:06.870000
	Edit pad (rev 1429)		sean	cv372	XVal Session 31	1	XVal Session 31-Typing - Text-1		2012-07-12 09:26:07.370000
	Edit pad (rev 1430)		Mark:	cv309	XVal Session 31	1	XVal Session 31-Typing - Text-1		2012-07-12 09:26:07.809000
	Edit pad (rev 1431)		sean	cv372	XVal Session 31	1	XVal Session 31-Typing - Text-1		2012-07-12 09:26:07.878000
	Edit pad (rev 1432)		Mark:	cv309	XVal Session 31	1	XVal Session 31-Typing - Text-1		2012-07-12 09:26:08.319000
	Edit pad (rev 1433)		sean	cv372	XVal Session 31	1	XVal Session 31-Typing - Text-1		2012-07-12 09:26:08.603000
	Edit pad (rev 1434)		sean	cv372	XVal Session 31	1	XVal Session 31-Typing - Text-1		2012-07-12 09:26:09.102000
	Edit pad (rev 1435)		Mark:	cv309	XVal Session 31	1	XVal Session 31-Typing - Text-1		2012-07-12 09:26:09.279000
	Edit pad (rev 1436)		sean	cv372	XVal Session 31	1	XVal Session 31-Typing - Text-1		2012-07-12 09:26:09.609000
	Edit pad (rev 1437)		sean	cv372	XVal Session 31	1	XVal Session 31-Typing - Text-1		2012-07-12 09:26:10.130000
	Edit pad (rev 1438)		sean	cv372	XVal Session 31	1	XVal Session 31-Typing - Text-1		2012-07-12 09:26:10.613000
	Edit pad (rev 1439)		Mark:	cv309	XVal Session 31	1	XVal Session 31-Typing - Text-1		2012-07-12 09:26:10.802000
	Edit pad (rev 1440)		sean	cv372	XVal Session 31	1	XVal Session 31-Typing - Text-1		2012-07-12 09:26:11.113000
	Edit pad (rev 1441)		Mark:	cv309	XVal Session 31	1	XVal Session 31-Typing - Text-1		2012-07-12 09:26:11.300000
	Edit pad (rev 1442)		sean	cv372	XVal Session 31	1	XVal Session 31-Typing - Text-1		2012-07-12 09:26:11.613000
	Edit pad (rev 1443)		sean	cv372	XVal Session 31	1	XVal Session 31-Typing - Text-1		2012-07-12 09:26:12.195000
	Edit pad (rev 1444)		Mark:	cv309	XVal Session 31	1	XVal Session 31-Typing - Text-1		2012-07-12 09:26:12.249000
	Edit pad (rev 1445)		sean	cv372	XVal Session 31	1	XVal Session 31-Typing - Text-1		2012-07-12 09:26:12.696000
	Edit pad (rev 1446)		Mark:	cv309	XVal Session 31	1	XVal Session 31-Typing - Text-1		2012-07-12 09:26:12.875000
	Edit pad (rev 1447)		sean	cv372	XVal Session 31	1	XVal Session 31-Typing - Text-1		2012-07-12 09:26:13.207000
	Edit pad (rev 1448)		Mark:	cv309	XVal Session 31	1	XVal Session 31-Typing - Text-1		2012-07-12 09:26:13.388000
	Edit pad (rev 1449)		sean	cv372	XVal Session 31	1	XVal Session 31-Typing - Text-1		2012-07-12 09:26:13.707000
	Edit pad (rev 1450)		sean	cv372	XVal Session 31	1	XVal Session 31-Typing - Text-1		2012-07-12 09:26:14.207000
	Edit pad (rev 1451)		sean	cv372	XVal Session 31	1	XVal Session 31-Typing - Text-1		2012-07-12 09:26:14.885000
	Edit pad (rev 1452)		Mark:	cv309	XVal Session 31	1	XVal Session 31-Typing - Text-1		2012-07-12 09:26:15.161000
	Edit pad (rev 1453)		sean	cv372	XVal Session 31	1	XVal Session 31-Typing - Text-1		2012-07-12 09:26:15.394000
	Edit pad (rev 1454)		sean	cv372	XVal Session 31	1	XVal Session 31-Typing - Text-1		2012-07-12 09:26:15.894000
	Edit pad (rev 1455)		Mark:	cv309	XVal Session 31	1	XVal Session 31-Typing - Text-1		2012-07-12 09:26:16.058000
	Edit pad (rev 1456)		Mark:	cv309	XVal Session 31	1	XVal Session 31-Typing - Text-1		2012-07-12 09:26:16.565000
	Edit pad (rev 1457)		Mark:	cv309	XVal Session 31	1	XVal Session 31-Typing - Text-1		2012-07-12 09:26:18.033000
	Edit pad (rev 1458)		Mark:	cv309	XVal Session 31	1	XVal Session 31-Typing - Text-1		2012-07-12 09:26:20.743000
	Edit pad (rev 1459)		Mark:	cv309	XVal Session 31	1	XVal Session 31-Typing - Text-1		2012-07-12 09:26:22.272000
	Edit pad (rev 1460)		Mark:	cv309	XVal Session 31	1	XVal Session 31-Typing - Text-1		2012-07-12 09:26:22.820000
	Edit pad (rev 1461)		Mark:	cv309	XVal Session 31	1	XVal Session 31-Typing - Text-1		2012-07-12 09:26:23.402000
	Edit pad (rev 1462)		sean	cv372	XVal Session 31	1	XVal Session 31-Typing - Text-1		2012-07-12 09:26:23.515000
	Edit pad (rev 1463)		sean	cv372	XVal Session 31	1	XVal Session 31-Typing - Text-1		2012-07-12 09:26:24.019000
	Edit pad (rev 1464)		Mark:	cv309	XVal Session 31	1	XVal Session 31-Typing - Text-1		2012-07-12 09:26:24.084000
	Edit pad (rev 1465)		sean	cv372	XVal Session 31	1	XVal Session 31-Typing - Text-1		2012-07-12 09:26:24.519000
	Edit pad (rev 1466)		sean	cv372	XVal Session 31	1	XVal Session 31-Typing - Text-1		2012-07-12 09:26:25.023000
	Edit pad (rev 1467)		Mark:	cv309	XVal Session 31	1	XVal Session 31-Typing - Text-1		2012-07-12 09:26:25.106000
	Edit pad (rev 1468)		Mark:	cv309	XVal Session 31	1	XVal Session 31-Typing - Text-1		2012-07-12 09:26:26.175000
	Edit pad (rev 1469)		Mark:	cv309	XVal Session 31	1	XVal Session 31-Typing - Text-1		2012-07-12 09:26:27.757000
	Edit pad (rev 1470)		Mark:	cv309	XVal Session 31	1	XVal Session 31-Typing - Text-1		2012-07-12 09:26:28.581000
	Edit pad (rev 1471)		sean	cv372	XVal Session 31	1	XVal Session 31-Typing - Text-1		2012-07-12 09:26:28.989000
	Edit pad (rev 1472)		Mark:	cv309	XVal Session 31	1	XVal Session 31-Typing - Text-1		2012-07-12 09:26:29.161000
	Edit pad (rev 1473)		sean	cv372	XVal Session 31	1	XVal Session 31-Typing - Text-1		2012-07-12 09:26:29.493000
	Edit pad (rev 1474)		Mark:	cv309	XVal Session 31	1	XVal Session 31-Typing - Text-1		2012-07-12 09:26:29.661000
	Edit pad (rev 1475)		sean	cv372	XVal Session 31	1	XVal Session 31-Typing - Text-1		2012-07-12 09:26:30.002000
	Edit pad (rev 1476)		Mark:	cv309	XVal Session 31	1	XVal Session 31-Typing - Text-1		2012-07-12 09:26:30.482000
	Edit pad (rev 1477)		sean	cv372	XVal Session 31	1	XVal Session 31-Typing - Text-1		2012-07-12 09:26:30.504000
	Edit pad (rev 1478)		Brady	cv405	XVal Session 31	1	XVal Session 31-Typing - Text-1		2012-07-12 09:26:30.875000
	Edit pad (rev 1479)		sean	cv372	XVal Session 31	1	XVal Session 31-Typing - Text-1		2012-07-12 09:26:31.002000
	Edit pad (rev 1480)		Brady	cv405	XVal Session 31	1	XVal Session 31-Typing - Text-1		2012-07-12 09:26:31.382000
	Edit pad (rev 1481)		sean	cv372	XVal Session 31	1	XVal Session 31-Typing - Text-1		2012-07-12 09:26:31.502000
	Edit pad (rev 1482)		sean	cv372	XVal Session 31	1	XVal Session 31-Typing - Text-1		2012-07-12 09:26:32.003000
	Edit pad (rev 1483)		sean	cv372	XVal Session 31	1	XVal Session 31-Typing - Text-1		2012-07-12 09:26:32.503000
	Edit pad (rev 1484)		sean	cv372	XVal Session 31	1	XVal Session 31-Typing - Text-1		2012-07-12 09:26:33.003000
	Edit pad (rev 1485)		Mark:	cv309	XVal Session 31	1	XVal Session 31-Typing - Text-1		2012-07-12 09:26:33.234000
	Edit pad (rev 1486)		sean	cv372	XVal Session 31	1	XVal Session 31-Typing - Text-1		2012-07-12 09:26:33.504000
	Edit pad (rev 1487)		Mark:	cv309	XVal Session 31	1	XVal Session 31-Typing - Text-1		2012-07-12 09:26:33.786000
	Edit pad (rev 1488)		sean	cv372	XVal Session 31	1	XVal Session 31-Typing - Text-1		2012-07-12 09:26:34.004000
	Edit pad (rev 1489)		Mark:	cv309	XVal Session 31	1	XVal Session 31-Typing - Text-1		2012-07-12 09:26:34.284000
	Edit pad (rev 1490)		sean	cv372	XVal Session 31	1	XVal Session 31-Typing - Text-1		2012-07-12 09:26:34.504000
	Edit pad (rev 1491)		Mark:	cv309	XVal Session 31	1	XVal Session 31-Typing - Text-1		2012-07-12 09:26:34.802000
	Edit pad (rev 1492)		sean	cv372	XVal Session 31	1	XVal Session 31-Typing - Text-1		2012-07-12 09:26:35.006000
	Edit pad (rev 1493)		Mark:	cv309	XVal Session 31	1	XVal Session 31-Typing - Text-1		2012-07-12 09:26:35.304000
	Edit pad (rev 1494)		sean	cv372	XVal Session 31	1	XVal Session 31-Typing - Text-1		2012-07-12 09:26:35.504000
	Edit pad (rev 1495)		Brady	cv405	XVal Session 31	1	XVal Session 31-Typing - Text-1		2012-07-12 09:26:35.748000
	Edit pad (rev 1496)		Mark:	cv309	XVal Session 31	1	XVal Session 31-Typing - Text-1		2012-07-12 09:26:35.800000
	Edit pad (rev 1497)		Mark:	cv309	XVal Session 31	1	XVal Session 31-Typing - Text-1		2012-07-12 09:26:36.300000
	Edit pad (rev 1498)		sean	cv372	XVal Session 31	1	XVal Session 31-Typing - Text-1		2012-07-12 09:26:36.479000
	Edit pad (rev 1499)		Brady	cv405	XVal Session 31	1	XVal Session 31-Typing - Text-1		2012-07-12 09:26:36.606000
	Edit pad (rev 1500)		Mark:	cv309	XVal Session 31	1	XVal Session 31-Typing - Text-1		2012-07-12 09:26:36.950000
	Edit pad (rev 1501)		sean	cv372	XVal Session 31	1	XVal Session 31-Typing - Text-1		2012-07-12 09:26:36.986000
	Edit pad (rev 1502)		Brady	cv405	XVal Session 31	1	XVal Session 31-Typing - Text-1		2012-07-12 09:26:37.124000
	Edit pad (rev 1503)		Mark:	cv309	XVal Session 31	1	XVal Session 31-Typing - Text-1		2012-07-12 09:26:37.456000
	Edit pad (rev 1504)		sean	cv372	XVal Session 31	1	XVal Session 31-Typing - Text-1		2012-07-12 09:26:37.494000
	Edit pad (rev 1505)		Brady	cv405	XVal Session 31	1	XVal Session 31-Typing - Text-1		2012-07-12 09:26:37.630000
	Edit pad (rev 1506)		Mark:	cv309	XVal Session 31	1	XVal Session 31-Typing - Text-1		2012-07-12 09:26:37.959000
	Edit pad (rev 1507)		sean	cv372	XVal Session 31	1	XVal Session 31-Typing - Text-1		2012-07-12 09:26:38.001000
	Edit pad (rev 1508)		Brady	cv405	XVal Session 31	1	XVal Session 31-Typing - Text-1		2012-07-12 09:26:38.131000
	Edit pad (rev 1509)		sean	cv372	XVal Session 31	1	XVal Session 31-Typing - Text-1		2012-07-12 09:26:38.508000
	Edit pad (rev 1510)		Mark:	cv309	XVal Session 31	1	XVal Session 31-Typing - Text-1		2012-07-12 09:26:38.940000
	Edit pad (rev 1511)		sean	cv372	XVal Session 31	1	XVal Session 31-Typing - Text-1		2012-07-12 09:26:39.019000
	Edit pad (rev 1512)		Brady	cv405	XVal Session 31	1	XVal Session 31-Typing - Text-1		2012-07-12 09:26:39.148000
	Edit pad (rev 1513)		Mark:	cv309	XVal Session 31	1	XVal Session 31-Typing - Text-1		2012-07-12 09:26:39.439000
	Edit pad (rev 1514)		sean	cv372	XVal Session 31	1	XVal Session 31-Typing - Text-1		2012-07-12 09:26:39.517000
	Edit pad (rev 1515)		Brady	cv405	XVal Session 31	1	XVal Session 31-Typing - Text-1		2012-07-12 09:26:39.665000
	Edit pad (rev 1516)		Mark:	cv309	XVal Session 31	1	XVal Session 31-Typing - Text-1		2012-07-12 09:26:39.943000
	Edit pad (rev 1517)		sean	cv372	XVal Session 31	1	XVal Session 31-Typing - Text-1		2012-07-12 09:26:40.018000
	Edit pad (rev 1518)		Brady	cv405	XVal Session 31	1	XVal Session 31-Typing - Text-1		2012-07-12 09:26:40.179000
	Edit pad (rev 1519)		Mark:	cv309	XVal Session 31	1	XVal Session 31-Typing - Text-1		2012-07-12 09:26:40.447000
	Edit pad (rev 1520)		sean	cv372	XVal Session 31	1	XVal Session 31-Typing - Text-1		2012-07-12 09:26:40.524000
	Edit pad (rev 1521)		Brady	cv405	XVal Session 31	1	XVal Session 31-Typing - Text-1		2012-07-12 09:26:40.678000
	Edit pad (rev 1522)		sean	cv372	XVal Session 31	1	XVal Session 31-Typing - Text-1		2012-07-12 09:26:41.034000
	Edit pad (rev 1523)		Brady	cv405	XVal Session 31	1	XVal Session 31-Typing - Text-1		2012-07-12 09:26:41.177000
	Edit pad (rev 1524)		sean	cv372	XVal Session 31	1	XVal Session 31-Typing - Text-1		2012-07-12 09:26:41.549000
	Edit pad (rev 1525)		sean	cv372	XVal Session 31	1	XVal Session 31-Typing - Text-1		2012-07-12 09:26:42.050000
	Edit pad (rev 1526)		Brady	cv405	XVal Session 31	1	XVal Session 31-Typing - Text-1		2012-07-12 09:26:42.134000
	Edit pad (rev 1527)		sean	cv372	XVal Session 31	1	XVal Session 31-Typing - Text-1		2012-07-12 09:26:42.550000
	Edit pad (rev 1528)		Brady	cv405	XVal Session 31	1	XVal Session 31-Typing - Text-1		2012-07-12 09:26:42.648000
	Edit pad (rev 1529)		Mark:	cv309	XVal Session 31	1	XVal Session 31-Typing - Text-1		2012-07-12 09:26:43.063000
	Edit pad (rev 1530)		sean	cv372	XVal Session 31	1	XVal Session 31-Typing - Text-1		2012-07-12 09:26:43.071000
	Edit pad (rev 1531)		Brady	cv405	XVal Session 31	1	XVal Session 31-Typing - Text-1		2012-07-12 09:26:43.147000
	Edit pad (rev 1532)		sean	cv372	XVal Session 31	1	XVal Session 31-Typing - Text-1		2012-07-12 09:26:43.582000
	Edit pad (rev 1533)		Brady	cv405	XVal Session 31	1	XVal Session 31-Typing - Text-1		2012-07-12 09:26:43.647000
	Edit pad (rev 1534)		Mark:	cv309	XVal Session 31	1	XVal Session 31-Typing - Text-1		2012-07-12 09:26:43.679000
	Edit pad (rev 1535)		sean	cv372	XVal Session 31	1	XVal Session 31-Typing - Text-1		2012-07-12 09:26:44.083000
	Edit pad (rev 1536)		Brady	cv405	XVal Session 31	1	XVal Session 31-Typing - Text-1		2012-07-12 09:26:44.190000
	Edit pad (rev 1537)		Mark:	cv309	XVal Session 31	1	XVal Session 31-Typing - Text-1		2012-07-12 09:26:44.193000
	Edit pad (rev 1538)		sean	cv372	XVal Session 31	1	XVal Session 31-Typing - Text-1		2012-07-12 09:26:44.581000
	Edit pad (rev 1539)		Mark:	cv309	XVal Session 31	1	XVal Session 31-Typing - Text-1		2012-07-12 09:26:44.689000
	Edit pad (rev 1540)		Brady	cv405	XVal Session 31	1	XVal Session 31-Typing - Text-1		2012-07-12 09:26:44.693000
19516	Load Instructions			cv147	XVal Session 31	1	XVal Session 31-Typing - Numbers-1	18.111.54.166	2012-07-12 09:26:45
19517	Load Instructions			cv148	XVal Session 31	1	XVal Session 31-Typing - Numbers-1	18.111.60.210	2012-07-12 09:26:45
19518	Load Instructions			cv145	XVal Session 31	1	XVal Session 31-Typing - Numbers-1	192.54.222.11	2012-07-12 09:26:45
19519	Load Instructions			cv146	XVal Session 31	1	XVal Session 31-Typing - Numbers-1	192.54.222.3	2012-07-12 09:26:45
	Edit pad (rev 1541)		sean	cv372	XVal Session 31	1	XVal Session 31-Typing - Text-1		2012-07-12 09:26:45.084000
	Edit pad (rev 1542)		Brady	cv405	XVal Session 31	1	XVal Session 31-Typing - Text-1		2012-07-12 09:26:45.203000
	Edit pad (rev 1543)		Mark:	cv309	XVal Session 31	1	XVal Session 31-Typing - Text-1		2012-07-12 09:26:45.362000
19522	Load Workspace			cv146	XVal Session 31	1	XVal Session 31-Typing - Numbers-1	192.54.222.3	2012-07-12 09:27:15
19523	Load Workspace			cv147	XVal Session 31	1	XVal Session 31-Typing - Numbers-1	18.111.54.166	2012-07-12 09:27:15
19525	Load Workspace			cv148	XVal Session 31	1	XVal Session 31-Typing - Numbers-1	18.111.60.210	2012-07-12 09:27:15
19526	Load Workspace			cv145	XVal Session 31	1	XVal Session 31-Typing - Numbers-1	192.54.222.11	2012-07-12 09:27:15
	Edit pad (rev 0)		sean	cv372	XVal Session 31	1	XVal Session 31-Typing - Numbers-1		2012-07-12 09:27:20.164000
	Edit pad (rev 1)		sean	cv372	XVal Session 31	1	XVal Session 31-Typing - Numbers-1		2012-07-12 09:27:20.675000
	Edit pad (rev 2)		Mark:	cv309	XVal Session 31	1	XVal Session 31-Typing - Numbers-1		2012-07-12 09:27:20.918000
	Edit pad (rev 3)		sean	cv372	XVal Session 31	1	XVal Session 31-Typing - Numbers-1		2012-07-12 09:27:21.175000
	Edit pad (rev 4)		Mark:	cv309	XVal Session 31	1	XVal Session 31-Typing - Numbers-1		2012-07-12 09:27:21.903000
	Edit pad (rev 5)		sean	cv372	XVal Session 31	1	XVal Session 31-Typing - Numbers-1		2012-07-12 09:27:22.312000
	Edit pad (rev 6)		Mark:	cv309	XVal Session 31	1	XVal Session 31-Typing - Numbers-1		2012-07-12 09:27:22.582000
	Edit pad (rev 7)		sean	cv372	XVal Session 31	1	XVal Session 31-Typing - Numbers-1		2012-07-12 09:27:22.816000
	Edit pad (rev 8)		Mark:	cv309	XVal Session 31	1	XVal Session 31-Typing - Numbers-1		2012-07-12 09:27:23.516000
	Edit pad (rev 9)		Mark:	cv309	XVal Session 31	1	XVal Session 31-Typing - Numbers-1		2012-07-12 09:27:24.419000
	Edit pad (rev 10)		Mark:	cv309	XVal Session 31	1	XVal Session 31-Typing - Numbers-1		2012-07-12 09:27:25.246000
	Edit pad (rev 11)		sean	cv372	XVal Session 31	1	XVal Session 31-Typing - Numbers-1		2012-07-12 09:27:25.601000
	Edit pad (rev 12)		sean	cv372	XVal Session 31	1	XVal Session 31-Typing - Numbers-1		2012-07-12 09:27:26.289000
	Edit pad (rev 13)		Mark:	cv309	XVal Session 31	1	XVal Session 31-Typing - Numbers-1		2012-07-12 09:27:26.651000
	Edit pad (rev 14)		sean	cv372	XVal Session 31	1	XVal Session 31-Typing - Numbers-1		2012-07-12 09:27:26.873000
	Edit pad (rev 15)		sean	cv372	XVal Session 31	1	XVal Session 31-Typing - Numbers-1		2012-07-12 09:27:27.561000
	Edit pad (rev 16)		Mark:	cv309	XVal Session 31	1	XVal Session 31-Typing - Numbers-1		2012-07-12 09:27:27.613000
	Edit pad (rev 17)		Mark:	cv309	XVal Session 31	1	XVal Session 31-Typing - Numbers-1		2012-07-12 09:27:28.112000
	Edit pad (rev 18)		sean	cv372	XVal Session 31	1	XVal Session 31-Typing - Numbers-1		2012-07-12 09:27:28.337000
	Edit pad (rev 19)		Mark:	cv309	XVal Session 31	1	XVal Session 31-Typing - Numbers-1		2012-07-12 09:27:28.617000
	Edit pad (rev 20)		sean	cv372	XVal Session 31	1	XVal Session 31-Typing - Numbers-1		2012-07-12 09:27:28.848000
	Edit pad (rev 21)		sean	cv372	XVal Session 31	1	XVal Session 31-Typing - Numbers-1		2012-07-12 09:27:29.345000
	Edit pad (rev 22)		Mark:	cv309	XVal Session 31	1	XVal Session 31-Typing - Numbers-1		2012-07-12 09:27:29.404000
	Edit pad (rev 23)		sean	cv372	XVal Session 31	1	XVal Session 31-Typing - Numbers-1		2012-07-12 09:27:29.850000
	Edit pad (rev 24)		Bob	cv404	XVal Session 31	1	XVal Session 31-Typing - Numbers-1		2012-07-12 09:27:29.950000
	Edit pad (rev 25)		sean	cv372	XVal Session 31	1	XVal Session 31-Typing - Numbers-1		2012-07-12 09:27:30.363000
	Edit pad (rev 26)		Mark:	cv309	XVal Session 31	1	XVal Session 31-Typing - Numbers-1		2012-07-12 09:27:30.791000
	Edit pad (rev 27)		sean	cv372	XVal Session 31	1	XVal Session 31-Typing - Numbers-1		2012-07-12 09:27:30.882000
	Edit pad (rev 28)		Mark:	cv309	XVal Session 31	1	XVal Session 31-Typing - Numbers-1		2012-07-12 09:27:31.284000
	Edit pad (rev 29)		sean	cv372	XVal Session 31	1	XVal Session 31-Typing - Numbers-1		2012-07-12 09:27:31.393000
	Edit pad (rev 30)		Mark:	cv309	XVal Session 31	1	XVal Session 31-Typing - Numbers-1		2012-07-12 09:27:31.793000
	Edit pad (rev 31)		Mark:	cv309	XVal Session 31	1	XVal Session 31-Typing - Numbers-1		2012-07-12 09:27:32.299000
	Edit pad (rev 32)		Mark:	cv309	XVal Session 31	1	XVal Session 31-Typing - Numbers-1		2012-07-12 09:27:32.959000
	Edit pad (rev 33)		sean	cv372	XVal Session 31	1	XVal Session 31-Typing - Numbers-1		2012-07-12 09:27:32.974000
	Edit pad (rev 34)		sean	cv372	XVal Session 31	1	XVal Session 31-Typing - Numbers-1		2012-07-12 09:27:33.488000
	Edit pad (rev 35)		sean	cv372	XVal Session 31	1	XVal Session 31-Typing - Numbers-1		2012-07-12 09:27:33.988000
	Edit pad (rev 36)		Mark:	cv309	XVal Session 31	1	XVal Session 31-Typing - Numbers-1		2012-07-12 09:27:34.232000
	Edit pad (rev 37)		sean	cv372	XVal Session 31	1	XVal Session 31-Typing - Numbers-1		2012-07-12 09:27:34.487000
	Edit pad (rev 38)		Mark:	cv309	XVal Session 31	1	XVal Session 31-Typing - Numbers-1		2012-07-12 09:27:34.736000
	Edit pad (rev 39)		sean	cv372	XVal Session 31	1	XVal Session 31-Typing - Numbers-1		2012-07-12 09:27:34.988000
	Edit pad (rev 40)		Mark:	cv309	XVal Session 31	1	XVal Session 31-Typing - Numbers-1		2012-07-12 09:27:35.244000
	Edit pad (rev 41)		sean	cv372	XVal Session 31	1	XVal Session 31-Typing - Numbers-1		2012-07-12 09:27:35.488000
	Edit pad (rev 42)		Mark:	cv309	XVal Session 31	1	XVal Session 31-Typing - Numbers-1		2012-07-12 09:27:35.982000
	Edit pad (rev 43)		sean	cv372	XVal Session 31	1	XVal Session 31-Typing - Numbers-1		2012-07-12 09:27:35.993000
	Edit pad (rev 44)		sean	cv372	XVal Session 31	1	XVal Session 31-Typing - Numbers-1		2012-07-12 09:27:36.494000
	Edit pad (rev 45)		sean	cv372	XVal Session 31	1	XVal Session 31-Typing - Numbers-1		2012-07-12 09:27:37.003000
	Edit pad (rev 46)		sean	cv372	XVal Session 31	1	XVal Session 31-Typing - Numbers-1		2012-07-12 09:27:37.503000
	Edit pad (rev 47)		Mark:	cv309	XVal Session 31	1	XVal Session 31-Typing - Numbers-1		2012-07-12 09:27:37.642000
	Edit pad (rev 48)		sean	cv372	XVal Session 31	1	XVal Session 31-Typing - Numbers-1		2012-07-12 09:27:38.003000
	Edit pad (rev 49)		Mark:	cv309	XVal Session 31	1	XVal Session 31-Typing - Numbers-1		2012-07-12 09:27:38.142000
	Edit pad (rev 50)		sean	cv372	XVal Session 31	1	XVal Session 31-Typing - Numbers-1		2012-07-12 09:27:38.503000
	Edit pad (rev 51)		Mark:	cv309	XVal Session 31	1	XVal Session 31-Typing - Numbers-1		2012-07-12 09:27:38.642000
	Edit pad (rev 52)		sean	cv372	XVal Session 31	1	XVal Session 31-Typing - Numbers-1		2012-07-12 09:27:39.003000
	Edit pad (rev 53)		Mark:	cv309	XVal Session 31	1	XVal Session 31-Typing - Numbers-1		2012-07-12 09:27:39.227000
	Edit pad (rev 54)		sean	cv372	XVal Session 31	1	XVal Session 31-Typing - Numbers-1		2012-07-12 09:27:39.505000
	Edit pad (rev 55)		Mark:	cv309	XVal Session 31	1	XVal Session 31-Typing - Numbers-1		2012-07-12 09:27:39.759000
	Edit pad (rev 56)		sean	cv372	XVal Session 31	1	XVal Session 31-Typing - Numbers-1		2012-07-12 09:27:40.004000
	Edit pad (rev 57)		Brady	cv405	XVal Session 31	1	XVal Session 31-Typing - Numbers-1		2012-07-12 09:27:40.128000
	Edit pad (rev 58)		sean	cv372	XVal Session 31	1	XVal Session 31-Typing - Numbers-1		2012-07-12 09:27:40.515000
	Edit pad (rev 59)		Mark:	cv309	XVal Session 31	1	XVal Session 31-Typing - Numbers-1		2012-07-12 09:27:40.728000
	Edit pad (rev 60)		Brady	cv405	XVal Session 31	1	XVal Session 31-Typing - Numbers-1		2012-07-12 09:27:40.761000
	Edit pad (rev 61)		sean	cv372	XVal Session 31	1	XVal Session 31-Typing - Numbers-1		2012-07-12 09:27:41.066000
	Edit pad (rev 62)		sean	cv372	XVal Session 31	1	XVal Session 31-Typing - Numbers-1		2012-07-12 09:27:41.519000
	Edit pad (rev 63)		Mark:	cv309	XVal Session 31	1	XVal Session 31-Typing - Numbers-1		2012-07-12 09:27:41.943000
	Edit pad (rev 64)		sean	cv372	XVal Session 31	1	XVal Session 31-Typing - Numbers-1		2012-07-12 09:27:42.019000
	Edit pad (rev 65)		Mark:	cv309	XVal Session 31	1	XVal Session 31-Typing - Numbers-1		2012-07-12 09:27:42.454000
	Edit pad (rev 66)		sean	cv372	XVal Session 31	1	XVal Session 31-Typing - Numbers-1		2012-07-12 09:27:42.519000
	Edit pad (rev 67)		sean	cv372	XVal Session 31	1	XVal Session 31-Typing - Numbers-1		2012-07-12 09:27:43.019000
	Edit pad (rev 68)		Mark:	cv309	XVal Session 31	1	XVal Session 31-Typing - Numbers-1		2012-07-12 09:27:43.266000
	Edit pad (rev 69)		sean	cv372	XVal Session 31	1	XVal Session 31-Typing - Numbers-1		2012-07-12 09:27:43.519000
	Chat	disaster	Bob	cv404	XVal Session 31	1	XVal Session 31-Typing - Numbers-1		2012-07-12 09:27:43.747000
	Edit pad (rev 70)		Mark:	cv309	XVal Session 31	1	XVal Session 31-Typing - Numbers-1		2012-07-12 09:27:43.780000
	Edit pad (rev 71)		Mark:	cv309	XVal Session 31	1	XVal Session 31-Typing - Numbers-1		2012-07-12 09:27:44.586000
	Edit pad (rev 72)		sean	cv372	XVal Session 31	1	XVal Session 31-Typing - Numbers-1		2012-07-12 09:27:44.756000
	Edit pad (rev 73)		Mark:	cv309	XVal Session 31	1	XVal Session 31-Typing - Numbers-1		2012-07-12 09:27:45.096000
	Edit pad (rev 74)		sean	cv372	XVal Session 31	1	XVal Session 31-Typing - Numbers-1		2012-07-12 09:27:45.267000
	Edit pad (rev 75)		Mark:	cv309	XVal Session 31	1	XVal Session 31-Typing - Numbers-1		2012-07-12 09:27:45.596000
	Edit pad (rev 76)		Mark:	cv309	XVal Session 31	1	XVal Session 31-Typing - Numbers-1		2012-07-12 09:27:46.109000
	Edit pad (rev 77)		Brady	cv405	XVal Session 31	1	XVal Session 31-Typing - Numbers-1		2012-07-12 09:27:46.851000
	Edit pad (rev 78)		Mark:	cv309	XVal Session 31	1	XVal Session 31-Typing - Numbers-1		2012-07-12 09:27:46.965000
	Edit pad (rev 79)		sean	cv372	XVal Session 31	1	XVal Session 31-Typing - Numbers-1		2012-07-12 09:27:47.105000
	Edit pad (rev 80)		Brady	cv405	XVal Session 31	1	XVal Session 31-Typing - Numbers-1		2012-07-12 09:27:47.350000
	Edit pad (rev 81)		Mark:	cv309	XVal Session 31	1	XVal Session 31-Typing - Numbers-1		2012-07-12 09:27:47.644000
	Edit pad (rev 82)		sean	cv372	XVal Session 31	1	XVal Session 31-Typing - Numbers-1		2012-07-12 09:27:48.031000
	Edit pad (rev 83)		Mark:	cv309	XVal Session 31	1	XVal Session 31-Typing - Numbers-1		2012-07-12 09:27:48.154000
	Edit pad (rev 84)		sean	cv372	XVal Session 31	1	XVal Session 31-Typing - Numbers-1		2012-07-12 09:27:48.541000
	Edit pad (rev 85)		Brady	cv405	XVal Session 31	1	XVal Session 31-Typing - Numbers-1		2012-07-12 09:27:48.631000
	Edit pad (rev 86)		sean	cv372	XVal Session 31	1	XVal Session 31-Typing - Numbers-1		2012-07-12 09:27:49.043000
	Edit pad (rev 87)		Brady	cv405	XVal Session 31	1	XVal Session 31-Typing - Numbers-1		2012-07-12 09:27:49.131000
	Edit pad (rev 88)		Mark:	cv309	XVal Session 31	1	XVal Session 31-Typing - Numbers-1		2012-07-12 09:27:49.197000
	Edit pad (rev 89)		sean	cv372	XVal Session 31	1	XVal Session 31-Typing - Numbers-1		2012-07-12 09:27:49.545000
	Edit pad (rev 90)		Mark:	cv309	XVal Session 31	1	XVal Session 31-Typing - Numbers-1		2012-07-12 09:27:49.709000
	Edit pad (rev 91)		Brady	cv405	XVal Session 31	1	XVal Session 31-Typing - Numbers-1		2012-07-12 09:27:49.722000
	Edit pad (rev 92)		sean	cv372	XVal Session 31	1	XVal Session 31-Typing - Numbers-1		2012-07-12 09:27:50.050000
	Edit pad (rev 93)		sean	cv372	XVal Session 31	1	XVal Session 31-Typing - Numbers-1		2012-07-12 09:27:51.143000
	Edit pad (rev 94)		Brady	cv405	XVal Session 31	1	XVal Session 31-Typing - Numbers-1		2012-07-12 09:27:51.190000
	Edit pad (rev 95)		Mark:	cv309	XVal Session 31	1	XVal Session 31-Typing - Numbers-1		2012-07-12 09:27:51.507000
	Edit pad (rev 96)		sean	cv372	XVal Session 31	1	XVal Session 31-Typing - Numbers-1		2012-07-12 09:27:51.642000
	Edit pad (rev 97)		sean	cv372	XVal Session 31	1	XVal Session 31-Typing - Numbers-1		2012-07-12 09:27:52.177000
	Edit pad (rev 98)		sean	cv372	XVal Session 31	1	XVal Session 31-Typing - Numbers-1		2012-07-12 09:27:53
	Edit pad (rev 99)		Mark:	cv309	XVal Session 31	1	XVal Session 31-Typing - Numbers-1		2012-07-12 09:27:53.099000
	Edit pad (rev 100)		sean	cv372	XVal Session 31	1	XVal Session 31-Typing - Numbers-1		2012-07-12 09:27:53.503000
	Edit pad (rev 101)		Mark:	cv309	XVal Session 31	1	XVal Session 31-Typing - Numbers-1		2012-07-12 09:27:53.785000
	Edit pad (rev 102)		sean	cv372	XVal Session 31	1	XVal Session 31-Typing - Numbers-1		2012-07-12 09:27:54.003000
	Edit pad (rev 103)		Mark:	cv309	XVal Session 31	1	XVal Session 31-Typing - Numbers-1		2012-07-12 09:27:54.299000
	Edit pad (rev 104)		Mark:	cv309	XVal Session 31	1	XVal Session 31-Typing - Numbers-1		2012-07-12 09:27:55.014000
	Edit pad (rev 105)		sean	cv372	XVal Session 31	1	XVal Session 31-Typing - Numbers-1		2012-07-12 09:27:55.091000
	Edit pad (rev 106)		Mark:	cv309	XVal Session 31	1	XVal Session 31-Typing - Numbers-1		2012-07-12 09:27:55.809000
	Edit pad (rev 107)		sean	cv372	XVal Session 31	1	XVal Session 31-Typing - Numbers-1		2012-07-12 09:27:56.145000
	Edit pad (rev 108)		Mark:	cv309	XVal Session 31	1	XVal Session 31-Typing - Numbers-1		2012-07-12 09:27:56.295000
	Edit pad (rev 109)		sean	cv372	XVal Session 31	1	XVal Session 31-Typing - Numbers-1		2012-07-12 09:27:56.683000
	Edit pad (rev 110)		sean	cv372	XVal Session 31	1	XVal Session 31-Typing - Numbers-1		2012-07-12 09:27:57.604000
	Edit pad (rev 111)		sean	cv372	XVal Session 31	1	XVal Session 31-Typing - Numbers-1		2012-07-12 09:27:58.238000
	Edit pad (rev 112)		Mark:	cv309	XVal Session 31	1	XVal Session 31-Typing - Numbers-1		2012-07-12 09:27:58.392000
	Edit pad (rev 113)		sean	cv372	XVal Session 31	1	XVal Session 31-Typing - Numbers-1		2012-07-12 09:27:58.707000
	Edit pad (rev 114)		Mark:	cv309	XVal Session 31	1	XVal Session 31-Typing - Numbers-1		2012-07-12 09:27:58.863000
	Edit pad (rev 115)		sean	cv372	XVal Session 31	1	XVal Session 31-Typing - Numbers-1		2012-07-12 09:27:59.206000
	Edit pad (rev 116)		Mark:	cv309	XVal Session 31	1	XVal Session 31-Typing - Numbers-1		2012-07-12 09:27:59.365000
	Edit pad (rev 117)		sean	cv372	XVal Session 31	1	XVal Session 31-Typing - Numbers-1		2012-07-12 09:27:59.707000
	Edit pad (rev 118)		Mark:	cv309	XVal Session 31	1	XVal Session 31-Typing - Numbers-1		2012-07-12 09:28:00.253000
	Edit pad (rev 119)		sean	cv372	XVal Session 31	1	XVal Session 31-Typing - Numbers-1		2012-07-12 09:28:00.332000
	Edit pad (rev 120)		Mark:	cv309	XVal Session 31	1	XVal Session 31-Typing - Numbers-1		2012-07-12 09:28:00.755000
	Edit pad (rev 121)		Brady	cv405	XVal Session 31	1	XVal Session 31-Typing - Numbers-1		2012-07-12 09:28:01.119000
	Edit pad (rev 122)		sean	cv372	XVal Session 31	1	XVal Session 31-Typing - Numbers-1		2012-07-12 09:28:01.275000
	Edit pad (rev 123)		sean	cv372	XVal Session 31	1	XVal Session 31-Typing - Numbers-1		2012-07-12 09:28:01.784000
	Edit pad (rev 124)		Mark:	cv309	XVal Session 31	1	XVal Session 31-Typing - Numbers-1		2012-07-12 09:28:02.106000
	Edit pad (rev 125)		sean	cv372	XVal Session 31	1	XVal Session 31-Typing - Numbers-1		2012-07-12 09:28:02.283000
	Edit pad (rev 126)		Mark:	cv309	XVal Session 31	1	XVal Session 31-Typing - Numbers-1		2012-07-12 09:28:02.598000
	Edit pad (rev 127)		sean	cv372	XVal Session 31	1	XVal Session 31-Typing - Numbers-1		2012-07-12 09:28:02.784000
	Edit pad (rev 128)		Mark:	cv309	XVal Session 31	1	XVal Session 31-Typing - Numbers-1		2012-07-12 09:28:03.102000
	Edit pad (rev 129)		sean	cv372	XVal Session 31	1	XVal Session 31-Typing - Numbers-1		2012-07-12 09:28:03.284000
	Edit pad (rev 130)		Mark:	cv309	XVal Session 31	1	XVal Session 31-Typing - Numbers-1		2012-07-12 09:28:03.611000
	Edit pad (rev 131)		sean	cv372	XVal Session 31	1	XVal Session 31-Typing - Numbers-1		2012-07-12 09:28:03.787000
	Edit pad (rev 132)		sean	cv372	XVal Session 31	1	XVal Session 31-Typing - Numbers-1		2012-07-12 09:28:04.291000
	Edit pad (rev 133)		Mark:	cv309	XVal Session 31	1	XVal Session 31-Typing - Numbers-1		2012-07-12 09:28:04.528000
	Edit pad (rev 134)		sean	cv372	XVal Session 31	1	XVal Session 31-Typing - Numbers-1		2012-07-12 09:28:04.802000
	Edit pad (rev 135)		sean	cv372	XVal Session 31	1	XVal Session 31-Typing - Numbers-1		2012-07-12 09:28:05.300000
	Edit pad (rev 136)		Mark:	cv309	XVal Session 31	1	XVal Session 31-Typing - Numbers-1		2012-07-12 09:28:05.388000
	Edit pad (rev 137)		sean	cv372	XVal Session 31	1	XVal Session 31-Typing - Numbers-1		2012-07-12 09:28:05.800000
	Edit pad (rev 138)		Mark:	cv309	XVal Session 31	1	XVal Session 31-Typing - Numbers-1		2012-07-12 09:28:06.403000
	Edit pad (rev 139)		Mark:	cv309	XVal Session 31	1	XVal Session 31-Typing - Numbers-1		2012-07-12 09:28:06.909000
	Edit pad (rev 140)		sean	cv372	XVal Session 31	1	XVal Session 31-Typing - Numbers-1		2012-07-12 09:28:06.927000
	Edit pad (rev 141)		Mark:	cv309	XVal Session 31	1	XVal Session 31-Typing - Numbers-1		2012-07-12 09:28:07.408000
	Edit pad (rev 142)		sean	cv372	XVal Session 31	1	XVal Session 31-Typing - Numbers-1		2012-07-12 09:28:07.440000
	Edit pad (rev 143)		sean	cv372	XVal Session 31	1	XVal Session 31-Typing - Numbers-1		2012-07-12 09:28:07.940000
	Edit pad (rev 144)		Mark:	cv309	XVal Session 31	1	XVal Session 31-Typing - Numbers-1		2012-07-12 09:28:08.433000
	Edit pad (rev 145)		sean	cv372	XVal Session 31	1	XVal Session 31-Typing - Numbers-1		2012-07-12 09:28:08.439000
	Edit pad (rev 146)		sean	cv372	XVal Session 31	1	XVal Session 31-Typing - Numbers-1		2012-07-12 09:28:08.940000
	Edit pad (rev 147)		sean	cv372	XVal Session 31	1	XVal Session 31-Typing - Numbers-1		2012-07-12 09:28:09.597000
	Edit pad (rev 148)		Mark:	cv309	XVal Session 31	1	XVal Session 31-Typing - Numbers-1		2012-07-12 09:28:09.746000
	Edit pad (rev 149)		sean	cv372	XVal Session 31	1	XVal Session 31-Typing - Numbers-1		2012-07-12 09:28:10.591000
	Edit pad (rev 150)		Mark:	cv309	XVal Session 31	1	XVal Session 31-Typing - Numbers-1		2012-07-12 09:28:10.796000
	Edit pad (rev 151)		sean	cv372	XVal Session 31	1	XVal Session 31-Typing - Numbers-1		2012-07-12 09:28:11.213000
	Edit pad (rev 152)		Mark:	cv309	XVal Session 31	1	XVal Session 31-Typing - Numbers-1		2012-07-12 09:28:11.310000
	Edit pad (rev 153)		sean	cv372	XVal Session 31	1	XVal Session 31-Typing - Numbers-1		2012-07-12 09:28:11.723000
	Edit pad (rev 154)		sean	cv372	XVal Session 31	1	XVal Session 31-Typing - Numbers-1		2012-07-12 09:28:12.227000
	Edit pad (rev 155)		sean	cv372	XVal Session 31	1	XVal Session 31-Typing - Numbers-1		2012-07-12 09:28:13.397000
	Edit pad (rev 156)		sean	cv372	XVal Session 31	1	XVal Session 31-Typing - Numbers-1		2012-07-12 09:28:13.899000
	Edit pad (rev 157)		sean	cv372	XVal Session 31	1	XVal Session 31-Typing - Numbers-1		2012-07-12 09:28:14.410000
	Edit pad (rev 158)		sean	cv372	XVal Session 31	1	XVal Session 31-Typing - Numbers-1		2012-07-12 09:28:14.910000
	Edit pad (rev 159)		sean	cv372	XVal Session 31	1	XVal Session 31-Typing - Numbers-1		2012-07-12 09:28:15.416000
	Edit pad (rev 160)		sean	cv372	XVal Session 31	1	XVal Session 31-Typing - Numbers-1		2012-07-12 09:28:15.924000
	Edit pad (rev 161)		sean	cv372	XVal Session 31	1	XVal Session 31-Typing - Numbers-1		2012-07-12 09:28:16.483000
	Edit pad (rev 162)		sean	cv372	XVal Session 31	1	XVal Session 31-Typing - Numbers-1		2012-07-12 09:28:16.924000
	Edit pad (rev 163)		sean	cv372	XVal Session 31	1	XVal Session 31-Typing - Numbers-1		2012-07-12 09:28:17.429000
	Edit pad (rev 164)		sean	cv372	XVal Session 31	1	XVal Session 31-Typing - Numbers-1		2012-07-12 09:28:17.925000
	Edit pad (rev 165)		Mark:	cv309	XVal Session 31	1	XVal Session 31-Typing - Numbers-1		2012-07-12 09:28:18.467000
	Edit pad (rev 166)		sean	cv372	XVal Session 31	1	XVal Session 31-Typing - Numbers-1		2012-07-12 09:28:18.498000
	Edit pad (rev 167)		sean	cv372	XVal Session 31	1	XVal Session 31-Typing - Numbers-1		2012-07-12 09:28:19.002000
	Edit pad (rev 168)		sean	cv372	XVal Session 31	1	XVal Session 31-Typing - Numbers-1		2012-07-12 09:28:19.566000
	Edit pad (rev 169)		sean	cv372	XVal Session 31	1	XVal Session 31-Typing - Numbers-1		2012-07-12 09:28:20.066000
	Edit pad (rev 170)		Mark:	cv309	XVal Session 31	1	XVal Session 31-Typing - Numbers-1		2012-07-12 09:28:20.569000
	Edit pad (rev 171)		sean	cv372	XVal Session 31	1	XVal Session 31-Typing - Numbers-1		2012-07-12 09:28:20.705000
	Edit pad (rev 172)		Mark:	cv309	XVal Session 31	1	XVal Session 31-Typing - Numbers-1		2012-07-12 09:28:21.081000
	Edit pad (rev 173)		sean	cv372	XVal Session 31	1	XVal Session 31-Typing - Numbers-1		2012-07-12 09:28:21.712000
	Edit pad (rev 174)		Mark:	cv309	XVal Session 31	1	XVal Session 31-Typing - Numbers-1		2012-07-12 09:28:21.848000
	Edit pad (rev 175)		Mark:	cv309	XVal Session 31	1	XVal Session 31-Typing - Numbers-1		2012-07-12 09:28:22.345000
	Edit pad (rev 176)		sean	cv372	XVal Session 31	1	XVal Session 31-Typing - Numbers-1		2012-07-12 09:28:22.429000
	Edit pad (rev 177)		sean	cv372	XVal Session 31	1	XVal Session 31-Typing - Numbers-1		2012-07-12 09:28:22.933000
	Edit pad (rev 178)		Mark:	cv309	XVal Session 31	1	XVal Session 31-Typing - Numbers-1		2012-07-12 09:28:23.026000
	Edit pad (rev 179)		sean	cv372	XVal Session 31	1	XVal Session 31-Typing - Numbers-1		2012-07-12 09:28:23.433000
	Edit pad (rev 180)		Mark:	cv309	XVal Session 31	1	XVal Session 31-Typing - Numbers-1		2012-07-12 09:28:23.741000
	Edit pad (rev 181)		sean	cv372	XVal Session 31	1	XVal Session 31-Typing - Numbers-1		2012-07-12 09:28:24.001000
	Edit pad (rev 182)		Mark:	cv309	XVal Session 31	1	XVal Session 31-Typing - Numbers-1		2012-07-12 09:28:24.244000
	Edit pad (rev 183)		sean	cv372	XVal Session 31	1	XVal Session 31-Typing - Numbers-1		2012-07-12 09:28:24.440000
	Edit pad (rev 184)		sean	cv372	XVal Session 31	1	XVal Session 31-Typing - Numbers-1		2012-07-12 09:28:24.944000
	Edit pad (rev 185)		Mark:	cv309	XVal Session 31	1	XVal Session 31-Typing - Numbers-1		2012-07-12 09:28:25.182000
	Edit pad (rev 186)		sean	cv372	XVal Session 31	1	XVal Session 31-Typing - Numbers-1		2012-07-12 09:28:25.456000
	Edit pad (rev 187)		Mark:	cv309	XVal Session 31	1	XVal Session 31-Typing - Numbers-1		2012-07-12 09:28:25.909000
	Edit pad (rev 188)		sean	cv372	XVal Session 31	1	XVal Session 31-Typing - Numbers-1		2012-07-12 09:28:25.959000
	Edit pad (rev 189)		sean	cv372	XVal Session 31	1	XVal Session 31-Typing - Numbers-1		2012-07-12 09:28:26.458000
	Edit pad (rev 190)		Mark:	cv309	XVal Session 31	1	XVal Session 31-Typing - Numbers-1		2012-07-12 09:28:27.231000
	Edit pad (rev 191)		sean	cv372	XVal Session 31	1	XVal Session 31-Typing - Numbers-1		2012-07-12 09:28:27.473000
	Edit pad (rev 192)		Mark:	cv309	XVal Session 31	1	XVal Session 31-Typing - Numbers-1		2012-07-12 09:28:27.882000
	Edit pad (rev 193)		sean	cv372	XVal Session 31	1	XVal Session 31-Typing - Numbers-1		2012-07-12 09:28:27.973000
	Edit pad (rev 194)		sean	cv372	XVal Session 31	1	XVal Session 31-Typing - Numbers-1		2012-07-12 09:28:28.477000
	Edit pad (rev 195)		sean	cv372	XVal Session 31	1	XVal Session 31-Typing - Numbers-1		2012-07-12 09:28:28.987000
	Edit pad (rev 196)		Mark:	cv309	XVal Session 31	1	XVal Session 31-Typing - Numbers-1		2012-07-12 09:28:29.328000
	Edit pad (rev 197)		sean	cv372	XVal Session 31	1	XVal Session 31-Typing - Numbers-1		2012-07-12 09:28:29.488000
	Edit pad (rev 198)		Mark:	cv309	XVal Session 31	1	XVal Session 31-Typing - Numbers-1		2012-07-12 09:28:30.120000
	Edit pad (rev 199)		sean	cv372	XVal Session 31	1	XVal Session 31-Typing - Numbers-1		2012-07-12 09:28:30.293000
	Edit pad (rev 200)		Mark:	cv309	XVal Session 31	1	XVal Session 31-Typing - Numbers-1		2012-07-12 09:28:30.626000
	Edit pad (rev 201)		Brady	cv405	XVal Session 31	1	XVal Session 31-Typing - Numbers-1		2012-07-12 09:28:30.750000
	Edit pad (rev 202)		sean	cv372	XVal Session 31	1	XVal Session 31-Typing - Numbers-1		2012-07-12 09:28:30.798000
	Edit pad (rev 203)		sean	cv372	XVal Session 31	1	XVal Session 31-Typing - Numbers-1		2012-07-12 09:28:31.298000
	Edit pad (rev 204)		Brady	cv405	XVal Session 31	1	XVal Session 31-Typing - Numbers-1		2012-07-12 09:28:31.501000
	Edit pad (rev 205)		Mark:	cv309	XVal Session 31	1	XVal Session 31-Typing - Numbers-1		2012-07-12 09:28:31.616000
	Edit pad (rev 206)		sean	cv372	XVal Session 31	1	XVal Session 31-Typing - Numbers-1		2012-07-12 09:28:31.801000
	Edit pad (rev 207)		Brady	cv405	XVal Session 31	1	XVal Session 31-Typing - Numbers-1		2012-07-12 09:28:32.005000
	Edit pad (rev 208)		sean	cv372	XVal Session 31	1	XVal Session 31-Typing - Numbers-1		2012-07-12 09:28:32.306000
	Edit pad (rev 209)		sean	cv372	XVal Session 31	1	XVal Session 31-Typing - Numbers-1		2012-07-12 09:28:32.813000
	Edit pad (rev 210)		sean	cv372	XVal Session 31	1	XVal Session 31-Typing - Numbers-1		2012-07-12 09:28:33.315000
	Edit pad (rev 211)		sean	cv372	XVal Session 31	1	XVal Session 31-Typing - Numbers-1		2012-07-12 09:28:33.815000
	Edit pad (rev 212)		Brady	cv405	XVal Session 31	1	XVal Session 31-Typing - Numbers-1		2012-07-12 09:28:34.030000
	Edit pad (rev 213)		sean	cv372	XVal Session 31	1	XVal Session 31-Typing - Numbers-1		2012-07-12 09:28:34.335000
	Edit pad (rev 214)		sean	cv372	XVal Session 31	1	XVal Session 31-Typing - Numbers-1		2012-07-12 09:28:34.847000
	Edit pad (rev 215)		Brady	cv405	XVal Session 31	1	XVal Session 31-Typing - Numbers-1		2012-07-12 09:28:35.764000
	Edit pad (rev 216)		sean	cv372	XVal Session 31	1	XVal Session 31-Typing - Numbers-1		2012-07-12 09:28:36.401000
	Edit pad (rev 217)		sean	cv372	XVal Session 31	1	XVal Session 31-Typing - Numbers-1		2012-07-12 09:28:36.909000
	Edit pad (rev 218)		Brady	cv405	XVal Session 31	1	XVal Session 31-Typing - Numbers-1		2012-07-12 09:28:37.159000
	Edit pad (rev 219)		Brady	cv405	XVal Session 31	1	XVal Session 31-Typing - Numbers-1		2012-07-12 09:28:37.663000
	Edit pad (rev 220)		sean	cv372	XVal Session 31	1	XVal Session 31-Typing - Numbers-1		2012-07-12 09:28:37.859000
	Edit pad (rev 221)		sean	cv372	XVal Session 31	1	XVal Session 31-Typing - Numbers-1		2012-07-12 09:28:38.363000
	Edit pad (rev 222)		sean	cv372	XVal Session 31	1	XVal Session 31-Typing - Numbers-1		2012-07-12 09:28:38.863000
	Edit pad (rev 223)		sean	cv372	XVal Session 31	1	XVal Session 31-Typing - Numbers-1		2012-07-12 09:28:39.363000
	Edit pad (rev 224)		sean	cv372	XVal Session 31	1	XVal Session 31-Typing - Numbers-1		2012-07-12 09:28:39.866000
	Edit pad (rev 225)		sean	cv372	XVal Session 31	1	XVal Session 31-Typing - Numbers-1		2012-07-12 09:28:40.496000
	Edit pad (rev 226)		Brady	cv405	XVal Session 31	1	XVal Session 31-Typing - Numbers-1		2012-07-12 09:28:41.051000
	Edit pad (rev 227)		Mark:	cv309	XVal Session 31	1	XVal Session 31-Typing - Numbers-1		2012-07-12 09:28:41.078000
	Edit pad (rev 228)		sean	cv372	XVal Session 31	1	XVal Session 31-Typing - Numbers-1		2012-07-12 09:28:41.181000
	Edit pad (rev 229)		Brady	cv405	XVal Session 31	1	XVal Session 31-Typing - Numbers-1		2012-07-12 09:28:41.554000
	Edit pad (rev 230)		sean	cv372	XVal Session 31	1	XVal Session 31-Typing - Numbers-1		2012-07-12 09:28:42.220000
	Edit pad (rev 231)		sean	cv372	XVal Session 31	1	XVal Session 31-Typing - Numbers-1		2012-07-12 09:28:42.725000
	Edit pad (rev 232)		Mark:	cv309	XVal Session 31	1	XVal Session 31-Typing - Numbers-1		2012-07-12 09:28:42.988000
	Edit pad (rev 233)		Brady	cv405	XVal Session 31	1	XVal Session 31-Typing - Numbers-1		2012-07-12 09:28:43.069000
	Edit pad (rev 234)		sean	cv372	XVal Session 31	1	XVal Session 31-Typing - Numbers-1		2012-07-12 09:28:43.222000
	Edit pad (rev 235)		Mark:	cv309	XVal Session 31	1	XVal Session 31-Typing - Numbers-1		2012-07-12 09:28:43.634000
	Edit pad (rev 236)		Brady	cv405	XVal Session 31	1	XVal Session 31-Typing - Numbers-1		2012-07-12 09:28:43.891000
	Edit pad (rev 237)		Mark:	cv309	XVal Session 31	1	XVal Session 31-Typing - Numbers-1		2012-07-12 09:28:44.182000
	Edit pad (rev 238)		Brady	cv405	XVal Session 31	1	XVal Session 31-Typing - Numbers-1		2012-07-12 09:28:44.400000
	Edit pad (rev 239)		sean	cv372	XVal Session 31	1	XVal Session 31-Typing - Numbers-1		2012-07-12 09:28:44.518000
	Edit pad (rev 240)		Mark:	cv309	XVal Session 31	1	XVal Session 31-Typing - Numbers-1		2012-07-12 09:28:44.876000
	Edit pad (rev 241)		Brady	cv405	XVal Session 31	1	XVal Session 31-Typing - Numbers-1		2012-07-12 09:28:44.900000
	Edit pad (rev 242)		sean	cv372	XVal Session 31	1	XVal Session 31-Typing - Numbers-1		2012-07-12 09:28:45.448000
	Edit pad (rev 243)		Mark:	cv309	XVal Session 31	1	XVal Session 31-Typing - Numbers-1		2012-07-12 09:28:45.718000
	Edit pad (rev 244)		sean	cv372	XVal Session 31	1	XVal Session 31-Typing - Numbers-1		2012-07-12 09:28:45.956000
	Edit pad (rev 245)		Mark:	cv309	XVal Session 31	1	XVal Session 31-Typing - Numbers-1		2012-07-12 09:28:46.437000
	Edit pad (rev 246)		sean	cv372	XVal Session 31	1	XVal Session 31-Typing - Numbers-1		2012-07-12 09:28:46.459000
	Edit pad (rev 247)		Mark:	cv309	XVal Session 31	1	XVal Session 31-Typing - Numbers-1		2012-07-12 09:28:46.941000
	Edit pad (rev 248)		sean	cv372	XVal Session 31	1	XVal Session 31-Typing - Numbers-1		2012-07-12 09:28:47.232000
	Edit pad (rev 249)		sean	cv372	XVal Session 31	1	XVal Session 31-Typing - Numbers-1		2012-07-12 09:28:47.789000
	Edit pad (rev 250)		Mark:	cv309	XVal Session 31	1	XVal Session 31-Typing - Numbers-1		2012-07-12 09:28:48.329000
	Edit pad (rev 251)		Mark:	cv309	XVal Session 31	1	XVal Session 31-Typing - Numbers-1		2012-07-12 09:28:48.866000
	Edit pad (rev 252)		sean	cv372	XVal Session 31	1	XVal Session 31-Typing - Numbers-1		2012-07-12 09:28:48.896000
	Edit pad (rev 253)		Mark:	cv309	XVal Session 31	1	XVal Session 31-Typing - Numbers-1		2012-07-12 09:28:49.376000
	Edit pad (rev 254)		sean	cv372	XVal Session 31	1	XVal Session 31-Typing - Numbers-1		2012-07-12 09:28:49.407000
	Edit pad (rev 255)		sean	cv372	XVal Session 31	1	XVal Session 31-Typing - Numbers-1		2012-07-12 09:28:49.910000
	Edit pad (rev 256)		Mark:	cv309	XVal Session 31	1	XVal Session 31-Typing - Numbers-1		2012-07-12 09:28:50.345000
	Edit pad (rev 257)		sean	cv372	XVal Session 31	1	XVal Session 31-Typing - Numbers-1		2012-07-12 09:28:50.685000
	Edit pad (rev 258)		sean	cv372	XVal Session 31	1	XVal Session 31-Typing - Numbers-1		2012-07-12 09:28:51.190000
	Edit pad (rev 259)		sean	cv372	XVal Session 31	1	XVal Session 31-Typing - Numbers-1		2012-07-12 09:28:51.691000
	Edit pad (rev 260)		sean	cv372	XVal Session 31	1	XVal Session 31-Typing - Numbers-1		2012-07-12 09:28:52.190000
	Edit pad (rev 261)		sean	cv372	XVal Session 31	1	XVal Session 31-Typing - Numbers-1		2012-07-12 09:28:52.690000
	Edit pad (rev 262)		sean	cv372	XVal Session 31	1	XVal Session 31-Typing - Numbers-1		2012-07-12 09:28:53.307000
	Edit pad (rev 263)		sean	cv372	XVal Session 31	1	XVal Session 31-Typing - Numbers-1		2012-07-12 09:28:53.815000
	Edit pad (rev 264)		sean	cv372	XVal Session 31	1	XVal Session 31-Typing - Numbers-1		2012-07-12 09:28:54.317000
	Edit pad (rev 265)		sean	cv372	XVal Session 31	1	XVal Session 31-Typing - Numbers-1		2012-07-12 09:28:54.815000
	Edit pad (rev 266)		sean	cv372	XVal Session 31	1	XVal Session 31-Typing - Numbers-1		2012-07-12 09:28:55.839000
	Edit pad (rev 267)		sean	cv372	XVal Session 31	1	XVal Session 31-Typing - Numbers-1		2012-07-12 09:28:57.048000
	Edit pad (rev 268)		sean	cv372	XVal Session 31	1	XVal Session 31-Typing - Numbers-1		2012-07-12 09:28:57.876000
	Edit pad (rev 269)		sean	cv372	XVal Session 31	1	XVal Session 31-Typing - Numbers-1		2012-07-12 09:28:58.752000
	Edit pad (rev 270)		sean	cv372	XVal Session 31	1	XVal Session 31-Typing - Numbers-1		2012-07-12 09:28:59.252000
	Edit pad (rev 271)		sean	cv372	XVal Session 31	1	XVal Session 31-Typing - Numbers-1		2012-07-12 09:28:59.752000
	Edit pad (rev 272)		sean	cv372	XVal Session 31	1	XVal Session 31-Typing - Numbers-1		2012-07-12 09:29:00.252000
	Edit pad (rev 273)		Mark:	cv309	XVal Session 31	1	XVal Session 31-Typing - Numbers-1		2012-07-12 09:29:01.199000
	Edit pad (rev 274)		sean	cv372	XVal Session 31	1	XVal Session 31-Typing - Numbers-1		2012-07-12 09:29:01.336000
	Edit pad (rev 275)		sean	cv372	XVal Session 31	1	XVal Session 31-Typing - Numbers-1		2012-07-12 09:29:01.848000
	Edit pad (rev 276)		sean	cv372	XVal Session 31	1	XVal Session 31-Typing - Numbers-1		2012-07-12 09:29:02.346000
	Edit pad (rev 277)		sean	cv372	XVal Session 31	1	XVal Session 31-Typing - Numbers-1		2012-07-12 09:29:02.852000
	Edit pad (rev 278)		sean	cv372	XVal Session 31	1	XVal Session 31-Typing - Numbers-1		2012-07-12 09:29:03.352000
	Edit pad (rev 279)		Mark:	cv309	XVal Session 31	1	XVal Session 31-Typing - Numbers-1		2012-07-12 09:29:03.596000
	Edit pad (rev 280)		sean	cv372	XVal Session 31	1	XVal Session 31-Typing - Numbers-1		2012-07-12 09:29:03.862000
	Edit pad (rev 281)		sean	cv372	XVal Session 31	1	XVal Session 31-Typing - Numbers-1		2012-07-12 09:29:04.363000
	Edit pad (rev 282)		Mark:	cv309	XVal Session 31	1	XVal Session 31-Typing - Numbers-1		2012-07-12 09:29:04.542000
	Edit pad (rev 283)		sean	cv372	XVal Session 31	1	XVal Session 31-Typing - Numbers-1		2012-07-12 09:29:04.862000
	Edit pad (rev 284)		Mark:	cv309	XVal Session 31	1	XVal Session 31-Typing - Numbers-1		2012-07-12 09:29:05.037000
	Edit pad (rev 285)		Mark:	cv309	XVal Session 31	1	XVal Session 31-Typing - Numbers-1		2012-07-12 09:29:05.539000
	Edit pad (rev 286)		sean	cv372	XVal Session 31	1	XVal Session 31-Typing - Numbers-1		2012-07-12 09:29:05.609000
	Edit pad (rev 287)		Mark:	cv309	XVal Session 31	1	XVal Session 31-Typing - Numbers-1		2012-07-12 09:29:06.272000
	Edit pad (rev 288)		sean	cv372	XVal Session 31	1	XVal Session 31-Typing - Numbers-1		2012-07-12 09:29:06.552000
	Edit pad (rev 289)		sean	cv372	XVal Session 31	1	XVal Session 31-Typing - Numbers-1		2012-07-12 09:29:07.051000
	Edit pad (rev 290)		sean	cv372	XVal Session 31	1	XVal Session 31-Typing - Numbers-1		2012-07-12 09:29:07.551000
	Edit pad (rev 291)		Mark:	cv309	XVal Session 31	1	XVal Session 31-Typing - Numbers-1		2012-07-12 09:29:07.782000
	Edit pad (rev 292)		sean	cv372	XVal Session 31	1	XVal Session 31-Typing - Numbers-1		2012-07-12 09:29:08.052000
	Edit pad (rev 293)		Mark:	cv309	XVal Session 31	1	XVal Session 31-Typing - Numbers-1		2012-07-12 09:29:08.427000
	Edit pad (rev 294)		sean	cv372	XVal Session 31	1	XVal Session 31-Typing - Numbers-1		2012-07-12 09:29:08.550000
	Edit pad (rev 295)		Mark:	cv309	XVal Session 31	1	XVal Session 31-Typing - Numbers-1		2012-07-12 09:29:08.927000
	Edit pad (rev 296)		sean	cv372	XVal Session 31	1	XVal Session 31-Typing - Numbers-1		2012-07-12 09:29:09.890000
	Edit pad (rev 297)		Mark:	cv309	XVal Session 31	1	XVal Session 31-Typing - Numbers-1		2012-07-12 09:29:10.023000
	Edit pad (rev 298)		sean	cv372	XVal Session 31	1	XVal Session 31-Typing - Numbers-1		2012-07-12 09:29:10.394000
	Edit pad (rev 299)		Mark:	cv309	XVal Session 31	1	XVal Session 31-Typing - Numbers-1		2012-07-12 09:29:10.544000
	Edit pad (rev 300)		sean	cv372	XVal Session 31	1	XVal Session 31-Typing - Numbers-1		2012-07-12 09:29:10.894000
	Edit pad (rev 301)		sean	cv372	XVal Session 31	1	XVal Session 31-Typing - Numbers-1		2012-07-12 09:29:11.394000
	Edit pad (rev 302)		sean	cv372	XVal Session 31	1	XVal Session 31-Typing - Numbers-1		2012-07-12 09:29:11.894000
	Edit pad (rev 303)		sean	cv372	XVal Session 31	1	XVal Session 31-Typing - Numbers-1		2012-07-12 09:29:12.394000
	Edit pad (rev 304)		sean	cv372	XVal Session 31	1	XVal Session 31-Typing - Numbers-1		2012-07-12 09:29:13.166000
	Edit pad (rev 305)		Mark:	cv309	XVal Session 31	1	XVal Session 31-Typing - Numbers-1		2012-07-12 09:29:13.266000
	Edit pad (rev 306)		sean	cv372	XVal Session 31	1	XVal Session 31-Typing - Numbers-1		2012-07-12 09:29:14.034000
	Edit pad (rev 307)		sean	cv372	XVal Session 31	1	XVal Session 31-Typing - Numbers-1		2012-07-12 09:29:14.707000
	Edit pad (rev 308)		sean	cv372	XVal Session 31	1	XVal Session 31-Typing - Numbers-1		2012-07-12 09:29:15.207000
	Edit pad (rev 309)		sean	cv372	XVal Session 31	1	XVal Session 31-Typing - Numbers-1		2012-07-12 09:29:15.968000
	Edit pad (rev 310)		sean	cv372	XVal Session 31	1	XVal Session 31-Typing - Numbers-1		2012-07-12 09:29:16.471000
	Edit pad (rev 311)		sean	cv372	XVal Session 31	1	XVal Session 31-Typing - Numbers-1		2012-07-12 09:29:16.970000
	Edit pad (rev 312)		Mark:	cv309	XVal Session 31	1	XVal Session 31-Typing - Numbers-1		2012-07-12 09:29:17.688000
	Edit pad (rev 313)		sean	cv372	XVal Session 31	1	XVal Session 31-Typing - Numbers-1		2012-07-12 09:29:17.872000
	Edit pad (rev 314)		Mark:	cv309	XVal Session 31	1	XVal Session 31-Typing - Numbers-1		2012-07-12 09:29:18.191000
	Edit pad (rev 315)		sean	cv372	XVal Session 31	1	XVal Session 31-Typing - Numbers-1		2012-07-12 09:29:18.399000
	Edit pad (rev 316)		sean	cv372	XVal Session 31	1	XVal Session 31-Typing - Numbers-1		2012-07-12 09:29:18.897000
	Edit pad (rev 317)		Mark:	cv309	XVal Session 31	1	XVal Session 31-Typing - Numbers-1		2012-07-12 09:29:19.126000
	Edit pad (rev 318)		sean	cv372	XVal Session 31	1	XVal Session 31-Typing - Numbers-1		2012-07-12 09:29:19.409000
	Edit pad (rev 319)		Mark:	cv309	XVal Session 31	1	XVal Session 31-Typing - Numbers-1		2012-07-12 09:29:19.628000
	Edit pad (rev 320)		sean	cv372	XVal Session 31	1	XVal Session 31-Typing - Numbers-1		2012-07-12 09:29:19.909000
	Edit pad (rev 321)		Mark:	cv309	XVal Session 31	1	XVal Session 31-Typing - Numbers-1		2012-07-12 09:29:20.127000
	Edit pad (rev 322)		Mark:	cv309	XVal Session 31	1	XVal Session 31-Typing - Numbers-1		2012-07-12 09:29:21.028000
	Edit pad (rev 323)		sean	cv372	XVal Session 31	1	XVal Session 31-Typing - Numbers-1		2012-07-12 09:29:21.701000
	Edit pad (rev 324)		Mark:	cv309	XVal Session 31	1	XVal Session 31-Typing - Numbers-1		2012-07-12 09:29:23.215000
	Edit pad (rev 325)		Mark:	cv309	XVal Session 31	1	XVal Session 31-Typing - Numbers-1		2012-07-12 09:29:23.724000
	Edit pad (rev 326)		sean	cv372	XVal Session 31	1	XVal Session 31-Typing - Numbers-1		2012-07-12 09:29:23.780000
	Edit pad (rev 327)		Mark:	cv309	XVal Session 31	1	XVal Session 31-Typing - Numbers-1		2012-07-12 09:29:24.224000
	Edit pad (rev 328)		Mark:	cv309	XVal Session 31	1	XVal Session 31-Typing - Numbers-1		2012-07-12 09:29:24.812000
	Edit pad (rev 329)		sean	cv372	XVal Session 31	1	XVal Session 31-Typing - Numbers-1		2012-07-12 09:29:25.481000
	Edit pad (rev 330)		Mark:	cv309	XVal Session 31	1	XVal Session 31-Typing - Numbers-1		2012-07-12 09:29:26.034000
	Edit pad (rev 331)		Mark:	cv309	XVal Session 31	1	XVal Session 31-Typing - Numbers-1		2012-07-12 09:29:26.572000
	Edit pad (rev 332)		Mark:	cv309	XVal Session 31	1	XVal Session 31-Typing - Numbers-1		2012-07-12 09:29:27.080000
	Edit pad (rev 333)		sean	cv372	XVal Session 31	1	XVal Session 31-Typing - Numbers-1		2012-07-12 09:29:27.447000
	Edit pad (rev 334)		Mark:	cv309	XVal Session 31	1	XVal Session 31-Typing - Numbers-1		2012-07-12 09:29:27.584000
	Edit pad (rev 335)		sean	cv372	XVal Session 31	1	XVal Session 31-Typing - Numbers-1		2012-07-12 09:29:27.956000
	Edit pad (rev 336)		Mark:	cv309	XVal Session 31	1	XVal Session 31-Typing - Numbers-1		2012-07-12 09:29:28.233000
	Edit pad (rev 337)		sean	cv372	XVal Session 31	1	XVal Session 31-Typing - Numbers-1		2012-07-12 09:29:28.456000
	Edit pad (rev 338)		Mark:	cv309	XVal Session 31	1	XVal Session 31-Typing - Numbers-1		2012-07-12 09:29:28.844000
	Edit pad (rev 339)		sean	cv372	XVal Session 31	1	XVal Session 31-Typing - Numbers-1		2012-07-12 09:29:28.955000
	Edit pad (rev 340)		sean	cv372	XVal Session 31	1	XVal Session 31-Typing - Numbers-1		2012-07-12 09:29:29.457000
	Edit pad (rev 341)		Mark:	cv309	XVal Session 31	1	XVal Session 31-Typing - Numbers-1		2012-07-12 09:29:29.826000
	Edit pad (rev 342)		sean	cv372	XVal Session 31	1	XVal Session 31-Typing - Numbers-1		2012-07-12 09:29:29.961000
	Edit pad (rev 343)		Mark:	cv309	XVal Session 31	1	XVal Session 31-Typing - Numbers-1		2012-07-12 09:29:30.487000
	Edit pad (rev 344)		Mark:	cv309	XVal Session 31	1	XVal Session 31-Typing - Numbers-1		2012-07-12 09:29:30.985000
	Edit pad (rev 345)		sean	cv372	XVal Session 31	1	XVal Session 31-Typing - Numbers-1		2012-07-12 09:29:31.245000
	Edit pad (rev 346)		Mark:	cv309	XVal Session 31	1	XVal Session 31-Typing - Numbers-1		2012-07-12 09:29:31.714000
	Edit pad (rev 347)		sean	cv372	XVal Session 31	1	XVal Session 31-Typing - Numbers-1		2012-07-12 09:29:31.754000
	Edit pad (rev 348)		sean	cv372	XVal Session 31	1	XVal Session 31-Typing - Numbers-1		2012-07-12 09:29:33.032000
	Edit pad (rev 349)		sean	cv372	XVal Session 31	1	XVal Session 31-Typing - Numbers-1		2012-07-12 09:29:34.034000
	Edit pad (rev 350)		sean	cv372	XVal Session 31	1	XVal Session 31-Typing - Numbers-1		2012-07-12 09:29:34.534000
	Edit pad (rev 351)		Mark:	cv309	XVal Session 31	1	XVal Session 31-Typing - Numbers-1		2012-07-12 09:29:34.753000
	Edit pad (rev 352)		sean	cv372	XVal Session 31	1	XVal Session 31-Typing - Numbers-1		2012-07-12 09:29:35.039000
	Edit pad (rev 353)		sean	cv372	XVal Session 31	1	XVal Session 31-Typing - Numbers-1		2012-07-12 09:29:35.550000
	Edit pad (rev 354)		sean	cv372	XVal Session 31	1	XVal Session 31-Typing - Numbers-1		2012-07-12 09:29:36.362000
	Edit pad (rev 355)		sean	cv372	XVal Session 31	1	XVal Session 31-Typing - Numbers-1		2012-07-12 09:29:36.863000
	Edit pad (rev 356)		Mark:	cv309	XVal Session 31	1	XVal Session 31-Typing - Numbers-1		2012-07-12 09:29:36.990000
	Edit pad (rev 357)		sean	cv372	XVal Session 31	1	XVal Session 31-Typing - Numbers-1		2012-07-12 09:29:37.362000
	Edit pad (rev 358)		Mark:	cv309	XVal Session 31	1	XVal Session 31-Typing - Numbers-1		2012-07-12 09:29:37.747000
	Edit pad (rev 359)		sean	cv372	XVal Session 31	1	XVal Session 31-Typing - Numbers-1		2012-07-12 09:29:37.861000
	Edit pad (rev 360)		Mark:	cv309	XVal Session 31	1	XVal Session 31-Typing - Numbers-1		2012-07-12 09:29:38.278000
	Edit pad (rev 361)		sean	cv372	XVal Session 31	1	XVal Session 31-Typing - Numbers-1		2012-07-12 09:29:38.363000
	Edit pad (rev 362)		Mark:	cv309	XVal Session 31	1	XVal Session 31-Typing - Numbers-1		2012-07-12 09:29:38.786000
	Edit pad (rev 363)		sean	cv372	XVal Session 31	1	XVal Session 31-Typing - Numbers-1		2012-07-12 09:29:38.861000
	Edit pad (rev 364)		sean	cv372	XVal Session 31	1	XVal Session 31-Typing - Numbers-1		2012-07-12 09:29:39.362000
	Edit pad (rev 365)		sean	cv372	XVal Session 31	1	XVal Session 31-Typing - Numbers-1		2012-07-12 09:29:39.863000
	Edit pad (rev 366)		sean	cv372	XVal Session 31	1	XVal Session 31-Typing - Numbers-1		2012-07-12 09:29:40.362000
	Edit pad (rev 367)		sean	cv372	XVal Session 31	1	XVal Session 31-Typing - Numbers-1		2012-07-12 09:29:40.862000
	Edit pad (rev 368)		Mark:	cv309	XVal Session 31	1	XVal Session 31-Typing - Numbers-1		2012-07-12 09:29:41.332000
	Edit pad (rev 369)		Brady	cv405	XVal Session 31	1	XVal Session 31-Typing - Numbers-1		2012-07-12 09:29:41.334000
	Edit pad (rev 370)		sean	cv372	XVal Session 31	1	XVal Session 31-Typing - Numbers-1		2012-07-12 09:29:41.361000
	Edit pad (rev 371)		sean	cv372	XVal Session 31	1	XVal Session 31-Typing - Numbers-1		2012-07-12 09:29:42.116000
	Edit pad (rev 372)		sean	cv372	XVal Session 31	1	XVal Session 31-Typing - Numbers-1		2012-07-12 09:29:42.651000
	Edit pad (rev 373)		sean	cv372	XVal Session 31	1	XVal Session 31-Typing - Numbers-1		2012-07-12 09:29:43.159000
	Edit pad (rev 374)		sean	cv372	XVal Session 31	1	XVal Session 31-Typing - Numbers-1		2012-07-12 09:29:43.660000
	Edit pad (rev 375)		Brady	cv405	XVal Session 31	1	XVal Session 31-Typing - Numbers-1		2012-07-12 09:29:43.937000
	Edit pad (rev 376)		Brady	cv405	XVal Session 31	1	XVal Session 31-Typing - Numbers-1		2012-07-12 09:29:44.600000
	Edit pad (rev 377)		sean	cv372	XVal Session 31	1	XVal Session 31-Typing - Numbers-1		2012-07-12 09:29:44.625000
	Edit pad (rev 378)		Mark:	cv309	XVal Session 31	1	XVal Session 31-Typing - Numbers-1		2012-07-12 09:29:44.987000
	Edit pad (rev 379)		Brady	cv405	XVal Session 31	1	XVal Session 31-Typing - Numbers-1		2012-07-12 09:29:45.099000
	Edit pad (rev 380)		sean	cv372	XVal Session 31	1	XVal Session 31-Typing - Numbers-1		2012-07-12 09:29:45.201000
	Edit pad (rev 381)		Mark:	cv309	XVal Session 31	1	XVal Session 31-Typing - Numbers-1		2012-07-12 09:29:45.490000
	Edit pad (rev 382)		Brady	cv405	XVal Session 31	1	XVal Session 31-Typing - Numbers-1		2012-07-12 09:29:45.599000
	Edit pad (rev 383)		sean	cv372	XVal Session 31	1	XVal Session 31-Typing - Numbers-1		2012-07-12 09:29:45.705000
	Edit pad (rev 384)		Mark:	cv309	XVal Session 31	1	XVal Session 31-Typing - Numbers-1		2012-07-12 09:29:45.993000
	Edit pad (rev 385)		Brady	cv405	XVal Session 31	1	XVal Session 31-Typing - Numbers-1		2012-07-12 09:29:46.284000
	Edit pad (rev 386)		sean	cv372	XVal Session 31	1	XVal Session 31-Typing - Numbers-1		2012-07-12 09:29:46.475000
	Edit pad (rev 387)		Mark:	cv309	XVal Session 31	1	XVal Session 31-Typing - Numbers-1		2012-07-12 09:29:46.489000
	Edit pad (rev 388)		Mark:	cv309	XVal Session 31	1	XVal Session 31-Typing - Numbers-1		2012-07-12 09:29:47.099000
	Edit pad (rev 389)		Brady	cv405	XVal Session 31	1	XVal Session 31-Typing - Numbers-1		2012-07-12 09:29:47.133000
	Edit pad (rev 390)		sean	cv372	XVal Session 31	1	XVal Session 31-Typing - Numbers-1		2012-07-12 09:29:47.185000
	Edit pad (rev 391)		Brady	cv405	XVal Session 31	1	XVal Session 31-Typing - Numbers-1		2012-07-12 09:29:47.648000
	Edit pad (rev 392)		sean	cv372	XVal Session 31	1	XVal Session 31-Typing - Numbers-1		2012-07-12 09:29:47.692000
	Edit pad (rev 393)		Mark:	cv309	XVal Session 31	1	XVal Session 31-Typing - Numbers-1		2012-07-12 09:29:48.023000
	Edit pad (rev 394)		sean	cv372	XVal Session 31	1	XVal Session 31-Typing - Numbers-1		2012-07-12 09:29:48.305000
	Edit pad (rev 395)		sean	cv372	XVal Session 31	1	XVal Session 31-Typing - Numbers-1		2012-07-12 09:29:48.815000
	Edit pad (rev 396)		Mark:	cv309	XVal Session 31	1	XVal Session 31-Typing - Numbers-1		2012-07-12 09:29:49.229000
	Edit pad (rev 397)		sean	cv372	XVal Session 31	1	XVal Session 31-Typing - Numbers-1		2012-07-12 09:29:49.316000
	Edit pad (rev 398)		sean	cv372	XVal Session 31	1	XVal Session 31-Typing - Numbers-1		2012-07-12 09:29:49.961000
	Edit pad (rev 399)		Brady	cv405	XVal Session 31	1	XVal Session 31-Typing - Numbers-1		2012-07-12 09:29:50.477000
[truncated: 1,620 more rows]
