# Supplementary material for: Dynamics of collective performance in collaboration networks
Source: PLoS One. 2018 Oct 10;13(10):e0204547. doi: 10.1371/journal.pone.0204547 (PMC6179230; doi:10.1371/journal.pone.0204547)
Supplement: S1 Dataset — (ZIP) [file pone.0204547.s001.zip › data/team-data/team-chat-logs/XVal Session 20 - Group 1 - LogFile.csv]

id	event	data	chat_name	subject	session	session_group	completed_task	ip_address	timestamp
14212	Entering waiting room			cv094	XVal Session 20			192.54.222.3	2012-07-11 10:09:05
14213	Entering waiting room			cv095	XVal Session 20			192.54.222.3	2012-07-11 10:09:05
14216	Entering waiting room			cv092	XVal Session 20			192.54.222.3	2012-07-11 10:09:13
14217	Entering waiting room			cv093	XVal Session 20			192.54.222.11	2012-07-11 10:09:14
14219	Setup participants				XVal Session 20				2012-07-11 10:09:39
14220	Setup tasks				XVal Session 20				2012-07-11 10:09:39
14221	Introduction	Starting in 25 seconds		cv095	XVal Session 20	1		192.54.222.3	2012-07-11 10:09:39
14222	Introduction	Starting in 25 seconds		cv094	XVal Session 20	1		192.54.222.3	2012-07-11 10:09:39
14223	Introduction	Starting in 25 seconds		cv093	XVal Session 20	1		192.54.222.11	2012-07-11 10:09:39
14224	Introduction	Starting in 24 seconds		cv092	XVal Session 20	1		192.54.222.3	2012-07-11 10:09:40
14232	Load Instructions			cv092	XVal Session 20	1	XVal Session 20-Introduction-1	192.54.222.3	2012-07-11 10:10:04
14233	Load Instructions			cv094	XVal Session 20	1	XVal Session 20-Introduction-1	192.54.222.3	2012-07-11 10:10:04
14234	Load Instructions			cv095	XVal Session 20	1	XVal Session 20-Introduction-1	192.54.222.3	2012-07-11 10:10:04
14235	Load Instructions			cv093	XVal Session 20	1	XVal Session 20-Introduction-1	192.54.222.11	2012-07-11 10:10:05
14246	Load Workspace			cv093	XVal Session 20	1	XVal Session 20-Introduction-1	192.54.222.11	2012-07-11 10:10:24
14247	Load Workspace			cv092	XVal Session 20	1	XVal Session 20-Introduction-1	192.54.222.3	2012-07-11 10:10:24
14248	Load Workspace			cv095	XVal Session 20	1	XVal Session 20-Introduction-1	192.54.222.3	2012-07-11 10:10:24
14249	Load Workspace			cv094	XVal Session 20	1	XVal Session 20-Introduction-1	192.54.222.3	2012-07-11 10:10:25
	Edit pad (rev 0)		Mark:	cv309	XVal Session 20	1	XVal Session 20-Introduction-1		2012-07-11 10:10:44.204000
	Edit pad (rev 1)		Mark:	cv309	XVal Session 20	1	XVal Session 20-Introduction-1		2012-07-11 10:10:45.146000
	Edit pad (rev 2)		Mark:	cv309	XVal Session 20	1	XVal Session 20-Introduction-1		2012-07-11 10:10:55.669000
	Edit pad (rev 3)		Mark:	cv309	XVal Session 20	1	XVal Session 20-Introduction-1		2012-07-11 10:10:56.177000
	Edit pad (rev 4)		Mark:	cv309	XVal Session 20	1	XVal Session 20-Introduction-1		2012-07-11 10:10:57.819000
	Edit pad (rev 5)		Xing	cv400	XVal Session 20	1	XVal Session 20-Introduction-1		2012-07-11 10:11:01.491000
	Edit pad (rev 6)		Xing	cv400	XVal Session 20	1	XVal Session 20-Introduction-1		2012-07-11 10:11:02.001000
	Edit pad (rev 7)		Xing	cv400	XVal Session 20	1	XVal Session 20-Introduction-1		2012-07-11 10:11:02.502000
	Edit pad (rev 8)		Xing	cv400	XVal Session 20	1	XVal Session 20-Introduction-1		2012-07-11 10:11:03.001000
	Edit pad (rev 9)		Xing	cv400	XVal Session 20	1	XVal Session 20-Introduction-1		2012-07-11 10:11:03.501000
	Edit pad (rev 10)		Xing	cv400	XVal Session 20	1	XVal Session 20-Introduction-1		2012-07-11 10:11:04.082000
	Edit pad (rev 11)		Xing	cv400	XVal Session 20	1	XVal Session 20-Introduction-1		2012-07-11 10:11:04.581000
	Edit pad (rev 12)		Xing	cv400	XVal Session 20	1	XVal Session 20-Introduction-1		2012-07-11 10:11:05.202000
	Edit pad (rev 13)		Xing	cv400	XVal Session 20	1	XVal Session 20-Introduction-1		2012-07-11 10:11:05.705000
	Edit pad (rev 14)		Xing	cv400	XVal Session 20	1	XVal Session 20-Introduction-1		2012-07-11 10:11:06.205000
	Edit pad (rev 15)		Xing	cv400	XVal Session 20	1	XVal Session 20-Introduction-1		2012-07-11 10:11:07.692000
	Edit pad (rev 16)		Xing	cv400	XVal Session 20	1	XVal Session 20-Introduction-1		2012-07-11 10:11:08.507000
	Edit pad (rev 17)		Xing	cv400	XVal Session 20	1	XVal Session 20-Introduction-1		2012-07-11 10:11:09.067000
	Edit pad (rev 18)		Xing	cv400	XVal Session 20	1	XVal Session 20-Introduction-1		2012-07-11 10:11:09.565000
	Edit pad (rev 19)		Xing	cv400	XVal Session 20	1	XVal Session 20-Introduction-1		2012-07-11 10:11:10.078000
	Edit pad (rev 20)		Xing	cv400	XVal Session 20	1	XVal Session 20-Introduction-1		2012-07-11 10:11:10.579000
	Edit pad (rev 21)		Mark:	cv309	XVal Session 20	1	XVal Session 20-Introduction-1		2012-07-11 10:11:22.010000
	Edit pad (rev 22)		Mark:	cv309	XVal Session 20	1	XVal Session 20-Introduction-1		2012-07-11 10:11:22.521000
	Edit pad (rev 23)		Mark:	cv309	XVal Session 20	1	XVal Session 20-Introduction-1		2012-07-11 10:11:23.141000
	Edit pad (rev 24)		Mark:	cv309	XVal Session 20	1	XVal Session 20-Introduction-1		2012-07-11 10:11:23.646000
	Edit pad (rev 25)		Mark:	cv309	XVal Session 20	1	XVal Session 20-Introduction-1		2012-07-11 10:11:24.146000
	Edit pad (rev 26)		Mark:	cv309	XVal Session 20	1	XVal Session 20-Introduction-1		2012-07-11 10:11:24.646000
	Edit pad (rev 27)		Mark:	cv309	XVal Session 20	1	XVal Session 20-Introduction-1		2012-07-11 10:11:25.146000
	Edit pad (rev 28)		Mark:	cv309	XVal Session 20	1	XVal Session 20-Introduction-1		2012-07-11 10:11:25.954000
	Edit pad (rev 29)		Mark:	cv309	XVal Session 20	1	XVal Session 20-Introduction-1		2012-07-11 10:11:26.921000
	Chat	hello, from stacy	Claudia	cv402	XVal Session 20	1	XVal Session 20-Introduction-1		2012-07-11 10:11:26.984000
	Edit pad (rev 30)		Mark:	cv309	XVal Session 20	1	XVal Session 20-Introduction-1		2012-07-11 10:11:27.428000
	Edit pad (rev 31)		Mark:	cv309	XVal Session 20	1	XVal Session 20-Introduction-1		2012-07-11 10:11:28.264000
	Edit pad (rev 32)		Mark:	cv309	XVal Session 20	1	XVal Session 20-Introduction-1		2012-07-11 10:11:28.771000
	Edit pad (rev 33)		Mark:	cv309	XVal Session 20	1	XVal Session 20-Introduction-1		2012-07-11 10:11:29.849000
	Edit pad (rev 34)		Mark:	cv309	XVal Session 20	1	XVal Session 20-Introduction-1		2012-07-11 10:11:30.349000
	Edit pad (rev 35)		Mark:	cv309	XVal Session 20	1	XVal Session 20-Introduction-1		2012-07-11 10:11:30.850000
	Edit pad (rev 36)		Mark:	cv309	XVal Session 20	1	XVal Session 20-Introduction-1		2012-07-11 10:11:31.349000
	Edit pad (rev 37)		Mark:	cv309	XVal Session 20	1	XVal Session 20-Introduction-1		2012-07-11 10:11:31.850000
	Edit pad (rev 38)		Mark:	cv309	XVal Session 20	1	XVal Session 20-Introduction-1		2012-07-11 10:11:32.853000
	Edit pad (rev 39)		Mark:	cv309	XVal Session 20	1	XVal Session 20-Introduction-1		2012-07-11 10:11:33.357000
	Edit pad (rev 40)		Mark:	cv309	XVal Session 20	1	XVal Session 20-Introduction-1		2012-07-11 10:11:33.865000
	Edit pad (rev 41)		Mark:	cv309	XVal Session 20	1	XVal Session 20-Introduction-1		2012-07-11 10:11:34.365000
	Chat	hello	greg	cv412	XVal Session 20	1	XVal Session 20-Introduction-1		2012-07-11 10:11:49.886000
14262	Load Instructions			cv095	XVal Session 20	1	XVal Session 20-Typing - Text-1	192.54.222.3	2012-07-11 10:11:54
14263	Load Instructions			cv094	XVal Session 20	1	XVal Session 20-Typing - Text-1	192.54.222.3	2012-07-11 10:11:54
14264	Load Instructions			cv093	XVal Session 20	1	XVal Session 20-Typing - Text-1	192.54.222.11	2012-07-11 10:11:54
14265	Load Instructions			cv092	XVal Session 20	1	XVal Session 20-Typing - Text-1	192.54.222.3	2012-07-11 10:11:54
14274	Load Workspace			cv092	XVal Session 20	1	XVal Session 20-Typing - Text-1	192.54.222.3	2012-07-11 10:12:34
14275	Load Workspace			cv095	XVal Session 20	1	XVal Session 20-Typing - Text-1	192.54.222.3	2012-07-11 10:12:34
14276	Load Workspace			cv094	XVal Session 20	1	XVal Session 20-Typing - Text-1	192.54.222.3	2012-07-11 10:12:34
14277	Load Workspace			cv093	XVal Session 20	1	XVal Session 20-Typing - Text-1	192.54.222.11	2012-07-11 10:12:34
	Edit pad (rev 0)		greg	cv412	XVal Session 20	1	XVal Session 20-Typing - Text-1		2012-07-11 10:12:42.327000
	Edit pad (rev 1)		greg	cv412	XVal Session 20	1	XVal Session 20-Typing - Text-1		2012-07-11 10:12:42.828000
	Edit pad (rev 2)		greg	cv412	XVal Session 20	1	XVal Session 20-Typing - Text-1		2012-07-11 10:12:43.774000
	Edit pad (rev 3)		greg	cv412	XVal Session 20	1	XVal Session 20-Typing - Text-1		2012-07-11 10:12:44.805000
	Edit pad (rev 4)		greg	cv412	XVal Session 20	1	XVal Session 20-Typing - Text-1		2012-07-11 10:12:45.312000
	Edit pad (rev 5)		greg	cv412	XVal Session 20	1	XVal Session 20-Typing - Text-1		2012-07-11 10:12:45.813000
	Edit pad (rev 6)		greg	cv412	XVal Session 20	1	XVal Session 20-Typing - Text-1		2012-07-11 10:12:46.314000
	Edit pad (rev 7)		greg	cv412	XVal Session 20	1	XVal Session 20-Typing - Text-1		2012-07-11 10:12:47.317000
	Edit pad (rev 8)		greg	cv412	XVal Session 20	1	XVal Session 20-Typing - Text-1		2012-07-11 10:12:47.858000
	Edit pad (rev 9)		greg	cv412	XVal Session 20	1	XVal Session 20-Typing - Text-1		2012-07-11 10:12:48.770000
	Edit pad (rev 10)		greg	cv412	XVal Session 20	1	XVal Session 20-Typing - Text-1		2012-07-11 10:12:50.492000
	Edit pad (rev 11)		greg	cv412	XVal Session 20	1	XVal Session 20-Typing - Text-1		2012-07-11 10:12:51.496000
	Edit pad (rev 12)		greg	cv412	XVal Session 20	1	XVal Session 20-Typing - Text-1		2012-07-11 10:12:52.129000
	Edit pad (rev 13)		greg	cv412	XVal Session 20	1	XVal Session 20-Typing - Text-1		2012-07-11 10:12:52.641000
	Edit pad (rev 14)		greg	cv412	XVal Session 20	1	XVal Session 20-Typing - Text-1		2012-07-11 10:12:53.141000
	Chat	i can take the second part	Claudia	cv402	XVal Session 20	1	XVal Session 20-Typing - Text-1		2012-07-11 10:12:54.112000
	Edit pad (rev 15)		greg	cv412	XVal Session 20	1	XVal Session 20-Typing - Text-1		2012-07-11 10:12:54.306000
	Edit pad (rev 16)		greg	cv412	XVal Session 20	1	XVal Session 20-Typing - Text-1		2012-07-11 10:12:54.814000
	Edit pad (rev 17)		greg	cv412	XVal Session 20	1	XVal Session 20-Typing - Text-1		2012-07-11 10:12:55.312000
	Edit pad (rev 18)		greg	cv412	XVal Session 20	1	XVal Session 20-Typing - Text-1		2012-07-11 10:12:55.813000
	Edit pad (rev 19)		greg	cv412	XVal Session 20	1	XVal Session 20-Typing - Text-1		2012-07-11 10:12:56.355000
	Edit pad (rev 20)		greg	cv412	XVal Session 20	1	XVal Session 20-Typing - Text-1		2012-07-11 10:12:56.894000
	Edit pad (rev 21)		Mark:	cv309	XVal Session 20	1	XVal Session 20-Typing - Text-1		2012-07-11 10:12:56.993000
	Edit pad (rev 22)		Xing	cv400	XVal Session 20	1	XVal Session 20-Typing - Text-1		2012-07-11 10:12:57.278000
	Edit pad (rev 23)		greg	cv412	XVal Session 20	1	XVal Session 20-Typing - Text-1		2012-07-11 10:12:57.405000
	Edit pad (rev 24)		Xing	cv400	XVal Session 20	1	XVal Session 20-Typing - Text-1		2012-07-11 10:12:57.797000
	Edit pad (rev 25)		greg	cv412	XVal Session 20	1	XVal Session 20-Typing - Text-1		2012-07-11 10:12:58.235000
	Edit pad (rev 26)		Xing	cv400	XVal Session 20	1	XVal Session 20-Typing - Text-1		2012-07-11 10:12:58.310000
	Edit pad (rev 27)		greg	cv412	XVal Session 20	1	XVal Session 20-Typing - Text-1		2012-07-11 10:12:58.735000
	Edit pad (rev 28)		Xing	cv400	XVal Session 20	1	XVal Session 20-Typing - Text-1		2012-07-11 10:12:58.811000
	Edit pad (rev 29)		greg	cv412	XVal Session 20	1	XVal Session 20-Typing - Text-1		2012-07-11 10:12:59.234000
	Edit pad (rev 30)		Xing	cv400	XVal Session 20	1	XVal Session 20-Typing - Text-1		2012-07-11 10:12:59.313000
	Edit pad (rev 31)		greg	cv412	XVal Session 20	1	XVal Session 20-Typing - Text-1		2012-07-11 10:12:59.735000
	Edit pad (rev 32)		Mark:	cv309	XVal Session 20	1	XVal Session 20-Typing - Text-1		2012-07-11 10:12:59.770000
	Edit pad (rev 33)		Xing	cv400	XVal Session 20	1	XVal Session 20-Typing - Text-1		2012-07-11 10:12:59.816000
	Edit pad (rev 34)		greg	cv412	XVal Session 20	1	XVal Session 20-Typing - Text-1		2012-07-11 10:13:00.235000
	Edit pad (rev 35)		Xing	cv400	XVal Session 20	1	XVal Session 20-Typing - Text-1		2012-07-11 10:13:00.314000
	Edit pad (rev 36)		Mark:	cv309	XVal Session 20	1	XVal Session 20-Typing - Text-1		2012-07-11 10:13:00.528000
	Edit pad (rev 37)		Xing	cv400	XVal Session 20	1	XVal Session 20-Typing - Text-1		2012-07-11 10:13:00.816000
	Edit pad (rev 38)		greg	cv412	XVal Session 20	1	XVal Session 20-Typing - Text-1		2012-07-11 10:13:00.857000
	Edit pad (rev 39)		Mark:	cv309	XVal Session 20	1	XVal Session 20-Typing - Text-1		2012-07-11 10:13:01.037000
	Edit pad (rev 40)		Xing	cv400	XVal Session 20	1	XVal Session 20-Typing - Text-1		2012-07-11 10:13:01.319000
	Edit pad (rev 41)		greg	cv412	XVal Session 20	1	XVal Session 20-Typing - Text-1		2012-07-11 10:13:01.358000
	Edit pad (rev 42)		Mark:	cv309	XVal Session 20	1	XVal Session 20-Typing - Text-1		2012-07-11 10:13:01.537000
	Edit pad (rev 43)		Xing	cv400	XVal Session 20	1	XVal Session 20-Typing - Text-1		2012-07-11 10:13:01.827000
	Edit pad (rev 44)		Mark:	cv309	XVal Session 20	1	XVal Session 20-Typing - Text-1		2012-07-11 10:13:02.037000
	Edit pad (rev 45)		greg	cv412	XVal Session 20	1	XVal Session 20-Typing - Text-1		2012-07-11 10:13:02.064000
	Edit pad (rev 46)		Mark:	cv309	XVal Session 20	1	XVal Session 20-Typing - Text-1		2012-07-11 10:13:02.536000
	Edit pad (rev 47)		greg	cv412	XVal Session 20	1	XVal Session 20-Typing - Text-1		2012-07-11 10:13:02.567000
	Edit pad (rev 48)		Xing	cv400	XVal Session 20	1	XVal Session 20-Typing - Text-1		2012-07-11 10:13:02.812000
	Edit pad (rev 49)		greg	cv412	XVal Session 20	1	XVal Session 20-Typing - Text-1		2012-07-11 10:13:03.078000
	Edit pad (rev 50)		Mark:	cv309	XVal Session 20	1	XVal Session 20-Typing - Text-1		2012-07-11 10:13:03.154000
	Edit pad (rev 51)		Xing	cv400	XVal Session 20	1	XVal Session 20-Typing - Text-1		2012-07-11 10:13:03.404000
	Edit pad (rev 52)		greg	cv412	XVal Session 20	1	XVal Session 20-Typing - Text-1		2012-07-11 10:13:03.578000
	Edit pad (rev 53)		Mark:	cv309	XVal Session 20	1	XVal Session 20-Typing - Text-1		2012-07-11 10:13:03.674000
	Edit pad (rev 54)		greg	cv412	XVal Session 20	1	XVal Session 20-Typing - Text-1		2012-07-11 10:13:04.078000
	Edit pad (rev 55)		Xing	cv400	XVal Session 20	1	XVal Session 20-Typing - Text-1		2012-07-11 10:13:04.597000
	Edit pad (rev 56)		Xing	cv400	XVal Session 20	1	XVal Session 20-Typing - Text-1		2012-07-11 10:13:05.095000
	Edit pad (rev 57)		Xing	cv400	XVal Session 20	1	XVal Session 20-Typing - Text-1		2012-07-11 10:13:05.874000
	Edit pad (rev 58)		greg	cv412	XVal Session 20	1	XVal Session 20-Typing - Text-1		2012-07-11 10:13:06.144000
	Edit pad (rev 59)		Xing	cv400	XVal Session 20	1	XVal Session 20-Typing - Text-1		2012-07-11 10:13:06.379000
	Edit pad (rev 60)		greg	cv412	XVal Session 20	1	XVal Session 20-Typing - Text-1		2012-07-11 10:13:06.656000
	Edit pad (rev 61)		Xing	cv400	XVal Session 20	1	XVal Session 20-Typing - Text-1		2012-07-11 10:13:06.894000
	Edit pad (rev 62)		greg	cv412	XVal Session 20	1	XVal Session 20-Typing - Text-1		2012-07-11 10:13:07.156000
	Edit pad (rev 63)		Xing	cv400	XVal Session 20	1	XVal Session 20-Typing - Text-1		2012-07-11 10:13:07.390000
	Edit pad (rev 64)		Xing	cv400	XVal Session 20	1	XVal Session 20-Typing - Text-1		2012-07-11 10:13:07.895000
	Edit pad (rev 65)		greg	cv412	XVal Session 20	1	XVal Session 20-Typing - Text-1		2012-07-11 10:13:08.356000
	Edit pad (rev 66)		Xing	cv400	XVal Session 20	1	XVal Session 20-Typing - Text-1		2012-07-11 10:13:08.407000
	Edit pad (rev 67)		greg	cv412	XVal Session 20	1	XVal Session 20-Typing - Text-1		2012-07-11 10:13:08.859000
	Edit pad (rev 68)		Xing	cv400	XVal Session 20	1	XVal Session 20-Typing - Text-1		2012-07-11 10:13:08.907000
	Edit pad (rev 69)		Xing	cv400	XVal Session 20	1	XVal Session 20-Typing - Text-1		2012-07-11 10:13:10.275000
	Edit pad (rev 70)		Mark:	cv309	XVal Session 20	1	XVal Session 20-Typing - Text-1		2012-07-11 10:13:10.362000
	Edit pad (rev 71)		Xing	cv400	XVal Session 20	1	XVal Session 20-Typing - Text-1		2012-07-11 10:13:10.783000
	Edit pad (rev 72)		Mark:	cv309	XVal Session 20	1	XVal Session 20-Typing - Text-1		2012-07-11 10:13:10.886000
	Edit pad (rev 73)		Xing	cv400	XVal Session 20	1	XVal Session 20-Typing - Text-1		2012-07-11 10:13:11.280000
	Edit pad (rev 74)		Mark:	cv309	XVal Session 20	1	XVal Session 20-Typing - Text-1		2012-07-11 10:13:11.409000
	Edit pad (rev 75)		Xing	cv400	XVal Session 20	1	XVal Session 20-Typing - Text-1		2012-07-11 10:13:11.785000
	Edit pad (rev 76)		Mark:	cv309	XVal Session 20	1	XVal Session 20-Typing - Text-1		2012-07-11 10:13:11.895000
	Edit pad (rev 77)		Xing	cv400	XVal Session 20	1	XVal Session 20-Typing - Text-1		2012-07-11 10:13:12.283000
	Edit pad (rev 78)		Mark:	cv309	XVal Session 20	1	XVal Session 20-Typing - Text-1		2012-07-11 10:13:12.395000
	Edit pad (rev 79)		Xing	cv400	XVal Session 20	1	XVal Session 20-Typing - Text-1		2012-07-11 10:13:12.783000
	Edit pad (rev 80)		Xing	cv400	XVal Session 20	1	XVal Session 20-Typing - Text-1		2012-07-11 10:13:13.283000
	Edit pad (rev 81)		Mark:	cv309	XVal Session 20	1	XVal Session 20-Typing - Text-1		2012-07-11 10:13:13.385000
	Edit pad (rev 82)		Mark:	cv309	XVal Session 20	1	XVal Session 20-Typing - Text-1		2012-07-11 10:13:13.896000
	Edit pad (rev 83)		Xing	cv400	XVal Session 20	1	XVal Session 20-Typing - Text-1		2012-07-11 10:13:14.113000
	Edit pad (rev 84)		Mark:	cv309	XVal Session 20	1	XVal Session 20-Typing - Text-1		2012-07-11 10:13:14.610000
	Edit pad (rev 85)		Xing	cv400	XVal Session 20	1	XVal Session 20-Typing - Text-1		2012-07-11 10:13:14.615000
	Edit pad (rev 86)		Mark:	cv309	XVal Session 20	1	XVal Session 20-Typing - Text-1		2012-07-11 10:13:15.115000
	Edit pad (rev 87)		Xing	cv400	XVal Session 20	1	XVal Session 20-Typing - Text-1		2012-07-11 10:13:15.127000
	Edit pad (rev 88)		Mark:	cv309	XVal Session 20	1	XVal Session 20-Typing - Text-1		2012-07-11 10:13:15.614000
	Edit pad (rev 89)		Xing	cv400	XVal Session 20	1	XVal Session 20-Typing - Text-1		2012-07-11 10:13:15.626000
	Edit pad (rev 90)		Xing	cv400	XVal Session 20	1	XVal Session 20-Typing - Text-1		2012-07-11 10:13:16.129000
	Edit pad (rev 91)		Mark:	cv309	XVal Session 20	1	XVal Session 20-Typing - Text-1		2012-07-11 10:13:16.203000
	Edit pad (rev 92)		Xing	cv400	XVal Session 20	1	XVal Session 20-Typing - Text-1		2012-07-11 10:13:16.625000
	Edit pad (rev 93)		Mark:	cv309	XVal Session 20	1	XVal Session 20-Typing - Text-1		2012-07-11 10:13:16.709000
	Edit pad (rev 94)		Xing	cv400	XVal Session 20	1	XVal Session 20-Typing - Text-1		2012-07-11 10:13:17.130000
	Edit pad (rev 95)		Mark:	cv309	XVal Session 20	1	XVal Session 20-Typing - Text-1		2012-07-11 10:13:17.501000
	Edit pad (rev 96)		Xing	cv400	XVal Session 20	1	XVal Session 20-Typing - Text-1		2012-07-11 10:13:17.635000
	Edit pad (rev 97)		Xing	cv400	XVal Session 20	1	XVal Session 20-Typing - Text-1		2012-07-11 10:13:18.142000
	Edit pad (rev 98)		greg	cv412	XVal Session 20	1	XVal Session 20-Typing - Text-1		2012-07-11 10:13:18.177000
	Edit pad (rev 99)		Xing	cv400	XVal Session 20	1	XVal Session 20-Typing - Text-1		2012-07-11 10:13:18.641000
	Edit pad (rev 100)		greg	cv412	XVal Session 20	1	XVal Session 20-Typing - Text-1		2012-07-11 10:13:18.726000
	Edit pad (rev 101)		Xing	cv400	XVal Session 20	1	XVal Session 20-Typing - Text-1		2012-07-11 10:13:19.141000
	Edit pad (rev 102)		Mark:	cv309	XVal Session 20	1	XVal Session 20-Typing - Text-1		2012-07-11 10:13:19.241000
	Edit pad (rev 103)		greg	cv412	XVal Session 20	1	XVal Session 20-Typing - Text-1		2012-07-11 10:13:19.505000
	Edit pad (rev 104)		Xing	cv400	XVal Session 20	1	XVal Session 20-Typing - Text-1		2012-07-11 10:13:19.639000
	Edit pad (rev 105)		Mark:	cv309	XVal Session 20	1	XVal Session 20-Typing - Text-1		2012-07-11 10:13:19.932000
	Edit pad (rev 106)		Xing	cv400	XVal Session 20	1	XVal Session 20-Typing - Text-1		2012-07-11 10:13:20.142000
	Edit pad (rev 107)		greg	cv412	XVal Session 20	1	XVal Session 20-Typing - Text-1		2012-07-11 10:13:20.174000
	Edit pad (rev 108)		Xing	cv400	XVal Session 20	1	XVal Session 20-Typing - Text-1		2012-07-11 10:13:20.640000
	Edit pad (rev 109)		greg	cv412	XVal Session 20	1	XVal Session 20-Typing - Text-1		2012-07-11 10:13:20.698000
	Edit pad (rev 110)		Mark:	cv309	XVal Session 20	1	XVal Session 20-Typing - Text-1		2012-07-11 10:13:20.699000
	Edit pad (rev 111)		greg	cv412	XVal Session 20	1	XVal Session 20-Typing - Text-1		2012-07-11 10:13:21.202000
	Edit pad (rev 112)		Mark:	cv309	XVal Session 20	1	XVal Session 20-Typing - Text-1		2012-07-11 10:13:21.209000
	Edit pad (rev 113)		greg	cv412	XVal Session 20	1	XVal Session 20-Typing - Text-1		2012-07-11 10:13:21.703000
	Edit pad (rev 114)		Mark:	cv309	XVal Session 20	1	XVal Session 20-Typing - Text-1		2012-07-11 10:13:21.709000
	Edit pad (rev 115)		Mark:	cv309	XVal Session 20	1	XVal Session 20-Typing - Text-1		2012-07-11 10:13:22.208000
	Edit pad (rev 116)		greg	cv412	XVal Session 20	1	XVal Session 20-Typing - Text-1		2012-07-11 10:13:22.383000
	Edit pad (rev 117)		Xing	cv400	XVal Session 20	1	XVal Session 20-Typing - Text-1		2012-07-11 10:13:22.386000
	Edit pad (rev 118)		Mark:	cv309	XVal Session 20	1	XVal Session 20-Typing - Text-1		2012-07-11 10:13:22.709000
	Edit pad (rev 119)		greg	cv412	XVal Session 20	1	XVal Session 20-Typing - Text-1		2012-07-11 10:13:22.891000
	Edit pad (rev 120)		Xing	cv400	XVal Session 20	1	XVal Session 20-Typing - Text-1		2012-07-11 10:13:23.122000
	Edit pad (rev 121)		greg	cv412	XVal Session 20	1	XVal Session 20-Typing - Text-1		2012-07-11 10:13:23.390000
	Edit pad (rev 122)		Xing	cv400	XVal Session 20	1	XVal Session 20-Typing - Text-1		2012-07-11 10:13:23.628000
	Edit pad (rev 123)		greg	cv412	XVal Session 20	1	XVal Session 20-Typing - Text-1		2012-07-11 10:13:23.892000
	Edit pad (rev 124)		Xing	cv400	XVal Session 20	1	XVal Session 20-Typing - Text-1		2012-07-11 10:13:24.128000
	Edit pad (rev 125)		greg	cv412	XVal Session 20	1	XVal Session 20-Typing - Text-1		2012-07-11 10:13:24.391000
	Edit pad (rev 126)		Xing	cv400	XVal Session 20	1	XVal Session 20-Typing - Text-1		2012-07-11 10:13:24.629000
	Edit pad (rev 127)		greg	cv412	XVal Session 20	1	XVal Session 20-Typing - Text-1		2012-07-11 10:13:24.891000
	Edit pad (rev 128)		Xing	cv400	XVal Session 20	1	XVal Session 20-Typing - Text-1		2012-07-11 10:13:25.361000
	Edit pad (rev 129)		greg	cv412	XVal Session 20	1	XVal Session 20-Typing - Text-1		2012-07-11 10:13:25.399000
	Edit pad (rev 130)		Mark:	cv309	XVal Session 20	1	XVal Session 20-Typing - Text-1		2012-07-11 10:13:25.618000
	Edit pad (rev 131)		Xing	cv400	XVal Session 20	1	XVal Session 20-Typing - Text-1		2012-07-11 10:13:25.862000
	Edit pad (rev 132)		greg	cv412	XVal Session 20	1	XVal Session 20-Typing - Text-1		2012-07-11 10:13:25.921000
	Edit pad (rev 133)		Mark:	cv309	XVal Session 20	1	XVal Session 20-Typing - Text-1		2012-07-11 10:13:26.117000
	Edit pad (rev 134)		Xing	cv400	XVal Session 20	1	XVal Session 20-Typing - Text-1		2012-07-11 10:13:26.358000
	Edit pad (rev 135)		greg	cv412	XVal Session 20	1	XVal Session 20-Typing - Text-1		2012-07-11 10:13:26.422000
	Edit pad (rev 136)		Mark:	cv309	XVal Session 20	1	XVal Session 20-Typing - Text-1		2012-07-11 10:13:26.631000
	Edit pad (rev 137)		greg	cv412	XVal Session 20	1	XVal Session 20-Typing - Text-1		2012-07-11 10:13:26.924000
	Edit pad (rev 138)		Xing	cv400	XVal Session 20	1	XVal Session 20-Typing - Text-1		2012-07-11 10:13:26.969000
	Edit pad (rev 139)		greg	cv412	XVal Session 20	1	XVal Session 20-Typing - Text-1		2012-07-11 10:13:27.458000
	Edit pad (rev 140)		Xing	cv400	XVal Session 20	1	XVal Session 20-Typing - Text-1		2012-07-11 10:13:27.469000
	Edit pad (rev 141)		Xing	cv400	XVal Session 20	1	XVal Session 20-Typing - Text-1		2012-07-11 10:13:27.973000
	Edit pad (rev 142)		Xing	cv400	XVal Session 20	1	XVal Session 20-Typing - Text-1		2012-07-11 10:13:28.474000
	Edit pad (rev 143)		Xing	cv400	XVal Session 20	1	XVal Session 20-Typing - Text-1		2012-07-11 10:13:28.968000
	Chat	okay nvm i have the third part	Claudia	cv402	XVal Session 20	1	XVal Session 20-Typing - Text-1		2012-07-11 10:13:29.190000
	Edit pad (rev 144)		Mark:	cv309	XVal Session 20	1	XVal Session 20-Typing - Text-1		2012-07-11 10:13:29.305000
	Edit pad (rev 145)		greg	cv412	XVal Session 20	1	XVal Session 20-Typing - Text-1		2012-07-11 10:13:29.318000
	Edit pad (rev 146)		Xing	cv400	XVal Session 20	1	XVal Session 20-Typing - Text-1		2012-07-11 10:13:29.469000
	Edit pad (rev 147)		Mark:	cv309	XVal Session 20	1	XVal Session 20-Typing - Text-1		2012-07-11 10:13:29.818000
	Edit pad (rev 148)		Xing	cv400	XVal Session 20	1	XVal Session 20-Typing - Text-1		2012-07-11 10:13:29.969000
	Edit pad (rev 149)		Mark:	cv309	XVal Session 20	1	XVal Session 20-Typing - Text-1		2012-07-11 10:13:30.318000
	Edit pad (rev 150)		greg	cv412	XVal Session 20	1	XVal Session 20-Typing - Text-1		2012-07-11 10:13:30.328000
	Edit pad (rev 151)		Xing	cv400	XVal Session 20	1	XVal Session 20-Typing - Text-1		2012-07-11 10:13:30.786000
	Edit pad (rev 152)		greg	cv412	XVal Session 20	1	XVal Session 20-Typing - Text-1		2012-07-11 10:13:30.826000
	Edit pad (rev 153)		Mark:	cv309	XVal Session 20	1	XVal Session 20-Typing - Text-1		2012-07-11 10:13:30.831000
	Edit pad (rev 154)		Xing	cv400	XVal Session 20	1	XVal Session 20-Typing - Text-1		2012-07-11 10:13:31.292000
	Edit pad (rev 155)		greg	cv412	XVal Session 20	1	XVal Session 20-Typing - Text-1		2012-07-11 10:13:31.329000
	Edit pad (rev 156)		Mark:	cv309	XVal Session 20	1	XVal Session 20-Typing - Text-1		2012-07-11 10:13:31.337000
	Edit pad (rev 157)		Xing	cv400	XVal Session 20	1	XVal Session 20-Typing - Text-1		2012-07-11 10:13:31.797000
	Edit pad (rev 158)		greg	cv412	XVal Session 20	1	XVal Session 20-Typing - Text-1		2012-07-11 10:13:31.839000
	Edit pad (rev 159)		Mark:	cv309	XVal Session 20	1	XVal Session 20-Typing - Text-1		2012-07-11 10:13:31.877000
	Edit pad (rev 160)		Xing	cv400	XVal Session 20	1	XVal Session 20-Typing - Text-1		2012-07-11 10:13:32.296000
	Edit pad (rev 161)		greg	cv412	XVal Session 20	1	XVal Session 20-Typing - Text-1		2012-07-11 10:13:32.344000
	Edit pad (rev 162)		Mark:	cv309	XVal Session 20	1	XVal Session 20-Typing - Text-1		2012-07-11 10:13:32.384000
	Edit pad (rev 163)		greg	cv412	XVal Session 20	1	XVal Session 20-Typing - Text-1		2012-07-11 10:13:32.873000
	Edit pad (rev 164)		Mark:	cv309	XVal Session 20	1	XVal Session 20-Typing - Text-1		2012-07-11 10:13:32.896000
	Edit pad (rev 165)		Claudia	cv402	XVal Session 20	1	XVal Session 20-Typing - Text-1		2012-07-11 10:13:32.921000
	Edit pad (rev 166)		Xing	cv400	XVal Session 20	1	XVal Session 20-Typing - Text-1		2012-07-11 10:13:33.148000
	Edit pad (rev 167)		greg	cv412	XVal Session 20	1	XVal Session 20-Typing - Text-1		2012-07-11 10:13:33.375000
	Edit pad (rev 168)		Mark:	cv309	XVal Session 20	1	XVal Session 20-Typing - Text-1		2012-07-11 10:13:33.588000
	Edit pad (rev 169)		Xing	cv400	XVal Session 20	1	XVal Session 20-Typing - Text-1		2012-07-11 10:13:33.656000
	Edit pad (rev 170)		greg	cv412	XVal Session 20	1	XVal Session 20-Typing - Text-1		2012-07-11 10:13:33.906000
	Edit pad (rev 171)		Mark:	cv309	XVal Session 20	1	XVal Session 20-Typing - Text-1		2012-07-11 10:13:34.091000
	Edit pad (rev 172)		Xing	cv400	XVal Session 20	1	XVal Session 20-Typing - Text-1		2012-07-11 10:13:34.157000
	Edit pad (rev 173)		greg	cv412	XVal Session 20	1	XVal Session 20-Typing - Text-1		2012-07-11 10:13:34.406000
	Edit pad (rev 174)		Claudia	cv402	XVal Session 20	1	XVal Session 20-Typing - Text-1		2012-07-11 10:13:34.483000
	Edit pad (rev 175)		Xing	cv400	XVal Session 20	1	XVal Session 20-Typing - Text-1		2012-07-11 10:13:34.657000
	Edit pad (rev 176)		greg	cv412	XVal Session 20	1	XVal Session 20-Typing - Text-1		2012-07-11 10:13:34.906000
	Edit pad (rev 177)		Claudia	cv402	XVal Session 20	1	XVal Session 20-Typing - Text-1		2012-07-11 10:13:34.989000
	Edit pad (rev 178)		Xing	cv400	XVal Session 20	1	XVal Session 20-Typing - Text-1		2012-07-11 10:13:35.158000
	Edit pad (rev 179)		greg	cv412	XVal Session 20	1	XVal Session 20-Typing - Text-1		2012-07-11 10:13:35.406000
	Edit pad (rev 180)		Claudia	cv402	XVal Session 20	1	XVal Session 20-Typing - Text-1		2012-07-11 10:13:35.490000
	Edit pad (rev 181)		Xing	cv400	XVal Session 20	1	XVal Session 20-Typing - Text-1		2012-07-11 10:13:35.772000
	Edit pad (rev 182)		Mark:	cv309	XVal Session 20	1	XVal Session 20-Typing - Text-1		2012-07-11 10:13:35.810000
	Edit pad (rev 183)		Claudia	cv402	XVal Session 20	1	XVal Session 20-Typing - Text-1		2012-07-11 10:13:35.999000
	Edit pad (rev 184)		greg	cv412	XVal Session 20	1	XVal Session 20-Typing - Text-1		2012-07-11 10:13:36.257000
	Edit pad (rev 185)		Xing	cv400	XVal Session 20	1	XVal Session 20-Typing - Text-1		2012-07-11 10:13:36.268000
	Edit pad (rev 186)		Claudia	cv402	XVal Session 20	1	XVal Session 20-Typing - Text-1		2012-07-11 10:13:36.501000
	Edit pad (rev 187)		Mark:	cv309	XVal Session 20	1	XVal Session 20-Typing - Text-1		2012-07-11 10:13:36.580000
	Edit pad (rev 188)		Xing	cv400	XVal Session 20	1	XVal Session 20-Typing - Text-1		2012-07-11 10:13:36.767000
	Edit pad (rev 189)		Claudia	cv402	XVal Session 20	1	XVal Session 20-Typing - Text-1		2012-07-11 10:13:37.001000
	Edit pad (rev 190)		Mark:	cv309	XVal Session 20	1	XVal Session 20-Typing - Text-1		2012-07-11 10:13:37.094000
	Edit pad (rev 191)		greg	cv412	XVal Session 20	1	XVal Session 20-Typing - Text-1		2012-07-11 10:13:37.225000
	Edit pad (rev 192)		Claudia	cv402	XVal Session 20	1	XVal Session 20-Typing - Text-1		2012-07-11 10:13:37.505000
	Edit pad (rev 193)		Mark:	cv309	XVal Session 20	1	XVal Session 20-Typing - Text-1		2012-07-11 10:13:37.597000
	Edit pad (rev 194)		Claudia	cv402	XVal Session 20	1	XVal Session 20-Typing - Text-1		2012-07-11 10:13:38.005000
	Edit pad (rev 195)		Mark:	cv309	XVal Session 20	1	XVal Session 20-Typing - Text-1		2012-07-11 10:13:38.097000
	Edit pad (rev 196)		Claudia	cv402	XVal Session 20	1	XVal Session 20-Typing - Text-1		2012-07-11 10:13:38.510000
	Edit pad (rev 197)		Claudia	cv402	XVal Session 20	1	XVal Session 20-Typing - Text-1		2012-07-11 10:13:39.021000
	Edit pad (rev 198)		greg	cv412	XVal Session 20	1	XVal Session 20-Typing - Text-1		2012-07-11 10:13:39.039000
	Edit pad (rev 199)		Claudia	cv402	XVal Session 20	1	XVal Session 20-Typing - Text-1		2012-07-11 10:13:39.521000
	Edit pad (rev 200)		Mark:	cv309	XVal Session 20	1	XVal Session 20-Typing - Text-1		2012-07-11 10:13:39.674000
	Edit pad (rev 201)		greg	cv412	XVal Session 20	1	XVal Session 20-Typing - Text-1		2012-07-11 10:13:40.020000
	Edit pad (rev 202)		Claudia	cv402	XVal Session 20	1	XVal Session 20-Typing - Text-1		2012-07-11 10:13:40.022000
	Edit pad (rev 203)		Xing	cv400	XVal Session 20	1	XVal Session 20-Typing - Text-1		2012-07-11 10:13:40.072000
	Edit pad (rev 204)		Mark:	cv309	XVal Session 20	1	XVal Session 20-Typing - Text-1		2012-07-11 10:13:40.315000
	Edit pad (rev 205)		Claudia	cv402	XVal Session 20	1	XVal Session 20-Typing - Text-1		2012-07-11 10:13:40.520000
	Edit pad (rev 206)		greg	cv412	XVal Session 20	1	XVal Session 20-Typing - Text-1		2012-07-11 10:13:40.554000
	Edit pad (rev 207)		Xing	cv400	XVal Session 20	1	XVal Session 20-Typing - Text-1		2012-07-11 10:13:40.580000
	Edit pad (rev 208)		Claudia	cv402	XVal Session 20	1	XVal Session 20-Typing - Text-1		2012-07-11 10:13:41.021000
	Edit pad (rev 209)		greg	cv412	XVal Session 20	1	XVal Session 20-Typing - Text-1		2012-07-11 10:13:41.062000
	Edit pad (rev 210)		Mark:	cv309	XVal Session 20	1	XVal Session 20-Typing - Text-1		2012-07-11 10:13:41.068000
	Edit pad (rev 211)		Xing	cv400	XVal Session 20	1	XVal Session 20-Typing - Text-1		2012-07-11 10:13:41.237000
	Edit pad (rev 212)		Claudia	cv402	XVal Session 20	1	XVal Session 20-Typing - Text-1		2012-07-11 10:13:41.521000
	Edit pad (rev 213)		greg	cv412	XVal Session 20	1	XVal Session 20-Typing - Text-1		2012-07-11 10:13:41.563000
	Edit pad (rev 214)		Mark:	cv309	XVal Session 20	1	XVal Session 20-Typing - Text-1		2012-07-11 10:13:41.569000
	Edit pad (rev 215)		Xing	cv400	XVal Session 20	1	XVal Session 20-Typing - Text-1		2012-07-11 10:13:41.739000
	Edit pad (rev 216)		Claudia	cv402	XVal Session 20	1	XVal Session 20-Typing - Text-1		2012-07-11 10:13:42.026000
	Edit pad (rev 217)		greg	cv412	XVal Session 20	1	XVal Session 20-Typing - Text-1		2012-07-11 10:13:42.064000
	Edit pad (rev 218)		Xing	cv400	XVal Session 20	1	XVal Session 20-Typing - Text-1		2012-07-11 10:13:42.251000
	Edit pad (rev 219)		Claudia	cv402	XVal Session 20	1	XVal Session 20-Typing - Text-1		2012-07-11 10:13:42.537000
	Edit pad (rev 220)		greg	cv412	XVal Session 20	1	XVal Session 20-Typing - Text-1		2012-07-11 10:13:42.563000
	Edit pad (rev 221)		Xing	cv400	XVal Session 20	1	XVal Session 20-Typing - Text-1		2012-07-11 10:13:42.751000
	Edit pad (rev 222)		Claudia	cv402	XVal Session 20	1	XVal Session 20-Typing - Text-1		2012-07-11 10:13:43.038000
	Edit pad (rev 223)		greg	cv412	XVal Session 20	1	XVal Session 20-Typing - Text-1		2012-07-11 10:13:43.063000
	Edit pad (rev 224)		Xing	cv400	XVal Session 20	1	XVal Session 20-Typing - Text-1		2012-07-11 10:13:43.251000
	Edit pad (rev 225)		Mark:	cv309	XVal Session 20	1	XVal Session 20-Typing - Text-1		2012-07-11 10:13:43.400000
	Edit pad (rev 226)		greg	cv412	XVal Session 20	1	XVal Session 20-Typing - Text-1		2012-07-11 10:13:43.581000
	Edit pad (rev 227)		Claudia	cv402	XVal Session 20	1	XVal Session 20-Typing - Text-1		2012-07-11 10:13:43.630000
	Edit pad (rev 228)		Mark:	cv309	XVal Session 20	1	XVal Session 20-Typing - Text-1		2012-07-11 10:13:43.903000
	Edit pad (rev 229)		greg	cv412	XVal Session 20	1	XVal Session 20-Typing - Text-1		2012-07-11 10:13:44.094000
	Edit pad (rev 230)		Claudia	cv402	XVal Session 20	1	XVal Session 20-Typing - Text-1		2012-07-11 10:13:44.129000
	Edit pad (rev 231)		Mark:	cv309	XVal Session 20	1	XVal Session 20-Typing - Text-1		2012-07-11 10:13:44.412000
	Edit pad (rev 232)		greg	cv412	XVal Session 20	1	XVal Session 20-Typing - Text-1		2012-07-11 10:13:44.592000
	Edit pad (rev 233)		Claudia	cv402	XVal Session 20	1	XVal Session 20-Typing - Text-1		2012-07-11 10:13:44.649000
	Edit pad (rev 234)		Mark:	cv309	XVal Session 20	1	XVal Session 20-Typing - Text-1		2012-07-11 10:13:44.911000
	Edit pad (rev 235)		greg	cv412	XVal Session 20	1	XVal Session 20-Typing - Text-1		2012-07-11 10:13:45.092000
	Edit pad (rev 236)		Claudia	cv402	XVal Session 20	1	XVal Session 20-Typing - Text-1		2012-07-11 10:13:45.160000
	Edit pad (rev 237)		Mark:	cv309	XVal Session 20	1	XVal Session 20-Typing - Text-1		2012-07-11 10:13:45.412000
	Edit pad (rev 238)		greg	cv412	XVal Session 20	1	XVal Session 20-Typing - Text-1		2012-07-11 10:13:45.594000
	Edit pad (rev 239)		Claudia	cv402	XVal Session 20	1	XVal Session 20-Typing - Text-1		2012-07-11 10:13:45.664000
	Edit pad (rev 240)		Mark:	cv309	XVal Session 20	1	XVal Session 20-Typing - Text-1		2012-07-11 10:13:45.912000
	Edit pad (rev 241)		greg	cv412	XVal Session 20	1	XVal Session 20-Typing - Text-1		2012-07-11 10:13:46.094000
	Edit pad (rev 242)		Claudia	cv402	XVal Session 20	1	XVal Session 20-Typing - Text-1		2012-07-11 10:13:46.165000
	Edit pad (rev 243)		greg	cv412	XVal Session 20	1	XVal Session 20-Typing - Text-1		2012-07-11 10:13:46.594000
	Edit pad (rev 244)		Claudia	cv402	XVal Session 20	1	XVal Session 20-Typing - Text-1		2012-07-11 10:13:46.674000
	Edit pad (rev 245)		greg	cv412	XVal Session 20	1	XVal Session 20-Typing - Text-1		2012-07-11 10:13:47.094000
	Edit pad (rev 246)		Claudia	cv402	XVal Session 20	1	XVal Session 20-Typing - Text-1		2012-07-11 10:13:47.176000
	Edit pad (rev 247)		greg	cv412	XVal Session 20	1	XVal Session 20-Typing - Text-1		2012-07-11 10:13:47.593000
	Edit pad (rev 248)		Claudia	cv402	XVal Session 20	1	XVal Session 20-Typing - Text-1		2012-07-11 10:13:47.680000
	Edit pad (rev 249)		Mark:	cv309	XVal Session 20	1	XVal Session 20-Typing - Text-1		2012-07-11 10:13:47.895000
	Edit pad (rev 250)		greg	cv412	XVal Session 20	1	XVal Session 20-Typing - Text-1		2012-07-11 10:13:48.093000
	Edit pad (rev 251)		Claudia	cv402	XVal Session 20	1	XVal Session 20-Typing - Text-1		2012-07-11 10:13:48.191000
	Edit pad (rev 252)		Mark:	cv309	XVal Session 20	1	XVal Session 20-Typing - Text-1		2012-07-11 10:13:48.395000
	Edit pad (rev 253)		greg	cv412	XVal Session 20	1	XVal Session 20-Typing - Text-1		2012-07-11 10:13:48.594000
	Edit pad (rev 254)		Claudia	cv402	XVal Session 20	1	XVal Session 20-Typing - Text-1		2012-07-11 10:13:48.690000
	Edit pad (rev 255)		Xing	cv400	XVal Session 20	1	XVal Session 20-Typing - Text-1		2012-07-11 10:13:48.839000
	Edit pad (rev 256)		Mark:	cv309	XVal Session 20	1	XVal Session 20-Typing - Text-1		2012-07-11 10:13:48.895000
	Edit pad (rev 257)		greg	cv412	XVal Session 20	1	XVal Session 20-Typing - Text-1		2012-07-11 10:13:49.106000
	Edit pad (rev 258)		Claudia	cv402	XVal Session 20	1	XVal Session 20-Typing - Text-1		2012-07-11 10:13:49.193000
	Edit pad (rev 259)		Xing	cv400	XVal Session 20	1	XVal Session 20-Typing - Text-1		2012-07-11 10:13:49.413000
	Edit pad (rev 260)		greg	cv412	XVal Session 20	1	XVal Session 20-Typing - Text-1		2012-07-11 10:13:49.608000
	Edit pad (rev 261)		Claudia	cv402	XVal Session 20	1	XVal Session 20-Typing - Text-1		2012-07-11 10:13:49.691000
	Edit pad (rev 262)		Xing	cv400	XVal Session 20	1	XVal Session 20-Typing - Text-1		2012-07-11 10:13:49.928000
	Edit pad (rev 263)		greg	cv412	XVal Session 20	1	XVal Session 20-Typing - Text-1		2012-07-11 10:13:50.107000
	Edit pad (rev 264)		Mark:	cv309	XVal Session 20	1	XVal Session 20-Typing - Text-1		2012-07-11 10:13:50.178000
	Edit pad (rev 265)		Claudia	cv402	XVal Session 20	1	XVal Session 20-Typing - Text-1		2012-07-11 10:13:50.192000
	Edit pad (rev 266)		Xing	cv400	XVal Session 20	1	XVal Session 20-Typing - Text-1		2012-07-11 10:13:50.443000
	Edit pad (rev 267)		greg	cv412	XVal Session 20	1	XVal Session 20-Typing - Text-1		2012-07-11 10:13:50.607000
	Edit pad (rev 268)		Mark:	cv309	XVal Session 20	1	XVal Session 20-Typing - Text-1		2012-07-11 10:13:50.646000
	Edit pad (rev 269)		Claudia	cv402	XVal Session 20	1	XVal Session 20-Typing - Text-1		2012-07-11 10:13:50.692000
	Edit pad (rev 270)		Xing	cv400	XVal Session 20	1	XVal Session 20-Typing - Text-1		2012-07-11 10:13:50.939000
	Edit pad (rev 271)		greg	cv412	XVal Session 20	1	XVal Session 20-Typing - Text-1		2012-07-11 10:13:51.109000
	Edit pad (rev 272)		Claudia	cv402	XVal Session 20	1	XVal Session 20-Typing - Text-1		2012-07-11 10:13:51.194000
	Edit pad (rev 273)		Xing	cv400	XVal Session 20	1	XVal Session 20-Typing - Text-1		2012-07-11 10:13:51.440000
	Edit pad (rev 274)		greg	cv412	XVal Session 20	1	XVal Session 20-Typing - Text-1		2012-07-11 10:13:51.607000
	Edit pad (rev 275)		Claudia	cv402	XVal Session 20	1	XVal Session 20-Typing - Text-1		2012-07-11 10:13:51.697000
	Edit pad (rev 276)		greg	cv412	XVal Session 20	1	XVal Session 20-Typing - Text-1		2012-07-11 10:13:52.110000
	Edit pad (rev 277)		Claudia	cv402	XVal Session 20	1	XVal Session 20-Typing - Text-1		2012-07-11 10:13:52.207000
	Edit pad (rev 278)		greg	cv412	XVal Session 20	1	XVal Session 20-Typing - Text-1		2012-07-11 10:13:52.610000
	Edit pad (rev 279)		Claudia	cv402	XVal Session 20	1	XVal Session 20-Typing - Text-1		2012-07-11 10:13:52.754000
	Edit pad (rev 280)		Mark:	cv309	XVal Session 20	1	XVal Session 20-Typing - Text-1		2012-07-11 10:13:52.847000
	Edit pad (rev 281)		greg	cv412	XVal Session 20	1	XVal Session 20-Typing - Text-1		2012-07-11 10:13:53.110000
	Edit pad (rev 282)		Claudia	cv402	XVal Session 20	1	XVal Session 20-Typing - Text-1		2012-07-11 10:13:53.259000
	Edit pad (rev 283)		greg	cv412	XVal Session 20	1	XVal Session 20-Typing - Text-1		2012-07-11 10:13:53.751000
	Edit pad (rev 284)		Claudia	cv402	XVal Session 20	1	XVal Session 20-Typing - Text-1		2012-07-11 10:13:53.771000
	Edit pad (rev 285)		Mark:	cv309	XVal Session 20	1	XVal Session 20-Typing - Text-1		2012-07-11 10:13:53.868000
	Edit pad (rev 286)		greg	cv412	XVal Session 20	1	XVal Session 20-Typing - Text-1		2012-07-11 10:13:54.254000
	Edit pad (rev 287)		Claudia	cv402	XVal Session 20	1	XVal Session 20-Typing - Text-1		2012-07-11 10:13:54.271000
	Edit pad (rev 288)		Claudia	cv402	XVal Session 20	1	XVal Session 20-Typing - Text-1		2012-07-11 10:13:54.776000
	Edit pad (rev 289)		Xing	cv400	XVal Session 20	1	XVal Session 20-Typing - Text-1		2012-07-11 10:13:54.932000
	Edit pad (rev 290)		Mark:	cv309	XVal Session 20	1	XVal Session 20-Typing - Text-1		2012-07-11 10:13:54.961000
14288	Load Workspace			cv094	XVal Session 20	1	XVal Session 20-Typing - Text-1	192.54.222.3	2012-07-11 10:13:55
	Edit pad (rev 291)		Claudia	cv402	XVal Session 20	1	XVal Session 20-Typing - Text-1		2012-07-11 10:13:55.293000
	Edit pad (rev 292)		Xing	cv400	XVal Session 20	1	XVal Session 20-Typing - Text-1		2012-07-11 10:13:55.444000
	Edit pad (rev 293)		Claudia	cv402	XVal Session 20	1	XVal Session 20-Typing - Text-1		2012-07-11 10:13:55.806000
	Edit pad (rev 294)		Xing	cv400	XVal Session 20	1	XVal Session 20-Typing - Text-1		2012-07-11 10:13:55.943000
	Edit pad (rev 295)		Mark:	cv309	XVal Session 20	1	XVal Session 20-Typing - Text-1		2012-07-11 10:13:56.256000
	Edit pad (rev 296)		Claudia	cv402	XVal Session 20	1	XVal Session 20-Typing - Text-1		2012-07-11 10:13:56.314000
	Edit pad (rev 297)		Xing	cv400	XVal Session 20	1	XVal Session 20-Typing - Text-1		2012-07-11 10:13:56.458000
	Edit pad (rev 298)		Mark:	cv309	XVal Session 20	1	XVal Session 20-Typing - Text-1		2012-07-11 10:13:56.756000
	Edit pad (rev 299)		Claudia	cv402	XVal Session 20	1	XVal Session 20-Typing - Text-1		2012-07-11 10:13:56.818000
	Edit pad (rev 300)		Mark:	cv309	XVal Session 20	1	XVal Session 20-Typing - Text-1		2012-07-11 10:13:57.256000
	Edit pad (rev 301)		Claudia	cv402	XVal Session 20	1	XVal Session 20-Typing - Text-1		2012-07-11 10:13:57.318000
	Edit pad (rev 302)		Xing	cv400	XVal Session 20	1	XVal Session 20-Typing - Text-1		2012-07-11 10:13:57.325000
	Edit pad (rev 303)		greg	cv412	XVal Session 20	1	XVal Session 20-Typing - Text-1		2012-07-11 10:13:57.665000
	Edit pad (rev 304)		Claudia	cv402	XVal Session 20	1	XVal Session 20-Typing - Text-1		2012-07-11 10:13:57.817000
	Edit pad (rev 305)		Xing	cv400	XVal Session 20	1	XVal Session 20-Typing - Text-1		2012-07-11 10:13:57.928000
	Edit pad (rev 306)		Mark:	cv309	XVal Session 20	1	XVal Session 20-Typing - Text-1		2012-07-11 10:13:58.077000
	Edit pad (rev 307)		Claudia	cv402	XVal Session 20	1	XVal Session 20-Typing - Text-1		2012-07-11 10:13:58.319000
	Edit pad (rev 308)		greg	cv412	XVal Session 20	1	XVal Session 20-Typing - Text-1		2012-07-11 10:13:58.407000
	Edit pad (rev 309)		Xing	cv400	XVal Session 20	1	XVal Session 20-Typing - Text-1		2012-07-11 10:13:58.425000
	Edit pad (rev 310)		Mark:	cv309	XVal Session 20	1	XVal Session 20-Typing - Text-1		2012-07-11 10:13:58.584000
	Edit pad (rev 311)		Claudia	cv402	XVal Session 20	1	XVal Session 20-Typing - Text-1		2012-07-11 10:13:58.817000
	Edit pad (rev 312)		greg	cv412	XVal Session 20	1	XVal Session 20-Typing - Text-1		2012-07-11 10:13:58.907000
	Edit pad (rev 313)		Xing	cv400	XVal Session 20	1	XVal Session 20-Typing - Text-1		2012-07-11 10:13:58.936000
	Edit pad (rev 314)		Mark:	cv309	XVal Session 20	1	XVal Session 20-Typing - Text-1		2012-07-11 10:13:59.094000
	Edit pad (rev 315)		Claudia	cv402	XVal Session 20	1	XVal Session 20-Typing - Text-1		2012-07-11 10:13:59.319000
	Edit pad (rev 316)		greg	cv412	XVal Session 20	1	XVal Session 20-Typing - Text-1		2012-07-11 10:13:59.409000
	Edit pad (rev 317)		Xing	cv400	XVal Session 20	1	XVal Session 20-Typing - Text-1		2012-07-11 10:13:59.437000
	Edit pad (rev 318)		Mark:	cv309	XVal Session 20	1	XVal Session 20-Typing - Text-1		2012-07-11 10:13:59.599000
	Edit pad (rev 319)		Claudia	cv402	XVal Session 20	1	XVal Session 20-Typing - Text-1		2012-07-11 10:13:59.823000
	Edit pad (rev 320)		greg	cv412	XVal Session 20	1	XVal Session 20-Typing - Text-1		2012-07-11 10:13:59.921000
	Edit pad (rev 321)		Xing	cv400	XVal Session 20	1	XVal Session 20-Typing - Text-1		2012-07-11 10:13:59.936000
	Edit pad (rev 322)		Claudia	cv402	XVal Session 20	1	XVal Session 20-Typing - Text-1		2012-07-11 10:14:00.333000
	Edit pad (rev 323)		Xing	cv400	XVal Session 20	1	XVal Session 20-Typing - Text-1		2012-07-11 10:14:00.437000
	Edit pad (rev 324)		Mark:	cv309	XVal Session 20	1	XVal Session 20-Typing - Text-1		2012-07-11 10:14:00.696000
	Edit pad (rev 325)		Claudia	cv402	XVal Session 20	1	XVal Session 20-Typing - Text-1		2012-07-11 10:14:00.832000
	Edit pad (rev 326)		Xing	cv400	XVal Session 20	1	XVal Session 20-Typing - Text-1		2012-07-11 10:14:00.936000
	Edit pad (rev 327)		Mark:	cv309	XVal Session 20	1	XVal Session 20-Typing - Text-1		2012-07-11 10:14:01.196000
	Edit pad (rev 328)		greg	cv412	XVal Session 20	1	XVal Session 20-Typing - Text-1		2012-07-11 10:14:01.238000
	Edit pad (rev 329)		Claudia	cv402	XVal Session 20	1	XVal Session 20-Typing - Text-1		2012-07-11 10:14:01.383000
	Edit pad (rev 330)		Xing	cv400	XVal Session 20	1	XVal Session 20-Typing - Text-1		2012-07-11 10:14:01.437000
	Edit pad (rev 331)		greg	cv412	XVal Session 20	1	XVal Session 20-Typing - Text-1		2012-07-11 10:14:01.750000
	Edit pad (rev 332)		Claudia	cv402	XVal Session 20	1	XVal Session 20-Typing - Text-1		2012-07-11 10:14:01.884000
	Edit pad (rev 333)		Mark:	cv309	XVal Session 20	1	XVal Session 20-Typing - Text-1		2012-07-11 10:14:01.904000
	Edit pad (rev 334)		greg	cv412	XVal Session 20	1	XVal Session 20-Typing - Text-1		2012-07-11 10:14:02.250000
	Edit pad (rev 335)		Claudia	cv402	XVal Session 20	1	XVal Session 20-Typing - Text-1		2012-07-11 10:14:02.397000
	Edit pad (rev 336)		greg	cv412	XVal Session 20	1	XVal Session 20-Typing - Text-1		2012-07-11 10:14:02.750000
	Edit pad (rev 337)		Claudia	cv402	XVal Session 20	1	XVal Session 20-Typing - Text-1		2012-07-11 10:14:02.934000
	Edit pad (rev 338)		Xing	cv400	XVal Session 20	1	XVal Session 20-Typing - Text-1		2012-07-11 10:14:02.961000
	Edit pad (rev 339)		Mark:	cv309	XVal Session 20	1	XVal Session 20-Typing - Text-1		2012-07-11 10:14:02.988000
	Edit pad (rev 340)		Claudia	cv402	XVal Session 20	1	XVal Session 20-Typing - Text-1		2012-07-11 10:14:03.412000
	Edit pad (rev 341)		Xing	cv400	XVal Session 20	1	XVal Session 20-Typing - Text-1		2012-07-11 10:14:03.583000
	Edit pad (rev 342)		greg	cv412	XVal Session 20	1	XVal Session 20-Typing - Text-1		2012-07-11 10:14:03.877000
	Edit pad (rev 343)		Claudia	cv402	XVal Session 20	1	XVal Session 20-Typing - Text-1		2012-07-11 10:14:03.912000
	Edit pad (rev 344)		Xing	cv400	XVal Session 20	1	XVal Session 20-Typing - Text-1		2012-07-11 10:14:04.094000
	Edit pad (rev 345)		Mark:	cv309	XVal Session 20	1	XVal Session 20-Typing - Text-1		2012-07-11 10:14:04.281000
	Edit pad (rev 346)		Claudia	cv402	XVal Session 20	1	XVal Session 20-Typing - Text-1		2012-07-11 10:14:04.410000
	Edit pad (rev 347)		greg	cv412	XVal Session 20	1	XVal Session 20-Typing - Text-1		2012-07-11 10:14:04.513000
	Edit pad (rev 348)		Xing	cv400	XVal Session 20	1	XVal Session 20-Typing - Text-1		2012-07-11 10:14:04.600000
	Edit pad (rev 349)		Mark:	cv309	XVal Session 20	1	XVal Session 20-Typing - Text-1		2012-07-11 10:14:04.787000
	Edit pad (rev 350)		Claudia	cv402	XVal Session 20	1	XVal Session 20-Typing - Text-1		2012-07-11 10:14:04.922000
	Edit pad (rev 351)		greg	cv412	XVal Session 20	1	XVal Session 20-Typing - Text-1		2012-07-11 10:14:05.039000
	Edit pad (rev 352)		Xing	cv400	XVal Session 20	1	XVal Session 20-Typing - Text-1		2012-07-11 10:14:05.099000
	Edit pad (rev 353)		Claudia	cv402	XVal Session 20	1	XVal Session 20-Typing - Text-1		2012-07-11 10:14:05.427000
	Edit pad (rev 354)		Xing	cv400	XVal Session 20	1	XVal Session 20-Typing - Text-1		2012-07-11 10:14:05.612000
	Edit pad (rev 355)		greg	cv412	XVal Session 20	1	XVal Session 20-Typing - Text-1		2012-07-11 10:14:05.716000
	Edit pad (rev 356)		Claudia	cv402	XVal Session 20	1	XVal Session 20-Typing - Text-1		2012-07-11 10:14:05.927000
	Edit pad (rev 357)		Xing	cv400	XVal Session 20	1	XVal Session 20-Typing - Text-1		2012-07-11 10:14:06.117000
	Edit pad (rev 358)		Claudia	cv402	XVal Session 20	1	XVal Session 20-Typing - Text-1		2012-07-11 10:14:06.427000
	Edit pad (rev 359)		greg	cv412	XVal Session 20	1	XVal Session 20-Typing - Text-1		2012-07-11 10:14:06.494000
	Edit pad (rev 360)		Xing	cv400	XVal Session 20	1	XVal Session 20-Typing - Text-1		2012-07-11 10:14:06.628000
	Edit pad (rev 361)		Claudia	cv402	XVal Session 20	1	XVal Session 20-Typing - Text-1		2012-07-11 10:14:06.928000
	Edit pad (rev 362)		greg	cv412	XVal Session 20	1	XVal Session 20-Typing - Text-1		2012-07-11 10:14:06.998000
	Edit pad (rev 363)		Claudia	cv402	XVal Session 20	1	XVal Session 20-Typing - Text-1		2012-07-11 10:14:07.428000
	Edit pad (rev 364)		greg	cv412	XVal Session 20	1	XVal Session 20-Typing - Text-1		2012-07-11 10:14:07.498000
	Edit pad (rev 365)		Mark:	cv309	XVal Session 20	1	XVal Session 20-Typing - Text-1		2012-07-11 10:14:07.847000
	Edit pad (rev 366)		Claudia	cv402	XVal Session 20	1	XVal Session 20-Typing - Text-1		2012-07-11 10:14:07.932000
	Edit pad (rev 367)		greg	cv412	XVal Session 20	1	XVal Session 20-Typing - Text-1		2012-07-11 10:14:08.399000
	Edit pad (rev 368)		Claudia	cv402	XVal Session 20	1	XVal Session 20-Typing - Text-1		2012-07-11 10:14:08.441000
	Edit pad (rev 369)		greg	cv412	XVal Session 20	1	XVal Session 20-Typing - Text-1		2012-07-11 10:14:08.906000
	Edit pad (rev 370)		Xing	cv400	XVal Session 20	1	XVal Session 20-Typing - Text-1		2012-07-11 10:14:08.938000
	Edit pad (rev 371)		Claudia	cv402	XVal Session 20	1	XVal Session 20-Typing - Text-1		2012-07-11 10:14:08.954000
	Edit pad (rev 372)		Mark:	cv309	XVal Session 20	1	XVal Session 20-Typing - Text-1		2012-07-11 10:14:09.191000
	Edit pad (rev 373)		greg	cv412	XVal Session 20	1	XVal Session 20-Typing - Text-1		2012-07-11 10:14:09.407000
	Edit pad (rev 374)		Claudia	cv402	XVal Session 20	1	XVal Session 20-Typing - Text-1		2012-07-11 10:14:09.477000
	Edit pad (rev 375)		Mark:	cv309	XVal Session 20	1	XVal Session 20-Typing - Text-1		2012-07-11 10:14:09.693000
	Edit pad (rev 376)		Xing	cv400	XVal Session 20	1	XVal Session 20-Typing - Text-1		2012-07-11 10:14:09.726000
	Edit pad (rev 377)		greg	cv412	XVal Session 20	1	XVal Session 20-Typing - Text-1		2012-07-11 10:14:09.905000
	Edit pad (rev 378)		Claudia	cv402	XVal Session 20	1	XVal Session 20-Typing - Text-1		2012-07-11 10:14:09.994000
	Edit pad (rev 379)		Xing	cv400	XVal Session 20	1	XVal Session 20-Typing - Text-1		2012-07-11 10:14:10.157000
	Edit pad (rev 380)		Mark:	cv309	XVal Session 20	1	XVal Session 20-Typing - Text-1		2012-07-11 10:14:10.192000
	Edit pad (rev 381)		Claudia	cv402	XVal Session 20	1	XVal Session 20-Typing - Text-1		2012-07-11 10:14:10.501000
	Edit pad (rev 382)		Xing	cv400	XVal Session 20	1	XVal Session 20-Typing - Text-1		2012-07-11 10:14:10.664000
	Edit pad (rev 383)		Claudia	cv402	XVal Session 20	1	XVal Session 20-Typing - Text-1		2012-07-11 10:14:11.145000
	Edit pad (rev 384)		Xing	cv400	XVal Session 20	1	XVal Session 20-Typing - Text-1		2012-07-11 10:14:11.179000
	Edit pad (rev 385)		greg	cv412	XVal Session 20	1	XVal Session 20-Typing - Text-1		2012-07-11 10:14:11.520000
	Edit pad (rev 386)		Mark:	cv309	XVal Session 20	1	XVal Session 20-Typing - Text-1		2012-07-11 10:14:11.564000
	Edit pad (rev 387)		Xing	cv400	XVal Session 20	1	XVal Session 20-Typing - Text-1		2012-07-11 10:14:11.677000
	Edit pad (rev 388)		greg	cv412	XVal Session 20	1	XVal Session 20-Typing - Text-1		2012-07-11 10:14:12.016000
	Edit pad (rev 389)		Mark:	cv309	XVal Session 20	1	XVal Session 20-Typing - Text-1		2012-07-11 10:14:12.072000
	Edit pad (rev 390)		Claudia	cv402	XVal Session 20	1	XVal Session 20-Typing - Text-1		2012-07-11 10:14:12.084000
	Edit pad (rev 391)		Xing	cv400	XVal Session 20	1	XVal Session 20-Typing - Text-1		2012-07-11 10:14:12.179000
	Edit pad (rev 392)		greg	cv412	XVal Session 20	1	XVal Session 20-Typing - Text-1		2012-07-11 10:14:12.515000
	Edit pad (rev 393)		Mark:	cv309	XVal Session 20	1	XVal Session 20-Typing - Text-1		2012-07-11 10:14:12.584000
	Edit pad (rev 394)		Claudia	cv402	XVal Session 20	1	XVal Session 20-Typing - Text-1		2012-07-11 10:14:12.838000
	Edit pad (rev 395)		Mark:	cv309	XVal Session 20	1	XVal Session 20-Typing - Text-1		2012-07-11 10:14:13.084000
	Edit pad (rev 396)		greg	cv412	XVal Session 20	1	XVal Session 20-Typing - Text-1		2012-07-11 10:14:13.245000
	Edit pad (rev 397)		Claudia	cv402	XVal Session 20	1	XVal Session 20-Typing - Text-1		2012-07-11 10:14:13.348000
	Edit pad (rev 398)		Xing	cv400	XVal Session 20	1	XVal Session 20-Typing - Text-1		2012-07-11 10:14:13.546000
	Edit pad (rev 399)		Mark:	cv309	XVal Session 20	1	XVal Session 20-Typing - Text-1		2012-07-11 10:14:13.584000
	Edit pad (rev 400)		greg	cv412	XVal Session 20	1	XVal Session 20-Typing - Text-1		2012-07-11 10:14:14.030000
	Edit pad (rev 401)		Claudia	cv402	XVal Session 20	1	XVal Session 20-Typing - Text-1		2012-07-11 10:14:14.086000
	Edit pad (rev 402)		Mark:	cv309	XVal Session 20	1	XVal Session 20-Typing - Text-1		2012-07-11 10:14:14.089000
	Edit pad (rev 403)		Xing	cv400	XVal Session 20	1	XVal Session 20-Typing - Text-1		2012-07-11 10:14:14.264000
	Edit pad (rev 404)		greg	cv412	XVal Session 20	1	XVal Session 20-Typing - Text-1		2012-07-11 10:14:14.531000
	Edit pad (rev 405)		Mark:	cv309	XVal Session 20	1	XVal Session 20-Typing - Text-1		2012-07-11 10:14:14.589000
	Edit pad (rev 406)		Xing	cv400	XVal Session 20	1	XVal Session 20-Typing - Text-1		2012-07-11 10:14:14.767000
	Edit pad (rev 407)		greg	cv412	XVal Session 20	1	XVal Session 20-Typing - Text-1		2012-07-11 10:14:15.031000
	Edit pad (rev 408)		Xing	cv400	XVal Session 20	1	XVal Session 20-Typing - Text-1		2012-07-11 10:14:15.267000
	Edit pad (rev 409)		Claudia	cv402	XVal Session 20	1	XVal Session 20-Typing - Text-1		2012-07-11 10:14:15.337000
	Edit pad (rev 410)		Xing	cv400	XVal Session 20	1	XVal Session 20-Typing - Text-1		2012-07-11 10:14:15.767000
	Edit pad (rev 411)		Claudia	cv402	XVal Session 20	1	XVal Session 20-Typing - Text-1		2012-07-11 10:14:15.842000
	Edit pad (rev 412)		greg	cv412	XVal Session 20	1	XVal Session 20-Typing - Text-1		2012-07-11 10:14:16.088000
	Edit pad (rev 413)		Xing	cv400	XVal Session 20	1	XVal Session 20-Typing - Text-1		2012-07-11 10:14:16.270000
	Edit pad (rev 414)		Claudia	cv402	XVal Session 20	1	XVal Session 20-Typing - Text-1		2012-07-11 10:14:16.349000
	Edit pad (rev 415)		greg	cv412	XVal Session 20	1	XVal Session 20-Typing - Text-1		2012-07-11 10:14:16.594000
	Edit pad (rev 416)		Xing	cv400	XVal Session 20	1	XVal Session 20-Typing - Text-1		2012-07-11 10:14:16.769000
	Edit pad (rev 417)		Claudia	cv402	XVal Session 20	1	XVal Session 20-Typing - Text-1		2012-07-11 10:14:16.849000
	Edit pad (rev 418)		Mark:	cv309	XVal Session 20	1	XVal Session 20-Typing - Text-1		2012-07-11 10:14:16.866000
	Edit pad (rev 419)		greg	cv412	XVal Session 20	1	XVal Session 20-Typing - Text-1		2012-07-11 10:14:17.093000
	Edit pad (rev 420)		Claudia	cv402	XVal Session 20	1	XVal Session 20-Typing - Text-1		2012-07-11 10:14:17.355000
	Edit pad (rev 421)		Mark:	cv309	XVal Session 20	1	XVal Session 20-Typing - Text-1		2012-07-11 10:14:17.380000
	Edit pad (rev 422)		Xing	cv400	XVal Session 20	1	XVal Session 20-Typing - Text-1		2012-07-11 10:14:17.484000
	Edit pad (rev 423)		greg	cv412	XVal Session 20	1	XVal Session 20-Typing - Text-1		2012-07-11 10:14:17.593000
	Edit pad (rev 424)		Claudia	cv402	XVal Session 20	1	XVal Session 20-Typing - Text-1		2012-07-11 10:14:17.865000
	Edit pad (rev 425)		Mark:	cv309	XVal Session 20	1	XVal Session 20-Typing - Text-1		2012-07-11 10:14:17.886000
	Edit pad (rev 426)		Xing	cv400	XVal Session 20	1	XVal Session 20-Typing - Text-1		2012-07-11 10:14:17.983000
	Edit pad (rev 427)		greg	cv412	XVal Session 20	1	XVal Session 20-Typing - Text-1		2012-07-11 10:14:18.093000
	Edit pad (rev 428)		Claudia	cv402	XVal Session 20	1	XVal Session 20-Typing - Text-1		2012-07-11 10:14:18.365000
	Edit pad (rev 429)		Mark:	cv309	XVal Session 20	1	XVal Session 20-Typing - Text-1		2012-07-11 10:14:18.393000
	Edit pad (rev 430)		Xing	cv400	XVal Session 20	1	XVal Session 20-Typing - Text-1		2012-07-11 10:14:18.485000
	Edit pad (rev 431)		Claudia	cv402	XVal Session 20	1	XVal Session 20-Typing - Text-1		2012-07-11 10:14:18.865000
	Edit pad (rev 432)		Claudia	cv402	XVal Session 20	1	XVal Session 20-Typing - Text-1		2012-07-11 10:14:19.364000
	Edit pad (rev 433)		Claudia	cv402	XVal Session 20	1	XVal Session 20-Typing - Text-1		2012-07-11 10:14:19.863000
	Edit pad (rev 434)		Claudia	cv402	XVal Session 20	1	XVal Session 20-Typing - Text-1		2012-07-11 10:14:20.365000
	Edit pad (rev 435)		Xing	cv400	XVal Session 20	1	XVal Session 20-Typing - Text-1		2012-07-11 10:14:20.720000
	Edit pad (rev 436)		Claudia	cv402	XVal Session 20	1	XVal Session 20-Typing - Text-1		2012-07-11 10:14:20.863000
	Edit pad (rev 437)		Claudia	cv402	XVal Session 20	1	XVal Session 20-Typing - Text-1		2012-07-11 10:14:21.364000
	Edit pad (rev 438)		Xing	cv400	XVal Session 20	1	XVal Session 20-Typing - Text-1		2012-07-11 10:14:21.427000
	Edit pad (rev 439)		Claudia	cv402	XVal Session 20	1	XVal Session 20-Typing - Text-1		2012-07-11 10:14:21.865000
	Edit pad (rev 440)		Xing	cv400	XVal Session 20	1	XVal Session 20-Typing - Text-1		2012-07-11 10:14:21.937000
	Edit pad (rev 441)		Claudia	cv402	XVal Session 20	1	XVal Session 20-Typing - Text-1		2012-07-11 10:14:22.365000
	Edit pad (rev 442)		Mark:	cv309	XVal Session 20	1	XVal Session 20-Typing - Text-1		2012-07-11 10:14:22.435000
	Edit pad (rev 443)		Xing	cv400	XVal Session 20	1	XVal Session 20-Typing - Text-1		2012-07-11 10:14:22.438000
	Edit pad (rev 444)		Claudia	cv402	XVal Session 20	1	XVal Session 20-Typing - Text-1		2012-07-11 10:14:22.871000
	Edit pad (rev 445)		Mark:	cv309	XVal Session 20	1	XVal Session 20-Typing - Text-1		2012-07-11 10:14:22.945000
	Edit pad (rev 446)		Xing	cv400	XVal Session 20	1	XVal Session 20-Typing - Text-1		2012-07-11 10:14:22.974000
	Edit pad (rev 447)		greg	cv412	XVal Session 20	1	XVal Session 20-Typing - Text-1		2012-07-11 10:14:23.290000
	Edit pad (rev 448)		Claudia	cv402	XVal Session 20	1	XVal Session 20-Typing - Text-1		2012-07-11 10:14:23.382000
	Edit pad (rev 449)		Mark:	cv309	XVal Session 20	1	XVal Session 20-Typing - Text-1		2012-07-11 10:14:23.457000
	Edit pad (rev 450)		Xing	cv400	XVal Session 20	1	XVal Session 20-Typing - Text-1		2012-07-11 10:14:23.478000
	Edit pad (rev 451)		greg	cv412	XVal Session 20	1	XVal Session 20-Typing - Text-1		2012-07-11 10:14:23.797000
	Edit pad (rev 452)		Claudia	cv402	XVal Session 20	1	XVal Session 20-Typing - Text-1		2012-07-11 10:14:23.883000
	Edit pad (rev 453)		Mark:	cv309	XVal Session 20	1	XVal Session 20-Typing - Text-1		2012-07-11 10:14:23.957000
	Edit pad (rev 454)		Xing	cv400	XVal Session 20	1	XVal Session 20-Typing - Text-1		2012-07-11 10:14:23.976000
	Edit pad (rev 455)		greg	cv412	XVal Session 20	1	XVal Session 20-Typing - Text-1		2012-07-11 10:14:24.302000
	Edit pad (rev 456)		Claudia	cv402	XVal Session 20	1	XVal Session 20-Typing - Text-1		2012-07-11 10:14:24.386000
	Edit pad (rev 457)		Mark:	cv309	XVal Session 20	1	XVal Session 20-Typing - Text-1		2012-07-11 10:14:24.457000
	Edit pad (rev 458)		greg	cv412	XVal Session 20	1	XVal Session 20-Typing - Text-1		2012-07-11 10:14:24.811000
	Edit pad (rev 459)		Claudia	cv402	XVal Session 20	1	XVal Session 20-Typing - Text-1		2012-07-11 10:14:24.902000
	Edit pad (rev 460)		Mark:	cv309	XVal Session 20	1	XVal Session 20-Typing - Text-1		2012-07-11 10:14:24.957000
	Edit pad (rev 461)		Xing	cv400	XVal Session 20	1	XVal Session 20-Typing - Text-1		2012-07-11 10:14:24.996000
	Edit pad (rev 462)		greg	cv412	XVal Session 20	1	XVal Session 20-Typing - Text-1		2012-07-11 10:14:25.401000
	Edit pad (rev 463)		Claudia	cv402	XVal Session 20	1	XVal Session 20-Typing - Text-1		2012-07-11 10:14:25.411000
	Edit pad (rev 464)		Mark:	cv309	XVal Session 20	1	XVal Session 20-Typing - Text-1		2012-07-11 10:14:25.459000
	Edit pad (rev 465)		Xing	cv400	XVal Session 20	1	XVal Session 20-Typing - Text-1		2012-07-11 10:14:25.502000
	Edit pad (rev 466)		greg	cv412	XVal Session 20	1	XVal Session 20-Typing - Text-1		2012-07-11 10:14:25.907000
	Edit pad (rev 467)		Claudia	cv402	XVal Session 20	1	XVal Session 20-Typing - Text-1		2012-07-11 10:14:25.912000
	Edit pad (rev 468)		Mark:	cv309	XVal Session 20	1	XVal Session 20-Typing - Text-1		2012-07-11 10:14:25.959000
	Edit pad (rev 469)		Xing	cv400	XVal Session 20	1	XVal Session 20-Typing - Text-1		2012-07-11 10:14:26.021000
	Edit pad (rev 470)		greg	cv412	XVal Session 20	1	XVal Session 20-Typing - Text-1		2012-07-11 10:14:26.406000
	Edit pad (rev 471)		Claudia	cv402	XVal Session 20	1	XVal Session 20-Typing - Text-1		2012-07-11 10:14:26.414000
	Edit pad (rev 472)		Mark:	cv309	XVal Session 20	1	XVal Session 20-Typing - Text-1		2012-07-11 10:14:26.466000
	Edit pad (rev 473)		Xing	cv400	XVal Session 20	1	XVal Session 20-Typing - Text-1		2012-07-11 10:14:26.516000
	Edit pad (rev 474)		greg	cv412	XVal Session 20	1	XVal Session 20-Typing - Text-1		2012-07-11 10:14:26.910000
	Edit pad (rev 475)		Mark:	cv309	XVal Session 20	1	XVal Session 20-Typing - Text-1		2012-07-11 10:14:26.975000
	Edit pad (rev 476)		Xing	cv400	XVal Session 20	1	XVal Session 20-Typing - Text-1		2012-07-11 10:14:27.216000
	Edit pad (rev 477)		greg	cv412	XVal Session 20	1	XVal Session 20-Typing - Text-1		2012-07-11 10:14:27.420000
	Edit pad (rev 478)		Mark:	cv309	XVal Session 20	1	XVal Session 20-Typing - Text-1		2012-07-11 10:14:27.473000
	Edit pad (rev 479)		Xing	cv400	XVal Session 20	1	XVal Session 20-Typing - Text-1		2012-07-11 10:14:27.719000
	Edit pad (rev 480)		greg	cv412	XVal Session 20	1	XVal Session 20-Typing - Text-1		2012-07-11 10:14:27.921000
	Edit pad (rev 481)		Mark:	cv309	XVal Session 20	1	XVal Session 20-Typing - Text-1		2012-07-11 10:14:27.972000
	Edit pad (rev 482)		Xing	cv400	XVal Session 20	1	XVal Session 20-Typing - Text-1		2012-07-11 10:14:28.218000
	Edit pad (rev 483)		Mark:	cv309	XVal Session 20	1	XVal Session 20-Typing - Text-1		2012-07-11 10:14:28.474000
	Edit pad (rev 484)		Claudia	cv402	XVal Session 20	1	XVal Session 20-Typing - Text-1		2012-07-11 10:14:28.600000
	Edit pad (rev 485)		Xing	cv400	XVal Session 20	1	XVal Session 20-Typing - Text-1		2012-07-11 10:14:28.718000
	Edit pad (rev 486)		greg	cv412	XVal Session 20	1	XVal Session 20-Typing - Text-1		2012-07-11 10:14:28.735000
	Edit pad (rev 487)		Claudia	cv402	XVal Session 20	1	XVal Session 20-Typing - Text-1		2012-07-11 10:14:29.111000
	Edit pad (rev 488)		Xing	cv400	XVal Session 20	1	XVal Session 20-Typing - Text-1		2012-07-11 10:14:29.218000
	Edit pad (rev 489)		greg	cv412	XVal Session 20	1	XVal Session 20-Typing - Text-1		2012-07-11 10:14:29.238000
	Edit pad (rev 490)		Claudia	cv402	XVal Session 20	1	XVal Session 20-Typing - Text-1		2012-07-11 10:14:29.614000
	Edit pad (rev 491)		Xing	cv400	XVal Session 20	1	XVal Session 20-Typing - Text-1		2012-07-11 10:14:29.720000
	Edit pad (rev 492)		greg	cv412	XVal Session 20	1	XVal Session 20-Typing - Text-1		2012-07-11 10:14:29.745000
	Edit pad (rev 493)		Claudia	cv402	XVal Session 20	1	XVal Session 20-Typing - Text-1		2012-07-11 10:14:30.115000
	Edit pad (rev 494)		greg	cv412	XVal Session 20	1	XVal Session 20-Typing - Text-1		2012-07-11 10:14:30.251000
	Edit pad (rev 495)		Xing	cv400	XVal Session 20	1	XVal Session 20-Typing - Text-1		2012-07-11 10:14:30.306000
	Edit pad (rev 496)		Claudia	cv402	XVal Session 20	1	XVal Session 20-Typing - Text-1		2012-07-11 10:14:30.615000
	Edit pad (rev 497)		greg	cv412	XVal Session 20	1	XVal Session 20-Typing - Text-1		2012-07-11 10:14:30.750000
	Edit pad (rev 498)		Xing	cv400	XVal Session 20	1	XVal Session 20-Typing - Text-1		2012-07-11 10:14:30.813000
	Edit pad (rev 499)		Claudia	cv402	XVal Session 20	1	XVal Session 20-Typing - Text-1		2012-07-11 10:14:31.115000
	Edit pad (rev 500)		greg	cv412	XVal Session 20	1	XVal Session 20-Typing - Text-1		2012-07-11 10:14:31.250000
	Edit pad (rev 501)		Xing	cv400	XVal Session 20	1	XVal Session 20-Typing - Text-1		2012-07-11 10:14:31.313000
	Edit pad (rev 502)		Mark:	cv309	XVal Session 20	1	XVal Session 20-Typing - Text-1		2012-07-11 10:14:31.564000
	Edit pad (rev 503)		Claudia	cv402	XVal Session 20	1	XVal Session 20-Typing - Text-1		2012-07-11 10:14:31.614000
	Edit pad (rev 504)		Xing	cv400	XVal Session 20	1	XVal Session 20-Typing - Text-1		2012-07-11 10:14:31.812000
	Edit pad (rev 505)		greg	cv412	XVal Session 20	1	XVal Session 20-Typing - Text-1		2012-07-11 10:14:31.937000
	Edit pad (rev 506)		Mark:	cv309	XVal Session 20	1	XVal Session 20-Typing - Text-1		2012-07-11 10:14:32.068000
	Edit pad (rev 507)		Claudia	cv402	XVal Session 20	1	XVal Session 20-Typing - Text-1		2012-07-11 10:14:32.116000
	Edit pad (rev 508)		greg	cv412	XVal Session 20	1	XVal Session 20-Typing - Text-1		2012-07-11 10:14:32.436000
	Edit pad (rev 509)		Mark:	cv309	XVal Session 20	1	XVal Session 20-Typing - Text-1		2012-07-11 10:14:32.566000
	Edit pad (rev 510)		Claudia	cv402	XVal Session 20	1	XVal Session 20-Typing - Text-1		2012-07-11 10:14:32.614000
	Edit pad (rev 511)		Xing	cv400	XVal Session 20	1	XVal Session 20-Typing - Text-1		2012-07-11 10:14:32.868000
	Edit pad (rev 512)		greg	cv412	XVal Session 20	1	XVal Session 20-Typing - Text-1		2012-07-11 10:14:32.937000
	Edit pad (rev 513)		Claudia	cv402	XVal Session 20	1	XVal Session 20-Typing - Text-1		2012-07-11 10:14:33.119000
	Edit pad (rev 514)		Mark:	cv309	XVal Session 20	1	XVal Session 20-Typing - Text-1		2012-07-11 10:14:33.193000
	Edit pad (rev 515)		Xing	cv400	XVal Session 20	1	XVal Session 20-Typing - Text-1		2012-07-11 10:14:33.376000
	Edit pad (rev 516)		Claudia	cv402	XVal Session 20	1	XVal Session 20-Typing - Text-1		2012-07-11 10:14:33.618000
	Edit pad (rev 517)		Mark:	cv309	XVal Session 20	1	XVal Session 20-Typing - Text-1		2012-07-11 10:14:33.697000
	Edit pad (rev 518)		Claudia	cv402	XVal Session 20	1	XVal Session 20-Typing - Text-1		2012-07-11 10:14:34.120000
	Edit pad (rev 519)		greg	cv412	XVal Session 20	1	XVal Session 20-Typing - Text-1		2012-07-11 10:14:34.184000
	Edit pad (rev 520)		Mark:	cv309	XVal Session 20	1	XVal Session 20-Typing - Text-1		2012-07-11 10:14:34.208000
	Edit pad (rev 521)		Claudia	cv402	XVal Session 20	1	XVal Session 20-Typing - Text-1		2012-07-11 10:14:34.629000
	Edit pad (rev 522)		Mark:	cv309	XVal Session 20	1	XVal Session 20-Typing - Text-1		2012-07-11 10:14:34.709000
	Edit pad (rev 523)		greg	cv412	XVal Session 20	1	XVal Session 20-Typing - Text-1		2012-07-11 10:14:34.718000
	Edit pad (rev 524)		Claudia	cv402	XVal Session 20	1	XVal Session 20-Typing - Text-1		2012-07-11 10:14:35.131000
	Edit pad (rev 525)		Mark:	cv309	XVal Session 20	1	XVal Session 20-Typing - Text-1		2012-07-11 10:14:35.209000
	Edit pad (rev 526)		greg	cv412	XVal Session 20	1	XVal Session 20-Typing - Text-1		2012-07-11 10:14:35.234000
	Edit pad (rev 527)		Xing	cv400	XVal Session 20	1	XVal Session 20-Typing - Text-1		2012-07-11 10:14:35.623000
	Edit pad (rev 528)		Claudia	cv402	XVal Session 20	1	XVal Session 20-Typing - Text-1		2012-07-11 10:14:35.632000
	Edit pad (rev 529)		Mark:	cv309	XVal Session 20	1	XVal Session 20-Typing - Text-1		2012-07-11 10:14:35.709000
	Edit pad (rev 530)		greg	cv412	XVal Session 20	1	XVal Session 20-Typing - Text-1		2012-07-11 10:14:35.721000
	Edit pad (rev 531)		Xing	cv400	XVal Session 20	1	XVal Session 20-Typing - Text-1		2012-07-11 10:14:36.127000
	Edit pad (rev 532)		Claudia	cv402	XVal Session 20	1	XVal Session 20-Typing - Text-1		2012-07-11 10:14:36.132000
	Edit pad (rev 533)		Mark:	cv309	XVal Session 20	1	XVal Session 20-Typing - Text-1		2012-07-11 10:14:36.208000
	Edit pad (rev 534)		greg	cv412	XVal Session 20	1	XVal Session 20-Typing - Text-1		2012-07-11 10:14:36.230000
	Edit pad (rev 535)		Xing	cv400	XVal Session 20	1	XVal Session 20-Typing - Text-1		2012-07-11 10:14:36.625000
	Edit pad (rev 536)		Claudia	cv402	XVal Session 20	1	XVal Session 20-Typing - Text-1		2012-07-11 10:14:36.632000
	Edit pad (rev 537)		Mark:	cv309	XVal Session 20	1	XVal Session 20-Typing - Text-1		2012-07-11 10:14:36.710000
	Edit pad (rev 538)		Xing	cv400	XVal Session 20	1	XVal Session 20-Typing - Text-1		2012-07-11 10:14:37.125000
	Edit pad (rev 539)		Claudia	cv402	XVal Session 20	1	XVal Session 20-Typing - Text-1		2012-07-11 10:14:37.135000
	Edit pad (rev 540)		greg	cv412	XVal Session 20	1	XVal Session 20-Typing - Text-1		2012-07-11 10:14:37.601000
	Edit pad (rev 541)		Xing	cv400	XVal Session 20	1	XVal Session 20-Typing - Text-1		2012-07-11 10:14:37.624000
	Edit pad (rev 542)		Claudia	cv402	XVal Session 20	1	XVal Session 20-Typing - Text-1		2012-07-11 10:14:37.890000
	Edit pad (rev 543)		Mark:	cv309	XVal Session 20	1	XVal Session 20-Typing - Text-1		2012-07-11 10:14:37.986000
	Edit pad (rev 544)		greg	cv412	XVal Session 20	1	XVal Session 20-Typing - Text-1		2012-07-11 10:14:38.311000
	Edit pad (rev 545)		Claudia	cv402	XVal Session 20	1	XVal Session 20-Typing - Text-1		2012-07-11 10:14:38.406000
	Edit pad (rev 546)		Xing	cv400	XVal Session 20	1	XVal Session 20-Typing - Text-1		2012-07-11 10:14:38.432000
	Edit pad (rev 547)		Mark:	cv309	XVal Session 20	1	XVal Session 20-Typing - Text-1		2012-07-11 10:14:38.817000
	Edit pad (rev 548)		greg	cv412	XVal Session 20	1	XVal Session 20-Typing - Text-1		2012-07-11 10:14:38.819000
	Edit pad (rev 549)		Claudia	cv402	XVal Session 20	1	XVal Session 20-Typing - Text-1		2012-07-11 10:14:38.911000
	Edit pad (rev 550)		Mark:	cv309	XVal Session 20	1	XVal Session 20-Typing - Text-1		2012-07-11 10:14:39.318000
	Edit pad (rev 551)		greg	cv412	XVal Session 20	1	XVal Session 20-Typing - Text-1		2012-07-11 10:14:39.328000
	Edit pad (rev 552)		Claudia	cv402	XVal Session 20	1	XVal Session 20-Typing - Text-1		2012-07-11 10:14:39.410000
	Edit pad (rev 553)		Mark:	cv309	XVal Session 20	1	XVal Session 20-Typing - Text-1		2012-07-11 10:14:39.818000
	Edit pad (rev 554)		Claudia	cv402	XVal Session 20	1	XVal Session 20-Typing - Text-1		2012-07-11 10:14:39.932000
	Edit pad (rev 555)		Xing	cv400	XVal Session 20	1	XVal Session 20-Typing - Text-1		2012-07-11 10:14:39.958000
	Edit pad (rev 556)		greg	cv412	XVal Session 20	1	XVal Session 20-Typing - Text-1		2012-07-11 10:14:39.980000
	Edit pad (rev 557)		Mark:	cv309	XVal Session 20	1	XVal Session 20-Typing - Text-1		2012-07-11 10:14:40.318000
	Edit pad (rev 558)		Claudia	cv402	XVal Session 20	1	XVal Session 20-Typing - Text-1		2012-07-11 10:14:40.417000
	Edit pad (rev 559)		Xing	cv400	XVal Session 20	1	XVal Session 20-Typing - Text-1		2012-07-11 10:14:40.471000
	Edit pad (rev 560)		greg	cv412	XVal Session 20	1	XVal Session 20-Typing - Text-1		2012-07-11 10:14:40.501000
	Edit pad (rev 561)		Claudia	cv402	XVal Session 20	1	XVal Session 20-Typing - Text-1		2012-07-11 10:14:40.932000
	Edit pad (rev 562)		Xing	cv400	XVal Session 20	1	XVal Session 20-Typing - Text-1		2012-07-11 10:14:40.974000
	Edit pad (rev 563)		greg	cv412	XVal Session 20	1	XVal Session 20-Typing - Text-1		2012-07-11 10:14:41.012000
	Edit pad (rev 564)		Mark:	cv309	XVal Session 20	1	XVal Session 20-Typing - Text-1		2012-07-11 10:14:41.142000
	Edit pad (rev 565)		Claudia	cv402	XVal Session 20	1	XVal Session 20-Typing - Text-1		2012-07-11 10:14:41.443000
	Edit pad (rev 566)		Xing	cv400	XVal Session 20	1	XVal Session 20-Typing - Text-1		2012-07-11 10:14:41.482000
	Edit pad (rev 567)		greg	cv412	XVal Session 20	1	XVal Session 20-Typing - Text-1		2012-07-11 10:14:41.516000
	Edit pad (rev 568)		Mark:	cv309	XVal Session 20	1	XVal Session 20-Typing - Text-1		2012-07-11 10:14:41.644000
	Edit pad (rev 569)		Claudia	cv402	XVal Session 20	1	XVal Session 20-Typing - Text-1		2012-07-11 10:14:41.942000
	Edit pad (rev 570)		Xing	cv400	XVal Session 20	1	XVal Session 20-Typing - Text-1		2012-07-11 10:14:42.006000
	Edit pad (rev 571)		greg	cv412	XVal Session 20	1	XVal Session 20-Typing - Text-1		2012-07-11 10:14:42.026000
	Edit pad (rev 572)		Mark:	cv309	XVal Session 20	1	XVal Session 20-Typing - Text-1		2012-07-11 10:14:42.206000
	Edit pad (rev 573)		Claudia	cv402	XVal Session 20	1	XVal Session 20-Typing - Text-1		2012-07-11 10:14:42.443000
	Edit pad (rev 574)		Xing	cv400	XVal Session 20	1	XVal Session 20-Typing - Text-1		2012-07-11 10:14:42.485000
	Edit pad (rev 575)		Claudia	cv402	XVal Session 20	1	XVal Session 20-Typing - Text-1		2012-07-11 10:14:42.943000
	Edit pad (rev 576)		Xing	cv400	XVal Session 20	1	XVal Session 20-Typing - Text-1		2012-07-11 10:14:42.985000
	Edit pad (rev 577)		greg	cv412	XVal Session 20	1	XVal Session 20-Typing - Text-1		2012-07-11 10:14:43
	Edit pad (rev 578)		Mark:	cv309	XVal Session 20	1	XVal Session 20-Typing - Text-1		2012-07-11 10:14:43.320000
	Edit pad (rev 579)		Claudia	cv402	XVal Session 20	1	XVal Session 20-Typing - Text-1		2012-07-11 10:14:43.441000
	Edit pad (rev 580)		Xing	cv400	XVal Session 20	1	XVal Session 20-Typing - Text-1		2012-07-11 10:14:43.483000
	Edit pad (rev 581)		greg	cv412	XVal Session 20	1	XVal Session 20-Typing - Text-1		2012-07-11 10:14:43.514000
	Edit pad (rev 582)		greg	cv412	XVal Session 20	1	XVal Session 20-Typing - Text-1		2012-07-11 10:14:44.016000
	Edit pad (rev 583)		Mark:	cv309	XVal Session 20	1	XVal Session 20-Typing - Text-1		2012-07-11 10:14:44.056000
	Edit pad (rev 584)		Xing	cv400	XVal Session 20	1	XVal Session 20-Typing - Text-1		2012-07-11 10:14:44.327000
	Edit pad (rev 585)		greg	cv412	XVal Session 20	1	XVal Session 20-Typing - Text-1		2012-07-11 10:14:44.516000
	Edit pad (rev 586)		Mark:	cv309	XVal Session 20	1	XVal Session 20-Typing - Text-1		2012-07-11 10:14:44.571000
	Edit pad (rev 587)		Xing	cv400	XVal Session 20	1	XVal Session 20-Typing - Text-1		2012-07-11 10:14:44.828000
	Edit pad (rev 588)		greg	cv412	XVal Session 20	1	XVal Session 20-Typing - Text-1		2012-07-11 10:14:45.015000
	Edit pad (rev 589)		Mark:	cv309	XVal Session 20	1	XVal Session 20-Typing - Text-1		2012-07-11 10:14:45.092000
	Edit pad (rev 590)		Xing	cv400	XVal Session 20	1	XVal Session 20-Typing - Text-1		2012-07-11 10:14:45.338000
	Edit pad (rev 591)		greg	cv412	XVal Session 20	1	XVal Session 20-Typing - Text-1		2012-07-11 10:14:45.516000
	Edit pad (rev 592)		Mark:	cv309	XVal Session 20	1	XVal Session 20-Typing - Text-1		2012-07-11 10:14:45.612000
	Edit pad (rev 593)		Xing	cv400	XVal Session 20	1	XVal Session 20-Typing - Text-1		2012-07-11 10:14:45.844000
	Edit pad (rev 594)		greg	cv412	XVal Session 20	1	XVal Session 20-Typing - Text-1		2012-07-11 10:14:46.014000
	Edit pad (rev 595)		Mark:	cv309	XVal Session 20	1	XVal Session 20-Typing - Text-1		2012-07-11 10:14:46.113000
	Edit pad (rev 596)		Xing	cv400	XVal Session 20	1	XVal Session 20-Typing - Text-1		2012-07-11 10:14:46.347000
	Edit pad (rev 597)		greg	cv412	XVal Session 20	1	XVal Session 20-Typing - Text-1		2012-07-11 10:14:46.514000
	Edit pad (rev 598)		Mark:	cv309	XVal Session 20	1	XVal Session 20-Typing - Text-1		2012-07-11 10:14:46.613000
	Edit pad (rev 599)		Xing	cv400	XVal Session 20	1	XVal Session 20-Typing - Text-1		2012-07-11 10:14:46.844000
	Edit pad (rev 600)		Claudia	cv402	XVal Session 20	1	XVal Session 20-Typing - Text-1		2012-07-11 10:14:47.005000
	Edit pad (rev 601)		greg	cv412	XVal Session 20	1	XVal Session 20-Typing - Text-1		2012-07-11 10:14:47.015000
	Edit pad (rev 602)		Mark:	cv309	XVal Session 20	1	XVal Session 20-Typing - Text-1		2012-07-11 10:14:47.113000
	Edit pad (rev 603)		Xing	cv400	XVal Session 20	1	XVal Session 20-Typing - Text-1		2012-07-11 10:14:47.342000
	Edit pad (rev 604)		greg	cv412	XVal Session 20	1	XVal Session 20-Typing - Text-1		2012-07-11 10:14:47.515000
	Edit pad (rev 605)		Claudia	cv402	XVal Session 20	1	XVal Session 20-Typing - Text-1		2012-07-11 10:14:47.567000
	Edit pad (rev 606)		greg	cv412	XVal Session 20	1	XVal Session 20-Typing - Text-1		2012-07-11 10:14:48.016000
	Edit pad (rev 607)		Claudia	cv402	XVal Session 20	1	XVal Session 20-Typing - Text-1		2012-07-11 10:14:48.068000
	Edit pad (rev 608)		Claudia	cv402	XVal Session 20	1	XVal Session 20-Typing - Text-1		2012-07-11 10:14:48.573000
	Edit pad (rev 609)		greg	cv412	XVal Session 20	1	XVal Session 20-Typing - Text-1		2012-07-11 10:14:48.624000
	Edit pad (rev 610)		Xing	cv400	XVal Session 20	1	XVal Session 20-Typing - Text-1		2012-07-11 10:14:48.940000
	Edit pad (rev 611)		Claudia	cv402	XVal Session 20	1	XVal Session 20-Typing - Text-1		2012-07-11 10:14:49.082000
	Edit pad (rev 612)		greg	cv412	XVal Session 20	1	XVal Session 20-Typing - Text-1		2012-07-11 10:14:49.192000
	Edit pad (rev 613)		Xing	cv400	XVal Session 20	1	XVal Session 20-Typing - Text-1		2012-07-11 10:14:49.443000
	Edit pad (rev 614)		Claudia	cv402	XVal Session 20	1	XVal Session 20-Typing - Text-1		2012-07-11 10:14:49.583000
	Edit pad (rev 615)		greg	cv412	XVal Session 20	1	XVal Session 20-Typing - Text-1		2012-07-11 10:14:49.702000
	Edit pad (rev 616)		Xing	cv400	XVal Session 20	1	XVal Session 20-Typing - Text-1		2012-07-11 10:14:49.940000
	Edit pad (rev 617)		Claudia	cv402	XVal Session 20	1	XVal Session 20-Typing - Text-1		2012-07-11 10:14:50.082000
	Edit pad (rev 618)		greg	cv412	XVal Session 20	1	XVal Session 20-Typing - Text-1		2012-07-11 10:14:50.206000
	Edit pad (rev 619)		Xing	cv400	XVal Session 20	1	XVal Session 20-Typing - Text-1		2012-07-11 10:14:50.441000
	Edit pad (rev 620)		Claudia	cv402	XVal Session 20	1	XVal Session 20-Typing - Text-1		2012-07-11 10:14:50.582000
	Edit pad (rev 621)		greg	cv412	XVal Session 20	1	XVal Session 20-Typing - Text-1		2012-07-11 10:14:50.851000
	Edit pad (rev 622)		Xing	cv400	XVal Session 20	1	XVal Session 20-Typing - Text-1		2012-07-11 10:14:50.956000
	Edit pad (rev 623)		Claudia	cv402	XVal Session 20	1	XVal Session 20-Typing - Text-1		2012-07-11 10:14:51.082000
	Edit pad (rev 624)		Xing	cv400	XVal Session 20	1	XVal Session 20-Typing - Text-1		2012-07-11 10:14:51.460000
	Edit pad (rev 625)		Claudia	cv402	XVal Session 20	1	XVal Session 20-Typing - Text-1		2012-07-11 10:14:51.582000
	Edit pad (rev 626)		Xing	cv400	XVal Session 20	1	XVal Session 20-Typing - Text-1		2012-07-11 10:14:51.961000
	Edit pad (rev 627)		Claudia	cv402	XVal Session 20	1	XVal Session 20-Typing - Text-1		2012-07-11 10:14:52.082000
	Edit pad (rev 628)		Xing	cv400	XVal Session 20	1	XVal Session 20-Typing - Text-1		2012-07-11 10:14:52.471000
	Edit pad (rev 629)		Claudia	cv402	XVal Session 20	1	XVal Session 20-Typing - Text-1		2012-07-11 10:14:52.582000
	Edit pad (rev 630)		Xing	cv400	XVal Session 20	1	XVal Session 20-Typing - Text-1		2012-07-11 10:14:52.985000
	Edit pad (rev 631)		Claudia	cv402	XVal Session 20	1	XVal Session 20-Typing - Text-1		2012-07-11 10:14:53.082000
	Edit pad (rev 632)		Xing	cv400	XVal Session 20	1	XVal Session 20-Typing - Text-1		2012-07-11 10:14:53.494000
	Edit pad (rev 633)		Claudia	cv402	XVal Session 20	1	XVal Session 20-Typing - Text-1		2012-07-11 10:14:53.582000
	Edit pad (rev 634)		greg	cv412	XVal Session 20	1	XVal Session 20-Typing - Text-1		2012-07-11 10:14:53.706000
	Edit pad (rev 635)		Mark:	cv309	XVal Session 20	1	XVal Session 20-Typing - Text-1		2012-07-11 10:14:53.809000
	Edit pad (rev 636)		Xing	cv400	XVal Session 20	1	XVal Session 20-Typing - Text-1		2012-07-11 10:14:53.989000
	Edit pad (rev 637)		Claudia	cv402	XVal Session 20	1	XVal Session 20-Typing - Text-1		2012-07-11 10:14:54.087000
	Edit pad (rev 638)		Mark:	cv309	XVal Session 20	1	XVal Session 20-Typing - Text-1		2012-07-11 10:14:54.310000
	Edit pad (rev 639)		greg	cv412	XVal Session 20	1	XVal Session 20-Typing - Text-1		2012-07-11 10:14:54.499000
	Edit pad (rev 640)		Claudia	cv402	XVal Session 20	1	XVal Session 20-Typing - Text-1		2012-07-11 10:14:54.586000
	Edit pad (rev 641)		Mark:	cv309	XVal Session 20	1	XVal Session 20-Typing - Text-1		2012-07-11 10:14:54.882000
	Edit pad (rev 642)		Mark:	cv309	XVal Session 20	1	XVal Session 20-Typing - Text-1		2012-07-11 10:14:55.334000
	Edit pad (rev 643)		Claudia	cv402	XVal Session 20	1	XVal Session 20-Typing - Text-1		2012-07-11 10:14:55.440000
	Edit pad (rev 644)		greg	cv412	XVal Session 20	1	XVal Session 20-Typing - Text-1		2012-07-11 10:14:55.777000
	Edit pad (rev 645)		Mark:	cv309	XVal Session 20	1	XVal Session 20-Typing - Text-1		2012-07-11 10:14:55.838000
	Edit pad (rev 646)		Claudia	cv402	XVal Session 20	1	XVal Session 20-Typing - Text-1		2012-07-11 10:14:55.941000
	Edit pad (rev 647)		Mark:	cv309	XVal Session 20	1	XVal Session 20-Typing - Text-1		2012-07-11 10:14:56.338000
	Edit pad (rev 648)		Claudia	cv402	XVal Session 20	1	XVal Session 20-Typing - Text-1		2012-07-11 10:14:56.441000
	Edit pad (rev 649)		Mark:	cv309	XVal Session 20	1	XVal Session 20-Typing - Text-1		2012-07-11 10:14:56.849000
	Edit pad (rev 650)		Claudia	cv402	XVal Session 20	1	XVal Session 20-Typing - Text-1		2012-07-11 10:14:56.951000
	Edit pad (rev 651)		Mark:	cv309	XVal Session 20	1	XVal Session 20-Typing - Text-1		2012-07-11 10:14:57.356000
	Edit pad (rev 652)		Claudia	cv402	XVal Session 20	1	XVal Session 20-Typing - Text-1		2012-07-11 10:14:57.441000
	Edit pad (rev 653)		greg	cv412	XVal Session 20	1	XVal Session 20-Typing - Text-1		2012-07-11 10:14:57.473000
	Edit pad (rev 654)		Claudia	cv402	XVal Session 20	1	XVal Session 20-Typing - Text-1		2012-07-11 10:14:57.943000
	Edit pad (rev 655)		greg	cv412	XVal Session 20	1	XVal Session 20-Typing - Text-1		2012-07-11 10:14:58.390000
	Edit pad (rev 656)		Claudia	cv402	XVal Session 20	1	XVal Session 20-Typing - Text-1		2012-07-11 10:14:58.447000
	Edit pad (rev 657)		greg	cv412	XVal Session 20	1	XVal Session 20-Typing - Text-1		2012-07-11 10:14:58.890000
	Edit pad (rev 658)		Claudia	cv402	XVal Session 20	1	XVal Session 20-Typing - Text-1		2012-07-11 10:14:59.782000
	Edit pad (rev 659)		Claudia	cv402	XVal Session 20	1	XVal Session 20-Typing - Text-1		2012-07-11 10:15:00.287000
	Edit pad (rev 660)		Claudia	cv402	XVal Session 20	1	XVal Session 20-Typing - Text-1		2012-07-11 10:15:00.786000
	Edit pad (rev 661)		greg	cv412	XVal Session 20	1	XVal Session 20-Typing - Text-1		2012-07-11 10:15:01.038000
	Edit pad (rev 662)		greg	cv412	XVal Session 20	1	XVal Session 20-Typing - Text-1		2012-07-11 10:15:01.548000
	Edit pad (rev 663)		Claudia	cv402	XVal Session 20	1	XVal Session 20-Typing - Text-1		2012-07-11 10:15:01.655000
	Edit pad (rev 664)		greg	cv412	XVal Session 20	1	XVal Session 20-Typing - Text-1		2012-07-11 10:15:02.047000
	Edit pad (rev 665)		Claudia	cv402	XVal Session 20	1	XVal Session 20-Typing - Text-1		2012-07-11 10:15:02.160000
	Edit pad (rev 666)		greg	cv412	XVal Session 20	1	XVal Session 20-Typing - Text-1		2012-07-11 10:15:02.547000
	Edit pad (rev 667)		Claudia	cv402	XVal Session 20	1	XVal Session 20-Typing - Text-1		2012-07-11 10:15:02.660000
	Edit pad (rev 668)		greg	cv412	XVal Session 20	1	XVal Session 20-Typing - Text-1		2012-07-11 10:15:03.046000
	Edit pad (rev 669)		greg	cv412	XVal Session 20	1	XVal Session 20-Typing - Text-1		2012-07-11 10:15:03.547000
	Edit pad (rev 670)		greg	cv412	XVal Session 20	1	XVal Session 20-Typing - Text-1		2012-07-11 10:15:04.047000
	Edit pad (rev 671)		greg	cv412	XVal Session 20	1	XVal Session 20-Typing - Text-1		2012-07-11 10:15:04.547000
	Edit pad (rev 672)		Xing	cv400	XVal Session 20	1	XVal Session 20-Typing - Text-1		2012-07-11 10:15:04.599000
	Edit pad (rev 673)		greg	cv412	XVal Session 20	1	XVal Session 20-Typing - Text-1		2012-07-11 10:15:05.047000
	Edit pad (rev 674)		Xing	cv400	XVal Session 20	1	XVal Session 20-Typing - Text-1		2012-07-11 10:15:05.104000
	Edit pad (rev 675)		Claudia	cv402	XVal Session 20	1	XVal Session 20-Typing - Text-1		2012-07-11 10:15:05.120000
	Edit pad (rev 676)		greg	cv412	XVal Session 20	1	XVal Session 20-Typing - Text-1		2012-07-11 10:15:05.545000
	Edit pad (rev 677)		Claudia	cv402	XVal Session 20	1	XVal Session 20-Typing - Text-1		2012-07-11 10:15:05.630000
	Edit pad (rev 678)		greg	cv412	XVal Session 20	1	XVal Session 20-Typing - Text-1		2012-07-11 10:15:06.046000
	Edit pad (rev 679)		Claudia	cv402	XVal Session 20	1	XVal Session 20-Typing - Text-1		2012-07-11 10:15:06.128000
	Edit pad (rev 680)		Xing	cv400	XVal Session 20	1	XVal Session 20-Typing - Text-1		2012-07-11 10:15:06.458000
	Edit pad (rev 681)		greg	cv412	XVal Session 20	1	XVal Session 20-Typing - Text-1		2012-07-11 10:15:06.545000
	Edit pad (rev 682)		Claudia	cv402	XVal Session 20	1	XVal Session 20-Typing - Text-1		2012-07-11 10:15:06.628000
	Edit pad (rev 683)		greg	cv412	XVal Session 20	1	XVal Session 20-Typing - Text-1		2012-07-11 10:15:07.045000
	Edit pad (rev 684)		Claudia	cv402	XVal Session 20	1	XVal Session 20-Typing - Text-1		2012-07-11 10:15:07.130000
	Edit pad (rev 685)		greg	cv412	XVal Session 20	1	XVal Session 20-Typing - Text-1		2012-07-11 10:15:07.547000
	Edit pad (rev 686)		Claudia	cv402	XVal Session 20	1	XVal Session 20-Typing - Text-1		2012-07-11 10:15:07.630000
	Edit pad (rev 687)		Xing	cv400	XVal Session 20	1	XVal Session 20-Typing - Text-1		2012-07-11 10:15:07.998000
	Edit pad (rev 688)		Claudia	cv402	XVal Session 20	1	XVal Session 20-Typing - Text-1		2012-07-11 10:15:08.129000
	Edit pad (rev 689)		greg	cv412	XVal Session 20	1	XVal Session 20-Typing - Text-1		2012-07-11 10:15:08.562000
	Edit pad (rev 690)		Claudia	cv402	XVal Session 20	1	XVal Session 20-Typing - Text-1		2012-07-11 10:15:08.629000
	Edit pad (rev 691)		Xing	cv400	XVal Session 20	1	XVal Session 20-Typing - Text-1		2012-07-11 10:15:08.817000
	Edit pad (rev 692)		greg	cv412	XVal Session 20	1	XVal Session 20-Typing - Text-1		2012-07-11 10:15:09.063000
	Edit pad (rev 693)		Claudia	cv402	XVal Session 20	1	XVal Session 20-Typing - Text-1		2012-07-11 10:15:09.283000
	Edit pad (rev 694)		Xing	cv400	XVal Session 20	1	XVal Session 20-Typing - Text-1		2012-07-11 10:15:09.330000
	Edit pad (rev 695)		greg	cv412	XVal Session 20	1	XVal Session 20-Typing - Text-1		2012-07-11 10:15:09.564000
	Edit pad (rev 696)		Claudia	cv402	XVal Session 20	1	XVal Session 20-Typing - Text-1		2012-07-11 10:15:09.788000
	Edit pad (rev 697)		Xing	cv400	XVal Session 20	1	XVal Session 20-Typing - Text-1		2012-07-11 10:15:09.828000
	Edit pad (rev 698)		Claudia	cv402	XVal Session 20	1	XVal Session 20-Typing - Text-1		2012-07-11 10:15:10.287000
	Edit pad (rev 699)		Xing	cv400	XVal Session 20	1	XVal Session 20-Typing - Text-1		2012-07-11 10:15:10.328000
	Edit pad (rev 700)		Claudia	cv402	XVal Session 20	1	XVal Session 20-Typing - Text-1		2012-07-11 10:15:10.788000
	Edit pad (rev 701)		Xing	cv400	XVal Session 20	1	XVal Session 20-Typing - Text-1		2012-07-11 10:15:10.832000
	Edit pad (rev 702)		Claudia	cv402	XVal Session 20	1	XVal Session 20-Typing - Text-1		2012-07-11 10:15:11.287000
	Edit pad (rev 703)		greg	cv412	XVal Session 20	1	XVal Session 20-Typing - Text-1		2012-07-11 10:15:11.306000
	Edit pad (rev 704)		Xing	cv400	XVal Session 20	1	XVal Session 20-Typing - Text-1		2012-07-11 10:15:11.344000
	Edit pad (rev 705)		Claudia	cv402	XVal Session 20	1	XVal Session 20-Typing - Text-1		2012-07-11 10:15:11.787000
	Edit pad (rev 706)		Mark:	cv309	XVal Session 20	1	XVal Session 20-Typing - Text-1		2012-07-11 10:15:11.896000
	Edit pad (rev 707)		greg	cv412	XVal Session 20	1	XVal Session 20-Typing - Text-1		2012-07-11 10:15:12.103000
	Edit pad (rev 708)		Xing	cv400	XVal Session 20	1	XVal Session 20-Typing - Text-1		2012-07-11 10:15:12.205000
	Edit pad (rev 709)		Claudia	cv402	XVal Session 20	1	XVal Session 20-Typing - Text-1		2012-07-11 10:15:12.321000
	Edit pad (rev 710)		greg	cv412	XVal Session 20	1	XVal Session 20-Typing - Text-1		2012-07-11 10:15:12.609000
	Edit pad (rev 711)		Xing	cv400	XVal Session 20	1	XVal Session 20-Typing - Text-1		2012-07-11 10:15:13.049000
	Edit pad (rev 712)		Xing	cv400	XVal Session 20	1	XVal Session 20-Typing - Text-1		2012-07-11 10:15:13.548000
	Edit pad (rev 713)		Claudia	cv402	XVal Session 20	1	XVal Session 20-Typing - Text-1		2012-07-11 10:15:13.588000
	Edit pad (rev 714)		greg	cv412	XVal Session 20	1	XVal Session 20-Typing - Text-1		2012-07-11 10:15:13.610000
	Edit pad (rev 715)		Xing	cv400	XVal Session 20	1	XVal Session 20-Typing - Text-1		2012-07-11 10:15:14.048000
	Edit pad (rev 716)		Claudia	cv402	XVal Session 20	1	XVal Session 20-Typing - Text-1		2012-07-11 10:15:14.086000
	Edit pad (rev 717)		greg	cv412	XVal Session 20	1	XVal Session 20-Typing - Text-1		2012-07-11 10:15:14.130000
	Edit pad (rev 718)		Xing	cv400	XVal Session 20	1	XVal Session 20-Typing - Text-1		2012-07-11 10:15:14.552000
	Edit pad (rev 719)		Claudia	cv402	XVal Session 20	1	XVal Session 20-Typing - Text-1		2012-07-11 10:15:14.588000
	Edit pad (rev 720)		greg	cv412	XVal Session 20	1	XVal Session 20-Typing - Text-1		2012-07-11 10:15:14.659000
	Edit pad (rev 721)		Xing	cv400	XVal Session 20	1	XVal Session 20-Typing - Text-1		2012-07-11 10:15:15.068000
	Edit pad (rev 722)		Claudia	cv402	XVal Session 20	1	XVal Session 20-Typing - Text-1		2012-07-11 10:15:15.099000
	Edit pad (rev 723)		Xing	cv400	XVal Session 20	1	XVal Session 20-Typing - Text-1		2012-07-11 10:15:15.571000
	Edit pad (rev 724)		Claudia	cv402	XVal Session 20	1	XVal Session 20-Typing - Text-1		2012-07-11 10:15:15.600000
	Edit pad (rev 725)		Xing	cv400	XVal Session 20	1	XVal Session 20-Typing - Text-1		2012-07-11 10:15:16.080000
	Edit pad (rev 726)		Claudia	cv402	XVal Session 20	1	XVal Session 20-Typing - Text-1		2012-07-11 10:15:16.098000
	Edit pad (rev 727)		greg	cv412	XVal Session 20	1	XVal Session 20-Typing - Text-1		2012-07-11 10:15:16.133000
	Edit pad (rev 728)		Xing	cv400	XVal Session 20	1	XVal Session 20-Typing - Text-1		2012-07-11 10:15:16.576000
	Edit pad (rev 729)		Claudia	cv402	XVal Session 20	1	XVal Session 20-Typing - Text-1		2012-07-11 10:15:16.600000
	Edit pad (rev 730)		greg	cv412	XVal Session 20	1	XVal Session 20-Typing - Text-1		2012-07-11 10:15:16.760000
	Edit pad (rev 731)		Xing	cv400	XVal Session 20	1	XVal Session 20-Typing - Text-1		2012-07-11 10:15:17.076000
	Edit pad (rev 732)		Claudia	cv402	XVal Session 20	1	XVal Session 20-Typing - Text-1		2012-07-11 10:15:17.099000
	Edit pad (rev 733)		Xing	cv400	XVal Session 20	1	XVal Session 20-Typing - Text-1		2012-07-11 10:15:17.577000
	Edit pad (rev 734)		Claudia	cv402	XVal Session 20	1	XVal Session 20-Typing - Text-1		2012-07-11 10:15:17.599000
	Edit pad (rev 735)		greg	cv412	XVal Session 20	1	XVal Session 20-Typing - Text-1		2012-07-11 10:15:17.615000
	Edit pad (rev 736)		Xing	cv400	XVal Session 20	1	XVal Session 20-Typing - Text-1		2012-07-11 10:15:18.081000
	Edit pad (rev 737)		Claudia	cv402	XVal Session 20	1	XVal Session 20-Typing - Text-1		2012-07-11 10:15:18.099000
	Edit pad (rev 738)		Mark:	cv309	XVal Session 20	1	XVal Session 20-Typing - Text-1		2012-07-11 10:15:18.552000
	Edit pad (rev 739)		Xing	cv400	XVal Session 20	1	XVal Session 20-Typing - Text-1		2012-07-11 10:15:18.587000
	Edit pad (rev 740)		Claudia	cv402	XVal Session 20	1	XVal Session 20-Typing - Text-1		2012-07-11 10:15:18.599000
	Edit pad (rev 741)		greg	cv412	XVal Session 20	1	XVal Session 20-Typing - Text-1		2012-07-11 10:15:19.073000
	Edit pad (rev 742)		Xing	cv400	XVal Session 20	1	XVal Session 20-Typing - Text-1		2012-07-11 10:15:19.083000
	Edit pad (rev 743)		Claudia	cv402	XVal Session 20	1	XVal Session 20-Typing - Text-1		2012-07-11 10:15:19.099000
	Edit pad (rev 744)		greg	cv412	XVal Session 20	1	XVal Session 20-Typing - Text-1		2012-07-11 10:15:19.573000
	Edit pad (rev 745)		Xing	cv400	XVal Session 20	1	XVal Session 20-Typing - Text-1		2012-07-11 10:15:19.577000
	Edit pad (rev 746)		greg	cv412	XVal Session 20	1	XVal Session 20-Typing - Text-1		2012-07-11 10:15:20.078000
	Edit pad (rev 747)		Xing	cv400	XVal Session 20	1	XVal Session 20-Typing - Text-1		2012-07-11 10:15:20.080000
	Edit pad (rev 748)		greg	cv412	XVal Session 20	1	XVal Session 20-Typing - Text-1		2012-07-11 10:15:20.578000
	Edit pad (rev 749)		greg	cv412	XVal Session 20	1	XVal Session 20-Typing - Text-1		2012-07-11 10:15:21.889000
	Edit pad (rev 750)		Claudia	cv402	XVal Session 20	1	XVal Session 20-Typing - Text-1		2012-07-11 10:15:22.090000
	Edit pad (rev 751)		greg	cv412	XVal Session 20	1	XVal Session 20-Typing - Text-1		2012-07-11 10:15:22.391000
	Edit pad (rev 752)		Claudia	cv402	XVal Session 20	1	XVal Session 20-Typing - Text-1		2012-07-11 10:15:22.599000
	Edit pad (rev 753)		greg	cv412	XVal Session 20	1	XVal Session 20-Typing - Text-1		2012-07-11 10:15:22.894000
	Edit pad (rev 754)		Claudia	cv402	XVal Session 20	1	XVal Session 20-Typing - Text-1		2012-07-11 10:15:23.367000
	Edit pad (rev 755)		greg	cv412	XVal Session 20	1	XVal Session 20-Typing - Text-1		2012-07-11 10:15:23.393000
	Edit pad (rev 756)		Claudia	cv402	XVal Session 20	1	XVal Session 20-Typing - Text-1		2012-07-11 10:15:23.976000
	Edit pad (rev 757)		greg	cv412	XVal Session 20	1	XVal Session 20-Typing - Text-1		2012-07-11 10:15:23.995000
	Edit pad (rev 758)		Claudia	cv402	XVal Session 20	1	XVal Session 20-Typing - Text-1		2012-07-11 10:15:24.497000
	Edit pad (rev 759)		greg	cv412	XVal Session 20	1	XVal Session 20-Typing - Text-1		2012-07-11 10:15:24.500000
	Edit pad (rev 760)		greg	cv412	XVal Session 20	1	XVal Session 20-Typing - Text-1		2012-07-11 10:15:25
	Edit pad (rev 761)		Claudia	cv402	XVal Session 20	1	XVal Session 20-Typing - Text-1		2012-07-11 10:15:25.006000
	Edit pad (rev 762)		Claudia	cv402	XVal Session 20	1	XVal Session 20-Typing - Text-1		2012-07-11 10:15:25.505000
	Edit pad (rev 763)		greg	cv412	XVal Session 20	1	XVal Session 20-Typing - Text-1		2012-07-11 10:15:26
	Edit pad (rev 764)		Claudia	cv402	XVal Session 20	1	XVal Session 20-Typing - Text-1		2012-07-11 10:15:26.005000
	Edit pad (rev 765)		Claudia	cv402	XVal Session 20	1	XVal Session 20-Typing - Text-1		2012-07-11 10:15:26.506000
	Edit pad (rev 766)		Mark:	cv309	XVal Session 20	1	XVal Session 20-Typing - Text-1		2012-07-11 10:15:26.573000
	Edit pad (rev 767)		greg	cv412	XVal Session 20	1	XVal Session 20-Typing - Text-1		2012-07-11 10:15:26.601000
	Edit pad (rev 768)		Claudia	cv402	XVal Session 20	1	XVal Session 20-Typing - Text-1		2012-07-11 10:15:27.005000
	Edit pad (rev 769)		greg	cv412	XVal Session 20	1	XVal Session 20-Typing - Text-1		2012-07-11 10:15:27.108000
	Edit pad (rev 770)		Claudia	cv402	XVal Session 20	1	XVal Session 20-Typing - Text-1		2012-07-11 10:15:27.505000
	Edit pad (rev 771)		greg	cv412	XVal Session 20	1	XVal Session 20-Typing - Text-1		2012-07-11 10:15:27.607000
	Edit pad (rev 772)		Mark:	cv309	XVal Session 20	1	XVal Session 20-Typing - Text-1		2012-07-11 10:15:27.736000
	Edit pad (rev 773)		Claudia	cv402	XVal Session 20	1	XVal Session 20-Typing - Text-1		2012-07-11 10:15:28.004000
	Edit pad (rev 774)		greg	cv412	XVal Session 20	1	XVal Session 20-Typing - Text-1		2012-07-11 10:15:28.108000
	Edit pad (rev 775)		Xing	cv400	XVal Session 20	1	XVal Session 20-Typing - Text-1		2012-07-11 10:15:28.465000
	Edit pad (rev 776)		Claudia	cv402	XVal Session 20	1	XVal Session 20-Typing - Text-1		2012-07-11 10:15:28.505000
	Edit pad (rev 777)		greg	cv412	XVal Session 20	1	XVal Session 20-Typing - Text-1		2012-07-11 10:15:28.855000
	Edit pad (rev 778)		Mark:	cv309	XVal Session 20	1	XVal Session 20-Typing - Text-1		2012-07-11 10:15:28.975000
	Edit pad (rev 779)		Claudia	cv402	XVal Session 20	1	XVal Session 20-Typing - Text-1		2012-07-11 10:15:29.046000
	Edit pad (rev 780)		Xing	cv400	XVal Session 20	1	XVal Session 20-Typing - Text-1		2012-07-11 10:15:29.072000
	Edit pad (rev 781)		greg	cv412	XVal Session 20	1	XVal Session 20-Typing - Text-1		2012-07-11 10:15:29.358000
	Edit pad (rev 782)		Claudia	cv402	XVal Session 20	1	XVal Session 20-Typing - Text-1		2012-07-11 10:15:29.557000
	Edit pad (rev 783)		Xing	cv400	XVal Session 20	1	XVal Session 20-Typing - Text-1		2012-07-11 10:15:29.577000
	Edit pad (rev 784)		greg	cv412	XVal Session 20	1	XVal Session 20-Typing - Text-1		2012-07-11 10:15:29.858000
	Edit pad (rev 785)		Mark:	cv309	XVal Session 20	1	XVal Session 20-Typing - Text-1		2012-07-11 10:15:29.903000
	Edit pad (rev 786)		Xing	cv400	XVal Session 20	1	XVal Session 20-Typing - Text-1		2012-07-11 10:15:30.078000
	Edit pad (rev 787)		Claudia	cv402	XVal Session 20	1	XVal Session 20-Typing - Text-1		2012-07-11 10:15:30.382000
	Edit pad (rev 788)		Mark:	cv309	XVal Session 20	1	XVal Session 20-Typing - Text-1		2012-07-11 10:15:30.415000
	Edit pad (rev 789)		Xing	cv400	XVal Session 20	1	XVal Session 20-Typing - Text-1		2012-07-11 10:15:30.578000
	Edit pad (rev 790)		greg	cv412	XVal Session 20	1	XVal Session 20-Typing - Text-1		2012-07-11 10:15:30.791000
	Edit pad (rev 791)		Claudia	cv402	XVal Session 20	1	XVal Session 20-Typing - Text-1		2012-07-11 10:15:31.041000
	Edit pad (rev 792)		Mark:	cv309	XVal Session 20	1	XVal Session 20-Typing - Text-1		2012-07-11 10:15:31.053000
	Edit pad (rev 793)		Xing	cv400	XVal Session 20	1	XVal Session 20-Typing - Text-1		2012-07-11 10:15:31.173000
	Edit pad (rev 794)		greg	cv412	XVal Session 20	1	XVal Session 20-Typing - Text-1		2012-07-11 10:15:31.295000
	Edit pad (rev 795)		Claudia	cv402	XVal Session 20	1	XVal Session 20-Typing - Text-1		2012-07-11 10:15:31.549000
	Edit pad (rev 796)		Mark:	cv309	XVal Session 20	1	XVal Session 20-Typing - Text-1		2012-07-11 10:15:31.568000
	Edit pad (rev 797)		Xing	cv400	XVal Session 20	1	XVal Session 20-Typing - Text-1		2012-07-11 10:15:31.580000
	Edit pad (rev 798)		greg	cv412	XVal Session 20	1	XVal Session 20-Typing - Text-1		2012-07-11 10:15:31.797000
	Edit pad (rev 799)		Claudia	cv402	XVal Session 20	1	XVal Session 20-Typing - Text-1		2012-07-11 10:15:32.052000
	Edit pad (rev 800)		Mark:	cv309	XVal Session 20	1	XVal Session 20-Typing - Text-1		2012-07-11 10:15:32.074000
	Edit pad (rev 801)		Xing	cv400	XVal Session 20	1	XVal Session 20-Typing - Text-1		2012-07-11 10:15:32.079000
	Edit pad (rev 802)		greg	cv412	XVal Session 20	1	XVal Session 20-Typing - Text-1		2012-07-11 10:15:32.297000
	Edit pad (rev 803)		Claudia	cv402	XVal Session 20	1	XVal Session 20-Typing - Text-1		2012-07-11 10:15:32.552000
	Edit pad (rev 804)		Mark:	cv309	XVal Session 20	1	XVal Session 20-Typing - Text-1		2012-07-11 10:15:32.574000
	Edit pad (rev 805)		Xing	cv400	XVal Session 20	1	XVal Session 20-Typing - Text-1		2012-07-11 10:15:32.588000
	Edit pad (rev 806)		greg	cv412	XVal Session 20	1	XVal Session 20-Typing - Text-1		2012-07-11 10:15:32.796000
	Edit pad (rev 807)		Claudia	cv402	XVal Session 20	1	XVal Session 20-Typing - Text-1		2012-07-11 10:15:33.052000
	Edit pad (rev 808)		Xing	cv400	XVal Session 20	1	XVal Session 20-Typing - Text-1		2012-07-11 10:15:33.086000
	Edit pad (rev 809)		Claudia	cv402	XVal Session 20	1	XVal Session 20-Typing - Text-1		2012-07-11 10:15:33.552000
	Edit pad (rev 810)		Xing	cv400	XVal Session 20	1	XVal Session 20-Typing - Text-1		2012-07-11 10:15:33.594000
	Edit pad (rev 811)		greg	cv412	XVal Session 20	1	XVal Session 20-Typing - Text-1		2012-07-11 10:15:33.757000
	Edit pad (rev 812)		Claudia	cv402	XVal Session 20	1	XVal Session 20-Typing - Text-1		2012-07-11 10:15:34.052000
	Edit pad (rev 813)		Mark:	cv309	XVal Session 20	1	XVal Session 20-Typing - Text-1		2012-07-11 10:15:34.083000
	Edit pad (rev 814)		Xing	cv400	XVal Session 20	1	XVal Session 20-Typing - Text-1		2012-07-11 10:15:34.094000
	Edit pad (rev 815)		greg	cv412	XVal Session 20	1	XVal Session 20-Typing - Text-1		2012-07-11 10:15:34.443000
	Edit pad (rev 816)		Claudia	cv402	XVal Session 20	1	XVal Session 20-Typing - Text-1		2012-07-11 10:15:34.551000
	Edit pad (rev 817)		Xing	cv400	XVal Session 20	1	XVal Session 20-Typing - Text-1		2012-07-11 10:15:34.591000
	Edit pad (rev 818)		Mark:	cv309	XVal Session 20	1	XVal Session 20-Typing - Text-1		2012-07-11 10:15:34.749000
	Edit pad (rev 819)		greg	cv412	XVal Session 20	1	XVal Session 20-Typing - Text-1		2012-07-11 10:15:34.953000
	Edit pad (rev 820)		Claudia	cv402	XVal Session 20	1	XVal Session 20-Typing - Text-1		2012-07-11 10:15:35.051000
	Edit pad (rev 821)		Mark:	cv309	XVal Session 20	1	XVal Session 20-Typing - Text-1		2012-07-11 10:15:35.255000
	Edit pad (rev 822)		Claudia	cv402	XVal Session 20	1	XVal Session 20-Typing - Text-1		2012-07-11 10:15:35.552000
	Edit pad (rev 823)		Xing	cv400	XVal Session 20	1	XVal Session 20-Typing - Text-1		2012-07-11 10:15:35.715000
14291	Load Workspace			cv094	XVal Session 20	1	XVal Session 20-Typing - Text-1	192.54.222.3	2012-07-11 10:15:36
	Edit pad (rev 824)		Mark:	cv309	XVal Session 20	1	XVal Session 20-Typing - Text-1		2012-07-11 10:15:36.016000
	Edit pad (rev 825)		Claudia	cv402	XVal Session 20	1	XVal Session 20-Typing - Text-1		2012-07-11 10:15:36.057000
	Edit pad (rev 826)		Xing	cv400	XVal Session 20	1	XVal Session 20-Typing - Text-1		2012-07-11 10:15:36.318000
	Edit pad (rev 827)		Mark:	cv309	XVal Session 20	1	XVal Session 20-Typing - Text-1		2012-07-11 10:15:36.521000
	Edit pad (rev 828)		Xing	cv400	XVal Session 20	1	XVal Session 20-Typing - Text-1		2012-07-11 10:15:36.813000
	Edit pad (rev 829)		Mark:	cv309	XVal Session 20	1	XVal Session 20-Typing - Text-1		2012-07-11 10:15:37.021000
	Edit pad (rev 830)		Claudia	cv402	XVal Session 20	1	XVal Session 20-Typing - Text-1		2012-07-11 10:15:37.413000
	Edit pad (rev 831)		Mark:	cv309	XVal Session 20	1	XVal Session 20-Typing - Text-1		2012-07-11 10:15:37.519000
	Edit pad (rev 832)		Claudia	cv402	XVal Session 20	1	XVal Session 20-Typing - Text-1		2012-07-11 10:15:37.913000
	Edit pad (rev 833)		Xing	cv400	XVal Session 20	1	XVal Session 20-Typing - Text-1		2012-07-11 10:15:38.022000
	Edit pad (rev 834)		Mark:	cv309	XVal Session 20	1	XVal Session 20-Typing - Text-1		2012-07-11 10:15:38.029000
	Edit pad (rev 835)		Claudia	cv402	XVal Session 20	1	XVal Session 20-Typing - Text-1		2012-07-11 10:15:38.417000
	Edit pad (rev 836)		Xing	cv400	XVal Session 20	1	XVal Session 20-Typing - Text-1		2012-07-11 10:15:38.523000
	Edit pad (rev 837)		Mark:	cv309	XVal Session 20	1	XVal Session 20-Typing - Text-1		2012-07-11 10:15:38.538000
	Edit pad (rev 838)		Claudia	cv402	XVal Session 20	1	XVal Session 20-Typing - Text-1		2012-07-11 10:15:38.927000
	Edit pad (rev 839)		Xing	cv400	XVal Session 20	1	XVal Session 20-Typing - Text-1		2012-07-11 10:15:39.033000
	Edit pad (rev 840)		Mark:	cv309	XVal Session 20	1	XVal Session 20-Typing - Text-1		2012-07-11 10:15:39.045000
	Edit pad (rev 841)		Claudia	cv402	XVal Session 20	1	XVal Session 20-Typing - Text-1		2012-07-11 10:15:39.437000
	Edit pad (rev 842)		Xing	cv400	XVal Session 20	1	XVal Session 20-Typing - Text-1		2012-07-11 10:15:39.531000
	Edit pad (rev 843)		Claudia	cv402	XVal Session 20	1	XVal Session 20-Typing - Text-1		2012-07-11 10:15:39.943000
	Edit pad (rev 844)		Mark:	cv309	XVal Session 20	1	XVal Session 20-Typing - Text-1		2012-07-11 10:15:39.984000
	Edit pad (rev 845)		Xing	cv400	XVal Session 20	1	XVal Session 20-Typing - Text-1		2012-07-11 10:15:40.030000
	Edit pad (rev 846)		Claudia	cv402	XVal Session 20	1	XVal Session 20-Typing - Text-1		2012-07-11 10:15:40.445000
	Edit pad (rev 847)		Xing	cv400	XVal Session 20	1	XVal Session 20-Typing - Text-1		2012-07-11 10:15:40.530000
	Edit pad (rev 848)		Mark:	cv309	XVal Session 20	1	XVal Session 20-Typing - Text-1		2012-07-11 10:15:40.940000
	Edit pad (rev 849)		greg	cv412	XVal Session 20	1	XVal Session 20-Typing - Text-1		2012-07-11 10:15:40.944000
	Edit pad (rev 850)		Claudia	cv402	XVal Session 20	1	XVal Session 20-Typing - Text-1		2012-07-11 10:15:40.946000
	Edit pad (rev 851)		Xing	cv400	XVal Session 20	1	XVal Session 20-Typing - Text-1		2012-07-11 10:15:41.035000
	Edit pad (rev 852)		greg	cv412	XVal Session 20	1	XVal Session 20-Typing - Text-1		2012-07-11 10:15:41.366000
	Edit pad (rev 853)		Mark:	cv309	XVal Session 20	1	XVal Session 20-Typing - Text-1		2012-07-11 10:15:41.441000
	Edit pad (rev 854)		Claudia	cv402	XVal Session 20	1	XVal Session 20-Typing - Text-1		2012-07-11 10:15:41.443000
	Edit pad (rev 855)		Xing	cv400	XVal Session 20	1	XVal Session 20-Typing - Text-1		2012-07-11 10:15:41.545000
	Edit pad (rev 856)		Claudia	cv402	XVal Session 20	1	XVal Session 20-Typing - Text-1		2012-07-11 10:15:41.945000
	Edit pad (rev 857)		Xing	cv400	XVal Session 20	1	XVal Session 20-Typing - Text-1		2012-07-11 10:15:42.044000
	Edit pad (rev 858)		Claudia	cv402	XVal Session 20	1	XVal Session 20-Typing - Text-1		2012-07-11 10:15:42.526000
	Edit pad (rev 859)		Xing	cv400	XVal Session 20	1	XVal Session 20-Typing - Text-1		2012-07-11 10:15:42.546000
	Edit pad (rev 860)		Mark:	cv309	XVal Session 20	1	XVal Session 20-Typing - Text-1		2012-07-11 10:15:43.063000
	Edit pad (rev 861)		greg	cv412	XVal Session 20	1	XVal Session 20-Typing - Text-1		2012-07-11 10:15:43.348000
	Edit pad (rev 862)		Xing	cv400	XVal Session 20	1	XVal Session 20-Typing - Text-1		2012-07-11 10:15:43.745000
	Edit pad (rev 863)		Claudia	cv402	XVal Session 20	1	XVal Session 20-Typing - Text-1		2012-07-11 10:15:43.791000
	Edit pad (rev 864)		greg	cv412	XVal Session 20	1	XVal Session 20-Typing - Text-1		2012-07-11 10:15:43.858000
	Edit pad (rev 865)		Claudia	cv402	XVal Session 20	1	XVal Session 20-Typing - Text-1		2012-07-11 10:15:44.302000
	Edit pad (rev 866)		greg	cv412	XVal Session 20	1	XVal Session 20-Typing - Text-1		2012-07-11 10:15:44.359000
	Edit pad (rev 867)		Mark:	cv309	XVal Session 20	1	XVal Session 20-Typing - Text-1		2012-07-11 10:15:44.598000
	Edit pad (rev 868)		Claudia	cv402	XVal Session 20	1	XVal Session 20-Typing - Text-1		2012-07-11 10:15:44.802000
	Edit pad (rev 869)		greg	cv412	XVal Session 20	1	XVal Session 20-Typing - Text-1		2012-07-11 10:15:44.858000
	Edit pad (rev 870)		Claudia	cv402	XVal Session 20	1	XVal Session 20-Typing - Text-1		2012-07-11 10:15:45.302000
	Edit pad (rev 871)		greg	cv412	XVal Session 20	1	XVal Session 20-Typing - Text-1		2012-07-11 10:15:45.357000
	Edit pad (rev 872)		Mark:	cv309	XVal Session 20	1	XVal Session 20-Typing - Text-1		2012-07-11 10:15:45.387000
	Edit pad (rev 873)		Claudia	cv402	XVal Session 20	1	XVal Session 20-Typing - Text-1		2012-07-11 10:15:45.821000
	Edit pad (rev 874)		Claudia	cv402	XVal Session 20	1	XVal Session 20-Typing - Text-1		2012-07-11 10:15:46.327000
	Edit pad (rev 875)		Claudia	cv402	XVal Session 20	1	XVal Session 20-Typing - Text-1		2012-07-11 10:15:46.834000
	Edit pad (rev 876)		Xing	cv400	XVal Session 20	1	XVal Session 20-Typing - Text-1		2012-07-11 10:15:47.097000
	Edit pad (rev 877)		Claudia	cv402	XVal Session 20	1	XVal Session 20-Typing - Text-1		2012-07-11 10:15:47.333000
	Edit pad (rev 878)		greg	cv412	XVal Session 20	1	XVal Session 20-Typing - Text-1		2012-07-11 10:15:47.453000
	Edit pad (rev 879)		Xing	cv400	XVal Session 20	1	XVal Session 20-Typing - Text-1		2012-07-11 10:15:47.845000
	Edit pad (rev 880)		Claudia	cv402	XVal Session 20	1	XVal Session 20-Typing - Text-1		2012-07-11 10:15:47.863000
	Edit pad (rev 881)		Mark:	cv309	XVal Session 20	1	XVal Session 20-Typing - Text-1		2012-07-11 10:15:47.886000
	Edit pad (rev 882)		greg	cv412	XVal Session 20	1	XVal Session 20-Typing - Text-1		2012-07-11 10:15:48.174000
	Edit pad (rev 883)		Xing	cv400	XVal Session 20	1	XVal Session 20-Typing - Text-1		2012-07-11 10:15:48.343000
	Edit pad (rev 884)		Claudia	cv402	XVal Session 20	1	XVal Session 20-Typing - Text-1		2012-07-11 10:15:48.369000
	Edit pad (rev 885)		Mark:	cv309	XVal Session 20	1	XVal Session 20-Typing - Text-1		2012-07-11 10:15:48.389000
	Edit pad (rev 886)		greg	cv412	XVal Session 20	1	XVal Session 20-Typing - Text-1		2012-07-11 10:15:48.673000
	Edit pad (rev 887)		Claudia	cv402	XVal Session 20	1	XVal Session 20-Typing - Text-1		2012-07-11 10:15:48.880000
	Edit pad (rev 888)		Mark:	cv309	XVal Session 20	1	XVal Session 20-Typing - Text-1		2012-07-11 10:15:48.894000
	Edit pad (rev 889)		Xing	cv400	XVal Session 20	1	XVal Session 20-Typing - Text-1		2012-07-11 10:15:49.010000
	Edit pad (rev 890)		Claudia	cv402	XVal Session 20	1	XVal Session 20-Typing - Text-1		2012-07-11 10:15:49.380000
	Edit pad (rev 891)		Mark:	cv309	XVal Session 20	1	XVal Session 20-Typing - Text-1		2012-07-11 10:15:49.429000
	Edit pad (rev 892)		greg	cv412	XVal Session 20	1	XVal Session 20-Typing - Text-1		2012-07-11 10:15:49.432000
	Edit pad (rev 893)		Xing	cv400	XVal Session 20	1	XVal Session 20-Typing - Text-1		2012-07-11 10:15:49.538000
	Edit pad (rev 894)		Claudia	cv402	XVal Session 20	1	XVal Session 20-Typing - Text-1		2012-07-11 10:15:49.880000
	Edit pad (rev 895)		Mark:	cv309	XVal Session 20	1	XVal Session 20-Typing - Text-1		2012-07-11 10:15:49.948000
	Edit pad (rev 896)		greg	cv412	XVal Session 20	1	XVal Session 20-Typing - Text-1		2012-07-11 10:15:49.956000
	Edit pad (rev 897)		Xing	cv400	XVal Session 20	1	XVal Session 20-Typing - Text-1		2012-07-11 10:15:50.045000
	Edit pad (rev 898)		Claudia	cv402	XVal Session 20	1	XVal Session 20-Typing - Text-1		2012-07-11 10:15:50.382000
	Edit pad (rev 899)		Mark:	cv309	XVal Session 20	1	XVal Session 20-Typing - Text-1		2012-07-11 10:15:50.458000
	Edit pad (rev 900)		Xing	cv400	XVal Session 20	1	XVal Session 20-Typing - Text-1		2012-07-11 10:15:50.546000
	Edit pad (rev 901)		greg	cv412	XVal Session 20	1	XVal Session 20-Typing - Text-1		2012-07-11 10:15:50.592000
	Edit pad (rev 902)		Claudia	cv402	XVal Session 20	1	XVal Session 20-Typing - Text-1		2012-07-11 10:15:50.882000
	Edit pad (rev 903)		Mark:	cv309	XVal Session 20	1	XVal Session 20-Typing - Text-1		2012-07-11 10:15:50.959000
	Edit pad (rev 904)		Xing	cv400	XVal Session 20	1	XVal Session 20-Typing - Text-1		2012-07-11 10:15:51.045000
	Edit pad (rev 905)		greg	cv412	XVal Session 20	1	XVal Session 20-Typing - Text-1		2012-07-11 10:15:51.092000
	Edit pad (rev 906)		Claudia	cv402	XVal Session 20	1	XVal Session 20-Typing - Text-1		2012-07-11 10:15:51.383000
	Edit pad (rev 907)		Xing	cv400	XVal Session 20	1	XVal Session 20-Typing - Text-1		2012-07-11 10:15:51.545000
	Edit pad (rev 908)		Mark:	cv309	XVal Session 20	1	XVal Session 20-Typing - Text-1		2012-07-11 10:15:51.547000
	Edit pad (rev 909)		greg	cv412	XVal Session 20	1	XVal Session 20-Typing - Text-1		2012-07-11 10:15:51.597000
	Edit pad (rev 910)		Claudia	cv402	XVal Session 20	1	XVal Session 20-Typing - Text-1		2012-07-11 10:15:51.884000
	Edit pad (rev 911)		Xing	cv400	XVal Session 20	1	XVal Session 20-Typing - Text-1		2012-07-11 10:15:52.045000
	Edit pad (rev 912)		Mark:	cv309	XVal Session 20	1	XVal Session 20-Typing - Text-1		2012-07-11 10:15:52.073000
	Edit pad (rev 913)		Claudia	cv402	XVal Session 20	1	XVal Session 20-Typing - Text-1		2012-07-11 10:15:52.382000
	Edit pad (rev 914)		Xing	cv400	XVal Session 20	1	XVal Session 20-Typing - Text-1		2012-07-11 10:15:52.549000
	Edit pad (rev 915)		Mark:	cv309	XVal Session 20	1	XVal Session 20-Typing - Text-1		2012-07-11 10:15:52.581000
	Edit pad (rev 916)		greg	cv412	XVal Session 20	1	XVal Session 20-Typing - Text-1		2012-07-11 10:15:52.606000
	Edit pad (rev 917)		Claudia	cv402	XVal Session 20	1	XVal Session 20-Typing - Text-1		2012-07-11 10:15:52.902000
	Edit pad (rev 918)		Xing	cv400	XVal Session 20	1	XVal Session 20-Typing - Text-1		2012-07-11 10:15:53.047000
	Edit pad (rev 919)		greg	cv412	XVal Session 20	1	XVal Session 20-Typing - Text-1		2012-07-11 10:15:53.108000
	Edit pad (rev 920)		Mark:	cv309	XVal Session 20	1	XVal Session 20-Typing - Text-1		2012-07-11 10:15:53.378000
	Edit pad (rev 921)		Claudia	cv402	XVal Session 20	1	XVal Session 20-Typing - Text-1		2012-07-11 10:15:53.410000
	Edit pad (rev 922)		Xing	cv400	XVal Session 20	1	XVal Session 20-Typing - Text-1		2012-07-11 10:15:53.549000
	Edit pad (rev 923)		greg	cv412	XVal Session 20	1	XVal Session 20-Typing - Text-1		2012-07-11 10:15:53.607000
	Edit pad (rev 924)		Mark:	cv309	XVal Session 20	1	XVal Session 20-Typing - Text-1		2012-07-11 10:15:53.913000
	Edit pad (rev 925)		Claudia	cv402	XVal Session 20	1	XVal Session 20-Typing - Text-1		2012-07-11 10:15:53.919000
	Edit pad (rev 926)		Xing	cv400	XVal Session 20	1	XVal Session 20-Typing - Text-1		2012-07-11 10:15:54.045000
	Edit pad (rev 927)		greg	cv412	XVal Session 20	1	XVal Session 20-Typing - Text-1		2012-07-11 10:15:54.107000
	Edit pad (rev 928)		Mark:	cv309	XVal Session 20	1	XVal Session 20-Typing - Text-1		2012-07-11 10:15:54.413000
	Edit pad (rev 929)		Claudia	cv402	XVal Session 20	1	XVal Session 20-Typing - Text-1		2012-07-11 10:15:54.427000
	Edit pad (rev 930)		Xing	cv400	XVal Session 20	1	XVal Session 20-Typing - Text-1		2012-07-11 10:15:54.547000
	Edit pad (rev 931)		greg	cv412	XVal Session 20	1	XVal Session 20-Typing - Text-1		2012-07-11 10:15:54.649000
	Edit pad (rev 932)		Mark:	cv309	XVal Session 20	1	XVal Session 20-Typing - Text-1		2012-07-11 10:15:54.912000
	Edit pad (rev 933)		Claudia	cv402	XVal Session 20	1	XVal Session 20-Typing - Text-1		2012-07-11 10:15:54.927000
	Edit pad (rev 934)		Xing	cv400	XVal Session 20	1	XVal Session 20-Typing - Text-1		2012-07-11 10:15:55.049000
	Edit pad (rev 935)		greg	cv412	XVal Session 20	1	XVal Session 20-Typing - Text-1		2012-07-11 10:15:55.155000
	Edit pad (rev 936)		Claudia	cv402	XVal Session 20	1	XVal Session 20-Typing - Text-1		2012-07-11 10:15:55.427000
	Edit pad (rev 937)		Mark:	cv309	XVal Session 20	1	XVal Session 20-Typing - Text-1		2012-07-11 10:15:55.486000
	Edit pad (rev 938)		Xing	cv400	XVal Session 20	1	XVal Session 20-Typing - Text-1		2012-07-11 10:15:55.548000
	Edit pad (rev 939)		greg	cv412	XVal Session 20	1	XVal Session 20-Typing - Text-1		2012-07-11 10:15:55.661000
	Edit pad (rev 940)		Claudia	cv402	XVal Session 20	1	XVal Session 20-Typing - Text-1		2012-07-11 10:15:55.927000
	Edit pad (rev 941)		Mark:	cv309	XVal Session 20	1	XVal Session 20-Typing - Text-1		2012-07-11 10:15:56.107000
	Edit pad (rev 942)		greg	cv412	XVal Session 20	1	XVal Session 20-Typing - Text-1		2012-07-11 10:15:56.172000
	Edit pad (rev 943)		Xing	cv400	XVal Session 20	1	XVal Session 20-Typing - Text-1		2012-07-11 10:15:56.256000
	Edit pad (rev 944)		Claudia	cv402	XVal Session 20	1	XVal Session 20-Typing - Text-1		2012-07-11 10:15:56.436000
	Edit pad (rev 945)		Mark:	cv309	XVal Session 20	1	XVal Session 20-Typing - Text-1		2012-07-11 10:15:56.619000
	Edit pad (rev 946)		Xing	cv400	XVal Session 20	1	XVal Session 20-Typing - Text-1		2012-07-11 10:15:56.765000
	Edit pad (rev 947)		Claudia	cv402	XVal Session 20	1	XVal Session 20-Typing - Text-1		2012-07-11 10:15:56.941000
	Edit pad (rev 948)		Mark:	cv309	XVal Session 20	1	XVal Session 20-Typing - Text-1		2012-07-11 10:15:57.128000
	Edit pad (rev 949)		greg	cv412	XVal Session 20	1	XVal Session 20-Typing - Text-1		2012-07-11 10:15:57.245000
	Edit pad (rev 950)		Xing	cv400	XVal Session 20	1	XVal Session 20-Typing - Text-1		2012-07-11 10:15:57.265000
	Edit pad (rev 951)		Claudia	cv402	XVal Session 20	1	XVal Session 20-Typing - Text-1		2012-07-11 10:15:57.444000
	Edit pad (rev 952)		Mark:	cv309	XVal Session 20	1	XVal Session 20-Typing - Text-1		2012-07-11 10:15:57.630000
	Edit pad (rev 953)		Xing	cv400	XVal Session 20	1	XVal Session 20-Typing - Text-1		2012-07-11 10:15:57.773000
	Edit pad (rev 954)		greg	cv412	XVal Session 20	1	XVal Session 20-Typing - Text-1		2012-07-11 10:15:57.801000
	Edit pad (rev 955)		Claudia	cv402	XVal Session 20	1	XVal Session 20-Typing - Text-1		2012-07-11 10:15:57.944000
	Edit pad (rev 956)		Mark:	cv309	XVal Session 20	1	XVal Session 20-Typing - Text-1		2012-07-11 10:15:58.131000
	Edit pad (rev 957)		greg	cv412	XVal Session 20	1	XVal Session 20-Typing - Text-1		2012-07-11 10:15:58.312000
	Edit pad (rev 958)		Claudia	cv402	XVal Session 20	1	XVal Session 20-Typing - Text-1		2012-07-11 10:15:58.443000
	Edit pad (rev 959)		Mark:	cv309	XVal Session 20	1	XVal Session 20-Typing - Text-1		2012-07-11 10:15:58.630000
	Edit pad (rev 960)		Claudia	cv402	XVal Session 20	1	XVal Session 20-Typing - Text-1		2012-07-11 10:15:58.949000
	Edit pad (rev 961)		Mark:	cv309	XVal Session 20	1	XVal Session 20-Typing - Text-1		2012-07-11 10:15:59.129000
	Edit pad (rev 962)		Claudia	cv402	XVal Session 20	1	XVal Session 20-Typing - Text-1		2012-07-11 10:15:59.446000
	Edit pad (rev 963)		greg	cv412	XVal Session 20	1	XVal Session 20-Typing - Text-1		2012-07-11 10:15:59.508000
	Edit pad (rev 964)		Mark:	cv309	XVal Session 20	1	XVal Session 20-Typing - Text-1		2012-07-11 10:15:59.629000
	Edit pad (rev 965)		Claudia	cv402	XVal Session 20	1	XVal Session 20-Typing - Text-1		2012-07-11 10:15:59.949000
	Edit pad (rev 966)		Mark:	cv309	XVal Session 20	1	XVal Session 20-Typing - Text-1		2012-07-11 10:16:00.133000
	Edit pad (rev 967)		greg	cv412	XVal Session 20	1	XVal Session 20-Typing - Text-1		2012-07-11 10:16:00.161000
	Edit pad (rev 968)		Claudia	cv402	XVal Session 20	1	XVal Session 20-Typing - Text-1		2012-07-11 10:16:00.458000
	Edit pad (rev 969)		Mark:	cv309	XVal Session 20	1	XVal Session 20-Typing - Text-1		2012-07-11 10:16:00.635000
	Edit pad (rev 970)		greg	cv412	XVal Session 20	1	XVal Session 20-Typing - Text-1		2012-07-11 10:16:00.672000
	Edit pad (rev 971)		Claudia	cv402	XVal Session 20	1	XVal Session 20-Typing - Text-1		2012-07-11 10:16:00.959000
	Edit pad (rev 972)		Mark:	cv309	XVal Session 20	1	XVal Session 20-Typing - Text-1		2012-07-11 10:16:01.144000
	Edit pad (rev 973)		greg	cv412	XVal Session 20	1	XVal Session 20-Typing - Text-1		2012-07-11 10:16:01.172000
	Edit pad (rev 974)		Claudia	cv402	XVal Session 20	1	XVal Session 20-Typing - Text-1		2012-07-11 10:16:01.457000
	Edit pad (rev 975)		Mark:	cv309	XVal Session 20	1	XVal Session 20-Typing - Text-1		2012-07-11 10:16:01.704000
	Edit pad (rev 976)		greg	cv412	XVal Session 20	1	XVal Session 20-Typing - Text-1		2012-07-11 10:16:01.771000
	Edit pad (rev 977)		Claudia	cv402	XVal Session 20	1	XVal Session 20-Typing - Text-1		2012-07-11 10:16:01.965000
	Edit pad (rev 978)		greg	cv412	XVal Session 20	1	XVal Session 20-Typing - Text-1		2012-07-11 10:16:02.326000
	Edit pad (rev 979)		Claudia	cv402	XVal Session 20	1	XVal Session 20-Typing - Text-1		2012-07-11 10:16:02.463000
	Edit pad (rev 980)		Xing	cv400	XVal Session 20	1	XVal Session 20-Typing - Text-1		2012-07-11 10:16:02.595000
	Edit pad (rev 981)		Claudia	cv402	XVal Session 20	1	XVal Session 20-Typing - Text-1		2012-07-11 10:16:02.974000
	Edit pad (rev 982)		Mark:	cv309	XVal Session 20	1	XVal Session 20-Typing - Text-1		2012-07-11 10:16:03.023000
	Edit pad (rev 983)		Xing	cv400	XVal Session 20	1	XVal Session 20-Typing - Text-1		2012-07-11 10:16:03.092000
	Edit pad (rev 984)		greg	cv412	XVal Session 20	1	XVal Session 20-Typing - Text-1		2012-07-11 10:16:03.446000
	Edit pad (rev 985)		Claudia	cv402	XVal Session 20	1	XVal Session 20-Typing - Text-1		2012-07-11 10:16:03.474000
	Edit pad (rev 986)		Xing	cv400	XVal Session 20	1	XVal Session 20-Typing - Text-1		2012-07-11 10:16:03.591000
	Edit pad (rev 987)		Claudia	cv402	XVal Session 20	1	XVal Session 20-Typing - Text-1		2012-07-11 10:16:04.027000
	Edit pad (rev 988)		Xing	cv400	XVal Session 20	1	XVal Session 20-Typing - Text-1		2012-07-11 10:16:04.093000
	Edit pad (rev 989)		Claudia	cv402	XVal Session 20	1	XVal Session 20-Typing - Text-1		2012-07-11 10:16:04.536000
	Edit pad (rev 990)		Xing	cv400	XVal Session 20	1	XVal Session 20-Typing - Text-1		2012-07-11 10:16:04.600000
	Edit pad (rev 991)		greg	cv412	XVal Session 20	1	XVal Session 20-Typing - Text-1		2012-07-11 10:16:04.756000
	Edit pad (rev 992)		Claudia	cv402	XVal Session 20	1	XVal Session 20-Typing - Text-1		2012-07-11 10:16:05.036000
	Edit pad (rev 993)		Xing	cv400	XVal Session 20	1	XVal Session 20-Typing - Text-1		2012-07-11 10:16:05.109000
	Edit pad (rev 994)		greg	cv412	XVal Session 20	1	XVal Session 20-Typing - Text-1		2012-07-11 10:16:05.265000
	Edit pad (rev 995)		Claudia	cv402	XVal Session 20	1	XVal Session 20-Typing - Text-1		2012-07-11 10:16:05.538000
	Edit pad (rev 996)		Xing	cv400	XVal Session 20	1	XVal Session 20-Typing - Text-1		2012-07-11 10:16:05.607000
	Edit pad (rev 997)		Claudia	cv402	XVal Session 20	1	XVal Session 20-Typing - Text-1		2012-07-11 10:16:06.052000
	Edit pad (rev 998)		Xing	cv400	XVal Session 20	1	XVal Session 20-Typing - Text-1		2012-07-11 10:16:06.213000
	Edit pad (rev 999)		Mark:	cv309	XVal Session 20	1	XVal Session 20-Typing - Text-1		2012-07-11 10:16:06.216000
	Edit pad (rev 1000)		greg	cv412	XVal Session 20	1	XVal Session 20-Typing - Text-1		2012-07-11 10:16:06.360000
	Edit pad (rev 1001)		Xing	cv400	XVal Session 20	1	XVal Session 20-Typing - Text-1		2012-07-11 10:16:06.722000
	Edit pad (rev 1002)		Mark:	cv309	XVal Session 20	1	XVal Session 20-Typing - Text-1		2012-07-11 10:16:06.770000
	Edit pad (rev 1003)		greg	cv412	XVal Session 20	1	XVal Session 20-Typing - Text-1		2012-07-11 10:16:06.859000
	Edit pad (rev 1004)		Xing	cv400	XVal Session 20	1	XVal Session 20-Typing - Text-1		2012-07-11 10:16:07.352000
	Edit pad (rev 1005)		Mark:	cv309	XVal Session 20	1	XVal Session 20-Typing - Text-1		2012-07-11 10:16:07.364000
	Edit pad (rev 1006)		greg	cv412	XVal Session 20	1	XVal Session 20-Typing - Text-1		2012-07-11 10:16:07.365000
	Edit pad (rev 1007)		Xing	cv400	XVal Session 20	1	XVal Session 20-Typing - Text-1		2012-07-11 10:16:07.860000
	Edit pad (rev 1008)		greg	cv412	XVal Session 20	1	XVal Session 20-Typing - Text-1		2012-07-11 10:16:07.875000
	Edit pad (rev 1009)		Mark:	cv309	XVal Session 20	1	XVal Session 20-Typing - Text-1		2012-07-11 10:16:07.941000
	Edit pad (rev 1010)		greg	cv412	XVal Session 20	1	XVal Session 20-Typing - Text-1		2012-07-11 10:16:08.375000
	Edit pad (rev 1011)		Mark:	cv309	XVal Session 20	1	XVal Session 20-Typing - Text-1		2012-07-11 10:16:08.464000
	Edit pad (rev 1012)		greg	cv412	XVal Session 20	1	XVal Session 20-Typing - Text-1		2012-07-11 10:16:08.875000
	Edit pad (rev 1013)		Mark:	cv309	XVal Session 20	1	XVal Session 20-Typing - Text-1		2012-07-11 10:16:09.241000
	Edit pad (rev 1014)		greg	cv412	XVal Session 20	1	XVal Session 20-Typing - Text-1		2012-07-11 10:16:09.468000
	Edit pad (rev 1015)		Xing	cv400	XVal Session 20	1	XVal Session 20-Typing - Text-1		2012-07-11 10:16:09.485000
	Edit pad (rev 1016)		Mark:	cv309	XVal Session 20	1	XVal Session 20-Typing - Text-1		2012-07-11 10:16:09.756000
	Edit pad (rev 1017)		greg	cv412	XVal Session 20	1	XVal Session 20-Typing - Text-1		2012-07-11 10:16:10.108000
	Edit pad (rev 1018)		greg	cv412	XVal Session 20	1	XVal Session 20-Typing - Text-1		2012-07-11 10:16:10.610000
	Edit pad (rev 1019)		Xing	cv400	XVal Session 20	1	XVal Session 20-Typing - Text-1		2012-07-11 10:16:10.778000
	Edit pad (rev 1020)		greg	cv412	XVal Session 20	1	XVal Session 20-Typing - Text-1		2012-07-11 10:16:11.110000
	Edit pad (rev 1021)		Mark:	cv309	XVal Session 20	1	XVal Session 20-Typing - Text-1		2012-07-11 10:16:11.197000
	Edit pad (rev 1022)		Xing	cv400	XVal Session 20	1	XVal Session 20-Typing - Text-1		2012-07-11 10:16:11.280000
	Edit pad (rev 1023)		Xing	cv400	XVal Session 20	1	XVal Session 20-Typing - Text-1		2012-07-11 10:16:11.786000
	Edit pad (rev 1024)		greg	cv412	XVal Session 20	1	XVal Session 20-Typing - Text-1		2012-07-11 10:16:11.801000
	Edit pad (rev 1025)		Xing	cv400	XVal Session 20	1	XVal Session 20-Typing - Text-1		2012-07-11 10:16:12.282000
	Edit pad (rev 1026)		greg	cv412	XVal Session 20	1	XVal Session 20-Typing - Text-1		2012-07-11 10:16:12.301000
	Edit pad (rev 1027)		Xing	cv400	XVal Session 20	1	XVal Session 20-Typing - Text-1		2012-07-11 10:16:12.781000
	Edit pad (rev 1028)		greg	cv412	XVal Session 20	1	XVal Session 20-Typing - Text-1		2012-07-11 10:16:12.811000
	Edit pad (rev 1029)		greg	cv412	XVal Session 20	1	XVal Session 20-Typing - Text-1		2012-07-11 10:16:13.427000
	Edit pad (rev 1030)		Xing	cv400	XVal Session 20	1	XVal Session 20-Typing - Text-1		2012-07-11 10:16:13.882000
	Edit pad (rev 1031)		greg	cv412	XVal Session 20	1	XVal Session 20-Typing - Text-1		2012-07-11 10:16:13.927000
	Edit pad (rev 1032)		Mark:	cv309	XVal Session 20	1	XVal Session 20-Typing - Text-1		2012-07-11 10:16:13.980000
	Edit pad (rev 1033)		Xing	cv400	XVal Session 20	1	XVal Session 20-Typing - Text-1		2012-07-11 10:16:14.398000
	Edit pad (rev 1034)		Mark:	cv309	XVal Session 20	1	XVal Session 20-Typing - Text-1		2012-07-11 10:16:14.495000
	Edit pad (rev 1035)		Xing	cv400	XVal Session 20	1	XVal Session 20-Typing - Text-1		2012-07-11 10:16:14.893000
	Edit pad (rev 1036)		Mark:	cv309	XVal Session 20	1	XVal Session 20-Typing - Text-1		2012-07-11 10:16:15.004000
	Edit pad (rev 1037)		greg	cv412	XVal Session 20	1	XVal Session 20-Typing - Text-1		2012-07-11 10:16:15.028000
	Edit pad (rev 1038)		Xing	cv400	XVal Session 20	1	XVal Session 20-Typing - Text-1		2012-07-11 10:16:15.391000
	Edit pad (rev 1039)		Mark:	cv309	XVal Session 20	1	XVal Session 20-Typing - Text-1		2012-07-11 10:16:15.504000
	Edit pad (rev 1040)		greg	cv412	XVal Session 20	1	XVal Session 20-Typing - Text-1		2012-07-11 10:16:15.557000
	Edit pad (rev 1041)		Xing	cv400	XVal Session 20	1	XVal Session 20-Typing - Text-1		2012-07-11 10:16:15.892000
	Edit pad (rev 1042)		Mark:	cv309	XVal Session 20	1	XVal Session 20-Typing - Text-1		2012-07-11 10:16:16.007000
	Edit pad (rev 1043)		greg	cv412	XVal Session 20	1	XVal Session 20-Typing - Text-1		2012-07-11 10:16:16.061000
	Edit pad (rev 1044)		Xing	cv400	XVal Session 20	1	XVal Session 20-Typing - Text-1		2012-07-11 10:16:16.391000
	Edit pad (rev 1045)		Mark:	cv309	XVal Session 20	1	XVal Session 20-Typing - Text-1		2012-07-11 10:16:16.511000
	Edit pad (rev 1046)		greg	cv412	XVal Session 20	1	XVal Session 20-Typing - Text-1		2012-07-11 10:16:16.561000
	Edit pad (rev 1047)		Mark:	cv309	XVal Session 20	1	XVal Session 20-Typing - Text-1		2012-07-11 10:16:17.023000
	Edit pad (rev 1048)		greg	cv412	XVal Session 20	1	XVal Session 20-Typing - Text-1		2012-07-11 10:16:17.110000
	Edit pad (rev 1049)		Xing	cv400	XVal Session 20	1	XVal Session 20-Typing - Text-1		2012-07-11 10:16:17.112000
	Edit pad (rev 1050)		Mark:	cv309	XVal Session 20	1	XVal Session 20-Typing - Text-1		2012-07-11 10:16:17.536000
	Edit pad (rev 1051)		Xing	cv400	XVal Session 20	1	XVal Session 20-Typing - Text-1		2012-07-11 10:16:17.610000
	Edit pad (rev 1052)		greg	cv412	XVal Session 20	1	XVal Session 20-Typing - Text-1		2012-07-11 10:16:17.611000
	Edit pad (rev 1053)		Xing	cv400	XVal Session 20	1	XVal Session 20-Typing - Text-1		2012-07-11 10:16:18.111000
	Edit pad (rev 1054)		greg	cv412	XVal Session 20	1	XVal Session 20-Typing - Text-1		2012-07-11 10:16:18.614000
	Edit pad (rev 1055)		Mark:	cv309	XVal Session 20	1	XVal Session 20-Typing - Text-1		2012-07-11 10:16:18.679000
	Edit pad (rev 1056)		Xing	cv400	XVal Session 20	1	XVal Session 20-Typing - Text-1		2012-07-11 10:16:18.767000
	Edit pad (rev 1057)		greg	cv412	XVal Session 20	1	XVal Session 20-Typing - Text-1		2012-07-11 10:16:19.141000
	Edit pad (rev 1058)		Mark:	cv309	XVal Session 20	1	XVal Session 20-Typing - Text-1		2012-07-11 10:16:19.197000
	Edit pad (rev 1059)		Xing	cv400	XVal Session 20	1	XVal Session 20-Typing - Text-1		2012-07-11 10:16:19.270000
	Edit pad (rev 1060)		greg	cv412	XVal Session 20	1	XVal Session 20-Typing - Text-1		2012-07-11 10:16:19.641000
	Edit pad (rev 1061)		Mark:	cv309	XVal Session 20	1	XVal Session 20-Typing - Text-1		2012-07-11 10:16:19.707000
	Chat	i have the 5th part	Claudia	cv402	XVal Session 20	1	XVal Session 20-Typing - Text-1		2012-07-11 10:16:19.709000
	Edit pad (rev 1062)		Xing	cv400	XVal Session 20	1	XVal Session 20-Typing - Text-1		2012-07-11 10:16:19.778000
	Edit pad (rev 1063)		greg	cv412	XVal Session 20	1	XVal Session 20-Typing - Text-1		2012-07-11 10:16:20.265000
	Edit pad (rev 1064)		Xing	cv400	XVal Session 20	1	XVal Session 20-Typing - Text-1		2012-07-11 10:16:20.287000
	Edit pad (rev 1065)		Mark:	cv309	XVal Session 20	1	XVal Session 20-Typing - Text-1		2012-07-11 10:16:20.372000
	Edit pad (rev 1066)		greg	cv412	XVal Session 20	1	XVal Session 20-Typing - Text-1		2012-07-11 10:16:20.766000
	Edit pad (rev 1067)		Xing	cv400	XVal Session 20	1	XVal Session 20-Typing - Text-1		2012-07-11 10:16:20.791000
	Edit pad (rev 1068)		Mark:	cv309	XVal Session 20	1	XVal Session 20-Typing - Text-1		2012-07-11 10:16:20.877000
	Edit pad (rev 1069)		Mark:	cv309	XVal Session 20	1	XVal Session 20-Typing - Text-1		2012-07-11 10:16:21.380000
	Edit pad (rev 1070)		greg	cv412	XVal Session 20	1	XVal Session 20-Typing - Text-1		2012-07-11 10:16:21.435000
	Edit pad (rev 1071)		Xing	cv400	XVal Session 20	1	XVal Session 20-Typing - Text-1		2012-07-11 10:16:21.742000
	Edit pad (rev 1072)		Mark:	cv309	XVal Session 20	1	XVal Session 20-Typing - Text-1		2012-07-11 10:16:21.879000
	Edit pad (rev 1073)		greg	cv412	XVal Session 20	1	XVal Session 20-Typing - Text-1		2012-07-11 10:16:22.084000
	Edit pad (rev 1074)		Xing	cv400	XVal Session 20	1	XVal Session 20-Typing - Text-1		2012-07-11 10:16:22.237000
	Edit pad (rev 1075)		Mark:	cv309	XVal Session 20	1	XVal Session 20-Typing - Text-1		2012-07-11 10:16:22.379000
	Edit pad (rev 1076)		greg	cv412	XVal Session 20	1	XVal Session 20-Typing - Text-1		2012-07-11 10:16:22.589000
	Edit pad (rev 1077)		Xing	cv400	XVal Session 20	1	XVal Session 20-Typing - Text-1		2012-07-11 10:16:22.787000
	Edit pad (rev 1078)		Mark:	cv309	XVal Session 20	1	XVal Session 20-Typing - Text-1		2012-07-11 10:16:22.879000
	Edit pad (rev 1079)		greg	cv412	XVal Session 20	1	XVal Session 20-Typing - Text-1		2012-07-11 10:16:23.094000
	Edit pad (rev 1080)		Xing	cv400	XVal Session 20	1	XVal Session 20-Typing - Text-1		2012-07-11 10:16:23.236000
	Edit pad (rev 1081)		Mark:	cv309	XVal Session 20	1	XVal Session 20-Typing - Text-1		2012-07-11 10:16:23.379000
	Edit pad (rev 1082)		greg	cv412	XVal Session 20	1	XVal Session 20-Typing - Text-1		2012-07-11 10:16:23.594000
	Edit pad (rev 1083)		Xing	cv400	XVal Session 20	1	XVal Session 20-Typing - Text-1		2012-07-11 10:16:23.737000
	Edit pad (rev 1084)		Mark:	cv309	XVal Session 20	1	XVal Session 20-Typing - Text-1		2012-07-11 10:16:23.878000
	Edit pad (rev 1085)		Xing	cv400	XVal Session 20	1	XVal Session 20-Typing - Text-1		2012-07-11 10:16:24.233000
	Edit pad (rev 1086)		greg	cv412	XVal Session 20	1	XVal Session 20-Typing - Text-1		2012-07-11 10:16:24.524000
	Edit pad (rev 1087)		Xing	cv400	XVal Session 20	1	XVal Session 20-Typing - Text-1		2012-07-11 10:16:24.732000
	Edit pad (rev 1088)		greg	cv412	XVal Session 20	1	XVal Session 20-Typing - Text-1		2012-07-11 10:16:25.031000
	Edit pad (rev 1089)		Mark:	cv309	XVal Session 20	1	XVal Session 20-Typing - Text-1		2012-07-11 10:16:25.159000
	Edit pad (rev 1090)		Xing	cv400	XVal Session 20	1	XVal Session 20-Typing - Text-1		2012-07-11 10:16:25.233000
	Edit pad (rev 1091)		greg	cv412	XVal Session 20	1	XVal Session 20-Typing - Text-1		2012-07-11 10:16:25.531000
	Edit pad (rev 1092)		Mark:	cv309	XVal Session 20	1	XVal Session 20-Typing - Text-1		2012-07-11 10:16:25.660000
	Edit pad (rev 1093)		Xing	cv400	XVal Session 20	1	XVal Session 20-Typing - Text-1		2012-07-11 10:16:25.744000
	Edit pad (rev 1094)		Mark:	cv309	XVal Session 20	1	XVal Session 20-Typing - Text-1		2012-07-11 10:16:26.197000
	Edit pad (rev 1095)		Xing	cv400	XVal Session 20	1	XVal Session 20-Typing - Text-1		2012-07-11 10:16:26.261000
	Edit pad (rev 1096)		Xing	cv400	XVal Session 20	1	XVal Session 20-Typing - Text-1		2012-07-11 10:16:26.766000
	Edit pad (rev 1097)		greg	cv412	XVal Session 20	1	XVal Session 20-Typing - Text-1		2012-07-11 10:16:27.231000
	Edit pad (rev 1098)		Xing	cv400	XVal Session 20	1	XVal Session 20-Typing - Text-1		2012-07-11 10:16:27.266000
	Edit pad (rev 1099)		Mark:	cv309	XVal Session 20	1	XVal Session 20-Typing - Text-1		2012-07-11 10:16:27.304000
	Edit pad (rev 1100)		greg	cv412	XVal Session 20	1	XVal Session 20-Typing - Text-1		2012-07-11 10:16:27.734000
	Edit pad (rev 1101)		Xing	cv400	XVal Session 20	1	XVal Session 20-Typing - Text-1		2012-07-11 10:16:27.766000
	Edit pad (rev 1102)		greg	cv412	XVal Session 20	1	XVal Session 20-Typing - Text-1		2012-07-11 10:16:28.234000
	Edit pad (rev 1103)		Xing	cv400	XVal Session 20	1	XVal Session 20-Typing - Text-1		2012-07-11 10:16:28.269000
	Edit pad (rev 1104)		greg	cv412	XVal Session 20	1	XVal Session 20-Typing - Text-1		2012-07-11 10:16:28.734000
	Edit pad (rev 1105)		Xing	cv400	XVal Session 20	1	XVal Session 20-Typing - Text-1		2012-07-11 10:16:28.764000
	Edit pad (rev 1106)		greg	cv412	XVal Session 20	1	XVal Session 20-Typing - Text-1		2012-07-11 10:16:29.236000
	Edit pad (rev 1107)		Xing	cv400	XVal Session 20	1	XVal Session 20-Typing - Text-1		2012-07-11 10:16:29.271000
	Edit pad (rev 1108)		greg	cv412	XVal Session 20	1	XVal Session 20-Typing - Text-1		2012-07-11 10:16:29.734000
	Edit pad (rev 1109)		Xing	cv400	XVal Session 20	1	XVal Session 20-Typing - Text-1		2012-07-11 10:16:29.772000
	Edit pad (rev 1110)		Mark:	cv309	XVal Session 20	1	XVal Session 20-Typing - Text-1		2012-07-11 10:16:30.085000
	Edit pad (rev 1111)		greg	cv412	XVal Session 20	1	XVal Session 20-Typing - Text-1		2012-07-11 10:16:30.233000
	Edit pad (rev 1112)		Xing	cv400	XVal Session 20	1	XVal Session 20-Typing - Text-1		2012-07-11 10:16:30.268000
	Edit pad (rev 1113)		Xing	cv400	XVal Session 20	1	XVal Session 20-Typing - Text-1		2012-07-11 10:16:30.769000
	Edit pad (rev 1114)		Mark:	cv309	XVal Session 20	1	XVal Session 20-Typing - Text-1		2012-07-11 10:16:30.945000
	Edit pad (rev 1115)		greg	cv412	XVal Session 20	1	XVal Session 20-Typing - Text-1		2012-07-11 10:16:31.004000
	Edit pad (rev 1116)		Xing	cv400	XVal Session 20	1	XVal Session 20-Typing - Text-1		2012-07-11 10:16:31.281000
	Edit pad (rev 1117)		Mark:	cv309	XVal Session 20	1	XVal Session 20-Typing - Text-1		2012-07-11 10:16:31.458000
	Edit pad (rev 1118)		greg	cv412	XVal Session 20	1	XVal Session 20-Typing - Text-1		2012-07-11 10:16:31.523000
	Edit pad (rev 1119)		Xing	cv400	XVal Session 20	1	XVal Session 20-Typing - Text-1		2012-07-11 10:16:31.767000
	Edit pad (rev 1120)		greg	cv412	XVal Session 20	1	XVal Session 20-Typing - Text-1		2012-07-11 10:16:32.030000
	Edit pad (rev 1121)		Xing	cv400	XVal Session 20	1	XVal Session 20-Typing - Text-1		2012-07-11 10:16:32.265000
	Edit pad (rev 1122)		greg	cv412	XVal Session 20	1	XVal Session 20-Typing - Text-1		2012-07-11 10:16:32.606000
	Edit pad (rev 1123)		Xing	cv400	XVal Session 20	1	XVal Session 20-Typing - Text-1		2012-07-11 10:16:32.876000
	Edit pad (rev 1124)		greg	cv412	XVal Session 20	1	XVal Session 20-Typing - Text-1		2012-07-11 10:16:33.109000
	Edit pad (rev 1125)		Xing	cv400	XVal Session 20	1	XVal Session 20-Typing - Text-1		2012-07-11 10:16:33.380000
	Edit pad (rev 1126)		greg	cv412	XVal Session 20	1	XVal Session 20-Typing - Text-1		2012-07-11 10:16:33.609000
	Edit pad (rev 1127)		greg	cv412	XVal Session 20	1	XVal Session 20-Typing - Text-1		2012-07-11 10:16:34.110000
	Edit pad (rev 1128)		greg	cv412	XVal Session 20	1	XVal Session 20-Typing - Text-1		2012-07-11 10:16:35.361000
	Edit pad (rev 1129)		Mark:	cv309	XVal Session 20	1	XVal Session 20-Typing - Text-1		2012-07-11 10:16:35.606000
	Edit pad (rev 1130)		greg	cv412	XVal Session 20	1	XVal Session 20-Typing - Text-1		2012-07-11 10:16:35.860000
	Edit pad (rev 1131)		greg	cv412	XVal Session 20	1	XVal Session 20-Typing - Text-1		2012-07-11 10:16:36.358000
	Edit pad (rev 1132)		Mark:	cv309	XVal Session 20	1	XVal Session 20-Typing - Text-1		2012-07-11 10:16:36.400000
	Edit pad (rev 1133)		Mark:	cv309	XVal Session 20	1	XVal Session 20-Typing - Text-1		2012-07-11 10:16:36.912000
	Edit pad (rev 1134)		Mark:	cv309	XVal Session 20	1	XVal Session 20-Typing - Text-1		2012-07-11 10:16:37.411000
	Edit pad (rev 1135)		greg	cv412	XVal Session 20	1	XVal Session 20-Typing - Text-1		2012-07-11 10:16:37.595000
	Edit pad (rev 1136)		Mark:	cv309	XVal Session 20	1	XVal Session 20-Typing - Text-1		2012-07-11 10:16:37.911000
	Edit pad (rev 1137)		Mark:	cv309	XVal Session 20	1	XVal Session 20-Typing - Text-1		2012-07-11 10:16:38.411000
	Edit pad (rev 1138)		greg	cv412	XVal Session 20	1	XVal Session 20-Typing - Text-1		2012-07-11 10:16:38.785000
	Edit pad (rev 1139)		Mark:	cv309	XVal Session 20	1	XVal Session 20-Typing - Text-1		2012-07-11 10:16:40.033000
	Edit pad (rev 1140)		Mark:	cv309	XVal Session 20	1	XVal Session 20-Typing - Text-1		2012-07-11 10:16:40.543000
	Chat	you guys do realize were not doing this in order	Claudia	cv402	XVal Session 20	1	XVal Session 20-Typing - Text-1		2012-07-11 10:16:40.565000
	Edit pad (rev 1141)		Xing	cv400	XVal Session 20	1	XVal Session 20-Typing - Text-1		2012-07-11 10:16:40.597000
	Edit pad (rev 1142)		Mark:	cv309	XVal Session 20	1	XVal Session 20-Typing - Text-1		2012-07-11 10:16:41.053000
	Edit pad (rev 1143)		Xing	cv400	XVal Session 20	1	XVal Session 20-Typing - Text-1		2012-07-11 10:16:41.098000
	Edit pad (rev 1144)		Mark:	cv309	XVal Session 20	1	XVal Session 20-Typing - Text-1		2012-07-11 10:16:41.552000
	Edit pad (rev 1145)		Xing	cv400	XVal Session 20	1	XVal Session 20-Typing - Text-1		2012-07-11 10:16:41.598000
	Edit pad (rev 1146)		greg	cv412	XVal Session 20	1	XVal Session 20-Typing - Text-1		2012-07-11 10:16:41.645000
	Edit pad (rev 1147)		Mark:	cv309	XVal Session 20	1	XVal Session 20-Typing - Text-1		2012-07-11 10:16:42.058000
	Edit pad (rev 1148)		Xing	cv400	XVal Session 20	1	XVal Session 20-Typing - Text-1		2012-07-11 10:16:42.109000
	Edit pad (rev 1149)		greg	cv412	XVal Session 20	1	XVal Session 20-Typing - Text-1		2012-07-11 10:16:42.373000
	Edit pad (rev 1150)		Mark:	cv309	XVal Session 20	1	XVal Session 20-Typing - Text-1		2012-07-11 10:16:42.566000
	Edit pad (rev 1151)		Xing	cv400	XVal Session 20	1	XVal Session 20-Typing - Text-1		2012-07-11 10:16:42.608000
	Edit pad (rev 1152)		greg	cv412	XVal Session 20	1	XVal Session 20-Typing - Text-1		2012-07-11 10:16:42.872000
	Edit pad (rev 1153)		Xing	cv400	XVal Session 20	1	XVal Session 20-Typing - Text-1		2012-07-11 10:16:43.110000
	Edit pad (rev 1154)		greg	cv412	XVal Session 20	1	XVal Session 20-Typing - Text-1		2012-07-11 10:16:43.385000
	Edit pad (rev 1155)		Xing	cv400	XVal Session 20	1	XVal Session 20-Typing - Text-1		2012-07-11 10:16:43.962000
	Edit pad (rev 1156)		Xing	cv400	XVal Session 20	1	XVal Session 20-Typing - Text-1		2012-07-11 10:16:44.468000
	Edit pad (rev 1157)		Mark:	cv309	XVal Session 20	1	XVal Session 20-Typing - Text-1		2012-07-11 10:16:44.763000
	Edit pad (rev 1158)		Xing	cv400	XVal Session 20	1	XVal Session 20-Typing - Text-1		2012-07-11 10:16:44.968000
	Edit pad (rev 1159)		greg	cv412	XVal Session 20	1	XVal Session 20-Typing - Text-1		2012-07-11 10:16:45.180000
	Edit pad (rev 1160)		Xing	cv400	XVal Session 20	1	XVal Session 20-Typing - Text-1		2012-07-11 10:16:45.472000
	Edit pad (rev 1161)		Mark:	cv309	XVal Session 20	1	XVal Session 20-Typing - Text-1		2012-07-11 10:16:45.517000
	Edit pad (rev 1162)		greg	cv412	XVal Session 20	1	XVal Session 20-Typing - Text-1		2012-07-11 10:16:45.686000
	Edit pad (rev 1163)		Xing	cv400	XVal Session 20	1	XVal Session 20-Typing - Text-1		2012-07-11 10:16:45.982000
	Edit pad (rev 1164)		Mark:	cv309	XVal Session 20	1	XVal Session 20-Typing - Text-1		2012-07-11 10:16:46.026000
	Edit pad (rev 1165)		greg	cv412	XVal Session 20	1	XVal Session 20-Typing - Text-1		2012-07-11 10:16:46.186000
	Edit pad (rev 1166)		Claudia	cv402	XVal Session 20	1	XVal Session 20-Typing - Text-1		2012-07-11 10:16:46.598000
	Edit pad (rev 1167)		greg	cv412	XVal Session 20	1	XVal Session 20-Typing - Text-1		2012-07-11 10:16:46.746000
	Edit pad (rev 1168)		Mark:	cv309	XVal Session 20	1	XVal Session 20-Typing - Text-1		2012-07-11 10:16:46.772000
	Edit pad (rev 1169)		Xing	cv400	XVal Session 20	1	XVal Session 20-Typing - Text-1		2012-07-11 10:16:46.845000
	Edit pad (rev 1170)		Claudia	cv402	XVal Session 20	1	XVal Session 20-Typing - Text-1		2012-07-11 10:16:47.099000
	Edit pad (rev 1171)		greg	cv412	XVal Session 20	1	XVal Session 20-Typing - Text-1		2012-07-11 10:16:47.186000
	Edit pad (rev 1172)		Xing	cv400	XVal Session 20	1	XVal Session 20-Typing - Text-1		2012-07-11 10:16:47.463000
	Edit pad (rev 1173)		Mark:	cv309	XVal Session 20	1	XVal Session 20-Typing - Text-1		2012-07-11 10:16:47.812000
	Edit pad (rev 1174)		greg	cv412	XVal Session 20	1	XVal Session 20-Typing - Text-1		2012-07-11 10:16:47.816000
	Edit pad (rev 1175)		Xing	cv400	XVal Session 20	1	XVal Session 20-Typing - Text-1		2012-07-11 10:16:47.970000
	Edit pad (rev 1176)		greg	cv412	XVal Session 20	1	XVal Session 20-Typing - Text-1		2012-07-11 10:16:48.328000
	Edit pad (rev 1177)		Xing	cv400	XVal Session 20	1	XVal Session 20-Typing - Text-1		2012-07-11 10:16:48.467000
	Edit pad (rev 1178)		Xing	cv400	XVal Session 20	1	XVal Session 20-Typing - Text-1		2012-07-11 10:16:48.969000
	Edit pad (rev 1179)		greg	cv412	XVal Session 20	1	XVal Session 20-Typing - Text-1		2012-07-11 10:16:49.261000
	Edit pad (rev 1180)		Mark:	cv309	XVal Session 20	1	XVal Session 20-Typing - Text-1		2012-07-11 10:16:49.286000
	Edit pad (rev 1181)		Xing	cv400	XVal Session 20	1	XVal Session 20-Typing - Text-1		2012-07-11 10:16:49.472000
	Edit pad (rev 1182)		greg	cv412	XVal Session 20	1	XVal Session 20-Typing - Text-1		2012-07-11 10:16:49.766000
	Edit pad (rev 1183)		Mark:	cv309	XVal Session 20	1	XVal Session 20-Typing - Text-1		2012-07-11 10:16:49.792000
	Edit pad (rev 1184)		Xing	cv400	XVal Session 20	1	XVal Session 20-Typing - Text-1		2012-07-11 10:16:49.967000
	Edit pad (rev 1185)		Mark:	cv309	XVal Session 20	1	XVal Session 20-Typing - Text-1		2012-07-11 10:16:50.622000
	Edit pad (rev 1186)		greg	cv412	XVal Session 20	1	XVal Session 20-Typing - Text-1		2012-07-11 10:16:50.685000
	Edit pad (rev 1187)		Xing	cv400	XVal Session 20	1	XVal Session 20-Typing - Text-1		2012-07-11 10:16:50.895000
	Edit pad (rev 1188)		greg	cv412	XVal Session 20	1	XVal Session 20-Typing - Text-1		2012-07-11 10:16:51.188000
	Edit pad (rev 1189)		Xing	cv400	XVal Session 20	1	XVal Session 20-Typing - Text-1		2012-07-11 10:16:51.392000
	Edit pad (rev 1190)		Claudia	cv402	XVal Session 20	1	XVal Session 20-Typing - Text-1		2012-07-11 10:16:51.480000
	Edit pad (rev 1191)		greg	cv412	XVal Session 20	1	XVal Session 20-Typing - Text-1		2012-07-11 10:16:51.688000
	Edit pad (rev 1192)		Xing	cv400	XVal Session 20	1	XVal Session 20-Typing - Text-1		2012-07-11 10:16:51.900000
	Edit pad (rev 1193)		Claudia	cv402	XVal Session 20	1	XVal Session 20-Typing - Text-1		2012-07-11 10:16:52.003000
	Edit pad (rev 1194)		greg	cv412	XVal Session 20	1	XVal Session 20-Typing - Text-1		2012-07-11 10:16:52.332000
	Edit pad (rev 1195)		Xing	cv400	XVal Session 20	1	XVal Session 20-Typing - Text-1		2012-07-11 10:16:52.405000
	Edit pad (rev 1196)		Claudia	cv402	XVal Session 20	1	XVal Session 20-Typing - Text-1		2012-07-11 10:16:52.504000
	Edit pad (rev 1197)		Xing	cv400	XVal Session 20	1	XVal Session 20-Typing - Text-1		2012-07-11 10:16:52.906000
	Edit pad (rev 1198)		greg	cv412	XVal Session 20	1	XVal Session 20-Typing - Text-1		2012-07-11 10:16:52.912000
	Edit pad (rev 1199)		Claudia	cv402	XVal Session 20	1	XVal Session 20-Typing - Text-1		2012-07-11 10:16:53.010000
	Edit pad (rev 1200)		Xing	cv400	XVal Session 20	1	XVal Session 20-Typing - Text-1		2012-07-11 10:16:53.411000
	Edit pad (rev 1201)		greg	cv412	XVal Session 20	1	XVal Session 20-Typing - Text-1		2012-07-11 10:16:53.422000
	Edit pad (rev 1202)		Claudia	cv402	XVal Session 20	1	XVal Session 20-Typing - Text-1		2012-07-11 10:16:53.519000
	Edit pad (rev 1203)		Xing	cv400	XVal Session 20	1	XVal Session 20-Typing - Text-1		2012-07-11 10:16:53.924000
	Edit pad (rev 1204)		Claudia	cv402	XVal Session 20	1	XVal Session 20-Typing - Text-1		2012-07-11 10:16:54.020000
	Edit pad (rev 1205)		Mark:	cv309	XVal Session 20	1	XVal Session 20-Typing - Text-1		2012-07-11 10:16:54.039000
	Edit pad (rev 1206)		greg	cv412	XVal Session 20	1	XVal Session 20-Typing - Text-1		2012-07-11 10:16:54.512000
	Edit pad (rev 1207)		Claudia	cv402	XVal Session 20	1	XVal Session 20-Typing - Text-1		2012-07-11 10:16:54.520000
	Edit pad (rev 1208)		Claudia	cv402	XVal Session 20	1	XVal Session 20-Typing - Text-1		2012-07-11 10:16:55.022000
	Edit pad (rev 1209)		greg	cv412	XVal Session 20	1	XVal Session 20-Typing - Text-1		2012-07-11 10:16:55.025000
	Edit pad (rev 1210)		Xing	cv400	XVal Session 20	1	XVal Session 20-Typing - Text-1		2012-07-11 10:16:55.331000
	Edit pad (rev 1211)		Claudia	cv402	XVal Session 20	1	XVal Session 20-Typing - Text-1		2012-07-11 10:16:55.520000
	Edit pad (rev 1212)		greg	cv412	XVal Session 20	1	XVal Session 20-Typing - Text-1		2012-07-11 10:16:55.537000
	Edit pad (rev 1213)		Mark:	cv309	XVal Session 20	1	XVal Session 20-Typing - Text-1		2012-07-11 10:16:55.552000
	Edit pad (rev 1214)		Claudia	cv402	XVal Session 20	1	XVal Session 20-Typing - Text-1		2012-07-11 10:16:56.021000
	Edit pad (rev 1215)		greg	cv412	XVal Session 20	1	XVal Session 20-Typing - Text-1		2012-07-11 10:16:56.046000
	Edit pad (rev 1216)		Claudia	cv402	XVal Session 20	1	XVal Session 20-Typing - Text-1		2012-07-11 10:16:56.521000
	Edit pad (rev 1217)		Mark:	cv309	XVal Session 20	1	XVal Session 20-Typing - Text-1		2012-07-11 10:16:56.551000
	Edit pad (rev 1218)		Xing	cv400	XVal Session 20	1	XVal Session 20-Typing - Text-1		2012-07-11 10:16:56.915000
	Edit pad (rev 1219)		greg	cv412	XVal Session 20	1	XVal Session 20-Typing - Text-1		2012-07-11 10:16:57.018000
	Edit pad (rev 1220)		Claudia	cv402	XVal Session 20	1	XVal Session 20-Typing - Text-1		2012-07-11 10:16:57.026000
	Edit pad (rev 1221)		Xing	cv400	XVal Session 20	1	XVal Session 20-Typing - Text-1		2012-07-11 10:16:57.423000
	Edit pad (rev 1222)		Mark:	cv309	XVal Session 20	1	XVal Session 20-Typing - Text-1		2012-07-11 10:16:57.460000
	Edit pad (rev 1223)		Claudia	cv402	XVal Session 20	1	XVal Session 20-Typing - Text-1		2012-07-11 10:16:57.525000
	Edit pad (rev 1224)		greg	cv412	XVal Session 20	1	XVal Session 20-Typing - Text-1		2012-07-11 10:16:57.916000
	Edit pad (rev 1225)		Xing	cv400	XVal Session 20	1	XVal Session 20-Typing - Text-1		2012-07-11 10:16:57.919000
	Edit pad (rev 1226)		Mark:	cv309	XVal Session 20	1	XVal Session 20-Typing - Text-1		2012-07-11 10:16:57.961000
	Edit pad (rev 1227)		Claudia	cv402	XVal Session 20	1	XVal Session 20-Typing - Text-1		2012-07-11 10:16:58.027000
	Edit pad (rev 1228)		greg	cv412	XVal Session 20	1	XVal Session 20-Typing - Text-1		2012-07-11 10:16:58.422000
	Edit pad (rev 1229)		Xing	cv400	XVal Session 20	1	XVal Session 20-Typing - Text-1		2012-07-11 10:16:58.423000
	Edit pad (rev 1230)		Mark:	cv309	XVal Session 20	1	XVal Session 20-Typing - Text-1		2012-07-11 10:16:58.470000
	Edit pad (rev 1231)		Claudia	cv402	XVal Session 20	1	XVal Session 20-Typing - Text-1		2012-07-11 10:16:58.535000
	Edit pad (rev 1232)		greg	cv412	XVal Session 20	1	XVal Session 20-Typing - Text-1		2012-07-11 10:16:58.922000
	Edit pad (rev 1233)		Mark:	cv309	XVal Session 20	1	XVal Session 20-Typing - Text-1		2012-07-11 10:16:58.974000
	Edit pad (rev 1234)		Claudia	cv402	XVal Session 20	1	XVal Session 20-Typing - Text-1		2012-07-11 10:16:59.035000
	Edit pad (rev 1235)		Mark:	cv309	XVal Session 20	1	XVal Session 20-Typing - Text-1		2012-07-11 10:16:59.478000
	Edit pad (rev 1236)		greg	cv412	XVal Session 20	1	XVal Session 20-Typing - Text-1		2012-07-11 10:16:59.500000
	Edit pad (rev 1237)		Claudia	cv402	XVal Session 20	1	XVal Session 20-Typing - Text-1		2012-07-11 10:16:59.535000
	Edit pad (rev 1238)		Mark:	cv309	XVal Session 20	1	XVal Session 20-Typing - Text-1		2012-07-11 10:16:59.989000
	Edit pad (rev 1239)		greg	cv412	XVal Session 20	1	XVal Session 20-Typing - Text-1		2012-07-11 10:17:00
	Edit pad (rev 1240)		Claudia	cv402	XVal Session 20	1	XVal Session 20-Typing - Text-1		2012-07-11 10:17:00.041000
	Edit pad (rev 1241)		Xing	cv400	XVal Session 20	1	XVal Session 20-Typing - Text-1		2012-07-11 10:17:00.338000
	Edit pad (rev 1242)		Mark:	cv309	XVal Session 20	1	XVal Session 20-Typing - Text-1		2012-07-11 10:17:00.489000
	Edit pad (rev 1243)		greg	cv412	XVal Session 20	1	XVal Session 20-Typing - Text-1		2012-07-11 10:17:00.501000
	Edit pad (rev 1244)		Claudia	cv402	XVal Session 20	1	XVal Session 20-Typing - Text-1		2012-07-11 10:17:00.550000
	Edit pad (rev 1245)		Xing	cv400	XVal Session 20	1	XVal Session 20-Typing - Text-1		2012-07-11 10:17:00.843000
	Edit pad (rev 1246)		Mark:	cv309	XVal Session 20	1	XVal Session 20-Typing - Text-1		2012-07-11 10:17:00.989000
	Edit pad (rev 1247)		greg	cv412	XVal Session 20	1	XVal Session 20-Typing - Text-1		2012-07-11 10:17:01.015000
	Edit pad (rev 1248)		Claudia	cv402	XVal Session 20	1	XVal Session 20-Typing - Text-1		2012-07-11 10:17:01.053000
	Edit pad (rev 1249)		Xing	cv400	XVal Session 20	1	XVal Session 20-Typing - Text-1		2012-07-11 10:17:01.344000
	Edit pad (rev 1250)		greg	cv412	XVal Session 20	1	XVal Session 20-Typing - Text-1		2012-07-11 10:17:01.514000
	Edit pad (rev 1251)		Claudia	cv402	XVal Session 20	1	XVal Session 20-Typing - Text-1		2012-07-11 10:17:01.552000
	Edit pad (rev 1252)		Xing	cv400	XVal Session 20	1	XVal Session 20-Typing - Text-1		2012-07-11 10:17:01.847000
	Edit pad (rev 1253)		greg	cv412	XVal Session 20	1	XVal Session 20-Typing - Text-1		2012-07-11 10:17:02.015000
	Edit pad (rev 1254)		Claudia	cv402	XVal Session 20	1	XVal Session 20-Typing - Text-1		2012-07-11 10:17:02.052000
	Edit pad (rev 1255)		Mark:	cv309	XVal Session 20	1	XVal Session 20-Typing - Text-1		2012-07-11 10:17:02.127000
	Edit pad (rev 1256)		greg	cv412	XVal Session 20	1	XVal Session 20-Typing - Text-1		2012-07-11 10:17:02.516000
	Edit pad (rev 1257)		Claudia	cv402	XVal Session 20	1	XVal Session 20-Typing - Text-1		2012-07-11 10:17:02.558000
	Edit pad (rev 1258)		Mark:	cv309	XVal Session 20	1	XVal Session 20-Typing - Text-1		2012-07-11 10:17:02.635000
	Edit pad (rev 1259)		Xing	cv400	XVal Session 20	1	XVal Session 20-Typing - Text-1		2012-07-11 10:17:02.746000
	Edit pad (rev 1260)		greg	cv412	XVal Session 20	1	XVal Session 20-Typing - Text-1		2012-07-11 10:17:03.015000
	Edit pad (rev 1261)		Claudia	cv402	XVal Session 20	1	XVal Session 20-Typing - Text-1		2012-07-11 10:17:03.071000
	Edit pad (rev 1262)		Mark:	cv309	XVal Session 20	1	XVal Session 20-Typing - Text-1		2012-07-11 10:17:03.144000
	Edit pad (rev 1263)		Xing	cv400	XVal Session 20	1	XVal Session 20-Typing - Text-1		2012-07-11 10:17:03.252000
	Edit pad (rev 1264)		greg	cv412	XVal Session 20	1	XVal Session 20-Typing - Text-1		2012-07-11 10:17:03.516000
	Edit pad (rev 1265)		Claudia	cv402	XVal Session 20	1	XVal Session 20-Typing - Text-1		2012-07-11 10:17:03.584000
	Edit pad (rev 1266)		Mark:	cv309	XVal Session 20	1	XVal Session 20-Typing - Text-1		2012-07-11 10:17:03.644000
	Edit pad (rev 1267)		Xing	cv400	XVal Session 20	1	XVal Session 20-Typing - Text-1		2012-07-11 10:17:03.757000
	Edit pad (rev 1268)		greg	cv412	XVal Session 20	1	XVal Session 20-Typing - Text-1		2012-07-11 10:17:04.016000
	Edit pad (rev 1269)		Claudia	cv402	XVal Session 20	1	XVal Session 20-Typing - Text-1		2012-07-11 10:17:04.086000
	Edit pad (rev 1270)		Mark:	cv309	XVal Session 20	1	XVal Session 20-Typing - Text-1		2012-07-11 10:17:04.144000
	Edit pad (rev 1271)		Xing	cv400	XVal Session 20	1	XVal Session 20-Typing - Text-1		2012-07-11 10:17:04.251000
	Edit pad (rev 1272)		greg	cv412	XVal Session 20	1	XVal Session 20-Typing - Text-1		2012-07-11 10:17:04.515000
	Edit pad (rev 1273)		Claudia	cv402	XVal Session 20	1	XVal Session 20-Typing - Text-1		2012-07-11 10:17:04.598000
	Edit pad (rev 1274)		Mark:	cv309	XVal Session 20	1	XVal Session 20-Typing - Text-1		2012-07-11 10:17:04.651000
	Edit pad (rev 1275)		Mark:	cv309	XVal Session 20	1	XVal Session 20-Typing - Text-1		2012-07-11 10:17:05.153000
	Edit pad (rev 1276)		Claudia	cv402	XVal Session 20	1	XVal Session 20-Typing - Text-1		2012-07-11 10:17:05.240000
	Edit pad (rev 1277)		greg	cv412	XVal Session 20	1	XVal Session 20-Typing - Text-1		2012-07-11 10:17:05.541000
	Edit pad (rev 1278)		Mark:	cv309	XVal Session 20	1	XVal Session 20-Typing - Text-1		2012-07-11 10:17:05.651000
	Edit pad (rev 1279)		Claudia	cv402	XVal Session 20	1	XVal Session 20-Typing - Text-1		2012-07-11 10:17:05.738000
	Edit pad (rev 1280)		Mark:	cv309	XVal Session 20	1	XVal Session 20-Typing - Text-1		2012-07-11 10:17:06.162000
	Edit pad (rev 1281)		Claudia	cv402	XVal Session 20	1	XVal Session 20-Typing - Text-1		2012-07-11 10:17:06.238000
	Edit pad (rev 1282)		greg	cv412	XVal Session 20	1	XVal Session 20-Typing - Text-1		2012-07-11 10:17:06.489000
	Edit pad (rev 1283)		Claudia	cv402	XVal Session 20	1	XVal Session 20-Typing - Text-1		2012-07-11 10:17:06.739000
	Edit pad (rev 1284)		Mark:	cv309	XVal Session 20	1	XVal Session 20-Typing - Text-1		2012-07-11 10:17:07.056000
	Edit pad (rev 1285)		greg	cv412	XVal Session 20	1	XVal Session 20-Typing - Text-1		2012-07-11 10:17:07.103000
	Edit pad (rev 1286)		Claudia	cv402	XVal Session 20	1	XVal Session 20-Typing - Text-1		2012-07-11 10:17:07.238000
	Edit pad (rev 1287)		greg	cv412	XVal Session 20	1	XVal Session 20-Typing - Text-1		2012-07-11 10:17:07.693000
	Edit pad (rev 1288)		Claudia	cv402	XVal Session 20	1	XVal Session 20-Typing - Text-1		2012-07-11 10:17:07.755000
	Edit pad (rev 1289)		Mark:	cv309	XVal Session 20	1	XVal Session 20-Typing - Text-1		2012-07-11 10:17:07.938000
	Edit pad (rev 1290)		Claudia	cv402	XVal Session 20	1	XVal Session 20-Typing - Text-1		2012-07-11 10:17:08.261000
	Edit pad (rev 1291)		greg	cv412	XVal Session 20	1	XVal Session 20-Typing - Text-1		2012-07-11 10:17:08.667000
	Edit pad (rev 1292)		Claudia	cv402	XVal Session 20	1	XVal Session 20-Typing - Text-1		2012-07-11 10:17:08.769000
	Edit pad (rev 1293)		greg	cv412	XVal Session 20	1	XVal Session 20-Typing - Text-1		2012-07-11 10:17:09.172000
	Edit pad (rev 1294)		Claudia	cv402	XVal Session 20	1	XVal Session 20-Typing - Text-1		2012-07-11 10:17:09.276000
	Edit pad (rev 1295)		Mark:	cv309	XVal Session 20	1	XVal Session 20-Typing - Text-1		2012-07-11 10:17:09.315000
	Edit pad (rev 1296)		greg	cv412	XVal Session 20	1	XVal Session 20-Typing - Text-1		2012-07-11 10:17:09.672000
	Edit pad (rev 1297)		Claudia	cv402	XVal Session 20	1	XVal Session 20-Typing - Text-1		2012-07-11 10:17:09.785000
	Edit pad (rev 1298)		Mark:	cv309	XVal Session 20	1	XVal Session 20-Typing - Text-1		2012-07-11 10:17:10.244000
	Edit pad (rev 1299)		Xing	cv400	XVal Session 20	1	XVal Session 20-Typing - Text-1		2012-07-11 10:17:10.248000
	Edit pad (rev 1300)		Claudia	cv402	XVal Session 20	1	XVal Session 20-Typing - Text-1		2012-07-11 10:17:10.290000
	Edit pad (rev 1301)		Xing	cv400	XVal Session 20	1	XVal Session 20-Typing - Text-1		2012-07-11 10:17:10.749000
	Edit pad (rev 1302)		Mark:	cv309	XVal Session 20	1	XVal Session 20-Typing - Text-1		2012-07-11 10:17:10.755000
	Edit pad (rev 1303)		Claudia	cv402	XVal Session 20	1	XVal Session 20-Typing - Text-1		2012-07-11 10:17:10.810000
	Edit pad (rev 1304)		Xing	cv400	XVal Session 20	1	XVal Session 20-Typing - Text-1		2012-07-11 10:17:11.249000
	Edit pad (rev 1305)		Mark:	cv309	XVal Session 20	1	XVal Session 20-Typing - Text-1		2012-07-11 10:17:11.256000
	Edit pad (rev 1306)		Claudia	cv402	XVal Session 20	1	XVal Session 20-Typing - Text-1		2012-07-11 10:17:11.315000
	Edit pad (rev 1307)		Mark:	cv309	XVal Session 20	1	XVal Session 20-Typing - Text-1		2012-07-11 10:17:11.755000
	Edit pad (rev 1308)		Claudia	cv402	XVal Session 20	1	XVal Session 20-Typing - Text-1		2012-07-11 10:17:11.871000
	Edit pad (rev 1309)		greg	cv412	XVal Session 20	1	XVal Session 20-Typing - Text-1		2012-07-11 10:17:12.137000
	Edit pad (rev 1310)		Claudia	cv402	XVal Session 20	1	XVal Session 20-Typing - Text-1		2012-07-11 10:17:12.318000
	Edit pad (rev 1311)		greg	cv412	XVal Session 20	1	XVal Session 20-Typing - Text-1		2012-07-11 10:17:12.640000
	Edit pad (rev 1312)		Mark:	cv309	XVal Session 20	1	XVal Session 20-Typing - Text-1		2012-07-11 10:17:12.677000
	Edit pad (rev 1313)		Xing	cv400	XVal Session 20	1	XVal Session 20-Typing - Text-1		2012-07-11 10:17:12.779000
	Edit pad (rev 1314)		Claudia	cv402	XVal Session 20	1	XVal Session 20-Typing - Text-1		2012-07-11 10:17:12.818000
	Edit pad (rev 1315)		greg	cv412	XVal Session 20	1	XVal Session 20-Typing - Text-1		2012-07-11 10:17:13.140000
	Edit pad (rev 1316)		Mark:	cv309	XVal Session 20	1	XVal Session 20-Typing - Text-1		2012-07-11 10:17:13.196000
	Edit pad (rev 1317)		Xing	cv400	XVal Session 20	1	XVal Session 20-Typing - Text-1		2012-07-11 10:17:13.295000
	Edit pad (rev 1318)		Claudia	cv402	XVal Session 20	1	XVal Session 20-Typing - Text-1		2012-07-11 10:17:13.317000
	Edit pad (rev 1319)		greg	cv412	XVal Session 20	1	XVal Session 20-Typing - Text-1		2012-07-11 10:17:13.640000
	Edit pad (rev 1320)		Mark:	cv309	XVal Session 20	1	XVal Session 20-Typing - Text-1		2012-07-11 10:17:13.707000
	Edit pad (rev 1321)		Claudia	cv402	XVal Session 20	1	XVal Session 20-Typing - Text-1		2012-07-11 10:17:13.817000
	Edit pad (rev 1322)		Xing	cv400	XVal Session 20	1	XVal Session 20-Typing - Text-1		2012-07-11 10:17:14.121000
	Edit pad (rev 1323)		greg	cv412	XVal Session 20	1	XVal Session 20-Typing - Text-1		2012-07-11 10:17:14.141000
	Edit pad (rev 1324)		Claudia	cv402	XVal Session 20	1	XVal Session 20-Typing - Text-1		2012-07-11 10:17:14.323000
	Edit pad (rev 1325)		Mark:	cv309	XVal Session 20	1	XVal Session 20-Typing - Text-1		2012-07-11 10:17:14.352000
	Edit pad (rev 1326)		greg	cv412	XVal Session 20	1	XVal Session 20-Typing - Text-1		2012-07-11 10:17:14.641000
	Edit pad (rev 1327)		Xing	cv400	XVal Session 20	1	XVal Session 20-Typing - Text-1		2012-07-11 10:17:14.696000
	Edit pad (rev 1328)		Claudia	cv402	XVal Session 20	1	XVal Session 20-Typing - Text-1		2012-07-11 10:17:14.832000
	Edit pad (rev 1329)		Mark:	cv309	XVal Session 20	1	XVal Session 20-Typing - Text-1		2012-07-11 10:17:14.864000
	Edit pad (rev 1330)		greg	cv412	XVal Session 20	1	XVal Session 20-Typing - Text-1		2012-07-11 10:17:15.140000
	Edit pad (rev 1331)		Claudia	cv402	XVal Session 20	1	XVal Session 20-Typing - Text-1		2012-07-11 10:17:15.343000
	Edit pad (rev 1332)		Mark:	cv309	XVal Session 20	1	XVal Session 20-Typing - Text-1		2012-07-11 10:17:15.366000
	Edit pad (rev 1333)		greg	cv412	XVal Session 20	1	XVal Session 20-Typing - Text-1		2012-07-11 10:17:15.640000
	Edit pad (rev 1334)		Claudia	cv402	XVal Session 20	1	XVal Session 20-Typing - Text-1		2012-07-11 10:17:15.847000
	Edit pad (rev 1335)		Mark:	cv309	XVal Session 20	1	XVal Session 20-Typing - Text-1		2012-07-11 10:17:15.882000
	Edit pad (rev 1336)		greg	cv412	XVal Session 20	1	XVal Session 20-Typing - Text-1		2012-07-11 10:17:16.140000
	Edit pad (rev 1337)		Mark:	cv309	XVal Session 20	1	XVal Session 20-Typing - Text-1		2012-07-11 10:17:16.381000
	Edit pad (rev 1338)		Claudia	cv402	XVal Session 20	1	XVal Session 20-Typing - Text-1		2012-07-11 10:17:16.410000
	Edit pad (rev 1339)		greg	cv412	XVal Session 20	1	XVal Session 20-Typing - Text-1		2012-07-11 10:17:16.641000
	Edit pad (rev 1340)		Mark:	cv309	XVal Session 20	1	XVal Session 20-Typing - Text-1		2012-07-11 10:17:16.880000
	Edit pad (rev 1341)		greg	cv412	XVal Session 20	1	XVal Session 20-Typing - Text-1		2012-07-11 10:17:17.141000
	Edit pad (rev 1342)		Claudia	cv402	XVal Session 20	1	XVal Session 20-Typing - Text-1		2012-07-11 10:17:17.180000
	Edit pad (rev 1343)		Mark:	cv309	XVal Session 20	1	XVal Session 20-Typing - Text-1		2012-07-11 10:17:17.390000
	Edit pad (rev 1344)		greg	cv412	XVal Session 20	1	XVal Session 20-Typing - Text-1		2012-07-11 10:17:17.641000
	Edit pad (rev 1345)		Claudia	cv402	XVal Session 20	1	XVal Session 20-Typing - Text-1		2012-07-11 10:17:17.700000
	Edit pad (rev 1346)		Xing	cv400	XVal Session 20	1	XVal Session 20-Typing - Text-1		2012-07-11 10:17:17.876000
	Edit pad (rev 1347)		Mark:	cv309	XVal Session 20	1	XVal Session 20-Typing - Text-1		2012-07-11 10:17:17.894000
	Edit pad (rev 1348)		Claudia	cv402	XVal Session 20	1	XVal Session 20-Typing - Text-1		2012-07-11 10:17:18.208000
	Edit pad (rev 1349)		Xing	cv400	XVal Session 20	1	XVal Session 20-Typing - Text-1		2012-07-11 10:17:18.374000
	Edit pad (rev 1350)		Xing	cv400	XVal Session 20	1	XVal Session 20-Typing - Text-1		2012-07-11 10:17:18.874000
	Edit pad (rev 1351)		greg	cv412	XVal Session 20	1	XVal Session 20-Typing - Text-1		2012-07-11 10:17:19.102000
	Edit pad (rev 1352)		Mark:	cv309	XVal Session 20	1	XVal Session 20-Typing - Text-1		2012-07-11 10:17:19.242000
	Edit pad (rev 1353)		Xing	cv400	XVal Session 20	1	XVal Session 20-Typing - Text-1		2012-07-11 10:17:19.373000
	Edit pad (rev 1354)		greg	cv412	XVal Session 20	1	XVal Session 20-Typing - Text-1		2012-07-11 10:17:19.737000
	Edit pad (rev 1355)		Mark:	cv309	XVal Session 20	1	XVal Session 20-Typing - Text-1		2012-07-11 10:17:19.997000
	Edit pad (rev 1356)		Xing	cv400	XVal Session 20	1	XVal Session 20-Typing - Text-1		2012-07-11 10:17:20.051000
	Edit pad (rev 1357)		greg	cv412	XVal Session 20	1	XVal Session 20-Typing - Text-1		2012-07-11 10:17:20.236000
	Edit pad (rev 1358)		Xing	cv400	XVal Session 20	1	XVal Session 20-Typing - Text-1		2012-07-11 10:17:20.561000
	Edit pad (rev 1359)		greg	cv412	XVal Session 20	1	XVal Session 20-Typing - Text-1		2012-07-11 10:17:20.750000
	Edit pad (rev 1360)		Xing	cv400	XVal Session 20	1	XVal Session 20-Typing - Text-1		2012-07-11 10:17:21.070000
	Edit pad (rev 1361)		Mark:	cv309	XVal Session 20	1	XVal Session 20-Typing - Text-1		2012-07-11 10:17:21.107000
	Edit pad (rev 1362)		greg	cv412	XVal Session 20	1	XVal Session 20-Typing - Text-1		2012-07-11 10:17:21.249000
	Edit pad (rev 1363)		Xing	cv400	XVal Session 20	1	XVal Session 20-Typing - Text-1		2012-07-11 10:17:21.610000
	Edit pad (rev 1364)		Mark:	cv309	XVal Session 20	1	XVal Session 20-Typing - Text-1		2012-07-11 10:17:21.615000
	Edit pad (rev 1365)		greg	cv412	XVal Session 20	1	XVal Session 20-Typing - Text-1		2012-07-11 10:17:21.750000
	Edit pad (rev 1366)		Xing	cv400	XVal Session 20	1	XVal Session 20-Typing - Text-1		2012-07-11 10:17:22.113000
	Edit pad (rev 1367)		Mark:	cv309	XVal Session 20	1	XVal Session 20-Typing - Text-1		2012-07-11 10:17:22.115000
	Edit pad (rev 1368)		greg	cv412	XVal Session 20	1	XVal Session 20-Typing - Text-1		2012-07-11 10:17:22.249000
	Edit pad (rev 1369)		Mark:	cv309	XVal Session 20	1	XVal Session 20-Typing - Text-1		2012-07-11 10:17:22.616000
	Edit pad (rev 1370)		Xing	cv400	XVal Session 20	1	XVal Session 20-Typing - Text-1		2012-07-11 10:17:22.625000
	Edit pad (rev 1371)		greg	cv412	XVal Session 20	1	XVal Session 20-Typing - Text-1		2012-07-11 10:17:22.750000
	Edit pad (rev 1372)		Mark:	cv309	XVal Session 20	1	XVal Session 20-Typing - Text-1		2012-07-11 10:17:23.116000
	Edit pad (rev 1373)		Xing	cv400	XVal Session 20	1	XVal Session 20-Typing - Text-1		2012-07-11 10:17:23.128000
	Edit pad (rev 1374)		greg	cv412	XVal Session 20	1	XVal Session 20-Typing - Text-1		2012-07-11 10:17:23.249000
	Edit pad (rev 1375)		Mark:	cv309	XVal Session 20	1	XVal Session 20-Typing - Text-1		2012-07-11 10:17:23.615000
	Edit pad (rev 1376)		Xing	cv400	XVal Session 20	1	XVal Session 20-Typing - Text-1		2012-07-11 10:17:23.626000
	Edit pad (rev 1377)		greg	cv412	XVal Session 20	1	XVal Session 20-Typing - Text-1		2012-07-11 10:17:23.749000
	Edit pad (rev 1378)		Xing	cv400	XVal Session 20	1	XVal Session 20-Typing - Text-1		2012-07-11 10:17:24.128000
	Edit pad (rev 1379)		greg	cv412	XVal Session 20	1	XVal Session 20-Typing - Text-1		2012-07-11 10:17:24.249000
	Edit pad (rev 1380)		greg	cv412	XVal Session 20	1	XVal Session 20-Typing - Text-1		2012-07-11 10:17:24.749000
	Edit pad (rev 1381)		Xing	cv400	XVal Session 20	1	XVal Session 20-Typing - Text-1		2012-07-11 10:17:24.861000
	Edit pad (rev 1382)		greg	cv412	XVal Session 20	1	XVal Session 20-Typing - Text-1		2012-07-11 10:17:25.251000
	Edit pad (rev 1383)		Xing	cv400	XVal Session 20	1	XVal Session 20-Typing - Text-1		2012-07-11 10:17:25.396000
	Edit pad (rev 1384)		greg	cv412	XVal Session 20	1	XVal Session 20-Typing - Text-1		2012-07-11 10:17:25.751000
	Edit pad (rev 1385)		Xing	cv400	XVal Session 20	1	XVal Session 20-Typing - Text-1		2012-07-11 10:17:25.894000
	Edit pad (rev 1386)		greg	cv412	XVal Session 20	1	XVal Session 20-Typing - Text-1		2012-07-11 10:17:26.251000
	Edit pad (rev 1387)		Xing	cv400	XVal Session 20	1	XVal Session 20-Typing - Text-1		2012-07-11 10:17:26.394000
	Edit pad (rev 1388)		Mark:	cv309	XVal Session 20	1	XVal Session 20-Typing - Text-1		2012-07-11 10:17:26.747000
	Edit pad (rev 1389)		greg	cv412	XVal Session 20	1	XVal Session 20-Typing - Text-1		2012-07-11 10:17:26.751000
	Edit pad (rev 1390)		Xing	cv400	XVal Session 20	1	XVal Session 20-Typing - Text-1		2012-07-11 10:17:26.900000
	Edit pad (rev 1391)		greg	cv412	XVal Session 20	1	XVal Session 20-Typing - Text-1		2012-07-11 10:17:27.251000
	Edit pad (rev 1392)		Xing	cv400	XVal Session 20	1	XVal Session 20-Typing - Text-1		2012-07-11 10:17:27.407000
	Edit pad (rev 1393)		Mark:	cv309	XVal Session 20	1	XVal Session 20-Typing - Text-1		2012-07-11 10:17:27.690000
	Edit pad (rev 1394)		Xing	cv400	XVal Session 20	1	XVal Session 20-Typing - Text-1		2012-07-11 10:17:28.126000
	Edit pad (rev 1395)		Xing	cv400	XVal Session 20	1	XVal Session 20-Typing - Text-1		2012-07-11 10:17:28.633000
	Edit pad (rev 1396)		greg	cv412	XVal Session 20	1	XVal Session 20-Typing - Text-1		2012-07-11 10:17:28.663000
	Edit pad (rev 1397)		Mark:	cv309	XVal Session 20	1	XVal Session 20-Typing - Text-1		2012-07-11 10:17:28.667000
	Edit pad (rev 1398)		Xing	cv400	XVal Session 20	1	XVal Session 20-Typing - Text-1		2012-07-11 10:17:29.217000
	Edit pad (rev 1399)		Mark:	cv309	XVal Session 20	1	XVal Session 20-Typing - Text-1		2012-07-11 10:17:29.514000
	Edit pad (rev 1400)		Xing	cv400	XVal Session 20	1	XVal Session 20-Typing - Text-1		2012-07-11 10:17:29.645000
	Edit pad (rev 1401)		Claudia	cv402	XVal Session 20	1	XVal Session 20-Typing - Text-1		2012-07-11 10:17:29.693000
	Edit pad (rev 1402)		Mark:	cv309	XVal Session 20	1	XVal Session 20-Typing - Text-1		2012-07-11 10:17:30.021000
	Edit pad (rev 1403)		greg	cv412	XVal Session 20	1	XVal Session 20-Typing - Text-1		2012-07-11 10:17:30.024000
	Edit pad (rev 1404)		Xing	cv400	XVal Session 20	1	XVal Session 20-Typing - Text-1		2012-07-11 10:17:30.190000
	Edit pad (rev 1405)		Claudia	cv402	XVal Session 20	1	XVal Session 20-Typing - Text-1		2012-07-11 10:17:30.194000
	Edit pad (rev 1406)		Mark:	cv309	XVal Session 20	1	XVal Session 20-Typing - Text-1		2012-07-11 10:17:30.521000
	Edit pad (rev 1407)		greg	cv412	XVal Session 20	1	XVal Session 20-Typing - Text-1		2012-07-11 10:17:30.531000
	Edit pad (rev 1408)		Xing	cv400	XVal Session 20	1	XVal Session 20-Typing - Text-1		2012-07-11 10:17:30.650000
	Edit pad (rev 1409)		greg	cv412	XVal Session 20	1	XVal Session 20-Typing - Text-1		2012-07-11 10:17:31.031000
	Edit pad (rev 1410)		Mark:	cv309	XVal Session 20	1	XVal Session 20-Typing - Text-1		2012-07-11 10:17:31.066000
	Edit pad (rev 1411)		Xing	cv400	XVal Session 20	1	XVal Session 20-Typing - Text-1		2012-07-11 10:17:31.154000
	Edit pad (rev 1412)		Mark:	cv309	XVal Session 20	1	XVal Session 20-Typing - Text-1		2012-07-11 10:17:31.635000
	Edit pad (rev 1413)		Xing	cv400	XVal Session 20	1	XVal Session 20-Typing - Text-1		2012-07-11 10:17:31.656000
	Edit pad (rev 1414)		Mark:	cv309	XVal Session 20	1	XVal Session 20-Typing - Text-1		2012-07-11 10:17:32.140000
	Edit pad (rev 1415)		Xing	cv400	XVal Session 20	1	XVal Session 20-Typing - Text-1		2012-07-11 10:17:32.155000
	Edit pad (rev 1416)		greg	cv412	XVal Session 20	1	XVal Session 20-Typing - Text-1		2012-07-11 10:17:32.475000
	Edit pad (rev 1417)		Mark:	cv309	XVal Session 20	1	XVal Session 20-Typing - Text-1		2012-07-11 10:17:32.647000
	Edit pad (rev 1418)		Mark:	cv309	XVal Session 20	1	XVal Session 20-Typing - Text-1		2012-07-11 10:17:33.146000
	Edit pad (rev 1419)		greg	cv412	XVal Session 20	1	XVal Session 20-Typing - Text-1		2012-07-11 10:17:33.263000
	Edit pad (rev 1420)		Xing	cv400	XVal Session 20	1	XVal Session 20-Typing - Text-1		2012-07-11 10:17:33.293000
	Edit pad (rev 1421)		Mark:	cv309	XVal Session 20	1	XVal Session 20-Typing - Text-1		2012-07-11 10:17:33.647000
	Edit pad (rev 1422)		Xing	cv400	XVal Session 20	1	XVal Session 20-Typing - Text-1		2012-07-11 10:17:33.914000
	Edit pad (rev 1423)		greg	cv412	XVal Session 20	1	XVal Session 20-Typing - Text-1		2012-07-11 10:17:33.959000
	Edit pad (rev 1424)		Mark:	cv309	XVal Session 20	1	XVal Session 20-Typing - Text-1		2012-07-11 10:17:34.146000
	Edit pad (rev 1425)		Xing	cv400	XVal Session 20	1	XVal Session 20-Typing - Text-1		2012-07-11 10:17:34.422000
	Edit pad (rev 1426)		Mark:	cv309	XVal Session 20	1	XVal Session 20-Typing - Text-1		2012-07-11 10:17:34.777000
	Edit pad (rev 1427)		Xing	cv400	XVal Session 20	1	XVal Session 20-Typing - Text-1		2012-07-11 10:17:34.972000
	Edit pad (rev 1428)		Mark:	cv309	XVal Session 20	1	XVal Session 20-Typing - Text-1		2012-07-11 10:17:35.275000
	Edit pad (rev 1429)		greg	cv412	XVal Session 20	1	XVal Session 20-Typing - Text-1		2012-07-11 10:17:35.350000
	Edit pad (rev 1430)		Xing	cv400	XVal Session 20	1	XVal Session 20-Typing - Text-1		2012-07-11 10:17:35.485000
	Edit pad (rev 1431)		Mark:	cv309	XVal Session 20	1	XVal Session 20-Typing - Text-1		2012-07-11 10:17:35.778000
	Edit pad (rev 1432)		greg	cv412	XVal Session 20	1	XVal Session 20-Typing - Text-1		2012-07-11 10:17:35.875000
	Edit pad (rev 1433)		Xing	cv400	XVal Session 20	1	XVal Session 20-Typing - Text-1		2012-07-11 10:17:35.982000
	Edit pad (rev 1434)		greg	cv412	XVal Session 20	1	XVal Session 20-Typing - Text-1		2012-07-11 10:17:36.440000
	Edit pad (rev 1435)		Xing	cv400	XVal Session 20	1	XVal Session 20-Typing - Text-1		2012-07-11 10:17:36.488000
	Edit pad (rev 1436)		Mark:	cv309	XVal Session 20	1	XVal Session 20-Typing - Text-1		2012-07-11 10:17:36.916000
	Edit pad (rev 1437)		Xing	cv400	XVal Session 20	1	XVal Session 20-Typing - Text-1		2012-07-11 10:17:36.990000
	Edit pad (rev 1438)		greg	cv412	XVal Session 20	1	XVal Session 20-Typing - Text-1		2012-07-11 10:17:37.026000
	Edit pad (rev 1439)		Xing	cv400	XVal Session 20	1	XVal Session 20-Typing - Text-1		2012-07-11 10:17:37.501000
	Edit pad (rev 1440)		greg	cv412	XVal Session 20	1	XVal Session 20-Typing - Text-1		2012-07-11 10:17:37.531000
	Edit pad (rev 1441)		Xing	cv400	XVal Session 20	1	XVal Session 20-Typing - Text-1		2012-07-11 10:17:38.002000
	Edit pad (rev 1442)		greg	cv412	XVal Session 20	1	XVal Session 20-Typing - Text-1		2012-07-11 10:17:38.033000
	Edit pad (rev 1443)		Mark:	cv309	XVal Session 20	1	XVal Session 20-Typing - Text-1		2012-07-11 10:17:38.180000
	Edit pad (rev 1444)		Xing	cv400	XVal Session 20	1	XVal Session 20-Typing - Text-1		2012-07-11 10:17:38.511000
	Edit pad (rev 1445)		greg	cv412	XVal Session 20	1	XVal Session 20-Typing - Text-1		2012-07-11 10:17:38.533000
	Edit pad (rev 1446)		Xing	cv400	XVal Session 20	1	XVal Session 20-Typing - Text-1		2012-07-11 10:17:39.017000
	Edit pad (rev 1447)		Xing	cv400	XVal Session 20	1	XVal Session 20-Typing - Text-1		2012-07-11 10:17:39.517000
	Edit pad (rev 1448)		greg	cv412	XVal Session 20	1	XVal Session 20-Typing - Text-1		2012-07-11 10:17:39.802000
	Edit pad (rev 1449)		Mark:	cv309	XVal Session 20	1	XVal Session 20-Typing - Text-1		2012-07-11 10:17:39.848000
	Edit pad (rev 1450)		Xing	cv400	XVal Session 20	1	XVal Session 20-Typing - Text-1		2012-07-11 10:17:40.026000
	Edit pad (rev 1451)		greg	cv412	XVal Session 20	1	XVal Session 20-Typing - Text-1		2012-07-11 10:17:40.312000
	Edit pad (rev 1452)		Mark:	cv309	XVal Session 20	1	XVal Session 20-Typing - Text-1		2012-07-11 10:17:40.357000
	Edit pad (rev 1453)		Mark:	cv309	XVal Session 20	1	XVal Session 20-Typing - Text-1		2012-07-11 10:17:40.915000
	Edit pad (rev 1454)		greg	cv412	XVal Session 20	1	XVal Session 20-Typing - Text-1		2012-07-11 10:17:40.982000
	Edit pad (rev 1455)		Mark:	cv309	XVal Session 20	1	XVal Session 20-Typing - Text-1		2012-07-11 10:17:41.710000
	Edit pad (rev 1456)		greg	cv412	XVal Session 20	1	XVal Session 20-Typing - Text-1		2012-07-11 10:17:41.775000
	Edit pad (rev 1457)		greg	cv412	XVal Session 20	1	XVal Session 20-Typing - Text-1		2012-07-11 10:17:42.282000
	Edit pad (rev 1458)		greg	cv412	XVal Session 20	1	XVal Session 20-Typing - Text-1		2012-07-11 10:17:42.781000
	Edit pad (rev 1459)		Mark:	cv309	XVal Session 20	1	XVal Session 20-Typing - Text-1		2012-07-11 10:17:43.133000
	Edit pad (rev 1460)		greg	cv412	XVal Session 20	1	XVal Session 20-Typing - Text-1		2012-07-11 10:17:43.284000
	Edit pad (rev 1461)		Mark:	cv309	XVal Session 20	1	XVal Session 20-Typing - Text-1		2012-07-11 10:17:43.806000
	Edit pad (rev 1462)		greg	cv412	XVal Session 20	1	XVal Session 20-Typing - Text-1		2012-07-11 10:17:43.909000
	Edit pad (rev 1463)		Mark:	cv309	XVal Session 20	1	XVal Session 20-Typing - Text-1		2012-07-11 10:17:44.306000
	Edit pad (rev 1464)		greg	cv412	XVal Session 20	1	XVal Session 20-Typing - Text-1		2012-07-11 10:17:44.422000
	Edit pad (rev 1465)		greg	cv412	XVal Session 20	1	XVal Session 20-Typing - Text-1		2012-07-11 10:17:44.934000
	Edit pad (rev 1466)		Mark:	cv309	XVal Session 20	1	XVal Session 20-Typing - Text-1		2012-07-11 10:17:45.057000
	Edit pad (rev 1467)		greg	cv412	XVal Session 20	1	XVal Session 20-Typing - Text-1		2012-07-11 10:17:45.438000
	Edit pad (rev 1468)		Mark:	cv309	XVal Session 20	1	XVal Session 20-Typing - Text-1		2012-07-11 10:17:45.959000
	Edit pad (rev 1469)		greg	cv412	XVal Session 20	1	XVal Session 20-Typing - Text-1		2012-07-11 10:17:46.172000
	Edit pad (rev 1470)		Xing	cv400	XVal Session 20	1	XVal Session 20-Typing - Text-1		2012-07-11 10:17:46.685000
	Edit pad (rev 1471)		greg	cv412	XVal Session 20	1	XVal Session 20-Typing - Text-1		2012-07-11 10:17:47.138000
	Edit pad (rev 1472)		Xing	cv400	XVal Session 20	1	XVal Session 20-Typing - Text-1		2012-07-11 10:17:47.192000
	Edit pad (rev 1473)		greg	cv412	XVal Session 20	1	XVal Session 20-Typing - Text-1		2012-07-11 10:17:47.647000
	Edit pad (rev 1474)		Xing	cv400	XVal Session 20	1	XVal Session 20-Typing - Text-1		2012-07-11 10:17:47.686000
	Edit pad (rev 1475)		Mark:	cv309	XVal Session 20	1	XVal Session 20-Typing - Text-1		2012-07-11 10:17:47.789000
	Edit pad (rev 1476)		Xing	cv400	XVal Session 20	1	XVal Session 20-Typing - Text-1		2012-07-11 10:17:48.187000
	Edit pad (rev 1477)		Mark:	cv309	XVal Session 20	1	XVal Session 20-Typing - Text-1		2012-07-11 10:17:48.291000
	Edit pad (rev 1478)		greg	cv412	XVal Session 20	1	XVal Session 20-Typing - Text-1		2012-07-11 10:17:48.316000
	Edit pad (rev 1479)		Xing	cv400	XVal Session 20	1	XVal Session 20-Typing - Text-1		2012-07-11 10:17:48.687000
	Edit pad (rev 1480)		Mark:	cv309	XVal Session 20	1	XVal Session 20-Typing - Text-1		2012-07-11 10:17:48.790000
	Edit pad (rev 1481)		greg	cv412	XVal Session 20	1	XVal Session 20-Typing - Text-1		2012-07-11 10:17:48.826000
	Edit pad (rev 1482)		Xing	cv400	XVal Session 20	1	XVal Session 20-Typing - Text-1		2012-07-11 10:17:49.187000
	Edit pad (rev 1483)		Mark:	cv309	XVal Session 20	1	XVal Session 20-Typing - Text-1		2012-07-11 10:17:49.448000
	Edit pad (rev 1484)		Xing	cv400	XVal Session 20	1	XVal Session 20-Typing - Text-1		2012-07-11 10:17:49.687000
	Edit pad (rev 1485)		greg	cv412	XVal Session 20	1	XVal Session 20-Typing - Text-1		2012-07-11 10:17:49.871000
	Edit pad (rev 1486)		Xing	cv400	XVal Session 20	1	XVal Session 20-Typing - Text-1		2012-07-11 10:17:50.280000
	Edit pad (rev 1487)		Mark:	cv309	XVal Session 20	1	XVal Session 20-Typing - Text-1		2012-07-11 10:17:50.720000
	Edit pad (rev 1488)		Xing	cv400	XVal Session 20	1	XVal Session 20-Typing - Text-1		2012-07-11 10:17:50.787000
	Edit pad (rev 1489)		Mark:	cv309	XVal Session 20	1	XVal Session 20-Typing - Text-1		2012-07-11 10:17:51.358000
	Edit pad (rev 1490)		Xing	cv400	XVal Session 20	1	XVal Session 20-Typing - Text-1		2012-07-11 10:17:52.518000
	Edit pad (rev 1491)		Xing	cv400	XVal Session 20	1	XVal Session 20-Typing - Text-1		2012-07-11 10:17:53.017000
	Edit pad (rev 1492)		Mark:	cv309	XVal Session 20	1	XVal Session 20-Typing - Text-1		2012-07-11 10:17:53.333000
	Edit pad (rev 1493)		Claudia	cv402	XVal Session 20	1	XVal Session 20-Typing - Text-1		2012-07-11 10:17:53.514000
	Edit pad (rev 1494)		greg	cv412	XVal Session 20	1	XVal Session 20-Typing - Text-1		2012-07-11 10:17:53.750000
	Edit pad (rev 1495)		Mark:	cv309	XVal Session 20	1	XVal Session 20-Typing - Text-1		2012-07-11 10:17:53.832000
	Edit pad (rev 1496)		Claudia	cv402	XVal Session 20	1	XVal Session 20-Typing - Text-1		2012-07-11 10:17:54.020000
	Edit pad (rev 1497)		Xing	cv400	XVal Session 20	1	XVal Session 20-Typing - Text-1		2012-07-11 10:17:54.090000
	Edit pad (rev 1498)		greg	cv412	XVal Session 20	1	XVal Session 20-Typing - Text-1		2012-07-11 10:17:54.249000
	Edit pad (rev 1499)		Mark:	cv309	XVal Session 20	1	XVal Session 20-Typing - Text-1		2012-07-11 10:17:54.339000
	Edit pad (rev 1500)		Claudia	cv402	XVal Session 20	1	XVal Session 20-Typing - Text-1		2012-07-11 10:17:54.521000
	Edit pad (rev 1501)		Mark:	cv309	XVal Session 20	1	XVal Session 20-Typing - Text-1		2012-07-11 10:17:54.848000
	Edit pad (rev 1502)		Xing	cv400	XVal Session 20	1	XVal Session 20-Typing - Text-1		2012-07-11 10:17:54.944000
	Edit pad (rev 1503)		Claudia	cv402	XVal Session 20	1	XVal Session 20-Typing - Text-1		2012-07-11 10:17:55.025000
	Edit pad (rev 1504)		greg	cv412	XVal Session 20	1	XVal Session 20-Typing - Text-1		2012-07-11 10:17:55.076000
	Edit pad (rev 1505)		greg	cv412	XVal Session 20	1	XVal Session 20-Typing - Text-1		2012-07-11 10:17:55.251000
	Edit pad (rev 1506)		Mark:	cv309	XVal Session 20	1	XVal Session 20-Typing - Text-1		2012-07-11 10:17:55.366000
	Edit pad (rev 1507)		Claudia	cv402	XVal Session 20	1	XVal Session 20-Typing - Text-1		2012-07-11 10:17:55.536000
	Edit pad (rev 1508)		Xing	cv400	XVal Session 20	1	XVal Session 20-Typing - Text-1		2012-07-11 10:17:55.570000
	Edit pad (rev 1509)		greg	cv412	XVal Session 20	1	XVal Session 20-Typing - Text-1		2012-07-11 10:17:55.750000
	Edit pad (rev 1510)		Mark:	cv309	XVal Session 20	1	XVal Session 20-Typing - Text-1		2012-07-11 10:17:55.914000
	Edit pad (rev 1511)		Claudia	cv402	XVal Session 20	1	XVal Session 20-Typing - Text-1		2012-07-11 10:17:56.038000
	Edit pad (rev 1512)		greg	cv412	XVal Session 20	1	XVal Session 20-Typing - Text-1		2012-07-11 10:17:56.250000
	Edit pad (rev 1513)		greg	cv412	XVal Session 20	1	XVal Session 20-Typing - Text-1		2012-07-11 10:17:56.805000
	Edit pad (rev 1514)		Mark:	cv309	XVal Session 20	1	XVal Session 20-Typing - Text-1		2012-07-11 10:17:56.976000
	Edit pad (rev 1515)		Xing	cv400	XVal Session 20	1	XVal Session 20-Typing - Text-1		2012-07-11 10:17:56.997000
	Edit pad (rev 1516)		greg	cv412	XVal Session 20	1	XVal Session 20-Typing - Text-1		2012-07-11 10:17:57.313000
	Edit pad (rev 1517)		Claudia	cv402	XVal Session 20	1	XVal Session 20-Typing - Text-1		2012-07-11 10:17:57.351000
	Edit pad (rev 1518)		Xing	cv400	XVal Session 20	1	XVal Session 20-Typing - Text-1		2012-07-11 10:17:57.507000
	Edit pad (rev 1519)		Mark:	cv309	XVal Session 20	1	XVal Session 20-Typing - Text-1		2012-07-11 10:17:57.513000
	Edit pad (rev 1520)		greg	cv412	XVal Session 20	1	XVal Session 20-Typing - Text-1		2012-07-11 10:17:57.812000
	Edit pad (rev 1521)		Claudia	cv402	XVal Session 20	1	XVal Session 20-Typing - Text-1		2012-07-11 10:17:57.850000
	Edit pad (rev 1522)		Xing	cv400	XVal Session 20	1	XVal Session 20-Typing - Text-1		2012-07-11 10:17:58.016000
	Edit pad (rev 1523)		Mark:	cv309	XVal Session 20	1	XVal Session 20-Typing - Text-1		2012-07-11 10:17:58.019000
	Edit pad (rev 1524)		greg	cv412	XVal Session 20	1	XVal Session 20-Typing - Text-1		2012-07-11 10:17:58.321000
	Edit pad (rev 1525)		Claudia	cv402	XVal Session 20	1	XVal Session 20-Typing - Text-1		2012-07-11 10:17:58.364000
	Edit pad (rev 1526)		Xing	cv400	XVal Session 20	1	XVal Session 20-Typing - Text-1		2012-07-11 10:17:58.606000
	Edit pad (rev 1527)		greg	cv412	XVal Session 20	1	XVal Session 20-Typing - Text-1		2012-07-11 10:17:58.827000
	Edit pad (rev 1528)		Claudia	cv402	XVal Session 20	1	XVal Session 20-Typing - Text-1		2012-07-11 10:17:58.864000
	Edit pad (rev 1529)		Mark:	cv309	XVal Session 20	1	XVal Session 20-Typing - Text-1		2012-07-11 10:17:58.900000
	Edit pad (rev 1530)		Xing	cv400	XVal Session 20	1	XVal Session 20-Typing - Text-1		2012-07-11 10:17:59.019000
	Edit pad (rev 1531)		Claudia	cv402	XVal Session 20	1	XVal Session 20-Typing - Text-1		2012-07-11 10:17:59.364000
	Edit pad (rev 1532)		Mark:	cv309	XVal Session 20	1	XVal Session 20-Typing - Text-1		2012-07-11 10:17:59.403000
	Edit pad (rev 1533)		Xing	cv400	XVal Session 20	1	XVal Session 20-Typing - Text-1		2012-07-11 10:17:59.529000
	Edit pad (rev 1534)		greg	cv412	XVal Session 20	1	XVal Session 20-Typing - Text-1		2012-07-11 10:17:59.811000
	Edit pad (rev 1535)		Claudia	cv402	XVal Session 20	1	XVal Session 20-Typing - Text-1		2012-07-11 10:17:59.870000
	Edit pad (rev 1536)		Mark:	cv309	XVal Session 20	1	XVal Session 20-Typing - Text-1		2012-07-11 10:17:59.910000
	Edit pad (rev 1537)		Xing	cv400	XVal Session 20	1	XVal Session 20-Typing - Text-1		2012-07-11 10:18:00.036000
	Edit pad (rev 1538)		Mark:	cv309	XVal Session 20	1	XVal Session 20-Typing - Text-1		2012-07-11 10:18:00.411000
	Edit pad (rev 1539)		Claudia	cv402	XVal Session 20	1	XVal Session 20-Typing - Text-1		2012-07-11 10:18:00.444000
	Edit pad (rev 1540)		Xing	cv400	XVal Session 20	1	XVal Session 20-Typing - Text-1		2012-07-11 10:18:00.547000
	Edit pad (rev 1541)		greg	cv412	XVal Session 20	1	XVal Session 20-Typing - Text-1		2012-07-11 10:18:00.726000
	Edit pad (rev 1542)		Mark:	cv309	XVal Session 20	1	XVal Session 20-Typing - Text-1		2012-07-11 10:18:00.910000
	Edit pad (rev 1543)		Claudia	cv402	XVal Session 20	1	XVal Session 20-Typing - Text-1		2012-07-11 10:18:00.948000
	Edit pad (rev 1544)		Xing	cv400	XVal Session 20	1	XVal Session 20-Typing - Text-1		2012-07-11 10:18:01.046000
	Edit pad (rev 1545)		greg	cv412	XVal Session 20	1	XVal Session 20-Typing - Text-1		2012-07-11 10:18:01.316000
	Edit pad (rev 1546)		Mark:	cv309	XVal Session 20	1	XVal Session 20-Typing - Text-1		2012-07-11 10:18:01.410000
	Edit pad (rev 1547)		Xing	cv400	XVal Session 20	1	XVal Session 20-Typing - Text-1		2012-07-11 10:18:01.546000
	Edit pad (rev 1548)		greg	cv412	XVal Session 20	1	XVal Session 20-Typing - Text-1		2012-07-11 10:18:01.828000
	Edit pad (rev 1549)		Xing	cv400	XVal Session 20	1	XVal Session 20-Typing - Text-1		2012-07-11 10:18:02.046000
	Edit pad (rev 1550)		greg	cv412	XVal Session 20	1	XVal Session 20-Typing - Text-1		2012-07-11 10:18:02.423000
	Edit pad (rev 1551)		Mark:	cv309	XVal Session 20	1	XVal Session 20-Typing - Text-1		2012-07-11 10:18:02.506000
	Edit pad (rev 1552)		Xing	cv400	XVal Session 20	1	XVal Session 20-Typing - Text-1		2012-07-11 10:18:02.552000
	Edit pad (rev 1553)		greg	cv412	XVal Session 20	1	XVal Session 20-Typing - Text-1		2012-07-11 10:18:02.929000
	Edit pad (rev 1554)		Claudia	cv402	XVal Session 20	1	XVal Session 20-Typing - Text-1		2012-07-11 10:18:03.028000
	Edit pad (rev 1555)		Mark:	cv309	XVal Session 20	1	XVal Session 20-Typing - Text-1		2012-07-11 10:18:03.030000
	Edit pad (rev 1556)		Xing	cv400	XVal Session 20	1	XVal Session 20-Typing - Text-1		2012-07-11 10:18:03.060000
	Edit pad (rev 1557)		Claudia	cv402	XVal Session 20	1	XVal Session 20-Typing - Text-1		2012-07-11 10:18:03.521000
	Edit pad (rev 1558)		Xing	cv400	XVal Session 20	1	XVal Session 20-Typing - Text-1		2012-07-11 10:18:03.564000
	Edit pad (rev 1559)		greg	cv412	XVal Session 20	1	XVal Session 20-Typing - Text-1		2012-07-11 10:18:03.566000
	Edit pad (rev 1560)		Mark:	cv309	XVal Session 20	1	XVal Session 20-Typing - Text-1		2012-07-11 10:18:04.017000
	Edit pad (rev 1561)		Claudia	cv402	XVal Session 20	1	XVal Session 20-Typing - Text-1		2012-07-11 10:18:04.022000
	Edit pad (rev 1562)		Xing	cv400	XVal Session 20	1	XVal Session 20-Typing - Text-1		2012-07-11 10:18:04.063000
	Edit pad (rev 1563)		greg	cv412	XVal Session 20	1	XVal Session 20-Typing - Text-1		2012-07-11 10:18:04.064000
	Edit pad (rev 1564)		Claudia	cv402	XVal Session 20	1	XVal Session 20-Typing - Text-1		2012-07-11 10:18:04.521000
	Edit pad (rev 1565)		Xing	cv400	XVal Session 20	1	XVal Session 20-Typing - Text-1		2012-07-11 10:18:04.563000
	Edit pad (rev 1566)		greg	cv412	XVal Session 20	1	XVal Session 20-Typing - Text-1		2012-07-11 10:18:04.587000
	Edit pad (rev 1567)		Mark:	cv309	XVal Session 20	1	XVal Session 20-Typing - Text-1		2012-07-11 10:18:04.934000
	Edit pad (rev 1568)		Claudia	cv402	XVal Session 20	1	XVal Session 20-Typing - Text-1		2012-07-11 10:18:05.029000
	Edit pad (rev 1569)		Xing	cv400	XVal Session 20	1	XVal Session 20-Typing - Text-1		2012-07-11 10:18:05.073000
	Edit pad (rev 1570)		greg	cv412	XVal Session 20	1	XVal Session 20-Typing - Text-1		2012-07-11 10:18:05.086000
	Edit pad (rev 1571)		Claudia	cv402	XVal Session 20	1	XVal Session 20-Typing - Text-1		2012-07-11 10:18:05.537000
	Edit pad (rev 1572)		Xing	cv400	XVal Session 20	1	XVal Session 20-Typing - Text-1		2012-07-11 10:18:05.575000
	Edit pad (rev 1573)		greg	cv412	XVal Session 20	1	XVal Session 20-Typing - Text-1		2012-07-11 10:18:05.602000
	Edit pad (rev 1574)		Mark:	cv309	XVal Session 20	1	XVal Session 20-Typing - Text-1		2012-07-11 10:18:05.635000
	Edit pad (rev 1575)		Xing	cv400	XVal Session 20	1	XVal Session 20-Typing - Text-1		2012-07-11 10:18:06.077000
	Edit pad (rev 1576)		greg	cv412	XVal Session 20	1	XVal Session 20-Typing - Text-1		2012-07-11 10:18:06.111000
	Edit pad (rev 1577)		Mark:	cv309	XVal Session 20	1	XVal Session 20-Typing - Text-1		2012-07-11 10:18:06.158000
	Edit pad (rev 1578)		greg	cv412	XVal Session 20	1	XVal Session 20-Typing - Text-1		2012-07-11 10:18:06.610000
	Edit pad (rev 1579)		Mark:	cv309	XVal Session 20	1	XVal Session 20-Typing - Text-1		2012-07-11 10:18:06.877000
	Edit pad (rev 1580)		Xing	cv400	XVal Session 20	1	XVal Session 20-Typing - Text-1		2012-07-11 10:18:07.068000
	Edit pad (rev 1581)		greg	cv412	XVal Session 20	1	XVal Session 20-Typing - Text-1		2012-07-11 10:18:07.108000
	Edit pad (rev 1582)		Xing	cv400	XVal Session 20	1	XVal Session 20-Typing - Text-1		2012-07-11 10:18:07.570000
	Edit pad (rev 1583)		Mark:	cv309	XVal Session 20	1	XVal Session 20-Typing - Text-1		2012-07-11 10:18:07.736000
	Edit pad (rev 1584)		Xing	cv400	XVal Session 20	1	XVal Session 20-Typing - Text-1		2012-07-11 10:18:08.081000
	Edit pad (rev 1585)		greg	cv412	XVal Session 20	1	XVal Session 20-Typing - Text-1		2012-07-11 10:18:08.557000
	Edit pad (rev 1586)		Xing	cv400	XVal Session 20	1	XVal Session 20-Typing - Text-1		2012-07-11 10:18:08.579000
	Edit pad (rev 1587)		Mark:	cv309	XVal Session 20	1	XVal Session 20-Typing - Text-1		2012-07-11 10:18:08.941000
	Edit pad (rev 1588)		greg	cv412	XVal Session 20	1	XVal Session 20-Typing - Text-1		2012-07-11 10:18:09.060000
	Edit pad (rev 1589)		Xing	cv400	XVal Session 20	1	XVal Session 20-Typing - Text-1		2012-07-11 10:18:09.076000
	Edit pad (rev 1590)		Mark:	cv309	XVal Session 20	1	XVal Session 20-Typing - Text-1		2012-07-11 10:18:09.474000
	Edit pad (rev 1591)		Xing	cv400	XVal Session 20	1	XVal Session 20-Typing - Text-1		2012-07-11 10:18:09.586000
	Edit pad (rev 1592)		Mark:	cv309	XVal Session 20	1	XVal Session 20-Typing - Text-1		2012-07-11 10:18:09.974000
	Edit pad (rev 1593)		greg	cv412	XVal Session 20	1	XVal Session 20-Typing - Text-1		2012-07-11 10:18:10.019000
	Edit pad (rev 1594)		Xing	cv400	XVal Session 20	1	XVal Session 20-Typing - Text-1		2012-07-11 10:18:10.090000
	Edit pad (rev 1595)		Mark:	cv309	XVal Session 20	1	XVal Session 20-Typing - Text-1		2012-07-11 10:18:10.474000
	Edit pad (rev 1596)		Xing	cv400	XVal Session 20	1	XVal Session 20-Typing - Text-1		2012-07-11 10:18:10.591000
	Edit pad (rev 1597)		greg	cv412	XVal Session 20	1	XVal Session 20-Typing - Text-1		2012-07-11 10:18:10.843000
	Edit pad (rev 1598)		Mark:	cv309	XVal Session 20	1	XVal Session 20-Typing - Text-1		2012-07-11 10:18:10.981000
	Edit pad (rev 1599)		Xing	cv400	XVal Session 20	1	XVal Session 20-Typing - Text-1		2012-07-11 10:18:11.091000
	Edit pad (rev 1600)		greg	cv412	XVal Session 20	1	XVal Session 20-Typing - Text-1		2012-07-11 10:18:11.351000
	Edit pad (rev 1601)		Mark:	cv309	XVal Session 20	1	XVal Session 20-Typing - Text-1		2012-07-11 10:18:11.489000
	Edit pad (rev 1602)		Xing	cv400	XVal Session 20	1	XVal Session 20-Typing - Text-1		2012-07-11 10:18:11.593000
	Edit pad (rev 1603)		greg	cv412	XVal Session 20	1	XVal Session 20-Typing - Text-1		2012-07-11 10:18:11.859000
	Edit pad (rev 1604)		Mark:	cv309	XVal Session 20	1	XVal Session 20-Typing - Text-1		2012-07-11 10:18:11.988000
	Edit pad (rev 1605)		Xing	cv400	XVal Session 20	1	XVal Session 20-Typing - Text-1		2012-07-11 10:18:12.136000
	Edit pad (rev 1606)		greg	cv412	XVal Session 20	1	XVal Session 20-Typing - Text-1		2012-07-11 10:18:12.360000
	Edit pad (rev 1607)		Mark:	cv309	XVal Session 20	1	XVal Session 20-Typing - Text-1		2012-07-11 10:18:12.488000
	Edit pad (rev 1608)		Xing	cv400	XVal Session 20	1	XVal Session 20-Typing - Text-1		2012-07-11 10:18:12.638000
	Edit pad (rev 1609)		greg	cv412	XVal Session 20	1	XVal Session 20-Typing - Text-1		2012-07-11 10:18:12.859000
	Edit pad (rev 1610)		Xing	cv400	XVal Session 20	1	XVal Session 20-Typing - Text-1		2012-07-11 10:18:13.144000
	Edit pad (rev 1611)		Xing	cv400	XVal Session 20	1	XVal Session 20-Typing - Text-1		2012-07-11 10:18:13.639000
	Edit pad (rev 1612)		greg	cv412	XVal Session 20	1	XVal Session 20-Typing - Text-1		2012-07-11 10:18:14.043000
	Edit pad (rev 1613)		Xing	cv400	XVal Session 20	1	XVal Session 20-Typing - Text-1		2012-07-11 10:18:14.142000
	Edit pad (rev 1614)		greg	cv412	XVal Session 20	1	XVal Session 20-Typing - Text-1		2012-07-11 10:18:14.547000
	Edit pad (rev 1615)		Xing	cv400	XVal Session 20	1	XVal Session 20-Typing - Text-1		2012-07-11 10:18:14.684000
	Edit pad (rev 1616)		greg	cv412	XVal Session 20	1	XVal Session 20-Typing - Text-1		2012-07-11 10:18:15.048000
	Edit pad (rev 1617)		Xing	cv400	XVal Session 20	1	XVal Session 20-Typing - Text-1		2012-07-11 10:18:15.185000
	Edit pad (rev 1618)		Mark:	cv309	XVal Session 20	1	XVal Session 20-Typing - Text-1		2012-07-11 10:18:15.459000
	Edit pad (rev 1619)		greg	cv412	XVal Session 20	1	XVal Session 20-Typing - Text-1		2012-07-11 10:18:15.576000
	Edit pad (rev 1620)		Xing	cv400	XVal Session 20	1	XVal Session 20-Typing - Text-1		2012-07-11 10:18:15.685000
	Edit pad (rev 1621)		Mark:	cv309	XVal Session 20	1	XVal Session 20-Typing - Text-1		2012-07-11 10:18:15.960000
	Edit pad (rev 1622)		greg	cv412	XVal Session 20	1	XVal Session 20-Typing - Text-1		2012-07-11 10:18:16.085000
	Edit pad (rev 1623)		Xing	cv400	XVal Session 20	1	XVal Session 20-Typing - Text-1		2012-07-11 10:18:16.189000
	Edit pad (rev 1624)		greg	cv412	XVal Session 20	1	XVal Session 20-Typing - Text-1		2012-07-11 10:18:16.594000
	Edit pad (rev 1625)		Xing	cv400	XVal Session 20	1	XVal Session 20-Typing - Text-1		2012-07-11 10:18:16.701000
	Edit pad (rev 1626)		Claudia	cv402	XVal Session 20	1	XVal Session 20-Typing - Text-1		2012-07-11 10:18:16.736000
	Edit pad (rev 1627)		greg	cv412	XVal Session 20	1	XVal Session 20-Typing - Text-1		2012-07-11 10:18:17.094000
	Edit pad (rev 1628)		Mark:	cv309	XVal Session 20	1	XVal Session 20-Typing - Text-1		2012-07-11 10:18:17.246000
	Edit pad (rev 1629)		Claudia	cv402	XVal Session 20	1	XVal Session 20-Typing - Text-1		2012-07-11 10:18:17.250000
	Edit pad (rev 1630)		greg	cv412	XVal Session 20	1	XVal Session 20-Typing - Text-1		2012-07-11 10:18:17.594000
	Edit pad (rev 1631)		Claudia	cv402	XVal Session 20	1	XVal Session 20-Typing - Text-1		2012-07-11 10:18:17.754000
	Edit pad (rev 1632)		Mark:	cv309	XVal Session 20	1	XVal Session 20-Typing - Text-1		2012-07-11 10:18:18.024000
	Edit pad (rev 1633)		greg	cv412	XVal Session 20	1	XVal Session 20-Typing - Text-1		2012-07-11 10:18:18.092000
	Edit pad (rev 1634)		Claudia	cv402	XVal Session 20	1	XVal Session 20-Typing - Text-1		2012-07-11 10:18:18.260000
	Edit pad (rev 1635)		Mark:	cv309	XVal Session 20	1	XVal Session 20-Typing - Text-1		2012-07-11 10:18:18.521000
	Edit pad (rev 1636)		greg	cv412	XVal Session 20	1	XVal Session 20-Typing - Text-1		2012-07-11 10:18:18.765000
	Edit pad (rev 1637)		Claudia	cv402	XVal Session 20	1	XVal Session 20-Typing - Text-1		2012-07-11 10:18:18.770000
	Edit pad (rev 1638)		Mark:	cv309	XVal Session 20	1	XVal Session 20-Typing - Text-1		2012-07-11 10:18:19.025000
	Edit pad (rev 1639)		Claudia	cv402	XVal Session 20	1	XVal Session 20-Typing - Text-1		2012-07-11 10:18:19.271000
	Edit pad (rev 1640)		greg	cv412	XVal Session 20	1	XVal Session 20-Typing - Text-1		2012-07-11 10:18:19.305000
	Edit pad (rev 1641)		Xing	cv400	XVal Session 20	1	XVal Session 20-Typing - Text-1		2012-07-11 10:18:19.383000
	Edit pad (rev 1642)		Mark:	cv309	XVal Session 20	1	XVal Session 20-Typing - Text-1		2012-07-11 10:18:19.521000
	Edit pad (rev 1643)		Claudia	cv402	XVal Session 20	1	XVal Session 20-Typing - Text-1		2012-07-11 10:18:19.770000
	Edit pad (rev 1644)		greg	cv412	XVal Session 20	1	XVal Session 20-Typing - Text-1		2012-07-11 10:18:19.812000
	Edit pad (rev 1645)		Xing	cv400	XVal Session 20	1	XVal Session 20-Typing - Text-1		2012-07-11 10:18:19.885000
	Edit pad (rev 1646)		Mark:	cv309	XVal Session 20	1	XVal Session 20-Typing - Text-1		2012-07-11 10:18:20.032000
	Edit pad (rev 1647)		Claudia	cv402	XVal Session 20	1	XVal Session 20-Typing - Text-1		2012-07-11 10:18:20.271000
	Edit pad (rev 1648)		Xing	cv400	XVal Session 20	1	XVal Session 20-Typing - Text-1		2012-07-11 10:18:20.392000
	Edit pad (rev 1649)		Mark:	cv309	XVal Session 20	1	XVal Session 20-Typing - Text-1		2012-07-11 10:18:20.572000
	Edit pad (rev 1650)		greg	cv412	XVal Session 20	1	XVal Session 20-Typing - Text-1		2012-07-11 10:18:20.618000
	Edit pad (rev 1651)		Xing	cv400	XVal Session 20	1	XVal Session 20-Typing - Text-1		2012-07-11 10:18:20.890000
	Edit pad (rev 1652)		greg	cv412	XVal Session 20	1	XVal Session 20-Typing - Text-1		2012-07-11 10:18:21.202000
	Edit pad (rev 1653)		Claudia	cv402	XVal Session 20	1	XVal Session 20-Typing - Text-1		2012-07-11 10:18:21.375000
	Edit pad (rev 1654)		Xing	cv400	XVal Session 20	1	XVal Session 20-Typing - Text-1		2012-07-11 10:18:21.389000
	Edit pad (rev 1655)		greg	cv412	XVal Session 20	1	XVal Session 20-Typing - Text-1		2012-07-11 10:18:21.704000
	Edit pad (rev 1656)		Claudia	cv402	XVal Session 20	1	XVal Session 20-Typing - Text-1		2012-07-11 10:18:21.863000
	Edit pad (rev 1657)		Xing	cv400	XVal Session 20	1	XVal Session 20-Typing - Text-1		2012-07-11 10:18:21.892000
	Edit pad (rev 1658)		Mark:	cv309	XVal Session 20	1	XVal Session 20-Typing - Text-1		2012-07-11 10:18:22.102000
	Edit pad (rev 1659)		Claudia	cv402	XVal Session 20	1	XVal Session 20-Typing - Text-1		2012-07-11 10:18:22.363000
	Edit pad (rev 1660)		Xing	cv400	XVal Session 20	1	XVal Session 20-Typing - Text-1		2012-07-11 10:18:22.389000
	Edit pad (rev 1661)		Mark:	cv309	XVal Session 20	1	XVal Session 20-Typing - Text-1		2012-07-11 10:18:22.602000
	Edit pad (rev 1662)		Claudia	cv402	XVal Session 20	1	XVal Session 20-Typing - Text-1		2012-07-11 10:18:22.864000
	Edit pad (rev 1663)		Xing	cv400	XVal Session 20	1	XVal Session 20-Typing - Text-1		2012-07-11 10:18:22.901000
	Edit pad (rev 1664)		greg	cv412	XVal Session 20	1	XVal Session 20-Typing - Text-1		2012-07-11 10:18:22.902000
	Edit pad (rev 1665)		Claudia	cv402	XVal Session 20	1	XVal Session 20-Typing - Text-1		2012-07-11 10:18:23.368000
	Edit pad (rev 1666)		Xing	cv400	XVal Session 20	1	XVal Session 20-Typing - Text-1		2012-07-11 10:18:23.410000
	Edit pad (rev 1667)		greg	cv412	XVal Session 20	1	XVal Session 20-Typing - Text-1		2012-07-11 10:18:23.412000
	Edit pad (rev 1668)		Mark:	cv309	XVal Session 20	1	XVal Session 20-Typing - Text-1		2012-07-11 10:18:23.683000
	Edit pad (rev 1669)		Claudia	cv402	XVal Session 20	1	XVal Session 20-Typing - Text-1		2012-07-11 10:18:23.878000
	Edit pad (rev 1670)		greg	cv412	XVal Session 20	1	XVal Session 20-Typing - Text-1		2012-07-11 10:18:23.920000
	Edit pad (rev 1671)		Xing	cv400	XVal Session 20	1	XVal Session 20-Typing - Text-1		2012-07-11 10:18:23.922000
	Edit pad (rev 1672)		Claudia	cv402	XVal Session 20	1	XVal Session 20-Typing - Text-1		2012-07-11 10:18:24.379000
	Edit pad (rev 1673)		Xing	cv400	XVal Session 20	1	XVal Session 20-Typing - Text-1		2012-07-11 10:18:24.420000
	Edit pad (rev 1674)		greg	cv412	XVal Session 20	1	XVal Session 20-Typing - Text-1		2012-07-11 10:18:24.436000
	Edit pad (rev 1675)		Claudia	cv402	XVal Session 20	1	XVal Session 20-Typing - Text-1		2012-07-11 10:18:24.879000
	Edit pad (rev 1676)		Mark:	cv309	XVal Session 20	1	XVal Session 20-Typing - Text-1		2012-07-11 10:18:24.890000
	Edit pad (rev 1677)		Xing	cv400	XVal Session 20	1	XVal Session 20-Typing - Text-1		2012-07-11 10:18:24.921000
	Edit pad (rev 1678)		greg	cv412	XVal Session 20	1	XVal Session 20-Typing - Text-1		2012-07-11 10:18:24.937000
	Edit pad (rev 1679)		Claudia	cv402	XVal Session 20	1	XVal Session 20-Typing - Text-1		2012-07-11 10:18:25.380000
	Edit pad (rev 1680)		Mark:	cv309	XVal Session 20	1	XVal Session 20-Typing - Text-1		2012-07-11 10:18:25.396000
	Edit pad (rev 1681)		Xing	cv400	XVal Session 20	1	XVal Session 20-Typing - Text-1		2012-07-11 10:18:25.430000
	Edit pad (rev 1682)		Claudia	cv402	XVal Session 20	1	XVal Session 20-Typing - Text-1		2012-07-11 10:18:25.878000
	Edit pad (rev 1683)		greg	cv412	XVal Session 20	1	XVal Session 20-Typing - Text-1		2012-07-11 10:18:25.892000
	Edit pad (rev 1684)		Xing	cv400	XVal Session 20	1	XVal Session 20-Typing - Text-1		2012-07-11 10:18:25.939000
	Edit pad (rev 1685)		Mark:	cv309	XVal Session 20	1	XVal Session 20-Typing - Text-1		2012-07-11 10:18:26.029000
	Edit pad (rev 1686)		Claudia	cv402	XVal Session 20	1	XVal Session 20-Typing - Text-1		2012-07-11 10:18:26.379000
	Edit pad (rev 1687)		greg	cv412	XVal Session 20	1	XVal Session 20-Typing - Text-1		2012-07-11 10:18:26.398000
	Edit pad (rev 1688)		Xing	cv400	XVal Session 20	1	XVal Session 20-Typing - Text-1		2012-07-11 10:18:26.488000
	Edit pad (rev 1689)		Mark:	cv309	XVal Session 20	1	XVal Session 20-Typing - Text-1		2012-07-11 10:18:26.783000
	Edit pad (rev 1690)		Claudia	cv402	XVal Session 20	1	XVal Session 20-Typing - Text-1		2012-07-11 10:18:26.878000
	Edit pad (rev 1691)		greg	cv412	XVal Session 20	1	XVal Session 20-Typing - Text-1		2012-07-11 10:18:26.904000
	Edit pad (rev 1692)		Xing	cv400	XVal Session 20	1	XVal Session 20-Typing - Text-1		2012-07-11 10:18:27.221000
	Edit pad (rev 1693)		Claudia	cv402	XVal Session 20	1	XVal Session 20-Typing - Text-1		2012-07-11 10:18:27.380000
	Edit pad (rev 1694)		greg	cv412	XVal Session 20	1	XVal Session 20-Typing - Text-1		2012-07-11 10:18:27.407000
	Edit pad (rev 1695)		Mark:	cv309	XVal Session 20	1	XVal Session 20-Typing - Text-1		2012-07-11 10:18:27.602000
	Edit pad (rev 1696)		Xing	cv400	XVal Session 20	1	XVal Session 20-Typing - Text-1		2012-07-11 10:18:27.733000
	Edit pad (rev 1697)		Claudia	cv402	XVal Session 20	1	XVal Session 20-Typing - Text-1		2012-07-11 10:18:27.880000
	Edit pad (rev 1698)		Mark:	cv309	XVal Session 20	1	XVal Session 20-Typing - Text-1		2012-07-11 10:18:28.102000
	Edit pad (rev 1699)		greg	cv412	XVal Session 20	1	XVal Session 20-Typing - Text-1		2012-07-11 10:18:28.146000
	Edit pad (rev 1700)		Xing	cv400	XVal Session 20	1	XVal Session 20-Typing - Text-1		2012-07-11 10:18:28.232000
	Edit pad (rev 1701)		Claudia	cv402	XVal Session 20	1	XVal Session 20-Typing - Text-1		2012-07-11 10:18:28.380000
	Edit pad (rev 1702)		greg	cv412	XVal Session 20	1	XVal Session 20-Typing - Text-1		2012-07-11 10:18:28.656000
	Edit pad (rev 1703)		Mark:	cv309	XVal Session 20	1	XVal Session 20-Typing - Text-1		2012-07-11 10:18:28.725000
	Edit pad (rev 1704)		Xing	cv400	XVal Session 20	1	XVal Session 20-Typing - Text-1		2012-07-11 10:18:28.733000
	Edit pad (rev 1705)		Mark:	cv309	XVal Session 20	1	XVal Session 20-Typing - Text-1		2012-07-11 10:18:29.231000
	Edit pad (rev 1706)		Xing	cv400	XVal Session 20	1	XVal Session 20-Typing - Text-1		2012-07-11 10:18:29.233000
	Edit pad (rev 1707)		Mark:	cv309	XVal Session 20	1	XVal Session 20-Typing - Text-1		2012-07-11 10:18:29.740000
	Edit pad (rev 1708)		Xing	cv400	XVal Session 20	1	XVal Session 20-Typing - Text-1		2012-07-11 10:18:29.764000
	Edit pad (rev 1709)		Xing	cv400	XVal Session 20	1	XVal Session 20-Typing - Text-1		2012-07-11 10:18:30.234000
	Edit pad (rev 1710)		Mark:	cv309	XVal Session 20	1	XVal Session 20-Typing - Text-1		2012-07-11 10:18:30.239000
	Edit pad (rev 1711)		greg	cv412	XVal Session 20	1	XVal Session 20-Typing - Text-1		2012-07-11 10:18:30.525000
	Edit pad (rev 1712)		Xing	cv400	XVal Session 20	1	XVal Session 20-Typing - Text-1		2012-07-11 10:18:30.743000
	Edit pad (rev 1713)		greg	cv412	XVal Session 20	1	XVal Session 20-Typing - Text-1		2012-07-11 10:18:31.032000
	Edit pad (rev 1714)		Xing	cv400	XVal Session 20	1	XVal Session 20-Typing - Text-1		2012-07-11 10:18:31.240000
	Edit pad (rev 1715)		greg	cv412	XVal Session 20	1	XVal Session 20-Typing - Text-1		2012-07-11 10:18:31.533000
	Edit pad (rev 1716)		Xing	cv400	XVal Session 20	1	XVal Session 20-Typing - Text-1		2012-07-11 10:18:31.738000
	Edit pad (rev 1717)		greg	cv412	XVal Session 20	1	XVal Session 20-Typing - Text-1		2012-07-11 10:18:32.031000
	Edit pad (rev 1718)		Xing	cv400	XVal Session 20	1	XVal Session 20-Typing - Text-1		2012-07-11 10:18:32.243000
	Edit pad (rev 1719)		greg	cv412	XVal Session 20	1	XVal Session 20-Typing - Text-1		2012-07-11 10:18:32.531000
	Edit pad (rev 1720)		Claudia	cv402	XVal Session 20	1	XVal Session 20-Typing - Text-1		2012-07-11 10:18:32.606000
	Edit pad (rev 1721)		Xing	cv400	XVal Session 20	1	XVal Session 20-Typing - Text-1		2012-07-11 10:18:32.753000
	Edit pad (rev 1722)		greg	cv412	XVal Session 20	1	XVal Session 20-Typing - Text-1		2012-07-11 10:18:33.068000
	Edit pad (rev 1723)		Claudia	cv402	XVal Session 20	1	XVal Session 20-Typing - Text-1		2012-07-11 10:18:33.113000
	Edit pad (rev 1724)		Mark:	cv309	XVal Session 20	1	XVal Session 20-Typing - Text-1		2012-07-11 10:18:33.132000
	Edit pad (rev 1725)		Xing	cv400	XVal Session 20	1	XVal Session 20-Typing - Text-1		2012-07-11 10:18:33.253000
	Edit pad (rev 1726)		greg	cv412	XVal Session 20	1	XVal Session 20-Typing - Text-1		2012-07-11 10:18:33.590000
	Edit pad (rev 1727)		Xing	cv400	XVal Session 20	1	XVal Session 20-Typing - Text-1		2012-07-11 10:18:33.747000
	Edit pad (rev 1728)		Mark:	cv309	XVal Session 20	1	XVal Session 20-Typing - Text-1		2012-07-11 10:18:33.785000
	Edit pad (rev 1729)		greg	cv412	XVal Session 20	1	XVal Session 20-Typing - Text-1		2012-07-11 10:18:34.094000
	Edit pad (rev 1730)		Xing	cv400	XVal Session 20	1	XVal Session 20-Typing - Text-1		2012-07-11 10:18:34.263000
	Edit pad (rev 1731)		greg	cv412	XVal Session 20	1	XVal Session 20-Typing - Text-1		2012-07-11 10:18:34.595000
	Edit pad (rev 1732)		Xing	cv400	XVal Session 20	1	XVal Session 20-Typing - Text-1		2012-07-11 10:18:34.749000
	Edit pad (rev 1733)		greg	cv412	XVal Session 20	1	XVal Session 20-Typing - Text-1		2012-07-11 10:18:35.116000
	Edit pad (rev 1734)		Claudia	cv402	XVal Session 20	1	XVal Session 20-Typing - Text-1		2012-07-11 10:18:35.167000
	Edit pad (rev 1735)		Xing	cv400	XVal Session 20	1	XVal Session 20-Typing - Text-1		2012-07-11 10:18:35.331000
	Edit pad (rev 1736)		greg	cv412	XVal Session 20	1	XVal Session 20-Typing - Text-1		2012-07-11 10:18:35.625000
	Edit pad (rev 1737)		Mark:	cv309	XVal Session 20	1	XVal Session 20-Typing - Text-1		2012-07-11 10:18:35.627000
	Edit pad (rev 1738)		Claudia	cv402	XVal Session 20	1	XVal Session 20-Typing - Text-1		2012-07-11 10:18:35.678000
	Edit pad (rev 1739)		Xing	cv400	XVal Session 20	1	XVal Session 20-Typing - Text-1		2012-07-11 10:18:35.753000
	Edit pad (rev 1740)		greg	cv412	XVal Session 20	1	XVal Session 20-Typing - Text-1		2012-07-11 10:18:36.126000
	Edit pad (rev 1741)		Mark:	cv309	XVal Session 20	1	XVal Session 20-Typing - Text-1		2012-07-11 10:18:36.149000
	Edit pad (rev 1742)		Xing	cv400	XVal Session 20	1	XVal Session 20-Typing - Text-1		2012-07-11 10:18:36.359000
	Edit pad (rev 1743)		Mark:	cv309	XVal Session 20	1	XVal Session 20-Typing - Text-1		2012-07-11 10:18:36.653000
	Edit pad (rev 1744)		Xing	cv400	XVal Session 20	1	XVal Session 20-Typing - Text-1		2012-07-11 10:18:36.860000
	Edit pad (rev 1745)		greg	cv412	XVal Session 20	1	XVal Session 20-Typing - Text-1		2012-07-11 10:18:36.931000
	Edit pad (rev 1746)		Xing	cv400	XVal Session 20	1	XVal Session 20-Typing - Text-1		2012-07-11 10:18:37.368000
	Edit pad (rev 1747)		greg	cv412	XVal Session 20	1	XVal Session 20-Typing - Text-1		2012-07-11 10:18:37.438000
	Edit pad (rev 1748)		Xing	cv400	XVal Session 20	1	XVal Session 20-Typing - Text-1		2012-07-11 10:18:37.874000
	Edit pad (rev 1749)		greg	cv412	XVal Session 20	1	XVal Session 20-Typing - Text-1		2012-07-11 10:18:37.936000
	Edit pad (rev 1750)		Claudia	cv402	XVal Session 20	1	XVal Session 20-Typing - Text-1		2012-07-11 10:18:38.293000
	Edit pad (rev 1751)		Xing	cv400	XVal Session 20	1	XVal Session 20-Typing - Text-1		2012-07-11 10:18:38.381000
	Edit pad (rev 1752)		greg	cv412	XVal Session 20	1	XVal Session 20-Typing - Text-1		2012-07-11 10:18:38.436000
	Edit pad (rev 1753)		Claudia	cv402	XVal Session 20	1	XVal Session 20-Typing - Text-1		2012-07-11 10:18:38.802000
	Edit pad (rev 1754)		Xing	cv400	XVal Session 20	1	XVal Session 20-Typing - Text-1		2012-07-11 10:18:38.893000
	Edit pad (rev 1755)		greg	cv412	XVal Session 20	1	XVal Session 20-Typing - Text-1		2012-07-11 10:18:38.937000
	Edit pad (rev 1756)		Claudia	cv402	XVal Session 20	1	XVal Session 20-Typing - Text-1		2012-07-11 10:18:39.302000
	Edit pad (rev 1757)		Xing	cv400	XVal Session 20	1	XVal Session 20-Typing - Text-1		2012-07-11 10:18:39.392000
	Edit pad (rev 1758)		greg	cv412	XVal Session 20	1	XVal Session 20-Typing - Text-1		2012-07-11 10:18:39.436000
	Edit pad (rev 1759)		Claudia	cv402	XVal Session 20	1	XVal Session 20-Typing - Text-1		2012-07-11 10:18:39.802000
	Edit pad (rev 1760)		Xing	cv400	XVal Session 20	1	XVal Session 20-Typing - Text-1		2012-07-11 10:18:39.899000
	Edit pad (rev 1761)		greg	cv412	XVal Session 20	1	XVal Session 20-Typing - Text-1		2012-07-11 10:18:39.936000
	Edit pad (rev 1762)		Claudia	cv402	XVal Session 20	1	XVal Session 20-Typing - Text-1		2012-07-11 10:18:40.302000
	Edit pad (rev 1763)		Xing	cv400	XVal Session 20	1	XVal Session 20-Typing - Text-1		2012-07-11 10:18:40.411000
	Edit pad (rev 1764)		Claudia	cv402	XVal Session 20	1	XVal Session 20-Typing - Text-1		2012-07-11 10:18:40.802000
	Edit pad (rev 1765)		Xing	cv400	XVal Session 20	1	XVal Session 20-Typing - Text-1		2012-07-11 10:18:40.926000
	Edit pad (rev 1766)		Claudia	cv402	XVal Session 20	1	XVal Session 20-Typing - Text-1		2012-07-11 10:18:41.302000
	Edit pad (rev 1767)		Xing	cv400	XVal Session 20	1	XVal Session 20-Typing - Text-1		2012-07-11 10:18:41.435000
	Edit pad (rev 1768)		greg	cv412	XVal Session 20	1	XVal Session 20-Typing - Text-1		2012-07-11 10:18:41.450000
	Edit pad (rev 1769)		Claudia	cv402	XVal Session 20	1	XVal Session 20-Typing - Text-1		2012-07-11 10:18:41.809000
	Edit pad (rev 1770)		Mark:	cv309	XVal Session 20	1	XVal Session 20-Typing - Text-1		2012-07-11 10:18:42.129000
	Edit pad (rev 1771)		Claudia	cv402	XVal Session 20	1	XVal Session 20-Typing - Text-1		2012-07-11 10:18:42.317000
	Edit pad (rev 1772)		Xing	cv400	XVal Session 20	1	XVal Session 20-Typing - Text-1		2012-07-11 10:18:42.480000
	Edit pad (rev 1773)		Claudia	cv402	XVal Session 20	1	XVal Session 20-Typing - Text-1		2012-07-11 10:18:42.817000
	Edit pad (rev 1774)		Xing	cv400	XVal Session 20	1	XVal Session 20-Typing - Text-1		2012-07-11 10:18:42.990000
	Edit pad (rev 1775)		Claudia	cv402	XVal Session 20	1	XVal Session 20-Typing - Text-1		2012-07-11 10:18:43.318000
	Edit pad (rev 1776)		Xing	cv400	XVal Session 20	1	XVal Session 20-Typing - Text-1		2012-07-11 10:18:43.489000
	Edit pad (rev 1777)		Claudia	cv402	XVal Session 20	1	XVal Session 20-Typing - Text-1		2012-07-11 10:18:43.817000
	Edit pad (rev 1778)		Xing	cv400	XVal Session 20	1	XVal Session 20-Typing - Text-1		2012-07-11 10:18:43.983000
	Edit pad (rev 1779)		Claudia	cv402	XVal Session 20	1	XVal Session 20-Typing - Text-1		2012-07-11 10:18:44.317000
	Edit pad (rev 1780)		greg	cv412	XVal Session 20	1	XVal Session 20-Typing - Text-1		2012-07-11 10:18:44.389000
	Edit pad (rev 1781)		Mark:	cv309	XVal Session 20	1	XVal Session 20-Typing - Text-1		2012-07-11 10:18:44.729000
	Edit pad (rev 1782)		Claudia	cv402	XVal Session 20	1	XVal Session 20-Typing - Text-1		2012-07-11 10:18:44.816000
	Edit pad (rev 1783)		Claudia	cv402	XVal Session 20	1	XVal Session 20-Typing - Text-1		2012-07-11 10:18:45.318000
	Edit pad (rev 1784)		greg	cv412	XVal Session 20	1	XVal Session 20-Typing - Text-1		2012-07-11 10:18:45.814000
	Edit pad (rev 1785)		Claudia	cv402	XVal Session 20	1	XVal Session 20-Typing - Text-1		2012-07-11 10:18:45.819000
	Edit pad (rev 1786)		Mark:	cv309	XVal Session 20	1	XVal Session 20-Typing - Text-1		2012-07-11 10:18:46.332000
	Edit pad (rev 1787)		greg	cv412	XVal Session 20	1	XVal Session 20-Typing - Text-1		2012-07-11 10:18:46.334000
	Edit pad (rev 1788)		Claudia	cv402	XVal Session 20	1	XVal Session 20-Typing - Text-1		2012-07-11 10:18:46.340000
	Edit pad (rev 1789)		greg	cv412	XVal Session 20	1	XVal Session 20-Typing - Text-1		2012-07-11 10:18:46.820000
	Edit pad (rev 1790)		Claudia	cv402	XVal Session 20	1	XVal Session 20-Typing - Text-1		2012-07-11 10:18:46.824000
	Edit pad (rev 1791)		greg	cv412	XVal Session 20	1	XVal Session 20-Typing - Text-1		2012-07-11 10:18:47.330000
	Edit pad (rev 1792)		Claudia	cv402	XVal Session 20	1	XVal Session 20-Typing - Text-1		2012-07-11 10:18:47.332000
	Edit pad (rev 1793)		Claudia	cv402	XVal Session 20	1	XVal Session 20-Typing - Text-1		2012-07-11 10:18:47.833000
	Edit pad (rev 1794)		greg	cv412	XVal Session 20	1	XVal Session 20-Typing - Text-1		2012-07-11 10:18:47.835000
	Edit pad (rev 1795)		Claudia	cv402	XVal Session 20	1	XVal Session 20-Typing - Text-1		2012-07-11 10:18:48.338000
	Edit pad (rev 1796)		greg	cv412	XVal Session 20	1	XVal Session 20-Typing - Text-1		2012-07-11 10:18:48.345000
	Edit pad (rev 1797)		Claudia	cv402	XVal Session 20	1	XVal Session 20-Typing - Text-1		2012-07-11 10:18:48.837000
	Edit pad (rev 1798)		greg	cv412	XVal Session 20	1	XVal Session 20-Typing - Text-1		2012-07-11 10:18:48.844000
	Edit pad (rev 1799)		Claudia	cv402	XVal Session 20	1	XVal Session 20-Typing - Text-1		2012-07-11 10:18:49.339000
	Edit pad (rev 1800)		greg	cv412	XVal Session 20	1	XVal Session 20-Typing - Text-1		2012-07-11 10:18:49.344000
	Edit pad (rev 1801)		greg	cv412	XVal Session 20	1	XVal Session 20-Typing - Text-1		2012-07-11 10:18:49.844000
	Edit pad (rev 1802)		Claudia	cv402	XVal Session 20	1	XVal Session 20-Typing - Text-1		2012-07-11 10:18:49.849000
	Edit pad (rev 1803)		greg	cv412	XVal Session 20	1	XVal Session 20-Typing - Text-1		2012-07-11 10:18:50.344000
	Edit pad (rev 1804)		Claudia	cv402	XVal Session 20	1	XVal Session 20-Typing - Text-1		2012-07-11 10:18:50.349000
	Edit pad (rev 1805)		Claudia	cv402	XVal Session 20	1	XVal Session 20-Typing - Text-1		2012-07-11 10:18:51.067000
	Edit pad (rev 1806)		greg	cv412	XVal Session 20	1	XVal Session 20-Typing - Text-1		2012-07-11 10:18:51.121000
	Edit pad (rev 1807)		Claudia	cv402	XVal Session 20	1	XVal Session 20-Typing - Text-1		2012-07-11 10:18:51.573000
	Edit pad (rev 1808)		greg	cv412	XVal Session 20	1	XVal Session 20-Typing - Text-1		2012-07-11 10:18:51.625000
	Edit pad (rev 1809)		Claudia	cv402	XVal Session 20	1	XVal Session 20-Typing - Text-1		2012-07-11 10:18:52.083000
	Edit pad (rev 1810)		greg	cv412	XVal Session 20	1	XVal Session 20-Typing - Text-1		2012-07-11 10:18:52.129000
	Edit pad (rev 1811)		Mark:	cv309	XVal Session 20	1	XVal Session 20-Typing - Text-1		2012-07-11 10:18:52.542000
	Edit pad (rev 1812)		Claudia	cv402	XVal Session 20	1	XVal Session 20-Typing - Text-1		2012-07-11 10:18:52.584000
	Edit pad (rev 1813)		greg	cv412	XVal Session 20	1	XVal Session 20-Typing - Text-1		2012-07-11 10:18:52.638000
	Edit pad (rev 1814)		greg	cv412	XVal Session 20	1	XVal Session 20-Typing - Text-1		2012-07-11 10:18:53.139000
	Edit pad (rev 1815)		Mark:	cv309	XVal Session 20	1	XVal Session 20-Typing - Text-1		2012-07-11 10:18:53.159000
	Edit pad (rev 1816)		Claudia	cv402	XVal Session 20	1	XVal Session 20-Typing - Text-1		2012-07-11 10:18:53.489000
	Edit pad (rev 1817)		greg	cv412	XVal Session 20	1	XVal Session 20-Typing - Text-1		2012-07-11 10:18:53.639000
	Edit pad (rev 1818)		Mark:	cv309	XVal Session 20	1	XVal Session 20-Typing - Text-1		2012-07-11 10:18:53.660000
	Edit pad (rev 1819)		Claudia	cv402	XVal Session 20	1	XVal Session 20-Typing - Text-1		2012-07-11 10:18:53.989000
	Edit pad (rev 1820)		greg	cv412	XVal Session 20	1	XVal Session 20-Typing - Text-1		2012-07-11 10:18:54.139000
	Edit pad (rev 1821)		Mark:	cv309	XVal Session 20	1	XVal Session 20-Typing - Text-1		2012-07-11 10:18:54.160000
	Edit pad (rev 1822)		Claudia	cv402	XVal Session 20	1	XVal Session 20-Typing - Text-1		2012-07-11 10:18:54.489000
	Edit pad (rev 1823)		Mark:	cv309	XVal Session 20	1	XVal Session 20-Typing - Text-1		2012-07-11 10:18:54.661000
	Edit pad (rev 1824)		Claudia	cv402	XVal Session 20	1	XVal Session 20-Typing - Text-1		2012-07-11 10:18:54.989000
	Edit pad (rev 1825)		Mark:	cv309	XVal Session 20	1	XVal Session 20-Typing - Text-1		2012-07-11 10:18:55.161000
	Edit pad (rev 1826)		greg	cv412	XVal Session 20	1	XVal Session 20-Typing - Text-1		2012-07-11 10:18:55.253000
	Edit pad (rev 1827)		Claudia	cv402	XVal Session 20	1	XVal Session 20-Typing - Text-1		2012-07-11 10:18:55.489000
	Edit pad (rev 1828)		Mark:	cv309	XVal Session 20	1	XVal Session 20-Typing - Text-1		2012-07-11 10:18:55.662000
	Edit pad (rev 1829)		greg	cv412	XVal Session 20	1	XVal Session 20-Typing - Text-1		2012-07-11 10:18:55.760000
	Edit pad (rev 1830)		Claudia	cv402	XVal Session 20	1	XVal Session 20-Typing - Text-1		2012-07-11 10:18:55.990000
	Edit pad (rev 1831)		Mark:	cv309	XVal Session 20	1	XVal Session 20-Typing - Text-1		2012-07-11 10:18:56.161000
	Edit pad (rev 1832)		Claudia	cv402	XVal Session 20	1	XVal Session 20-Typing - Text-1		2012-07-11 10:18:56.490000
	Edit pad (rev 1833)		Mark:	cv309	XVal Session 20	1	XVal Session 20-Typing - Text-1		2012-07-11 10:18:56.660000
	Edit pad (rev 1834)		greg	cv412	XVal Session 20	1	XVal Session 20-Typing - Text-1		2012-07-11 10:18:56.849000
	Edit pad (rev 1835)		Claudia	cv402	XVal Session 20	1	XVal Session 20-Typing - Text-1		2012-07-11 10:18:56.995000
	Edit pad (rev 1836)		greg	cv412	XVal Session 20	1	XVal Session 20-Typing - Text-1		2012-07-11 10:18:57.360000
	Edit pad (rev 1837)		Claudia	cv402	XVal Session 20	1	XVal Session 20-Typing - Text-1		2012-07-11 10:18:57.494000
	Edit pad (rev 1838)		Claudia	cv402	XVal Session 20	1	XVal Session 20-Typing - Text-1		2012-07-11 10:18:57.996000
	Edit pad (rev 1839)		greg	cv412	XVal Session 20	1	XVal Session 20-Typing - Text-1		2012-07-11 10:18:58.142000
	Edit pad (rev 1840)		Claudia	cv402	XVal Session 20	1	XVal Session 20-Typing - Text-1		2012-07-11 10:18:58.505000
	Edit pad (rev 1841)		Mark:	cv309	XVal Session 20	1	XVal Session 20-Typing - Text-1		2012-07-11 10:18:58.730000
	Edit pad (rev 1842)		greg	cv412	XVal Session 20	1	XVal Session 20-Typing - Text-1		2012-07-11 10:18:58.768000
	Edit pad (rev 1843)		Mark:	cv309	XVal Session 20	1	XVal Session 20-Typing - Text-1		2012-07-11 10:18:59.235000
	Edit pad (rev 1844)		greg	cv412	XVal Session 20	1	XVal Session 20-Typing - Text-1		2012-07-11 10:18:59.286000
	Edit pad (rev 1845)		greg	cv412	XVal Session 20	1	XVal Session 20-Typing - Text-1		2012-07-11 10:18:59.718000
	Edit pad (rev 1846)		Mark:	cv309	XVal Session 20	1	XVal Session 20-Typing - Text-1		2012-07-11 10:18:59.740000
	Edit pad (rev 1847)		Mark:	cv309	XVal Session 20	1	XVal Session 20-Typing - Text-1		2012-07-11 10:19:00.240000
	Edit pad (rev 1848)		Mark:	cv309	XVal Session 20	1	XVal Session 20-Typing - Text-1		2012-07-11 10:19:00.742000
	Edit pad (rev 1849)		Mark:	cv309	XVal Session 20	1	XVal Session 20-Typing - Text-1		2012-07-11 10:19:01.540000
	Edit pad (rev 1850)		greg	cv412	XVal Session 20	1	XVal Session 20-Typing - Text-1		2012-07-11 10:19:01.704000
	Edit pad (rev 1851)		Mark:	cv309	XVal Session 20	1	XVal Session 20-Typing - Text-1		2012-07-11 10:19:02.056000
	Edit pad (rev 1852)		greg	cv412	XVal Session 20	1	XVal Session 20-Typing - Text-1		2012-07-11 10:19:02.204000
	Edit pad (rev 1853)		Mark:	cv309	XVal Session 20	1	XVal Session 20-Typing - Text-1		2012-07-11 10:19:02.567000
	Edit pad (rev 1854)		Xing	cv400	XVal Session 20	1	XVal Session 20-Typing - Text-1		2012-07-11 10:19:03.045000
	Edit pad (rev 1855)		greg	cv412	XVal Session 20	1	XVal Session 20-Typing - Text-1		2012-07-11 10:19:03.085000
	Edit pad (rev 1856)		Mark:	cv309	XVal Session 20	1	XVal Session 20-Typing - Text-1		2012-07-11 10:19:03.372000
	Edit pad (rev 1857)		greg	cv412	XVal Session 20	1	XVal Session 20-Typing - Text-1		2012-07-11 10:19:03.594000
14292	Load Instructions			cv092	XVal Session 20	1	XVal Session 20-Typing - Numbers-1	192.54.222.3	2012-07-11 10:19:04
14293	Load Instructions			cv095	XVal Session 20	1	XVal Session 20-Typing - Numbers-1	192.54.222.3	2012-07-11 10:19:04
14294	Load Instructions			cv094	XVal Session 20	1	XVal Session 20-Typing - Numbers-1	192.54.222.3	2012-07-11 10:19:04
	Edit pad (rev 1858)		greg	cv412	XVal Session 20	1	XVal Session 20-Typing - Text-1		2012-07-11 10:19:04.094000
	Edit pad (rev 1859)		Xing	cv400	XVal Session 20	1	XVal Session 20-Typing - Text-1		2012-07-11 10:19:04.406000
	Edit pad (rev 1860)		Mark:	cv309	XVal Session 20	1	XVal Session 20-Typing - Text-1		2012-07-11 10:19:04.454000
14295	Load Instructions			cv093	XVal Session 20	1	XVal Session 20-Typing - Numbers-1	192.54.222.11	2012-07-11 10:19:05
14304	Load Workspace			cv095	XVal Session 20	1	XVal Session 20-Typing - Numbers-1	192.54.222.3	2012-07-11 10:19:34
14305	Load Workspace			cv094	XVal Session 20	1	XVal Session 20-Typing - Numbers-1	192.54.222.3	2012-07-11 10:19:34
14306	Load Workspace			cv093	XVal Session 20	1	XVal Session 20-Typing - Numbers-1	192.54.222.11	2012-07-11 10:19:34
14307	Load Workspace			cv092	XVal Session 20	1	XVal Session 20-Typing - Numbers-1	192.54.222.3	2012-07-11 10:19:35
	Edit pad (rev 0)		greg	cv412	XVal Session 20	1	XVal Session 20-Typing - Numbers-1		2012-07-11 10:19:39.246000
	Chat	we need to do this in order	Claudia	cv402	XVal Session 20	1	XVal Session 20-Typing - Numbers-1		2012-07-11 10:19:40.500000
	Edit pad (rev 1)		greg	cv412	XVal Session 20	1	XVal Session 20-Typing - Numbers-1		2012-07-11 10:19:41.080000
	Edit pad (rev 2)		Mark:	cv309	XVal Session 20	1	XVal Session 20-Typing - Numbers-1		2012-07-11 10:19:41.400000
	Edit pad (rev 3)		greg	cv412	XVal Session 20	1	XVal Session 20-Typing - Numbers-1		2012-07-11 10:19:41.725000
	Edit pad (rev 4)		greg	cv412	XVal Session 20	1	XVal Session 20-Typing - Numbers-1		2012-07-11 10:19:42.406000
	Edit pad (rev 5)		Mark:	cv309	XVal Session 20	1	XVal Session 20-Typing - Numbers-1		2012-07-11 10:19:44.030000
	Edit pad (rev 6)		greg	cv412	XVal Session 20	1	XVal Session 20-Typing - Numbers-1		2012-07-11 10:19:44.399000
	Edit pad (rev 7)		Mark:	cv309	XVal Session 20	1	XVal Session 20-Typing - Numbers-1		2012-07-11 10:19:44.536000
	Edit pad (rev 8)		Mark:	cv309	XVal Session 20	1	XVal Session 20-Typing - Numbers-1		2012-07-11 10:19:45.136000
	Edit pad (rev 9)		greg	cv412	XVal Session 20	1	XVal Session 20-Typing - Numbers-1		2012-07-11 10:19:45.594000
	Edit pad (rev 10)		Mark:	cv309	XVal Session 20	1	XVal Session 20-Typing - Numbers-1		2012-07-11 10:19:45.669000
	Edit pad (rev 11)		Mark:	cv309	XVal Session 20	1	XVal Session 20-Typing - Numbers-1		2012-07-11 10:19:46.478000
	Edit pad (rev 12)		greg	cv412	XVal Session 20	1	XVal Session 20-Typing - Numbers-1		2012-07-11 10:19:46.534000
	Chat	i will take the second grouping	Claudia	cv402	XVal Session 20	1	XVal Session 20-Typing - Numbers-1		2012-07-11 10:19:47.199000
	Edit pad (rev 13)		greg	cv412	XVal Session 20	1	XVal Session 20-Typing - Numbers-1		2012-07-11 10:19:47.555000
	Edit pad (rev 14)		Mark:	cv309	XVal Session 20	1	XVal Session 20-Typing - Numbers-1		2012-07-11 10:19:48.010000
	Edit pad (rev 15)		greg	cv412	XVal Session 20	1	XVal Session 20-Typing - Numbers-1		2012-07-11 10:19:48.064000
	Edit pad (rev 16)		greg	cv412	XVal Session 20	1	XVal Session 20-Typing - Numbers-1		2012-07-11 10:19:48.563000
	Edit pad (rev 17)		Mark:	cv309	XVal Session 20	1	XVal Session 20-Typing - Numbers-1		2012-07-11 10:19:48.620000
	Edit pad (rev 18)		Xing	cv400	XVal Session 20	1	XVal Session 20-Typing - Numbers-1		2012-07-11 10:19:49.071000
	Edit pad (rev 19)		greg	cv412	XVal Session 20	1	XVal Session 20-Typing - Numbers-1		2012-07-11 10:19:49.074000
	Edit pad (rev 20)		Claudia	cv402	XVal Session 20	1	XVal Session 20-Typing - Numbers-1		2012-07-11 10:19:49.822000
	Edit pad (rev 21)		greg	cv412	XVal Session 20	1	XVal Session 20-Typing - Numbers-1		2012-07-11 10:19:50.025000
	Edit pad (rev 22)		Mark:	cv309	XVal Session 20	1	XVal Session 20-Typing - Numbers-1		2012-07-11 10:19:50.053000
	Edit pad (rev 23)		greg	cv412	XVal Session 20	1	XVal Session 20-Typing - Numbers-1		2012-07-11 10:19:50.550000
	Edit pad (rev 24)		Mark:	cv309	XVal Session 20	1	XVal Session 20-Typing - Numbers-1		2012-07-11 10:19:50.554000
	Edit pad (rev 25)		Xing	cv400	XVal Session 20	1	XVal Session 20-Typing - Numbers-1		2012-07-11 10:19:50.951000
	Edit pad (rev 26)		Claudia	cv402	XVal Session 20	1	XVal Session 20-Typing - Numbers-1		2012-07-11 10:19:50.965000
	Edit pad (rev 27)		Mark:	cv309	XVal Session 20	1	XVal Session 20-Typing - Numbers-1		2012-07-11 10:19:51.051000
	Edit pad (rev 28)		greg	cv412	XVal Session 20	1	XVal Session 20-Typing - Numbers-1		2012-07-11 10:19:51.361000
	Edit pad (rev 29)		Xing	cv400	XVal Session 20	1	XVal Session 20-Typing - Numbers-1		2012-07-11 10:19:51.450000
	Edit pad (rev 30)		Claudia	cv402	XVal Session 20	1	XVal Session 20-Typing - Numbers-1		2012-07-11 10:19:51.473000
	Edit pad (rev 31)		greg	cv412	XVal Session 20	1	XVal Session 20-Typing - Numbers-1		2012-07-11 10:19:51.863000
	Edit pad (rev 32)		Mark:	cv309	XVal Session 20	1	XVal Session 20-Typing - Numbers-1		2012-07-11 10:19:52.277000
	Edit pad (rev 33)		Xing	cv400	XVal Session 20	1	XVal Session 20-Typing - Numbers-1		2012-07-11 10:19:52.365000
	Edit pad (rev 34)		greg	cv412	XVal Session 20	1	XVal Session 20-Typing - Numbers-1		2012-07-11 10:19:52.374000
	Edit pad (rev 35)		greg	cv412	XVal Session 20	1	XVal Session 20-Typing - Numbers-1		2012-07-11 10:19:52.876000
	Edit pad (rev 36)		Xing	cv400	XVal Session 20	1	XVal Session 20-Typing - Numbers-1		2012-07-11 10:19:52.974000
	Edit pad (rev 37)		Claudia	cv402	XVal Session 20	1	XVal Session 20-Typing - Numbers-1		2012-07-11 10:19:53.111000
	Edit pad (rev 38)		greg	cv412	XVal Session 20	1	XVal Session 20-Typing - Numbers-1		2012-07-11 10:19:53.376000
	Edit pad (rev 39)		Xing	cv400	XVal Session 20	1	XVal Session 20-Typing - Numbers-1		2012-07-11 10:19:53.600000
	Edit pad (rev 40)		greg	cv412	XVal Session 20	1	XVal Session 20-Typing - Numbers-1		2012-07-11 10:19:53.876000
	Edit pad (rev 41)		Claudia	cv402	XVal Session 20	1	XVal Session 20-Typing - Numbers-1		2012-07-11 10:19:54.171000
	Edit pad (rev 42)		Xing	cv400	XVal Session 20	1	XVal Session 20-Typing - Numbers-1		2012-07-11 10:19:54.207000
	Edit pad (rev 43)		greg	cv412	XVal Session 20	1	XVal Session 20-Typing - Numbers-1		2012-07-11 10:19:54.375000
	Edit pad (rev 44)		Claudia	cv402	XVal Session 20	1	XVal Session 20-Typing - Numbers-1		2012-07-11 10:19:54.682000
	Edit pad (rev 45)		greg	cv412	XVal Session 20	1	XVal Session 20-Typing - Numbers-1		2012-07-11 10:19:55.112000
	Edit pad (rev 46)		Xing	cv400	XVal Session 20	1	XVal Session 20-Typing - Numbers-1		2012-07-11 10:19:55.162000
	Edit pad (rev 47)		Claudia	cv402	XVal Session 20	1	XVal Session 20-Typing - Numbers-1		2012-07-11 10:19:55.194000
	Edit pad (rev 48)		greg	cv412	XVal Session 20	1	XVal Session 20-Typing - Numbers-1		2012-07-11 10:19:55.625000
	Edit pad (rev 49)		Xing	cv400	XVal Session 20	1	XVal Session 20-Typing - Numbers-1		2012-07-11 10:19:55.673000
	Edit pad (rev 50)		Claudia	cv402	XVal Session 20	1	XVal Session 20-Typing - Numbers-1		2012-07-11 10:19:55.700000
	Edit pad (rev 51)		greg	cv412	XVal Session 20	1	XVal Session 20-Typing - Numbers-1		2012-07-11 10:19:56.126000
[truncated: 2,272 more rows]
