# Supplementary material for: Dynamics of collective performance in collaboration networks
Source: PLoS One. 2018 Oct 10;13(10):e0204547. doi: 10.1371/journal.pone.0204547 (PMC6179230; doi:10.1371/journal.pone.0204547)
Supplement: S1 Dataset — (ZIP) [file pone.0204547.s001.zip › data/team-data/team-chat-logs/XVal Session 6 - Group 1 - LogFile.csv]

id	event	data	chat_name	subject	session	session_group	completed_task	ip_address	timestamp
9093	Entering waiting room			CV028	XVal Session 6			192.54.222.3	2012-07-09 15:14:10
9094	Entering waiting room			CV027	XVal Session 6			192.54.222.3	2012-07-09 15:14:13
9095	Entering waiting room			CV029	XVal Session 6			192.54.222.3	2012-07-09 15:14:16
9105	Setup participants				XVal Session 6				2012-07-09 15:14:44
9106	Setup tasks				XVal Session 6				2012-07-09 15:14:44
9108	Introduction	Starting in 24 seconds		CV027	XVal Session 6	1		192.54.222.3	2012-07-09 15:14:45
9109	Introduction	Starting in 20 seconds		CV028	XVal Session 6	1		192.54.222.3	2012-07-09 15:14:49
9110	Introduction	Starting in 19 seconds		CV029	XVal Session 6	1		192.54.222.3	2012-07-09 15:14:50
9118	Load Instructions			CV027	XVal Session 6	1	XVal Session 6-Introduction-1	192.54.222.3	2012-07-09 15:15:09
9119	Load Instructions			CV029	XVal Session 6	1	XVal Session 6-Introduction-1	192.54.222.3	2012-07-09 15:15:09
9120	Load Instructions			CV028	XVal Session 6	1	XVal Session 6-Introduction-1	192.54.222.3	2012-07-09 15:15:10
9125	Load Workspace			CV028	XVal Session 6	1	XVal Session 6-Introduction-1	192.54.222.3	2012-07-09 15:15:29
9126	Load Workspace			CV027	XVal Session 6	1	XVal Session 6-Introduction-1	192.54.222.3	2012-07-09 15:15:29
9127	Load Workspace			CV029	XVal Session 6	1	XVal Session 6-Introduction-1	192.54.222.3	2012-07-09 15:15:29
	Edit pad (rev 0)		jeral	cv311	XVal Session 6	1	XVal Session 6-Introduction-1		2012-07-09 15:15:40.609000
	Edit pad (rev 1)		jeral	cv311	XVal Session 6	1	XVal Session 6-Introduction-1		2012-07-09 15:15:41.079000
	Edit pad (rev 2)		jeral	cv311	XVal Session 6	1	XVal Session 6-Introduction-1		2012-07-09 15:15:41.587000
	Edit pad (rev 3)		jeral	cv311	XVal Session 6	1	XVal Session 6-Introduction-1		2012-07-09 15:15:42.085000
	Edit pad (rev 4)		jeral	cv311	XVal Session 6	1	XVal Session 6-Introduction-1		2012-07-09 15:15:42.606000
	Edit pad (rev 5)		jeral	cv311	XVal Session 6	1	XVal Session 6-Introduction-1		2012-07-09 15:15:43.220000
	Edit pad (rev 6)		jeral	cv311	XVal Session 6	1	XVal Session 6-Introduction-1		2012-07-09 15:15:43.724000
	Edit pad (rev 7)		jeral	cv311	XVal Session 6	1	XVal Session 6-Introduction-1		2012-07-09 15:15:44.307000
	Edit pad (rev 8)		jeral	cv311	XVal Session 6	1	XVal Session 6-Introduction-1		2012-07-09 15:15:45.410000
	Edit pad (rev 9)		sean	cv372	XVal Session 6	1	XVal Session 6-Introduction-1		2012-07-09 15:15:49.317000
	Edit pad (rev 10)		sean	cv372	XVal Session 6	1	XVal Session 6-Introduction-1		2012-07-09 15:15:52.761000
	Edit pad (rev 11)		sean	cv372	XVal Session 6	1	XVal Session 6-Introduction-1		2012-07-09 15:15:53.271000
	Edit pad (rev 12)		sean	cv372	XVal Session 6	1	XVal Session 6-Introduction-1		2012-07-09 15:15:53.765000
	Edit pad (rev 13)		sean	cv372	XVal Session 6	1	XVal Session 6-Introduction-1		2012-07-09 15:15:54.929000
	Edit pad (rev 14)		sean	cv372	XVal Session 6	1	XVal Session 6-Introduction-1		2012-07-09 15:15:56.314000
	Edit pad (rev 15)		sean	cv372	XVal Session 6	1	XVal Session 6-Introduction-1		2012-07-09 15:15:56.822000
	Edit pad (rev 16)		sean	cv372	XVal Session 6	1	XVal Session 6-Introduction-1		2012-07-09 15:15:57.320000
	Edit pad (rev 17)		sean	cv372	XVal Session 6	1	XVal Session 6-Introduction-1		2012-07-09 15:15:57.825000
9132	Load Workspace			CV027	XVal Session 6	1	XVal Session 6-Introduction-1	192.54.222.3	2012-07-09 15:15:58
	Edit pad (rev 18)		sean	cv372	XVal Session 6	1	XVal Session 6-Introduction-1		2012-07-09 15:15:58.329000
	Edit pad (rev 19)		sean	cv372	XVal Session 6	1	XVal Session 6-Introduction-1		2012-07-09 15:15:58.843000
	Edit pad (rev 20)		sean	cv372	XVal Session 6	1	XVal Session 6-Introduction-1		2012-07-09 15:15:59.338000
	Edit pad (rev 21)		sean	cv372	XVal Session 6	1	XVal Session 6-Introduction-1		2012-07-09 15:15:59.839000
	Edit pad (rev 22)		sean	cv372	XVal Session 6	1	XVal Session 6-Introduction-1		2012-07-09 15:16:00.344000
	Edit pad (rev 23)		sean	cv372	XVal Session 6	1	XVal Session 6-Introduction-1		2012-07-09 15:16:00.841000
	Chat	Hey, everyone.	charles	cv410	XVal Session 6	1	XVal Session 6-Introduction-1		2012-07-09 15:16:10.388000
	Edit pad (rev 24)		jeral	cv311	XVal Session 6	1	XVal Session 6-Introduction-1		2012-07-09 15:16:11.888000
	Edit pad (rev 25)		jeral	cv311	XVal Session 6	1	XVal Session 6-Introduction-1		2012-07-09 15:16:12.792000
	Edit pad (rev 26)		jeral	cv311	XVal Session 6	1	XVal Session 6-Introduction-1		2012-07-09 15:16:13.300000
	Edit pad (rev 27)		jeral	cv311	XVal Session 6	1	XVal Session 6-Introduction-1		2012-07-09 15:16:13.799000
	Edit pad (rev 28)		jeral	cv311	XVal Session 6	1	XVal Session 6-Introduction-1		2012-07-09 15:16:14.325000
	Edit pad (rev 29)		jeral	cv311	XVal Session 6	1	XVal Session 6-Introduction-1		2012-07-09 15:16:14.808000
	Edit pad (rev 30)		jeral	cv311	XVal Session 6	1	XVal Session 6-Introduction-1		2012-07-09 15:16:15.342000
	Edit pad (rev 31)		jeral	cv311	XVal Session 6	1	XVal Session 6-Introduction-1		2012-07-09 15:16:15.816000
	Edit pad (rev 32)		jeral	cv311	XVal Session 6	1	XVal Session 6-Introduction-1		2012-07-09 15:16:16.313000
	Edit pad (rev 33)		jeral	cv311	XVal Session 6	1	XVal Session 6-Introduction-1		2012-07-09 15:16:16.819000
	Edit pad (rev 34)		jeral	cv311	XVal Session 6	1	XVal Session 6-Introduction-1		2012-07-09 15:16:17.403000
	Edit pad (rev 35)		jeral	cv311	XVal Session 6	1	XVal Session 6-Introduction-1		2012-07-09 15:16:17.915000
9139	Entering waiting room			CV030	XVal Session 6	1		192.54.222.3	2012-07-09 15:16:34
9140	Load Workspace			CV030	XVal Session 6	1	XVal Session 6-Introduction-1	192.54.222.3	2012-07-09 15:16:39
	Edit pad (rev 36)		jeral	cv311	XVal Session 6	1	XVal Session 6-Introduction-1		2012-07-09 15:16:54.818000
	Edit pad (rev 37)		jeral	cv311	XVal Session 6	1	XVal Session 6-Introduction-1		2012-07-09 15:16:55.320000
	Edit pad (rev 38)		jeral	cv311	XVal Session 6	1	XVal Session 6-Introduction-1		2012-07-09 15:16:55.806000
	Edit pad (rev 39)		jeral	cv311	XVal Session 6	1	XVal Session 6-Introduction-1		2012-07-09 15:16:56.356000
	Edit pad (rev 40)		jeral	cv311	XVal Session 6	1	XVal Session 6-Introduction-1		2012-07-09 15:16:56.848000
9142	Load Instructions			CV028	XVal Session 6	1	XVal Session 6-Typing - Text-1	192.54.222.3	2012-07-09 15:16:59
9143	Load Instructions			CV027	XVal Session 6	1	XVal Session 6-Typing - Text-1	192.54.222.3	2012-07-09 15:16:59
9144	Load Instructions			CV030	XVal Session 6	1	XVal Session 6-Typing - Text-1	192.54.222.3	2012-07-09 15:16:59
9145	Load Instructions			CV029	XVal Session 6	1	XVal Session 6-Typing - Text-1	192.54.222.3	2012-07-09 15:17:00
9151	Load Workspace			CV027	XVal Session 6	1	XVal Session 6-Typing - Text-1	192.54.222.3	2012-07-09 15:17:39
9152	Load Workspace			CV030	XVal Session 6	1	XVal Session 6-Typing - Text-1	192.54.222.3	2012-07-09 15:17:39
9154	Load Workspace			CV029	XVal Session 6	1	XVal Session 6-Typing - Text-1	192.54.222.3	2012-07-09 15:17:39
9155	Load Workspace			CV028	XVal Session 6	1	XVal Session 6-Typing - Text-1	192.54.222.3	2012-07-09 15:17:39
	Edit pad (rev 0)		sean	cv372	XVal Session 6	1	XVal Session 6-Typing - Text-1		2012-07-09 15:17:56.861000
	Edit pad (rev 1)		sean	cv372	XVal Session 6	1	XVal Session 6-Typing - Text-1		2012-07-09 15:17:58.049000
	Edit pad (rev 2)		sean	cv372	XVal Session 6	1	XVal Session 6-Typing - Text-1		2012-07-09 15:17:58.696000
	Edit pad (rev 3)		sean	cv372	XVal Session 6	1	XVal Session 6-Typing - Text-1		2012-07-09 15:17:59.199000
	Edit pad (rev 4)		charles	cv410	XVal Session 6	1	XVal Session 6-Typing - Text-1		2012-07-09 15:17:59.414000
	Edit pad (rev 5)		charles	cv410	XVal Session 6	1	XVal Session 6-Typing - Text-1		2012-07-09 15:17:59.915000
	Edit pad (rev 6)		sean	cv372	XVal Session 6	1	XVal Session 6-Typing - Text-1		2012-07-09 15:17:59.942000
	Edit pad (rev 7)		charles	cv410	XVal Session 6	1	XVal Session 6-Typing - Text-1		2012-07-09 15:18:00.421000
	Edit pad (rev 8)		sean	cv372	XVal Session 6	1	XVal Session 6-Typing - Text-1		2012-07-09 15:18:00.448000
	Edit pad (rev 9)		charles	cv410	XVal Session 6	1	XVal Session 6-Typing - Text-1		2012-07-09 15:18:00.932000
	Edit pad (rev 10)		sean	cv372	XVal Session 6	1	XVal Session 6-Typing - Text-1		2012-07-09 15:18:00.953000
	Edit pad (rev 11)		charles	cv410	XVal Session 6	1	XVal Session 6-Typing - Text-1		2012-07-09 15:18:01.441000
	Edit pad (rev 12)		sean	cv372	XVal Session 6	1	XVal Session 6-Typing - Text-1		2012-07-09 15:18:01.451000
	Edit pad (rev 13)		charles	cv410	XVal Session 6	1	XVal Session 6-Typing - Text-1		2012-07-09 15:18:01.946000
	Edit pad (rev 14)		sean	cv372	XVal Session 6	1	XVal Session 6-Typing - Text-1		2012-07-09 15:18:01.966000
	Edit pad (rev 15)		charles	cv410	XVal Session 6	1	XVal Session 6-Typing - Text-1		2012-07-09 15:18:02.447000
	Edit pad (rev 16)		sean	cv372	XVal Session 6	1	XVal Session 6-Typing - Text-1		2012-07-09 15:18:02.463000
	Edit pad (rev 17)		charles	cv410	XVal Session 6	1	XVal Session 6-Typing - Text-1		2012-07-09 15:18:02.946000
	Edit pad (rev 18)		sean	cv372	XVal Session 6	1	XVal Session 6-Typing - Text-1		2012-07-09 15:18:02.962000
	Edit pad (rev 19)		charles	cv410	XVal Session 6	1	XVal Session 6-Typing - Text-1		2012-07-09 15:18:03.447000
	Edit pad (rev 20)		sean	cv372	XVal Session 6	1	XVal Session 6-Typing - Text-1		2012-07-09 15:18:03.898000
	Edit pad (rev 21)		charles	cv410	XVal Session 6	1	XVal Session 6-Typing - Text-1		2012-07-09 15:18:03.945000
	Edit pad (rev 22)		sean	cv372	XVal Session 6	1	XVal Session 6-Typing - Text-1		2012-07-09 15:18:04.405000
	Edit pad (rev 23)		charles	cv410	XVal Session 6	1	XVal Session 6-Typing - Text-1		2012-07-09 15:18:04.447000
	Edit pad (rev 24)		sean	cv372	XVal Session 6	1	XVal Session 6-Typing - Text-1		2012-07-09 15:18:04.900000
	Edit pad (rev 25)		charles	cv410	XVal Session 6	1	XVal Session 6-Typing - Text-1		2012-07-09 15:18:04.947000
	Edit pad (rev 26)		charles	cv410	XVal Session 6	1	XVal Session 6-Typing - Text-1		2012-07-09 15:18:05.759000
	Edit pad (rev 27)		sean	cv372	XVal Session 6	1	XVal Session 6-Typing - Text-1		2012-07-09 15:18:05.862000
	Edit pad (rev 28)		sean	cv372	XVal Session 6	1	XVal Session 6-Typing - Text-1		2012-07-09 15:18:06.375000
	Edit pad (rev 29)		charles	cv410	XVal Session 6	1	XVal Session 6-Typing - Text-1		2012-07-09 15:18:06.582000
	Edit pad (rev 30)		sean	cv372	XVal Session 6	1	XVal Session 6-Typing - Text-1		2012-07-09 15:18:06.870000
	Edit pad (rev 31)		charles	cv410	XVal Session 6	1	XVal Session 6-Typing - Text-1		2012-07-09 15:18:07.157000
	Edit pad (rev 32)		charles	cv410	XVal Session 6	1	XVal Session 6-Typing - Text-1		2012-07-09 15:18:12.412000
	Edit pad (rev 33)		charles	cv410	XVal Session 6	1	XVal Session 6-Typing - Text-1		2012-07-09 15:18:12.914000
	Edit pad (rev 34)		charles	cv410	XVal Session 6	1	XVal Session 6-Typing - Text-1		2012-07-09 15:18:13.415000
	Edit pad (rev 35)		sean	cv372	XVal Session 6	1	XVal Session 6-Typing - Text-1		2012-07-09 15:18:13.743000
	Edit pad (rev 36)		charles	cv410	XVal Session 6	1	XVal Session 6-Typing - Text-1		2012-07-09 15:18:14.066000
	Edit pad (rev 37)		charles	cv410	XVal Session 6	1	XVal Session 6-Typing - Text-1		2012-07-09 15:18:14.622000
	Edit pad (rev 38)		sean	cv372	XVal Session 6	1	XVal Session 6-Typing - Text-1		2012-07-09 15:18:14.955000
	Edit pad (rev 39)		charles	cv410	XVal Session 6	1	XVal Session 6-Typing - Text-1		2012-07-09 15:18:15.160000
	Edit pad (rev 40)		sean	cv372	XVal Session 6	1	XVal Session 6-Typing - Text-1		2012-07-09 15:18:15.463000
	Edit pad (rev 41)		charles	cv410	XVal Session 6	1	XVal Session 6-Typing - Text-1		2012-07-09 15:18:15.665000
	Edit pad (rev 42)		sean	cv372	XVal Session 6	1	XVal Session 6-Typing - Text-1		2012-07-09 15:18:15.961000
	Edit pad (rev 43)		charles	cv410	XVal Session 6	1	XVal Session 6-Typing - Text-1		2012-07-09 15:18:16.214000
	Edit pad (rev 44)		charles	cv410	XVal Session 6	1	XVal Session 6-Typing - Text-1		2012-07-09 15:18:16.729000
	Edit pad (rev 45)		sean	cv372	XVal Session 6	1	XVal Session 6-Typing - Text-1		2012-07-09 15:18:16.819000
	Edit pad (rev 46)		charles	cv410	XVal Session 6	1	XVal Session 6-Typing - Text-1		2012-07-09 15:18:17.228000
	Edit pad (rev 47)		sean	cv372	XVal Session 6	1	XVal Session 6-Typing - Text-1		2012-07-09 15:18:17.320000
	Edit pad (rev 48)		charles	cv410	XVal Session 6	1	XVal Session 6-Typing - Text-1		2012-07-09 15:18:17.731000
	Edit pad (rev 49)		sean	cv372	XVal Session 6	1	XVal Session 6-Typing - Text-1		2012-07-09 15:18:17.827000
	Edit pad (rev 50)		charles	cv410	XVal Session 6	1	XVal Session 6-Typing - Text-1		2012-07-09 15:18:18.232000
	Edit pad (rev 51)		sean	cv372	XVal Session 6	1	XVal Session 6-Typing - Text-1		2012-07-09 15:18:18.323000
	Edit pad (rev 52)		charles	cv410	XVal Session 6	1	XVal Session 6-Typing - Text-1		2012-07-09 15:18:18.727000
	Edit pad (rev 53)		sean	cv372	XVal Session 6	1	XVal Session 6-Typing - Text-1		2012-07-09 15:18:18.828000
	Edit pad (rev 54)		sean	cv372	XVal Session 6	1	XVal Session 6-Typing - Text-1		2012-07-09 15:18:19.338000
	Edit pad (rev 55)		sean	cv372	XVal Session 6	1	XVal Session 6-Typing - Text-1		2012-07-09 15:18:19.838000
	Edit pad (rev 56)		sean	cv372	XVal Session 6	1	XVal Session 6-Typing - Text-1		2012-07-09 15:18:20.337000
	Edit pad (rev 57)		Xing	cv400	XVal Session 6	1	XVal Session 6-Typing - Text-1		2012-07-09 15:18:20.474000
	Edit pad (rev 58)		Xing	cv400	XVal Session 6	1	XVal Session 6-Typing - Text-1		2012-07-09 15:18:20.974000
	Edit pad (rev 59)		charles	cv410	XVal Session 6	1	XVal Session 6-Typing - Text-1		2012-07-09 15:18:21.425000
	Edit pad (rev 60)		sean	cv372	XVal Session 6	1	XVal Session 6-Typing - Text-1		2012-07-09 15:18:21.458000
	Edit pad (rev 61)		Xing	cv400	XVal Session 6	1	XVal Session 6-Typing - Text-1		2012-07-09 15:18:21.476000
	Edit pad (rev 62)		charles	cv410	XVal Session 6	1	XVal Session 6-Typing - Text-1		2012-07-09 15:18:21.933000
	Edit pad (rev 63)		sean	cv372	XVal Session 6	1	XVal Session 6-Typing - Text-1		2012-07-09 15:18:21.962000
	Edit pad (rev 64)		Xing	cv400	XVal Session 6	1	XVal Session 6-Typing - Text-1		2012-07-09 15:18:22.402000
	Edit pad (rev 65)		sean	cv372	XVal Session 6	1	XVal Session 6-Typing - Text-1		2012-07-09 15:18:22.463000
	Edit pad (rev 66)		Xing	cv400	XVal Session 6	1	XVal Session 6-Typing - Text-1		2012-07-09 15:18:22.912000
	Edit pad (rev 67)		sean	cv372	XVal Session 6	1	XVal Session 6-Typing - Text-1		2012-07-09 15:18:22.966000
	Edit pad (rev 68)		Xing	cv400	XVal Session 6	1	XVal Session 6-Typing - Text-1		2012-07-09 15:18:23.415000
	Edit pad (rev 69)		sean	cv372	XVal Session 6	1	XVal Session 6-Typing - Text-1		2012-07-09 15:18:23.467000
	Edit pad (rev 70)		Xing	cv400	XVal Session 6	1	XVal Session 6-Typing - Text-1		2012-07-09 15:18:23.911000
	Edit pad (rev 71)		sean	cv372	XVal Session 6	1	XVal Session 6-Typing - Text-1		2012-07-09 15:18:24.036000
	Edit pad (rev 72)		charles	cv410	XVal Session 6	1	XVal Session 6-Typing - Text-1		2012-07-09 15:18:24.065000
	Edit pad (rev 73)		Xing	cv400	XVal Session 6	1	XVal Session 6-Typing - Text-1		2012-07-09 15:18:24.411000
	Edit pad (rev 74)		charles	cv410	XVal Session 6	1	XVal Session 6-Typing - Text-1		2012-07-09 15:18:24.570000
	Edit pad (rev 75)		sean	cv372	XVal Session 6	1	XVal Session 6-Typing - Text-1		2012-07-09 15:18:24.627000
	Edit pad (rev 76)		Xing	cv400	XVal Session 6	1	XVal Session 6-Typing - Text-1		2012-07-09 15:18:24.912000
	Edit pad (rev 77)		charles	cv410	XVal Session 6	1	XVal Session 6-Typing - Text-1		2012-07-09 15:18:25.071000
	Edit pad (rev 78)		sean	cv372	XVal Session 6	1	XVal Session 6-Typing - Text-1		2012-07-09 15:18:25.135000
	Edit pad (rev 79)		Xing	cv400	XVal Session 6	1	XVal Session 6-Typing - Text-1		2012-07-09 15:18:25.412000
	Edit pad (rev 80)		charles	cv410	XVal Session 6	1	XVal Session 6-Typing - Text-1		2012-07-09 15:18:25.572000
	Edit pad (rev 81)		sean	cv372	XVal Session 6	1	XVal Session 6-Typing - Text-1		2012-07-09 15:18:25.633000
	Edit pad (rev 82)		charles	cv410	XVal Session 6	1	XVal Session 6-Typing - Text-1		2012-07-09 15:18:26.070000
	Edit pad (rev 83)		Xing	cv400	XVal Session 6	1	XVal Session 6-Typing - Text-1		2012-07-09 15:18:26.120000
	Edit pad (rev 84)		sean	cv372	XVal Session 6	1	XVal Session 6-Typing - Text-1		2012-07-09 15:18:26.137000
	Edit pad (rev 85)		jeral	cv311	XVal Session 6	1	XVal Session 6-Typing - Text-1		2012-07-09 15:18:26.322000
	Edit pad (rev 86)		charles	cv410	XVal Session 6	1	XVal Session 6-Typing - Text-1		2012-07-09 15:18:26.571000
	Edit pad (rev 87)		sean	cv372	XVal Session 6	1	XVal Session 6-Typing - Text-1		2012-07-09 15:18:26.637000
	Edit pad (rev 88)		Xing	cv400	XVal Session 6	1	XVal Session 6-Typing - Text-1		2012-07-09 15:18:26.639000
	Edit pad (rev 89)		jeral	cv311	XVal Session 6	1	XVal Session 6-Typing - Text-1		2012-07-09 15:18:26.808000
	Edit pad (rev 90)		charles	cv410	XVal Session 6	1	XVal Session 6-Typing - Text-1		2012-07-09 15:18:27.071000
	Edit pad (rev 91)		Xing	cv400	XVal Session 6	1	XVal Session 6-Typing - Text-1		2012-07-09 15:18:27.148000
	Edit pad (rev 92)		sean	cv372	XVal Session 6	1	XVal Session 6-Typing - Text-1		2012-07-09 15:18:27.149000
	Edit pad (rev 93)		charles	cv410	XVal Session 6	1	XVal Session 6-Typing - Text-1		2012-07-09 15:18:27.571000
	Edit pad (rev 94)		Xing	cv400	XVal Session 6	1	XVal Session 6-Typing - Text-1		2012-07-09 15:18:27.646000
	Edit pad (rev 95)		sean	cv372	XVal Session 6	1	XVal Session 6-Typing - Text-1		2012-07-09 15:18:27.650000
	Edit pad (rev 96)		charles	cv410	XVal Session 6	1	XVal Session 6-Typing - Text-1		2012-07-09 15:18:28.071000
	Edit pad (rev 97)		Xing	cv400	XVal Session 6	1	XVal Session 6-Typing - Text-1		2012-07-09 15:18:28.145000
	Edit pad (rev 98)		sean	cv372	XVal Session 6	1	XVal Session 6-Typing - Text-1		2012-07-09 15:18:28.150000
	Edit pad (rev 99)		charles	cv410	XVal Session 6	1	XVal Session 6-Typing - Text-1		2012-07-09 15:18:28.572000
	Edit pad (rev 100)		sean	cv372	XVal Session 6	1	XVal Session 6-Typing - Text-1		2012-07-09 15:18:28.650000
	Edit pad (rev 101)		Xing	cv400	XVal Session 6	1	XVal Session 6-Typing - Text-1		2012-07-09 15:18:28.651000
	Edit pad (rev 102)		charles	cv410	XVal Session 6	1	XVal Session 6-Typing - Text-1		2012-07-09 15:18:29.071000
	Edit pad (rev 103)		sean	cv372	XVal Session 6	1	XVal Session 6-Typing - Text-1		2012-07-09 15:18:29.154000
	Edit pad (rev 104)		Xing	cv400	XVal Session 6	1	XVal Session 6-Typing - Text-1		2012-07-09 15:18:29.167000
	Edit pad (rev 105)		charles	cv410	XVal Session 6	1	XVal Session 6-Typing - Text-1		2012-07-09 15:18:29.571000
	Edit pad (rev 106)		sean	cv372	XVal Session 6	1	XVal Session 6-Typing - Text-1		2012-07-09 15:18:29.651000
	Edit pad (rev 107)		Xing	cv400	XVal Session 6	1	XVal Session 6-Typing - Text-1		2012-07-09 15:18:29.666000
	Edit pad (rev 108)		charles	cv410	XVal Session 6	1	XVal Session 6-Typing - Text-1		2012-07-09 15:18:30.071000
	Edit pad (rev 109)		Xing	cv400	XVal Session 6	1	XVal Session 6-Typing - Text-1		2012-07-09 15:18:30.162000
	Edit pad (rev 110)		sean	cv372	XVal Session 6	1	XVal Session 6-Typing - Text-1		2012-07-09 15:18:30.190000
	Edit pad (rev 111)		charles	cv410	XVal Session 6	1	XVal Session 6-Typing - Text-1		2012-07-09 15:18:30.574000
	Edit pad (rev 112)		Xing	cv400	XVal Session 6	1	XVal Session 6-Typing - Text-1		2012-07-09 15:18:30.659000
	Edit pad (rev 113)		sean	cv372	XVal Session 6	1	XVal Session 6-Typing - Text-1		2012-07-09 15:18:30.695000
	Edit pad (rev 114)		charles	cv410	XVal Session 6	1	XVal Session 6-Typing - Text-1		2012-07-09 15:18:31.077000
	Edit pad (rev 115)		Xing	cv400	XVal Session 6	1	XVal Session 6-Typing - Text-1		2012-07-09 15:18:31.160000
	Edit pad (rev 116)		charles	cv410	XVal Session 6	1	XVal Session 6-Typing - Text-1		2012-07-09 15:18:31.573000
	Edit pad (rev 117)		sean	cv372	XVal Session 6	1	XVal Session 6-Typing - Text-1		2012-07-09 15:18:31.627000
	Edit pad (rev 118)		Xing	cv400	XVal Session 6	1	XVal Session 6-Typing - Text-1		2012-07-09 15:18:31.662000
	Edit pad (rev 119)		charles	cv410	XVal Session 6	1	XVal Session 6-Typing - Text-1		2012-07-09 15:18:32.073000
	Edit pad (rev 120)		sean	cv372	XVal Session 6	1	XVal Session 6-Typing - Text-1		2012-07-09 15:18:32.136000
	Edit pad (rev 121)		Xing	cv400	XVal Session 6	1	XVal Session 6-Typing - Text-1		2012-07-09 15:18:32.162000
	Edit pad (rev 122)		charles	cv410	XVal Session 6	1	XVal Session 6-Typing - Text-1		2012-07-09 15:18:32.573000
	Edit pad (rev 123)		sean	cv372	XVal Session 6	1	XVal Session 6-Typing - Text-1		2012-07-09 15:18:32.635000
	Edit pad (rev 124)		Xing	cv400	XVal Session 6	1	XVal Session 6-Typing - Text-1		2012-07-09 15:18:32.674000
	Edit pad (rev 125)		sean	cv372	XVal Session 6	1	XVal Session 6-Typing - Text-1		2012-07-09 15:18:33.135000
	Edit pad (rev 126)		Xing	cv400	XVal Session 6	1	XVal Session 6-Typing - Text-1		2012-07-09 15:18:33.167000
	Edit pad (rev 127)		sean	cv372	XVal Session 6	1	XVal Session 6-Typing - Text-1		2012-07-09 15:18:33.634000
	Edit pad (rev 128)		Xing	cv400	XVal Session 6	1	XVal Session 6-Typing - Text-1		2012-07-09 15:18:33.663000
	Edit pad (rev 129)		charles	cv410	XVal Session 6	1	XVal Session 6-Typing - Text-1		2012-07-09 15:18:33.711000
	Edit pad (rev 130)		sean	cv372	XVal Session 6	1	XVal Session 6-Typing - Text-1		2012-07-09 15:18:34.134000
	Edit pad (rev 131)		Xing	cv400	XVal Session 6	1	XVal Session 6-Typing - Text-1		2012-07-09 15:18:34.168000
	Edit pad (rev 132)		charles	cv410	XVal Session 6	1	XVal Session 6-Typing - Text-1		2012-07-09 15:18:34.216000
	Edit pad (rev 133)		sean	cv372	XVal Session 6	1	XVal Session 6-Typing - Text-1		2012-07-09 15:18:34.635000
	Edit pad (rev 134)		Xing	cv400	XVal Session 6	1	XVal Session 6-Typing - Text-1		2012-07-09 15:18:34.668000
	Edit pad (rev 135)		charles	cv410	XVal Session 6	1	XVal Session 6-Typing - Text-1		2012-07-09 15:18:34.729000
	Edit pad (rev 136)		sean	cv372	XVal Session 6	1	XVal Session 6-Typing - Text-1		2012-07-09 15:18:35.138000
	Edit pad (rev 137)		charles	cv410	XVal Session 6	1	XVal Session 6-Typing - Text-1		2012-07-09 15:18:35.225000
	Edit pad (rev 138)		Xing	cv400	XVal Session 6	1	XVal Session 6-Typing - Text-1		2012-07-09 15:18:35.353000
	Edit pad (rev 139)		sean	cv372	XVal Session 6	1	XVal Session 6-Typing - Text-1		2012-07-09 15:18:35.640000
	Edit pad (rev 140)		charles	cv410	XVal Session 6	1	XVal Session 6-Typing - Text-1		2012-07-09 15:18:35.726000
	Edit pad (rev 141)		Xing	cv400	XVal Session 6	1	XVal Session 6-Typing - Text-1		2012-07-09 15:18:35.864000
	Edit pad (rev 142)		sean	cv372	XVal Session 6	1	XVal Session 6-Typing - Text-1		2012-07-09 15:18:36.134000
	Edit pad (rev 143)		charles	cv410	XVal Session 6	1	XVal Session 6-Typing - Text-1		2012-07-09 15:18:36.232000
	Edit pad (rev 144)		Xing	cv400	XVal Session 6	1	XVal Session 6-Typing - Text-1		2012-07-09 15:18:36.367000
	Edit pad (rev 145)		sean	cv372	XVal Session 6	1	XVal Session 6-Typing - Text-1		2012-07-09 15:18:36.641000
	Edit pad (rev 146)		charles	cv410	XVal Session 6	1	XVal Session 6-Typing - Text-1		2012-07-09 15:18:36.738000
	Edit pad (rev 147)		Xing	cv400	XVal Session 6	1	XVal Session 6-Typing - Text-1		2012-07-09 15:18:36.863000
	Edit pad (rev 148)		sean	cv372	XVal Session 6	1	XVal Session 6-Typing - Text-1		2012-07-09 15:18:37.150000
	Edit pad (rev 149)		charles	cv410	XVal Session 6	1	XVal Session 6-Typing - Text-1		2012-07-09 15:18:37.242000
	Edit pad (rev 150)		Xing	cv400	XVal Session 6	1	XVal Session 6-Typing - Text-1		2012-07-09 15:18:37.372000
	Edit pad (rev 151)		sean	cv372	XVal Session 6	1	XVal Session 6-Typing - Text-1		2012-07-09 15:18:37.649000
	Edit pad (rev 152)		charles	cv410	XVal Session 6	1	XVal Session 6-Typing - Text-1		2012-07-09 15:18:37.742000
	Edit pad (rev 153)		Xing	cv400	XVal Session 6	1	XVal Session 6-Typing - Text-1		2012-07-09 15:18:37.869000
	Edit pad (rev 154)		sean	cv372	XVal Session 6	1	XVal Session 6-Typing - Text-1		2012-07-09 15:18:38.152000
	Edit pad (rev 155)		charles	cv410	XVal Session 6	1	XVal Session 6-Typing - Text-1		2012-07-09 15:18:38.242000
	Edit pad (rev 156)		jeral	cv311	XVal Session 6	1	XVal Session 6-Typing - Text-1		2012-07-09 15:18:38.271000
	Edit pad (rev 157)		Xing	cv400	XVal Session 6	1	XVal Session 6-Typing - Text-1		2012-07-09 15:18:38.378000
	Edit pad (rev 158)		sean	cv372	XVal Session 6	1	XVal Session 6-Typing - Text-1		2012-07-09 15:18:38.731000
	Edit pad (rev 159)		charles	cv410	XVal Session 6	1	XVal Session 6-Typing - Text-1		2012-07-09 15:18:38.761000
	Edit pad (rev 160)		jeral	cv311	XVal Session 6	1	XVal Session 6-Typing - Text-1		2012-07-09 15:18:38.848000
	Edit pad (rev 161)		Xing	cv400	XVal Session 6	1	XVal Session 6-Typing - Text-1		2012-07-09 15:18:38.883000
	Edit pad (rev 162)		sean	cv372	XVal Session 6	1	XVal Session 6-Typing - Text-1		2012-07-09 15:18:39.149000
	Edit pad (rev 163)		charles	cv410	XVal Session 6	1	XVal Session 6-Typing - Text-1		2012-07-09 15:18:39.259000
	Edit pad (rev 164)		jeral	cv311	XVal Session 6	1	XVal Session 6-Typing - Text-1		2012-07-09 15:18:39.391000
	Edit pad (rev 165)		Xing	cv400	XVal Session 6	1	XVal Session 6-Typing - Text-1		2012-07-09 15:18:39.394000
	Edit pad (rev 166)		sean	cv372	XVal Session 6	1	XVal Session 6-Typing - Text-1		2012-07-09 15:18:39.656000
	Edit pad (rev 167)		jeral	cv311	XVal Session 6	1	XVal Session 6-Typing - Text-1		2012-07-09 15:18:39.890000
	Edit pad (rev 168)		Xing	cv400	XVal Session 6	1	XVal Session 6-Typing - Text-1		2012-07-09 15:18:39.903000
	Edit pad (rev 169)		sean	cv372	XVal Session 6	1	XVal Session 6-Typing - Text-1		2012-07-09 15:18:40.155000
	Edit pad (rev 170)		jeral	cv311	XVal Session 6	1	XVal Session 6-Typing - Text-1		2012-07-09 15:18:40.389000
	Edit pad (rev 171)		Xing	cv400	XVal Session 6	1	XVal Session 6-Typing - Text-1		2012-07-09 15:18:40.412000
	Edit pad (rev 172)		charles	cv410	XVal Session 6	1	XVal Session 6-Typing - Text-1		2012-07-09 15:18:40.459000
	Edit pad (rev 173)		sean	cv372	XVal Session 6	1	XVal Session 6-Typing - Text-1		2012-07-09 15:18:40.673000
	Edit pad (rev 174)		jeral	cv311	XVal Session 6	1	XVal Session 6-Typing - Text-1		2012-07-09 15:18:40.890000
	Edit pad (rev 175)		Xing	cv400	XVal Session 6	1	XVal Session 6-Typing - Text-1		2012-07-09 15:18:40.925000
	Edit pad (rev 176)		charles	cv410	XVal Session 6	1	XVal Session 6-Typing - Text-1		2012-07-09 15:18:40.963000
	Edit pad (rev 177)		sean	cv372	XVal Session 6	1	XVal Session 6-Typing - Text-1		2012-07-09 15:18:41.165000
	Edit pad (rev 178)		jeral	cv311	XVal Session 6	1	XVal Session 6-Typing - Text-1		2012-07-09 15:18:41.394000
	Edit pad (rev 179)		Xing	cv400	XVal Session 6	1	XVal Session 6-Typing - Text-1		2012-07-09 15:18:41.432000
	Edit pad (rev 180)		sean	cv372	XVal Session 6	1	XVal Session 6-Typing - Text-1		2012-07-09 15:18:41.666000
	Edit pad (rev 181)		Xing	cv400	XVal Session 6	1	XVal Session 6-Typing - Text-1		2012-07-09 15:18:41.930000
	Edit pad (rev 182)		jeral	cv311	XVal Session 6	1	XVal Session 6-Typing - Text-1		2012-07-09 15:18:41.960000
	Edit pad (rev 183)		charles	cv410	XVal Session 6	1	XVal Session 6-Typing - Text-1		2012-07-09 15:18:41.964000
	Edit pad (rev 184)		sean	cv372	XVal Session 6	1	XVal Session 6-Typing - Text-1		2012-07-09 15:18:42.168000
	Edit pad (rev 185)		Xing	cv400	XVal Session 6	1	XVal Session 6-Typing - Text-1		2012-07-09 15:18:42.432000
	Edit pad (rev 186)		jeral	cv311	XVal Session 6	1	XVal Session 6-Typing - Text-1		2012-07-09 15:18:42.457000
	Edit pad (rev 187)		charles	cv410	XVal Session 6	1	XVal Session 6-Typing - Text-1		2012-07-09 15:18:42.465000
	Edit pad (rev 188)		sean	cv372	XVal Session 6	1	XVal Session 6-Typing - Text-1		2012-07-09 15:18:42.688000
	Edit pad (rev 189)		Xing	cv400	XVal Session 6	1	XVal Session 6-Typing - Text-1		2012-07-09 15:18:42.929000
	Edit pad (rev 190)		charles	cv410	XVal Session 6	1	XVal Session 6-Typing - Text-1		2012-07-09 15:18:42.978000
	Edit pad (rev 191)		jeral	cv311	XVal Session 6	1	XVal Session 6-Typing - Text-1		2012-07-09 15:18:42.995000
	Edit pad (rev 192)		sean	cv372	XVal Session 6	1	XVal Session 6-Typing - Text-1		2012-07-09 15:18:43.197000
	Edit pad (rev 193)		jeral	cv311	XVal Session 6	1	XVal Session 6-Typing - Text-1		2012-07-09 15:18:43.471000
	Edit pad (rev 194)		charles	cv410	XVal Session 6	1	XVal Session 6-Typing - Text-1		2012-07-09 15:18:43.487000
	Edit pad (rev 195)		sean	cv372	XVal Session 6	1	XVal Session 6-Typing - Text-1		2012-07-09 15:18:43.703000
	Edit pad (rev 196)		charles	cv410	XVal Session 6	1	XVal Session 6-Typing - Text-1		2012-07-09 15:18:43.988000
	Edit pad (rev 197)		jeral	cv311	XVal Session 6	1	XVal Session 6-Typing - Text-1		2012-07-09 15:18:44.006000
	Edit pad (rev 198)		Xing	cv400	XVal Session 6	1	XVal Session 6-Typing - Text-1		2012-07-09 15:18:44.092000
	Edit pad (rev 199)		sean	cv372	XVal Session 6	1	XVal Session 6-Typing - Text-1		2012-07-09 15:18:44.195000
	Edit pad (rev 200)		charles	cv410	XVal Session 6	1	XVal Session 6-Typing - Text-1		2012-07-09 15:18:44.492000
	Edit pad (rev 201)		Xing	cv400	XVal Session 6	1	XVal Session 6-Typing - Text-1		2012-07-09 15:18:44.601000
	Edit pad (rev 202)		sean	cv372	XVal Session 6	1	XVal Session 6-Typing - Text-1		2012-07-09 15:18:44.695000
	Edit pad (rev 203)		Xing	cv400	XVal Session 6	1	XVal Session 6-Typing - Text-1		2012-07-09 15:18:45.099000
	Edit pad (rev 204)		jeral	cv311	XVal Session 6	1	XVal Session 6-Typing - Text-1		2012-07-09 15:18:45.109000
	Edit pad (rev 205)		sean	cv372	XVal Session 6	1	XVal Session 6-Typing - Text-1		2012-07-09 15:18:45.195000
	Edit pad (rev 206)		Xing	cv400	XVal Session 6	1	XVal Session 6-Typing - Text-1		2012-07-09 15:18:45.622000
	Edit pad (rev 207)		sean	cv372	XVal Session 6	1	XVal Session 6-Typing - Text-1		2012-07-09 15:18:45.698000
	Edit pad (rev 208)		Xing	cv400	XVal Session 6	1	XVal Session 6-Typing - Text-1		2012-07-09 15:18:46.130000
	Edit pad (rev 209)		sean	cv372	XVal Session 6	1	XVal Session 6-Typing - Text-1		2012-07-09 15:18:46.210000
	Edit pad (rev 210)		charles	cv410	XVal Session 6	1	XVal Session 6-Typing - Text-1		2012-07-09 15:18:46.221000
	Edit pad (rev 211)		jeral	cv311	XVal Session 6	1	XVal Session 6-Typing - Text-1		2012-07-09 15:18:46.405000
	Edit pad (rev 212)		Xing	cv400	XVal Session 6	1	XVal Session 6-Typing - Text-1		2012-07-09 15:18:46.639000
	Edit pad (rev 213)		sean	cv372	XVal Session 6	1	XVal Session 6-Typing - Text-1		2012-07-09 15:18:46.711000
	Edit pad (rev 214)		charles	cv410	XVal Session 6	1	XVal Session 6-Typing - Text-1		2012-07-09 15:18:46.738000
	Edit pad (rev 215)		jeral	cv311	XVal Session 6	1	XVal Session 6-Typing - Text-1		2012-07-09 15:18:46.920000
	Edit pad (rev 216)		Xing	cv400	XVal Session 6	1	XVal Session 6-Typing - Text-1		2012-07-09 15:18:47.152000
	Edit pad (rev 217)		sean	cv372	XVal Session 6	1	XVal Session 6-Typing - Text-1		2012-07-09 15:18:47.214000
	Edit pad (rev 218)		charles	cv410	XVal Session 6	1	XVal Session 6-Typing - Text-1		2012-07-09 15:18:47.241000
	Edit pad (rev 219)		jeral	cv311	XVal Session 6	1	XVal Session 6-Typing - Text-1		2012-07-09 15:18:47.407000
	Edit pad (rev 220)		Xing	cv400	XVal Session 6	1	XVal Session 6-Typing - Text-1		2012-07-09 15:18:47.646000
	Edit pad (rev 221)		sean	cv372	XVal Session 6	1	XVal Session 6-Typing - Text-1		2012-07-09 15:18:47.727000
	Edit pad (rev 222)		charles	cv410	XVal Session 6	1	XVal Session 6-Typing - Text-1		2012-07-09 15:18:47.742000
	Edit pad (rev 223)		jeral	cv311	XVal Session 6	1	XVal Session 6-Typing - Text-1		2012-07-09 15:18:47.912000
	Edit pad (rev 224)		Xing	cv400	XVal Session 6	1	XVal Session 6-Typing - Text-1		2012-07-09 15:18:48.146000
	Edit pad (rev 225)		charles	cv410	XVal Session 6	1	XVal Session 6-Typing - Text-1		2012-07-09 15:18:48.253000
	Edit pad (rev 226)		jeral	cv311	XVal Session 6	1	XVal Session 6-Typing - Text-1		2012-07-09 15:18:48.457000
	Edit pad (rev 227)		Xing	cv400	XVal Session 6	1	XVal Session 6-Typing - Text-1		2012-07-09 15:18:48.644000
	Edit pad (rev 228)		charles	cv410	XVal Session 6	1	XVal Session 6-Typing - Text-1		2012-07-09 15:18:48.757000
	Edit pad (rev 229)		jeral	cv311	XVal Session 6	1	XVal Session 6-Typing - Text-1		2012-07-09 15:18:48.925000
	Edit pad (rev 230)		Xing	cv400	XVal Session 6	1	XVal Session 6-Typing - Text-1		2012-07-09 15:18:49.145000
	Edit pad (rev 231)		charles	cv410	XVal Session 6	1	XVal Session 6-Typing - Text-1		2012-07-09 15:18:49.262000
	Edit pad (rev 232)		sean	cv372	XVal Session 6	1	XVal Session 6-Typing - Text-1		2012-07-09 15:18:49.318000
	Edit pad (rev 233)		Xing	cv400	XVal Session 6	1	XVal Session 6-Typing - Text-1		2012-07-09 15:18:49.646000
	Edit pad (rev 234)		jeral	cv311	XVal Session 6	1	XVal Session 6-Typing - Text-1		2012-07-09 15:18:49.689000
	Edit pad (rev 235)		sean	cv372	XVal Session 6	1	XVal Session 6-Typing - Text-1		2012-07-09 15:18:49.824000
	Edit pad (rev 236)		jeral	cv311	XVal Session 6	1	XVal Session 6-Typing - Text-1		2012-07-09 15:18:50.192000
	Edit pad (rev 237)		Xing	cv400	XVal Session 6	1	XVal Session 6-Typing - Text-1		2012-07-09 15:18:50.268000
	Edit pad (rev 238)		sean	cv372	XVal Session 6	1	XVal Session 6-Typing - Text-1		2012-07-09 15:18:50.324000
	Edit pad (rev 239)		jeral	cv311	XVal Session 6	1	XVal Session 6-Typing - Text-1		2012-07-09 15:18:50.705000
	Edit pad (rev 240)		charles	cv410	XVal Session 6	1	XVal Session 6-Typing - Text-1		2012-07-09 15:18:50.750000
	Edit pad (rev 241)		jeral	cv311	XVal Session 6	1	XVal Session 6-Typing - Text-1		2012-07-09 15:18:51.206000
	Edit pad (rev 242)		charles	cv410	XVal Session 6	1	XVal Session 6-Typing - Text-1		2012-07-09 15:18:51.262000
	Edit pad (rev 243)		Xing	cv400	XVal Session 6	1	XVal Session 6-Typing - Text-1		2012-07-09 15:18:51.432000
	Edit pad (rev 244)		jeral	cv311	XVal Session 6	1	XVal Session 6-Typing - Text-1		2012-07-09 15:18:51.704000
	Edit pad (rev 245)		charles	cv410	XVal Session 6	1	XVal Session 6-Typing - Text-1		2012-07-09 15:18:51.800000
	Edit pad (rev 246)		Xing	cv400	XVal Session 6	1	XVal Session 6-Typing - Text-1		2012-07-09 15:18:51.929000
	Edit pad (rev 247)		sean	cv372	XVal Session 6	1	XVal Session 6-Typing - Text-1		2012-07-09 15:18:51.960000
	Edit pad (rev 248)		jeral	cv311	XVal Session 6	1	XVal Session 6-Typing - Text-1		2012-07-09 15:18:52.210000
	Edit pad (rev 249)		charles	cv410	XVal Session 6	1	XVal Session 6-Typing - Text-1		2012-07-09 15:18:52.306000
	Edit pad (rev 250)		Xing	cv400	XVal Session 6	1	XVal Session 6-Typing - Text-1		2012-07-09 15:18:52.427000
	Edit pad (rev 251)		sean	cv372	XVal Session 6	1	XVal Session 6-Typing - Text-1		2012-07-09 15:18:52.460000
	Edit pad (rev 252)		charles	cv410	XVal Session 6	1	XVal Session 6-Typing - Text-1		2012-07-09 15:18:52.807000
	Edit pad (rev 253)		Xing	cv400	XVal Session 6	1	XVal Session 6-Typing - Text-1		2012-07-09 15:18:52.925000
	Edit pad (rev 254)		sean	cv372	XVal Session 6	1	XVal Session 6-Typing - Text-1		2012-07-09 15:18:52.961000
	Edit pad (rev 255)		charles	cv410	XVal Session 6	1	XVal Session 6-Typing - Text-1		2012-07-09 15:18:53.308000
	Edit pad (rev 256)		Xing	cv400	XVal Session 6	1	XVal Session 6-Typing - Text-1		2012-07-09 15:18:53.427000
	Edit pad (rev 257)		sean	cv372	XVal Session 6	1	XVal Session 6-Typing - Text-1		2012-07-09 15:18:53.462000
	Edit pad (rev 258)		charles	cv410	XVal Session 6	1	XVal Session 6-Typing - Text-1		2012-07-09 15:18:53.808000
	Edit pad (rev 259)		jeral	cv311	XVal Session 6	1	XVal Session 6-Typing - Text-1		2012-07-09 15:18:53.859000
	Edit pad (rev 260)		Xing	cv400	XVal Session 6	1	XVal Session 6-Typing - Text-1		2012-07-09 15:18:53.928000
	Edit pad (rev 261)		sean	cv372	XVal Session 6	1	XVal Session 6-Typing - Text-1		2012-07-09 15:18:54.263000
	Edit pad (rev 262)		charles	cv410	XVal Session 6	1	XVal Session 6-Typing - Text-1		2012-07-09 15:18:54.310000
	Edit pad (rev 263)		jeral	cv311	XVal Session 6	1	XVal Session 6-Typing - Text-1		2012-07-09 15:18:54.364000
	Edit pad (rev 264)		Xing	cv400	XVal Session 6	1	XVal Session 6-Typing - Text-1		2012-07-09 15:18:54.428000
	Edit pad (rev 265)		sean	cv372	XVal Session 6	1	XVal Session 6-Typing - Text-1		2012-07-09 15:18:54.775000
	Edit pad (rev 266)		charles	cv410	XVal Session 6	1	XVal Session 6-Typing - Text-1		2012-07-09 15:18:54.820000
	Edit pad (rev 267)		jeral	cv311	XVal Session 6	1	XVal Session 6-Typing - Text-1		2012-07-09 15:18:54.863000
	Edit pad (rev 268)		Xing	cv400	XVal Session 6	1	XVal Session 6-Typing - Text-1		2012-07-09 15:18:54.927000
	Edit pad (rev 269)		charles	cv410	XVal Session 6	1	XVal Session 6-Typing - Text-1		2012-07-09 15:18:55.322000
	Edit pad (rev 270)		jeral	cv311	XVal Session 6	1	XVal Session 6-Typing - Text-1		2012-07-09 15:18:55.362000
	Edit pad (rev 271)		Xing	cv400	XVal Session 6	1	XVal Session 6-Typing - Text-1		2012-07-09 15:18:55.429000
	Edit pad (rev 272)		charles	cv410	XVal Session 6	1	XVal Session 6-Typing - Text-1		2012-07-09 15:18:55.822000
	Edit pad (rev 273)		sean	cv372	XVal Session 6	1	XVal Session 6-Typing - Text-1		2012-07-09 15:18:55.835000
	Edit pad (rev 274)		jeral	cv311	XVal Session 6	1	XVal Session 6-Typing - Text-1		2012-07-09 15:18:55.881000
	Edit pad (rev 275)		Xing	cv400	XVal Session 6	1	XVal Session 6-Typing - Text-1		2012-07-09 15:18:55.927000
	Edit pad (rev 276)		charles	cv410	XVal Session 6	1	XVal Session 6-Typing - Text-1		2012-07-09 15:18:56.322000
	Edit pad (rev 277)		sean	cv372	XVal Session 6	1	XVal Session 6-Typing - Text-1		2012-07-09 15:18:56.342000
	Edit pad (rev 278)		jeral	cv311	XVal Session 6	1	XVal Session 6-Typing - Text-1		2012-07-09 15:18:56.382000
	Edit pad (rev 279)		Xing	cv400	XVal Session 6	1	XVal Session 6-Typing - Text-1		2012-07-09 15:18:56.774000
	Edit pad (rev 280)		charles	cv410	XVal Session 6	1	XVal Session 6-Typing - Text-1		2012-07-09 15:18:56.820000
	Edit pad (rev 281)		sean	cv372	XVal Session 6	1	XVal Session 6-Typing - Text-1		2012-07-09 15:18:56.853000
	Edit pad (rev 282)		jeral	cv311	XVal Session 6	1	XVal Session 6-Typing - Text-1		2012-07-09 15:18:56.880000
	Edit pad (rev 283)		Xing	cv400	XVal Session 6	1	XVal Session 6-Typing - Text-1		2012-07-09 15:18:57.272000
	Edit pad (rev 284)		charles	cv410	XVal Session 6	1	XVal Session 6-Typing - Text-1		2012-07-09 15:18:57.322000
	Edit pad (rev 285)		sean	cv372	XVal Session 6	1	XVal Session 6-Typing - Text-1		2012-07-09 15:18:57.359000
	Edit pad (rev 286)		jeral	cv311	XVal Session 6	1	XVal Session 6-Typing - Text-1		2012-07-09 15:18:57.374000
	Edit pad (rev 287)		Xing	cv400	XVal Session 6	1	XVal Session 6-Typing - Text-1		2012-07-09 15:18:57.778000
	Edit pad (rev 288)		charles	cv410	XVal Session 6	1	XVal Session 6-Typing - Text-1		2012-07-09 15:18:57.821000
	Edit pad (rev 289)		sean	cv372	XVal Session 6	1	XVal Session 6-Typing - Text-1		2012-07-09 15:18:57.865000
	Edit pad (rev 290)		jeral	cv311	XVal Session 6	1	XVal Session 6-Typing - Text-1		2012-07-09 15:18:57.894000
	Edit pad (rev 291)		Xing	cv400	XVal Session 6	1	XVal Session 6-Typing - Text-1		2012-07-09 15:18:58.277000
	Edit pad (rev 292)		charles	cv410	XVal Session 6	1	XVal Session 6-Typing - Text-1		2012-07-09 15:18:58.323000
	Edit pad (rev 293)		sean	cv372	XVal Session 6	1	XVal Session 6-Typing - Text-1		2012-07-09 15:18:58.368000
	Edit pad (rev 294)		jeral	cv311	XVal Session 6	1	XVal Session 6-Typing - Text-1		2012-07-09 15:18:58.390000
	Edit pad (rev 295)		Xing	cv400	XVal Session 6	1	XVal Session 6-Typing - Text-1		2012-07-09 15:18:58.786000
	Edit pad (rev 296)		charles	cv410	XVal Session 6	1	XVal Session 6-Typing - Text-1		2012-07-09 15:18:58.822000
	Edit pad (rev 297)		sean	cv372	XVal Session 6	1	XVal Session 6-Typing - Text-1		2012-07-09 15:18:58.875000
	Edit pad (rev 298)		jeral	cv311	XVal Session 6	1	XVal Session 6-Typing - Text-1		2012-07-09 15:18:58.895000
	Edit pad (rev 299)		Xing	cv400	XVal Session 6	1	XVal Session 6-Typing - Text-1		2012-07-09 15:18:59.289000
	Edit pad (rev 300)		charles	cv410	XVal Session 6	1	XVal Session 6-Typing - Text-1		2012-07-09 15:18:59.338000
	Edit pad (rev 301)		sean	cv372	XVal Session 6	1	XVal Session 6-Typing - Text-1		2012-07-09 15:18:59.369000
	Edit pad (rev 302)		jeral	cv311	XVal Session 6	1	XVal Session 6-Typing - Text-1		2012-07-09 15:18:59.414000
	Edit pad (rev 303)		charles	cv410	XVal Session 6	1	XVal Session 6-Typing - Text-1		2012-07-09 15:18:59.837000
	Edit pad (rev 304)		sean	cv372	XVal Session 6	1	XVal Session 6-Typing - Text-1		2012-07-09 15:18:59.877000
	Edit pad (rev 305)		Xing	cv400	XVal Session 6	1	XVal Session 6-Typing - Text-1		2012-07-09 15:18:59.903000
	Edit pad (rev 306)		jeral	cv311	XVal Session 6	1	XVal Session 6-Typing - Text-1		2012-07-09 15:18:59.912000
	Edit pad (rev 307)		charles	cv410	XVal Session 6	1	XVal Session 6-Typing - Text-1		2012-07-09 15:19:00.337000
	Edit pad (rev 308)		sean	cv372	XVal Session 6	1	XVal Session 6-Typing - Text-1		2012-07-09 15:19:00.403000
	Edit pad (rev 309)		Xing	cv400	XVal Session 6	1	XVal Session 6-Typing - Text-1		2012-07-09 15:19:00.414000
	Edit pad (rev 310)		jeral	cv311	XVal Session 6	1	XVal Session 6-Typing - Text-1		2012-07-09 15:19:00.416000
	Edit pad (rev 311)		charles	cv410	XVal Session 6	1	XVal Session 6-Typing - Text-1		2012-07-09 15:19:00.837000
	Edit pad (rev 312)		sean	cv372	XVal Session 6	1	XVal Session 6-Typing - Text-1		2012-07-09 15:19:00.912000
	Edit pad (rev 313)		jeral	cv311	XVal Session 6	1	XVal Session 6-Typing - Text-1		2012-07-09 15:19:00.923000
	Edit pad (rev 314)		Xing	cv400	XVal Session 6	1	XVal Session 6-Typing - Text-1		2012-07-09 15:19:01.317000
	Edit pad (rev 315)		charles	cv410	XVal Session 6	1	XVal Session 6-Typing - Text-1		2012-07-09 15:19:01.372000
	Edit pad (rev 316)		jeral	cv311	XVal Session 6	1	XVal Session 6-Typing - Text-1		2012-07-09 15:19:01.430000
	Edit pad (rev 317)		Xing	cv400	XVal Session 6	1	XVal Session 6-Typing - Text-1		2012-07-09 15:19:01.818000
	Edit pad (rev 318)		charles	cv410	XVal Session 6	1	XVal Session 6-Typing - Text-1		2012-07-09 15:19:01.879000
	Edit pad (rev 319)		sean	cv372	XVal Session 6	1	XVal Session 6-Typing - Text-1		2012-07-09 15:19:01.930000
	Edit pad (rev 320)		jeral	cv311	XVal Session 6	1	XVal Session 6-Typing - Text-1		2012-07-09 15:19:01.940000
	Edit pad (rev 321)		Xing	cv400	XVal Session 6	1	XVal Session 6-Typing - Text-1		2012-07-09 15:19:02.318000
	Edit pad (rev 322)		charles	cv410	XVal Session 6	1	XVal Session 6-Typing - Text-1		2012-07-09 15:19:02.385000
	Edit pad (rev 323)		sean	cv372	XVal Session 6	1	XVal Session 6-Typing - Text-1		2012-07-09 15:19:02.430000
	Edit pad (rev 324)		jeral	cv311	XVal Session 6	1	XVal Session 6-Typing - Text-1		2012-07-09 15:19:02.445000
	Edit pad (rev 325)		Xing	cv400	XVal Session 6	1	XVal Session 6-Typing - Text-1		2012-07-09 15:19:02.818000
	Edit pad (rev 326)		sean	cv372	XVal Session 6	1	XVal Session 6-Typing - Text-1		2012-07-09 15:19:02.932000
	Edit pad (rev 327)		jeral	cv311	XVal Session 6	1	XVal Session 6-Typing - Text-1		2012-07-09 15:19:02.957000
	Edit pad (rev 328)		Xing	cv400	XVal Session 6	1	XVal Session 6-Typing - Text-1		2012-07-09 15:19:03.323000
	Edit pad (rev 329)		jeral	cv311	XVal Session 6	1	XVal Session 6-Typing - Text-1		2012-07-09 15:19:03.463000
	Edit pad (rev 330)		Xing	cv400	XVal Session 6	1	XVal Session 6-Typing - Text-1		2012-07-09 15:19:03.822000
	Edit pad (rev 331)		sean	cv372	XVal Session 6	1	XVal Session 6-Typing - Text-1		2012-07-09 15:19:03.925000
	Edit pad (rev 332)		jeral	cv311	XVal Session 6	1	XVal Session 6-Typing - Text-1		2012-07-09 15:19:03.961000
	Edit pad (rev 333)		charles	cv410	XVal Session 6	1	XVal Session 6-Typing - Text-1		2012-07-09 15:19:04.063000
	Edit pad (rev 334)		sean	cv372	XVal Session 6	1	XVal Session 6-Typing - Text-1		2012-07-09 15:19:04.431000
	Edit pad (rev 335)		jeral	cv311	XVal Session 6	1	XVal Session 6-Typing - Text-1		2012-07-09 15:19:04.476000
	Edit pad (rev 336)		charles	cv410	XVal Session 6	1	XVal Session 6-Typing - Text-1		2012-07-09 15:19:04.570000
	Edit pad (rev 337)		sean	cv372	XVal Session 6	1	XVal Session 6-Typing - Text-1		2012-07-09 15:19:04.933000
	Edit pad (rev 338)		Xing	cv400	XVal Session 6	1	XVal Session 6-Typing - Text-1		2012-07-09 15:19:04.948000
	Edit pad (rev 339)		jeral	cv311	XVal Session 6	1	XVal Session 6-Typing - Text-1		2012-07-09 15:19:04.975000
	Edit pad (rev 340)		charles	cv410	XVal Session 6	1	XVal Session 6-Typing - Text-1		2012-07-09 15:19:05.072000
	Edit pad (rev 341)		sean	cv372	XVal Session 6	1	XVal Session 6-Typing - Text-1		2012-07-09 15:19:05.431000
	Edit pad (rev 342)		jeral	cv311	XVal Session 6	1	XVal Session 6-Typing - Text-1		2012-07-09 15:19:05.473000
	Edit pad (rev 343)		Xing	cv400	XVal Session 6	1	XVal Session 6-Typing - Text-1		2012-07-09 15:19:05.502000
	Edit pad (rev 344)		charles	cv410	XVal Session 6	1	XVal Session 6-Typing - Text-1		2012-07-09 15:19:05.781000
	Edit pad (rev 345)		sean	cv372	XVal Session 6	1	XVal Session 6-Typing - Text-1		2012-07-09 15:19:05.937000
	Edit pad (rev 346)		jeral	cv311	XVal Session 6	1	XVal Session 6-Typing - Text-1		2012-07-09 15:19:05.983000
	Edit pad (rev 347)		Xing	cv400	XVal Session 6	1	XVal Session 6-Typing - Text-1		2012-07-09 15:19:06.007000
	Edit pad (rev 348)		charles	cv410	XVal Session 6	1	XVal Session 6-Typing - Text-1		2012-07-09 15:19:06.290000
	Edit pad (rev 349)		sean	cv372	XVal Session 6	1	XVal Session 6-Typing - Text-1		2012-07-09 15:19:06.442000
	Edit pad (rev 350)		jeral	cv311	XVal Session 6	1	XVal Session 6-Typing - Text-1		2012-07-09 15:19:06.493000
	Edit pad (rev 351)		Xing	cv400	XVal Session 6	1	XVal Session 6-Typing - Text-1		2012-07-09 15:19:06.512000
	Edit pad (rev 352)		charles	cv410	XVal Session 6	1	XVal Session 6-Typing - Text-1		2012-07-09 15:19:06.790000
	Edit pad (rev 353)		sean	cv372	XVal Session 6	1	XVal Session 6-Typing - Text-1		2012-07-09 15:19:06.945000
	Edit pad (rev 354)		jeral	cv311	XVal Session 6	1	XVal Session 6-Typing - Text-1		2012-07-09 15:19:07
	Edit pad (rev 355)		Xing	cv400	XVal Session 6	1	XVal Session 6-Typing - Text-1		2012-07-09 15:19:07.023000
	Edit pad (rev 356)		charles	cv410	XVal Session 6	1	XVal Session 6-Typing - Text-1		2012-07-09 15:19:07.289000
	Edit pad (rev 357)		sean	cv372	XVal Session 6	1	XVal Session 6-Typing - Text-1		2012-07-09 15:19:07.452000
	Edit pad (rev 358)		jeral	cv311	XVal Session 6	1	XVal Session 6-Typing - Text-1		2012-07-09 15:19:07.502000
	Edit pad (rev 359)		Xing	cv400	XVal Session 6	1	XVal Session 6-Typing - Text-1		2012-07-09 15:19:07.535000
	Edit pad (rev 360)		sean	cv372	XVal Session 6	1	XVal Session 6-Typing - Text-1		2012-07-09 15:19:07.962000
	Edit pad (rev 361)		jeral	cv311	XVal Session 6	1	XVal Session 6-Typing - Text-1		2012-07-09 15:19:08.015000
	Edit pad (rev 362)		charles	cv410	XVal Session 6	1	XVal Session 6-Typing - Text-1		2012-07-09 15:19:08.082000
	Edit pad (rev 363)		sean	cv372	XVal Session 6	1	XVal Session 6-Typing - Text-1		2012-07-09 15:19:08.479000
	Edit pad (rev 364)		jeral	cv311	XVal Session 6	1	XVal Session 6-Typing - Text-1		2012-07-09 15:19:08.505000
	Edit pad (rev 365)		charles	cv410	XVal Session 6	1	XVal Session 6-Typing - Text-1		2012-07-09 15:19:08.591000
	Edit pad (rev 366)		Xing	cv400	XVal Session 6	1	XVal Session 6-Typing - Text-1		2012-07-09 15:19:08.640000
	Edit pad (rev 367)		sean	cv372	XVal Session 6	1	XVal Session 6-Typing - Text-1		2012-07-09 15:19:08.979000
	Edit pad (rev 368)		jeral	cv311	XVal Session 6	1	XVal Session 6-Typing - Text-1		2012-07-09 15:19:09.023000
	Edit pad (rev 369)		charles	cv410	XVal Session 6	1	XVal Session 6-Typing - Text-1		2012-07-09 15:19:09.091000
	Edit pad (rev 370)		Xing	cv400	XVal Session 6	1	XVal Session 6-Typing - Text-1		2012-07-09 15:19:09.129000
	Edit pad (rev 371)		jeral	cv311	XVal Session 6	1	XVal Session 6-Typing - Text-1		2012-07-09 15:19:09.522000
	Edit pad (rev 372)		charles	cv410	XVal Session 6	1	XVal Session 6-Typing - Text-1		2012-07-09 15:19:09.603000
	Edit pad (rev 373)		Xing	cv400	XVal Session 6	1	XVal Session 6-Typing - Text-1		2012-07-09 15:19:09.633000
	Edit pad (rev 374)		sean	cv372	XVal Session 6	1	XVal Session 6-Typing - Text-1		2012-07-09 15:19:09.839000
	Edit pad (rev 375)		jeral	cv311	XVal Session 6	1	XVal Session 6-Typing - Text-1		2012-07-09 15:19:10.023000
	Edit pad (rev 376)		Xing	cv400	XVal Session 6	1	XVal Session 6-Typing - Text-1		2012-07-09 15:19:10.129000
	Edit pad (rev 377)		charles	cv410	XVal Session 6	1	XVal Session 6-Typing - Text-1		2012-07-09 15:19:10.325000
	Edit pad (rev 378)		sean	cv372	XVal Session 6	1	XVal Session 6-Typing - Text-1		2012-07-09 15:19:10.341000
	Edit pad (rev 379)		jeral	cv311	XVal Session 6	1	XVal Session 6-Typing - Text-1		2012-07-09 15:19:10.532000
	Edit pad (rev 380)		sean	cv372	XVal Session 6	1	XVal Session 6-Typing - Text-1		2012-07-09 15:19:10.838000
	Edit pad (rev 381)		jeral	cv311	XVal Session 6	1	XVal Session 6-Typing - Text-1		2012-07-09 15:19:11.080000
	Edit pad (rev 382)		charles	cv410	XVal Session 6	1	XVal Session 6-Typing - Text-1		2012-07-09 15:19:11.208000
	Edit pad (rev 383)		sean	cv372	XVal Session 6	1	XVal Session 6-Typing - Text-1		2012-07-09 15:19:11.339000
	Edit pad (rev 384)		jeral	cv311	XVal Session 6	1	XVal Session 6-Typing - Text-1		2012-07-09 15:19:11.534000
	Edit pad (rev 385)		charles	cv410	XVal Session 6	1	XVal Session 6-Typing - Text-1		2012-07-09 15:19:11.712000
	Edit pad (rev 386)		sean	cv372	XVal Session 6	1	XVal Session 6-Typing - Text-1		2012-07-09 15:19:11.841000
	Edit pad (rev 387)		Xing	cv400	XVal Session 6	1	XVal Session 6-Typing - Text-1		2012-07-09 15:19:12.008000
	Edit pad (rev 388)		jeral	cv311	XVal Session 6	1	XVal Session 6-Typing - Text-1		2012-07-09 15:19:12.041000
	Edit pad (rev 389)		charles	cv410	XVal Session 6	1	XVal Session 6-Typing - Text-1		2012-07-09 15:19:12.217000
	Edit pad (rev 390)		sean	cv372	XVal Session 6	1	XVal Session 6-Typing - Text-1		2012-07-09 15:19:12.337000
	Edit pad (rev 391)		Xing	cv400	XVal Session 6	1	XVal Session 6-Typing - Text-1		2012-07-09 15:19:12.504000
	Edit pad (rev 392)		jeral	cv311	XVal Session 6	1	XVal Session 6-Typing - Text-1		2012-07-09 15:19:12.547000
	Edit pad (rev 393)		sean	cv372	XVal Session 6	1	XVal Session 6-Typing - Text-1		2012-07-09 15:19:12.844000
	Edit pad (rev 394)		Xing	cv400	XVal Session 6	1	XVal Session 6-Typing - Text-1		2012-07-09 15:19:13.003000
	Edit pad (rev 395)		jeral	cv311	XVal Session 6	1	XVal Session 6-Typing - Text-1		2012-07-09 15:19:13.041000
	Edit pad (rev 396)		charles	cv410	XVal Session 6	1	XVal Session 6-Typing - Text-1		2012-07-09 15:19:13.090000
	Edit pad (rev 397)		sean	cv372	XVal Session 6	1	XVal Session 6-Typing - Text-1		2012-07-09 15:19:13.341000
	Edit pad (rev 398)		Xing	cv400	XVal Session 6	1	XVal Session 6-Typing - Text-1		2012-07-09 15:19:13.510000
	Edit pad (rev 399)		jeral	cv311	XVal Session 6	1	XVal Session 6-Typing - Text-1		2012-07-09 15:19:13.568000
	Edit pad (rev 400)		charles	cv410	XVal Session 6	1	XVal Session 6-Typing - Text-1		2012-07-09 15:19:13.604000
	Edit pad (rev 401)		sean	cv372	XVal Session 6	1	XVal Session 6-Typing - Text-1		2012-07-09 15:19:13.848000
	Edit pad (rev 402)		jeral	cv311	XVal Session 6	1	XVal Session 6-Typing - Text-1		2012-07-09 15:19:14.057000
	Edit pad (rev 403)		charles	cv410	XVal Session 6	1	XVal Session 6-Typing - Text-1		2012-07-09 15:19:14.117000
	Edit pad (rev 404)		sean	cv372	XVal Session 6	1	XVal Session 6-Typing - Text-1		2012-07-09 15:19:14.355000
	Edit pad (rev 405)		jeral	cv311	XVal Session 6	1	XVal Session 6-Typing - Text-1		2012-07-09 15:19:14.548000
	Edit pad (rev 406)		charles	cv410	XVal Session 6	1	XVal Session 6-Typing - Text-1		2012-07-09 15:19:14.619000
	Edit pad (rev 407)		Xing	cv400	XVal Session 6	1	XVal Session 6-Typing - Text-1		2012-07-09 15:19:14.647000
	Edit pad (rev 408)		jeral	cv311	XVal Session 6	1	XVal Session 6-Typing - Text-1		2012-07-09 15:19:15.054000
	Edit pad (rev 409)		charles	cv410	XVal Session 6	1	XVal Session 6-Typing - Text-1		2012-07-09 15:19:15.117000
	Edit pad (rev 410)		Xing	cv400	XVal Session 6	1	XVal Session 6-Typing - Text-1		2012-07-09 15:19:15.152000
	Edit pad (rev 411)		sean	cv372	XVal Session 6	1	XVal Session 6-Typing - Text-1		2012-07-09 15:19:15.438000
	Edit pad (rev 412)		jeral	cv311	XVal Session 6	1	XVal Session 6-Typing - Text-1		2012-07-09 15:19:15.547000
	Edit pad (rev 413)		charles	cv410	XVal Session 6	1	XVal Session 6-Typing - Text-1		2012-07-09 15:19:15.617000
	Edit pad (rev 414)		Xing	cv400	XVal Session 6	1	XVal Session 6-Typing - Text-1		2012-07-09 15:19:15.650000
	Edit pad (rev 415)		sean	cv372	XVal Session 6	1	XVal Session 6-Typing - Text-1		2012-07-09 15:19:15.947000
	Edit pad (rev 416)		jeral	cv311	XVal Session 6	1	XVal Session 6-Typing - Text-1		2012-07-09 15:19:16.058000
	Edit pad (rev 417)		charles	cv410	XVal Session 6	1	XVal Session 6-Typing - Text-1		2012-07-09 15:19:16.117000
	Edit pad (rev 418)		Xing	cv400	XVal Session 6	1	XVal Session 6-Typing - Text-1		2012-07-09 15:19:16.147000
	Edit pad (rev 419)		sean	cv372	XVal Session 6	1	XVal Session 6-Typing - Text-1		2012-07-09 15:19:16.450000
	Edit pad (rev 420)		jeral	cv311	XVal Session 6	1	XVal Session 6-Typing - Text-1		2012-07-09 15:19:16.549000
	Edit pad (rev 421)		charles	cv410	XVal Session 6	1	XVal Session 6-Typing - Text-1		2012-07-09 15:19:16.781000
	Edit pad (rev 422)		Xing	cv400	XVal Session 6	1	XVal Session 6-Typing - Text-1		2012-07-09 15:19:16.838000
	Edit pad (rev 423)		sean	cv372	XVal Session 6	1	XVal Session 6-Typing - Text-1		2012-07-09 15:19:16.946000
	Edit pad (rev 424)		jeral	cv311	XVal Session 6	1	XVal Session 6-Typing - Text-1		2012-07-09 15:19:17.056000
	Edit pad (rev 425)		charles	cv410	XVal Session 6	1	XVal Session 6-Typing - Text-1		2012-07-09 15:19:17.290000
	Edit pad (rev 426)		sean	cv372	XVal Session 6	1	XVal Session 6-Typing - Text-1		2012-07-09 15:19:17.445000
	Edit pad (rev 427)		Xing	cv400	XVal Session 6	1	XVal Session 6-Typing - Text-1		2012-07-09 15:19:17.481000
	Edit pad (rev 428)		jeral	cv311	XVal Session 6	1	XVal Session 6-Typing - Text-1		2012-07-09 15:19:17.563000
	Edit pad (rev 429)		charles	cv410	XVal Session 6	1	XVal Session 6-Typing - Text-1		2012-07-09 15:19:17.791000
	Edit pad (rev 430)		sean	cv372	XVal Session 6	1	XVal Session 6-Typing - Text-1		2012-07-09 15:19:17.952000
	Edit pad (rev 431)		Xing	cv400	XVal Session 6	1	XVal Session 6-Typing - Text-1		2012-07-09 15:19:17.987000
	Edit pad (rev 432)		jeral	cv311	XVal Session 6	1	XVal Session 6-Typing - Text-1		2012-07-09 15:19:18.075000
	Edit pad (rev 433)		charles	cv410	XVal Session 6	1	XVal Session 6-Typing - Text-1		2012-07-09 15:19:18.291000
	Edit pad (rev 434)		sean	cv372	XVal Session 6	1	XVal Session 6-Typing - Text-1		2012-07-09 15:19:18.466000
	Edit pad (rev 435)		Xing	cv400	XVal Session 6	1	XVal Session 6-Typing - Text-1		2012-07-09 15:19:18.490000
	Edit pad (rev 436)		jeral	cv311	XVal Session 6	1	XVal Session 6-Typing - Text-1		2012-07-09 15:19:18.585000
	Edit pad (rev 437)		charles	cv410	XVal Session 6	1	XVal Session 6-Typing - Text-1		2012-07-09 15:19:18.792000
	Edit pad (rev 438)		sean	cv372	XVal Session 6	1	XVal Session 6-Typing - Text-1		2012-07-09 15:19:18.967000
	Edit pad (rev 439)		Xing	cv400	XVal Session 6	1	XVal Session 6-Typing - Text-1		2012-07-09 15:19:18.989000
	Edit pad (rev 440)		jeral	cv311	XVal Session 6	1	XVal Session 6-Typing - Text-1		2012-07-09 15:19:19.082000
	Edit pad (rev 441)		charles	cv410	XVal Session 6	1	XVal Session 6-Typing - Text-1		2012-07-09 15:19:19.291000
	Edit pad (rev 442)		sean	cv372	XVal Session 6	1	XVal Session 6-Typing - Text-1		2012-07-09 15:19:19.477000
	Edit pad (rev 443)		Xing	cv400	XVal Session 6	1	XVal Session 6-Typing - Text-1		2012-07-09 15:19:19.491000
	Edit pad (rev 444)		jeral	cv311	XVal Session 6	1	XVal Session 6-Typing - Text-1		2012-07-09 15:19:19.583000
	Edit pad (rev 445)		charles	cv410	XVal Session 6	1	XVal Session 6-Typing - Text-1		2012-07-09 15:19:19.795000
	Edit pad (rev 446)		sean	cv372	XVal Session 6	1	XVal Session 6-Typing - Text-1		2012-07-09 15:19:19.992000
	Edit pad (rev 447)		jeral	cv311	XVal Session 6	1	XVal Session 6-Typing - Text-1		2012-07-09 15:19:20.081000
	Edit pad (rev 448)		charles	cv410	XVal Session 6	1	XVal Session 6-Typing - Text-1		2012-07-09 15:19:20.306000
	Edit pad (rev 449)		jeral	cv311	XVal Session 6	1	XVal Session 6-Typing - Text-1		2012-07-09 15:19:20.581000
	Edit pad (rev 450)		charles	cv410	XVal Session 6	1	XVal Session 6-Typing - Text-1		2012-07-09 15:19:20.806000
	Edit pad (rev 451)		jeral	cv311	XVal Session 6	1	XVal Session 6-Typing - Text-1		2012-07-09 15:19:21.127000
	Edit pad (rev 452)		sean	cv372	XVal Session 6	1	XVal Session 6-Typing - Text-1		2012-07-09 15:19:21.170000
	Edit pad (rev 453)		Xing	cv400	XVal Session 6	1	XVal Session 6-Typing - Text-1		2012-07-09 15:19:21.206000
	Edit pad (rev 454)		charles	cv410	XVal Session 6	1	XVal Session 6-Typing - Text-1		2012-07-09 15:19:21.306000
	Edit pad (rev 455)		jeral	cv311	XVal Session 6	1	XVal Session 6-Typing - Text-1		2012-07-09 15:19:21.595000
	Edit pad (rev 456)		sean	cv372	XVal Session 6	1	XVal Session 6-Typing - Text-1		2012-07-09 15:19:21.682000
	Edit pad (rev 457)		Xing	cv400	XVal Session 6	1	XVal Session 6-Typing - Text-1		2012-07-09 15:19:21.721000
	Edit pad (rev 458)		charles	cv410	XVal Session 6	1	XVal Session 6-Typing - Text-1		2012-07-09 15:19:21.805000
	Edit pad (rev 459)		jeral	cv311	XVal Session 6	1	XVal Session 6-Typing - Text-1		2012-07-09 15:19:22.101000
	Edit pad (rev 460)		sean	cv372	XVal Session 6	1	XVal Session 6-Typing - Text-1		2012-07-09 15:19:22.181000
	Edit pad (rev 461)		Xing	cv400	XVal Session 6	1	XVal Session 6-Typing - Text-1		2012-07-09 15:19:22.247000
	Edit pad (rev 462)		charles	cv410	XVal Session 6	1	XVal Session 6-Typing - Text-1		2012-07-09 15:19:22.306000
	Edit pad (rev 463)		jeral	cv311	XVal Session 6	1	XVal Session 6-Typing - Text-1		2012-07-09 15:19:22.607000
	Edit pad (rev 464)		sean	cv372	XVal Session 6	1	XVal Session 6-Typing - Text-1		2012-07-09 15:19:22.727000
	Edit pad (rev 465)		Xing	cv400	XVal Session 6	1	XVal Session 6-Typing - Text-1		2012-07-09 15:19:22.749000
	Edit pad (rev 466)		charles	cv410	XVal Session 6	1	XVal Session 6-Typing - Text-1		2012-07-09 15:19:22.856000
	Edit pad (rev 467)		jeral	cv311	XVal Session 6	1	XVal Session 6-Typing - Text-1		2012-07-09 15:19:23.110000
	Edit pad (rev 468)		sean	cv372	XVal Session 6	1	XVal Session 6-Typing - Text-1		2012-07-09 15:19:23.226000
	Edit pad (rev 469)		Xing	cv400	XVal Session 6	1	XVal Session 6-Typing - Text-1		2012-07-09 15:19:23.259000
	Edit pad (rev 470)		charles	cv410	XVal Session 6	1	XVal Session 6-Typing - Text-1		2012-07-09 15:19:23.367000
	Edit pad (rev 471)		jeral	cv311	XVal Session 6	1	XVal Session 6-Typing - Text-1		2012-07-09 15:19:23.616000
	Edit pad (rev 472)		sean	cv372	XVal Session 6	1	XVal Session 6-Typing - Text-1		2012-07-09 15:19:23.735000
	Edit pad (rev 473)		Xing	cv400	XVal Session 6	1	XVal Session 6-Typing - Text-1		2012-07-09 15:19:23.771000
	Edit pad (rev 474)		charles	cv410	XVal Session 6	1	XVal Session 6-Typing - Text-1		2012-07-09 15:19:23.874000
	Edit pad (rev 475)		jeral	cv311	XVal Session 6	1	XVal Session 6-Typing - Text-1		2012-07-09 15:19:24.124000
	Edit pad (rev 476)		sean	cv372	XVal Session 6	1	XVal Session 6-Typing - Text-1		2012-07-09 15:19:24.241000
	Edit pad (rev 477)		Xing	cv400	XVal Session 6	1	XVal Session 6-Typing - Text-1		2012-07-09 15:19:24.273000
	Edit pad (rev 478)		charles	cv410	XVal Session 6	1	XVal Session 6-Typing - Text-1		2012-07-09 15:19:24.383000
	Edit pad (rev 479)		jeral	cv311	XVal Session 6	1	XVal Session 6-Typing - Text-1		2012-07-09 15:19:24.627000
	Edit pad (rev 480)		sean	cv372	XVal Session 6	1	XVal Session 6-Typing - Text-1		2012-07-09 15:19:24.750000
	Edit pad (rev 481)		Xing	cv400	XVal Session 6	1	XVal Session 6-Typing - Text-1		2012-07-09 15:19:24.768000
	Edit pad (rev 482)		jeral	cv311	XVal Session 6	1	XVal Session 6-Typing - Text-1		2012-07-09 15:19:25.130000
	Edit pad (rev 483)		sean	cv372	XVal Session 6	1	XVal Session 6-Typing - Text-1		2012-07-09 15:19:25.258000
	Edit pad (rev 484)		Xing	cv400	XVal Session 6	1	XVal Session 6-Typing - Text-1		2012-07-09 15:19:25.272000
	Edit pad (rev 485)		charles	cv410	XVal Session 6	1	XVal Session 6-Typing - Text-1		2012-07-09 15:19:25.428000
	Edit pad (rev 486)		jeral	cv311	XVal Session 6	1	XVal Session 6-Typing - Text-1		2012-07-09 15:19:25.629000
	Edit pad (rev 487)		Xing	cv400	XVal Session 6	1	XVal Session 6-Typing - Text-1		2012-07-09 15:19:25.771000
	Edit pad (rev 488)		sean	cv372	XVal Session 6	1	XVal Session 6-Typing - Text-1		2012-07-09 15:19:25.904000
	Edit pad (rev 489)		jeral	cv311	XVal Session 6	1	XVal Session 6-Typing - Text-1		2012-07-09 15:19:26.134000
	Edit pad (rev 490)		Xing	cv400	XVal Session 6	1	XVal Session 6-Typing - Text-1		2012-07-09 15:19:26.269000
	Edit pad (rev 491)		sean	cv372	XVal Session 6	1	XVal Session 6-Typing - Text-1		2012-07-09 15:19:26.425000
	Edit pad (rev 492)		jeral	cv311	XVal Session 6	1	XVal Session 6-Typing - Text-1		2012-07-09 15:19:26.630000
	Edit pad (rev 493)		charles	cv410	XVal Session 6	1	XVal Session 6-Typing - Text-1		2012-07-09 15:19:26.667000
	Edit pad (rev 494)		sean	cv372	XVal Session 6	1	XVal Session 6-Typing - Text-1		2012-07-09 15:19:26.916000
	Edit pad (rev 495)		Xing	cv400	XVal Session 6	1	XVal Session 6-Typing - Text-1		2012-07-09 15:19:26.928000
	Edit pad (rev 496)		jeral	cv311	XVal Session 6	1	XVal Session 6-Typing - Text-1		2012-07-09 15:19:27.147000
	Edit pad (rev 497)		charles	cv410	XVal Session 6	1	XVal Session 6-Typing - Text-1		2012-07-09 15:19:27.183000
	Edit pad (rev 498)		sean	cv372	XVal Session 6	1	XVal Session 6-Typing - Text-1		2012-07-09 15:19:27.416000
	Edit pad (rev 499)		Xing	cv400	XVal Session 6	1	XVal Session 6-Typing - Text-1		2012-07-09 15:19:27.437000
	Edit pad (rev 500)		jeral	cv311	XVal Session 6	1	XVal Session 6-Typing - Text-1		2012-07-09 15:19:27.637000
	Edit pad (rev 501)		charles	cv410	XVal Session 6	1	XVal Session 6-Typing - Text-1		2012-07-09 15:19:27.685000
	Edit pad (rev 502)		sean	cv372	XVal Session 6	1	XVal Session 6-Typing - Text-1		2012-07-09 15:19:27.915000
	Edit pad (rev 503)		Xing	cv400	XVal Session 6	1	XVal Session 6-Typing - Text-1		2012-07-09 15:19:27.949000
	Edit pad (rev 504)		jeral	cv311	XVal Session 6	1	XVal Session 6-Typing - Text-1		2012-07-09 15:19:28.131000
	Edit pad (rev 505)		charles	cv410	XVal Session 6	1	XVal Session 6-Typing - Text-1		2012-07-09 15:19:28.197000
	Edit pad (rev 506)		sean	cv372	XVal Session 6	1	XVal Session 6-Typing - Text-1		2012-07-09 15:19:28.418000
	Edit pad (rev 507)		Xing	cv400	XVal Session 6	1	XVal Session 6-Typing - Text-1		2012-07-09 15:19:28.447000
	Edit pad (rev 508)		jeral	cv311	XVal Session 6	1	XVal Session 6-Typing - Text-1		2012-07-09 15:19:28.649000
	Edit pad (rev 509)		charles	cv410	XVal Session 6	1	XVal Session 6-Typing - Text-1		2012-07-09 15:19:28.696000
	Edit pad (rev 510)		Xing	cv400	XVal Session 6	1	XVal Session 6-Typing - Text-1		2012-07-09 15:19:28.969000
	Edit pad (rev 511)		sean	cv372	XVal Session 6	1	XVal Session 6-Typing - Text-1		2012-07-09 15:19:29.087000
	Edit pad (rev 512)		jeral	cv311	XVal Session 6	1	XVal Session 6-Typing - Text-1		2012-07-09 15:19:29.156000
	Edit pad (rev 513)		charles	cv410	XVal Session 6	1	XVal Session 6-Typing - Text-1		2012-07-09 15:19:29.214000
	Edit pad (rev 514)		Xing	cv400	XVal Session 6	1	XVal Session 6-Typing - Text-1		2012-07-09 15:19:29.450000
	Edit pad (rev 515)		sean	cv372	XVal Session 6	1	XVal Session 6-Typing - Text-1		2012-07-09 15:19:29.585000
	Edit pad (rev 516)		charles	cv410	XVal Session 6	1	XVal Session 6-Typing - Text-1		2012-07-09 15:19:29.726000
	Edit pad (rev 517)		jeral	cv311	XVal Session 6	1	XVal Session 6-Typing - Text-1		2012-07-09 15:19:29.762000
	Edit pad (rev 518)		Xing	cv400	XVal Session 6	1	XVal Session 6-Typing - Text-1		2012-07-09 15:19:29.958000
	Edit pad (rev 519)		sean	cv372	XVal Session 6	1	XVal Session 6-Typing - Text-1		2012-07-09 15:19:30.090000
	Edit pad (rev 520)		jeral	cv311	XVal Session 6	1	XVal Session 6-Typing - Text-1		2012-07-09 15:19:30.142000
	Edit pad (rev 521)		charles	cv410	XVal Session 6	1	XVal Session 6-Typing - Text-1		2012-07-09 15:19:30.226000
	Edit pad (rev 522)		Xing	cv400	XVal Session 6	1	XVal Session 6-Typing - Text-1		2012-07-09 15:19:30.458000
	Edit pad (rev 523)		charles	cv410	XVal Session 6	1	XVal Session 6-Typing - Text-1		2012-07-09 15:19:30.728000
	Edit pad (rev 524)		Xing	cv400	XVal Session 6	1	XVal Session 6-Typing - Text-1		2012-07-09 15:19:30.957000
	Edit pad (rev 525)		charles	cv410	XVal Session 6	1	XVal Session 6-Typing - Text-1		2012-07-09 15:19:31.228000
	Edit pad (rev 526)		jeral	cv311	XVal Session 6	1	XVal Session 6-Typing - Text-1		2012-07-09 15:19:31.274000
	Edit pad (rev 527)		Xing	cv400	XVal Session 6	1	XVal Session 6-Typing - Text-1		2012-07-09 15:19:31.468000
	Edit pad (rev 528)		sean	cv372	XVal Session 6	1	XVal Session 6-Typing - Text-1		2012-07-09 15:19:31.482000
	Edit pad (rev 529)		charles	cv410	XVal Session 6	1	XVal Session 6-Typing - Text-1		2012-07-09 15:19:31.728000
	Edit pad (rev 530)		jeral	cv311	XVal Session 6	1	XVal Session 6-Typing - Text-1		2012-07-09 15:19:31.754000
	Edit pad (rev 531)		Xing	cv400	XVal Session 6	1	XVal Session 6-Typing - Text-1		2012-07-09 15:19:31.974000
	Edit pad (rev 532)		sean	cv372	XVal Session 6	1	XVal Session 6-Typing - Text-1		2012-07-09 15:19:31.996000
	Edit pad (rev 533)		charles	cv410	XVal Session 6	1	XVal Session 6-Typing - Text-1		2012-07-09 15:19:32.342000
	Edit pad (rev 534)		jeral	cv311	XVal Session 6	1	XVal Session 6-Typing - Text-1		2012-07-09 15:19:32.409000
	Edit pad (rev 535)		Xing	cv400	XVal Session 6	1	XVal Session 6-Typing - Text-1		2012-07-09 15:19:32.480000
	Edit pad (rev 536)		sean	cv372	XVal Session 6	1	XVal Session 6-Typing - Text-1		2012-07-09 15:19:32.508000
	Edit pad (rev 537)		charles	cv410	XVal Session 6	1	XVal Session 6-Typing - Text-1		2012-07-09 15:19:32.853000
	Edit pad (rev 538)		jeral	cv311	XVal Session 6	1	XVal Session 6-Typing - Text-1		2012-07-09 15:19:32.916000
	Edit pad (rev 539)		Xing	cv400	XVal Session 6	1	XVal Session 6-Typing - Text-1		2012-07-09 15:19:32.977000
	Edit pad (rev 540)		sean	cv372	XVal Session 6	1	XVal Session 6-Typing - Text-1		2012-07-09 15:19:33.003000
	Edit pad (rev 541)		charles	cv410	XVal Session 6	1	XVal Session 6-Typing - Text-1		2012-07-09 15:19:33.353000
	Edit pad (rev 542)		jeral	cv311	XVal Session 6	1	XVal Session 6-Typing - Text-1		2012-07-09 15:19:33.427000
	Edit pad (rev 543)		Xing	cv400	XVal Session 6	1	XVal Session 6-Typing - Text-1		2012-07-09 15:19:33.474000
	Edit pad (rev 544)		sean	cv372	XVal Session 6	1	XVal Session 6-Typing - Text-1		2012-07-09 15:19:33.503000
	Edit pad (rev 545)		charles	cv410	XVal Session 6	1	XVal Session 6-Typing - Text-1		2012-07-09 15:19:33.871000
	Edit pad (rev 546)		jeral	cv311	XVal Session 6	1	XVal Session 6-Typing - Text-1		2012-07-09 15:19:33.930000
	Edit pad (rev 547)		Xing	cv400	XVal Session 6	1	XVal Session 6-Typing - Text-1		2012-07-09 15:19:33.988000
	Edit pad (rev 548)		sean	cv372	XVal Session 6	1	XVal Session 6-Typing - Text-1		2012-07-09 15:19:34.004000
	Edit pad (rev 549)		charles	cv410	XVal Session 6	1	XVal Session 6-Typing - Text-1		2012-07-09 15:19:34.369000
	Edit pad (rev 550)		jeral	cv311	XVal Session 6	1	XVal Session 6-Typing - Text-1		2012-07-09 15:19:34.436000
	Edit pad (rev 551)		sean	cv372	XVal Session 6	1	XVal Session 6-Typing - Text-1		2012-07-09 15:19:34.507000
	Edit pad (rev 552)		charles	cv410	XVal Session 6	1	XVal Session 6-Typing - Text-1		2012-07-09 15:19:34.869000
	Edit pad (rev 553)		jeral	cv311	XVal Session 6	1	XVal Session 6-Typing - Text-1		2012-07-09 15:19:34.955000
	Edit pad (rev 554)		sean	cv372	XVal Session 6	1	XVal Session 6-Typing - Text-1		2012-07-09 15:19:35.010000
	Edit pad (rev 555)		Xing	cv400	XVal Session 6	1	XVal Session 6-Typing - Text-1		2012-07-09 15:19:35.227000
	Edit pad (rev 556)		charles	cv410	XVal Session 6	1	XVal Session 6-Typing - Text-1		2012-07-09 15:19:35.367000
	Edit pad (rev 557)		sean	cv372	XVal Session 6	1	XVal Session 6-Typing - Text-1		2012-07-09 15:19:35.511000
	Edit pad (rev 558)		Xing	cv400	XVal Session 6	1	XVal Session 6-Typing - Text-1		2012-07-09 15:19:35.726000
	Edit pad (rev 559)		charles	cv410	XVal Session 6	1	XVal Session 6-Typing - Text-1		2012-07-09 15:19:35.868000
	Edit pad (rev 560)		sean	cv372	XVal Session 6	1	XVal Session 6-Typing - Text-1		2012-07-09 15:19:36.014000
	Edit pad (rev 561)		charles	cv410	XVal Session 6	1	XVal Session 6-Typing - Text-1		2012-07-09 15:19:36.372000
	Edit pad (rev 562)		sean	cv372	XVal Session 6	1	XVal Session 6-Typing - Text-1		2012-07-09 15:19:36.530000
	Edit pad (rev 563)		charles	cv410	XVal Session 6	1	XVal Session 6-Typing - Text-1		2012-07-09 15:19:36.869000
	Edit pad (rev 564)		Xing	cv400	XVal Session 6	1	XVal Session 6-Typing - Text-1		2012-07-09 15:19:37.279000
	Edit pad (rev 565)		charles	cv410	XVal Session 6	1	XVal Session 6-Typing - Text-1		2012-07-09 15:19:37.367000
	Edit pad (rev 566)		sean	cv372	XVal Session 6	1	XVal Session 6-Typing - Text-1		2012-07-09 15:19:37.616000
	Edit pad (rev 567)		Xing	cv400	XVal Session 6	1	XVal Session 6-Typing - Text-1		2012-07-09 15:19:37.790000
	Edit pad (rev 568)		charles	cv410	XVal Session 6	1	XVal Session 6-Typing - Text-1		2012-07-09 15:19:37.868000
	Edit pad (rev 569)		sean	cv372	XVal Session 6	1	XVal Session 6-Typing - Text-1		2012-07-09 15:19:38.122000
	Edit pad (rev 570)		Xing	cv400	XVal Session 6	1	XVal Session 6-Typing - Text-1		2012-07-09 15:19:38.288000
	Edit pad (rev 571)		charles	cv410	XVal Session 6	1	XVal Session 6-Typing - Text-1		2012-07-09 15:19:38.375000
	Edit pad (rev 572)		sean	cv372	XVal Session 6	1	XVal Session 6-Typing - Text-1		2012-07-09 15:19:38.637000
	Edit pad (rev 573)		charles	cv410	XVal Session 6	1	XVal Session 6-Typing - Text-1		2012-07-09 15:19:38.884000
	Edit pad (rev 574)		sean	cv372	XVal Session 6	1	XVal Session 6-Typing - Text-1		2012-07-09 15:19:39.135000
	Edit pad (rev 575)		Xing	cv400	XVal Session 6	1	XVal Session 6-Typing - Text-1		2012-07-09 15:19:39.230000
	Edit pad (rev 576)		sean	cv372	XVal Session 6	1	XVal Session 6-Typing - Text-1		2012-07-09 15:19:39.635000
	Edit pad (rev 577)		Xing	cv400	XVal Session 6	1	XVal Session 6-Typing - Text-1		2012-07-09 15:19:39.751000
	Edit pad (rev 578)		charles	cv410	XVal Session 6	1	XVal Session 6-Typing - Text-1		2012-07-09 15:19:40.058000
	Edit pad (rev 579)		sean	cv372	XVal Session 6	1	XVal Session 6-Typing - Text-1		2012-07-09 15:19:40.135000
	Edit pad (rev 580)		Xing	cv400	XVal Session 6	1	XVal Session 6-Typing - Text-1		2012-07-09 15:19:40.258000
	Edit pad (rev 581)		charles	cv410	XVal Session 6	1	XVal Session 6-Typing - Text-1		2012-07-09 15:19:40.563000
	Edit pad (rev 582)		sean	cv372	XVal Session 6	1	XVal Session 6-Typing - Text-1		2012-07-09 15:19:40.875000
	Edit pad (rev 583)		charles	cv410	XVal Session 6	1	XVal Session 6-Typing - Text-1		2012-07-09 15:19:41.070000
	Edit pad (rev 584)		sean	cv372	XVal Session 6	1	XVal Session 6-Typing - Text-1		2012-07-09 15:19:41.386000
	Edit pad (rev 585)		charles	cv410	XVal Session 6	1	XVal Session 6-Typing - Text-1		2012-07-09 15:19:41.625000
	Edit pad (rev 586)		jeral	cv311	XVal Session 6	1	XVal Session 6-Typing - Text-1		2012-07-09 15:19:41.696000
	Edit pad (rev 587)		sean	cv372	XVal Session 6	1	XVal Session 6-Typing - Text-1		2012-07-09 15:19:41.885000
	Edit pad (rev 588)		Xing	cv400	XVal Session 6	1	XVal Session 6-Typing - Text-1		2012-07-09 15:19:41.891000
	Edit pad (rev 589)		charles	cv410	XVal Session 6	1	XVal Session 6-Typing - Text-1		2012-07-09 15:19:42.072000
	Edit pad (rev 590)		jeral	cv311	XVal Session 6	1	XVal Session 6-Typing - Text-1		2012-07-09 15:19:42.311000
	Edit pad (rev 591)		sean	cv372	XVal Session 6	1	XVal Session 6-Typing - Text-1		2012-07-09 15:19:42.388000
	Edit pad (rev 592)		charles	cv410	XVal Session 6	1	XVal Session 6-Typing - Text-1		2012-07-09 15:19:42.570000
	Edit pad (rev 593)		jeral	cv311	XVal Session 6	1	XVal Session 6-Typing - Text-1		2012-07-09 15:19:42.840000
	Edit pad (rev 594)		charles	cv410	XVal Session 6	1	XVal Session 6-Typing - Text-1		2012-07-09 15:19:43.071000
	Edit pad (rev 595)		jeral	cv311	XVal Session 6	1	XVal Session 6-Typing - Text-1		2012-07-09 15:19:43.325000
	Edit pad (rev 596)		charles	cv410	XVal Session 6	1	XVal Session 6-Typing - Text-1		2012-07-09 15:19:43.570000
	Edit pad (rev 597)		sean	cv372	XVal Session 6	1	XVal Session 6-Typing - Text-1		2012-07-09 15:19:43.970000
	Edit pad (rev 598)		charles	cv410	XVal Session 6	1	XVal Session 6-Typing - Text-1		2012-07-09 15:19:44.070000
	Edit pad (rev 599)		jeral	cv311	XVal Session 6	1	XVal Session 6-Typing - Text-1		2012-07-09 15:19:44.144000
	Edit pad (rev 600)		sean	cv372	XVal Session 6	1	XVal Session 6-Typing - Text-1		2012-07-09 15:19:44.470000
	Edit pad (rev 601)		charles	cv410	XVal Session 6	1	XVal Session 6-Typing - Text-1		2012-07-09 15:19:44.570000
	Edit pad (rev 602)		jeral	cv311	XVal Session 6	1	XVal Session 6-Typing - Text-1		2012-07-09 15:19:44.647000
	Edit pad (rev 603)		sean	cv372	XVal Session 6	1	XVal Session 6-Typing - Text-1		2012-07-09 15:19:44.976000
	Edit pad (rev 604)		charles	cv410	XVal Session 6	1	XVal Session 6-Typing - Text-1		2012-07-09 15:19:45.070000
	Edit pad (rev 605)		jeral	cv311	XVal Session 6	1	XVal Session 6-Typing - Text-1		2012-07-09 15:19:45.147000
	Edit pad (rev 606)		Xing	cv400	XVal Session 6	1	XVal Session 6-Typing - Text-1		2012-07-09 15:19:45.497000
	Edit pad (rev 607)		charles	cv410	XVal Session 6	1	XVal Session 6-Typing - Text-1		2012-07-09 15:19:45.570000
	Edit pad (rev 608)		jeral	cv311	XVal Session 6	1	XVal Session 6-Typing - Text-1		2012-07-09 15:19:45.661000
	Edit pad (rev 609)		sean	cv372	XVal Session 6	1	XVal Session 6-Typing - Text-1		2012-07-09 15:19:45.825000
	Edit pad (rev 610)		charles	cv410	XVal Session 6	1	XVal Session 6-Typing - Text-1		2012-07-09 15:19:46.072000
	Edit pad (rev 611)		jeral	cv311	XVal Session 6	1	XVal Session 6-Typing - Text-1		2012-07-09 15:19:46.147000
	Edit pad (rev 612)		sean	cv372	XVal Session 6	1	XVal Session 6-Typing - Text-1		2012-07-09 15:19:46.321000
	Edit pad (rev 613)		charles	cv410	XVal Session 6	1	XVal Session 6-Typing - Text-1		2012-07-09 15:19:46.572000
	Edit pad (rev 614)		jeral	cv311	XVal Session 6	1	XVal Session 6-Typing - Text-1		2012-07-09 15:19:46.645000
	Edit pad (rev 615)		sean	cv372	XVal Session 6	1	XVal Session 6-Typing - Text-1		2012-07-09 15:19:46.821000
	Edit pad (rev 616)		charles	cv410	XVal Session 6	1	XVal Session 6-Typing - Text-1		2012-07-09 15:19:47.072000
	Edit pad (rev 617)		jeral	cv311	XVal Session 6	1	XVal Session 6-Typing - Text-1		2012-07-09 15:19:47.158000
	Edit pad (rev 618)		Xing	cv400	XVal Session 6	1	XVal Session 6-Typing - Text-1		2012-07-09 15:19:47.169000
	Edit pad (rev 619)		sean	cv372	XVal Session 6	1	XVal Session 6-Typing - Text-1		2012-07-09 15:19:47.323000
	Edit pad (rev 620)		charles	cv410	XVal Session 6	1	XVal Session 6-Typing - Text-1		2012-07-09 15:19:47.578000
	Edit pad (rev 621)		jeral	cv311	XVal Session 6	1	XVal Session 6-Typing - Text-1		2012-07-09 15:19:47.725000
	Edit pad (rev 622)		sean	cv372	XVal Session 6	1	XVal Session 6-Typing - Text-1		2012-07-09 15:19:47.820000
	Edit pad (rev 623)		charles	cv410	XVal Session 6	1	XVal Session 6-Typing - Text-1		2012-07-09 15:19:48.078000
	Edit pad (rev 624)		jeral	cv311	XVal Session 6	1	XVal Session 6-Typing - Text-1		2012-07-09 15:19:48.162000
	Edit pad (rev 625)		Xing	cv400	XVal Session 6	1	XVal Session 6-Typing - Text-1		2012-07-09 15:19:48.265000
	Edit pad (rev 626)		sean	cv372	XVal Session 6	1	XVal Session 6-Typing - Text-1		2012-07-09 15:19:48.326000
	Edit pad (rev 627)		charles	cv410	XVal Session 6	1	XVal Session 6-Typing - Text-1		2012-07-09 15:19:48.578000
	Edit pad (rev 628)		Xing	cv400	XVal Session 6	1	XVal Session 6-Typing - Text-1		2012-07-09 15:19:48.778000
	Edit pad (rev 629)		jeral	cv311	XVal Session 6	1	XVal Session 6-Typing - Text-1		2012-07-09 15:19:48.799000
	Edit pad (rev 630)		sean	cv372	XVal Session 6	1	XVal Session 6-Typing - Text-1		2012-07-09 15:19:48.821000
	Edit pad (rev 631)		charles	cv410	XVal Session 6	1	XVal Session 6-Typing - Text-1		2012-07-09 15:19:49.087000
	Edit pad (rev 632)		Xing	cv400	XVal Session 6	1	XVal Session 6-Typing - Text-1		2012-07-09 15:19:49.293000
	Edit pad (rev 633)		jeral	cv311	XVal Session 6	1	XVal Session 6-Typing - Text-1		2012-07-09 15:19:49.297000
	Edit pad (rev 634)		sean	cv372	XVal Session 6	1	XVal Session 6-Typing - Text-1		2012-07-09 15:19:49.335000
	Edit pad (rev 635)		charles	cv410	XVal Session 6	1	XVal Session 6-Typing - Text-1		2012-07-09 15:19:49.588000
	Edit pad (rev 636)		Xing	cv400	XVal Session 6	1	XVal Session 6-Typing - Text-1		2012-07-09 15:19:49.795000
	Edit pad (rev 637)		jeral	cv311	XVal Session 6	1	XVal Session 6-Typing - Text-1		2012-07-09 15:19:49.804000
	Edit pad (rev 638)		sean	cv372	XVal Session 6	1	XVal Session 6-Typing - Text-1		2012-07-09 15:19:49.842000
	Edit pad (rev 639)		charles	cv410	XVal Session 6	1	XVal Session 6-Typing - Text-1		2012-07-09 15:19:50.088000
	Edit pad (rev 640)		jeral	cv311	XVal Session 6	1	XVal Session 6-Typing - Text-1		2012-07-09 15:19:50.317000
	Edit pad (rev 641)		sean	cv372	XVal Session 6	1	XVal Session 6-Typing - Text-1		2012-07-09 15:19:50.343000
	Edit pad (rev 642)		jeral	cv311	XVal Session 6	1	XVal Session 6-Typing - Text-1		2012-07-09 15:19:50.823000
	Edit pad (rev 643)		sean	cv372	XVal Session 6	1	XVal Session 6-Typing - Text-1		2012-07-09 15:19:50.842000
	Edit pad (rev 644)		Xing	cv400	XVal Session 6	1	XVal Session 6-Typing - Text-1		2012-07-09 15:19:50.928000
	Edit pad (rev 645)		charles	cv410	XVal Session 6	1	XVal Session 6-Typing - Text-1		2012-07-09 15:19:51.050000
	Edit pad (rev 646)		jeral	cv311	XVal Session 6	1	XVal Session 6-Typing - Text-1		2012-07-09 15:19:51.330000
	Edit pad (rev 647)		sean	cv372	XVal Session 6	1	XVal Session 6-Typing - Text-1		2012-07-09 15:19:51.338000
	Edit pad (rev 648)		Xing	cv400	XVal Session 6	1	XVal Session 6-Typing - Text-1		2012-07-09 15:19:51.440000
	Edit pad (rev 649)		charles	cv410	XVal Session 6	1	XVal Session 6-Typing - Text-1		2012-07-09 15:19:51.659000
	Edit pad (rev 650)		jeral	cv311	XVal Session 6	1	XVal Session 6-Typing - Text-1		2012-07-09 15:19:51.829000
	Edit pad (rev 651)		Xing	cv400	XVal Session 6	1	XVal Session 6-Typing - Text-1		2012-07-09 15:19:51.931000
	Edit pad (rev 652)		charles	cv410	XVal Session 6	1	XVal Session 6-Typing - Text-1		2012-07-09 15:19:52.165000
	Edit pad (rev 653)		jeral	cv311	XVal Session 6	1	XVal Session 6-Typing - Text-1		2012-07-09 15:19:52.334000
	Edit pad (rev 654)		Xing	cv400	XVal Session 6	1	XVal Session 6-Typing - Text-1		2012-07-09 15:19:52.546000
	Edit pad (rev 655)		sean	cv372	XVal Session 6	1	XVal Session 6-Typing - Text-1		2012-07-09 15:19:52.617000
	Edit pad (rev 656)		charles	cv410	XVal Session 6	1	XVal Session 6-Typing - Text-1		2012-07-09 15:19:52.674000
	Edit pad (rev 657)		jeral	cv311	XVal Session 6	1	XVal Session 6-Typing - Text-1		2012-07-09 15:19:52.832000
	Edit pad (rev 658)		Xing	cv400	XVal Session 6	1	XVal Session 6-Typing - Text-1		2012-07-09 15:19:53.067000
	Edit pad (rev 659)		sean	cv372	XVal Session 6	1	XVal Session 6-Typing - Text-1		2012-07-09 15:19:53.115000
	Edit pad (rev 660)		charles	cv410	XVal Session 6	1	XVal Session 6-Typing - Text-1		2012-07-09 15:19:53.180000
	Edit pad (rev 661)		jeral	cv311	XVal Session 6	1	XVal Session 6-Typing - Text-1		2012-07-09 15:19:53.333000
	Edit pad (rev 662)		Xing	cv400	XVal Session 6	1	XVal Session 6-Typing - Text-1		2012-07-09 15:19:53.570000
	Edit pad (rev 663)		sean	cv372	XVal Session 6	1	XVal Session 6-Typing - Text-1		2012-07-09 15:19:53.618000
	Edit pad (rev 664)		charles	cv410	XVal Session 6	1	XVal Session 6-Typing - Text-1		2012-07-09 15:19:53.680000
	Edit pad (rev 665)		jeral	cv311	XVal Session 6	1	XVal Session 6-Typing - Text-1		2012-07-09 15:19:53.849000
	Edit pad (rev 666)		Xing	cv400	XVal Session 6	1	XVal Session 6-Typing - Text-1		2012-07-09 15:19:54.072000
	Edit pad (rev 667)		charles	cv410	XVal Session 6	1	XVal Session 6-Typing - Text-1		2012-07-09 15:19:54.180000
	Edit pad (rev 668)		jeral	cv311	XVal Session 6	1	XVal Session 6-Typing - Text-1		2012-07-09 15:19:54.371000
	Edit pad (rev 669)		Xing	cv400	XVal Session 6	1	XVal Session 6-Typing - Text-1		2012-07-09 15:19:54.647000
	Edit pad (rev 670)		charles	cv410	XVal Session 6	1	XVal Session 6-Typing - Text-1		2012-07-09 15:19:54.681000
	Edit pad (rev 671)		jeral	cv311	XVal Session 6	1	XVal Session 6-Typing - Text-1		2012-07-09 15:19:54.841000
	Edit pad (rev 672)		sean	cv372	XVal Session 6	1	XVal Session 6-Typing - Text-1		2012-07-09 15:19:54.848000
	Edit pad (rev 673)		Xing	cv400	XVal Session 6	1	XVal Session 6-Typing - Text-1		2012-07-09 15:19:55.156000
	Edit pad (rev 674)		charles	cv410	XVal Session 6	1	XVal Session 6-Typing - Text-1		2012-07-09 15:19:55.180000
	Edit pad (rev 675)		jeral	cv311	XVal Session 6	1	XVal Session 6-Typing - Text-1		2012-07-09 15:19:55.348000
	Edit pad (rev 676)		Xing	cv400	XVal Session 6	1	XVal Session 6-Typing - Text-1		2012-07-09 15:19:55.667000
	Edit pad (rev 677)		charles	cv410	XVal Session 6	1	XVal Session 6-Typing - Text-1		2012-07-09 15:19:55.682000
	Edit pad (rev 678)		jeral	cv311	XVal Session 6	1	XVal Session 6-Typing - Text-1		2012-07-09 15:19:55.827000
	Edit pad (rev 679)		Xing	cv400	XVal Session 6	1	XVal Session 6-Typing - Text-1		2012-07-09 15:19:56.164000
	Edit pad (rev 680)		charles	cv410	XVal Session 6	1	XVal Session 6-Typing - Text-1		2012-07-09 15:19:56.182000
	Edit pad (rev 681)		sean	cv372	XVal Session 6	1	XVal Session 6-Typing - Text-1		2012-07-09 15:19:56.277000
	Edit pad (rev 682)		Xing	cv400	XVal Session 6	1	XVal Session 6-Typing - Text-1		2012-07-09 15:19:56.661000
	Edit pad (rev 683)		charles	cv410	XVal Session 6	1	XVal Session 6-Typing - Text-1		2012-07-09 15:19:56.683000
	Edit pad (rev 684)		jeral	cv311	XVal Session 6	1	XVal Session 6-Typing - Text-1		2012-07-09 15:19:56.778000
	Edit pad (rev 685)		sean	cv372	XVal Session 6	1	XVal Session 6-Typing - Text-1		2012-07-09 15:19:56.794000
	Edit pad (rev 686)		charles	cv410	XVal Session 6	1	XVal Session 6-Typing - Text-1		2012-07-09 15:19:57.183000
	Edit pad (rev 687)		Xing	cv400	XVal Session 6	1	XVal Session 6-Typing - Text-1		2012-07-09 15:19:57.277000
	Edit pad (rev 688)		jeral	cv311	XVal Session 6	1	XVal Session 6-Typing - Text-1		2012-07-09 15:19:57.284000
	Edit pad (rev 689)		sean	cv372	XVal Session 6	1	XVal Session 6-Typing - Text-1		2012-07-09 15:19:57.291000
	Edit pad (rev 690)		charles	cv410	XVal Session 6	1	XVal Session 6-Typing - Text-1		2012-07-09 15:19:57.683000
	Edit pad (rev 691)		Xing	cv400	XVal Session 6	1	XVal Session 6-Typing - Text-1		2012-07-09 15:19:57.786000
	Edit pad (rev 692)		jeral	cv311	XVal Session 6	1	XVal Session 6-Typing - Text-1		2012-07-09 15:19:57.790000
	Edit pad (rev 693)		sean	cv372	XVal Session 6	1	XVal Session 6-Typing - Text-1		2012-07-09 15:19:57.795000
	Edit pad (rev 694)		charles	cv410	XVal Session 6	1	XVal Session 6-Typing - Text-1		2012-07-09 15:19:58.183000
	Edit pad (rev 695)		Xing	cv400	XVal Session 6	1	XVal Session 6-Typing - Text-1		2012-07-09 15:19:58.285000
	Edit pad (rev 696)		jeral	cv311	XVal Session 6	1	XVal Session 6-Typing - Text-1		2012-07-09 15:19:58.309000
	Edit pad (rev 697)		sean	cv372	XVal Session 6	1	XVal Session 6-Typing - Text-1		2012-07-09 15:19:58.512000
	Edit pad (rev 698)		charles	cv410	XVal Session 6	1	XVal Session 6-Typing - Text-1		2012-07-09 15:19:58.685000
	Edit pad (rev 699)		Xing	cv400	XVal Session 6	1	XVal Session 6-Typing - Text-1		2012-07-09 15:19:58.785000
	Edit pad (rev 700)		jeral	cv311	XVal Session 6	1	XVal Session 6-Typing - Text-1		2012-07-09 15:19:58.797000
	Edit pad (rev 701)		sean	cv372	XVal Session 6	1	XVal Session 6-Typing - Text-1		2012-07-09 15:19:59.027000
	Edit pad (rev 702)		charles	cv410	XVal Session 6	1	XVal Session 6-Typing - Text-1		2012-07-09 15:19:59.195000
	Edit pad (rev 703)		Xing	cv400	XVal Session 6	1	XVal Session 6-Typing - Text-1		2012-07-09 15:19:59.302000
	Edit pad (rev 704)		jeral	cv311	XVal Session 6	1	XVal Session 6-Typing - Text-1		2012-07-09 15:19:59.316000
	Edit pad (rev 705)		sean	cv372	XVal Session 6	1	XVal Session 6-Typing - Text-1		2012-07-09 15:19:59.540000
	Edit pad (rev 706)		charles	cv410	XVal Session 6	1	XVal Session 6-Typing - Text-1		2012-07-09 15:19:59.703000
	Edit pad (rev 707)		Xing	cv400	XVal Session 6	1	XVal Session 6-Typing - Text-1		2012-07-09 15:19:59.790000
	Edit pad (rev 708)		jeral	cv311	XVal Session 6	1	XVal Session 6-Typing - Text-1		2012-07-09 15:19:59.801000
	Edit pad (rev 709)		charles	cv410	XVal Session 6	1	XVal Session 6-Typing - Text-1		2012-07-09 15:20:00.212000
	Edit pad (rev 710)		Xing	cv400	XVal Session 6	1	XVal Session 6-Typing - Text-1		2012-07-09 15:20:00.303000
	Edit pad (rev 711)		jeral	cv311	XVal Session 6	1	XVal Session 6-Typing - Text-1		2012-07-09 15:20:00.366000
	Edit pad (rev 712)		sean	cv372	XVal Session 6	1	XVal Session 6-Typing - Text-1		2012-07-09 15:20:00.431000
	Edit pad (rev 713)		charles	cv410	XVal Session 6	1	XVal Session 6-Typing - Text-1		2012-07-09 15:20:00.713000
	Edit pad (rev 714)		jeral	cv311	XVal Session 6	1	XVal Session 6-Typing - Text-1		2012-07-09 15:20:00.818000
	Edit pad (rev 715)		Xing	cv400	XVal Session 6	1	XVal Session 6-Typing - Text-1		2012-07-09 15:20:00.850000
	Edit pad (rev 716)		sean	cv372	XVal Session 6	1	XVal Session 6-Typing - Text-1		2012-07-09 15:20:00.930000
	Edit pad (rev 717)		charles	cv410	XVal Session 6	1	XVal Session 6-Typing - Text-1		2012-07-09 15:20:01.216000
	Edit pad (rev 718)		jeral	cv311	XVal Session 6	1	XVal Session 6-Typing - Text-1		2012-07-09 15:20:01.318000
	Edit pad (rev 719)		Xing	cv400	XVal Session 6	1	XVal Session 6-Typing - Text-1		2012-07-09 15:20:01.348000
	Edit pad (rev 720)		sean	cv372	XVal Session 6	1	XVal Session 6-Typing - Text-1		2012-07-09 15:20:01.430000
	Edit pad (rev 721)		charles	cv410	XVal Session 6	1	XVal Session 6-Typing - Text-1		2012-07-09 15:20:01.728000
	Edit pad (rev 722)		jeral	cv311	XVal Session 6	1	XVal Session 6-Typing - Text-1		2012-07-09 15:20:01.820000
	Edit pad (rev 723)		Xing	cv400	XVal Session 6	1	XVal Session 6-Typing - Text-1		2012-07-09 15:20:01.858000
	Edit pad (rev 724)		sean	cv372	XVal Session 6	1	XVal Session 6-Typing - Text-1		2012-07-09 15:20:01.934000
	Edit pad (rev 725)		charles	cv410	XVal Session 6	1	XVal Session 6-Typing - Text-1		2012-07-09 15:20:02.227000
	Edit pad (rev 726)		jeral	cv311	XVal Session 6	1	XVal Session 6-Typing - Text-1		2012-07-09 15:20:02.314000
	Edit pad (rev 727)		Xing	cv400	XVal Session 6	1	XVal Session 6-Typing - Text-1		2012-07-09 15:20:02.363000
	Edit pad (rev 728)		sean	cv372	XVal Session 6	1	XVal Session 6-Typing - Text-1		2012-07-09 15:20:02.431000
	Edit pad (rev 729)		charles	cv410	XVal Session 6	1	XVal Session 6-Typing - Text-1		2012-07-09 15:20:02.728000
	Edit pad (rev 730)		jeral	cv311	XVal Session 6	1	XVal Session 6-Typing - Text-1		2012-07-09 15:20:02.811000
	Edit pad (rev 731)		Xing	cv400	XVal Session 6	1	XVal Session 6-Typing - Text-1		2012-07-09 15:20:02.875000
	Edit pad (rev 732)		sean	cv372	XVal Session 6	1	XVal Session 6-Typing - Text-1		2012-07-09 15:20:02.930000
	Edit pad (rev 733)		charles	cv410	XVal Session 6	1	XVal Session 6-Typing - Text-1		2012-07-09 15:20:03.228000
	Edit pad (rev 734)		jeral	cv311	XVal Session 6	1	XVal Session 6-Typing - Text-1		2012-07-09 15:20:03.351000
	Edit pad (rev 735)		Xing	cv400	XVal Session 6	1	XVal Session 6-Typing - Text-1		2012-07-09 15:20:03.382000
	Edit pad (rev 736)		sean	cv372	XVal Session 6	1	XVal Session 6-Typing - Text-1		2012-07-09 15:20:03.526000
	Edit pad (rev 737)		charles	cv410	XVal Session 6	1	XVal Session 6-Typing - Text-1		2012-07-09 15:20:03.727000
	Edit pad (rev 738)		jeral	cv311	XVal Session 6	1	XVal Session 6-Typing - Text-1		2012-07-09 15:20:03.854000
	Edit pad (rev 739)		sean	cv372	XVal Session 6	1	XVal Session 6-Typing - Text-1		2012-07-09 15:20:03.932000
	Edit pad (rev 740)		charles	cv410	XVal Session 6	1	XVal Session 6-Typing - Text-1		2012-07-09 15:20:04.247000
	Edit pad (rev 741)		jeral	cv311	XVal Session 6	1	XVal Session 6-Typing - Text-1		2012-07-09 15:20:04.369000
	Edit pad (rev 742)		charles	cv410	XVal Session 6	1	XVal Session 6-Typing - Text-1		2012-07-09 15:20:04.740000
	Edit pad (rev 743)		Xing	cv400	XVal Session 6	1	XVal Session 6-Typing - Text-1		2012-07-09 15:20:04.755000
	Edit pad (rev 744)		jeral	cv311	XVal Session 6	1	XVal Session 6-Typing - Text-1		2012-07-09 15:20:04.846000
	Edit pad (rev 745)		charles	cv410	XVal Session 6	1	XVal Session 6-Typing - Text-1		2012-07-09 15:20:05.241000
	Edit pad (rev 746)		sean	cv372	XVal Session 6	1	XVal Session 6-Typing - Text-1		2012-07-09 15:20:05.251000
	Edit pad (rev 747)		Xing	cv400	XVal Session 6	1	XVal Session 6-Typing - Text-1		2012-07-09 15:20:05.256000
	Edit pad (rev 748)		jeral	cv311	XVal Session 6	1	XVal Session 6-Typing - Text-1		2012-07-09 15:20:05.350000
	Edit pad (rev 749)		charles	cv410	XVal Session 6	1	XVal Session 6-Typing - Text-1		2012-07-09 15:20:05.745000
	Edit pad (rev 750)		jeral	cv311	XVal Session 6	1	XVal Session 6-Typing - Text-1		2012-07-09 15:20:05.832000
	Edit pad (rev 751)		sean	cv372	XVal Session 6	1	XVal Session 6-Typing - Text-1		2012-07-09 15:20:05.878000
	Edit pad (rev 752)		charles	cv410	XVal Session 6	1	XVal Session 6-Typing - Text-1		2012-07-09 15:20:06.243000
	Edit pad (rev 753)		jeral	cv311	XVal Session 6	1	XVal Session 6-Typing - Text-1		2012-07-09 15:20:06.334000
	Edit pad (rev 754)		sean	cv372	XVal Session 6	1	XVal Session 6-Typing - Text-1		2012-07-09 15:20:06.369000
	Edit pad (rev 755)		charles	cv410	XVal Session 6	1	XVal Session 6-Typing - Text-1		2012-07-09 15:20:06.746000
	Edit pad (rev 756)		jeral	cv311	XVal Session 6	1	XVal Session 6-Typing - Text-1		2012-07-09 15:20:06.834000
	Edit pad (rev 757)		sean	cv372	XVal Session 6	1	XVal Session 6-Typing - Text-1		2012-07-09 15:20:06.876000
	Edit pad (rev 758)		charles	cv410	XVal Session 6	1	XVal Session 6-Typing - Text-1		2012-07-09 15:20:07.244000
	Edit pad (rev 759)		jeral	cv311	XVal Session 6	1	XVal Session 6-Typing - Text-1		2012-07-09 15:20:07.332000
	Edit pad (rev 760)		Xing	cv400	XVal Session 6	1	XVal Session 6-Typing - Text-1		2012-07-09 15:20:07.497000
	Edit pad (rev 761)		charles	cv410	XVal Session 6	1	XVal Session 6-Typing - Text-1		2012-07-09 15:20:07.744000
	Edit pad (rev 762)		jeral	cv311	XVal Session 6	1	XVal Session 6-Typing - Text-1		2012-07-09 15:20:07.833000
	Edit pad (rev 763)		sean	cv372	XVal Session 6	1	XVal Session 6-Typing - Text-1		2012-07-09 15:20:07.867000
	Edit pad (rev 764)		charles	cv410	XVal Session 6	1	XVal Session 6-Typing - Text-1		2012-07-09 15:20:08.244000
	Edit pad (rev 765)		Xing	cv400	XVal Session 6	1	XVal Session 6-Typing - Text-1		2012-07-09 15:20:08.333000
	Edit pad (rev 766)		jeral	cv311	XVal Session 6	1	XVal Session 6-Typing - Text-1		2012-07-09 15:20:08.335000
	Edit pad (rev 767)		sean	cv372	XVal Session 6	1	XVal Session 6-Typing - Text-1		2012-07-09 15:20:08.386000
	Edit pad (rev 768)		charles	cv410	XVal Session 6	1	XVal Session 6-Typing - Text-1		2012-07-09 15:20:08.746000
	Edit pad (rev 769)		Xing	cv400	XVal Session 6	1	XVal Session 6-Typing - Text-1		2012-07-09 15:20:08.832000
	Edit pad (rev 770)		jeral	cv311	XVal Session 6	1	XVal Session 6-Typing - Text-1		2012-07-09 15:20:08.847000
	Edit pad (rev 771)		sean	cv372	XVal Session 6	1	XVal Session 6-Typing - Text-1		2012-07-09 15:20:08.883000
	Edit pad (rev 772)		charles	cv410	XVal Session 6	1	XVal Session 6-Typing - Text-1		2012-07-09 15:20:09.245000
	Edit pad (rev 773)		jeral	cv311	XVal Session 6	1	XVal Session 6-Typing - Text-1		2012-07-09 15:20:09.357000
	Edit pad (rev 774)		sean	cv372	XVal Session 6	1	XVal Session 6-Typing - Text-1		2012-07-09 15:20:09.390000
	Edit pad (rev 775)		jeral	cv311	XVal Session 6	1	XVal Session 6-Typing - Text-1		2012-07-09 15:20:09.882000
	Edit pad (rev 776)		Xing	cv400	XVal Session 6	1	XVal Session 6-Typing - Text-1		2012-07-09 15:20:10.205000
	Edit pad (rev 777)		jeral	cv311	XVal Session 6	1	XVal Session 6-Typing - Text-1		2012-07-09 15:20:10.362000
	Edit pad (rev 778)		sean	cv372	XVal Session 6	1	XVal Session 6-Typing - Text-1		2012-07-09 15:20:10.580000
	Edit pad (rev 779)		Xing	cv400	XVal Session 6	1	XVal Session 6-Typing - Text-1		2012-07-09 15:20:10.709000
	Edit pad (rev 780)		jeral	cv311	XVal Session 6	1	XVal Session 6-Typing - Text-1		2012-07-09 15:20:10.860000
	Edit pad (rev 781)		sean	cv372	XVal Session 6	1	XVal Session 6-Typing - Text-1		2012-07-09 15:20:11.088000
	Edit pad (rev 782)		Xing	cv400	XVal Session 6	1	XVal Session 6-Typing - Text-1		2012-07-09 15:20:11.213000
	Edit pad (rev 783)		Xing	cv400	XVal Session 6	1	XVal Session 6-Typing - Text-1		2012-07-09 15:20:11.727000
	Edit pad (rev 784)		sean	cv372	XVal Session 6	1	XVal Session 6-Typing - Text-1		2012-07-09 15:20:12.077000
	Edit pad (rev 785)		Xing	cv400	XVal Session 6	1	XVal Session 6-Typing - Text-1		2012-07-09 15:20:12.223000
	Edit pad (rev 786)		sean	cv372	XVal Session 6	1	XVal Session 6-Typing - Text-1		2012-07-09 15:20:12.574000
	Edit pad (rev 787)		jeral	cv311	XVal Session 6	1	XVal Session 6-Typing - Text-1		2012-07-09 15:20:12.618000
	Edit pad (rev 788)		Xing	cv400	XVal Session 6	1	XVal Session 6-Typing - Text-1		2012-07-09 15:20:12.722000
	Edit pad (rev 789)		sean	cv372	XVal Session 6	1	XVal Session 6-Typing - Text-1		2012-07-09 15:20:13.087000
	Edit pad (rev 790)		jeral	cv311	XVal Session 6	1	XVal Session 6-Typing - Text-1		2012-07-09 15:20:13.137000
	Edit pad (rev 791)		Xing	cv400	XVal Session 6	1	XVal Session 6-Typing - Text-1		2012-07-09 15:20:13.223000
	Edit pad (rev 792)		jeral	cv311	XVal Session 6	1	XVal Session 6-Typing - Text-1		2012-07-09 15:20:13.621000
	Edit pad (rev 793)		sean	cv372	XVal Session 6	1	XVal Session 6-Typing - Text-1		2012-07-09 15:20:13.634000
	Edit pad (rev 794)		Xing	cv400	XVal Session 6	1	XVal Session 6-Typing - Text-1		2012-07-09 15:20:13.722000
	Edit pad (rev 795)		jeral	cv311	XVal Session 6	1	XVal Session 6-Typing - Text-1		2012-07-09 15:20:14.166000
	Edit pad (rev 796)		jeral	cv311	XVal Session 6	1	XVal Session 6-Typing - Text-1		2012-07-09 15:20:14.631000
	Edit pad (rev 797)		sean	cv372	XVal Session 6	1	XVal Session 6-Typing - Text-1		2012-07-09 15:20:14.693000
	Edit pad (rev 798)		Xing	cv400	XVal Session 6	1	XVal Session 6-Typing - Text-1		2012-07-09 15:20:16.053000
	Edit pad (rev 799)		charles	cv410	XVal Session 6	1	XVal Session 6-Typing - Text-1		2012-07-09 15:20:16.174000
	Edit pad (rev 800)		jeral	cv311	XVal Session 6	1	XVal Session 6-Typing - Text-1		2012-07-09 15:20:16.544000
	Edit pad (rev 801)		Xing	cv400	XVal Session 6	1	XVal Session 6-Typing - Text-1		2012-07-09 15:20:16.917000
	Edit pad (rev 802)		jeral	cv311	XVal Session 6	1	XVal Session 6-Typing - Text-1		2012-07-09 15:20:17.032000
	Edit pad (rev 803)		jeral	cv311	XVal Session 6	1	XVal Session 6-Typing - Text-1		2012-07-09 15:20:17.537000
	Edit pad (rev 804)		charles	cv410	XVal Session 6	1	XVal Session 6-Typing - Text-1		2012-07-09 15:20:17.838000
	Edit pad (rev 805)		jeral	cv311	XVal Session 6	1	XVal Session 6-Typing - Text-1		2012-07-09 15:20:18.038000
	Edit pad (rev 806)		sean	cv372	XVal Session 6	1	XVal Session 6-Typing - Text-1		2012-07-09 15:20:18.269000
	Edit pad (rev 807)		jeral	cv311	XVal Session 6	1	XVal Session 6-Typing - Text-1		2012-07-09 15:20:18.534000
	Edit pad (rev 808)		charles	cv410	XVal Session 6	1	XVal Session 6-Typing - Text-1		2012-07-09 15:20:18.591000
	Edit pad (rev 809)		sean	cv372	XVal Session 6	1	XVal Session 6-Typing - Text-1		2012-07-09 15:20:18.961000
	Edit pad (rev 810)		jeral	cv311	XVal Session 6	1	XVal Session 6-Typing - Text-1		2012-07-09 15:20:19.058000
	Edit pad (rev 811)		Xing	cv400	XVal Session 6	1	XVal Session 6-Typing - Text-1		2012-07-09 15:20:19.362000
	Edit pad (rev 812)		sean	cv372	XVal Session 6	1	XVal Session 6-Typing - Text-1		2012-07-09 15:20:19.457000
	Edit pad (rev 813)		jeral	cv311	XVal Session 6	1	XVal Session 6-Typing - Text-1		2012-07-09 15:20:19.530000
	Edit pad (rev 814)		Xing	cv400	XVal Session 6	1	XVal Session 6-Typing - Text-1		2012-07-09 15:20:19.871000
	Edit pad (rev 815)		charles	cv410	XVal Session 6	1	XVal Session 6-Typing - Text-1		2012-07-09 15:20:19.948000
	Edit pad (rev 816)		sean	cv372	XVal Session 6	1	XVal Session 6-Typing - Text-1		2012-07-09 15:20:19.977000
	Edit pad (rev 817)		jeral	cv311	XVal Session 6	1	XVal Session 6-Typing - Text-1		2012-07-09 15:20:20.035000
	Edit pad (rev 818)		Xing	cv400	XVal Session 6	1	XVal Session 6-Typing - Text-1		2012-07-09 15:20:20.385000
	Edit pad (rev 819)		charles	cv410	XVal Session 6	1	XVal Session 6-Typing - Text-1		2012-07-09 15:20:20.453000
	Edit pad (rev 820)		sean	cv372	XVal Session 6	1	XVal Session 6-Typing - Text-1		2012-07-09 15:20:20.488000
	Edit pad (rev 821)		jeral	cv311	XVal Session 6	1	XVal Session 6-Typing - Text-1		2012-07-09 15:20:20.547000
	Edit pad (rev 822)		Xing	cv400	XVal Session 6	1	XVal Session 6-Typing - Text-1		2012-07-09 15:20:20.880000
	Edit pad (rev 823)		sean	cv372	XVal Session 6	1	XVal Session 6-Typing - Text-1		2012-07-09 15:20:21.257000
	Edit pad (rev 824)		jeral	cv311	XVal Session 6	1	XVal Session 6-Typing - Text-1		2012-07-09 15:20:21.286000
	Edit pad (rev 825)		Xing	cv400	XVal Session 6	1	XVal Session 6-Typing - Text-1		2012-07-09 15:20:21.683000
	Edit pad (rev 826)		sean	cv372	XVal Session 6	1	XVal Session 6-Typing - Text-1		2012-07-09 15:20:21.750000
	Edit pad (rev 827)		jeral	cv311	XVal Session 6	1	XVal Session 6-Typing - Text-1		2012-07-09 15:20:21.766000
	Edit pad (rev 828)		charles	cv410	XVal Session 6	1	XVal Session 6-Typing - Text-1		2012-07-09 15:20:21.770000
	Edit pad (rev 829)		Xing	cv400	XVal Session 6	1	XVal Session 6-Typing - Text-1		2012-07-09 15:20:22.197000
	Edit pad (rev 830)		sean	cv372	XVal Session 6	1	XVal Session 6-Typing - Text-1		2012-07-09 15:20:22.260000
	Edit pad (rev 831)		charles	cv410	XVal Session 6	1	XVal Session 6-Typing - Text-1		2012-07-09 15:20:22.273000
	Edit pad (rev 832)		jeral	cv311	XVal Session 6	1	XVal Session 6-Typing - Text-1		2012-07-09 15:20:22.292000
	Edit pad (rev 833)		Xing	cv400	XVal Session 6	1	XVal Session 6-Typing - Text-1		2012-07-09 15:20:22.694000
	Edit pad (rev 834)		jeral	cv311	XVal Session 6	1	XVal Session 6-Typing - Text-1		2012-07-09 15:20:22.771000
	Edit pad (rev 835)		charles	cv410	XVal Session 6	1	XVal Session 6-Typing - Text-1		2012-07-09 15:20:22.781000
	Edit pad (rev 836)		Xing	cv400	XVal Session 6	1	XVal Session 6-Typing - Text-1		2012-07-09 15:20:23.194000
	Edit pad (rev 837)		sean	cv372	XVal Session 6	1	XVal Session 6-Typing - Text-1		2012-07-09 15:20:23.219000
	Edit pad (rev 838)		jeral	cv311	XVal Session 6	1	XVal Session 6-Typing - Text-1		2012-07-09 15:20:23.274000
	Edit pad (rev 839)		charles	cv410	XVal Session 6	1	XVal Session 6-Typing - Text-1		2012-07-09 15:20:23.283000
	Edit pad (rev 840)		Xing	cv400	XVal Session 6	1	XVal Session 6-Typing - Text-1		2012-07-09 15:20:23.699000
	Edit pad (rev 841)		jeral	cv311	XVal Session 6	1	XVal Session 6-Typing - Text-1		2012-07-09 15:20:23.792000
	Edit pad (rev 842)		charles	cv410	XVal Session 6	1	XVal Session 6-Typing - Text-1		2012-07-09 15:20:23.801000
	Edit pad (rev 843)		Xing	cv400	XVal Session 6	1	XVal Session 6-Typing - Text-1		2012-07-09 15:20:24.209000
	Edit pad (rev 844)		charles	cv410	XVal Session 6	1	XVal Session 6-Typing - Text-1		2012-07-09 15:20:24.305000
	Edit pad (rev 845)		sean	cv372	XVal Session 6	1	XVal Session 6-Typing - Text-1		2012-07-09 15:20:24.465000
	Edit pad (rev 846)		Xing	cv400	XVal Session 6	1	XVal Session 6-Typing - Text-1		2012-07-09 15:20:24.715000
	Edit pad (rev 847)		charles	cv410	XVal Session 6	1	XVal Session 6-Typing - Text-1		2012-07-09 15:20:24.806000
	Edit pad (rev 848)		Xing	cv400	XVal Session 6	1	XVal Session 6-Typing - Text-1		2012-07-09 15:20:25.227000
	Edit pad (rev 849)		sean	cv372	XVal Session 6	1	XVal Session 6-Typing - Text-1		2012-07-09 15:20:25.293000
	Edit pad (rev 850)		charles	cv410	XVal Session 6	1	XVal Session 6-Typing - Text-1		2012-07-09 15:20:25.306000
	Edit pad (rev 851)		jeral	cv311	XVal Session 6	1	XVal Session 6-Typing - Text-1		2012-07-09 15:20:25.487000
	Edit pad (rev 852)		Xing	cv400	XVal Session 6	1	XVal Session 6-Typing - Text-1		2012-07-09 15:20:25.724000
	Edit pad (rev 853)		charles	cv410	XVal Session 6	1	XVal Session 6-Typing - Text-1		2012-07-09 15:20:25.813000
	Edit pad (rev 854)		sean	cv372	XVal Session 6	1	XVal Session 6-Typing - Text-1		2012-07-09 15:20:25.815000
	Edit pad (rev 855)		sean	cv372	XVal Session 6	1	XVal Session 6-Typing - Text-1		2012-07-09 15:20:26.321000
	Edit pad (rev 856)		charles	cv410	XVal Session 6	1	XVal Session 6-Typing - Text-1		2012-07-09 15:20:26.396000
	Edit pad (rev 857)		sean	cv372	XVal Session 6	1	XVal Session 6-Typing - Text-1		2012-07-09 15:20:26.821000
	Edit pad (rev 858)		charles	cv410	XVal Session 6	1	XVal Session 6-Typing - Text-1		2012-07-09 15:20:26.900000
	Edit pad (rev 859)		sean	cv372	XVal Session 6	1	XVal Session 6-Typing - Text-1		2012-07-09 15:20:27.321000
	Edit pad (rev 860)		charles	cv410	XVal Session 6	1	XVal Session 6-Typing - Text-1		2012-07-09 15:20:27.398000
	Edit pad (rev 861)		sean	cv372	XVal Session 6	1	XVal Session 6-Typing - Text-1		2012-07-09 15:20:27.824000
	Edit pad (rev 862)		charles	cv410	XVal Session 6	1	XVal Session 6-Typing - Text-1		2012-07-09 15:20:27.906000
	Edit pad (rev 863)		jeral	cv311	XVal Session 6	1	XVal Session 6-Typing - Text-1		2012-07-09 15:20:28.134000
	Edit pad (rev 864)		Xing	cv400	XVal Session 6	1	XVal Session 6-Typing - Text-1		2012-07-09 15:20:28.360000
	Edit pad (rev 865)		charles	cv410	XVal Session 6	1	XVal Session 6-Typing - Text-1		2012-07-09 15:20:28.414000
	Edit pad (rev 866)		sean	cv372	XVal Session 6	1	XVal Session 6-Typing - Text-1		2012-07-09 15:20:28.625000
	Edit pad (rev 867)		charles	cv410	XVal Session 6	1	XVal Session 6-Typing - Text-1		2012-07-09 15:20:28.915000
	Edit pad (rev 868)		sean	cv372	XVal Session 6	1	XVal Session 6-Typing - Text-1		2012-07-09 15:20:29.134000
	Edit pad (rev 869)		Xing	cv400	XVal Session 6	1	XVal Session 6-Typing - Text-1		2012-07-09 15:20:29.270000
	Edit pad (rev 870)		charles	cv410	XVal Session 6	1	XVal Session 6-Typing - Text-1		2012-07-09 15:20:29.415000
	Edit pad (rev 871)		sean	cv372	XVal Session 6	1	XVal Session 6-Typing - Text-1		2012-07-09 15:20:29.636000
	Edit pad (rev 872)		Xing	cv400	XVal Session 6	1	XVal Session 6-Typing - Text-1		2012-07-09 15:20:29.771000
	Edit pad (rev 873)		charles	cv410	XVal Session 6	1	XVal Session 6-Typing - Text-1		2012-07-09 15:20:29.914000
	Edit pad (rev 874)		Xing	cv400	XVal Session 6	1	XVal Session 6-Typing - Text-1		2012-07-09 15:20:30.276000
	Edit pad (rev 875)		charles	cv410	XVal Session 6	1	XVal Session 6-Typing - Text-1		2012-07-09 15:20:30.417000
	Edit pad (rev 876)		sean	cv372	XVal Session 6	1	XVal Session 6-Typing - Text-1		2012-07-09 15:20:30.628000
	Edit pad (rev 877)		Xing	cv400	XVal Session 6	1	XVal Session 6-Typing - Text-1		2012-07-09 15:20:30.770000
	Edit pad (rev 878)		charles	cv410	XVal Session 6	1	XVal Session 6-Typing - Text-1		2012-07-09 15:20:30.916000
	Edit pad (rev 879)		sean	cv372	XVal Session 6	1	XVal Session 6-Typing - Text-1		2012-07-09 15:20:31.118000
	Edit pad (rev 880)		Xing	cv400	XVal Session 6	1	XVal Session 6-Typing - Text-1		2012-07-09 15:20:31.269000
	Edit pad (rev 881)		charles	cv410	XVal Session 6	1	XVal Session 6-Typing - Text-1		2012-07-09 15:20:31.432000
	Edit pad (rev 882)		jeral	cv311	XVal Session 6	1	XVal Session 6-Typing - Text-1		2012-07-09 15:20:31.551000
	Edit pad (rev 883)		sean	cv372	XVal Session 6	1	XVal Session 6-Typing - Text-1		2012-07-09 15:20:31.616000
	Edit pad (rev 884)		Xing	cv400	XVal Session 6	1	XVal Session 6-Typing - Text-1		2012-07-09 15:20:31.779000
	Edit pad (rev 885)		charles	cv410	XVal Session 6	1	XVal Session 6-Typing - Text-1		2012-07-09 15:20:31.931000
	Edit pad (rev 886)		jeral	cv311	XVal Session 6	1	XVal Session 6-Typing - Text-1		2012-07-09 15:20:32.048000
	Edit pad (rev 887)		sean	cv372	XVal Session 6	1	XVal Session 6-Typing - Text-1		2012-07-09 15:20:32.119000
	Edit pad (rev 888)		Xing	cv400	XVal Session 6	1	XVal Session 6-Typing - Text-1		2012-07-09 15:20:32.270000
	Edit pad (rev 889)		charles	cv410	XVal Session 6	1	XVal Session 6-Typing - Text-1		2012-07-09 15:20:32.432000
	Edit pad (rev 890)		jeral	cv311	XVal Session 6	1	XVal Session 6-Typing - Text-1		2012-07-09 15:20:32.545000
	Edit pad (rev 891)		sean	cv372	XVal Session 6	1	XVal Session 6-Typing - Text-1		2012-07-09 15:20:32.617000
	Edit pad (rev 892)		Xing	cv400	XVal Session 6	1	XVal Session 6-Typing - Text-1		2012-07-09 15:20:32.771000
	Edit pad (rev 893)		charles	cv410	XVal Session 6	1	XVal Session 6-Typing - Text-1		2012-07-09 15:20:32.954000
	Edit pad (rev 894)		jeral	cv311	XVal Session 6	1	XVal Session 6-Typing - Text-1		2012-07-09 15:20:33.051000
	Edit pad (rev 895)		sean	cv372	XVal Session 6	1	XVal Session 6-Typing - Text-1		2012-07-09 15:20:33.122000
	Edit pad (rev 896)		Xing	cv400	XVal Session 6	1	XVal Session 6-Typing - Text-1		2012-07-09 15:20:33.269000
	Edit pad (rev 897)		charles	cv410	XVal Session 6	1	XVal Session 6-Typing - Text-1		2012-07-09 15:20:33.446000
	Edit pad (rev 898)		jeral	cv311	XVal Session 6	1	XVal Session 6-Typing - Text-1		2012-07-09 15:20:33.557000
	Edit pad (rev 899)		sean	cv372	XVal Session 6	1	XVal Session 6-Typing - Text-1		2012-07-09 15:20:33.625000
	Edit pad (rev 900)		Xing	cv400	XVal Session 6	1	XVal Session 6-Typing - Text-1		2012-07-09 15:20:33.774000
	Edit pad (rev 901)		charles	cv410	XVal Session 6	1	XVal Session 6-Typing - Text-1		2012-07-09 15:20:33.946000
	Edit pad (rev 902)		jeral	cv311	XVal Session 6	1	XVal Session 6-Typing - Text-1		2012-07-09 15:20:34.050000
	Edit pad (rev 903)		sean	cv372	XVal Session 6	1	XVal Session 6-Typing - Text-1		2012-07-09 15:20:34.132000
	Edit pad (rev 904)		Xing	cv400	XVal Session 6	1	XVal Session 6-Typing - Text-1		2012-07-09 15:20:34.289000
	Edit pad (rev 905)		jeral	cv311	XVal Session 6	1	XVal Session 6-Typing - Text-1		2012-07-09 15:20:34.562000
	Edit pad (rev 906)		Xing	cv400	XVal Session 6	1	XVal Session 6-Typing - Text-1		2012-07-09 15:20:34.786000
	Edit pad (rev 907)		sean	cv372	XVal Session 6	1	XVal Session 6-Typing - Text-1		2012-07-09 15:20:34.874000
	Edit pad (rev 908)		charles	cv410	XVal Session 6	1	XVal Session 6-Typing - Text-1		2012-07-09 15:20:35.005000
	Edit pad (rev 909)		jeral	cv311	XVal Session 6	1	XVal Session 6-Typing - Text-1		2012-07-09 15:20:35.085000
	Edit pad (rev 910)		Xing	cv400	XVal Session 6	1	XVal Session 6-Typing - Text-1		2012-07-09 15:20:35.285000
	Edit pad (rev 911)		sean	cv372	XVal Session 6	1	XVal Session 6-Typing - Text-1		2012-07-09 15:20:35.353000
	Edit pad (rev 912)		charles	cv410	XVal Session 6	1	XVal Session 6-Typing - Text-1		2012-07-09 15:20:35.509000
	Edit pad (rev 913)		jeral	cv311	XVal Session 6	1	XVal Session 6-Typing - Text-1		2012-07-09 15:20:35.579000
	Edit pad (rev 914)		Xing	cv400	XVal Session 6	1	XVal Session 6-Typing - Text-1		2012-07-09 15:20:35.786000
	Edit pad (rev 915)		charles	cv410	XVal Session 6	1	XVal Session 6-Typing - Text-1		2012-07-09 15:20:36.009000
	Edit pad (rev 916)		Xing	cv400	XVal Session 6	1	XVal Session 6-Typing - Text-1		2012-07-09 15:20:36.286000
	Edit pad (rev 917)		sean	cv372	XVal Session 6	1	XVal Session 6-Typing - Text-1		2012-07-09 15:20:36.339000
	Edit pad (rev 918)		jeral	cv311	XVal Session 6	1	XVal Session 6-Typing - Text-1		2012-07-09 15:20:36.569000
	Edit pad (rev 919)		charles	cv410	XVal Session 6	1	XVal Session 6-Typing - Text-1		2012-07-09 15:20:36.579000
	Edit pad (rev 920)		Xing	cv400	XVal Session 6	1	XVal Session 6-Typing - Text-1		2012-07-09 15:20:36.796000
	Edit pad (rev 921)		sean	cv372	XVal Session 6	1	XVal Session 6-Typing - Text-1		2012-07-09 15:20:36.843000
	Edit pad (rev 922)		jeral	cv311	XVal Session 6	1	XVal Session 6-Typing - Text-1		2012-07-09 15:20:37.013000
	Edit pad (rev 923)		charles	cv410	XVal Session 6	1	XVal Session 6-Typing - Text-1		2012-07-09 15:20:37.085000
	Edit pad (rev 924)		Xing	cv400	XVal Session 6	1	XVal Session 6-Typing - Text-1		2012-07-09 15:20:37.287000
	Edit pad (rev 925)		sean	cv372	XVal Session 6	1	XVal Session 6-Typing - Text-1		2012-07-09 15:20:37.353000
	Edit pad (rev 926)		charles	cv410	XVal Session 6	1	XVal Session 6-Typing - Text-1		2012-07-09 15:20:37.588000
	Edit pad (rev 927)		jeral	cv311	XVal Session 6	1	XVal Session 6-Typing - Text-1		2012-07-09 15:20:37.679000
	Edit pad (rev 928)		Xing	cv400	XVal Session 6	1	XVal Session 6-Typing - Text-1		2012-07-09 15:20:37.788000
	Edit pad (rev 929)		charles	cv410	XVal Session 6	1	XVal Session 6-Typing - Text-1		2012-07-09 15:20:38.088000
	Edit pad (rev 930)		jeral	cv311	XVal Session 6	1	XVal Session 6-Typing - Text-1		2012-07-09 15:20:38.187000
	Edit pad (rev 931)		Xing	cv400	XVal Session 6	1	XVal Session 6-Typing - Text-1		2012-07-09 15:20:38.285000
	Edit pad (rev 932)		charles	cv410	XVal Session 6	1	XVal Session 6-Typing - Text-1		2012-07-09 15:20:38.588000
	Edit pad (rev 933)		jeral	cv311	XVal Session 6	1	XVal Session 6-Typing - Text-1		2012-07-09 15:20:38.675000
	Edit pad (rev 934)		Xing	cv400	XVal Session 6	1	XVal Session 6-Typing - Text-1		2012-07-09 15:20:38.788000
	Edit pad (rev 935)		charles	cv410	XVal Session 6	1	XVal Session 6-Typing - Text-1		2012-07-09 15:20:39.089000
	Edit pad (rev 936)		jeral	cv311	XVal Session 6	1	XVal Session 6-Typing - Text-1		2012-07-09 15:20:39.160000
	Edit pad (rev 937)		charles	cv410	XVal Session 6	1	XVal Session 6-Typing - Text-1		2012-07-09 15:20:39.588000
	Edit pad (rev 938)		jeral	cv311	XVal Session 6	1	XVal Session 6-Typing - Text-1		2012-07-09 15:20:39.674000
	Edit pad (rev 939)		charles	cv410	XVal Session 6	1	XVal Session 6-Typing - Text-1		2012-07-09 15:20:40.088000
	Edit pad (rev 940)		jeral	cv311	XVal Session 6	1	XVal Session 6-Typing - Text-1		2012-07-09 15:20:40.175000
	Edit pad (rev 941)		charles	cv410	XVal Session 6	1	XVal Session 6-Typing - Text-1		2012-07-09 15:20:40.588000
	Edit pad (rev 942)		jeral	cv311	XVal Session 6	1	XVal Session 6-Typing - Text-1		2012-07-09 15:20:40.693000
	Edit pad (rev 943)		Xing	cv400	XVal Session 6	1	XVal Session 6-Typing - Text-1		2012-07-09 15:20:40.881000
	Edit pad (rev 944)		charles	cv410	XVal Session 6	1	XVal Session 6-Typing - Text-1		2012-07-09 15:20:41.089000
	Edit pad (rev 945)		jeral	cv311	XVal Session 6	1	XVal Session 6-Typing - Text-1		2012-07-09 15:20:41.176000
	Edit pad (rev 946)		charles	cv410	XVal Session 6	1	XVal Session 6-Typing - Text-1		2012-07-09 15:20:41.589000
	Edit pad (rev 947)		sean	cv372	XVal Session 6	1	XVal Session 6-Typing - Text-1		2012-07-09 15:20:41.642000
	Edit pad (rev 948)		jeral	cv311	XVal Session 6	1	XVal Session 6-Typing - Text-1		2012-07-09 15:20:41.699000
	Edit pad (rev 949)		charles	cv410	XVal Session 6	1	XVal Session 6-Typing - Text-1		2012-07-09 15:20:42.087000
	Edit pad (rev 950)		sean	cv372	XVal Session 6	1	XVal Session 6-Typing - Text-1		2012-07-09 15:20:42.151000
	Edit pad (rev 951)		jeral	cv311	XVal Session 6	1	XVal Session 6-Typing - Text-1		2012-07-09 15:20:42.189000
	Edit pad (rev 952)		charles	cv410	XVal Session 6	1	XVal Session 6-Typing - Text-1		2012-07-09 15:20:42.593000
	Edit pad (rev 953)		sean	cv372	XVal Session 6	1	XVal Session 6-Typing - Text-1		2012-07-09 15:20:42.652000
	Edit pad (rev 954)		jeral	cv311	XVal Session 6	1	XVal Session 6-Typing - Text-1		2012-07-09 15:20:42.703000
	Edit pad (rev 955)		charles	cv410	XVal Session 6	1	XVal Session 6-Typing - Text-1		2012-07-09 15:20:43.095000
	Edit pad (rev 956)		jeral	cv311	XVal Session 6	1	XVal Session 6-Typing - Text-1		2012-07-09 15:20:43.204000
	Edit pad (rev 957)		charles	cv410	XVal Session 6	1	XVal Session 6-Typing - Text-1		2012-07-09 15:20:43.595000
	Edit pad (rev 958)		jeral	cv311	XVal Session 6	1	XVal Session 6-Typing - Text-1		2012-07-09 15:20:43.702000
	Edit pad (rev 959)		sean	cv372	XVal Session 6	1	XVal Session 6-Typing - Text-1		2012-07-09 15:20:43.766000
	Edit pad (rev 960)		charles	cv410	XVal Session 6	1	XVal Session 6-Typing - Text-1		2012-07-09 15:20:44.099000
	Edit pad (rev 961)		Xing	cv400	XVal Session 6	1	XVal Session 6-Typing - Text-1		2012-07-09 15:20:44.112000
	Edit pad (rev 962)		jeral	cv311	XVal Session 6	1	XVal Session 6-Typing - Text-1		2012-07-09 15:20:44.237000
	Edit pad (rev 963)		sean	cv372	XVal Session 6	1	XVal Session 6-Typing - Text-1		2012-07-09 15:20:44.276000
	Edit pad (rev 964)		charles	cv410	XVal Session 6	1	XVal Session 6-Typing - Text-1		2012-07-09 15:20:44.603000
	Edit pad (rev 965)		Xing	cv400	XVal Session 6	1	XVal Session 6-Typing - Text-1		2012-07-09 15:20:44.614000
	Edit pad (rev 966)		jeral	cv311	XVal Session 6	1	XVal Session 6-Typing - Text-1		2012-07-09 15:20:44.745000
	Edit pad (rev 967)		sean	cv372	XVal Session 6	1	XVal Session 6-Typing - Text-1		2012-07-09 15:20:44.787000
	Edit pad (rev 968)		charles	cv410	XVal Session 6	1	XVal Session 6-Typing - Text-1		2012-07-09 15:20:45.103000
	Edit pad (rev 969)		Xing	cv400	XVal Session 6	1	XVal Session 6-Typing - Text-1		2012-07-09 15:20:45.113000
	Edit pad (rev 970)		jeral	cv311	XVal Session 6	1	XVal Session 6-Typing - Text-1		2012-07-09 15:20:45.234000
	Edit pad (rev 971)		charles	cv410	XVal Session 6	1	XVal Session 6-Typing - Text-1		2012-07-09 15:20:45.603000
	Edit pad (rev 972)		sean	cv372	XVal Session 6	1	XVal Session 6-Typing - Text-1		2012-07-09 15:20:45.634000
	Edit pad (rev 973)		jeral	cv311	XVal Session 6	1	XVal Session 6-Typing - Text-1		2012-07-09 15:20:45.744000
	Edit pad (rev 974)		charles	cv410	XVal Session 6	1	XVal Session 6-Typing - Text-1		2012-07-09 15:20:46.102000
	Edit pad (rev 975)		sean	cv372	XVal Session 6	1	XVal Session 6-Typing - Text-1		2012-07-09 15:20:46.140000
	Edit pad (rev 976)		jeral	cv311	XVal Session 6	1	XVal Session 6-Typing - Text-1		2012-07-09 15:20:46.251000
	Edit pad (rev 977)		charles	cv410	XVal Session 6	1	XVal Session 6-Typing - Text-1		2012-07-09 15:20:46.603000
	Edit pad (rev 978)		sean	cv372	XVal Session 6	1	XVal Session 6-Typing - Text-1		2012-07-09 15:20:46.654000
	Edit pad (rev 979)		jeral	cv311	XVal Session 6	1	XVal Session 6-Typing - Text-1		2012-07-09 15:20:46.826000
	Edit pad (rev 980)		charles	cv410	XVal Session 6	1	XVal Session 6-Typing - Text-1		2012-07-09 15:20:47.103000
	Edit pad (rev 981)		sean	cv372	XVal Session 6	1	XVal Session 6-Typing - Text-1		2012-07-09 15:20:47.166000
	Edit pad (rev 982)		jeral	cv311	XVal Session 6	1	XVal Session 6-Typing - Text-1		2012-07-09 15:20:47.265000
	Edit pad (rev 983)		charles	cv410	XVal Session 6	1	XVal Session 6-Typing - Text-1		2012-07-09 15:20:47.603000
	Edit pad (rev 984)		sean	cv372	XVal Session 6	1	XVal Session 6-Typing - Text-1		2012-07-09 15:20:47.667000
	Edit pad (rev 985)		jeral	cv311	XVal Session 6	1	XVal Session 6-Typing - Text-1		2012-07-09 15:20:47.764000
	Edit pad (rev 986)		charles	cv410	XVal Session 6	1	XVal Session 6-Typing - Text-1		2012-07-09 15:20:48.103000
	Edit pad (rev 987)		jeral	cv311	XVal Session 6	1	XVal Session 6-Typing - Text-1		2012-07-09 15:20:48.272000
	Edit pad (rev 988)		charles	cv410	XVal Session 6	1	XVal Session 6-Typing - Text-1		2012-07-09 15:20:48.603000
	Edit pad (rev 989)		jeral	cv311	XVal Session 6	1	XVal Session 6-Typing - Text-1		2012-07-09 15:20:48.770000
	Edit pad (rev 990)		charles	cv410	XVal Session 6	1	XVal Session 6-Typing - Text-1		2012-07-09 15:20:49.106000
	Edit pad (rev 991)		jeral	cv311	XVal Session 6	1	XVal Session 6-Typing - Text-1		2012-07-09 15:20:49.272000
	Edit pad (rev 992)		charles	cv410	XVal Session 6	1	XVal Session 6-Typing - Text-1		2012-07-09 15:20:49.602000
	Edit pad (rev 993)		jeral	cv311	XVal Session 6	1	XVal Session 6-Typing - Text-1		2012-07-09 15:20:49.808000
	Edit pad (rev 994)		sean	cv372	XVal Session 6	1	XVal Session 6-Typing - Text-1		2012-07-09 15:20:49.839000
	Edit pad (rev 995)		charles	cv410	XVal Session 6	1	XVal Session 6-Typing - Text-1		2012-07-09 15:20:50.117000
	Edit pad (rev 996)		jeral	cv311	XVal Session 6	1	XVal Session 6-Typing - Text-1		2012-07-09 15:20:50.282000
	Edit pad (rev 997)		sean	cv372	XVal Session 6	1	XVal Session 6-Typing - Text-1		2012-07-09 15:20:50.336000
	Edit pad (rev 998)		charles	cv410	XVal Session 6	1	XVal Session 6-Typing - Text-1		2012-07-09 15:20:50.618000
	Edit pad (rev 999)		jeral	cv311	XVal Session 6	1	XVal Session 6-Typing - Text-1		2012-07-09 15:20:50.805000
	Edit pad (rev 1000)		sean	cv372	XVal Session 6	1	XVal Session 6-Typing - Text-1		2012-07-09 15:20:50.841000
	Edit pad (rev 1001)		charles	cv410	XVal Session 6	1	XVal Session 6-Typing - Text-1		2012-07-09 15:20:51.120000
	Edit pad (rev 1002)		jeral	cv311	XVal Session 6	1	XVal Session 6-Typing - Text-1		2012-07-09 15:20:51.300000
	Edit pad (rev 1003)		sean	cv372	XVal Session 6	1	XVal Session 6-Typing - Text-1		2012-07-09 15:20:51.369000
	Edit pad (rev 1004)		charles	cv410	XVal Session 6	1	XVal Session 6-Typing - Text-1		2012-07-09 15:20:51.625000
	Edit pad (rev 1005)		jeral	cv311	XVal Session 6	1	XVal Session 6-Typing - Text-1		2012-07-09 15:20:51.795000
	Edit pad (rev 1006)		sean	cv372	XVal Session 6	1	XVal Session 6-Typing - Text-1		2012-07-09 15:20:51.847000
	Edit pad (rev 1007)		charles	cv410	XVal Session 6	1	XVal Session 6-Typing - Text-1		2012-07-09 15:20:52.131000
	Edit pad (rev 1008)		jeral	cv311	XVal Session 6	1	XVal Session 6-Typing - Text-1		2012-07-09 15:20:52.309000
	Edit pad (rev 1009)		sean	cv372	XVal Session 6	1	XVal Session 6-Typing - Text-1		2012-07-09 15:20:52.369000
	Edit pad (rev 1010)		charles	cv410	XVal Session 6	1	XVal Session 6-Typing - Text-1		2012-07-09 15:20:52.635000
	Edit pad (rev 1011)		jeral	cv311	XVal Session 6	1	XVal Session 6-Typing - Text-1		2012-07-09 15:20:52.862000
	Edit pad (rev 1012)		charles	cv410	XVal Session 6	1	XVal Session 6-Typing - Text-1		2012-07-09 15:20:53.135000
	Edit pad (rev 1013)		sean	cv372	XVal Session 6	1	XVal Session 6-Typing - Text-1		2012-07-09 15:20:53.157000
	Edit pad (rev 1014)		jeral	cv311	XVal Session 6	1	XVal Session 6-Typing - Text-1		2012-07-09 15:20:53.296000
	Edit pad (rev 1015)		charles	cv410	XVal Session 6	1	XVal Session 6-Typing - Text-1		2012-07-09 15:20:53.638000
	Edit pad (rev 1016)		sean	cv372	XVal Session 6	1	XVal Session 6-Typing - Text-1		2012-07-09 15:20:53.665000
	Edit pad (rev 1017)		jeral	cv311	XVal Session 6	1	XVal Session 6-Typing - Text-1		2012-07-09 15:20:53.814000
	Edit pad (rev 1018)		charles	cv410	XVal Session 6	1	XVal Session 6-Typing - Text-1		2012-07-09 15:20:54.134000
	Edit pad (rev 1019)		sean	cv372	XVal Session 6	1	XVal Session 6-Typing - Text-1		2012-07-09 15:20:54.169000
	Edit pad (rev 1020)		jeral	cv311	XVal Session 6	1	XVal Session 6-Typing - Text-1		2012-07-09 15:20:54.358000
	Edit pad (rev 1021)		charles	cv410	XVal Session 6	1	XVal Session 6-Typing - Text-1		2012-07-09 15:20:54.634000
	Edit pad (rev 1022)		jeral	cv311	XVal Session 6	1	XVal Session 6-Typing - Text-1		2012-07-09 15:20:54.798000
	Edit pad (rev 1023)		charles	cv410	XVal Session 6	1	XVal Session 6-Typing - Text-1		2012-07-09 15:20:55.135000
	Edit pad (rev 1024)		sean	cv372	XVal Session 6	1	XVal Session 6-Typing - Text-1		2012-07-09 15:20:55.623000
	Edit pad (rev 1025)		charles	cv410	XVal Session 6	1	XVal Session 6-Typing - Text-1		2012-07-09 15:20:55.634000
	Edit pad (rev 1026)		jeral	cv311	XVal Session 6	1	XVal Session 6-Typing - Text-1		2012-07-09 15:20:55.668000
	Edit pad (rev 1027)		charles	cv410	XVal Session 6	1	XVal Session 6-Typing - Text-1		2012-07-09 15:20:56.141000
	Edit pad (rev 1028)		jeral	cv311	XVal Session 6	1	XVal Session 6-Typing - Text-1		2012-07-09 15:20:56.173000
	Edit pad (rev 1029)		sean	cv372	XVal Session 6	1	XVal Session 6-Typing - Text-1		2012-07-09 15:20:56.561000
	Edit pad (rev 1030)		jeral	cv311	XVal Session 6	1	XVal Session 6-Typing - Text-1		2012-07-09 15:20:56.674000
	Edit pad (rev 1031)		charles	cv410	XVal Session 6	1	XVal Session 6-Typing - Text-1		2012-07-09 15:20:56.700000
	Edit pad (rev 1032)		sean	cv372	XVal Session 6	1	XVal Session 6-Typing - Text-1		2012-07-09 15:20:57.066000
	Edit pad (rev 1033)		jeral	cv311	XVal Session 6	1	XVal Session 6-Typing - Text-1		2012-07-09 15:20:57.180000
	Edit pad (rev 1034)		charles	cv410	XVal Session 6	1	XVal Session 6-Typing - Text-1		2012-07-09 15:20:57.211000
	Edit pad (rev 1035)		sean	cv372	XVal Session 6	1	XVal Session 6-Typing - Text-1		2012-07-09 15:20:57.575000
	Edit pad (rev 1036)		jeral	cv311	XVal Session 6	1	XVal Session 6-Typing - Text-1		2012-07-09 15:20:57.698000
	Edit pad (rev 1037)		sean	cv372	XVal Session 6	1	XVal Session 6-Typing - Text-1		2012-07-09 15:20:58.075000
	Edit pad (rev 1038)		charles	cv410	XVal Session 6	1	XVal Session 6-Typing - Text-1		2012-07-09 15:20:58.163000
	Edit pad (rev 1039)		jeral	cv311	XVal Session 6	1	XVal Session 6-Typing - Text-1		2012-07-09 15:20:58.182000
	Edit pad (rev 1040)		sean	cv372	XVal Session 6	1	XVal Session 6-Typing - Text-1		2012-07-09 15:20:58.636000
	Edit pad (rev 1041)		charles	cv410	XVal Session 6	1	XVal Session 6-Typing - Text-1		2012-07-09 15:20:58.665000
	Edit pad (rev 1042)		jeral	cv311	XVal Session 6	1	XVal Session 6-Typing - Text-1		2012-07-09 15:20:58.702000
	Edit pad (rev 1043)		sean	cv372	XVal Session 6	1	XVal Session 6-Typing - Text-1		2012-07-09 15:20:59.151000
	Edit pad (rev 1044)		charles	cv410	XVal Session 6	1	XVal Session 6-Typing - Text-1		2012-07-09 15:20:59.166000
	Edit pad (rev 1045)		jeral	cv311	XVal Session 6	1	XVal Session 6-Typing - Text-1		2012-07-09 15:20:59.198000
	Edit pad (rev 1046)		sean	cv372	XVal Session 6	1	XVal Session 6-Typing - Text-1		2012-07-09 15:20:59.654000
	Edit pad (rev 1047)		jeral	cv311	XVal Session 6	1	XVal Session 6-Typing - Text-1		2012-07-09 15:20:59.711000
	Edit pad (rev 1048)		charles	cv410	XVal Session 6	1	XVal Session 6-Typing - Text-1		2012-07-09 15:21:00.087000
	Edit pad (rev 1049)		jeral	cv311	XVal Session 6	1	XVal Session 6-Typing - Text-1		2012-07-09 15:21:00.225000
	Edit pad (rev 1050)		sean	cv372	XVal Session 6	1	XVal Session 6-Typing - Text-1		2012-07-09 15:21:00.401000
	Edit pad (rev 1051)		charles	cv410	XVal Session 6	1	XVal Session 6-Typing - Text-1		2012-07-09 15:21:00.669000
	Edit pad (rev 1052)		jeral	cv311	XVal Session 6	1	XVal Session 6-Typing - Text-1		2012-07-09 15:21:00.720000
	Edit pad (rev 1053)		sean	cv372	XVal Session 6	1	XVal Session 6-Typing - Text-1		2012-07-09 15:21:01.032000
	Edit pad (rev 1054)		charles	cv410	XVal Session 6	1	XVal Session 6-Typing - Text-1		2012-07-09 15:21:01.169000
	Edit pad (rev 1055)		jeral	cv311	XVal Session 6	1	XVal Session 6-Typing - Text-1		2012-07-09 15:21:01.279000
	Edit pad (rev 1056)		sean	cv372	XVal Session 6	1	XVal Session 6-Typing - Text-1		2012-07-09 15:21:01.533000
	Edit pad (rev 1057)		charles	cv410	XVal Session 6	1	XVal Session 6-Typing - Text-1		2012-07-09 15:21:01.676000
	Edit pad (rev 1058)		jeral	cv311	XVal Session 6	1	XVal Session 6-Typing - Text-1		2012-07-09 15:21:01.732000
	Edit pad (rev 1059)		sean	cv372	XVal Session 6	1	XVal Session 6-Typing - Text-1		2012-07-09 15:21:02.042000
	Edit pad (rev 1060)		charles	cv410	XVal Session 6	1	XVal Session 6-Typing - Text-1		2012-07-09 15:21:02.176000
	Edit pad (rev 1061)		jeral	cv311	XVal Session 6	1	XVal Session 6-Typing - Text-1		2012-07-09 15:21:02.247000
	Edit pad (rev 1062)		sean	cv372	XVal Session 6	1	XVal Session 6-Typing - Text-1		2012-07-09 15:21:02.560000
	Edit pad (rev 1063)		charles	cv410	XVal Session 6	1	XVal Session 6-Typing - Text-1		2012-07-09 15:21:02.681000
	Edit pad (rev 1064)		jeral	cv311	XVal Session 6	1	XVal Session 6-Typing - Text-1		2012-07-09 15:21:02.749000
	Edit pad (rev 1065)		sean	cv372	XVal Session 6	1	XVal Session 6-Typing - Text-1		2012-07-09 15:21:03.079000
	Edit pad (rev 1066)		charles	cv410	XVal Session 6	1	XVal Session 6-Typing - Text-1		2012-07-09 15:21:03.197000
	Edit pad (rev 1067)		jeral	cv311	XVal Session 6	1	XVal Session 6-Typing - Text-1		2012-07-09 15:21:03.283000
	Edit pad (rev 1068)		sean	cv372	XVal Session 6	1	XVal Session 6-Typing - Text-1		2012-07-09 15:21:03.587000
	Edit pad (rev 1069)		Xing	cv400	XVal Session 6	1	XVal Session 6-Typing - Text-1		2012-07-09 15:21:03.693000
	Edit pad (rev 1070)		charles	cv410	XVal Session 6	1	XVal Session 6-Typing - Text-1		2012-07-09 15:21:03.697000
	Edit pad (rev 1071)		jeral	cv311	XVal Session 6	1	XVal Session 6-Typing - Text-1		2012-07-09 15:21:03.780000
	Edit pad (rev 1072)		sean	cv372	XVal Session 6	1	XVal Session 6-Typing - Text-1		2012-07-09 15:21:04.087000
	Edit pad (rev 1073)		charles	cv410	XVal Session 6	1	XVal Session 6-Typing - Text-1		2012-07-09 15:21:04.197000
	Edit pad (rev 1074)		jeral	cv311	XVal Session 6	1	XVal Session 6-Typing - Text-1		2012-07-09 15:21:04.294000
	Edit pad (rev 1075)		sean	cv372	XVal Session 6	1	XVal Session 6-Typing - Text-1		2012-07-09 15:21:04.588000
	Edit pad (rev 1076)		charles	cv410	XVal Session 6	1	XVal Session 6-Typing - Text-1		2012-07-09 15:21:04.697000
	Edit pad (rev 1077)		Xing	cv400	XVal Session 6	1	XVal Session 6-Typing - Text-1		2012-07-09 15:21:04.799000
	Edit pad (rev 1078)		jeral	cv311	XVal Session 6	1	XVal Session 6-Typing - Text-1		2012-07-09 15:21:04.801000
	Edit pad (rev 1079)		sean	cv372	XVal Session 6	1	XVal Session 6-Typing - Text-1		2012-07-09 15:21:05.087000
	Edit pad (rev 1080)		charles	cv410	XVal Session 6	1	XVal Session 6-Typing - Text-1		2012-07-09 15:21:05.220000
	Edit pad (rev 1081)		jeral	cv311	XVal Session 6	1	XVal Session 6-Typing - Text-1		2012-07-09 15:21:05.298000
	Edit pad (rev 1082)		Xing	cv400	XVal Session 6	1	XVal Session 6-Typing - Text-1		2012-07-09 15:21:05.337000
	Edit pad (rev 1083)		sean	cv372	XVal Session 6	1	XVal Session 6-Typing - Text-1		2012-07-09 15:21:05.586000
	Edit pad (rev 1084)		charles	cv410	XVal Session 6	1	XVal Session 6-Typing - Text-1		2012-07-09 15:21:05.727000
	Edit pad (rev 1085)		jeral	cv311	XVal Session 6	1	XVal Session 6-Typing - Text-1		2012-07-09 15:21:05.816000
	Edit pad (rev 1086)		Xing	cv400	XVal Session 6	1	XVal Session 6-Typing - Text-1		2012-07-09 15:21:05.843000
	Edit pad (rev 1087)		sean	cv372	XVal Session 6	1	XVal Session 6-Typing - Text-1		2012-07-09 15:21:06.090000
	Edit pad (rev 1088)		charles	cv410	XVal Session 6	1	XVal Session 6-Typing - Text-1		2012-07-09 15:21:06.238000
	Edit pad (rev 1089)		jeral	cv311	XVal Session 6	1	XVal Session 6-Typing - Text-1		2012-07-09 15:21:06.333000
	Edit pad (rev 1090)		Xing	cv400	XVal Session 6	1	XVal Session 6-Typing - Text-1		2012-07-09 15:21:06.349000
	Edit pad (rev 1091)		charles	cv410	XVal Session 6	1	XVal Session 6-Typing - Text-1		2012-07-09 15:21:06.751000
	Edit pad (rev 1092)		jeral	cv311	XVal Session 6	1	XVal Session 6-Typing - Text-1		2012-07-09 15:21:06.848000
	Edit pad (rev 1093)		Xing	cv400	XVal Session 6	1	XVal Session 6-Typing - Text-1		2012-07-09 15:21:06.849000
	Edit pad (rev 1094)		sean	cv372	XVal Session 6	1	XVal Session 6-Typing - Text-1		2012-07-09 15:21:07.174000
	Edit pad (rev 1095)		charles	cv410	XVal Session 6	1	XVal Session 6-Typing - Text-1		2012-07-09 15:21:07.252000
	Edit pad (rev 1096)		Xing	cv400	XVal Session 6	1	XVal Session 6-Typing - Text-1		2012-07-09 15:21:07.357000
	Edit pad (rev 1097)		jeral	cv311	XVal Session 6	1	XVal Session 6-Typing - Text-1		2012-07-09 15:21:07.382000
	Edit pad (rev 1098)		sean	cv372	XVal Session 6	1	XVal Session 6-Typing - Text-1		2012-07-09 15:21:07.680000
	Edit pad (rev 1099)		charles	cv410	XVal Session 6	1	XVal Session 6-Typing - Text-1		2012-07-09 15:21:07.762000
	Edit pad (rev 1100)		jeral	cv311	XVal Session 6	1	XVal Session 6-Typing - Text-1		2012-07-09 15:21:07.860000
	Edit pad (rev 1101)		Xing	cv400	XVal Session 6	1	XVal Session 6-Typing - Text-1		2012-07-09 15:21:07.989000
	Edit pad (rev 1102)		sean	cv372	XVal Session 6	1	XVal Session 6-Typing - Text-1		2012-07-09 15:21:08.181000
	Edit pad (rev 1103)		charles	cv410	XVal Session 6	1	XVal Session 6-Typing - Text-1		2012-07-09 15:21:08.259000
	Edit pad (rev 1104)		jeral	cv311	XVal Session 6	1	XVal Session 6-Typing - Text-1		2012-07-09 15:21:08.368000
	Edit pad (rev 1105)		Xing	cv400	XVal Session 6	1	XVal Session 6-Typing - Text-1		2012-07-09 15:21:08.492000
	Edit pad (rev 1106)		sean	cv372	XVal Session 6	1	XVal Session 6-Typing - Text-1		2012-07-09 15:21:08.682000
	Edit pad (rev 1107)		charles	cv410	XVal Session 6	1	XVal Session 6-Typing - Text-1		2012-07-09 15:21:08.758000
	Edit pad (rev 1108)		jeral	cv311	XVal Session 6	1	XVal Session 6-Typing - Text-1		2012-07-09 15:21:08.874000
	Edit pad (rev 1109)		Xing	cv400	XVal Session 6	1	XVal Session 6-Typing - Text-1		2012-07-09 15:21:08.990000
	Edit pad (rev 1110)		sean	cv372	XVal Session 6	1	XVal Session 6-Typing - Text-1		2012-07-09 15:21:09.183000
	Edit pad (rev 1111)		charles	cv410	XVal Session 6	1	XVal Session 6-Typing - Text-1		2012-07-09 15:21:09.258000
	Edit pad (rev 1112)		jeral	cv311	XVal Session 6	1	XVal Session 6-Typing - Text-1		2012-07-09 15:21:09.396000
	Edit pad (rev 1113)		charles	cv410	XVal Session 6	1	XVal Session 6-Typing - Text-1		2012-07-09 15:21:09.766000
	Edit pad (rev 1114)		sean	cv372	XVal Session 6	1	XVal Session 6-Typing - Text-1		2012-07-09 15:21:09.774000
	Edit pad (rev 1115)		jeral	cv311	XVal Session 6	1	XVal Session 6-Typing - Text-1		2012-07-09 15:21:09.893000
	Edit pad (rev 1116)		sean	cv372	XVal Session 6	1	XVal Session 6-Typing - Text-1		2012-07-09 15:21:10.274000
	Edit pad (rev 1117)		charles	cv410	XVal Session 6	1	XVal Session 6-Typing - Text-1		2012-07-09 15:21:10.276000
	Edit pad (rev 1118)		jeral	cv311	XVal Session 6	1	XVal Session 6-Typing - Text-1		2012-07-09 15:21:10.395000
	Edit pad (rev 1119)		sean	cv372	XVal Session 6	1	XVal Session 6-Typing - Text-1		2012-07-09 15:21:10.775000
	Edit pad (rev 1120)		charles	cv410	XVal Session 6	1	XVal Session 6-Typing - Text-1		2012-07-09 15:21:10.776000
	Edit pad (rev 1121)		jeral	cv311	XVal Session 6	1	XVal Session 6-Typing - Text-1		2012-07-09 15:21:10.927000
	Edit pad (rev 1122)		sean	cv372	XVal Session 6	1	XVal Session 6-Typing - Text-1		2012-07-09 15:21:11.275000
	Edit pad (rev 1123)		charles	cv410	XVal Session 6	1	XVal Session 6-Typing - Text-1		2012-07-09 15:21:11.276000
	Edit pad (rev 1124)		jeral	cv311	XVal Session 6	1	XVal Session 6-Typing - Text-1		2012-07-09 15:21:11.405000
	Edit pad (rev 1125)		sean	cv372	XVal Session 6	1	XVal Session 6-Typing - Text-1		2012-07-09 15:21:11.780000
	Edit pad (rev 1126)		charles	cv410	XVal Session 6	1	XVal Session 6-Typing - Text-1		2012-07-09 15:21:11.787000
	Edit pad (rev 1127)		jeral	cv311	XVal Session 6	1	XVal Session 6-Typing - Text-1		2012-07-09 15:21:11.917000
	Edit pad (rev 1128)		sean	cv372	XVal Session 6	1	XVal Session 6-Typing - Text-1		2012-07-09 15:21:12.281000
	Edit pad (rev 1129)		charles	cv410	XVal Session 6	1	XVal Session 6-Typing - Text-1		2012-07-09 15:21:12.291000
	Edit pad (rev 1130)		jeral	cv311	XVal Session 6	1	XVal Session 6-Typing - Text-1		2012-07-09 15:21:12.412000
	Edit pad (rev 1131)		Xing	cv400	XVal Session 6	1	XVal Session 6-Typing - Text-1		2012-07-09 15:21:12.421000
	Edit pad (rev 1132)		charles	cv410	XVal Session 6	1	XVal Session 6-Typing - Text-1		2012-07-09 15:21:12.791000
	Edit pad (rev 1133)		sean	cv372	XVal Session 6	1	XVal Session 6-Typing - Text-1		2012-07-09 15:21:12.793000
	Edit pad (rev 1134)		jeral	cv311	XVal Session 6	1	XVal Session 6-Typing - Text-1		2012-07-09 15:21:12.918000
	Edit pad (rev 1135)		Xing	cv400	XVal Session 6	1	XVal Session 6-Typing - Text-1		2012-07-09 15:21:12.920000
	Edit pad (rev 1136)		sean	cv372	XVal Session 6	1	XVal Session 6-Typing - Text-1		2012-07-09 15:21:13.290000
	Edit pad (rev 1137)		charles	cv410	XVal Session 6	1	XVal Session 6-Typing - Text-1		2012-07-09 15:21:13.292000
	Edit pad (rev 1138)		jeral	cv311	XVal Session 6	1	XVal Session 6-Typing - Text-1		2012-07-09 15:21:13.427000
	Edit pad (rev 1139)		Xing	cv400	XVal Session 6	1	XVal Session 6-Typing - Text-1		2012-07-09 15:21:13.430000
	Edit pad (rev 1140)		charles	cv410	XVal Session 6	1	XVal Session 6-Typing - Text-1		2012-07-09 15:21:13.791000
	Edit pad (rev 1141)		sean	cv372	XVal Session 6	1	XVal Session 6-Typing - Text-1		2012-07-09 15:21:13.797000
	Edit pad (rev 1142)		jeral	cv311	XVal Session 6	1	XVal Session 6-Typing - Text-1		2012-07-09 15:21:13.909000
	Edit pad (rev 1143)		Xing	cv400	XVal Session 6	1	XVal Session 6-Typing - Text-1		2012-07-09 15:21:13.928000
	Edit pad (rev 1144)		charles	cv410	XVal Session 6	1	XVal Session 6-Typing - Text-1		2012-07-09 15:21:14.289000
	Edit pad (rev 1145)		sean	cv372	XVal Session 6	1	XVal Session 6-Typing - Text-1		2012-07-09 15:21:14.309000
	Edit pad (rev 1146)		jeral	cv311	XVal Session 6	1	XVal Session 6-Typing - Text-1		2012-07-09 15:21:14.430000
	Edit pad (rev 1147)		Xing	cv400	XVal Session 6	1	XVal Session 6-Typing - Text-1		2012-07-09 15:21:14.765000
	Edit pad (rev 1148)		sean	cv372	XVal Session 6	1	XVal Session 6-Typing - Text-1		2012-07-09 15:21:14.809000
	Edit pad (rev 1149)		jeral	cv311	XVal Session 6	1	XVal Session 6-Typing - Text-1		2012-07-09 15:21:14.931000
	Edit pad (rev 1150)		Xing	cv400	XVal Session 6	1	XVal Session 6-Typing - Text-1		2012-07-09 15:21:15.271000
	Edit pad (rev 1151)		jeral	cv311	XVal Session 6	1	XVal Session 6-Typing - Text-1		2012-07-09 15:21:15.415000
	Edit pad (rev 1152)		Xing	cv400	XVal Session 6	1	XVal Session 6-Typing - Text-1		2012-07-09 15:21:15.770000
	Edit pad (rev 1153)		jeral	cv311	XVal Session 6	1	XVal Session 6-Typing - Text-1		2012-07-09 15:21:15.940000
	Edit pad (rev 1154)		Xing	cv400	XVal Session 6	1	XVal Session 6-Typing - Text-1		2012-07-09 15:21:16.271000
	Edit pad (rev 1155)		sean	cv372	XVal Session 6	1	XVal Session 6-Typing - Text-1		2012-07-09 15:21:16.288000
	Edit pad (rev 1156)		charles	cv410	XVal Session 6	1	XVal Session 6-Typing - Text-1		2012-07-09 15:21:16.329000
	Edit pad (rev 1157)		jeral	cv311	XVal Session 6	1	XVal Session 6-Typing - Text-1		2012-07-09 15:21:16.421000
	Edit pad (rev 1158)		Xing	cv400	XVal Session 6	1	XVal Session 6-Typing - Text-1		2012-07-09 15:21:16.776000
	Edit pad (rev 1159)		sean	cv372	XVal Session 6	1	XVal Session 6-Typing - Text-1		2012-07-09 15:21:16.799000
	Edit pad (rev 1160)		jeral	cv311	XVal Session 6	1	XVal Session 6-Typing - Text-1		2012-07-09 15:21:16.925000
	Edit pad (rev 1161)		charles	cv410	XVal Session 6	1	XVal Session 6-Typing - Text-1		2012-07-09 15:21:16.948000
	Edit pad (rev 1162)		Xing	cv400	XVal Session 6	1	XVal Session 6-Typing - Text-1		2012-07-09 15:21:17.282000
	Edit pad (rev 1163)		sean	cv372	XVal Session 6	1	XVal Session 6-Typing - Text-1		2012-07-09 15:21:17.290000
	Edit pad (rev 1164)		jeral	cv311	XVal Session 6	1	XVal Session 6-Typing - Text-1		2012-07-09 15:21:17.427000
	Edit pad (rev 1165)		charles	cv410	XVal Session 6	1	XVal Session 6-Typing - Text-1		2012-07-09 15:21:17.458000
	Edit pad (rev 1166)		sean	cv372	XVal Session 6	1	XVal Session 6-Typing - Text-1		2012-07-09 15:21:17.792000
	Edit pad (rev 1167)		jeral	cv311	XVal Session 6	1	XVal Session 6-Typing - Text-1		2012-07-09 15:21:17.920000
	Edit pad (rev 1168)		Xing	cv400	XVal Session 6	1	XVal Session 6-Typing - Text-1		2012-07-09 15:21:18.108000
	Edit pad (rev 1169)		sean	cv372	XVal Session 6	1	XVal Session 6-Typing - Text-1		2012-07-09 15:21:18.290000
	Edit pad (rev 1170)		jeral	cv311	XVal Session 6	1	XVal Session 6-Typing - Text-1		2012-07-09 15:21:18.421000
	Edit pad (rev 1171)		Xing	cv400	XVal Session 6	1	XVal Session 6-Typing - Text-1		2012-07-09 15:21:18.616000
	Edit pad (rev 1172)		sean	cv372	XVal Session 6	1	XVal Session 6-Typing - Text-1		2012-07-09 15:21:18.792000
	Edit pad (rev 1173)		jeral	cv311	XVal Session 6	1	XVal Session 6-Typing - Text-1		2012-07-09 15:21:18.946000
	Edit pad (rev 1174)		Xing	cv400	XVal Session 6	1	XVal Session 6-Typing - Text-1		2012-07-09 15:21:19.122000
	Edit pad (rev 1175)		sean	cv372	XVal Session 6	1	XVal Session 6-Typing - Text-1		2012-07-09 15:21:19.290000
	Edit pad (rev 1176)		jeral	cv311	XVal Session 6	1	XVal Session 6-Typing - Text-1		2012-07-09 15:21:19.454000
	Edit pad (rev 1177)		Xing	cv400	XVal Session 6	1	XVal Session 6-Typing - Text-1		2012-07-09 15:21:19.634000
	Edit pad (rev 1178)		sean	cv372	XVal Session 6	1	XVal Session 6-Typing - Text-1		2012-07-09 15:21:19.790000
	Edit pad (rev 1179)		jeral	cv311	XVal Session 6	1	XVal Session 6-Typing - Text-1		2012-07-09 15:21:19.965000
	Edit pad (rev 1180)		Xing	cv400	XVal Session 6	1	XVal Session 6-Typing - Text-1		2012-07-09 15:21:20.137000
	Edit pad (rev 1181)		sean	cv372	XVal Session 6	1	XVal Session 6-Typing - Text-1		2012-07-09 15:21:20.289000
	Edit pad (rev 1182)		jeral	cv311	XVal Session 6	1	XVal Session 6-Typing - Text-1		2012-07-09 15:21:20.468000
	Edit pad (rev 1183)		Xing	cv400	XVal Session 6	1	XVal Session 6-Typing - Text-1		2012-07-09 15:21:20.649000
	Edit pad (rev 1184)		sean	cv372	XVal Session 6	1	XVal Session 6-Typing - Text-1		2012-07-09 15:21:20.793000
	Edit pad (rev 1185)		jeral	cv311	XVal Session 6	1	XVal Session 6-Typing - Text-1		2012-07-09 15:21:20.980000
	Edit pad (rev 1186)		Xing	cv400	XVal Session 6	1	XVal Session 6-Typing - Text-1		2012-07-09 15:21:21.160000
	Edit pad (rev 1187)		jeral	cv311	XVal Session 6	1	XVal Session 6-Typing - Text-1		2012-07-09 15:21:21.483000
	Edit pad (rev 1188)		Xing	cv400	XVal Session 6	1	XVal Session 6-Typing - Text-1		2012-07-09 15:21:21.660000
	Edit pad (rev 1189)		sean	cv372	XVal Session 6	1	XVal Session 6-Typing - Text-1		2012-07-09 15:21:21.691000
	Edit pad (rev 1190)		jeral	cv311	XVal Session 6	1	XVal Session 6-Typing - Text-1		2012-07-09 15:21:21.974000
	Edit pad (rev 1191)		Xing	cv400	XVal Session 6	1	XVal Session 6-Typing - Text-1		2012-07-09 15:21:22.162000
	Edit pad (rev 1192)		sean	cv372	XVal Session 6	1	XVal Session 6-Typing - Text-1		2012-07-09 15:21:22.199000
	Edit pad (rev 1193)		jeral	cv311	XVal Session 6	1	XVal Session 6-Typing - Text-1		2012-07-09 15:21:22.471000
	Edit pad (rev 1194)		Xing	cv400	XVal Session 6	1	XVal Session 6-Typing - Text-1		2012-07-09 15:21:22.661000
	Edit pad (rev 1195)		sean	cv372	XVal Session 6	1	XVal Session 6-Typing - Text-1		2012-07-09 15:21:22.701000
	Edit pad (rev 1196)		charles	cv410	XVal Session 6	1	XVal Session 6-Typing - Text-1		2012-07-09 15:21:22.755000
	Edit pad (rev 1197)		jeral	cv311	XVal Session 6	1	XVal Session 6-Typing - Text-1		2012-07-09 15:21:22.973000
	Edit pad (rev 1198)		Xing	cv400	XVal Session 6	1	XVal Session 6-Typing - Text-1		2012-07-09 15:21:23.206000
	Edit pad (rev 1199)		charles	cv410	XVal Session 6	1	XVal Session 6-Typing - Text-1		2012-07-09 15:21:23.258000
	Edit pad (rev 1200)		sean	cv372	XVal Session 6	1	XVal Session 6-Typing - Text-1		2012-07-09 15:21:23.269000
	Edit pad (rev 1201)		jeral	cv311	XVal Session 6	1	XVal Session 6-Typing - Text-1		2012-07-09 15:21:23.473000
	Edit pad (rev 1202)		Xing	cv400	XVal Session 6	1	XVal Session 6-Typing - Text-1		2012-07-09 15:21:23.717000
	Edit pad (rev 1203)		sean	cv372	XVal Session 6	1	XVal Session 6-Typing - Text-1		2012-07-09 15:21:23.782000
	Edit pad (rev 1204)		jeral	cv311	XVal Session 6	1	XVal Session 6-Typing - Text-1		2012-07-09 15:21:23.974000
	Edit pad (rev 1205)		charles	cv410	XVal Session 6	1	XVal Session 6-Typing - Text-1		2012-07-09 15:21:24.095000
	Edit pad (rev 1206)		Xing	cv400	XVal Session 6	1	XVal Session 6-Typing - Text-1		2012-07-09 15:21:24.211000
	Edit pad (rev 1207)		charles	cv410	XVal Session 6	1	XVal Session 6-Typing - Text-1		2012-07-09 15:21:24.603000
	Edit pad (rev 1208)		jeral	cv311	XVal Session 6	1	XVal Session 6-Typing - Text-1		2012-07-09 15:21:24.731000
	Edit pad (rev 1209)		Xing	cv400	XVal Session 6	1	XVal Session 6-Typing - Text-1		2012-07-09 15:21:24.737000
	Edit pad (rev 1210)		charles	cv410	XVal Session 6	1	XVal Session 6-Typing - Text-1		2012-07-09 15:21:25.103000
	Edit pad (rev 1211)		jeral	cv311	XVal Session 6	1	XVal Session 6-Typing - Text-1		2012-07-09 15:21:25.191000
	Edit pad (rev 1212)		Xing	cv400	XVal Session 6	1	XVal Session 6-Typing - Text-1		2012-07-09 15:21:25.232000
	Edit pad (rev 1213)		charles	cv410	XVal Session 6	1	XVal Session 6-Typing - Text-1		2012-07-09 15:21:25.603000
	Edit pad (rev 1214)		jeral	cv311	XVal Session 6	1	XVal Session 6-Typing - Text-1		2012-07-09 15:21:25.687000
	Edit pad (rev 1215)		sean	cv372	XVal Session 6	1	XVal Session 6-Typing - Text-1		2012-07-09 15:21:25.717000
	Edit pad (rev 1216)		Xing	cv400	XVal Session 6	1	XVal Session 6-Typing - Text-1		2012-07-09 15:21:25.741000
	Edit pad (rev 1217)		jeral	cv311	XVal Session 6	1	XVal Session 6-Typing - Text-1		2012-07-09 15:21:26.202000
	Edit pad (rev 1218)		sean	cv372	XVal Session 6	1	XVal Session 6-Typing - Text-1		2012-07-09 15:21:26.229000
	Edit pad (rev 1219)		Xing	cv400	XVal Session 6	1	XVal Session 6-Typing - Text-1		2012-07-09 15:21:26.324000
	Edit pad (rev 1220)		jeral	cv311	XVal Session 6	1	XVal Session 6-Typing - Text-1		2012-07-09 15:21:26.689000
	Edit pad (rev 1221)		sean	cv372	XVal Session 6	1	XVal Session 6-Typing - Text-1		2012-07-09 15:21:26.734000
	Edit pad (rev 1222)		Xing	cv400	XVal Session 6	1	XVal Session 6-Typing - Text-1		2012-07-09 15:21:26.834000
	Edit pad (rev 1223)		jeral	cv311	XVal Session 6	1	XVal Session 6-Typing - Text-1		2012-07-09 15:21:27.190000
	Edit pad (rev 1224)		sean	cv372	XVal Session 6	1	XVal Session 6-Typing - Text-1		2012-07-09 15:21:27.236000
	Edit pad (rev 1225)		Xing	cv400	XVal Session 6	1	XVal Session 6-Typing - Text-1		2012-07-09 15:21:27.332000
	Edit pad (rev 1226)		jeral	cv311	XVal Session 6	1	XVal Session 6-Typing - Text-1		2012-07-09 15:21:27.694000
	Edit pad (rev 1227)		sean	cv372	XVal Session 6	1	XVal Session 6-Typing - Text-1		2012-07-09 15:21:27.750000
	Edit pad (rev 1228)		Xing	cv400	XVal Session 6	1	XVal Session 6-Typing - Text-1		2012-07-09 15:21:27.831000
	Edit pad (rev 1229)		jeral	cv311	XVal Session 6	1	XVal Session 6-Typing - Text-1		2012-07-09 15:21:28.194000
	Edit pad (rev 1230)		sean	cv372	XVal Session 6	1	XVal Session 6-Typing - Text-1		2012-07-09 15:21:28.259000
	Edit pad (rev 1231)		Xing	cv400	XVal Session 6	1	XVal Session 6-Typing - Text-1		2012-07-09 15:21:28.332000
	Edit pad (rev 1232)		jeral	cv311	XVal Session 6	1	XVal Session 6-Typing - Text-1		2012-07-09 15:21:28.708000
	Edit pad (rev 1233)		sean	cv372	XVal Session 6	1	XVal Session 6-Typing - Text-1		2012-07-09 15:21:28.760000
	Edit pad (rev 1234)		charles	cv410	XVal Session 6	1	XVal Session 6-Typing - Text-1		2012-07-09 15:21:28.771000
	Edit pad (rev 1235)		Xing	cv400	XVal Session 6	1	XVal Session 6-Typing - Text-1		2012-07-09 15:21:28.839000
	Edit pad (rev 1236)		jeral	cv311	XVal Session 6	1	XVal Session 6-Typing - Text-1		2012-07-09 15:21:29.204000
	Edit pad (rev 1237)		sean	cv372	XVal Session 6	1	XVal Session 6-Typing - Text-1		2012-07-09 15:21:29.265000
	Edit pad (rev 1238)		charles	cv410	XVal Session 6	1	XVal Session 6-Typing - Text-1		2012-07-09 15:21:29.274000
	Edit pad (rev 1239)		Xing	cv400	XVal Session 6	1	XVal Session 6-Typing - Text-1		2012-07-09 15:21:29.353000
	Edit pad (rev 1240)		sean	cv372	XVal Session 6	1	XVal Session 6-Typing - Text-1		2012-07-09 15:21:29.773000
	Edit pad (rev 1241)		Xing	cv400	XVal Session 6	1	XVal Session 6-Typing - Text-1		2012-07-09 15:21:29.856000
	Edit pad (rev 1242)		charles	cv410	XVal Session 6	1	XVal Session 6-Typing - Text-1		2012-07-09 15:21:29.990000
	Edit pad (rev 1243)		Xing	cv400	XVal Session 6	1	XVal Session 6-Typing - Text-1		2012-07-09 15:21:30.363000
	Edit pad (rev 1244)		charles	cv410	XVal Session 6	1	XVal Session 6-Typing - Text-1		2012-07-09 15:21:30.493000
	Edit pad (rev 1245)		Xing	cv400	XVal Session 6	1	XVal Session 6-Typing - Text-1		2012-07-09 15:21:30.863000
	Edit pad (rev 1246)		charles	cv410	XVal Session 6	1	XVal Session 6-Typing - Text-1		2012-07-09 15:21:30.993000
	Edit pad (rev 1247)		Xing	cv400	XVal Session 6	1	XVal Session 6-Typing - Text-1		2012-07-09 15:21:31.370000
	Edit pad (rev 1248)		sean	cv372	XVal Session 6	1	XVal Session 6-Typing - Text-1		2012-07-09 15:21:31.409000
	Edit pad (rev 1249)		charles	cv410	XVal Session 6	1	XVal Session 6-Typing - Text-1		2012-07-09 15:21:31.501000
	Edit pad (rev 1250)		Xing	cv400	XVal Session 6	1	XVal Session 6-Typing - Text-1		2012-07-09 15:21:31.865000
	Edit pad (rev 1251)		charles	cv410	XVal Session 6	1	XVal Session 6-Typing - Text-1		2012-07-09 15:21:32.010000
	Edit pad (rev 1252)		sean	cv372	XVal Session 6	1	XVal Session 6-Typing - Text-1		2012-07-09 15:21:32.299000
	Edit pad (rev 1253)		Xing	cv400	XVal Session 6	1	XVal Session 6-Typing - Text-1		2012-07-09 15:21:32.366000
	Edit pad (rev 1254)		charles	cv410	XVal Session 6	1	XVal Session 6-Typing - Text-1		2012-07-09 15:21:32.508000
	Edit pad (rev 1255)		sean	cv372	XVal Session 6	1	XVal Session 6-Typing - Text-1		2012-07-09 15:21:32.796000
	Edit pad (rev 1256)		Xing	cv400	XVal Session 6	1	XVal Session 6-Typing - Text-1		2012-07-09 15:21:32.863000
	Edit pad (rev 1257)		charles	cv410	XVal Session 6	1	XVal Session 6-Typing - Text-1		2012-07-09 15:21:33.010000
	Edit pad (rev 1258)		sean	cv372	XVal Session 6	1	XVal Session 6-Typing - Text-1		2012-07-09 15:21:33.306000
	Edit pad (rev 1259)		Xing	cv400	XVal Session 6	1	XVal Session 6-Typing - Text-1		2012-07-09 15:21:33.367000
	Edit pad (rev 1260)		charles	cv410	XVal Session 6	1	XVal Session 6-Typing - Text-1		2012-07-09 15:21:33.509000
	Edit pad (rev 1261)		sean	cv372	XVal Session 6	1	XVal Session 6-Typing - Text-1		2012-07-09 15:21:33.807000
	Edit pad (rev 1262)		Xing	cv400	XVal Session 6	1	XVal Session 6-Typing - Text-1		2012-07-09 15:21:33.865000
	Edit pad (rev 1263)		charles	cv410	XVal Session 6	1	XVal Session 6-Typing - Text-1		2012-07-09 15:21:34.010000
	Edit pad (rev 1264)		Xing	cv400	XVal Session 6	1	XVal Session 6-Typing - Text-1		2012-07-09 15:21:34.371000
	Edit pad (rev 1265)		charles	cv410	XVal Session 6	1	XVal Session 6-Typing - Text-1		2012-07-09 15:21:34.509000
	Edit pad (rev 1266)		sean	cv372	XVal Session 6	1	XVal Session 6-Typing - Text-1		2012-07-09 15:21:34.675000
	Edit pad (rev 1267)		Xing	cv400	XVal Session 6	1	XVal Session 6-Typing - Text-1		2012-07-09 15:21:34.881000
	Edit pad (rev 1268)		charles	cv410	XVal Session 6	1	XVal Session 6-Typing - Text-1		2012-07-09 15:21:35.010000
	Edit pad (rev 1269)		sean	cv372	XVal Session 6	1	XVal Session 6-Typing - Text-1		2012-07-09 15:21:35.183000
	Edit pad (rev 1270)		Xing	cv400	XVal Session 6	1	XVal Session 6-Typing - Text-1		2012-07-09 15:21:35.392000
	Edit pad (rev 1271)		charles	cv410	XVal Session 6	1	XVal Session 6-Typing - Text-1		2012-07-09 15:21:35.508000
	Edit pad (rev 1272)		sean	cv372	XVal Session 6	1	XVal Session 6-Typing - Text-1		2012-07-09 15:21:35.680000
	Edit pad (rev 1273)		Xing	cv400	XVal Session 6	1	XVal Session 6-Typing - Text-1		2012-07-09 15:21:35.899000
	Edit pad (rev 1274)		charles	cv410	XVal Session 6	1	XVal Session 6-Typing - Text-1		2012-07-09 15:21:36.008000
	Edit pad (rev 1275)		Xing	cv400	XVal Session 6	1	XVal Session 6-Typing - Text-1		2012-07-09 15:21:36.396000
	Edit pad (rev 1276)		charles	cv410	XVal Session 6	1	XVal Session 6-Typing - Text-1		2012-07-09 15:21:36.578000
	Edit pad (rev 1277)		sean	cv372	XVal Session 6	1	XVal Session 6-Typing - Text-1		2012-07-09 15:21:36.894000
	Edit pad (rev 1278)		Xing	cv400	XVal Session 6	1	XVal Session 6-Typing - Text-1		2012-07-09 15:21:36.896000
	Edit pad (rev 1279)		charles	cv410	XVal Session 6	1	XVal Session 6-Typing - Text-1		2012-07-09 15:21:37.089000
	Edit pad (rev 1280)		Xing	cv400	XVal Session 6	1	XVal Session 6-Typing - Text-1		2012-07-09 15:21:37.397000
	Edit pad (rev 1281)		sean	cv372	XVal Session 6	1	XVal Session 6-Typing - Text-1		2012-07-09 15:21:37.465000
	Edit pad (rev 1282)		charles	cv410	XVal Session 6	1	XVal Session 6-Typing - Text-1		2012-07-09 15:21:37.586000
	Edit pad (rev 1283)		Xing	cv400	XVal Session 6	1	XVal Session 6-Typing - Text-1		2012-07-09 15:21:37.898000
	Edit pad (rev 1284)		sean	cv372	XVal Session 6	1	XVal Session 6-Typing - Text-1		2012-07-09 15:21:37.979000
	Edit pad (rev 1285)		charles	cv410	XVal Session 6	1	XVal Session 6-Typing - Text-1		2012-07-09 15:21:38.087000
	Edit pad (rev 1286)		Xing	cv400	XVal Session 6	1	XVal Session 6-Typing - Text-1		2012-07-09 15:21:38.405000
	Edit pad (rev 1287)		sean	cv372	XVal Session 6	1	XVal Session 6-Typing - Text-1		2012-07-09 15:21:38.483000
	Edit pad (rev 1288)		charles	cv410	XVal Session 6	1	XVal Session 6-Typing - Text-1		2012-07-09 15:21:38.585000
	Edit pad (rev 1289)		Xing	cv400	XVal Session 6	1	XVal Session 6-Typing - Text-1		2012-07-09 15:21:38.903000
	Edit pad (rev 1290)		sean	cv372	XVal Session 6	1	XVal Session 6-Typing - Text-1		2012-07-09 15:21:38.979000
	Edit pad (rev 1291)		charles	cv410	XVal Session 6	1	XVal Session 6-Typing - Text-1		2012-07-09 15:21:39.093000
	Edit pad (rev 1292)		Xing	cv400	XVal Session 6	1	XVal Session 6-Typing - Text-1		2012-07-09 15:21:39.410000
	Edit pad (rev 1293)		sean	cv372	XVal Session 6	1	XVal Session 6-Typing - Text-1		2012-07-09 15:21:39.480000
	Edit pad (rev 1294)		charles	cv410	XVal Session 6	1	XVal Session 6-Typing - Text-1		2012-07-09 15:21:39.602000
	Edit pad (rev 1295)		Xing	cv400	XVal Session 6	1	XVal Session 6-Typing - Text-1		2012-07-09 15:21:39.912000
	Edit pad (rev 1296)		charles	cv410	XVal Session 6	1	XVal Session 6-Typing - Text-1		2012-07-09 15:21:40.103000
	Edit pad (rev 1297)		sean	cv372	XVal Session 6	1	XVal Session 6-Typing - Text-1		2012-07-09 15:21:40.196000
	Edit pad (rev 1298)		Xing	cv400	XVal Session 6	1	XVal Session 6-Typing - Text-1		2012-07-09 15:21:40.427000
	Edit pad (rev 1299)		charles	cv410	XVal Session 6	1	XVal Session 6-Typing - Text-1		2012-07-09 15:21:40.700000
	Edit pad (rev 1300)		sean	cv372	XVal Session 6	1	XVal Session 6-Typing - Text-1		2012-07-09 15:21:40.702000
	Edit pad (rev 1301)		Xing	cv400	XVal Session 6	1	XVal Session 6-Typing - Text-1		2012-07-09 15:21:40.990000
	Edit pad (rev 1302)		sean	cv372	XVal Session 6	1	XVal Session 6-Typing - Text-1		2012-07-09 15:21:41.200000
	Edit pad (rev 1303)		charles	cv410	XVal Session 6	1	XVal Session 6-Typing - Text-1		2012-07-09 15:21:41.213000
	Edit pad (rev 1304)		Xing	cv400	XVal Session 6	1	XVal Session 6-Typing - Text-1		2012-07-09 15:21:41.516000
	Edit pad (rev 1305)		sean	cv372	XVal Session 6	1	XVal Session 6-Typing - Text-1		2012-07-09 15:21:41.700000
	Edit pad (rev 1306)		charles	cv410	XVal Session 6	1	XVal Session 6-Typing - Text-1		2012-07-09 15:21:41.719000
	Edit pad (rev 1307)		Xing	cv400	XVal Session 6	1	XVal Session 6-Typing - Text-1		2012-07-09 15:21:42.004000
	Edit pad (rev 1308)		sean	cv372	XVal Session 6	1	XVal Session 6-Typing - Text-1		2012-07-09 15:21:42.204000
	Edit pad (rev 1309)		Xing	cv400	XVal Session 6	1	XVal Session 6-Typing - Text-1		2012-07-09 15:21:42.520000
	Edit pad (rev 1310)		charles	cv410	XVal Session 6	1	XVal Session 6-Typing - Text-1		2012-07-09 15:21:42.574000
	Edit pad (rev 1311)		sean	cv372	XVal Session 6	1	XVal Session 6-Typing - Text-1		2012-07-09 15:21:42.703000
	Edit pad (rev 1312)		charles	cv410	XVal Session 6	1	XVal Session 6-Typing - Text-1		2012-07-09 15:21:43.079000
	Edit pad (rev 1313)		sean	cv372	XVal Session 6	1	XVal Session 6-Typing - Text-1		2012-07-09 15:21:43.212000
	Edit pad (rev 1314)		charles	cv410	XVal Session 6	1	XVal Session 6-Typing - Text-1		2012-07-09 15:21:43.588000
	Edit pad (rev 1315)		Xing	cv400	XVal Session 6	1	XVal Session 6-Typing - Text-1		2012-07-09 15:21:43.852000
	Edit pad (rev 1316)		sean	cv372	XVal Session 6	1	XVal Session 6-Typing - Text-1		2012-07-09 15:21:44.060000
	Edit pad (rev 1317)		charles	cv410	XVal Session 6	1	XVal Session 6-Typing - Text-1		2012-07-09 15:21:44.088000
	Edit pad (rev 1318)		Xing	cv400	XVal Session 6	1	XVal Session 6-Typing - Text-1		2012-07-09 15:21:44.349000
	Edit pad (rev 1319)		sean	cv372	XVal Session 6	1	XVal Session 6-Typing - Text-1		2012-07-09 15:21:44.560000
	Edit pad (rev 1320)		charles	cv410	XVal Session 6	1	XVal Session 6-Typing - Text-1		2012-07-09 15:21:44.590000
	Edit pad (rev 1321)		Xing	cv400	XVal Session 6	1	XVal Session 6-Typing - Text-1		2012-07-09 15:21:44.854000
	Edit pad (rev 1322)		sean	cv372	XVal Session 6	1	XVal Session 6-Typing - Text-1		2012-07-09 15:21:45.064000
	Edit pad (rev 1323)		charles	cv410	XVal Session 6	1	XVal Session 6-Typing - Text-1		2012-07-09 15:21:45.088000
	Edit pad (rev 1324)		Xing	cv400	XVal Session 6	1	XVal Session 6-Typing - Text-1		2012-07-09 15:21:45.455000
	Edit pad (rev 1325)		sean	cv372	XVal Session 6	1	XVal Session 6-Typing - Text-1		2012-07-09 15:21:45.576000
	Edit pad (rev 1326)		charles	cv410	XVal Session 6	1	XVal Session 6-Typing - Text-1		2012-07-09 15:21:45.590000
	Edit pad (rev 1327)		sean	cv372	XVal Session 6	1	XVal Session 6-Typing - Text-1		2012-07-09 15:21:46.072000
	Edit pad (rev 1328)		charles	cv410	XVal Session 6	1	XVal Session 6-Typing - Text-1		2012-07-09 15:21:46.101000
	Edit pad (rev 1329)		Xing	cv400	XVal Session 6	1	XVal Session 6-Typing - Text-1		2012-07-09 15:21:46.458000
	Edit pad (rev 1330)		sean	cv372	XVal Session 6	1	XVal Session 6-Typing - Text-1		2012-07-09 15:21:46.577000
	Edit pad (rev 1331)		charles	cv410	XVal Session 6	1	XVal Session 6-Typing - Text-1		2012-07-09 15:21:46.659000
	Edit pad (rev 1332)		Xing	cv400	XVal Session 6	1	XVal Session 6-Typing - Text-1		2012-07-09 15:21:46.958000
	Edit pad (rev 1333)		charles	cv410	XVal Session 6	1	XVal Session 6-Typing - Text-1		2012-07-09 15:21:47.365000
	Edit pad (rev 1334)		Xing	cv400	XVal Session 6	1	XVal Session 6-Typing - Text-1		2012-07-09 15:21:47.459000
	Edit pad (rev 1335)		sean	cv372	XVal Session 6	1	XVal Session 6-Typing - Text-1		2012-07-09 15:21:47.508000
	Edit pad (rev 1336)		charles	cv410	XVal Session 6	1	XVal Session 6-Typing - Text-1		2012-07-09 15:21:47.876000
	Edit pad (rev 1337)		Xing	cv400	XVal Session 6	1	XVal Session 6-Typing - Text-1		2012-07-09 15:21:47.957000
	Edit pad (rev 1338)		sean	cv372	XVal Session 6	1	XVal Session 6-Typing - Text-1		2012-07-09 15:21:48.040000
	Edit pad (rev 1339)		charles	cv410	XVal Session 6	1	XVal Session 6-Typing - Text-1		2012-07-09 15:21:48.386000
	Edit pad (rev 1340)		Xing	cv400	XVal Session 6	1	XVal Session 6-Typing - Text-1		2012-07-09 15:21:48.456000
	Edit pad (rev 1341)		charles	cv410	XVal Session 6	1	XVal Session 6-Typing - Text-1		2012-07-09 15:21:48.889000
	Edit pad (rev 1342)		sean	cv372	XVal Session 6	1	XVal Session 6-Typing - Text-1		2012-07-09 15:21:48.955000
	Edit pad (rev 1343)		charles	cv410	XVal Session 6	1	XVal Session 6-Typing - Text-1		2012-07-09 15:21:49.384000
	Edit pad (rev 1344)		sean	cv372	XVal Session 6	1	XVal Session 6-Typing - Text-1		2012-07-09 15:21:49.461000
	Edit pad (rev 1345)		charles	cv410	XVal Session 6	1	XVal Session 6-Typing - Text-1		2012-07-09 15:21:49.886000
	Edit pad (rev 1346)		sean	cv372	XVal Session 6	1	XVal Session 6-Typing - Text-1		2012-07-09 15:21:49.965000
	Edit pad (rev 1347)		sean	cv372	XVal Session 6	1	XVal Session 6-Typing - Text-1		2012-07-09 15:21:50.473000
	Edit pad (rev 1348)		charles	cv410	XVal Session 6	1	XVal Session 6-Typing - Text-1		2012-07-09 15:21:50.679000
	Edit pad (rev 1349)		jeral	cv311	XVal Session 6	1	XVal Session 6-Typing - Text-1		2012-07-09 15:21:50.877000
	Edit pad (rev 1350)		charles	cv410	XVal Session 6	1	XVal Session 6-Typing - Text-1		2012-07-09 15:21:50.904000
	Edit pad (rev 1351)		sean	cv372	XVal Session 6	1	XVal Session 6-Typing - Text-1		2012-07-09 15:21:51.216000
	Edit pad (rev 1352)		jeral	cv311	XVal Session 6	1	XVal Session 6-Typing - Text-1		2012-07-09 15:21:51.385000
	Edit pad (rev 1353)		charles	cv410	XVal Session 6	1	XVal Session 6-Typing - Text-1		2012-07-09 15:21:51.404000
	Edit pad (rev 1354)		Xing	cv400	XVal Session 6	1	XVal Session 6-Typing - Text-1		2012-07-09 15:21:51.430000
	Edit pad (rev 1355)		sean	cv372	XVal Session 6	1	XVal Session 6-Typing - Text-1		2012-07-09 15:21:51.714000
	Edit pad (rev 1356)		charles	cv410	XVal Session 6	1	XVal Session 6-Typing - Text-1		2012-07-09 15:21:51.916000
	Edit pad (rev 1357)		Xing	cv400	XVal Session 6	1	XVal Session 6-Typing - Text-1		2012-07-09 15:21:51.943000
	Edit pad (rev 1358)		sean	cv372	XVal Session 6	1	XVal Session 6-Typing - Text-1		2012-07-09 15:21:52.223000
	Edit pad (rev 1359)		charles	cv410	XVal Session 6	1	XVal Session 6-Typing - Text-1		2012-07-09 15:21:52.416000
	Edit pad (rev 1360)		Xing	cv400	XVal Session 6	1	XVal Session 6-Typing - Text-1		2012-07-09 15:21:52.460000
	Edit pad (rev 1361)		sean	cv372	XVal Session 6	1	XVal Session 6-Typing - Text-1		2012-07-09 15:21:52.729000
	Edit pad (rev 1362)		jeral	cv311	XVal Session 6	1	XVal Session 6-Typing - Text-1		2012-07-09 15:21:52.848000
	Edit pad (rev 1363)		charles	cv410	XVal Session 6	1	XVal Session 6-Typing - Text-1		2012-07-09 15:21:52.914000
	Edit pad (rev 1364)		Xing	cv400	XVal Session 6	1	XVal Session 6-Typing - Text-1		2012-07-09 15:21:52.962000
	Edit pad (rev 1365)		sean	cv372	XVal Session 6	1	XVal Session 6-Typing - Text-1		2012-07-09 15:21:53.228000
	Edit pad (rev 1366)		jeral	cv311	XVal Session 6	1	XVal Session 6-Typing - Text-1		2012-07-09 15:21:53.363000
	Edit pad (rev 1367)		charles	cv410	XVal Session 6	1	XVal Session 6-Typing - Text-1		2012-07-09 15:21:53.414000
	Edit pad (rev 1368)		Xing	cv400	XVal Session 6	1	XVal Session 6-Typing - Text-1		2012-07-09 15:21:53.458000
	Edit pad (rev 1369)		sean	cv372	XVal Session 6	1	XVal Session 6-Typing - Text-1		2012-07-09 15:21:53.734000
	Edit pad (rev 1370)		jeral	cv311	XVal Session 6	1	XVal Session 6-Typing - Text-1		2012-07-09 15:21:53.865000
	Edit pad (rev 1371)		Xing	cv400	XVal Session 6	1	XVal Session 6-Typing - Text-1		2012-07-09 15:21:54.020000
	Edit pad (rev 1372)		charles	cv410	XVal Session 6	1	XVal Session 6-Typing - Text-1		2012-07-09 15:21:54.047000
	Edit pad (rev 1373)		sean	cv372	XVal Session 6	1	XVal Session 6-Typing - Text-1		2012-07-09 15:21:54.228000
	Edit pad (rev 1374)		jeral	cv311	XVal Session 6	1	XVal Session 6-Typing - Text-1		2012-07-09 15:21:54.370000
	Edit pad (rev 1375)		Xing	cv400	XVal Session 6	1	XVal Session 6-Typing - Text-1		2012-07-09 15:21:54.535000
	Edit pad (rev 1376)		charles	cv410	XVal Session 6	1	XVal Session 6-Typing - Text-1		2012-07-09 15:21:54.572000
	Edit pad (rev 1377)		sean	cv372	XVal Session 6	1	XVal Session 6-Typing - Text-1		2012-07-09 15:21:54.726000
	Edit pad (rev 1378)		jeral	cv311	XVal Session 6	1	XVal Session 6-Typing - Text-1		2012-07-09 15:21:54.893000
	Edit pad (rev 1379)		Xing	cv400	XVal Session 6	1	XVal Session 6-Typing - Text-1		2012-07-09 15:21:55.036000
	Edit pad (rev 1380)		charles	cv410	XVal Session 6	1	XVal Session 6-Typing - Text-1		2012-07-09 15:21:55.079000
	Edit pad (rev 1381)		sean	cv372	XVal Session 6	1	XVal Session 6-Typing - Text-1		2012-07-09 15:21:55.231000
	Edit pad (rev 1382)		jeral	cv311	XVal Session 6	1	XVal Session 6-Typing - Text-1		2012-07-09 15:21:55.391000
	Edit pad (rev 1383)		Xing	cv400	XVal Session 6	1	XVal Session 6-Typing - Text-1		2012-07-09 15:21:55.536000
	Edit pad (rev 1384)		charles	cv410	XVal Session 6	1	XVal Session 6-Typing - Text-1		2012-07-09 15:21:55.587000
	Edit pad (rev 1385)		sean	cv372	XVal Session 6	1	XVal Session 6-Typing - Text-1		2012-07-09 15:21:55.728000
	Edit pad (rev 1386)		jeral	cv311	XVal Session 6	1	XVal Session 6-Typing - Text-1		2012-07-09 15:21:55.906000
	Edit pad (rev 1387)		Xing	cv400	XVal Session 6	1	XVal Session 6-Typing - Text-1		2012-07-09 15:21:56.035000
	Edit pad (rev 1388)		charles	cv410	XVal Session 6	1	XVal Session 6-Typing - Text-1		2012-07-09 15:21:56.109000
	Edit pad (rev 1389)		jeral	cv311	XVal Session 6	1	XVal Session 6-Typing - Text-1		2012-07-09 15:21:56.399000
	Edit pad (rev 1390)		Xing	cv400	XVal Session 6	1	XVal Session 6-Typing - Text-1		2012-07-09 15:21:56.539000
	Edit pad (rev 1391)		charles	cv410	XVal Session 6	1	XVal Session 6-Typing - Text-1		2012-07-09 15:21:56.591000
	Edit pad (rev 1392)		sean	cv372	XVal Session 6	1	XVal Session 6-Typing - Text-1		2012-07-09 15:21:56.647000
	Edit pad (rev 1393)		jeral	cv311	XVal Session 6	1	XVal Session 6-Typing - Text-1		2012-07-09 15:21:56.945000
	Edit pad (rev 1394)		Xing	cv400	XVal Session 6	1	XVal Session 6-Typing - Text-1		2012-07-09 15:21:57.037000
	Edit pad (rev 1395)		sean	cv372	XVal Session 6	1	XVal Session 6-Typing - Text-1		2012-07-09 15:21:57.148000
	Edit pad (rev 1396)		charles	cv410	XVal Session 6	1	XVal Session 6-Typing - Text-1		2012-07-09 15:21:57.150000
	Edit pad (rev 1397)		jeral	cv311	XVal Session 6	1	XVal Session 6-Typing - Text-1		2012-07-09 15:21:57.397000
	Edit pad (rev 1398)		Xing	cv400	XVal Session 6	1	XVal Session 6-Typing - Text-1		2012-07-09 15:21:57.543000
	Edit pad (rev 1399)		charles	cv410	XVal Session 6	1	XVal Session 6-Typing - Text-1		2012-07-09 15:21:57.592000
	Edit pad (rev 1400)		sean	cv372	XVal Session 6	1	XVal Session 6-Typing - Text-1		2012-07-09 15:21:57.648000
	Edit pad (rev 1401)		jeral	cv311	XVal Session 6	1	XVal Session 6-Typing - Text-1		2012-07-09 15:21:57.903000
	Edit pad (rev 1402)		charles	cv410	XVal Session 6	1	XVal Session 6-Typing - Text-1		2012-07-09 15:21:58.104000
	Edit pad (rev 1403)		sean	cv372	XVal Session 6	1	XVal Session 6-Typing - Text-1		2012-07-09 15:21:58.227000
	Edit pad (rev 1404)		charles	cv410	XVal Session 6	1	XVal Session 6-Typing - Text-1		2012-07-09 15:21:58.619000
	Edit pad (rev 1405)		sean	cv372	XVal Session 6	1	XVal Session 6-Typing - Text-1		2012-07-09 15:21:58.654000
	Edit pad (rev 1406)		Xing	cv400	XVal Session 6	1	XVal Session 6-Typing - Text-1		2012-07-09 15:21:58.678000
	Edit pad (rev 1407)		charles	cv410	XVal Session 6	1	XVal Session 6-Typing - Text-1		2012-07-09 15:21:59.118000
	Edit pad (rev 1408)		jeral	cv311	XVal Session 6	1	XVal Session 6-Typing - Text-1		2012-07-09 15:21:59.396000
	Edit pad (rev 1409)		Xing	cv400	XVal Session 6	1	XVal Session 6-Typing - Text-1		2012-07-09 15:21:59.425000
	Edit pad (rev 1410)		sean	cv372	XVal Session 6	1	XVal Session 6-Typing - Text-1		2012-07-09 15:21:59.504000
	Edit pad (rev 1411)		charles	cv410	XVal Session 6	1	XVal Session 6-Typing - Text-1		2012-07-09 15:21:59.618000
	Edit pad (rev 1412)		jeral	cv311	XVal Session 6	1	XVal Session 6-Typing - Text-1		2012-07-09 15:21:59.970000
	Edit pad (rev 1413)		sean	cv372	XVal Session 6	1	XVal Session 6-Typing - Text-1		2012-07-09 15:22:00.009000
	Edit pad (rev 1414)		charles	cv410	XVal Session 6	1	XVal Session 6-Typing - Text-1		2012-07-09 15:22:00.118000
	Edit pad (rev 1415)		jeral	cv311	XVal Session 6	1	XVal Session 6-Typing - Text-1		2012-07-09 15:22:00.407000
	Edit pad (rev 1416)		sean	cv372	XVal Session 6	1	XVal Session 6-Typing - Text-1		2012-07-09 15:22:00.508000
	Edit pad (rev 1417)		charles	cv410	XVal Session 6	1	XVal Session 6-Typing - Text-1		2012-07-09 15:22:00.619000
	Edit pad (rev 1418)		jeral	cv311	XVal Session 6	1	XVal Session 6-Typing - Text-1		2012-07-09 15:22:01.031000
	Edit pad (rev 1419)		charles	cv410	XVal Session 6	1	XVal Session 6-Typing - Text-1		2012-07-09 15:22:01.137000
	Edit pad (rev 1420)		Xing	cv400	XVal Session 6	1	XVal Session 6-Typing - Text-1		2012-07-09 15:22:01.454000
	Edit pad (rev 1421)		jeral	cv311	XVal Session 6	1	XVal Session 6-Typing - Text-1		2012-07-09 15:22:01.531000
	Edit pad (rev 1422)		charles	cv410	XVal Session 6	1	XVal Session 6-Typing - Text-1		2012-07-09 15:22:01.624000
	Edit pad (rev 1423)		Xing	cv400	XVal Session 6	1	XVal Session 6-Typing - Text-1		2012-07-09 15:22:01.959000
	Edit pad (rev 1424)		jeral	cv311	XVal Session 6	1	XVal Session 6-Typing - Text-1		2012-07-09 15:22:02.034000
	Edit pad (rev 1425)		charles	cv410	XVal Session 6	1	XVal Session 6-Typing - Text-1		2012-07-09 15:22:02.134000
	Edit pad (rev 1426)		Xing	cv400	XVal Session 6	1	XVal Session 6-Typing - Text-1		2012-07-09 15:22:02.459000
	Edit pad (rev 1427)		jeral	cv311	XVal Session 6	1	XVal Session 6-Typing - Text-1		2012-07-09 15:22:02.533000
	Edit pad (rev 1428)		charles	cv410	XVal Session 6	1	XVal Session 6-Typing - Text-1		2012-07-09 15:22:02.633000
	Edit pad (rev 1429)		sean	cv372	XVal Session 6	1	XVal Session 6-Typing - Text-1		2012-07-09 15:22:02.819000
	Edit pad (rev 1430)		Xing	cv400	XVal Session 6	1	XVal Session 6-Typing - Text-1		2012-07-09 15:22:02.960000
	Edit pad (rev 1431)		jeral	cv311	XVal Session 6	1	XVal Session 6-Typing - Text-1		2012-07-09 15:22:03.042000
	Edit pad (rev 1432)		charles	cv410	XVal Session 6	1	XVal Session 6-Typing - Text-1		2012-07-09 15:22:03.133000
	Edit pad (rev 1433)		Xing	cv400	XVal Session 6	1	XVal Session 6-Typing - Text-1		2012-07-09 15:22:03.457000
	Edit pad (rev 1434)		jeral	cv311	XVal Session 6	1	XVal Session 6-Typing - Text-1		2012-07-09 15:22:03.577000
	Edit pad (rev 1435)		charles	cv410	XVal Session 6	1	XVal Session 6-Typing - Text-1		2012-07-09 15:22:03.633000
	Edit pad (rev 1436)		Xing	cv400	XVal Session 6	1	XVal Session 6-Typing - Text-1		2012-07-09 15:22:03.958000
	Edit pad (rev 1437)		jeral	cv311	XVal Session 6	1	XVal Session 6-Typing - Text-1		2012-07-09 15:22:04.082000
	Edit pad (rev 1438)		charles	cv410	XVal Session 6	1	XVal Session 6-Typing - Text-1		2012-07-09 15:22:04.132000
	Edit pad (rev 1439)		Xing	cv400	XVal Session 6	1	XVal Session 6-Typing - Text-1		2012-07-09 15:22:04.458000
	Edit pad (rev 1440)		jeral	cv311	XVal Session 6	1	XVal Session 6-Typing - Text-1		2012-07-09 15:22:04.593000
	Edit pad (rev 1441)		charles	cv410	XVal Session 6	1	XVal Session 6-Typing - Text-1		2012-07-09 15:22:04.633000
	Edit pad (rev 1442)		Xing	cv400	XVal Session 6	1	XVal Session 6-Typing - Text-1		2012-07-09 15:22:04.965000
	Edit pad (rev 1443)		sean	cv372	XVal Session 6	1	XVal Session 6-Typing - Text-1		2012-07-09 15:22:05.050000
	Edit pad (rev 1444)		jeral	cv311	XVal Session 6	1	XVal Session 6-Typing - Text-1		2012-07-09 15:22:05.110000
	Edit pad (rev 1445)		charles	cv410	XVal Session 6	1	XVal Session 6-Typing - Text-1		2012-07-09 15:22:05.132000
	Edit pad (rev 1446)		Xing	cv400	XVal Session 6	1	XVal Session 6-Typing - Text-1		2012-07-09 15:22:05.476000
	Edit pad (rev 1447)		sean	cv372	XVal Session 6	1	XVal Session 6-Typing - Text-1		2012-07-09 15:22:05.554000
	Edit pad (rev 1448)		jeral	cv311	XVal Session 6	1	XVal Session 6-Typing - Text-1		2012-07-09 15:22:05.608000
	Edit pad (rev 1449)		charles	cv410	XVal Session 6	1	XVal Session 6-Typing - Text-1		2012-07-09 15:22:05.632000
	Edit pad (rev 1450)		Xing	cv400	XVal Session 6	1	XVal Session 6-Typing - Text-1		2012-07-09 15:22:05.980000
	Edit pad (rev 1451)		sean	cv372	XVal Session 6	1	XVal Session 6-Typing - Text-1		2012-07-09 15:22:06.057000
	Edit pad (rev 1452)		charles	cv410	XVal Session 6	1	XVal Session 6-Typing - Text-1		2012-07-09 15:22:06.134000
	Edit pad (rev 1453)		jeral	cv311	XVal Session 6	1	XVal Session 6-Typing - Text-1		2012-07-09 15:22:06.142000
	Edit pad (rev 1454)		Xing	cv400	XVal Session 6	1	XVal Session 6-Typing - Text-1		2012-07-09 15:22:06.490000
	Edit pad (rev 1455)		sean	cv372	XVal Session 6	1	XVal Session 6-Typing - Text-1		2012-07-09 15:22:06.556000
	Edit pad (rev 1456)		charles	cv410	XVal Session 6	1	XVal Session 6-Typing - Text-1		2012-07-09 15:22:06.637000
	Edit pad (rev 1457)		jeral	cv311	XVal Session 6	1	XVal Session 6-Typing - Text-1		2012-07-09 15:22:06.649000
	Edit pad (rev 1458)		Xing	cv400	XVal Session 6	1	XVal Session 6-Typing - Text-1		2012-07-09 15:22:06.990000
	Edit pad (rev 1459)		charles	cv410	XVal Session 6	1	XVal Session 6-Typing - Text-1		2012-07-09 15:22:07.135000
	Edit pad (rev 1460)		sean	cv372	XVal Session 6	1	XVal Session 6-Typing - Text-1		2012-07-09 15:22:07.163000
	Edit pad (rev 1461)		jeral	cv311	XVal Session 6	1	XVal Session 6-Typing - Text-1		2012-07-09 15:22:07.187000
	Edit pad (rev 1462)		Xing	cv400	XVal Session 6	1	XVal Session 6-Typing - Text-1		2012-07-09 15:22:07.489000
	Edit pad (rev 1463)		jeral	cv311	XVal Session 6	1	XVal Session 6-Typing - Text-1		2012-07-09 15:22:07.640000
	Edit pad (rev 1464)		charles	cv410	XVal Session 6	1	XVal Session 6-Typing - Text-1		2012-07-09 15:22:07.662000
	Edit pad (rev 1465)		sean	cv372	XVal Session 6	1	XVal Session 6-Typing - Text-1		2012-07-09 15:22:07.666000
	Edit pad (rev 1466)		jeral	cv311	XVal Session 6	1	XVal Session 6-Typing - Text-1		2012-07-09 15:22:08.142000
	Edit pad (rev 1467)		sean	cv372	XVal Session 6	1	XVal Session 6-Typing - Text-1		2012-07-09 15:22:08.175000
	Edit pad (rev 1468)		Xing	cv400	XVal Session 6	1	XVal Session 6-Typing - Text-1		2012-07-09 15:22:08.228000
	Edit pad (rev 1469)		charles	cv410	XVal Session 6	1	XVal Session 6-Typing - Text-1		2012-07-09 15:22:08.409000
	Edit pad (rev 1470)		jeral	cv311	XVal Session 6	1	XVal Session 6-Typing - Text-1		2012-07-09 15:22:08.670000
	Edit pad (rev 1471)		sean	cv372	XVal Session 6	1	XVal Session 6-Typing - Text-1		2012-07-09 15:22:08.673000
	Edit pad (rev 1472)		charles	cv410	XVal Session 6	1	XVal Session 6-Typing - Text-1		2012-07-09 15:22:08.910000
	Edit pad (rev 1473)		Xing	cv400	XVal Session 6	1	XVal Session 6-Typing - Text-1		2012-07-09 15:22:08.972000
	Edit pad (rev 1474)		sean	cv372	XVal Session 6	1	XVal Session 6-Typing - Text-1		2012-07-09 15:22:09.286000
	Edit pad (rev 1475)		charles	cv410	XVal Session 6	1	XVal Session 6-Typing - Text-1		2012-07-09 15:22:09.418000
	Edit pad (rev 1476)		Xing	cv400	XVal Session 6	1	XVal Session 6-Typing - Text-1		2012-07-09 15:22:09.473000
	Edit pad (rev 1477)		sean	cv372	XVal Session 6	1	XVal Session 6-Typing - Text-1		2012-07-09 15:22:09.791000
	Edit pad (rev 1478)		jeral	cv311	XVal Session 6	1	XVal Session 6-Typing - Text-1		2012-07-09 15:22:09.828000
	Edit pad (rev 1479)		charles	cv410	XVal Session 6	1	XVal Session 6-Typing - Text-1		2012-07-09 15:22:09.916000
	Edit pad (rev 1480)		Xing	cv400	XVal Session 6	1	XVal Session 6-Typing - Text-1		2012-07-09 15:22:09.974000
	Edit pad (rev 1481)		sean	cv372	XVal Session 6	1	XVal Session 6-Typing - Text-1		2012-07-09 15:22:10.292000
	Edit pad (rev 1482)		jeral	cv311	XVal Session 6	1	XVal Session 6-Typing - Text-1		2012-07-09 15:22:10.341000
	Edit pad (rev 1483)		charles	cv410	XVal Session 6	1	XVal Session 6-Typing - Text-1		2012-07-09 15:22:10.416000
	Edit pad (rev 1484)		sean	cv372	XVal Session 6	1	XVal Session 6-Typing - Text-1		2012-07-09 15:22:10.794000
	Edit pad (rev 1485)		jeral	cv311	XVal Session 6	1	XVal Session 6-Typing - Text-1		2012-07-09 15:22:10.862000
	Edit pad (rev 1486)		charles	cv410	XVal Session 6	1	XVal Session 6-Typing - Text-1		2012-07-09 15:22:10.925000
	Edit pad (rev 1487)		sean	cv372	XVal Session 6	1	XVal Session 6-Typing - Text-1		2012-07-09 15:22:11.290000
	Edit pad (rev 1488)		jeral	cv311	XVal Session 6	1	XVal Session 6-Typing - Text-1		2012-07-09 15:22:11.331000
	Edit pad (rev 1489)		charles	cv410	XVal Session 6	1	XVal Session 6-Typing - Text-1		2012-07-09 15:22:11.430000
	Edit pad (rev 1490)		Xing	cv400	XVal Session 6	1	XVal Session 6-Typing - Text-1		2012-07-09 15:22:11.610000
	Edit pad (rev 1491)		sean	cv372	XVal Session 6	1	XVal Session 6-Typing - Text-1		2012-07-09 15:22:11.793000
	Edit pad (rev 1492)		jeral	cv311	XVal Session 6	1	XVal Session 6-Typing - Text-1		2012-07-09 15:22:11.840000
	Edit pad (rev 1493)		charles	cv410	XVal Session 6	1	XVal Session 6-Typing - Text-1		2012-07-09 15:22:11.933000
	Edit pad (rev 1494)		Xing	cv400	XVal Session 6	1	XVal Session 6-Typing - Text-1		2012-07-09 15:22:12.117000
	Edit pad (rev 1495)		sean	cv372	XVal Session 6	1	XVal Session 6-Typing - Text-1		2012-07-09 15:22:12.290000
	Edit pad (rev 1496)		jeral	cv311	XVal Session 6	1	XVal Session 6-Typing - Text-1		2012-07-09 15:22:12.345000
	Edit pad (rev 1497)		charles	cv410	XVal Session 6	1	XVal Session 6-Typing - Text-1		2012-07-09 15:22:12.446000
	Edit pad (rev 1498)		Xing	cv400	XVal Session 6	1	XVal Session 6-Typing - Text-1		2012-07-09 15:22:12.615000
	Edit pad (rev 1499)		sean	cv372	XVal Session 6	1	XVal Session 6-Typing - Text-1		2012-07-09 15:22:12.795000
	Edit pad (rev 1500)		jeral	cv311	XVal Session 6	1	XVal Session 6-Typing - Text-1		2012-07-09 15:22:12.875000
	Edit pad (rev 1501)		charles	cv410	XVal Session 6	1	XVal Session 6-Typing - Text-1		2012-07-09 15:22:12.977000
	Edit pad (rev 1502)		sean	cv372	XVal Session 6	1	XVal Session 6-Typing - Text-1		2012-07-09 15:22:13.306000
	Edit pad (rev 1503)		Xing	cv400	XVal Session 6	1	XVal Session 6-Typing - Text-1		2012-07-09 15:22:13.309000
	Edit pad (rev 1504)		charles	cv410	XVal Session 6	1	XVal Session 6-Typing - Text-1		2012-07-09 15:22:13.485000
	Edit pad (rev 1505)		sean	cv372	XVal Session 6	1	XVal Session 6-Typing - Text-1		2012-07-09 15:22:13.806000
	Edit pad (rev 1506)		jeral	cv311	XVal Session 6	1	XVal Session 6-Typing - Text-1		2012-07-09 15:22:13.818000
	Edit pad (rev 1507)		Xing	cv400	XVal Session 6	1	XVal Session 6-Typing - Text-1		2012-07-09 15:22:13.821000
	Edit pad (rev 1508)		charles	cv410	XVal Session 6	1	XVal Session 6-Typing - Text-1		2012-07-09 15:22:13.993000
	Edit pad (rev 1509)		Xing	cv400	XVal Session 6	1	XVal Session 6-Typing - Text-1		2012-07-09 15:22:14.318000
	Edit pad (rev 1510)		sean	cv372	XVal Session 6	1	XVal Session 6-Typing - Text-1		2012-07-09 15:22:14.439000
	Edit pad (rev 1511)		charles	cv410	XVal Session 6	1	XVal Session 6-Typing - Text-1		2012-07-09 15:22:14.492000
	Edit pad (rev 1512)		jeral	cv311	XVal Session 6	1	XVal Session 6-Typing - Text-1		2012-07-09 15:22:14.779000
	Edit pad (rev 1513)		Xing	cv400	XVal Session 6	1	XVal Session 6-Typing - Text-1		2012-07-09 15:22:14.822000
	Edit pad (rev 1514)		sean	cv372	XVal Session 6	1	XVal Session 6-Typing - Text-1		2012-07-09 15:22:14.977000
	Edit pad (rev 1515)		charles	cv410	XVal Session 6	1	XVal Session 6-Typing - Text-1		2012-07-09 15:22:15.009000
	Edit pad (rev 1516)		jeral	cv311	XVal Session 6	1	XVal Session 6-Typing - Text-1		2012-07-09 15:22:15.264000
	Edit pad (rev 1517)		Xing	cv400	XVal Session 6	1	XVal Session 6-Typing - Text-1		2012-07-09 15:22:15.333000
	Edit pad (rev 1518)		sean	cv372	XVal Session 6	1	XVal Session 6-Typing - Text-1		2012-07-09 15:22:15.478000
	Edit pad (rev 1519)		charles	cv410	XVal Session 6	1	XVal Session 6-Typing - Text-1		2012-07-09 15:22:15.525000
	Edit pad (rev 1520)		Xing	cv400	XVal Session 6	1	XVal Session 6-Typing - Text-1		2012-07-09 15:22:15.838000
	Edit pad (rev 1521)		sean	cv372	XVal Session 6	1	XVal Session 6-Typing - Text-1		2012-07-09 15:22:15.981000
	Edit pad (rev 1522)		charles	cv410	XVal Session 6	1	XVal Session 6-Typing - Text-1		2012-07-09 15:22:16.028000
	Edit pad (rev 1523)		jeral	cv311	XVal Session 6	1	XVal Session 6-Typing - Text-1		2012-07-09 15:22:16.203000
	Edit pad (rev 1524)		Xing	cv400	XVal Session 6	1	XVal Session 6-Typing - Text-1		2012-07-09 15:22:16.335000
	Edit pad (rev 1525)		charles	cv410	XVal Session 6	1	XVal Session 6-Typing - Text-1		2012-07-09 15:22:16.538000
	Edit pad (rev 1526)		sean	cv372	XVal Session 6	1	XVal Session 6-Typing - Text-1		2012-07-09 15:22:16.644000
	Edit pad (rev 1527)		jeral	cv311	XVal Session 6	1	XVal Session 6-Typing - Text-1		2012-07-09 15:22:16.709000
	Edit pad (rev 1528)		Xing	cv400	XVal Session 6	1	XVal Session 6-Typing - Text-1		2012-07-09 15:22:16.832000
	Edit pad (rev 1529)		charles	cv410	XVal Session 6	1	XVal Session 6-Typing - Text-1		2012-07-09 15:22:17.043000
	Edit pad (rev 1530)		jeral	cv311	XVal Session 6	1	XVal Session 6-Typing - Text-1		2012-07-09 15:22:17.208000
	Edit pad (rev 1531)		sean	cv372	XVal Session 6	1	XVal Session 6-Typing - Text-1		2012-07-09 15:22:17.244000
	Edit pad (rev 1532)		Xing	cv400	XVal Session 6	1	XVal Session 6-Typing - Text-1		2012-07-09 15:22:17.399000
	Edit pad (rev 1533)		charles	cv410	XVal Session 6	1	XVal Session 6-Typing - Text-1		2012-07-09 15:22:17.545000
	Edit pad (rev 1534)		jeral	cv311	XVal Session 6	1	XVal Session 6-Typing - Text-1		2012-07-09 15:22:17.718000
	Edit pad (rev 1535)		sean	cv372	XVal Session 6	1	XVal Session 6-Typing - Text-1		2012-07-09 15:22:17.759000
	Edit pad (rev 1536)		Xing	cv400	XVal Session 6	1	XVal Session 6-Typing - Text-1		2012-07-09 15:22:17.902000
	Edit pad (rev 1537)		charles	cv410	XVal Session 6	1	XVal Session 6-Typing - Text-1		2012-07-09 15:22:18.068000
	Edit pad (rev 1538)		jeral	cv311	XVal Session 6	1	XVal Session 6-Typing - Text-1		2012-07-09 15:22:18.229000
	Edit pad (rev 1539)		sean	cv372	XVal Session 6	1	XVal Session 6-Typing - Text-1		2012-07-09 15:22:18.269000
	Edit pad (rev 1540)		Xing	cv400	XVal Session 6	1	XVal Session 6-Typing - Text-1		2012-07-09 15:22:18.396000
	Edit pad (rev 1541)		charles	cv410	XVal Session 6	1	XVal Session 6-Typing - Text-1		2012-07-09 15:22:18.577000
	Edit pad (rev 1542)		jeral	cv311	XVal Session 6	1	XVal Session 6-Typing - Text-1		2012-07-09 15:22:18.724000
	Edit pad (rev 1543)		sean	cv372	XVal Session 6	1	XVal Session 6-Typing - Text-1		2012-07-09 15:22:18.761000
	Edit pad (rev 1544)		Xing	cv400	XVal Session 6	1	XVal Session 6-Typing - Text-1		2012-07-09 15:22:19.034000
	Edit pad (rev 1545)		charles	cv410	XVal Session 6	1	XVal Session 6-Typing - Text-1		2012-07-09 15:22:19.088000
	Edit pad (rev 1546)		jeral	cv311	XVal Session 6	1	XVal Session 6-Typing - Text-1		2012-07-09 15:22:19.219000
	Edit pad (rev 1547)		sean	cv372	XVal Session 6	1	XVal Session 6-Typing - Text-1		2012-07-09 15:22:19.267000
	Edit pad (rev 1548)		Xing	cv400	XVal Session 6	1	XVal Session 6-Typing - Text-1		2012-07-09 15:22:19.539000
	Edit pad (rev 1549)		charles	cv410	XVal Session 6	1	XVal Session 6-Typing - Text-1		2012-07-09 15:22:19.588000
	Edit pad (rev 1550)		jeral	cv311	XVal Session 6	1	XVal Session 6-Typing - Text-1		2012-07-09 15:22:19.723000
	Edit pad (rev 1551)		sean	cv372	XVal Session 6	1	XVal Session 6-Typing - Text-1		2012-07-09 15:22:19.774000
	Edit pad (rev 1552)		Xing	cv400	XVal Session 6	1	XVal Session 6-Typing - Text-1		2012-07-09 15:22:20.039000
	Edit pad (rev 1553)		charles	cv410	XVal Session 6	1	XVal Session 6-Typing - Text-1		2012-07-09 15:22:20.086000
	Edit pad (rev 1554)		jeral	cv311	XVal Session 6	1	XVal Session 6-Typing - Text-1		2012-07-09 15:22:20.228000
	Edit pad (rev 1555)		sean	cv372	XVal Session 6	1	XVal Session 6-Typing - Text-1		2012-07-09 15:22:20.273000
	Edit pad (rev 1556)		Xing	cv400	XVal Session 6	1	XVal Session 6-Typing - Text-1		2012-07-09 15:22:20.539000
	Edit pad (rev 1557)		charles	cv410	XVal Session 6	1	XVal Session 6-Typing - Text-1		2012-07-09 15:22:20.586000
	Edit pad (rev 1558)		jeral	cv311	XVal Session 6	1	XVal Session 6-Typing - Text-1		2012-07-09 15:22:20.718000
	Edit pad (rev 1559)		sean	cv372	XVal Session 6	1	XVal Session 6-Typing - Text-1		2012-07-09 15:22:20.774000
	Edit pad (rev 1560)		Xing	cv400	XVal Session 6	1	XVal Session 6-Typing - Text-1		2012-07-09 15:22:21.038000
	Edit pad (rev 1561)		charles	cv410	XVal Session 6	1	XVal Session 6-Typing - Text-1		2012-07-09 15:22:21.109000
	Edit pad (rev 1562)		sean	cv372	XVal Session 6	1	XVal Session 6-Typing - Text-1		2012-07-09 15:22:21.274000
	Edit pad (rev 1563)		Xing	cv400	XVal Session 6	1	XVal Session 6-Typing - Text-1		2012-07-09 15:22:21.541000
	Edit pad (rev 1564)		jeral	cv311	XVal Session 6	1	XVal Session 6-Typing - Text-1		2012-07-09 15:22:21.595000
	Edit pad (rev 1565)		charles	cv410	XVal Session 6	1	XVal Session 6-Typing - Text-1		2012-07-09 15:22:21.621000
	Edit pad (rev 1566)		sean	cv372	XVal Session 6	1	XVal Session 6-Typing - Text-1		2012-07-09 15:22:21.777000
	Edit pad (rev 1567)		Xing	cv400	XVal Session 6	1	XVal Session 6-Typing - Text-1		2012-07-09 15:22:22.038000
	Edit pad (rev 1568)		jeral	cv311	XVal Session 6	1	XVal Session 6-Typing - Text-1		2012-07-09 15:22:22.096000
	Edit pad (rev 1569)		charles	cv410	XVal Session 6	1	XVal Session 6-Typing - Text-1		2012-07-09 15:22:22.120000
	Edit pad (rev 1570)		sean	cv372	XVal Session 6	1	XVal Session 6-Typing - Text-1		2012-07-09 15:22:22.274000
	Edit pad (rev 1571)		charles	cv410	XVal Session 6	1	XVal Session 6-Typing - Text-1		2012-07-09 15:22:22.641000
	Edit pad (rev 1572)		sean	cv372	XVal Session 6	1	XVal Session 6-Typing - Text-1		2012-07-09 15:22:22.781000
	Edit pad (rev 1573)		Xing	cv400	XVal Session 6	1	XVal Session 6-Typing - Text-1		2012-07-09 15:22:22.803000
	Edit pad (rev 1574)		charles	cv410	XVal Session 6	1	XVal Session 6-Typing - Text-1		2012-07-09 15:22:23.157000
	Edit pad (rev 1575)		sean	cv372	XVal Session 6	1	XVal Session 6-Typing - Text-1		2012-07-09 15:22:23.277000
	Edit pad (rev 1576)		Xing	cv400	XVal Session 6	1	XVal Session 6-Typing - Text-1		2012-07-09 15:22:23.318000
	Edit pad (rev 1577)		jeral	cv311	XVal Session 6	1	XVal Session 6-Typing - Text-1		2012-07-09 15:22:23.498000
	Edit pad (rev 1578)		charles	cv410	XVal Session 6	1	XVal Session 6-Typing - Text-1		2012-07-09 15:22:23.649000
	Edit pad (rev 1579)		sean	cv372	XVal Session 6	1	XVal Session 6-Typing - Text-1		2012-07-09 15:22:23.776000
	Edit pad (rev 1580)		Xing	cv400	XVal Session 6	1	XVal Session 6-Typing - Text-1		2012-07-09 15:22:23.817000
	Edit pad (rev 1581)		jeral	cv311	XVal Session 6	1	XVal Session 6-Typing - Text-1		2012-07-09 15:22:24.011000
	Edit pad (rev 1582)		charles	cv410	XVal Session 6	1	XVal Session 6-Typing - Text-1		2012-07-09 15:22:24.159000
	Edit pad (rev 1583)		sean	cv372	XVal Session 6	1	XVal Session 6-Typing - Text-1		2012-07-09 15:22:24.282000
	Edit pad (rev 1584)		Xing	cv400	XVal Session 6	1	XVal Session 6-Typing - Text-1		2012-07-09 15:22:24.322000
	Edit pad (rev 1585)		sean	cv372	XVal Session 6	1	XVal Session 6-Typing - Text-1		2012-07-09 15:22:24.795000
	Edit pad (rev 1586)		charles	cv410	XVal Session 6	1	XVal Session 6-Typing - Text-1		2012-07-09 15:22:24.803000
	Edit pad (rev 1587)		Xing	cv400	XVal Session 6	1	XVal Session 6-Typing - Text-1		2012-07-09 15:22:24.824000
	Edit pad (rev 1588)		jeral	cv311	XVal Session 6	1	XVal Session 6-Typing - Text-1		2012-07-09 15:22:25.058000
	Edit pad (rev 1589)		charles	cv410	XVal Session 6	1	XVal Session 6-Typing - Text-1		2012-07-09 15:22:25.244000
	Edit pad (rev 1590)		sean	cv372	XVal Session 6	1	XVal Session 6-Typing - Text-1		2012-07-09 15:22:25.291000
	Edit pad (rev 1591)		Xing	cv400	XVal Session 6	1	XVal Session 6-Typing - Text-1		2012-07-09 15:22:25.327000
	Edit pad (rev 1592)		jeral	cv311	XVal Session 6	1	XVal Session 6-Typing - Text-1		2012-07-09 15:22:25.540000
	Edit pad (rev 1593)		charles	cv410	XVal Session 6	1	XVal Session 6-Typing - Text-1		2012-07-09 15:22:25.745000
	Edit pad (rev 1594)		Xing	cv400	XVal Session 6	1	XVal Session 6-Typing - Text-1		2012-07-09 15:22:25.847000
	Edit pad (rev 1595)		sean	cv372	XVal Session 6	1	XVal Session 6-Typing - Text-1		2012-07-09 15:22:26.189000
	Edit pad (rev 1596)		charles	cv410	XVal Session 6	1	XVal Session 6-Typing - Text-1		2012-07-09 15:22:26.243000
	Edit pad (rev 1597)		jeral	cv311	XVal Session 6	1	XVal Session 6-Typing - Text-1		2012-07-09 15:22:26.301000
	Edit pad (rev 1598)		Xing	cv400	XVal Session 6	1	XVal Session 6-Typing - Text-1		2012-07-09 15:22:26.347000
	Edit pad (rev 1599)		sean	cv372	XVal Session 6	1	XVal Session 6-Typing - Text-1		2012-07-09 15:22:26.697000
	Edit pad (rev 1600)		charles	cv410	XVal Session 6	1	XVal Session 6-Typing - Text-1		2012-07-09 15:22:26.755000
	Edit pad (rev 1601)		jeral	cv311	XVal Session 6	1	XVal Session 6-Typing - Text-1		2012-07-09 15:22:26.817000
	Edit pad (rev 1602)		sean	cv372	XVal Session 6	1	XVal Session 6-Typing - Text-1		2012-07-09 15:22:27.206000
	Edit pad (rev 1603)		charles	cv410	XVal Session 6	1	XVal Session 6-Typing - Text-1		2012-07-09 15:22:27.257000
	Edit pad (rev 1604)		jeral	cv311	XVal Session 6	1	XVal Session 6-Typing - Text-1		2012-07-09 15:22:27.317000
	Edit pad (rev 1605)		Xing	cv400	XVal Session 6	1	XVal Session 6-Typing - Text-1		2012-07-09 15:22:27.554000
	Edit pad (rev 1606)		charles	cv410	XVal Session 6	1	XVal Session 6-Typing - Text-1		2012-07-09 15:22:27.759000
	Edit pad (rev 1607)		sean	cv372	XVal Session 6	1	XVal Session 6-Typing - Text-1		2012-07-09 15:22:27.794000
	Edit pad (rev 1608)		charles	cv410	XVal Session 6	1	XVal Session 6-Typing - Text-1		2012-07-09 15:22:28.259000
	Edit pad (rev 1609)		sean	cv372	XVal Session 6	1	XVal Session 6-Typing - Text-1		2012-07-09 15:22:28.306000
	Edit pad (rev 1610)		charles	cv410	XVal Session 6	1	XVal Session 6-Typing - Text-1		2012-07-09 15:22:28.760000
	Edit pad (rev 1611)		Xing	cv400	XVal Session 6	1	XVal Session 6-Typing - Text-1		2012-07-09 15:22:28.859000
	Edit pad (rev 1612)		charles	cv410	XVal Session 6	1	XVal Session 6-Typing - Text-1		2012-07-09 15:22:29.259000
	Edit pad (rev 1613)		jeral	cv311	XVal Session 6	1	XVal Session 6-Typing - Text-1		2012-07-09 15:22:29.308000
	Edit pad (rev 1614)		Xing	cv400	XVal Session 6	1	XVal Session 6-Typing - Text-1		2012-07-09 15:22:29.364000
	Edit pad (rev 1615)		charles	cv410	XVal Session 6	1	XVal Session 6-Typing - Text-1		2012-07-09 15:22:29.760000
	Edit pad (rev 1616)		jeral	cv311	XVal Session 6	1	XVal Session 6-Typing - Text-1		2012-07-09 15:22:29.814000
	Edit pad (rev 1617)		Xing	cv400	XVal Session 6	1	XVal Session 6-Typing - Text-1		2012-07-09 15:22:29.876000
	Edit pad (rev 1618)		charles	cv410	XVal Session 6	1	XVal Session 6-Typing - Text-1		2012-07-09 15:22:30.260000
	Edit pad (rev 1619)		jeral	cv311	XVal Session 6	1	XVal Session 6-Typing - Text-1		2012-07-09 15:22:30.320000
	Edit pad (rev 1620)		Xing	cv400	XVal Session 6	1	XVal Session 6-Typing - Text-1		2012-07-09 15:22:30.380000
	Edit pad (rev 1621)		charles	cv410	XVal Session 6	1	XVal Session 6-Typing - Text-1		2012-07-09 15:22:30.760000
	Edit pad (rev 1622)		jeral	cv311	XVal Session 6	1	XVal Session 6-Typing - Text-1		2012-07-09 15:22:30.813000
	Edit pad (rev 1623)		charles	cv410	XVal Session 6	1	XVal Session 6-Typing - Text-1		2012-07-09 15:22:31.266000
	Edit pad (rev 1624)		jeral	cv311	XVal Session 6	1	XVal Session 6-Typing - Text-1		2012-07-09 15:22:31.358000
	Edit pad (rev 1625)		Xing	cv400	XVal Session 6	1	XVal Session 6-Typing - Text-1		2012-07-09 15:22:31.509000
	Edit pad (rev 1626)		charles	cv410	XVal Session 6	1	XVal Session 6-Typing - Text-1		2012-07-09 15:22:31.776000
	Edit pad (rev 1627)		jeral	cv311	XVal Session 6	1	XVal Session 6-Typing - Text-1		2012-07-09 15:22:31.893000
	Edit pad (rev 1628)		Xing	cv400	XVal Session 6	1	XVal Session 6-Typing - Text-1		2012-07-09 15:22:32.028000
	Edit pad (rev 1629)		charles	cv410	XVal Session 6	1	XVal Session 6-Typing - Text-1		2012-07-09 15:22:32.276000
	Edit pad (rev 1630)		jeral	cv311	XVal Session 6	1	XVal Session 6-Typing - Text-1		2012-07-09 15:22:32.350000
	Edit pad (rev 1631)		Xing	cv400	XVal Session 6	1	XVal Session 6-Typing - Text-1		2012-07-09 15:22:32.521000
	Edit pad (rev 1632)		charles	cv410	XVal Session 6	1	XVal Session 6-Typing - Text-1		2012-07-09 15:22:32.775000
	Edit pad (rev 1633)		jeral	cv311	XVal Session 6	1	XVal Session 6-Typing - Text-1		2012-07-09 15:22:32.848000
	Edit pad (rev 1634)		Xing	cv400	XVal Session 6	1	XVal Session 6-Typing - Text-1		2012-07-09 15:22:33.021000
	Edit pad (rev 1635)		charles	cv410	XVal Session 6	1	XVal Session 6-Typing - Text-1		2012-07-09 15:22:33.277000
	Edit pad (rev 1636)		jeral	cv311	XVal Session 6	1	XVal Session 6-Typing - Text-1		2012-07-09 15:22:33.416000
	Edit pad (rev 1637)		Xing	cv400	XVal Session 6	1	XVal Session 6-Typing - Text-1		2012-07-09 15:22:33.530000
	Edit pad (rev 1638)		charles	cv410	XVal Session 6	1	XVal Session 6-Typing - Text-1		2012-07-09 15:22:33.787000
	Edit pad (rev 1639)		jeral	cv311	XVal Session 6	1	XVal Session 6-Typing - Text-1		2012-07-09 15:22:33.955000
	Edit pad (rev 1640)		Xing	cv400	XVal Session 6	1	XVal Session 6-Typing - Text-1		2012-07-09 15:22:34.039000
	Edit pad (rev 1641)		jeral	cv311	XVal Session 6	1	XVal Session 6-Typing - Text-1		2012-07-09 15:22:34.368000
	Edit pad (rev 1642)		charles	cv410	XVal Session 6	1	XVal Session 6-Typing - Text-1		2012-07-09 15:22:34.475000
	Edit pad (rev 1643)		Xing	cv400	XVal Session 6	1	XVal Session 6-Typing - Text-1		2012-07-09 15:22:34.535000
	Edit pad (rev 1644)		charles	cv410	XVal Session 6	1	XVal Session 6-Typing - Text-1		2012-07-09 15:22:34.979000
	Edit pad (rev 1645)		Xing	cv400	XVal Session 6	1	XVal Session 6-Typing - Text-1		2012-07-09 15:22:35.046000
	Edit pad (rev 1646)		jeral	cv311	XVal Session 6	1	XVal Session 6-Typing - Text-1		2012-07-09 15:22:35.050000
	Edit pad (rev 1647)		charles	cv410	XVal Session 6	1	XVal Session 6-Typing - Text-1		2012-07-09 15:22:35.479000
	Edit pad (rev 1648)		Xing	cv400	XVal Session 6	1	XVal Session 6-Typing - Text-1		2012-07-09 15:22:35.553000
	Edit pad (rev 1649)		jeral	cv311	XVal Session 6	1	XVal Session 6-Typing - Text-1		2012-07-09 15:22:35.554000
	Edit pad (rev 1650)		charles	cv410	XVal Session 6	1	XVal Session 6-Typing - Text-1		2012-07-09 15:22:35.978000
	Edit pad (rev 1651)		jeral	cv311	XVal Session 6	1	XVal Session 6-Typing - Text-1		2012-07-09 15:22:36.053000
	Edit pad (rev 1652)		jeral	cv311	XVal Session 6	1	XVal Session 6-Typing - Text-1		2012-07-09 15:22:36.548000
	Edit pad (rev 1653)		Xing	cv400	XVal Session 6	1	XVal Session 6-Typing - Text-1		2012-07-09 15:22:36.622000
	Edit pad (rev 1654)		charles	cv410	XVal Session 6	1	XVal Session 6-Typing - Text-1		2012-07-09 15:22:36.644000
	Edit pad (rev 1655)		jeral	cv311	XVal Session 6	1	XVal Session 6-Typing - Text-1		2012-07-09 15:22:37.055000
	Edit pad (rev 1656)		Xing	cv400	XVal Session 6	1	XVal Session 6-Typing - Text-1		2012-07-09 15:22:37.130000
	Edit pad (rev 1657)		charles	cv410	XVal Session 6	1	XVal Session 6-Typing - Text-1		2012-07-09 15:22:37.151000
	Edit pad (rev 1658)		jeral	cv311	XVal Session 6	1	XVal Session 6-Typing - Text-1		2012-07-09 15:22:37.551000
	Edit pad (rev 1659)		Xing	cv400	XVal Session 6	1	XVal Session 6-Typing - Text-1		2012-07-09 15:22:37.642000
	Edit pad (rev 1660)		charles	cv410	XVal Session 6	1	XVal Session 6-Typing - Text-1		2012-07-09 15:22:37.652000
	Edit pad (rev 1661)		jeral	cv311	XVal Session 6	1	XVal Session 6-Typing - Text-1		2012-07-09 15:22:38.055000
	Edit pad (rev 1662)		Xing	cv400	XVal Session 6	1	XVal Session 6-Typing - Text-1		2012-07-09 15:22:38.165000
	Edit pad (rev 1663)		charles	cv410	XVal Session 6	1	XVal Session 6-Typing - Text-1		2012-07-09 15:22:38.167000
	Edit pad (rev 1664)		jeral	cv311	XVal Session 6	1	XVal Session 6-Typing - Text-1		2012-07-09 15:22:38.602000
	Edit pad (rev 1665)		charles	cv410	XVal Session 6	1	XVal Session 6-Typing - Text-1		2012-07-09 15:22:38.675000
	Edit pad (rev 1666)		Xing	cv400	XVal Session 6	1	XVal Session 6-Typing - Text-1		2012-07-09 15:22:38.690000
	Edit pad (rev 1667)		jeral	cv311	XVal Session 6	1	XVal Session 6-Typing - Text-1		2012-07-09 15:22:39.050000
	Edit pad (rev 1668)		Xing	cv400	XVal Session 6	1	XVal Session 6-Typing - Text-1		2012-07-09 15:22:39.194000
	Edit pad (rev 1669)		charles	cv410	XVal Session 6	1	XVal Session 6-Typing - Text-1		2012-07-09 15:22:39.199000
	Edit pad (rev 1670)		jeral	cv311	XVal Session 6	1	XVal Session 6-Typing - Text-1		2012-07-09 15:22:39.569000
	Edit pad (rev 1671)		Xing	cv400	XVal Session 6	1	XVal Session 6-Typing - Text-1		2012-07-09 15:22:39.691000
	Edit pad (rev 1672)		charles	cv410	XVal Session 6	1	XVal Session 6-Typing - Text-1		2012-07-09 15:22:39.718000
	Edit pad (rev 1673)		Xing	cv400	XVal Session 6	1	XVal Session 6-Typing - Text-1		2012-07-09 15:22:40.193000
	Edit pad (rev 1674)		charles	cv410	XVal Session 6	1	XVal Session 6-Typing - Text-1		2012-07-09 15:22:40.229000
	Edit pad (rev 1675)		jeral	cv311	XVal Session 6	1	XVal Session 6-Typing - Text-1		2012-07-09 15:22:40.374000
	Edit pad (rev 1676)		Xing	cv400	XVal Session 6	1	XVal Session 6-Typing - Text-1		2012-07-09 15:22:40.693000
	Edit pad (rev 1677)		charles	cv410	XVal Session 6	1	XVal Session 6-Typing - Text-1		2012-07-09 15:22:40.747000
	Edit pad (rev 1678)		jeral	cv311	XVal Session 6	1	XVal Session 6-Typing - Text-1		2012-07-09 15:22:40.848000
	Edit pad (rev 1679)		Xing	cv400	XVal Session 6	1	XVal Session 6-Typing - Text-1		2012-07-09 15:22:41.198000
	Edit pad (rev 1680)		charles	cv410	XVal Session 6	1	XVal Session 6-Typing - Text-1		2012-07-09 15:22:41.256000
	Edit pad (rev 1681)		jeral	cv311	XVal Session 6	1	XVal Session 6-Typing - Text-1		2012-07-09 15:22:41.342000
	Edit pad (rev 1682)		charles	cv410	XVal Session 6	1	XVal Session 6-Typing - Text-1		2012-07-09 15:22:41.758000
	Edit pad (rev 1683)		jeral	cv311	XVal Session 6	1	XVal Session 6-Typing - Text-1		2012-07-09 15:22:42
	Edit pad (rev 1684)		charles	cv410	XVal Session 6	1	XVal Session 6-Typing - Text-1		2012-07-09 15:22:42.266000
	Edit pad (rev 1685)		Xing	cv400	XVal Session 6	1	XVal Session 6-Typing - Text-1		2012-07-09 15:22:42.315000
	Edit pad (rev 1686)		jeral	cv311	XVal Session 6	1	XVal Session 6-Typing - Text-1		2012-07-09 15:22:42.505000
	Edit pad (rev 1687)		charles	cv410	XVal Session 6	1	XVal Session 6-Typing - Text-1		2012-07-09 15:22:42.775000
	Edit pad (rev 1688)		Xing	cv400	XVal Session 6	1	XVal Session 6-Typing - Text-1		2012-07-09 15:22:42.834000
	Edit pad (rev 1689)		jeral	cv311	XVal Session 6	1	XVal Session 6-Typing - Text-1		2012-07-09 15:22:43.010000
	Edit pad (rev 1690)		Xing	cv400	XVal Session 6	1	XVal Session 6-Typing - Text-1		2012-07-09 15:22:43.349000
	Edit pad (rev 1691)		jeral	cv311	XVal Session 6	1	XVal Session 6-Typing - Text-1		2012-07-09 15:22:43.501000
	Edit pad (rev 1692)		Xing	cv400	XVal Session 6	1	XVal Session 6-Typing - Text-1		2012-07-09 15:22:43.937000
	Edit pad (rev 1693)		jeral	cv311	XVal Session 6	1	XVal Session 6-Typing - Text-1		2012-07-09 15:22:44.001000
	Edit pad (rev 1694)		jeral	cv311	XVal Session 6	1	XVal Session 6-Typing - Text-1		2012-07-09 15:22:44.503000
	Edit pad (rev 1695)		jeral	cv311	XVal Session 6	1	XVal Session 6-Typing - Text-1		2012-07-09 15:22:45.004000
	Edit pad (rev 1696)		charles	cv410	XVal Session 6	1	XVal Session 6-Typing - Text-1		2012-07-09 15:22:45.073000
	Edit pad (rev 1697)		jeral	cv311	XVal Session 6	1	XVal Session 6-Typing - Text-1		2012-07-09 15:22:45.503000
	Edit pad (rev 1698)		charles	cv410	XVal Session 6	1	XVal Session 6-Typing - Text-1		2012-07-09 15:22:45.571000
	Edit pad (rev 1699)		jeral	cv311	XVal Session 6	1	XVal Session 6-Typing - Text-1		2012-07-09 15:22:46
	Edit pad (rev 1700)		charles	cv410	XVal Session 6	1	XVal Session 6-Typing - Text-1		2012-07-09 15:22:46.076000
	Edit pad (rev 1701)		charles	cv410	XVal Session 6	1	XVal Session 6-Typing - Text-1		2012-07-09 15:22:46.623000
	Edit pad (rev 1702)		charles	cv410	XVal Session 6	1	XVal Session 6-Typing - Text-1		2012-07-09 15:22:47.131000
	Edit pad (rev 1703)		charles	cv410	XVal Session 6	1	XVal Session 6-Typing - Text-1		2012-07-09 15:22:47.630000
	Edit pad (rev 1704)		jeral	cv311	XVal Session 6	1	XVal Session 6-Typing - Text-1		2012-07-09 15:22:47.741000
	Edit pad (rev 1705)		Xing	cv400	XVal Session 6	1	XVal Session 6-Typing - Text-1		2012-07-09 15:22:47.873000
	Edit pad (rev 1706)		charles	cv410	XVal Session 6	1	XVal Session 6-Typing - Text-1		2012-07-09 15:22:48.147000
	Edit pad (rev 1707)		jeral	cv311	XVal Session 6	1	XVal Session 6-Typing - Text-1		2012-07-09 15:22:48.250000
	Edit pad (rev 1708)		Xing	cv400	XVal Session 6	1	XVal Session 6-Typing - Text-1		2012-07-09 15:22:48.372000
	Edit pad (rev 1709)		charles	cv410	XVal Session 6	1	XVal Session 6-Typing - Text-1		2012-07-09 15:22:48.655000
	Edit pad (rev 1710)		Xing	cv400	XVal Session 6	1	XVal Session 6-Typing - Text-1		2012-07-09 15:22:48.871000
	Edit pad (rev 1711)		jeral	cv311	XVal Session 6	1	XVal Session 6-Typing - Text-1		2012-07-09 15:22:48.910000
	Edit pad (rev 1712)		charles	cv410	XVal Session 6	1	XVal Session 6-Typing - Text-1		2012-07-09 15:22:49.166000
	Edit pad (rev 1713)		Xing	cv400	XVal Session 6	1	XVal Session 6-Typing - Text-1		2012-07-09 15:22:49.381000
	Edit pad (rev 1714)		charles	cv410	XVal Session 6	1	XVal Session 6-Typing - Text-1		2012-07-09 15:22:49.665000
	Edit pad (rev 1715)		Xing	cv400	XVal Session 6	1	XVal Session 6-Typing - Text-1		2012-07-09 15:22:49.891000
	Edit pad (rev 1716)		jeral	cv311	XVal Session 6	1	XVal Session 6-Typing - Text-1		2012-07-09 15:22:49.985000
	Edit pad (rev 1717)		charles	cv410	XVal Session 6	1	XVal Session 6-Typing - Text-1		2012-07-09 15:22:50.173000
	Edit pad (rev 1718)		Xing	cv400	XVal Session 6	1	XVal Session 6-Typing - Text-1		2012-07-09 15:22:50.459000
	Edit pad (rev 1719)		charles	cv410	XVal Session 6	1	XVal Session 6-Typing - Text-1		2012-07-09 15:22:50.688000
	Edit pad (rev 1720)		sean	cv372	XVal Session 6	1	XVal Session 6-Typing - Text-1		2012-07-09 15:22:50.729000
	Edit pad (rev 1721)		jeral	cv311	XVal Session 6	1	XVal Session 6-Typing - Text-1		2012-07-09 15:22:51.188000
	Edit pad (rev 1722)		charles	cv410	XVal Session 6	1	XVal Session 6-Typing - Text-1		2012-07-09 15:22:51.197000
	Edit pad (rev 1723)		charles	cv410	XVal Session 6	1	XVal Session 6-Typing - Text-1		2012-07-09 15:22:51.704000
	Edit pad (rev 1724)		jeral	cv311	XVal Session 6	1	XVal Session 6-Typing - Text-1		2012-07-09 15:22:51.719000
	Edit pad (rev 1725)		charles	cv410	XVal Session 6	1	XVal Session 6-Typing - Text-1		2012-07-09 15:22:52.222000
	Edit pad (rev 1726)		jeral	cv311	XVal Session 6	1	XVal Session 6-Typing - Text-1		2012-07-09 15:22:52.595000
	Edit pad (rev 1727)		charles	cv410	XVal Session 6	1	XVal Session 6-Typing - Text-1		2012-07-09 15:22:52.727000
	Edit pad (rev 1728)		jeral	cv311	XVal Session 6	1	XVal Session 6-Typing - Text-1		2012-07-09 15:22:53.104000
	Edit pad (rev 1729)		charles	cv410	XVal Session 6	1	XVal Session 6-Typing - Text-1		2012-07-09 15:22:53.227000
	Edit pad (rev 1730)		Xing	cv400	XVal Session 6	1	XVal Session 6-Typing - Text-1		2012-07-09 15:22:53.450000
	Edit pad (rev 1731)		jeral	cv311	XVal Session 6	1	XVal Session 6-Typing - Text-1		2012-07-09 15:22:53.594000
	Edit pad (rev 1732)		charles	cv410	XVal Session 6	1	XVal Session 6-Typing - Text-1		2012-07-09 15:22:53.727000
	Edit pad (rev 1733)		Xing	cv400	XVal Session 6	1	XVal Session 6-Typing - Text-1		2012-07-09 15:22:54.216000
	Edit pad (rev 1734)		charles	cv410	XVal Session 6	1	XVal Session 6-Typing - Text-1		2012-07-09 15:22:54.228000
	Edit pad (rev 1735)		jeral	cv311	XVal Session 6	1	XVal Session 6-Typing - Text-1		2012-07-09 15:22:54.347000
	Edit pad (rev 1736)		sean	cv372	XVal Session 6	1	XVal Session 6-Typing - Text-1		2012-07-09 15:22:54.723000
	Edit pad (rev 1737)		Xing	cv400	XVal Session 6	1	XVal Session 6-Typing - Text-1		2012-07-09 15:22:54.725000
	Edit pad (rev 1738)		charles	cv410	XVal Session 6	1	XVal Session 6-Typing - Text-1		2012-07-09 15:22:54.728000
	Edit pad (rev 1739)		jeral	cv311	XVal Session 6	1	XVal Session 6-Typing - Text-1		2012-07-09 15:22:54.801000
	Edit pad (rev 1740)		Xing	cv400	XVal Session 6	1	XVal Session 6-Typing - Text-1		2012-07-09 15:22:55.225000
	Edit pad (rev 1741)		charles	cv410	XVal Session 6	1	XVal Session 6-Typing - Text-1		2012-07-09 15:22:55.228000
	Edit pad (rev 1742)		charles	cv410	XVal Session 6	1	XVal Session 6-Typing - Text-1		2012-07-09 15:22:55.730000
	Edit pad (rev 1743)		charles	cv410	XVal Session 6	1	XVal Session 6-Typing - Text-1		2012-07-09 15:22:56.232000
	Edit pad (rev 1744)		Xing	cv400	XVal Session 6	1	XVal Session 6-Typing - Text-1		2012-07-09 15:22:56.523000
	Edit pad (rev 1745)		charles	cv410	XVal Session 6	1	XVal Session 6-Typing - Text-1		2012-07-09 15:22:56.747000
	Edit pad (rev 1746)		Xing	cv400	XVal Session 6	1	XVal Session 6-Typing - Text-1		2012-07-09 15:22:57.036000
	Edit pad (rev 1747)		charles	cv410	XVal Session 6	1	XVal Session 6-Typing - Text-1		2012-07-09 15:22:57.245000
	Edit pad (rev 1748)		Xing	cv400	XVal Session 6	1	XVal Session 6-Typing - Text-1		2012-07-09 15:22:57.536000
	Edit pad (rev 1749)		charles	cv410	XVal Session 6	1	XVal Session 6-Typing - Text-1		2012-07-09 15:22:57.760000
	Edit pad (rev 1750)		Xing	cv400	XVal Session 6	1	XVal Session 6-Typing - Text-1		2012-07-09 15:22:58.134000
	Edit pad (rev 1751)		charles	cv410	XVal Session 6	1	XVal Session 6-Typing - Text-1		2012-07-09 15:22:58.258000
	Edit pad (rev 1752)		Xing	cv400	XVal Session 6	1	XVal Session 6-Typing - Text-1		2012-07-09 15:22:58.647000
	Edit pad (rev 1753)		charles	cv410	XVal Session 6	1	XVal Session 6-Typing - Text-1		2012-07-09 15:22:58.768000
	Edit pad (rev 1754)		jeral	cv311	XVal Session 6	1	XVal Session 6-Typing - Text-1		2012-07-09 15:22:59.072000
	Edit pad (rev 1755)		Xing	cv400	XVal Session 6	1	XVal Session 6-Typing - Text-1		2012-07-09 15:22:59.169000
	Edit pad (rev 1756)		charles	cv410	XVal Session 6	1	XVal Session 6-Typing - Text-1		2012-07-09 15:22:59.277000
	Edit pad (rev 1757)		Xing	cv400	XVal Session 6	1	XVal Session 6-Typing - Text-1		2012-07-09 15:22:59.666000
	Edit pad (rev 1758)		charles	cv410	XVal Session 6	1	XVal Session 6-Typing - Text-1		2012-07-09 15:22:59.789000
	Edit pad (rev 1759)		jeral	cv311	XVal Session 6	1	XVal Session 6-Typing - Text-1		2012-07-09 15:22:59.824000
	Edit pad (rev 1760)		Xing	cv400	XVal Session 6	1	XVal Session 6-Typing - Text-1		2012-07-09 15:23:00.163000
	Edit pad (rev 1761)		charles	cv410	XVal Session 6	1	XVal Session 6-Typing - Text-1		2012-07-09 15:23:00.289000
	Edit pad (rev 1762)		jeral	cv311	XVal Session 6	1	XVal Session 6-Typing - Text-1		2012-07-09 15:23:00.347000
	Edit pad (rev 1763)		charles	cv410	XVal Session 6	1	XVal Session 6-Typing - Text-1		2012-07-09 15:23:00.809000
	Edit pad (rev 1764)		Xing	cv400	XVal Session 6	1	XVal Session 6-Typing - Text-1		2012-07-09 15:23:00.880000
	Edit pad (rev 1765)		jeral	cv311	XVal Session 6	1	XVal Session 6-Typing - Text-1		2012-07-09 15:23:00.888000
	Edit pad (rev 1766)		sean	cv372	XVal Session 6	1	XVal Session 6-Typing - Text-1		2012-07-09 15:23:01.198000
	Edit pad (rev 1767)		charles	cv410	XVal Session 6	1	XVal Session 6-Typing - Text-1		2012-07-09 15:23:01.308000
	Edit pad (rev 1768)		jeral	cv311	XVal Session 6	1	XVal Session 6-Typing - Text-1		2012-07-09 15:23:01.367000
	Edit pad (rev 1769)		Xing	cv400	XVal Session 6	1	XVal Session 6-Typing - Text-1		2012-07-09 15:23:01.774000
	Edit pad (rev 1770)		charles	cv410	XVal Session 6	1	XVal Session 6-Typing - Text-1		2012-07-09 15:23:01.818000
	Edit pad (rev 1771)		jeral	cv311	XVal Session 6	1	XVal Session 6-Typing - Text-1		2012-07-09 15:23:01.861000
	Edit pad (rev 1772)		sean	cv372	XVal Session 6	1	XVal Session 6-Typing - Text-1		2012-07-09 15:23:02.032000
	Edit pad (rev 1773)		charles	cv410	XVal Session 6	1	XVal Session 6-Typing - Text-1		2012-07-09 15:23:02.321000
	Edit pad (rev 1774)		Xing	cv400	XVal Session 6	1	XVal Session 6-Typing - Text-1		2012-07-09 15:23:02.329000
	Edit pad (rev 1775)		jeral	cv311	XVal Session 6	1	XVal Session 6-Typing - Text-1		2012-07-09 15:23:02.452000
	Edit pad (rev 1776)		sean	cv372	XVal Session 6	1	XVal Session 6-Typing - Text-1		2012-07-09 15:23:02.541000
	Edit pad (rev 1777)		charles	cv410	XVal Session 6	1	XVal Session 6-Typing - Text-1		2012-07-09 15:23:02.847000
	Edit pad (rev 1778)		jeral	cv311	XVal Session 6	1	XVal Session 6-Typing - Text-1		2012-07-09 15:23:02.966000
	Edit pad (rev 1779)		sean	cv372	XVal Session 6	1	XVal Session 6-Typing - Text-1		2012-07-09 15:23:03.072000
	Edit pad (rev 1780)		charles	cv410	XVal Session 6	1	XVal Session 6-Typing - Text-1		2012-07-09 15:23:03.337000
	Edit pad (rev 1781)		jeral	cv311	XVal Session 6	1	XVal Session 6-Typing - Text-1		2012-07-09 15:23:03.467000
	Edit pad (rev 1782)		sean	cv372	XVal Session 6	1	XVal Session 6-Typing - Text-1		2012-07-09 15:23:03.543000
	Edit pad (rev 1783)		sean	cv372	XVal Session 6	1	XVal Session 6-Typing - Text-1		2012-07-09 15:23:04.054000
	Edit pad (rev 1784)		Xing	cv400	XVal Session 6	1	XVal Session 6-Typing - Text-1		2012-07-09 15:23:04.078000
	Edit pad (rev 1785)		sean	cv372	XVal Session 6	1	XVal Session 6-Typing - Text-1		2012-07-09 15:23:04.556000
	Edit pad (rev 1786)		Xing	cv400	XVal Session 6	1	XVal Session 6-Typing - Text-1		2012-07-09 15:23:04.585000
	Edit pad (rev 1787)		sean	cv372	XVal Session 6	1	XVal Session 6-Typing - Text-1		2012-07-09 15:23:05.056000
	Edit pad (rev 1788)		charles	cv410	XVal Session 6	1	XVal Session 6-Typing - Text-1		2012-07-09 15:23:05.174000
	Edit pad (rev 1789)		sean	cv372	XVal Session 6	1	XVal Session 6-Typing - Text-1		2012-07-09 15:23:05.559000
	Edit pad (rev 1790)		Xing	cv400	XVal Session 6	1	XVal Session 6-Typing - Text-1		2012-07-09 15:23:05.620000
	Edit pad (rev 1791)		charles	cv410	XVal Session 6	1	XVal Session 6-Typing - Text-1		2012-07-09 15:23:05.681000
	Edit pad (rev 1792)		sean	cv372	XVal Session 6	1	XVal Session 6-Typing - Text-1		2012-07-09 15:23:06.056000
	Edit pad (rev 1793)		Xing	cv400	XVal Session 6	1	XVal Session 6-Typing - Text-1		2012-07-09 15:23:06.143000
	Edit pad (rev 1794)		charles	cv410	XVal Session 6	1	XVal Session 6-Typing - Text-1		2012-07-09 15:23:06.191000
	Edit pad (rev 1795)		sean	cv372	XVal Session 6	1	XVal Session 6-Typing - Text-1		2012-07-09 15:23:06.560000
	Edit pad (rev 1796)		Xing	cv400	XVal Session 6	1	XVal Session 6-Typing - Text-1		2012-07-09 15:23:06.648000
	Edit pad (rev 1797)		charles	cv410	XVal Session 6	1	XVal Session 6-Typing - Text-1		2012-07-09 15:23:06.696000
	Edit pad (rev 1798)		sean	cv372	XVal Session 6	1	XVal Session 6-Typing - Text-1		2012-07-09 15:23:07.058000
	Edit pad (rev 1799)		jeral	cv311	XVal Session 6	1	XVal Session 6-Typing - Text-1		2012-07-09 15:23:07.126000
	Edit pad (rev 1800)		Xing	cv400	XVal Session 6	1	XVal Session 6-Typing - Text-1		2012-07-09 15:23:07.146000
	Edit pad (rev 1801)		charles	cv410	XVal Session 6	1	XVal Session 6-Typing - Text-1		2012-07-09 15:23:07.195000
	Edit pad (rev 1802)		jeral	cv311	XVal Session 6	1	XVal Session 6-Typing - Text-1		2012-07-09 15:23:07.539000
	Edit pad (rev 1803)		sean	cv372	XVal Session 6	1	XVal Session 6-Typing - Text-1		2012-07-09 15:23:07.556000
	Edit pad (rev 1804)		Xing	cv400	XVal Session 6	1	XVal Session 6-Typing - Text-1		2012-07-09 15:23:07.647000
	Edit pad (rev 1805)		charles	cv410	XVal Session 6	1	XVal Session 6-Typing - Text-1		2012-07-09 15:23:07.695000
	Edit pad (rev 1806)		sean	cv372	XVal Session 6	1	XVal Session 6-Typing - Text-1		2012-07-09 15:23:08.065000
	Edit pad (rev 1807)		Xing	cv400	XVal Session 6	1	XVal Session 6-Typing - Text-1		2012-07-09 15:23:08.151000
	Edit pad (rev 1808)		charles	cv410	XVal Session 6	1	XVal Session 6-Typing - Text-1		2012-07-09 15:23:08.218000
	Edit pad (rev 1809)		sean	cv372	XVal Session 6	1	XVal Session 6-Typing - Text-1		2012-07-09 15:23:08.555000
	Edit pad (rev 1810)		Xing	cv400	XVal Session 6	1	XVal Session 6-Typing - Text-1		2012-07-09 15:23:08.660000
	Edit pad (rev 1811)		charles	cv410	XVal Session 6	1	XVal Session 6-Typing - Text-1		2012-07-09 15:23:08.726000
	Edit pad (rev 1812)		sean	cv372	XVal Session 6	1	XVal Session 6-Typing - Text-1		2012-07-09 15:23:09.065000
	Edit pad (rev 1813)		Xing	cv400	XVal Session 6	1	XVal Session 6-Typing - Text-1		2012-07-09 15:23:09.171000
	Edit pad (rev 1814)		charles	cv410	XVal Session 6	1	XVal Session 6-Typing - Text-1		2012-07-09 15:23:09.227000
	Edit pad (rev 1815)		sean	cv372	XVal Session 6	1	XVal Session 6-Typing - Text-1		2012-07-09 15:23:09.571000
	Edit pad (rev 1816)		Xing	cv400	XVal Session 6	1	XVal Session 6-Typing - Text-1		2012-07-09 15:23:09.668000
	Edit pad (rev 1817)		charles	cv410	XVal Session 6	1	XVal Session 6-Typing - Text-1		2012-07-09 15:23:09.727000
	Edit pad (rev 1818)		sean	cv372	XVal Session 6	1	XVal Session 6-Typing - Text-1		2012-07-09 15:23:10.073000
	Edit pad (rev 1819)		charles	cv410	XVal Session 6	1	XVal Session 6-Typing - Text-1		2012-07-09 15:23:10.227000
	Edit pad (rev 1820)		Xing	cv400	XVal Session 6	1	XVal Session 6-Typing - Text-1		2012-07-09 15:23:10.319000
	Edit pad (rev 1821)		sean	cv372	XVal Session 6	1	XVal Session 6-Typing - Text-1		2012-07-09 15:23:10.626000
	Edit pad (rev 1822)		charles	cv410	XVal Session 6	1	XVal Session 6-Typing - Text-1		2012-07-09 15:23:10.732000
	Edit pad (rev 1823)		Xing	cv400	XVal Session 6	1	XVal Session 6-Typing - Text-1		2012-07-09 15:23:10.819000
	Edit pad (rev 1824)		sean	cv372	XVal Session 6	1	XVal Session 6-Typing - Text-1		2012-07-09 15:23:11.138000
	Edit pad (rev 1825)		charles	cv410	XVal Session 6	1	XVal Session 6-Typing - Text-1		2012-07-09 15:23:11.243000
	Edit pad (rev 1826)		sean	cv372	XVal Session 6	1	XVal Session 6-Typing - Text-1		2012-07-09 15:23:11.652000
	Edit pad (rev 1827)		charles	cv410	XVal Session 6	1	XVal Session 6-Typing - Text-1		2012-07-09 15:23:11.751000
	Edit pad (rev 1828)		sean	cv372	XVal Session 6	1	XVal Session 6-Typing - Text-1		2012-07-09 15:23:12.149000
	Edit pad (rev 1829)		charles	cv410	XVal Session 6	1	XVal Session 6-Typing - Text-1		2012-07-09 15:23:12.258000
	Edit pad (rev 1830)		sean	cv372	XVal Session 6	1	XVal Session 6-Typing - Text-1		2012-07-09 15:23:12.649000
	Edit pad (rev 1831)		charles	cv410	XVal Session 6	1	XVal Session 6-Typing - Text-1		2012-07-09 15:23:12.774000
	Edit pad (rev 1832)		sean	cv372	XVal Session 6	1	XVal Session 6-Typing - Text-1		2012-07-09 15:23:13.154000
	Edit pad (rev 1833)		charles	cv410	XVal Session 6	1	XVal Session 6-Typing - Text-1		2012-07-09 15:23:13.274000
	Edit pad (rev 1834)		charles	cv410	XVal Session 6	1	XVal Session 6-Typing - Text-1		2012-07-09 15:23:13.776000
	Edit pad (rev 1835)		sean	cv372	XVal Session 6	1	XVal Session 6-Typing - Text-1		2012-07-09 15:23:13.791000
	Edit pad (rev 1836)		jeral	cv311	XVal Session 6	1	XVal Session 6-Typing - Text-1		2012-07-09 15:23:13.919000
	Edit pad (rev 1837)		sean	cv372	XVal Session 6	1	XVal Session 6-Typing - Text-1		2012-07-09 15:23:14.290000
	Edit pad (rev 1838)		jeral	cv311	XVal Session 6	1	XVal Session 6-Typing - Text-1		2012-07-09 15:23:14.418000
	Edit pad (rev 1839)		charles	cv410	XVal Session 6	1	XVal Session 6-Typing - Text-1		2012-07-09 15:23:14.615000
	Edit pad (rev 1840)		sean	cv372	XVal Session 6	1	XVal Session 6-Typing - Text-1		2012-07-09 15:23:14.791000
	Edit pad (rev 1841)		jeral	cv311	XVal Session 6	1	XVal Session 6-Typing - Text-1		2012-07-09 15:23:14.926000
	Edit pad (rev 1842)		charles	cv410	XVal Session 6	1	XVal Session 6-Typing - Text-1		2012-07-09 15:23:15.119000
	Edit pad (rev 1843)		sean	cv372	XVal Session 6	1	XVal Session 6-Typing - Text-1		2012-07-09 15:23:15.292000
	Edit pad (rev 1844)		jeral	cv311	XVal Session 6	1	XVal Session 6-Typing - Text-1		2012-07-09 15:23:15.421000
	Edit pad (rev 1845)		charles	cv410	XVal Session 6	1	XVal Session 6-Typing - Text-1		2012-07-09 15:23:15.679000
	Edit pad (rev 1846)		sean	cv372	XVal Session 6	1	XVal Session 6-Typing - Text-1		2012-07-09 15:23:15.792000
	Edit pad (rev 1847)		charles	cv410	XVal Session 6	1	XVal Session 6-Typing - Text-1		2012-07-09 15:23:16.182000
	Edit pad (rev 1848)		sean	cv372	XVal Session 6	1	XVal Session 6-Typing - Text-1		2012-07-09 15:23:16.298000
	Edit pad (rev 1849)		charles	cv410	XVal Session 6	1	XVal Session 6-Typing - Text-1		2012-07-09 15:23:16.682000
	Edit pad (rev 1850)		sean	cv372	XVal Session 6	1	XVal Session 6-Typing - Text-1		2012-07-09 15:23:16.797000
	Edit pad (rev 1851)		charles	cv410	XVal Session 6	1	XVal Session 6-Typing - Text-1		2012-07-09 15:23:17.182000
	Edit pad (rev 1852)		sean	cv372	XVal Session 6	1	XVal Session 6-Typing - Text-1		2012-07-09 15:23:17.316000
	Edit pad (rev 1853)		charles	cv410	XVal Session 6	1	XVal Session 6-Typing - Text-1		2012-07-09 15:23:17.682000
	Edit pad (rev 1854)		sean	cv372	XVal Session 6	1	XVal Session 6-Typing - Text-1		2012-07-09 15:23:17.821000
	Edit pad (rev 1855)		charles	cv410	XVal Session 6	1	XVal Session 6-Typing - Text-1		2012-07-09 15:23:18.184000
	Edit pad (rev 1856)		sean	cv372	XVal Session 6	1	XVal Session 6-Typing - Text-1		2012-07-09 15:23:18.326000
	Edit pad (rev 1857)		charles	cv410	XVal Session 6	1	XVal Session 6-Typing - Text-1		2012-07-09 15:23:18.684000
	Edit pad (rev 1858)		sean	cv372	XVal Session 6	1	XVal Session 6-Typing - Text-1		2012-07-09 15:23:18.838000
	Edit pad (rev 1859)		charles	cv410	XVal Session 6	1	XVal Session 6-Typing - Text-1		2012-07-09 15:23:19.204000
	Edit pad (rev 1860)		sean	cv372	XVal Session 6	1	XVal Session 6-Typing - Text-1		2012-07-09 15:23:19.345000
	Edit pad (rev 1861)		charles	cv410	XVal Session 6	1	XVal Session 6-Typing - Text-1		2012-07-09 15:23:19.704000
	Edit pad (rev 1862)		charles	cv410	XVal Session 6	1	XVal Session 6-Typing - Text-1		2012-07-09 15:23:20.238000
	Edit pad (rev 1863)		sean	cv372	XVal Session 6	1	XVal Session 6-Typing - Text-1		2012-07-09 15:23:20.675000
	Edit pad (rev 1864)		charles	cv410	XVal Session 6	1	XVal Session 6-Typing - Text-1		2012-07-09 15:23:20.751000
	Edit pad (rev 1865)		sean	cv372	XVal Session 6	1	XVal Session 6-Typing - Text-1		2012-07-09 15:23:21.185000
	Edit pad (rev 1866)		charles	cv410	XVal Session 6	1	XVal Session 6-Typing - Text-1		2012-07-09 15:23:21.276000
	Edit pad (rev 1867)		sean	cv372	XVal Session 6	1	XVal Session 6-Typing - Text-1		2012-07-09 15:23:21.682000
	Edit pad (rev 1868)		charles	cv410	XVal Session 6	1	XVal Session 6-Typing - Text-1		2012-07-09 15:23:21.778000
	Edit pad (rev 1869)		sean	cv372	XVal Session 6	1	XVal Session 6-Typing - Text-1		2012-07-09 15:23:22.180000
	Edit pad (rev 1870)		charles	cv410	XVal Session 6	1	XVal Session 6-Typing - Text-1		2012-07-09 15:23:22.310000
	Edit pad (rev 1871)		jeral	cv311	XVal Session 6	1	XVal Session 6-Typing - Text-1		2012-07-09 15:23:22.390000
	Edit pad (rev 1872)		sean	cv372	XVal Session 6	1	XVal Session 6-Typing - Text-1		2012-07-09 15:23:22.685000
	Edit pad (rev 1873)		charles	cv410	XVal Session 6	1	XVal Session 6-Typing - Text-1		2012-07-09 15:23:22.834000
	Edit pad (rev 1874)		jeral	cv311	XVal Session 6	1	XVal Session 6-Typing - Text-1		2012-07-09 15:23:22.893000
	Edit pad (rev 1875)		sean	cv372	XVal Session 6	1	XVal Session 6-Typing - Text-1		2012-07-09 15:23:23.194000
	Edit pad (rev 1876)		charles	cv410	XVal Session 6	1	XVal Session 6-Typing - Text-1		2012-07-09 15:23:23.344000
	Edit pad (rev 1877)		jeral	cv311	XVal Session 6	1	XVal Session 6-Typing - Text-1		2012-07-09 15:23:23.427000
	Edit pad (rev 1878)		sean	cv372	XVal Session 6	1	XVal Session 6-Typing - Text-1		2012-07-09 15:23:23.682000
	Edit pad (rev 1879)		charles	cv410	XVal Session 6	1	XVal Session 6-Typing - Text-1		2012-07-09 15:23:23.853000
	Edit pad (rev 1880)		sean	cv372	XVal Session 6	1	XVal Session 6-Typing - Text-1		2012-07-09 15:23:24.185000
	Edit pad (rev 1881)		charles	cv410	XVal Session 6	1	XVal Session 6-Typing - Text-1		2012-07-09 15:23:24.352000
	Edit pad (rev 1882)		sean	cv372	XVal Session 6	1	XVal Session 6-Typing - Text-1		2012-07-09 15:23:24.707000
	Edit pad (rev 1883)		charles	cv410	XVal Session 6	1	XVal Session 6-Typing - Text-1		2012-07-09 15:23:24.916000
	Edit pad (rev 1884)		sean	cv372	XVal Session 6	1	XVal Session 6-Typing - Text-1		2012-07-09 15:23:25.212000
	Edit pad (rev 1885)		charles	cv410	XVal Session 6	1	XVal Session 6-Typing - Text-1		2012-07-09 15:23:25.625000
	Edit pad (rev 1886)		sean	cv372	XVal Session 6	1	XVal Session 6-Typing - Text-1		2012-07-09 15:23:25.714000
	Edit pad (rev 1887)		charles	cv410	XVal Session 6	1	XVal Session 6-Typing - Text-1		2012-07-09 15:23:26.125000
	Edit pad (rev 1888)		sean	cv372	XVal Session 6	1	XVal Session 6-Typing - Text-1		2012-07-09 15:23:26.218000
	Edit pad (rev 1889)		charles	cv410	XVal Session 6	1	XVal Session 6-Typing - Text-1		2012-07-09 15:23:26.635000
	Edit pad (rev 1890)		sean	cv372	XVal Session 6	1	XVal Session 6-Typing - Text-1		2012-07-09 15:23:26.717000
	Edit pad (rev 1891)		charles	cv410	XVal Session 6	1	XVal Session 6-Typing - Text-1		2012-07-09 15:23:27.140000
	Edit pad (rev 1892)		sean	cv372	XVal Session 6	1	XVal Session 6-Typing - Text-1		2012-07-09 15:23:27.229000
	Edit pad (rev 1893)		charles	cv410	XVal Session 6	1	XVal Session 6-Typing - Text-1		2012-07-09 15:23:27.639000
	Edit pad (rev 1894)		sean	cv372	XVal Session 6	1	XVal Session 6-Typing - Text-1		2012-07-09 15:23:27.728000
	Edit pad (rev 1895)		jeral	cv311	XVal Session 6	1	XVal Session 6-Typing - Text-1		2012-07-09 15:23:27.973000
	Edit pad (rev 1896)		charles	cv410	XVal Session 6	1	XVal Session 6-Typing - Text-1		2012-07-09 15:23:28.151000
	Edit pad (rev 1897)		sean	cv372	XVal Session 6	1	XVal Session 6-Typing - Text-1		2012-07-09 15:23:28.237000
	Edit pad (rev 1898)		charles	cv410	XVal Session 6	1	XVal Session 6-Typing - Text-1		2012-07-09 15:23:28.651000
	Edit pad (rev 1899)		sean	cv372	XVal Session 6	1	XVal Session 6-Typing - Text-1		2012-07-09 15:23:28.743000
	Edit pad (rev 1900)		charles	cv410	XVal Session 6	1	XVal Session 6-Typing - Text-1		2012-07-09 15:23:29.151000
	Edit pad (rev 1901)		sean	cv372	XVal Session 6	1	XVal Session 6-Typing - Text-1		2012-07-09 15:23:29.235000
	Edit pad (rev 1902)		Xing	cv400	XVal Session 6	1	XVal Session 6-Typing - Text-1		2012-07-09 15:23:29.632000
	Edit pad (rev 1903)		charles	cv410	XVal Session 6	1	XVal Session 6-Typing - Text-1		2012-07-09 15:23:29.650000
	Edit pad (rev 1904)		sean	cv372	XVal Session 6	1	XVal Session 6-Typing - Text-1		2012-07-09 15:23:29.731000
	Edit pad (rev 1905)		charles	cv410	XVal Session 6	1	XVal Session 6-Typing - Text-1		2012-07-09 15:23:30.151000
	Edit pad (rev 1906)		sean	cv372	XVal Session 6	1	XVal Session 6-Typing - Text-1		2012-07-09 15:23:30.230000
	Edit pad (rev 1907)		Xing	cv400	XVal Session 6	1	XVal Session 6-Typing - Text-1		2012-07-09 15:23:30.279000
	Edit pad (rev 1908)		charles	cv410	XVal Session 6	1	XVal Session 6-Typing - Text-1		2012-07-09 15:23:30.651000
	Edit pad (rev 1909)		sean	cv372	XVal Session 6	1	XVal Session 6-Typing - Text-1		2012-07-09 15:23:30.728000
	Edit pad (rev 1910)		Xing	cv400	XVal Session 6	1	XVal Session 6-Typing - Text-1		2012-07-09 15:23:30.792000
	Edit pad (rev 1911)		charles	cv410	XVal Session 6	1	XVal Session 6-Typing - Text-1		2012-07-09 15:23:31.151000
	Edit pad (rev 1912)		sean	cv372	XVal Session 6	1	XVal Session 6-Typing - Text-1		2012-07-09 15:23:31.233000
	Edit pad (rev 1913)		jeral	cv311	XVal Session 6	1	XVal Session 6-Typing - Text-1		2012-07-09 15:23:31.659000
	Edit pad (rev 1914)		charles	cv410	XVal Session 6	1	XVal Session 6-Typing - Text-1		2012-07-09 15:23:31.661000
	Edit pad (rev 1915)		sean	cv372	XVal Session 6	1	XVal Session 6-Typing - Text-1		2012-07-09 15:23:31.741000
	Edit pad (rev 1916)		Xing	cv400	XVal Session 6	1	XVal Session 6-Typing - Text-1		2012-07-09 15:23:31.743000
	Edit pad (rev 1917)		charles	cv410	XVal Session 6	1	XVal Session 6-Typing - Text-1		2012-07-09 15:23:32.161000
	Edit pad (rev 1918)		jeral	cv311	XVal Session 6	1	XVal Session 6-Typing - Text-1		2012-07-09 15:23:32.172000
	Edit pad (rev 1919)		sean	cv372	XVal Session 6	1	XVal Session 6-Typing - Text-1		2012-07-09 15:23:32.254000
	Edit pad (rev 1920)		Xing	cv400	XVal Session 6	1	XVal Session 6-Typing - Text-1		2012-07-09 15:23:32.311000
	Edit pad (rev 1921)		charles	cv410	XVal Session 6	1	XVal Session 6-Typing - Text-1		2012-07-09 15:23:32.668000
	Edit pad (rev 1922)		jeral	cv311	XVal Session 6	1	XVal Session 6-Typing - Text-1		2012-07-09 15:23:32.673000
	Edit pad (rev 1923)		sean	cv372	XVal Session 6	1	XVal Session 6-Typing - Text-1		2012-07-09 15:23:32.759000
	Edit pad (rev 1924)		Xing	cv400	XVal Session 6	1	XVal Session 6-Typing - Text-1		2012-07-09 15:23:33.125000
	Edit pad (rev 1925)		charles	cv410	XVal Session 6	1	XVal Session 6-Typing - Text-1		2012-07-09 15:23:33.168000
	Edit pad (rev 1926)		jeral	cv311	XVal Session 6	1	XVal Session 6-Typing - Text-1		2012-07-09 15:23:33.179000
	Edit pad (rev 1927)		sean	cv372	XVal Session 6	1	XVal Session 6-Typing - Text-1		2012-07-09 15:23:33.258000
	Edit pad (rev 1928)		Xing	cv400	XVal Session 6	1	XVal Session 6-Typing - Text-1		2012-07-09 15:23:33.635000
	Edit pad (rev 1929)		charles	cv410	XVal Session 6	1	XVal Session 6-Typing - Text-1		2012-07-09 15:23:33.669000
	Edit pad (rev 1930)		jeral	cv311	XVal Session 6	1	XVal Session 6-Typing - Text-1		2012-07-09 15:23:33.685000
	Edit pad (rev 1931)		sean	cv372	XVal Session 6	1	XVal Session 6-Typing - Text-1		2012-07-09 15:23:33.787000
[truncated: 2,339 more rows]
