# Supplementary material for: Dynamics of collective performance in collaboration networks
Source: PLoS One. 2018 Oct 10;13(10):e0204547. doi: 10.1371/journal.pone.0204547 (PMC6179230; doi:10.1371/journal.pone.0204547)
Supplement: S1 Dataset — (ZIP) [file pone.0204547.s001.zip › data/team-data/team-chat-logs/XVal Session 66 - Group 1 - LogFile.csv]

id	event	data	chat_name	subject	session	session_group	completed_task	ip_address	timestamp
37114	Entering waiting room			cv309	XVal Session 66			192.54.222.11	2012-07-16 13:05:13
37115	Entering waiting room			cv311	XVal Session 66			18.111.39.90	2012-07-16 13:06:32
37116	Entering waiting room			cv310	XVal Session 66			192.54.222.11	2012-07-16 13:06:33
37117	Entering waiting room			cv308	XVal Session 66			18.111.63.116	2012-07-16 13:06:38
37118	Setup participants				XVal Session 66				2012-07-16 13:07:06
37119	Setup tasks				XVal Session 66				2012-07-16 13:07:06
37120	Introduction	Starting in 25 seconds		cv309	XVal Session 66	1		192.54.222.11	2012-07-16 13:07:06
37121	Introduction	Starting in 24 seconds		cv308	XVal Session 66	1		18.111.63.116	2012-07-16 13:07:07
37122	Introduction	Starting in 20 seconds		cv310	XVal Session 66	1		192.54.222.11	2012-07-16 13:07:11
37123	Introduction	Starting in 20 seconds		cv311	XVal Session 66	1		18.111.39.90	2012-07-16 13:07:11
37124	Load Instructions			cv308	XVal Session 66	1	XVal Session 66-Introduction-1	18.111.63.116	2012-07-16 13:07:31
37125	Load Instructions			cv310	XVal Session 66	1	XVal Session 66-Introduction-1	192.54.222.11	2012-07-16 13:07:31
37126	Load Instructions			cv311	XVal Session 66	1	XVal Session 66-Introduction-1	18.111.39.90	2012-07-16 13:07:31
37127	Load Instructions			cv309	XVal Session 66	1	XVal Session 66-Introduction-1	192.54.222.11	2012-07-16 13:07:32
37128	Load Workspace			cv310	XVal Session 66	1	XVal Session 66-Introduction-1	192.54.222.11	2012-07-16 13:07:51
37129	Load Workspace			cv311	XVal Session 66	1	XVal Session 66-Introduction-1	18.111.39.90	2012-07-16 13:07:51
37130	Load Workspace			cv309	XVal Session 66	1	XVal Session 66-Introduction-1	192.54.222.11	2012-07-16 13:07:51
37131	Load Workspace			cv308	XVal Session 66	1	XVal Session 66-Introduction-1	18.111.63.116	2012-07-16 13:07:51
37136	Load Instructions			cv310	XVal Session 66	1	XVal Session 66-Typing - Text-1	192.54.222.11	2012-07-16 13:09:21
37137	Load Instructions			cv309	XVal Session 66	1	XVal Session 66-Typing - Text-1	192.54.222.11	2012-07-16 13:09:21
37138	Load Instructions			cv311	XVal Session 66	1	XVal Session 66-Typing - Text-1	18.111.39.90	2012-07-16 13:09:21
37139	Load Instructions			cv308	XVal Session 66	1	XVal Session 66-Typing - Text-1	18.111.63.116	2012-07-16 13:09:21
37142	Load Workspace			cv308	XVal Session 66	1	XVal Session 66-Typing - Text-1	18.111.63.116	2012-07-16 13:10:01
37143	Load Workspace			cv310	XVal Session 66	1	XVal Session 66-Typing - Text-1	192.54.222.11	2012-07-16 13:10:01
37144	Load Workspace			cv309	XVal Session 66	1	XVal Session 66-Typing - Text-1	192.54.222.11	2012-07-16 13:10:01
37145	Load Workspace			cv311	XVal Session 66	1	XVal Session 66-Typing - Text-1	18.111.39.90	2012-07-16 13:10:01
	Edit pad (rev 0)		jeral	cv311	XVal Session 66	1	XVal Session 66-Typing - Text-1		2012-07-16 13:10:19.038000
	Edit pad (rev 1)		jeral	cv311	XVal Session 66	1	XVal Session 66-Typing - Text-1		2012-07-16 13:10:19.538000
	Edit pad (rev 2)		jeral	cv311	XVal Session 66	1	XVal Session 66-Typing - Text-1		2012-07-16 13:10:20.039000
	Edit pad (rev 3)		jeral	cv311	XVal Session 66	1	XVal Session 66-Typing - Text-1		2012-07-16 13:10:20.540000
	Edit pad (rev 4)		jeral	cv311	XVal Session 66	1	XVal Session 66-Typing - Text-1		2012-07-16 13:10:21.041000
	Edit pad (rev 5)		jeral	cv311	XVal Session 66	1	XVal Session 66-Typing - Text-1		2012-07-16 13:10:21.540000
	Edit pad (rev 6)		jeral	cv311	XVal Session 66	1	XVal Session 66-Typing - Text-1		2012-07-16 13:10:22.040000
	Edit pad (rev 7)		jeral	cv311	XVal Session 66	1	XVal Session 66-Typing - Text-1		2012-07-16 13:10:22.541000
	Edit pad (rev 8)		jeral	cv311	XVal Session 66	1	XVal Session 66-Typing - Text-1		2012-07-16 13:10:23.045000
	Edit pad (rev 9)		jeral	cv311	XVal Session 66	1	XVal Session 66-Typing - Text-1		2012-07-16 13:10:23.545000
	Edit pad (rev 10)		jeral	cv311	XVal Session 66	1	XVal Session 66-Typing - Text-1		2012-07-16 13:10:24.225000
	Edit pad (rev 11)		jeral	cv311	XVal Session 66	1	XVal Session 66-Typing - Text-1		2012-07-16 13:10:24.726000
	Edit pad (rev 12)		jeral	cv311	XVal Session 66	1	XVal Session 66-Typing - Text-1		2012-07-16 13:10:25.225000
	Edit pad (rev 13)		jeral	cv311	XVal Session 66	1	XVal Session 66-Typing - Text-1		2012-07-16 13:10:25.726000
	Edit pad (rev 14)		jeral	cv311	XVal Session 66	1	XVal Session 66-Typing - Text-1		2012-07-16 13:10:26.227000
	Edit pad (rev 15)		jeral	cv311	XVal Session 66	1	XVal Session 66-Typing - Text-1		2012-07-16 13:10:26.730000
	Edit pad (rev 16)		jeral	cv311	XVal Session 66	1	XVal Session 66-Typing - Text-1		2012-07-16 13:10:27.237000
	Edit pad (rev 17)		jeral	cv311	XVal Session 66	1	XVal Session 66-Typing - Text-1		2012-07-16 13:10:27.736000
	Edit pad (rev 18)		jeral	cv311	XVal Session 66	1	XVal Session 66-Typing - Text-1		2012-07-16 13:10:28.234000
	Edit pad (rev 19)		jeral	cv311	XVal Session 66	1	XVal Session 66-Typing - Text-1		2012-07-16 13:10:28.944000
	Edit pad (rev 20)		jeral	cv311	XVal Session 66	1	XVal Session 66-Typing - Text-1		2012-07-16 13:10:29.444000
	Edit pad (rev 21)		Mark:	cv309	XVal Session 66	1	XVal Session 66-Typing - Text-1		2012-07-16 13:10:29.933000
	Edit pad (rev 22)		jeral	cv311	XVal Session 66	1	XVal Session 66-Typing - Text-1		2012-07-16 13:10:29.944000
	Edit pad (rev 23)		Mark:	cv309	XVal Session 66	1	XVal Session 66-Typing - Text-1		2012-07-16 13:10:30.429000
	Edit pad (rev 24)		jeral	cv311	XVal Session 66	1	XVal Session 66-Typing - Text-1		2012-07-16 13:10:30.446000
	Edit pad (rev 25)		jeral	cv311	XVal Session 66	1	XVal Session 66-Typing - Text-1		2012-07-16 13:10:30.946000
	Edit pad (rev 26)		Claudia	cv402	XVal Session 66	1	XVal Session 66-Typing - Text-1		2012-07-16 13:10:31.187000
	Edit pad (rev 27)		Mark:	cv309	XVal Session 66	1	XVal Session 66-Typing - Text-1		2012-07-16 13:10:31.305000
	Edit pad (rev 28)		jeral	cv311	XVal Session 66	1	XVal Session 66-Typing - Text-1		2012-07-16 13:10:31.446000
	Edit pad (rev 29)		Claudia	cv402	XVal Session 66	1	XVal Session 66-Typing - Text-1		2012-07-16 13:10:31.688000
	Edit pad (rev 30)		jeral	cv311	XVal Session 66	1	XVal Session 66-Typing - Text-1		2012-07-16 13:10:31.947000
	Edit pad (rev 31)		jeral	cv311	XVal Session 66	1	XVal Session 66-Typing - Text-1		2012-07-16 13:10:32.446000
	Edit pad (rev 32)		jeral	cv311	XVal Session 66	1	XVal Session 66-Typing - Text-1		2012-07-16 13:10:32.950000
	Edit pad (rev 33)		Claudia	cv402	XVal Session 66	1	XVal Session 66-Typing - Text-1		2012-07-16 13:10:33.316000
	Edit pad (rev 34)		jeral	cv311	XVal Session 66	1	XVal Session 66-Typing - Text-1		2012-07-16 13:10:33.450000
	Edit pad (rev 35)		Claudia	cv402	XVal Session 66	1	XVal Session 66-Typing - Text-1		2012-07-16 13:10:33.825000
	Edit pad (rev 36)		jeral	cv311	XVal Session 66	1	XVal Session 66-Typing - Text-1		2012-07-16 13:10:33.950000
	Edit pad (rev 37)		Claudia	cv402	XVal Session 66	1	XVal Session 66-Typing - Text-1		2012-07-16 13:10:34.333000
	Edit pad (rev 38)		jeral	cv311	XVal Session 66	1	XVal Session 66-Typing - Text-1		2012-07-16 13:10:34.450000
	Edit pad (rev 39)		Claudia	cv402	XVal Session 66	1	XVal Session 66-Typing - Text-1		2012-07-16 13:10:34.834000
	Edit pad (rev 40)		Claudia	cv402	XVal Session 66	1	XVal Session 66-Typing - Text-1		2012-07-16 13:10:35.335000
	Edit pad (rev 41)		Claudia	cv402	XVal Session 66	1	XVal Session 66-Typing - Text-1		2012-07-16 13:10:35.836000
	Edit pad (rev 42)		Claudia	cv402	XVal Session 66	1	XVal Session 66-Typing - Text-1		2012-07-16 13:10:36.335000
	Edit pad (rev 43)		Claudia	cv402	XVal Session 66	1	XVal Session 66-Typing - Text-1		2012-07-16 13:10:36.946000
	Edit pad (rev 44)		jeral	cv311	XVal Session 66	1	XVal Session 66-Typing - Text-1		2012-07-16 13:10:37.890000
	Edit pad (rev 45)		Claudia	cv402	XVal Session 66	1	XVal Session 66-Typing - Text-1		2012-07-16 13:10:38.222000
	Edit pad (rev 46)		jeral	cv311	XVal Session 66	1	XVal Session 66-Typing - Text-1		2012-07-16 13:10:38.390000
	Edit pad (rev 47)		Claudia	cv402	XVal Session 66	1	XVal Session 66-Typing - Text-1		2012-07-16 13:10:38.725000
	Edit pad (rev 48)		Claudia	cv402	XVal Session 66	1	XVal Session 66-Typing - Text-1		2012-07-16 13:10:39.225000
	Edit pad (rev 49)		Claudia	cv402	XVal Session 66	1	XVal Session 66-Typing - Text-1		2012-07-16 13:10:39.726000
	Edit pad (rev 50)		Claudia	cv402	XVal Session 66	1	XVal Session 66-Typing - Text-1		2012-07-16 13:10:41.355000
	Edit pad (rev 51)		Claudia	cv402	XVal Session 66	1	XVal Session 66-Typing - Text-1		2012-07-16 13:10:41.856000
	Edit pad (rev 52)		Claudia	cv402	XVal Session 66	1	XVal Session 66-Typing - Text-1		2012-07-16 13:10:42.357000
	Edit pad (rev 53)		Claudia	cv402	XVal Session 66	1	XVal Session 66-Typing - Text-1		2012-07-16 13:10:42.867000
	Edit pad (rev 54)		jeral	cv311	XVal Session 66	1	XVal Session 66-Typing - Text-1		2012-07-16 13:10:43.190000
	Edit pad (rev 55)		Claudia	cv402	XVal Session 66	1	XVal Session 66-Typing - Text-1		2012-07-16 13:10:43.367000
	Edit pad (rev 56)		jeral	cv311	XVal Session 66	1	XVal Session 66-Typing - Text-1		2012-07-16 13:10:43.694000
	Edit pad (rev 57)		Claudia	cv402	XVal Session 66	1	XVal Session 66-Typing - Text-1		2012-07-16 13:10:43.870000
	Edit pad (rev 58)		Mark:	cv309	XVal Session 66	1	XVal Session 66-Typing - Text-1		2012-07-16 13:10:44.118000
	Edit pad (rev 59)		Claudia	cv402	XVal Session 66	1	XVal Session 66-Typing - Text-1		2012-07-16 13:10:44.380000
	Edit pad (rev 60)		Mark:	cv309	XVal Session 66	1	XVal Session 66-Typing - Text-1		2012-07-16 13:10:44.620000
	Edit pad (rev 61)		Mark:	cv309	XVal Session 66	1	XVal Session 66-Typing - Text-1		2012-07-16 13:10:45.260000
	Edit pad (rev 62)		Mark:	cv309	XVal Session 66	1	XVal Session 66-Typing - Text-1		2012-07-16 13:10:45.775000
	Edit pad (rev 63)		Mark:	cv309	XVal Session 66	1	XVal Session 66-Typing - Text-1		2012-07-16 13:10:46.276000
	Edit pad (rev 64)		Claudia	cv402	XVal Session 66	1	XVal Session 66-Typing - Text-1		2012-07-16 13:10:46.607000
	Edit pad (rev 65)		Mark:	cv309	XVal Session 66	1	XVal Session 66-Typing - Text-1		2012-07-16 13:10:46.775000
	Edit pad (rev 66)		Claudia	cv402	XVal Session 66	1	XVal Session 66-Typing - Text-1		2012-07-16 13:10:47.115000
	Edit pad (rev 67)		Mark:	cv309	XVal Session 66	1	XVal Session 66-Typing - Text-1		2012-07-16 13:10:47.276000
	Edit pad (rev 68)		Claudia	cv402	XVal Session 66	1	XVal Session 66-Typing - Text-1		2012-07-16 13:10:47.614000
	Edit pad (rev 69)		Matt	cv310	XVal Session 66	1	XVal Session 66-Typing - Text-1		2012-07-16 13:10:47.716000
	Edit pad (rev 70)		Mark:	cv309	XVal Session 66	1	XVal Session 66-Typing - Text-1		2012-07-16 13:10:47.776000
	Edit pad (rev 71)		jeral	cv311	XVal Session 66	1	XVal Session 66-Typing - Text-1		2012-07-16 13:10:47.861000
	Edit pad (rev 72)		Mark:	cv309	XVal Session 66	1	XVal Session 66-Typing - Text-1		2012-07-16 13:10:48.277000
	Edit pad (rev 73)		Matt	cv310	XVal Session 66	1	XVal Session 66-Typing - Text-1		2012-07-16 13:10:48.443000
	Edit pad (rev 74)		Mark:	cv309	XVal Session 66	1	XVal Session 66-Typing - Text-1		2012-07-16 13:10:48.778000
	Edit pad (rev 75)		Matt	cv310	XVal Session 66	1	XVal Session 66-Typing - Text-1		2012-07-16 13:10:48.945000
	Edit pad (rev 76)		Mark:	cv309	XVal Session 66	1	XVal Session 66-Typing - Text-1		2012-07-16 13:10:49.279000
	Edit pad (rev 77)		Matt	cv310	XVal Session 66	1	XVal Session 66-Typing - Text-1		2012-07-16 13:10:49.445000
	Edit pad (rev 78)		Mark:	cv309	XVal Session 66	1	XVal Session 66-Typing - Text-1		2012-07-16 13:10:49.780000
	Edit pad (rev 79)		Claudia	cv402	XVal Session 66	1	XVal Session 66-Typing - Text-1		2012-07-16 13:10:50.095000
	Edit pad (rev 80)		jeral	cv311	XVal Session 66	1	XVal Session 66-Typing - Text-1		2012-07-16 13:10:50.175000
	Edit pad (rev 81)		Mark:	cv309	XVal Session 66	1	XVal Session 66-Typing - Text-1		2012-07-16 13:10:50.278000
	Edit pad (rev 82)		Claudia	cv402	XVal Session 66	1	XVal Session 66-Typing - Text-1		2012-07-16 13:10:50.597000
	Edit pad (rev 83)		jeral	cv311	XVal Session 66	1	XVal Session 66-Typing - Text-1		2012-07-16 13:10:50.676000
	Edit pad (rev 84)		Mark:	cv309	XVal Session 66	1	XVal Session 66-Typing - Text-1		2012-07-16 13:10:50.779000
	Edit pad (rev 85)		Claudia	cv402	XVal Session 66	1	XVal Session 66-Typing - Text-1		2012-07-16 13:10:51.101000
	Edit pad (rev 86)		jeral	cv311	XVal Session 66	1	XVal Session 66-Typing - Text-1		2012-07-16 13:10:51.177000
	Edit pad (rev 87)		Mark:	cv309	XVal Session 66	1	XVal Session 66-Typing - Text-1		2012-07-16 13:10:51.278000
	Edit pad (rev 88)		Matt	cv310	XVal Session 66	1	XVal Session 66-Typing - Text-1		2012-07-16 13:10:51.421000
	Edit pad (rev 89)		jeral	cv311	XVal Session 66	1	XVal Session 66-Typing - Text-1		2012-07-16 13:10:51.678000
	Edit pad (rev 90)		Claudia	cv402	XVal Session 66	1	XVal Session 66-Typing - Text-1		2012-07-16 13:10:51.735000
	Edit pad (rev 91)		Mark:	cv309	XVal Session 66	1	XVal Session 66-Typing - Text-1		2012-07-16 13:10:51.779000
	Edit pad (rev 92)		Matt	cv310	XVal Session 66	1	XVal Session 66-Typing - Text-1		2012-07-16 13:10:51.918000
	Edit pad (rev 93)		jeral	cv311	XVal Session 66	1	XVal Session 66-Typing - Text-1		2012-07-16 13:10:52.178000
	Edit pad (rev 94)		Claudia	cv402	XVal Session 66	1	XVal Session 66-Typing - Text-1		2012-07-16 13:10:52.241000
	Edit pad (rev 95)		Mark:	cv309	XVal Session 66	1	XVal Session 66-Typing - Text-1		2012-07-16 13:10:52.278000
	Edit pad (rev 96)		Matt	cv310	XVal Session 66	1	XVal Session 66-Typing - Text-1		2012-07-16 13:10:52.423000
	Edit pad (rev 97)		jeral	cv311	XVal Session 66	1	XVal Session 66-Typing - Text-1		2012-07-16 13:10:52.680000
	Edit pad (rev 98)		Mark:	cv309	XVal Session 66	1	XVal Session 66-Typing - Text-1		2012-07-16 13:10:52.783000
	Edit pad (rev 99)		Matt	cv310	XVal Session 66	1	XVal Session 66-Typing - Text-1		2012-07-16 13:10:52.923000
	Edit pad (rev 100)		Claudia	cv402	XVal Session 66	1	XVal Session 66-Typing - Text-1		2012-07-16 13:10:53.073000
	Edit pad (rev 101)		jeral	cv311	XVal Session 66	1	XVal Session 66-Typing - Text-1		2012-07-16 13:10:53.179000
	Edit pad (rev 102)		Mark:	cv309	XVal Session 66	1	XVal Session 66-Typing - Text-1		2012-07-16 13:10:53.282000
	Edit pad (rev 103)		Matt	cv310	XVal Session 66	1	XVal Session 66-Typing - Text-1		2012-07-16 13:10:53.424000
	Edit pad (rev 104)		jeral	cv311	XVal Session 66	1	XVal Session 66-Typing - Text-1		2012-07-16 13:10:53.680000
	Edit pad (rev 105)		Mark:	cv309	XVal Session 66	1	XVal Session 66-Typing - Text-1		2012-07-16 13:10:53.785000
	Edit pad (rev 106)		Matt	cv310	XVal Session 66	1	XVal Session 66-Typing - Text-1		2012-07-16 13:10:53.924000
	Edit pad (rev 107)		Claudia	cv402	XVal Session 66	1	XVal Session 66-Typing - Text-1		2012-07-16 13:10:54.038000
	Edit pad (rev 108)		jeral	cv311	XVal Session 66	1	XVal Session 66-Typing - Text-1		2012-07-16 13:10:54.181000
	Edit pad (rev 109)		Mark:	cv309	XVal Session 66	1	XVal Session 66-Typing - Text-1		2012-07-16 13:10:54.284000
	Edit pad (rev 110)		Matt	cv310	XVal Session 66	1	XVal Session 66-Typing - Text-1		2012-07-16 13:10:54.425000
	Edit pad (rev 111)		Claudia	cv402	XVal Session 66	1	XVal Session 66-Typing - Text-1		2012-07-16 13:10:54.552000
	Edit pad (rev 112)		jeral	cv311	XVal Session 66	1	XVal Session 66-Typing - Text-1		2012-07-16 13:10:54.679000
	Edit pad (rev 113)		Mark:	cv309	XVal Session 66	1	XVal Session 66-Typing - Text-1		2012-07-16 13:10:54.783000
	Edit pad (rev 114)		Matt	cv310	XVal Session 66	1	XVal Session 66-Typing - Text-1		2012-07-16 13:10:54.930000
	Edit pad (rev 115)		Claudia	cv402	XVal Session 66	1	XVal Session 66-Typing - Text-1		2012-07-16 13:10:55.051000
	Edit pad (rev 116)		jeral	cv311	XVal Session 66	1	XVal Session 66-Typing - Text-1		2012-07-16 13:10:55.179000
	Edit pad (rev 117)		Mark:	cv309	XVal Session 66	1	XVal Session 66-Typing - Text-1		2012-07-16 13:10:55.283000
	Edit pad (rev 118)		Matt	cv310	XVal Session 66	1	XVal Session 66-Typing - Text-1		2012-07-16 13:10:55.437000
	Edit pad (rev 119)		Claudia	cv402	XVal Session 66	1	XVal Session 66-Typing - Text-1		2012-07-16 13:10:55.551000
	Edit pad (rev 120)		jeral	cv311	XVal Session 66	1	XVal Session 66-Typing - Text-1		2012-07-16 13:10:55.682000
	Edit pad (rev 121)		Mark:	cv309	XVal Session 66	1	XVal Session 66-Typing - Text-1		2012-07-16 13:10:55.783000
	Edit pad (rev 122)		Claudia	cv402	XVal Session 66	1	XVal Session 66-Typing - Text-1		2012-07-16 13:10:56.136000
	Edit pad (rev 123)		Mark:	cv309	XVal Session 66	1	XVal Session 66-Typing - Text-1		2012-07-16 13:10:56.283000
	Edit pad (rev 124)		jeral	cv311	XVal Session 66	1	XVal Session 66-Typing - Text-1		2012-07-16 13:10:56.302000
	Edit pad (rev 125)		Matt	cv310	XVal Session 66	1	XVal Session 66-Typing - Text-1		2012-07-16 13:10:56.638000
	Edit pad (rev 126)		Mark:	cv309	XVal Session 66	1	XVal Session 66-Typing - Text-1		2012-07-16 13:10:56.784000
	Edit pad (rev 127)		jeral	cv311	XVal Session 66	1	XVal Session 66-Typing - Text-1		2012-07-16 13:10:56.804000
	Edit pad (rev 128)		Claudia	cv402	XVal Session 66	1	XVal Session 66-Typing - Text-1		2012-07-16 13:10:57.004000
	Edit pad (rev 129)		Matt	cv310	XVal Session 66	1	XVal Session 66-Typing - Text-1		2012-07-16 13:10:57.135000
	Edit pad (rev 130)		jeral	cv311	XVal Session 66	1	XVal Session 66-Typing - Text-1		2012-07-16 13:10:57.303000
	Edit pad (rev 131)		Claudia	cv402	XVal Session 66	1	XVal Session 66-Typing - Text-1		2012-07-16 13:10:57.513000
	Edit pad (rev 132)		jeral	cv311	XVal Session 66	1	XVal Session 66-Typing - Text-1		2012-07-16 13:10:57.804000
	Edit pad (rev 133)		Matt	cv310	XVal Session 66	1	XVal Session 66-Typing - Text-1		2012-07-16 13:10:57.806000
	Edit pad (rev 134)		Claudia	cv402	XVal Session 66	1	XVal Session 66-Typing - Text-1		2012-07-16 13:10:58.013000
	Edit pad (rev 135)		jeral	cv311	XVal Session 66	1	XVal Session 66-Typing - Text-1		2012-07-16 13:10:58.303000
	Edit pad (rev 136)		Matt	cv310	XVal Session 66	1	XVal Session 66-Typing - Text-1		2012-07-16 13:10:58.314000
	Edit pad (rev 137)		Claudia	cv402	XVal Session 66	1	XVal Session 66-Typing - Text-1		2012-07-16 13:10:58.521000
	Edit pad (rev 138)		jeral	cv311	XVal Session 66	1	XVal Session 66-Typing - Text-1		2012-07-16 13:10:58.804000
	Edit pad (rev 139)		Matt	cv310	XVal Session 66	1	XVal Session 66-Typing - Text-1		2012-07-16 13:10:58.812000
	Edit pad (rev 140)		Claudia	cv402	XVal Session 66	1	XVal Session 66-Typing - Text-1		2012-07-16 13:10:59.022000
	Edit pad (rev 141)		Mark:	cv309	XVal Session 66	1	XVal Session 66-Typing - Text-1		2012-07-16 13:10:59.044000
	Edit pad (rev 142)		jeral	cv311	XVal Session 66	1	XVal Session 66-Typing - Text-1		2012-07-16 13:10:59.303000
	Edit pad (rev 143)		Matt	cv310	XVal Session 66	1	XVal Session 66-Typing - Text-1		2012-07-16 13:10:59.317000
	Edit pad (rev 144)		Claudia	cv402	XVal Session 66	1	XVal Session 66-Typing - Text-1		2012-07-16 13:10:59.527000
	Edit pad (rev 145)		Mark:	cv309	XVal Session 66	1	XVal Session 66-Typing - Text-1		2012-07-16 13:10:59.548000
	Edit pad (rev 146)		jeral	cv311	XVal Session 66	1	XVal Session 66-Typing - Text-1		2012-07-16 13:10:59.804000
	Edit pad (rev 147)		Matt	cv310	XVal Session 66	1	XVal Session 66-Typing - Text-1		2012-07-16 13:10:59.815000
	Edit pad (rev 148)		Claudia	cv402	XVal Session 66	1	XVal Session 66-Typing - Text-1		2012-07-16 13:11:00.026000
	Edit pad (rev 149)		Mark:	cv309	XVal Session 66	1	XVal Session 66-Typing - Text-1		2012-07-16 13:11:00.050000
	Edit pad (rev 150)		jeral	cv311	XVal Session 66	1	XVal Session 66-Typing - Text-1		2012-07-16 13:11:00.306000
	Edit pad (rev 151)		Matt	cv310	XVal Session 66	1	XVal Session 66-Typing - Text-1		2012-07-16 13:11:00.312000
	Edit pad (rev 152)		Claudia	cv402	XVal Session 66	1	XVal Session 66-Typing - Text-1		2012-07-16 13:11:00.523000
	Edit pad (rev 153)		Mark:	cv309	XVal Session 66	1	XVal Session 66-Typing - Text-1		2012-07-16 13:11:00.550000
	Edit pad (rev 154)		jeral	cv311	XVal Session 66	1	XVal Session 66-Typing - Text-1		2012-07-16 13:11:00.805000
	Edit pad (rev 155)		Matt	cv310	XVal Session 66	1	XVal Session 66-Typing - Text-1		2012-07-16 13:11:00.816000
	Edit pad (rev 156)		Claudia	cv402	XVal Session 66	1	XVal Session 66-Typing - Text-1		2012-07-16 13:11:01.036000
	Edit pad (rev 157)		Mark:	cv309	XVal Session 66	1	XVal Session 66-Typing - Text-1		2012-07-16 13:11:01.051000
	Edit pad (rev 158)		jeral	cv311	XVal Session 66	1	XVal Session 66-Typing - Text-1		2012-07-16 13:11:01.305000
	Edit pad (rev 159)		Matt	cv310	XVal Session 66	1	XVal Session 66-Typing - Text-1		2012-07-16 13:11:01.319000
	Edit pad (rev 160)		Claudia	cv402	XVal Session 66	1	XVal Session 66-Typing - Text-1		2012-07-16 13:11:01.537000
	Edit pad (rev 161)		Mark:	cv309	XVal Session 66	1	XVal Session 66-Typing - Text-1		2012-07-16 13:11:01.552000
	Edit pad (rev 162)		jeral	cv311	XVal Session 66	1	XVal Session 66-Typing - Text-1		2012-07-16 13:11:01.806000
	Edit pad (rev 163)		Matt	cv310	XVal Session 66	1	XVal Session 66-Typing - Text-1		2012-07-16 13:11:01.824000
	Edit pad (rev 164)		Mark:	cv309	XVal Session 66	1	XVal Session 66-Typing - Text-1		2012-07-16 13:11:02.257000
	Edit pad (rev 165)		jeral	cv311	XVal Session 66	1	XVal Session 66-Typing - Text-1		2012-07-16 13:11:02.305000
	Edit pad (rev 166)		jeral	cv311	XVal Session 66	1	XVal Session 66-Typing - Text-1		2012-07-16 13:11:02.807000
	Edit pad (rev 167)		Matt	cv310	XVal Session 66	1	XVal Session 66-Typing - Text-1		2012-07-16 13:11:02.888000
	Edit pad (rev 168)		Claudia	cv402	XVal Session 66	1	XVal Session 66-Typing - Text-1		2012-07-16 13:11:02.918000
	Edit pad (rev 169)		Mark:	cv309	XVal Session 66	1	XVal Session 66-Typing - Text-1		2012-07-16 13:11:03.063000
	Edit pad (rev 170)		jeral	cv311	XVal Session 66	1	XVal Session 66-Typing - Text-1		2012-07-16 13:11:03.308000
	Edit pad (rev 171)		Claudia	cv402	XVal Session 66	1	XVal Session 66-Typing - Text-1		2012-07-16 13:11:03.419000
	Edit pad (rev 172)		Mark:	cv309	XVal Session 66	1	XVal Session 66-Typing - Text-1		2012-07-16 13:11:03.564000
	Edit pad (rev 173)		jeral	cv311	XVal Session 66	1	XVal Session 66-Typing - Text-1		2012-07-16 13:11:03.808000
	Edit pad (rev 174)		Claudia	cv402	XVal Session 66	1	XVal Session 66-Typing - Text-1		2012-07-16 13:11:03.927000
	Edit pad (rev 175)		Mark:	cv309	XVal Session 66	1	XVal Session 66-Typing - Text-1		2012-07-16 13:11:04.063000
	Edit pad (rev 176)		jeral	cv311	XVal Session 66	1	XVal Session 66-Typing - Text-1		2012-07-16 13:11:04.309000
	Edit pad (rev 177)		Matt	cv310	XVal Session 66	1	XVal Session 66-Typing - Text-1		2012-07-16 13:11:04.542000
	Edit pad (rev 178)		Mark:	cv309	XVal Session 66	1	XVal Session 66-Typing - Text-1		2012-07-16 13:11:04.565000
	Edit pad (rev 179)		Claudia	cv402	XVal Session 66	1	XVal Session 66-Typing - Text-1		2012-07-16 13:11:04.589000
	Edit pad (rev 180)		jeral	cv311	XVal Session 66	1	XVal Session 66-Typing - Text-1		2012-07-16 13:11:04.808000
	Edit pad (rev 181)		Mark:	cv309	XVal Session 66	1	XVal Session 66-Typing - Text-1		2012-07-16 13:11:05.067000
	Edit pad (rev 182)		Claudia	cv402	XVal Session 66	1	XVal Session 66-Typing - Text-1		2012-07-16 13:11:05.112000
	Edit pad (rev 183)		jeral	cv311	XVal Session 66	1	XVal Session 66-Typing - Text-1		2012-07-16 13:11:05.308000
	Edit pad (rev 184)		Mark:	cv309	XVal Session 66	1	XVal Session 66-Typing - Text-1		2012-07-16 13:11:05.606000
	Edit pad (rev 185)		Claudia	cv402	XVal Session 66	1	XVal Session 66-Typing - Text-1		2012-07-16 13:11:05.614000
	Edit pad (rev 186)		Matt	cv310	XVal Session 66	1	XVal Session 66-Typing - Text-1		2012-07-16 13:11:05.713000
	Edit pad (rev 187)		jeral	cv311	XVal Session 66	1	XVal Session 66-Typing - Text-1		2012-07-16 13:11:05.807000
	Edit pad (rev 188)		Mark:	cv309	XVal Session 66	1	XVal Session 66-Typing - Text-1		2012-07-16 13:11:06.067000
	Edit pad (rev 189)		Claudia	cv402	XVal Session 66	1	XVal Session 66-Typing - Text-1		2012-07-16 13:11:06.117000
	Edit pad (rev 190)		Matt	cv310	XVal Session 66	1	XVal Session 66-Typing - Text-1		2012-07-16 13:11:06.309000
	Edit pad (rev 191)		jeral	cv311	XVal Session 66	1	XVal Session 66-Typing - Text-1		2012-07-16 13:11:06.464000
	Edit pad (rev 192)		Mark:	cv309	XVal Session 66	1	XVal Session 66-Typing - Text-1		2012-07-16 13:11:06.565000
	Edit pad (rev 193)		Claudia	cv402	XVal Session 66	1	XVal Session 66-Typing - Text-1		2012-07-16 13:11:06.629000
	Edit pad (rev 194)		jeral	cv311	XVal Session 66	1	XVal Session 66-Typing - Text-1		2012-07-16 13:11:06.968000
	Edit pad (rev 195)		Mark:	cv309	XVal Session 66	1	XVal Session 66-Typing - Text-1		2012-07-16 13:11:07.065000
	Edit pad (rev 196)		Claudia	cv402	XVal Session 66	1	XVal Session 66-Typing - Text-1		2012-07-16 13:11:07.130000
	Edit pad (rev 197)		Matt	cv310	XVal Session 66	1	XVal Session 66-Typing - Text-1		2012-07-16 13:11:07.338000
	Edit pad (rev 198)		jeral	cv311	XVal Session 66	1	XVal Session 66-Typing - Text-1		2012-07-16 13:11:07.467000
	Edit pad (rev 199)		Mark:	cv309	XVal Session 66	1	XVal Session 66-Typing - Text-1		2012-07-16 13:11:07.565000
	Edit pad (rev 200)		Claudia	cv402	XVal Session 66	1	XVal Session 66-Typing - Text-1		2012-07-16 13:11:07.630000
	Edit pad (rev 201)		Matt	cv310	XVal Session 66	1	XVal Session 66-Typing - Text-1		2012-07-16 13:11:07.837000
	Edit pad (rev 202)		jeral	cv311	XVal Session 66	1	XVal Session 66-Typing - Text-1		2012-07-16 13:11:07.970000
	Edit pad (rev 203)		Mark:	cv309	XVal Session 66	1	XVal Session 66-Typing - Text-1		2012-07-16 13:11:08.066000
	Edit pad (rev 204)		Claudia	cv402	XVal Session 66	1	XVal Session 66-Typing - Text-1		2012-07-16 13:11:08.131000
	Edit pad (rev 205)		Matt	cv310	XVal Session 66	1	XVal Session 66-Typing - Text-1		2012-07-16 13:11:08.337000
	Edit pad (rev 206)		jeral	cv311	XVal Session 66	1	XVal Session 66-Typing - Text-1		2012-07-16 13:11:08.470000
	Edit pad (rev 207)		Mark:	cv309	XVal Session 66	1	XVal Session 66-Typing - Text-1		2012-07-16 13:11:08.565000
	Edit pad (rev 208)		Claudia	cv402	XVal Session 66	1	XVal Session 66-Typing - Text-1		2012-07-16 13:11:08.632000
	Edit pad (rev 209)		Matt	cv310	XVal Session 66	1	XVal Session 66-Typing - Text-1		2012-07-16 13:11:08.840000
	Edit pad (rev 210)		jeral	cv311	XVal Session 66	1	XVal Session 66-Typing - Text-1		2012-07-16 13:11:08.970000
	Edit pad (rev 211)		Mark:	cv309	XVal Session 66	1	XVal Session 66-Typing - Text-1		2012-07-16 13:11:09.066000
	Edit pad (rev 212)		Claudia	cv402	XVal Session 66	1	XVal Session 66-Typing - Text-1		2012-07-16 13:11:09.273000
	Edit pad (rev 213)		jeral	cv311	XVal Session 66	1	XVal Session 66-Typing - Text-1		2012-07-16 13:11:09.469000
	Edit pad (rev 214)		Mark:	cv309	XVal Session 66	1	XVal Session 66-Typing - Text-1		2012-07-16 13:11:09.566000
	Edit pad (rev 215)		jeral	cv311	XVal Session 66	1	XVal Session 66-Typing - Text-1		2012-07-16 13:11:09.987000
	Edit pad (rev 216)		Claudia	cv402	XVal Session 66	1	XVal Session 66-Typing - Text-1		2012-07-16 13:11:10.024000
	Edit pad (rev 217)		Mark:	cv309	XVal Session 66	1	XVal Session 66-Typing - Text-1		2012-07-16 13:11:10.068000
	Edit pad (rev 218)		Matt	cv310	XVal Session 66	1	XVal Session 66-Typing - Text-1		2012-07-16 13:11:10.226000
	Edit pad (rev 219)		jeral	cv311	XVal Session 66	1	XVal Session 66-Typing - Text-1		2012-07-16 13:11:10.472000
	Edit pad (rev 220)		Claudia	cv402	XVal Session 66	1	XVal Session 66-Typing - Text-1		2012-07-16 13:11:10.534000
	Edit pad (rev 221)		Mark:	cv309	XVal Session 66	1	XVal Session 66-Typing - Text-1		2012-07-16 13:11:10.566000
	Edit pad (rev 222)		Matt	cv310	XVal Session 66	1	XVal Session 66-Typing - Text-1		2012-07-16 13:11:10.738000
	Edit pad (rev 223)		jeral	cv311	XVal Session 66	1	XVal Session 66-Typing - Text-1		2012-07-16 13:11:10.974000
	Edit pad (rev 224)		Claudia	cv402	XVal Session 66	1	XVal Session 66-Typing - Text-1		2012-07-16 13:11:11.042000
	Edit pad (rev 225)		Mark:	cv309	XVal Session 66	1	XVal Session 66-Typing - Text-1		2012-07-16 13:11:11.066000
	Edit pad (rev 226)		Matt	cv310	XVal Session 66	1	XVal Session 66-Typing - Text-1		2012-07-16 13:11:11.297000
	Edit pad (rev 227)		jeral	cv311	XVal Session 66	1	XVal Session 66-Typing - Text-1		2012-07-16 13:11:11.474000
	Edit pad (rev 228)		Claudia	cv402	XVal Session 66	1	XVal Session 66-Typing - Text-1		2012-07-16 13:11:11.551000
	Edit pad (rev 229)		Mark:	cv309	XVal Session 66	1	XVal Session 66-Typing - Text-1		2012-07-16 13:11:11.566000
	Edit pad (rev 230)		Matt	cv310	XVal Session 66	1	XVal Session 66-Typing - Text-1		2012-07-16 13:11:11.797000
	Edit pad (rev 231)		jeral	cv311	XVal Session 66	1	XVal Session 66-Typing - Text-1		2012-07-16 13:11:11.975000
	Edit pad (rev 232)		Mark:	cv309	XVal Session 66	1	XVal Session 66-Typing - Text-1		2012-07-16 13:11:12.069000
	Edit pad (rev 233)		Claudia	cv402	XVal Session 66	1	XVal Session 66-Typing - Text-1		2012-07-16 13:11:12.087000
	Edit pad (rev 234)		jeral	cv311	XVal Session 66	1	XVal Session 66-Typing - Text-1		2012-07-16 13:11:12.481000
	Edit pad (rev 235)		Mark:	cv309	XVal Session 66	1	XVal Session 66-Typing - Text-1		2012-07-16 13:11:12.567000
	Edit pad (rev 236)		Claudia	cv402	XVal Session 66	1	XVal Session 66-Typing - Text-1		2012-07-16 13:11:12.593000
	Edit pad (rev 237)		Matt	cv310	XVal Session 66	1	XVal Session 66-Typing - Text-1		2012-07-16 13:11:12.771000
	Edit pad (rev 238)		jeral	cv311	XVal Session 66	1	XVal Session 66-Typing - Text-1		2012-07-16 13:11:12.984000
	Edit pad (rev 239)		Mark:	cv309	XVal Session 66	1	XVal Session 66-Typing - Text-1		2012-07-16 13:11:13.068000
	Edit pad (rev 240)		Claudia	cv402	XVal Session 66	1	XVal Session 66-Typing - Text-1		2012-07-16 13:11:13.105000
	Edit pad (rev 241)		Matt	cv310	XVal Session 66	1	XVal Session 66-Typing - Text-1		2012-07-16 13:11:13.273000
	Edit pad (rev 242)		jeral	cv311	XVal Session 66	1	XVal Session 66-Typing - Text-1		2012-07-16 13:11:13.487000
	Edit pad (rev 243)		Mark:	cv309	XVal Session 66	1	XVal Session 66-Typing - Text-1		2012-07-16 13:11:13.569000
	Edit pad (rev 244)		Claudia	cv402	XVal Session 66	1	XVal Session 66-Typing - Text-1		2012-07-16 13:11:13.605000
	Edit pad (rev 245)		Matt	cv310	XVal Session 66	1	XVal Session 66-Typing - Text-1		2012-07-16 13:11:13.774000
	Edit pad (rev 246)		jeral	cv311	XVal Session 66	1	XVal Session 66-Typing - Text-1		2012-07-16 13:11:14.004000
	Edit pad (rev 247)		Mark:	cv309	XVal Session 66	1	XVal Session 66-Typing - Text-1		2012-07-16 13:11:14.071000
	Edit pad (rev 248)		Claudia	cv402	XVal Session 66	1	XVal Session 66-Typing - Text-1		2012-07-16 13:11:14.108000
	Edit pad (rev 249)		Matt	cv310	XVal Session 66	1	XVal Session 66-Typing - Text-1		2012-07-16 13:11:14.275000
	Edit pad (rev 250)		jeral	cv311	XVal Session 66	1	XVal Session 66-Typing - Text-1		2012-07-16 13:11:14.505000
	Edit pad (rev 251)		Mark:	cv309	XVal Session 66	1	XVal Session 66-Typing - Text-1		2012-07-16 13:11:14.571000
	Edit pad (rev 252)		Claudia	cv402	XVal Session 66	1	XVal Session 66-Typing - Text-1		2012-07-16 13:11:14.617000
	Edit pad (rev 253)		Matt	cv310	XVal Session 66	1	XVal Session 66-Typing - Text-1		2012-07-16 13:11:14.776000
	Edit pad (rev 254)		jeral	cv311	XVal Session 66	1	XVal Session 66-Typing - Text-1		2012-07-16 13:11:15.004000
	Edit pad (rev 255)		Mark:	cv309	XVal Session 66	1	XVal Session 66-Typing - Text-1		2012-07-16 13:11:15.071000
	Edit pad (rev 256)		Matt	cv310	XVal Session 66	1	XVal Session 66-Typing - Text-1		2012-07-16 13:11:15.277000
	Edit pad (rev 257)		jeral	cv311	XVal Session 66	1	XVal Session 66-Typing - Text-1		2012-07-16 13:11:15.504000
	Edit pad (rev 258)		Mark:	cv309	XVal Session 66	1	XVal Session 66-Typing - Text-1		2012-07-16 13:11:15.570000
	Edit pad (rev 259)		Matt	cv310	XVal Session 66	1	XVal Session 66-Typing - Text-1		2012-07-16 13:11:15.784000
	Edit pad (rev 260)		jeral	cv311	XVal Session 66	1	XVal Session 66-Typing - Text-1		2012-07-16 13:11:16.004000
	Edit pad (rev 261)		Mark:	cv309	XVal Session 66	1	XVal Session 66-Typing - Text-1		2012-07-16 13:11:16.075000
	Edit pad (rev 262)		Matt	cv310	XVal Session 66	1	XVal Session 66-Typing - Text-1		2012-07-16 13:11:16.284000
	Edit pad (rev 263)		jeral	cv311	XVal Session 66	1	XVal Session 66-Typing - Text-1		2012-07-16 13:11:16.505000
	Edit pad (rev 264)		Mark:	cv309	XVal Session 66	1	XVal Session 66-Typing - Text-1		2012-07-16 13:11:16.579000
	Edit pad (rev 265)		Claudia	cv402	XVal Session 66	1	XVal Session 66-Typing - Text-1		2012-07-16 13:11:16.953000
	Edit pad (rev 266)		jeral	cv311	XVal Session 66	1	XVal Session 66-Typing - Text-1		2012-07-16 13:11:17.012000
	Edit pad (rev 267)		Matt	cv310	XVal Session 66	1	XVal Session 66-Typing - Text-1		2012-07-16 13:11:17.075000
	Edit pad (rev 268)		Mark:	cv309	XVal Session 66	1	XVal Session 66-Typing - Text-1		2012-07-16 13:11:17.078000
	Edit pad (rev 269)		Claudia	cv402	XVal Session 66	1	XVal Session 66-Typing - Text-1		2012-07-16 13:11:17.454000
	Edit pad (rev 270)		jeral	cv311	XVal Session 66	1	XVal Session 66-Typing - Text-1		2012-07-16 13:11:17.515000
	Edit pad (rev 271)		Matt	cv310	XVal Session 66	1	XVal Session 66-Typing - Text-1		2012-07-16 13:11:17.576000
	Edit pad (rev 272)		Mark:	cv309	XVal Session 66	1	XVal Session 66-Typing - Text-1		2012-07-16 13:11:17.578000
	Edit pad (rev 273)		Claudia	cv402	XVal Session 66	1	XVal Session 66-Typing - Text-1		2012-07-16 13:11:17.954000
	Edit pad (rev 274)		jeral	cv311	XVal Session 66	1	XVal Session 66-Typing - Text-1		2012-07-16 13:11:18.064000
	Edit pad (rev 275)		Mark:	cv309	XVal Session 66	1	XVal Session 66-Typing - Text-1		2012-07-16 13:11:18.082000
	Edit pad (rev 276)		Matt	cv310	XVal Session 66	1	XVal Session 66-Typing - Text-1		2012-07-16 13:11:18.093000
	Edit pad (rev 277)		Claudia	cv402	XVal Session 66	1	XVal Session 66-Typing - Text-1		2012-07-16 13:11:18.459000
	Edit pad (rev 278)		jeral	cv311	XVal Session 66	1	XVal Session 66-Typing - Text-1		2012-07-16 13:11:18.563000
	Edit pad (rev 279)		Mark:	cv309	XVal Session 66	1	XVal Session 66-Typing - Text-1		2012-07-16 13:11:18.588000
	Edit pad (rev 280)		Matt	cv310	XVal Session 66	1	XVal Session 66-Typing - Text-1		2012-07-16 13:11:18.597000
	Edit pad (rev 281)		Claudia	cv402	XVal Session 66	1	XVal Session 66-Typing - Text-1		2012-07-16 13:11:18.960000
	Edit pad (rev 282)		jeral	cv311	XVal Session 66	1	XVal Session 66-Typing - Text-1		2012-07-16 13:11:19.067000
	Edit pad (rev 283)		Mark:	cv309	XVal Session 66	1	XVal Session 66-Typing - Text-1		2012-07-16 13:11:19.093000
	Edit pad (rev 284)		Claudia	cv402	XVal Session 66	1	XVal Session 66-Typing - Text-1		2012-07-16 13:11:19.460000
	Edit pad (rev 285)		jeral	cv311	XVal Session 66	1	XVal Session 66-Typing - Text-1		2012-07-16 13:11:19.568000
	Edit pad (rev 286)		Mark:	cv309	XVal Session 66	1	XVal Session 66-Typing - Text-1		2012-07-16 13:11:19.798000
	Edit pad (rev 287)		Claudia	cv402	XVal Session 66	1	XVal Session 66-Typing - Text-1		2012-07-16 13:11:19.975000
	Edit pad (rev 288)		jeral	cv311	XVal Session 66	1	XVal Session 66-Typing - Text-1		2012-07-16 13:11:20.068000
	Edit pad (rev 289)		Matt	cv310	XVal Session 66	1	XVal Session 66-Typing - Text-1		2012-07-16 13:11:20.101000
	Edit pad (rev 290)		Mark:	cv309	XVal Session 66	1	XVal Session 66-Typing - Text-1		2012-07-16 13:11:20.298000
	Edit pad (rev 291)		Claudia	cv402	XVal Session 66	1	XVal Session 66-Typing - Text-1		2012-07-16 13:11:20.476000
	Edit pad (rev 292)		jeral	cv311	XVal Session 66	1	XVal Session 66-Typing - Text-1		2012-07-16 13:11:20.579000
	Edit pad (rev 293)		Matt	cv310	XVal Session 66	1	XVal Session 66-Typing - Text-1		2012-07-16 13:11:20.602000
	Edit pad (rev 294)		Mark:	cv309	XVal Session 66	1	XVal Session 66-Typing - Text-1		2012-07-16 13:11:20.799000
	Edit pad (rev 295)		Claudia	cv402	XVal Session 66	1	XVal Session 66-Typing - Text-1		2012-07-16 13:11:20.974000
	Edit pad (rev 296)		jeral	cv311	XVal Session 66	1	XVal Session 66-Typing - Text-1		2012-07-16 13:11:21.082000
	Edit pad (rev 297)		Matt	cv310	XVal Session 66	1	XVal Session 66-Typing - Text-1		2012-07-16 13:11:21.123000
	Edit pad (rev 298)		Mark:	cv309	XVal Session 66	1	XVal Session 66-Typing - Text-1		2012-07-16 13:11:21.299000
	Edit pad (rev 299)		Claudia	cv402	XVal Session 66	1	XVal Session 66-Typing - Text-1		2012-07-16 13:11:21.477000
	Edit pad (rev 300)		Matt	cv310	XVal Session 66	1	XVal Session 66-Typing - Text-1		2012-07-16 13:11:21.622000
	Edit pad (rev 301)		jeral	cv311	XVal Session 66	1	XVal Session 66-Typing - Text-1		2012-07-16 13:11:21.666000
	Edit pad (rev 302)		Mark:	cv309	XVal Session 66	1	XVal Session 66-Typing - Text-1		2012-07-16 13:11:21.798000
	Edit pad (rev 303)		Claudia	cv402	XVal Session 66	1	XVal Session 66-Typing - Text-1		2012-07-16 13:11:22.094000
	Edit pad (rev 304)		jeral	cv311	XVal Session 66	1	XVal Session 66-Typing - Text-1		2012-07-16 13:11:22.164000
	Edit pad (rev 305)		Mark:	cv309	XVal Session 66	1	XVal Session 66-Typing - Text-1		2012-07-16 13:11:22.298000
	Edit pad (rev 306)		Claudia	cv402	XVal Session 66	1	XVal Session 66-Typing - Text-1		2012-07-16 13:11:22.605000
	Edit pad (rev 307)		jeral	cv311	XVal Session 66	1	XVal Session 66-Typing - Text-1		2012-07-16 13:11:22.670000
	Edit pad (rev 308)		Mark:	cv309	XVal Session 66	1	XVal Session 66-Typing - Text-1		2012-07-16 13:11:22.799000
	Edit pad (rev 309)		Claudia	cv402	XVal Session 66	1	XVal Session 66-Typing - Text-1		2012-07-16 13:11:23.105000
	Edit pad (rev 310)		jeral	cv311	XVal Session 66	1	XVal Session 66-Typing - Text-1		2012-07-16 13:11:23.183000
	Edit pad (rev 311)		Mark:	cv309	XVal Session 66	1	XVal Session 66-Typing - Text-1		2012-07-16 13:11:23.300000
	Edit pad (rev 312)		Claudia	cv402	XVal Session 66	1	XVal Session 66-Typing - Text-1		2012-07-16 13:11:23.605000
	Edit pad (rev 313)		jeral	cv311	XVal Session 66	1	XVal Session 66-Typing - Text-1		2012-07-16 13:11:23.684000
	Edit pad (rev 314)		Mark:	cv309	XVal Session 66	1	XVal Session 66-Typing - Text-1		2012-07-16 13:11:23.799000
	Edit pad (rev 315)		Claudia	cv402	XVal Session 66	1	XVal Session 66-Typing - Text-1		2012-07-16 13:11:24.115000
	Edit pad (rev 316)		jeral	cv311	XVal Session 66	1	XVal Session 66-Typing - Text-1		2012-07-16 13:11:24.186000
	Edit pad (rev 317)		Mark:	cv309	XVal Session 66	1	XVal Session 66-Typing - Text-1		2012-07-16 13:11:24.298000
	Edit pad (rev 318)		Matt	cv310	XVal Session 66	1	XVal Session 66-Typing - Text-1		2012-07-16 13:11:24.405000
	Edit pad (rev 319)		Claudia	cv402	XVal Session 66	1	XVal Session 66-Typing - Text-1		2012-07-16 13:11:24.617000
	Edit pad (rev 320)		jeral	cv311	XVal Session 66	1	XVal Session 66-Typing - Text-1		2012-07-16 13:11:24.691000
	Edit pad (rev 321)		Mark:	cv309	XVal Session 66	1	XVal Session 66-Typing - Text-1		2012-07-16 13:11:24.808000
	Edit pad (rev 322)		Matt	cv310	XVal Session 66	1	XVal Session 66-Typing - Text-1		2012-07-16 13:11:24.908000
	Edit pad (rev 323)		Claudia	cv402	XVal Session 66	1	XVal Session 66-Typing - Text-1		2012-07-16 13:11:25.122000
	Edit pad (rev 324)		jeral	cv311	XVal Session 66	1	XVal Session 66-Typing - Text-1		2012-07-16 13:11:25.197000
	Edit pad (rev 325)		Mark:	cv309	XVal Session 66	1	XVal Session 66-Typing - Text-1		2012-07-16 13:11:25.307000
	Edit pad (rev 326)		Matt	cv310	XVal Session 66	1	XVal Session 66-Typing - Text-1		2012-07-16 13:11:25.407000
	Edit pad (rev 327)		Claudia	cv402	XVal Session 66	1	XVal Session 66-Typing - Text-1		2012-07-16 13:11:25.630000
	Edit pad (rev 328)		jeral	cv311	XVal Session 66	1	XVal Session 66-Typing - Text-1		2012-07-16 13:11:25.696000
	Edit pad (rev 329)		Mark:	cv309	XVal Session 66	1	XVal Session 66-Typing - Text-1		2012-07-16 13:11:25.808000
	Edit pad (rev 330)		Matt	cv310	XVal Session 66	1	XVal Session 66-Typing - Text-1		2012-07-16 13:11:25.905000
	Edit pad (rev 331)		Claudia	cv402	XVal Session 66	1	XVal Session 66-Typing - Text-1		2012-07-16 13:11:26.135000
	Edit pad (rev 332)		jeral	cv311	XVal Session 66	1	XVal Session 66-Typing - Text-1		2012-07-16 13:11:26.206000
	Edit pad (rev 333)		Mark:	cv309	XVal Session 66	1	XVal Session 66-Typing - Text-1		2012-07-16 13:11:26.308000
	Edit pad (rev 334)		Matt	cv310	XVal Session 66	1	XVal Session 66-Typing - Text-1		2012-07-16 13:11:26.407000
	Edit pad (rev 335)		Claudia	cv402	XVal Session 66	1	XVal Session 66-Typing - Text-1		2012-07-16 13:11:26.634000
	Edit pad (rev 336)		jeral	cv311	XVal Session 66	1	XVal Session 66-Typing - Text-1		2012-07-16 13:11:26.709000
	Edit pad (rev 337)		Mark:	cv309	XVal Session 66	1	XVal Session 66-Typing - Text-1		2012-07-16 13:11:26.809000
	Edit pad (rev 338)		Matt	cv310	XVal Session 66	1	XVal Session 66-Typing - Text-1		2012-07-16 13:11:26.905000
	Edit pad (rev 339)		jeral	cv311	XVal Session 66	1	XVal Session 66-Typing - Text-1		2012-07-16 13:11:27.221000
	Edit pad (rev 340)		Claudia	cv402	XVal Session 66	1	XVal Session 66-Typing - Text-1		2012-07-16 13:11:27.255000
	Edit pad (rev 341)		Mark:	cv309	XVal Session 66	1	XVal Session 66-Typing - Text-1		2012-07-16 13:11:27.309000
	Edit pad (rev 342)		Matt	cv310	XVal Session 66	1	XVal Session 66-Typing - Text-1		2012-07-16 13:11:27.409000
	Edit pad (rev 343)		jeral	cv311	XVal Session 66	1	XVal Session 66-Typing - Text-1		2012-07-16 13:11:27.715000
	Edit pad (rev 344)		Claudia	cv402	XVal Session 66	1	XVal Session 66-Typing - Text-1		2012-07-16 13:11:27.755000
	Edit pad (rev 345)		Mark:	cv309	XVal Session 66	1	XVal Session 66-Typing - Text-1		2012-07-16 13:11:27.815000
	Edit pad (rev 346)		Matt	cv310	XVal Session 66	1	XVal Session 66-Typing - Text-1		2012-07-16 13:11:27.911000
	Edit pad (rev 347)		jeral	cv311	XVal Session 66	1	XVal Session 66-Typing - Text-1		2012-07-16 13:11:28.216000
	Edit pad (rev 348)		Claudia	cv402	XVal Session 66	1	XVal Session 66-Typing - Text-1		2012-07-16 13:11:28.259000
	Edit pad (rev 349)		Mark:	cv309	XVal Session 66	1	XVal Session 66-Typing - Text-1		2012-07-16 13:11:28.315000
	Edit pad (rev 350)		Matt	cv310	XVal Session 66	1	XVal Session 66-Typing - Text-1		2012-07-16 13:11:28.510000
	Edit pad (rev 351)		jeral	cv311	XVal Session 66	1	XVal Session 66-Typing - Text-1		2012-07-16 13:11:28.728000
	Edit pad (rev 352)		Claudia	cv402	XVal Session 66	1	XVal Session 66-Typing - Text-1		2012-07-16 13:11:28.771000
	Edit pad (rev 353)		Mark:	cv309	XVal Session 66	1	XVal Session 66-Typing - Text-1		2012-07-16 13:11:28.817000
	Edit pad (rev 354)		Matt	cv310	XVal Session 66	1	XVal Session 66-Typing - Text-1		2012-07-16 13:11:29.011000
	Edit pad (rev 355)		jeral	cv311	XVal Session 66	1	XVal Session 66-Typing - Text-1		2012-07-16 13:11:29.226000
	Edit pad (rev 356)		Claudia	cv402	XVal Session 66	1	XVal Session 66-Typing - Text-1		2012-07-16 13:11:29.272000
	Edit pad (rev 357)		Mark:	cv309	XVal Session 66	1	XVal Session 66-Typing - Text-1		2012-07-16 13:11:29.369000
	Edit pad (rev 358)		Matt	cv310	XVal Session 66	1	XVal Session 66-Typing - Text-1		2012-07-16 13:11:29.513000
	Edit pad (rev 359)		jeral	cv311	XVal Session 66	1	XVal Session 66-Typing - Text-1		2012-07-16 13:11:29.729000
	Edit pad (rev 360)		Claudia	cv402	XVal Session 66	1	XVal Session 66-Typing - Text-1		2012-07-16 13:11:29.771000
	Edit pad (rev 361)		Mark:	cv309	XVal Session 66	1	XVal Session 66-Typing - Text-1		2012-07-16 13:11:29.871000
	Edit pad (rev 362)		Matt	cv310	XVal Session 66	1	XVal Session 66-Typing - Text-1		2012-07-16 13:11:30.013000
	Edit pad (rev 363)		jeral	cv311	XVal Session 66	1	XVal Session 66-Typing - Text-1		2012-07-16 13:11:30.235000
	Edit pad (rev 364)		Claudia	cv402	XVal Session 66	1	XVal Session 66-Typing - Text-1		2012-07-16 13:11:30.286000
	Edit pad (rev 365)		Mark:	cv309	XVal Session 66	1	XVal Session 66-Typing - Text-1		2012-07-16 13:11:30.371000
	Edit pad (rev 366)		Matt	cv310	XVal Session 66	1	XVal Session 66-Typing - Text-1		2012-07-16 13:11:30.511000
	Edit pad (rev 367)		jeral	cv311	XVal Session 66	1	XVal Session 66-Typing - Text-1		2012-07-16 13:11:30.735000
	Edit pad (rev 368)		Mark:	cv309	XVal Session 66	1	XVal Session 66-Typing - Text-1		2012-07-16 13:11:30.871000
	Edit pad (rev 369)		Claudia	cv402	XVal Session 66	1	XVal Session 66-Typing - Text-1		2012-07-16 13:11:30.877000
	Edit pad (rev 370)		jeral	cv311	XVal Session 66	1	XVal Session 66-Typing - Text-1		2012-07-16 13:11:31.235000
	Edit pad (rev 371)		Mark:	cv309	XVal Session 66	1	XVal Session 66-Typing - Text-1		2012-07-16 13:11:31.371000
	Edit pad (rev 372)		Matt	cv310	XVal Session 66	1	XVal Session 66-Typing - Text-1		2012-07-16 13:11:31.477000
	Edit pad (rev 373)		Claudia	cv402	XVal Session 66	1	XVal Session 66-Typing - Text-1		2012-07-16 13:11:31.708000
	Edit pad (rev 374)		jeral	cv311	XVal Session 66	1	XVal Session 66-Typing - Text-1		2012-07-16 13:11:31.750000
	Edit pad (rev 375)		Mark:	cv309	XVal Session 66	1	XVal Session 66-Typing - Text-1		2012-07-16 13:11:31.871000
	Edit pad (rev 376)		Claudia	cv402	XVal Session 66	1	XVal Session 66-Typing - Text-1		2012-07-16 13:11:32.210000
	Edit pad (rev 377)		jeral	cv311	XVal Session 66	1	XVal Session 66-Typing - Text-1		2012-07-16 13:11:32.269000
	Edit pad (rev 378)		Mark:	cv309	XVal Session 66	1	XVal Session 66-Typing - Text-1		2012-07-16 13:11:32.372000
	Edit pad (rev 379)		Claudia	cv402	XVal Session 66	1	XVal Session 66-Typing - Text-1		2012-07-16 13:11:32.708000
	Edit pad (rev 380)		jeral	cv311	XVal Session 66	1	XVal Session 66-Typing - Text-1		2012-07-16 13:11:32.775000
	Edit pad (rev 381)		Mark:	cv309	XVal Session 66	1	XVal Session 66-Typing - Text-1		2012-07-16 13:11:32.871000
	Edit pad (rev 382)		Matt	cv310	XVal Session 66	1	XVal Session 66-Typing - Text-1		2012-07-16 13:11:32.885000
	Edit pad (rev 383)		Claudia	cv402	XVal Session 66	1	XVal Session 66-Typing - Text-1		2012-07-16 13:11:33.212000
	Edit pad (rev 384)		jeral	cv311	XVal Session 66	1	XVal Session 66-Typing - Text-1		2012-07-16 13:11:33.276000
	Edit pad (rev 385)		Mark:	cv309	XVal Session 66	1	XVal Session 66-Typing - Text-1		2012-07-16 13:11:33.377000
	Edit pad (rev 386)		Matt	cv310	XVal Session 66	1	XVal Session 66-Typing - Text-1		2012-07-16 13:11:33.385000
	Edit pad (rev 387)		Claudia	cv402	XVal Session 66	1	XVal Session 66-Typing - Text-1		2012-07-16 13:11:33.720000
	Edit pad (rev 388)		jeral	cv311	XVal Session 66	1	XVal Session 66-Typing - Text-1		2012-07-16 13:11:33.776000
	Edit pad (rev 389)		Mark:	cv309	XVal Session 66	1	XVal Session 66-Typing - Text-1		2012-07-16 13:11:33.877000
	Edit pad (rev 390)		Matt	cv310	XVal Session 66	1	XVal Session 66-Typing - Text-1		2012-07-16 13:11:33.883000
	Edit pad (rev 391)		jeral	cv311	XVal Session 66	1	XVal Session 66-Typing - Text-1		2012-07-16 13:11:34.278000
	Edit pad (rev 392)		Matt	cv310	XVal Session 66	1	XVal Session 66-Typing - Text-1		2012-07-16 13:11:34.387000
	Edit pad (rev 393)		Claudia	cv402	XVal Session 66	1	XVal Session 66-Typing - Text-1		2012-07-16 13:11:34.492000
	Edit pad (rev 394)		Mark:	cv309	XVal Session 66	1	XVal Session 66-Typing - Text-1		2012-07-16 13:11:34.691000
	Edit pad (rev 395)		jeral	cv311	XVal Session 66	1	XVal Session 66-Typing - Text-1		2012-07-16 13:11:34.776000
	Edit pad (rev 396)		Matt	cv310	XVal Session 66	1	XVal Session 66-Typing - Text-1		2012-07-16 13:11:34.885000
	Edit pad (rev 397)		Claudia	cv402	XVal Session 66	1	XVal Session 66-Typing - Text-1		2012-07-16 13:11:34.998000
	Edit pad (rev 398)		Mark:	cv309	XVal Session 66	1	XVal Session 66-Typing - Text-1		2012-07-16 13:11:35.191000
	Edit pad (rev 399)		jeral	cv311	XVal Session 66	1	XVal Session 66-Typing - Text-1		2012-07-16 13:11:35.277000
	Edit pad (rev 400)		Matt	cv310	XVal Session 66	1	XVal Session 66-Typing - Text-1		2012-07-16 13:11:35.390000
	Edit pad (rev 401)		Claudia	cv402	XVal Session 66	1	XVal Session 66-Typing - Text-1		2012-07-16 13:11:35.506000
	Edit pad (rev 402)		Mark:	cv309	XVal Session 66	1	XVal Session 66-Typing - Text-1		2012-07-16 13:11:35.692000
	Edit pad (rev 403)		jeral	cv311	XVal Session 66	1	XVal Session 66-Typing - Text-1		2012-07-16 13:11:35.778000
	Edit pad (rev 404)		Matt	cv310	XVal Session 66	1	XVal Session 66-Typing - Text-1		2012-07-16 13:11:35.943000
	Edit pad (rev 405)		Claudia	cv402	XVal Session 66	1	XVal Session 66-Typing - Text-1		2012-07-16 13:11:36.007000
	Edit pad (rev 406)		Mark:	cv309	XVal Session 66	1	XVal Session 66-Typing - Text-1		2012-07-16 13:11:36.191000
	Edit pad (rev 407)		jeral	cv311	XVal Session 66	1	XVal Session 66-Typing - Text-1		2012-07-16 13:11:36.277000
	Edit pad (rev 408)		Matt	cv310	XVal Session 66	1	XVal Session 66-Typing - Text-1		2012-07-16 13:11:36.397000
	Edit pad (rev 409)		Mark:	cv309	XVal Session 66	1	XVal Session 66-Typing - Text-1		2012-07-16 13:11:36.692000
	Edit pad (rev 410)		Claudia	cv402	XVal Session 66	1	XVal Session 66-Typing - Text-1		2012-07-16 13:11:36.718000
	Edit pad (rev 411)		jeral	cv311	XVal Session 66	1	XVal Session 66-Typing - Text-1		2012-07-16 13:11:36.787000
	Edit pad (rev 412)		Mark:	cv309	XVal Session 66	1	XVal Session 66-Typing - Text-1		2012-07-16 13:11:37.191000
	Edit pad (rev 413)		Claudia	cv402	XVal Session 66	1	XVal Session 66-Typing - Text-1		2012-07-16 13:11:37.265000
	Edit pad (rev 414)		jeral	cv311	XVal Session 66	1	XVal Session 66-Typing - Text-1		2012-07-16 13:11:37.287000
	Edit pad (rev 415)		Matt	cv310	XVal Session 66	1	XVal Session 66-Typing - Text-1		2012-07-16 13:11:37.556000
	Edit pad (rev 416)		Mark:	cv309	XVal Session 66	1	XVal Session 66-Typing - Text-1		2012-07-16 13:11:37.689000
	Edit pad (rev 417)		Claudia	cv402	XVal Session 66	1	XVal Session 66-Typing - Text-1		2012-07-16 13:11:37.771000
	Edit pad (rev 418)		jeral	cv311	XVal Session 66	1	XVal Session 66-Typing - Text-1		2012-07-16 13:11:37.803000
	Edit pad (rev 419)		Matt	cv310	XVal Session 66	1	XVal Session 66-Typing - Text-1		2012-07-16 13:11:38.055000
	Edit pad (rev 420)		Mark:	cv309	XVal Session 66	1	XVal Session 66-Typing - Text-1		2012-07-16 13:11:38.190000
	Edit pad (rev 421)		Claudia	cv402	XVal Session 66	1	XVal Session 66-Typing - Text-1		2012-07-16 13:11:38.272000
	Edit pad (rev 422)		jeral	cv311	XVal Session 66	1	XVal Session 66-Typing - Text-1		2012-07-16 13:11:38.302000
	Edit pad (rev 423)		Matt	cv310	XVal Session 66	1	XVal Session 66-Typing - Text-1		2012-07-16 13:11:38.552000
	Edit pad (rev 424)		Mark:	cv309	XVal Session 66	1	XVal Session 66-Typing - Text-1		2012-07-16 13:11:38.690000
	Edit pad (rev 425)		Claudia	cv402	XVal Session 66	1	XVal Session 66-Typing - Text-1		2012-07-16 13:11:38.773000
	Edit pad (rev 426)		jeral	cv311	XVal Session 66	1	XVal Session 66-Typing - Text-1		2012-07-16 13:11:38.809000
	Edit pad (rev 427)		Matt	cv310	XVal Session 66	1	XVal Session 66-Typing - Text-1		2012-07-16 13:11:39.054000
	Edit pad (rev 428)		Mark:	cv309	XVal Session 66	1	XVal Session 66-Typing - Text-1		2012-07-16 13:11:39.190000
	Edit pad (rev 429)		Claudia	cv402	XVal Session 66	1	XVal Session 66-Typing - Text-1		2012-07-16 13:11:39.272000
	Edit pad (rev 430)		jeral	cv311	XVal Session 66	1	XVal Session 66-Typing - Text-1		2012-07-16 13:11:39.310000
	Edit pad (rev 431)		Matt	cv310	XVal Session 66	1	XVal Session 66-Typing - Text-1		2012-07-16 13:11:39.555000
	Edit pad (rev 432)		Mark:	cv309	XVal Session 66	1	XVal Session 66-Typing - Text-1		2012-07-16 13:11:39.694000
	Edit pad (rev 433)		Claudia	cv402	XVal Session 66	1	XVal Session 66-Typing - Text-1		2012-07-16 13:11:39.813000
	Edit pad (rev 434)		jeral	cv311	XVal Session 66	1	XVal Session 66-Typing - Text-1		2012-07-16 13:11:39.859000
	Edit pad (rev 435)		Matt	cv310	XVal Session 66	1	XVal Session 66-Typing - Text-1		2012-07-16 13:11:40.134000
	Edit pad (rev 436)		Mark:	cv309	XVal Session 66	1	XVal Session 66-Typing - Text-1		2012-07-16 13:11:40.230000
	Edit pad (rev 437)		Claudia	cv402	XVal Session 66	1	XVal Session 66-Typing - Text-1		2012-07-16 13:11:40.314000
	Edit pad (rev 438)		jeral	cv311	XVal Session 66	1	XVal Session 66-Typing - Text-1		2012-07-16 13:11:40.357000
	Edit pad (rev 439)		Matt	cv310	XVal Session 66	1	XVal Session 66-Typing - Text-1		2012-07-16 13:11:40.629000
	Edit pad (rev 440)		Mark:	cv309	XVal Session 66	1	XVal Session 66-Typing - Text-1		2012-07-16 13:11:40.730000
	Edit pad (rev 441)		Claudia	cv402	XVal Session 66	1	XVal Session 66-Typing - Text-1		2012-07-16 13:11:40.819000
	Edit pad (rev 442)		jeral	cv311	XVal Session 66	1	XVal Session 66-Typing - Text-1		2012-07-16 13:11:40.857000
	Edit pad (rev 443)		Matt	cv310	XVal Session 66	1	XVal Session 66-Typing - Text-1		2012-07-16 13:11:41.131000
	Edit pad (rev 444)		Mark:	cv309	XVal Session 66	1	XVal Session 66-Typing - Text-1		2012-07-16 13:11:41.231000
	Edit pad (rev 445)		Claudia	cv402	XVal Session 66	1	XVal Session 66-Typing - Text-1		2012-07-16 13:11:41.356000
	Edit pad (rev 446)		jeral	cv311	XVal Session 66	1	XVal Session 66-Typing - Text-1		2012-07-16 13:11:41.357000
	Edit pad (rev 447)		Matt	cv310	XVal Session 66	1	XVal Session 66-Typing - Text-1		2012-07-16 13:11:41.629000
	Edit pad (rev 448)		Mark:	cv309	XVal Session 66	1	XVal Session 66-Typing - Text-1		2012-07-16 13:11:41.733000
	Edit pad (rev 449)		Claudia	cv402	XVal Session 66	1	XVal Session 66-Typing - Text-1		2012-07-16 13:11:41.984000
	Edit pad (rev 450)		jeral	cv311	XVal Session 66	1	XVal Session 66-Typing - Text-1		2012-07-16 13:11:42.080000
	Edit pad (rev 451)		Matt	cv310	XVal Session 66	1	XVal Session 66-Typing - Text-1		2012-07-16 13:11:42.130000
	Edit pad (rev 452)		Mark:	cv309	XVal Session 66	1	XVal Session 66-Typing - Text-1		2012-07-16 13:11:42.423000
	Edit pad (rev 453)		Claudia	cv402	XVal Session 66	1	XVal Session 66-Typing - Text-1		2012-07-16 13:11:42.497000
	Edit pad (rev 454)		jeral	cv311	XVal Session 66	1	XVal Session 66-Typing - Text-1		2012-07-16 13:11:42.579000
	Edit pad (rev 455)		Matt	cv310	XVal Session 66	1	XVal Session 66-Typing - Text-1		2012-07-16 13:11:42.628000
	Edit pad (rev 456)		Mark:	cv309	XVal Session 66	1	XVal Session 66-Typing - Text-1		2012-07-16 13:11:42.923000
	Edit pad (rev 457)		jeral	cv311	XVal Session 66	1	XVal Session 66-Typing - Text-1		2012-07-16 13:11:43.080000
	Edit pad (rev 458)		Matt	cv310	XVal Session 66	1	XVal Session 66-Typing - Text-1		2012-07-16 13:11:43.132000
	Edit pad (rev 459)		Claudia	cv402	XVal Session 66	1	XVal Session 66-Typing - Text-1		2012-07-16 13:11:43.436000
	Edit pad (rev 460)		Mark:	cv309	XVal Session 66	1	XVal Session 66-Typing - Text-1		2012-07-16 13:11:43.527000
	Edit pad (rev 461)		jeral	cv311	XVal Session 66	1	XVal Session 66-Typing - Text-1		2012-07-16 13:11:43.581000
	Edit pad (rev 462)		Matt	cv310	XVal Session 66	1	XVal Session 66-Typing - Text-1		2012-07-16 13:11:43.640000
	Edit pad (rev 463)		Claudia	cv402	XVal Session 66	1	XVal Session 66-Typing - Text-1		2012-07-16 13:11:43.943000
	Edit pad (rev 464)		Mark:	cv309	XVal Session 66	1	XVal Session 66-Typing - Text-1		2012-07-16 13:11:44.029000
	Edit pad (rev 465)		jeral	cv311	XVal Session 66	1	XVal Session 66-Typing - Text-1		2012-07-16 13:11:44.092000
	Edit pad (rev 466)		Matt	cv310	XVal Session 66	1	XVal Session 66-Typing - Text-1		2012-07-16 13:11:44.134000
	Edit pad (rev 467)		Mark:	cv309	XVal Session 66	1	XVal Session 66-Typing - Text-1		2012-07-16 13:11:44.530000
	Edit pad (rev 468)		jeral	cv311	XVal Session 66	1	XVal Session 66-Typing - Text-1		2012-07-16 13:11:44.591000
	Edit pad (rev 469)		Mark:	cv309	XVal Session 66	1	XVal Session 66-Typing - Text-1		2012-07-16 13:11:45.029000
	Edit pad (rev 470)		Matt	cv310	XVal Session 66	1	XVal Session 66-Typing - Text-1		2012-07-16 13:11:45.090000
	Edit pad (rev 471)		jeral	cv311	XVal Session 66	1	XVal Session 66-Typing - Text-1		2012-07-16 13:11:45.092000
	Edit pad (rev 472)		Claudia	cv402	XVal Session 66	1	XVal Session 66-Typing - Text-1		2012-07-16 13:11:45.184000
	Edit pad (rev 473)		Mark:	cv309	XVal Session 66	1	XVal Session 66-Typing - Text-1		2012-07-16 13:11:45.529000
	Edit pad (rev 474)		Matt	cv310	XVal Session 66	1	XVal Session 66-Typing - Text-1		2012-07-16 13:11:45.589000
	Edit pad (rev 475)		jeral	cv311	XVal Session 66	1	XVal Session 66-Typing - Text-1		2012-07-16 13:11:45.595000
	Edit pad (rev 476)		Claudia	cv402	XVal Session 66	1	XVal Session 66-Typing - Text-1		2012-07-16 13:11:45.693000
	Edit pad (rev 477)		Mark:	cv309	XVal Session 66	1	XVal Session 66-Typing - Text-1		2012-07-16 13:11:46.029000
	Edit pad (rev 478)		jeral	cv311	XVal Session 66	1	XVal Session 66-Typing - Text-1		2012-07-16 13:11:46.094000
	Edit pad (rev 479)		Matt	cv310	XVal Session 66	1	XVal Session 66-Typing - Text-1		2012-07-16 13:11:46.109000
	Edit pad (rev 480)		Claudia	cv402	XVal Session 66	1	XVal Session 66-Typing - Text-1		2012-07-16 13:11:46.219000
	Edit pad (rev 481)		Mark:	cv309	XVal Session 66	1	XVal Session 66-Typing - Text-1		2012-07-16 13:11:46.531000
	Edit pad (rev 482)		jeral	cv311	XVal Session 66	1	XVal Session 66-Typing - Text-1		2012-07-16 13:11:46.594000
	Edit pad (rev 483)		Matt	cv310	XVal Session 66	1	XVal Session 66-Typing - Text-1		2012-07-16 13:11:46.612000
	Edit pad (rev 484)		Claudia	cv402	XVal Session 66	1	XVal Session 66-Typing - Text-1		2012-07-16 13:11:46.696000
	Edit pad (rev 485)		Mark:	cv309	XVal Session 66	1	XVal Session 66-Typing - Text-1		2012-07-16 13:11:47.044000
	Edit pad (rev 486)		jeral	cv311	XVal Session 66	1	XVal Session 66-Typing - Text-1		2012-07-16 13:11:47.094000
	Edit pad (rev 487)		Matt	cv310	XVal Session 66	1	XVal Session 66-Typing - Text-1		2012-07-16 13:11:47.122000
	Edit pad (rev 488)		Claudia	cv402	XVal Session 66	1	XVal Session 66-Typing - Text-1		2012-07-16 13:11:47.196000
	Edit pad (rev 489)		Mark:	cv309	XVal Session 66	1	XVal Session 66-Typing - Text-1		2012-07-16 13:11:47.545000
	Edit pad (rev 490)		jeral	cv311	XVal Session 66	1	XVal Session 66-Typing - Text-1		2012-07-16 13:11:47.596000
	Edit pad (rev 491)		Matt	cv310	XVal Session 66	1	XVal Session 66-Typing - Text-1		2012-07-16 13:11:47.623000
	Edit pad (rev 492)		Claudia	cv402	XVal Session 66	1	XVal Session 66-Typing - Text-1		2012-07-16 13:11:47.707000
	Edit pad (rev 493)		jeral	cv311	XVal Session 66	1	XVal Session 66-Typing - Text-1		2012-07-16 13:11:48.097000
	Edit pad (rev 494)		Matt	cv310	XVal Session 66	1	XVal Session 66-Typing - Text-1		2012-07-16 13:11:48.125000
	Edit pad (rev 495)		Claudia	cv402	XVal Session 66	1	XVal Session 66-Typing - Text-1		2012-07-16 13:11:48.209000
	Edit pad (rev 496)		jeral	cv311	XVal Session 66	1	XVal Session 66-Typing - Text-1		2012-07-16 13:11:48.597000
	Edit pad (rev 497)		Matt	cv310	XVal Session 66	1	XVal Session 66-Typing - Text-1		2012-07-16 13:11:48.629000
	Edit pad (rev 498)		Claudia	cv402	XVal Session 66	1	XVal Session 66-Typing - Text-1		2012-07-16 13:11:48.710000
	Edit pad (rev 499)		jeral	cv311	XVal Session 66	1	XVal Session 66-Typing - Text-1		2012-07-16 13:11:49.116000
	Edit pad (rev 500)		Matt	cv310	XVal Session 66	1	XVal Session 66-Typing - Text-1		2012-07-16 13:11:49.129000
	Edit pad (rev 501)		jeral	cv311	XVal Session 66	1	XVal Session 66-Typing - Text-1		2012-07-16 13:11:49.616000
	Edit pad (rev 502)		Matt	cv310	XVal Session 66	1	XVal Session 66-Typing - Text-1		2012-07-16 13:11:49.628000
	Edit pad (rev 503)		jeral	cv311	XVal Session 66	1	XVal Session 66-Typing - Text-1		2012-07-16 13:11:50.117000
	Edit pad (rev 504)		Matt	cv310	XVal Session 66	1	XVal Session 66-Typing - Text-1		2012-07-16 13:11:50.130000
	Edit pad (rev 505)		jeral	cv311	XVal Session 66	1	XVal Session 66-Typing - Text-1		2012-07-16 13:11:50.628000
	Edit pad (rev 506)		Matt	cv310	XVal Session 66	1	XVal Session 66-Typing - Text-1		2012-07-16 13:11:50.631000
	Edit pad (rev 507)		jeral	cv311	XVal Session 66	1	XVal Session 66-Typing - Text-1		2012-07-16 13:11:51.133000
	Edit pad (rev 508)		Matt	cv310	XVal Session 66	1	XVal Session 66-Typing - Text-1		2012-07-16 13:11:51.135000
	Edit pad (rev 509)		jeral	cv311	XVal Session 66	1	XVal Session 66-Typing - Text-1		2012-07-16 13:11:51.633000
	Edit pad (rev 510)		Matt	cv310	XVal Session 66	1	XVal Session 66-Typing - Text-1		2012-07-16 13:11:51.636000
	Edit pad (rev 511)		jeral	cv311	XVal Session 66	1	XVal Session 66-Typing - Text-1		2012-07-16 13:11:52.137000
	Edit pad (rev 512)		Matt	cv310	XVal Session 66	1	XVal Session 66-Typing - Text-1		2012-07-16 13:11:52.629000
	Edit pad (rev 513)		jeral	cv311	XVal Session 66	1	XVal Session 66-Typing - Text-1		2012-07-16 13:11:52.637000
	Edit pad (rev 514)		Claudia	cv402	XVal Session 66	1	XVal Session 66-Typing - Text-1		2012-07-16 13:11:52.995000
	Edit pad (rev 515)		Matt	cv310	XVal Session 66	1	XVal Session 66-Typing - Text-1		2012-07-16 13:11:53.130000
	Edit pad (rev 516)		jeral	cv311	XVal Session 66	1	XVal Session 66-Typing - Text-1		2012-07-16 13:11:53.136000
	Edit pad (rev 517)		Claudia	cv402	XVal Session 66	1	XVal Session 66-Typing - Text-1		2012-07-16 13:11:53.505000
	Edit pad (rev 518)		Matt	cv310	XVal Session 66	1	XVal Session 66-Typing - Text-1		2012-07-16 13:11:53.630000
	Edit pad (rev 519)		jeral	cv311	XVal Session 66	1	XVal Session 66-Typing - Text-1		2012-07-16 13:11:53.638000
	Edit pad (rev 520)		Matt	cv310	XVal Session 66	1	XVal Session 66-Typing - Text-1		2012-07-16 13:11:54.133000
	Edit pad (rev 521)		jeral	cv311	XVal Session 66	1	XVal Session 66-Typing - Text-1		2012-07-16 13:11:54.139000
	Edit pad (rev 522)		Claudia	cv402	XVal Session 66	1	XVal Session 66-Typing - Text-1		2012-07-16 13:11:54.470000
	Edit pad (rev 523)		Matt	cv310	XVal Session 66	1	XVal Session 66-Typing - Text-1		2012-07-16 13:11:54.632000
	Edit pad (rev 524)		jeral	cv311	XVal Session 66	1	XVal Session 66-Typing - Text-1		2012-07-16 13:11:54.640000
	Edit pad (rev 525)		Mark:	cv309	XVal Session 66	1	XVal Session 66-Typing - Text-1		2012-07-16 13:11:55.025000
	Edit pad (rev 526)		Matt	cv310	XVal Session 66	1	XVal Session 66-Typing - Text-1		2012-07-16 13:11:55.132000
	Edit pad (rev 527)		jeral	cv311	XVal Session 66	1	XVal Session 66-Typing - Text-1		2012-07-16 13:11:55.143000
	Edit pad (rev 528)		Claudia	cv402	XVal Session 66	1	XVal Session 66-Typing - Text-1		2012-07-16 13:11:55.153000
	Edit pad (rev 529)		Mark:	cv309	XVal Session 66	1	XVal Session 66-Typing - Text-1		2012-07-16 13:11:55.523000
	Edit pad (rev 530)		Matt	cv310	XVal Session 66	1	XVal Session 66-Typing - Text-1		2012-07-16 13:11:55.632000
	Edit pad (rev 531)		jeral	cv311	XVal Session 66	1	XVal Session 66-Typing - Text-1		2012-07-16 13:11:55.650000
	Edit pad (rev 532)		Claudia	cv402	XVal Session 66	1	XVal Session 66-Typing - Text-1		2012-07-16 13:11:55.667000
	Edit pad (rev 533)		Mark:	cv309	XVal Session 66	1	XVal Session 66-Typing - Text-1		2012-07-16 13:11:56.025000
	Edit pad (rev 534)		Claudia	cv402	XVal Session 66	1	XVal Session 66-Typing - Text-1		2012-07-16 13:11:56.177000
	Edit pad (rev 535)		jeral	cv311	XVal Session 66	1	XVal Session 66-Typing - Text-1		2012-07-16 13:11:56.199000
	Edit pad (rev 536)		Matt	cv310	XVal Session 66	1	XVal Session 66-Typing - Text-1		2012-07-16 13:11:56.222000
	Edit pad (rev 537)		Mark:	cv309	XVal Session 66	1	XVal Session 66-Typing - Text-1		2012-07-16 13:11:56.524000
	Edit pad (rev 538)		Claudia	cv402	XVal Session 66	1	XVal Session 66-Typing - Text-1		2012-07-16 13:11:56.677000
	Edit pad (rev 539)		Matt	cv310	XVal Session 66	1	XVal Session 66-Typing - Text-1		2012-07-16 13:11:56.720000
	Edit pad (rev 540)		jeral	cv311	XVal Session 66	1	XVal Session 66-Typing - Text-1		2012-07-16 13:11:56.920000
	Edit pad (rev 541)		Mark:	cv309	XVal Session 66	1	XVal Session 66-Typing - Text-1		2012-07-16 13:11:57.023000
	Edit pad (rev 542)		Claudia	cv402	XVal Session 66	1	XVal Session 66-Typing - Text-1		2012-07-16 13:11:57.179000
	Edit pad (rev 543)		Matt	cv310	XVal Session 66	1	XVal Session 66-Typing - Text-1		2012-07-16 13:11:57.219000
	Edit pad (rev 544)		Mark:	cv309	XVal Session 66	1	XVal Session 66-Typing - Text-1		2012-07-16 13:11:57.524000
	Edit pad (rev 545)		jeral	cv311	XVal Session 66	1	XVal Session 66-Typing - Text-1		2012-07-16 13:11:57.572000
	Edit pad (rev 546)		Claudia	cv402	XVal Session 66	1	XVal Session 66-Typing - Text-1		2012-07-16 13:11:57.826000
	Edit pad (rev 547)		Matt	cv310	XVal Session 66	1	XVal Session 66-Typing - Text-1		2012-07-16 13:11:57.893000
	Edit pad (rev 548)		Mark:	cv309	XVal Session 66	1	XVal Session 66-Typing - Text-1		2012-07-16 13:11:58.022000
	Edit pad (rev 549)		jeral	cv311	XVal Session 66	1	XVal Session 66-Typing - Text-1		2012-07-16 13:11:58.069000
	Edit pad (rev 550)		Mark:	cv309	XVal Session 66	1	XVal Session 66-Typing - Text-1		2012-07-16 13:11:58.525000
	Edit pad (rev 551)		Matt	cv310	XVal Session 66	1	XVal Session 66-Typing - Text-1		2012-07-16 13:11:58.541000
	Edit pad (rev 552)		jeral	cv311	XVal Session 66	1	XVal Session 66-Typing - Text-1		2012-07-16 13:11:58.570000
	Edit pad (rev 553)		Mark:	cv309	XVal Session 66	1	XVal Session 66-Typing - Text-1		2012-07-16 13:11:59.025000
	Edit pad (rev 554)		Matt	cv310	XVal Session 66	1	XVal Session 66-Typing - Text-1		2012-07-16 13:11:59.042000
	Edit pad (rev 555)		jeral	cv311	XVal Session 66	1	XVal Session 66-Typing - Text-1		2012-07-16 13:11:59.071000
	Edit pad (rev 556)		Claudia	cv402	XVal Session 66	1	XVal Session 66-Typing - Text-1		2012-07-16 13:11:59.124000
	Edit pad (rev 557)		Mark:	cv309	XVal Session 66	1	XVal Session 66-Typing - Text-1		2012-07-16 13:11:59.525000
	Edit pad (rev 558)		Matt	cv310	XVal Session 66	1	XVal Session 66-Typing - Text-1		2012-07-16 13:11:59.546000
	Edit pad (rev 559)		jeral	cv311	XVal Session 66	1	XVal Session 66-Typing - Text-1		2012-07-16 13:11:59.572000
	Edit pad (rev 560)		Claudia	cv402	XVal Session 66	1	XVal Session 66-Typing - Text-1		2012-07-16 13:11:59.645000
	Edit pad (rev 561)		Mark:	cv309	XVal Session 66	1	XVal Session 66-Typing - Text-1		2012-07-16 13:12:00.025000
	Edit pad (rev 562)		Matt	cv310	XVal Session 66	1	XVal Session 66-Typing - Text-1		2012-07-16 13:12:00.044000
	Edit pad (rev 563)		Claudia	cv402	XVal Session 66	1	XVal Session 66-Typing - Text-1		2012-07-16 13:12:00.146000
	Edit pad (rev 564)		jeral	cv311	XVal Session 66	1	XVal Session 66-Typing - Text-1		2012-07-16 13:12:00.300000
	Edit pad (rev 565)		Mark:	cv309	XVal Session 66	1	XVal Session 66-Typing - Text-1		2012-07-16 13:12:00.525000
	Edit pad (rev 566)		Matt	cv310	XVal Session 66	1	XVal Session 66-Typing - Text-1		2012-07-16 13:12:00.542000
	Edit pad (rev 567)		Claudia	cv402	XVal Session 66	1	XVal Session 66-Typing - Text-1		2012-07-16 13:12:00.645000
	Edit pad (rev 568)		jeral	cv311	XVal Session 66	1	XVal Session 66-Typing - Text-1		2012-07-16 13:12:00.801000
	Edit pad (rev 569)		Mark:	cv309	XVal Session 66	1	XVal Session 66-Typing - Text-1		2012-07-16 13:12:01.027000
	Edit pad (rev 570)		Matt	cv310	XVal Session 66	1	XVal Session 66-Typing - Text-1		2012-07-16 13:12:01.291000
	Edit pad (rev 571)		jeral	cv311	XVal Session 66	1	XVal Session 66-Typing - Text-1		2012-07-16 13:12:01.301000
	Edit pad (rev 572)		Mark:	cv309	XVal Session 66	1	XVal Session 66-Typing - Text-1		2012-07-16 13:12:01.526000
	Edit pad (rev 573)		Matt	cv310	XVal Session 66	1	XVal Session 66-Typing - Text-1		2012-07-16 13:12:01.790000
	Edit pad (rev 574)		jeral	cv311	XVal Session 66	1	XVal Session 66-Typing - Text-1		2012-07-16 13:12:01.801000
	Edit pad (rev 575)		Claudia	cv402	XVal Session 66	1	XVal Session 66-Typing - Text-1		2012-07-16 13:12:01.821000
	Edit pad (rev 576)		Mark:	cv309	XVal Session 66	1	XVal Session 66-Typing - Text-1		2012-07-16 13:12:02.026000
	Edit pad (rev 577)		Matt	cv310	XVal Session 66	1	XVal Session 66-Typing - Text-1		2012-07-16 13:12:02.291000
	Edit pad (rev 578)		jeral	cv311	XVal Session 66	1	XVal Session 66-Typing - Text-1		2012-07-16 13:12:02.316000
	Edit pad (rev 579)		Claudia	cv402	XVal Session 66	1	XVal Session 66-Typing - Text-1		2012-07-16 13:12:02.343000
	Edit pad (rev 580)		Mark:	cv309	XVal Session 66	1	XVal Session 66-Typing - Text-1		2012-07-16 13:12:02.526000
	Edit pad (rev 581)		Matt	cv310	XVal Session 66	1	XVal Session 66-Typing - Text-1		2012-07-16 13:12:02.799000
	Edit pad (rev 582)		jeral	cv311	XVal Session 66	1	XVal Session 66-Typing - Text-1		2012-07-16 13:12:02.815000
	Edit pad (rev 583)		Claudia	cv402	XVal Session 66	1	XVal Session 66-Typing - Text-1		2012-07-16 13:12:02.849000
	Edit pad (rev 584)		Mark:	cv309	XVal Session 66	1	XVal Session 66-Typing - Text-1		2012-07-16 13:12:03.029000
	Edit pad (rev 585)		Matt	cv310	XVal Session 66	1	XVal Session 66-Typing - Text-1		2012-07-16 13:12:03.295000
	Edit pad (rev 586)		jeral	cv311	XVal Session 66	1	XVal Session 66-Typing - Text-1		2012-07-16 13:12:03.315000
	Edit pad (rev 587)		Claudia	cv402	XVal Session 66	1	XVal Session 66-Typing - Text-1		2012-07-16 13:12:03.349000
	Edit pad (rev 588)		Mark:	cv309	XVal Session 66	1	XVal Session 66-Typing - Text-1		2012-07-16 13:12:03.525000
	Edit pad (rev 589)		Matt	cv310	XVal Session 66	1	XVal Session 66-Typing - Text-1		2012-07-16 13:12:03.803000
	Edit pad (rev 590)		jeral	cv311	XVal Session 66	1	XVal Session 66-Typing - Text-1		2012-07-16 13:12:03.815000
	Edit pad (rev 591)		Claudia	cv402	XVal Session 66	1	XVal Session 66-Typing - Text-1		2012-07-16 13:12:03.850000
	Edit pad (rev 592)		Mark:	cv309	XVal Session 66	1	XVal Session 66-Typing - Text-1		2012-07-16 13:12:04.025000
	Edit pad (rev 593)		Matt	cv310	XVal Session 66	1	XVal Session 66-Typing - Text-1		2012-07-16 13:12:04.301000
	Edit pad (rev 594)		jeral	cv311	XVal Session 66	1	XVal Session 66-Typing - Text-1		2012-07-16 13:12:04.314000
	Edit pad (rev 595)		Mark:	cv309	XVal Session 66	1	XVal Session 66-Typing - Text-1		2012-07-16 13:12:04.526000
	Edit pad (rev 596)		Matt	cv310	XVal Session 66	1	XVal Session 66-Typing - Text-1		2012-07-16 13:12:04.806000
	Edit pad (rev 597)		jeral	cv311	XVal Session 66	1	XVal Session 66-Typing - Text-1		2012-07-16 13:12:04.816000
	Edit pad (rev 598)		Mark:	cv309	XVal Session 66	1	XVal Session 66-Typing - Text-1		2012-07-16 13:12:05.025000
	Edit pad (rev 599)		Claudia	cv402	XVal Session 66	1	XVal Session 66-Typing - Text-1		2012-07-16 13:12:05.047000
	Edit pad (rev 600)		Matt	cv310	XVal Session 66	1	XVal Session 66-Typing - Text-1		2012-07-16 13:12:05.305000
	Edit pad (rev 601)		jeral	cv311	XVal Session 66	1	XVal Session 66-Typing - Text-1		2012-07-16 13:12:05.317000
	Edit pad (rev 602)		Mark:	cv309	XVal Session 66	1	XVal Session 66-Typing - Text-1		2012-07-16 13:12:05.528000
	Edit pad (rev 603)		Claudia	cv402	XVal Session 66	1	XVal Session 66-Typing - Text-1		2012-07-16 13:12:05.552000
	Edit pad (rev 604)		Matt	cv310	XVal Session 66	1	XVal Session 66-Typing - Text-1		2012-07-16 13:12:05.805000
	Edit pad (rev 605)		jeral	cv311	XVal Session 66	1	XVal Session 66-Typing - Text-1		2012-07-16 13:12:05.816000
	Edit pad (rev 606)		Mark:	cv309	XVal Session 66	1	XVal Session 66-Typing - Text-1		2012-07-16 13:12:06.130000
	Edit pad (rev 607)		Matt	cv310	XVal Session 66	1	XVal Session 66-Typing - Text-1		2012-07-16 13:12:06.307000
	Edit pad (rev 608)		jeral	cv311	XVal Session 66	1	XVal Session 66-Typing - Text-1		2012-07-16 13:12:06.319000
	Edit pad (rev 609)		Claudia	cv402	XVal Session 66	1	XVal Session 66-Typing - Text-1		2012-07-16 13:12:06.389000
	Edit pad (rev 610)		Mark:	cv309	XVal Session 66	1	XVal Session 66-Typing - Text-1		2012-07-16 13:12:06.705000
	Edit pad (rev 611)		jeral	cv311	XVal Session 66	1	XVal Session 66-Typing - Text-1		2012-07-16 13:12:06.822000
	Edit pad (rev 612)		Matt	cv310	XVal Session 66	1	XVal Session 66-Typing - Text-1		2012-07-16 13:12:06.846000
	Edit pad (rev 613)		Claudia	cv402	XVal Session 66	1	XVal Session 66-Typing - Text-1		2012-07-16 13:12:06.895000
	Edit pad (rev 614)		Mark:	cv309	XVal Session 66	1	XVal Session 66-Typing - Text-1		2012-07-16 13:12:07.205000
	Edit pad (rev 615)		Matt	cv310	XVal Session 66	1	XVal Session 66-Typing - Text-1		2012-07-16 13:12:07.349000
	Edit pad (rev 616)		jeral	cv311	XVal Session 66	1	XVal Session 66-Typing - Text-1		2012-07-16 13:12:07.374000
	Edit pad (rev 617)		Claudia	cv402	XVal Session 66	1	XVal Session 66-Typing - Text-1		2012-07-16 13:12:07.397000
	Edit pad (rev 618)		Mark:	cv309	XVal Session 66	1	XVal Session 66-Typing - Text-1		2012-07-16 13:12:07.706000
	Edit pad (rev 619)		jeral	cv311	XVal Session 66	1	XVal Session 66-Typing - Text-1		2012-07-16 13:12:07.822000
	Edit pad (rev 620)		Matt	cv310	XVal Session 66	1	XVal Session 66-Typing - Text-1		2012-07-16 13:12:07.847000
	Edit pad (rev 621)		Claudia	cv402	XVal Session 66	1	XVal Session 66-Typing - Text-1		2012-07-16 13:12:07.910000
	Edit pad (rev 622)		Mark:	cv309	XVal Session 66	1	XVal Session 66-Typing - Text-1		2012-07-16 13:12:08.206000
	Edit pad (rev 623)		jeral	cv311	XVal Session 66	1	XVal Session 66-Typing - Text-1		2012-07-16 13:12:08.322000
	Edit pad (rev 624)		Claudia	cv402	XVal Session 66	1	XVal Session 66-Typing - Text-1		2012-07-16 13:12:08.411000
	Edit pad (rev 625)		Matt	cv310	XVal Session 66	1	XVal Session 66-Typing - Text-1		2012-07-16 13:12:08.544000
	Edit pad (rev 626)		Mark:	cv309	XVal Session 66	1	XVal Session 66-Typing - Text-1		2012-07-16 13:12:08.704000
	Edit pad (rev 627)		jeral	cv311	XVal Session 66	1	XVal Session 66-Typing - Text-1		2012-07-16 13:12:08.824000
	Edit pad (rev 628)		Claudia	cv402	XVal Session 66	1	XVal Session 66-Typing - Text-1		2012-07-16 13:12:08.932000
	Edit pad (rev 629)		Matt	cv310	XVal Session 66	1	XVal Session 66-Typing - Text-1		2012-07-16 13:12:09.036000
	Edit pad (rev 630)		Mark:	cv309	XVal Session 66	1	XVal Session 66-Typing - Text-1		2012-07-16 13:12:09.205000
	Edit pad (rev 631)		jeral	cv311	XVal Session 66	1	XVal Session 66-Typing - Text-1		2012-07-16 13:12:09.324000
	Edit pad (rev 632)		Matt	cv310	XVal Session 66	1	XVal Session 66-Typing - Text-1		2012-07-16 13:12:09.668000
	Edit pad (rev 633)		Claudia	cv402	XVal Session 66	1	XVal Session 66-Typing - Text-1		2012-07-16 13:12:09.675000
	Edit pad (rev 634)		Mark:	cv309	XVal Session 66	1	XVal Session 66-Typing - Text-1		2012-07-16 13:12:09.707000
	Edit pad (rev 635)		jeral	cv311	XVal Session 66	1	XVal Session 66-Typing - Text-1		2012-07-16 13:12:09.840000
	Edit pad (rev 636)		Matt	cv310	XVal Session 66	1	XVal Session 66-Typing - Text-1		2012-07-16 13:12:10.172000
	Edit pad (rev 637)		Claudia	cv402	XVal Session 66	1	XVal Session 66-Typing - Text-1		2012-07-16 13:12:10.182000
	Edit pad (rev 638)		Mark:	cv309	XVal Session 66	1	XVal Session 66-Typing - Text-1		2012-07-16 13:12:10.207000
	Edit pad (rev 639)		jeral	cv311	XVal Session 66	1	XVal Session 66-Typing - Text-1		2012-07-16 13:12:10.455000
	Edit pad (rev 640)		Matt	cv310	XVal Session 66	1	XVal Session 66-Typing - Text-1		2012-07-16 13:12:10.673000
	Edit pad (rev 641)		Claudia	cv402	XVal Session 66	1	XVal Session 66-Typing - Text-1		2012-07-16 13:12:10.687000
	Edit pad (rev 642)		Mark:	cv309	XVal Session 66	1	XVal Session 66-Typing - Text-1		2012-07-16 13:12:10.707000
	Edit pad (rev 643)		Matt	cv310	XVal Session 66	1	XVal Session 66-Typing - Text-1		2012-07-16 13:12:11.177000
	Edit pad (rev 644)		Mark:	cv309	XVal Session 66	1	XVal Session 66-Typing - Text-1		2012-07-16 13:12:11.219000
	Edit pad (rev 645)		jeral	cv311	XVal Session 66	1	XVal Session 66-Typing - Text-1		2012-07-16 13:12:11.559000
	Edit pad (rev 646)		Mark:	cv309	XVal Session 66	1	XVal Session 66-Typing - Text-1		2012-07-16 13:12:11.718000
	Edit pad (rev 647)		Claudia	cv402	XVal Session 66	1	XVal Session 66-Typing - Text-1		2012-07-16 13:12:11.721000
	Edit pad (rev 648)		Matt	cv310	XVal Session 66	1	XVal Session 66-Typing - Text-1		2012-07-16 13:12:11.733000
	Edit pad (rev 649)		jeral	cv311	XVal Session 66	1	XVal Session 66-Typing - Text-1		2012-07-16 13:12:12.059000
	Edit pad (rev 650)		Mark:	cv309	XVal Session 66	1	XVal Session 66-Typing - Text-1		2012-07-16 13:12:12.218000
	Edit pad (rev 651)		Matt	cv310	XVal Session 66	1	XVal Session 66-Typing - Text-1		2012-07-16 13:12:12.235000
	Edit pad (rev 652)		Claudia	cv402	XVal Session 66	1	XVal Session 66-Typing - Text-1		2012-07-16 13:12:12.236000
	Edit pad (rev 653)		jeral	cv311	XVal Session 66	1	XVal Session 66-Typing - Text-1		2012-07-16 13:12:12.559000
	Edit pad (rev 654)		Mark:	cv309	XVal Session 66	1	XVal Session 66-Typing - Text-1		2012-07-16 13:12:12.718000
	Edit pad (rev 655)		Claudia	cv402	XVal Session 66	1	XVal Session 66-Typing - Text-1		2012-07-16 13:12:12.740000
	Edit pad (rev 656)		Matt	cv310	XVal Session 66	1	XVal Session 66-Typing - Text-1		2012-07-16 13:12:12.744000
	Edit pad (rev 657)		jeral	cv311	XVal Session 66	1	XVal Session 66-Typing - Text-1		2012-07-16 13:12:13.059000
	Edit pad (rev 658)		Mark:	cv309	XVal Session 66	1	XVal Session 66-Typing - Text-1		2012-07-16 13:12:13.221000
	Edit pad (rev 659)		Claudia	cv402	XVal Session 66	1	XVal Session 66-Typing - Text-1		2012-07-16 13:12:13.240000
	Edit pad (rev 660)		Matt	cv310	XVal Session 66	1	XVal Session 66-Typing - Text-1		2012-07-16 13:12:13.256000
	Edit pad (rev 661)		jeral	cv311	XVal Session 66	1	XVal Session 66-Typing - Text-1		2012-07-16 13:12:13.564000
	Edit pad (rev 662)		Mark:	cv309	XVal Session 66	1	XVal Session 66-Typing - Text-1		2012-07-16 13:12:13.722000
	Edit pad (rev 663)		Matt	cv310	XVal Session 66	1	XVal Session 66-Typing - Text-1		2012-07-16 13:12:13.880000
	Edit pad (rev 664)		jeral	cv311	XVal Session 66	1	XVal Session 66-Typing - Text-1		2012-07-16 13:12:14.065000
	Edit pad (rev 665)		Mark:	cv309	XVal Session 66	1	XVal Session 66-Typing - Text-1		2012-07-16 13:12:14.221000
	Edit pad (rev 666)		Claudia	cv402	XVal Session 66	1	XVal Session 66-Typing - Text-1		2012-07-16 13:12:14.420000
	Edit pad (rev 667)		jeral	cv311	XVal Session 66	1	XVal Session 66-Typing - Text-1		2012-07-16 13:12:14.643000
	Edit pad (rev 668)		Matt	cv310	XVal Session 66	1	XVal Session 66-Typing - Text-1		2012-07-16 13:12:14.647000
	Edit pad (rev 669)		Mark:	cv309	XVal Session 66	1	XVal Session 66-Typing - Text-1		2012-07-16 13:12:14.723000
	Edit pad (rev 670)		Claudia	cv402	XVal Session 66	1	XVal Session 66-Typing - Text-1		2012-07-16 13:12:15.012000
	Edit pad (rev 671)		jeral	cv311	XVal Session 66	1	XVal Session 66-Typing - Text-1		2012-07-16 13:12:15.075000
	Edit pad (rev 672)		Matt	cv310	XVal Session 66	1	XVal Session 66-Typing - Text-1		2012-07-16 13:12:15.146000
	Edit pad (rev 673)		Mark:	cv309	XVal Session 66	1	XVal Session 66-Typing - Text-1		2012-07-16 13:12:15.221000
	Edit pad (rev 674)		jeral	cv311	XVal Session 66	1	XVal Session 66-Typing - Text-1		2012-07-16 13:12:15.579000
	Edit pad (rev 675)		Mark:	cv309	XVal Session 66	1	XVal Session 66-Typing - Text-1		2012-07-16 13:12:15.721000
	Edit pad (rev 676)		Claudia	cv402	XVal Session 66	1	XVal Session 66-Typing - Text-1		2012-07-16 13:12:15.833000
	Edit pad (rev 677)		Claudia	cv402	XVal Session 66	1	XVal Session 66-Typing - Text-1		2012-07-16 13:12:16.337000
	Edit pad (rev 678)		jeral	cv311	XVal Session 66	1	XVal Session 66-Typing - Text-1		2012-07-16 13:12:16.564000
	Edit pad (rev 679)		Claudia	cv402	XVal Session 66	1	XVal Session 66-Typing - Text-1		2012-07-16 13:12:16.841000
	Edit pad (rev 680)		Mark:	cv309	XVal Session 66	1	XVal Session 66-Typing - Text-1		2012-07-16 13:12:16.965000
	Edit pad (rev 681)		Matt	cv310	XVal Session 66	1	XVal Session 66-Typing - Text-1		2012-07-16 13:12:17.002000
	Edit pad (rev 682)		jeral	cv311	XVal Session 66	1	XVal Session 66-Typing - Text-1		2012-07-16 13:12:17.076000
	Edit pad (rev 683)		Mark:	cv309	XVal Session 66	1	XVal Session 66-Typing - Text-1		2012-07-16 13:12:17.466000
	Edit pad (rev 684)		jeral	cv311	XVal Session 66	1	XVal Session 66-Typing - Text-1		2012-07-16 13:12:17.579000
	Edit pad (rev 685)		Claudia	cv402	XVal Session 66	1	XVal Session 66-Typing - Text-1		2012-07-16 13:12:17.607000
	Edit pad (rev 686)		Mark:	cv309	XVal Session 66	1	XVal Session 66-Typing - Text-1		2012-07-16 13:12:17.966000
	Edit pad (rev 687)		Matt	cv310	XVal Session 66	1	XVal Session 66-Typing - Text-1		2012-07-16 13:12:18.049000
	Edit pad (rev 688)		jeral	cv311	XVal Session 66	1	XVal Session 66-Typing - Text-1		2012-07-16 13:12:18.083000
	Edit pad (rev 689)		Claudia	cv402	XVal Session 66	1	XVal Session 66-Typing - Text-1		2012-07-16 13:12:18.108000
	Edit pad (rev 690)		Mark:	cv309	XVal Session 66	1	XVal Session 66-Typing - Text-1		2012-07-16 13:12:18.467000
	Edit pad (rev 691)		Matt	cv310	XVal Session 66	1	XVal Session 66-Typing - Text-1		2012-07-16 13:12:18.554000
	Edit pad (rev 692)		jeral	cv311	XVal Session 66	1	XVal Session 66-Typing - Text-1		2012-07-16 13:12:18.583000
	Edit pad (rev 693)		Claudia	cv402	XVal Session 66	1	XVal Session 66-Typing - Text-1		2012-07-16 13:12:18.615000
	Edit pad (rev 694)		Mark:	cv309	XVal Session 66	1	XVal Session 66-Typing - Text-1		2012-07-16 13:12:18.967000
	Edit pad (rev 695)		Matt	cv310	XVal Session 66	1	XVal Session 66-Typing - Text-1		2012-07-16 13:12:19.051000
	Edit pad (rev 696)		jeral	cv311	XVal Session 66	1	XVal Session 66-Typing - Text-1		2012-07-16 13:12:19.090000
	Edit pad (rev 697)		Mark:	cv309	XVal Session 66	1	XVal Session 66-Typing - Text-1		2012-07-16 13:12:19.467000
	Edit pad (rev 698)		jeral	cv311	XVal Session 66	1	XVal Session 66-Typing - Text-1		2012-07-16 13:12:19.609000
	Edit pad (rev 699)		Mark:	cv309	XVal Session 66	1	XVal Session 66-Typing - Text-1		2012-07-16 13:12:19.968000
	Edit pad (rev 700)		jeral	cv311	XVal Session 66	1	XVal Session 66-Typing - Text-1		2012-07-16 13:12:20.113000
	Edit pad (rev 701)		jeral	cv311	XVal Session 66	1	XVal Session 66-Typing - Text-1		2012-07-16 13:12:20.614000
	Edit pad (rev 702)		Matt	cv310	XVal Session 66	1	XVal Session 66-Typing - Text-1		2012-07-16 13:12:20.683000
	Edit pad (rev 703)		Mark:	cv309	XVal Session 66	1	XVal Session 66-Typing - Text-1		2012-07-16 13:12:20.685000
	Edit pad (rev 704)		jeral	cv311	XVal Session 66	1	XVal Session 66-Typing - Text-1		2012-07-16 13:12:21.115000
	Edit pad (rev 705)		Mark:	cv309	XVal Session 66	1	XVal Session 66-Typing - Text-1		2012-07-16 13:12:21.185000
	Edit pad (rev 706)		Matt	cv310	XVal Session 66	1	XVal Session 66-Typing - Text-1		2012-07-16 13:12:21.193000
	Edit pad (rev 707)		Claudia	cv402	XVal Session 66	1	XVal Session 66-Typing - Text-1		2012-07-16 13:12:21.223000
	Edit pad (rev 708)		jeral	cv311	XVal Session 66	1	XVal Session 66-Typing - Text-1		2012-07-16 13:12:21.614000
	Edit pad (rev 709)		Mark:	cv309	XVal Session 66	1	XVal Session 66-Typing - Text-1		2012-07-16 13:12:21.683000
	Edit pad (rev 710)		Claudia	cv402	XVal Session 66	1	XVal Session 66-Typing - Text-1		2012-07-16 13:12:21.724000
	Edit pad (rev 711)		Matt	cv310	XVal Session 66	1	XVal Session 66-Typing - Text-1		2012-07-16 13:12:21.810000
	Edit pad (rev 712)		jeral	cv311	XVal Session 66	1	XVal Session 66-Typing - Text-1		2012-07-16 13:12:22.116000
	Edit pad (rev 713)		Mark:	cv309	XVal Session 66	1	XVal Session 66-Typing - Text-1		2012-07-16 13:12:22.183000
	Edit pad (rev 714)		Matt	cv310	XVal Session 66	1	XVal Session 66-Typing - Text-1		2012-07-16 13:12:22.310000
	Edit pad (rev 715)		jeral	cv311	XVal Session 66	1	XVal Session 66-Typing - Text-1		2012-07-16 13:12:22.616000
	Edit pad (rev 716)		Mark:	cv309	XVal Session 66	1	XVal Session 66-Typing - Text-1		2012-07-16 13:12:22.690000
	Edit pad (rev 717)		Matt	cv310	XVal Session 66	1	XVal Session 66-Typing - Text-1		2012-07-16 13:12:23.093000
	Edit pad (rev 718)		jeral	cv311	XVal Session 66	1	XVal Session 66-Typing - Text-1		2012-07-16 13:12:23.116000
	Edit pad (rev 719)		Mark:	cv309	XVal Session 66	1	XVal Session 66-Typing - Text-1		2012-07-16 13:12:23.190000
	Edit pad (rev 720)		Matt	cv310	XVal Session 66	1	XVal Session 66-Typing - Text-1		2012-07-16 13:12:23.596000
	Edit pad (rev 721)		jeral	cv311	XVal Session 66	1	XVal Session 66-Typing - Text-1		2012-07-16 13:12:23.617000
	Edit pad (rev 722)		Claudia	cv402	XVal Session 66	1	XVal Session 66-Typing - Text-1		2012-07-16 13:12:23.631000
	Edit pad (rev 723)		Mark:	cv309	XVal Session 66	1	XVal Session 66-Typing - Text-1		2012-07-16 13:12:23.695000
	Edit pad (rev 724)		Matt	cv310	XVal Session 66	1	XVal Session 66-Typing - Text-1		2012-07-16 13:12:24.097000
	Edit pad (rev 725)		jeral	cv311	XVal Session 66	1	XVal Session 66-Typing - Text-1		2012-07-16 13:12:24.118000
	Edit pad (rev 726)		Claudia	cv402	XVal Session 66	1	XVal Session 66-Typing - Text-1		2012-07-16 13:12:24.131000
	Edit pad (rev 727)		Mark:	cv309	XVal Session 66	1	XVal Session 66-Typing - Text-1		2012-07-16 13:12:24.199000
	Edit pad (rev 728)		Matt	cv310	XVal Session 66	1	XVal Session 66-Typing - Text-1		2012-07-16 13:12:24.595000
	Edit pad (rev 729)		jeral	cv311	XVal Session 66	1	XVal Session 66-Typing - Text-1		2012-07-16 13:12:24.617000
	Edit pad (rev 730)		Claudia	cv402	XVal Session 66	1	XVal Session 66-Typing - Text-1		2012-07-16 13:12:24.659000
	Edit pad (rev 731)		Mark:	cv309	XVal Session 66	1	XVal Session 66-Typing - Text-1		2012-07-16 13:12:24.712000
	Edit pad (rev 732)		Matt	cv310	XVal Session 66	1	XVal Session 66-Typing - Text-1		2012-07-16 13:12:25.096000
	Edit pad (rev 733)		jeral	cv311	XVal Session 66	1	XVal Session 66-Typing - Text-1		2012-07-16 13:12:25.117000
	Edit pad (rev 734)		Claudia	cv402	XVal Session 66	1	XVal Session 66-Typing - Text-1		2012-07-16 13:12:25.163000
	Edit pad (rev 735)		Matt	cv310	XVal Session 66	1	XVal Session 66-Typing - Text-1		2012-07-16 13:12:25.596000
	Edit pad (rev 736)		jeral	cv311	XVal Session 66	1	XVal Session 66-Typing - Text-1		2012-07-16 13:12:25.617000
	Edit pad (rev 737)		Claudia	cv402	XVal Session 66	1	XVal Session 66-Typing - Text-1		2012-07-16 13:12:25.660000
	Edit pad (rev 738)		Mark:	cv309	XVal Session 66	1	XVal Session 66-Typing - Text-1		2012-07-16 13:12:25.798000
	Edit pad (rev 739)		Matt	cv310	XVal Session 66	1	XVal Session 66-Typing - Text-1		2012-07-16 13:12:26.103000
	Edit pad (rev 740)		jeral	cv311	XVal Session 66	1	XVal Session 66-Typing - Text-1		2012-07-16 13:12:26.118000
	Edit pad (rev 741)		Claudia	cv402	XVal Session 66	1	XVal Session 66-Typing - Text-1		2012-07-16 13:12:26.164000
	Edit pad (rev 742)		Mark:	cv309	XVal Session 66	1	XVal Session 66-Typing - Text-1		2012-07-16 13:12:26.297000
	Edit pad (rev 743)		Matt	cv310	XVal Session 66	1	XVal Session 66-Typing - Text-1		2012-07-16 13:12:26.598000
	Edit pad (rev 744)		jeral	cv311	XVal Session 66	1	XVal Session 66-Typing - Text-1		2012-07-16 13:12:26.619000
	Edit pad (rev 745)		Claudia	cv402	XVal Session 66	1	XVal Session 66-Typing - Text-1		2012-07-16 13:12:26.664000
	Edit pad (rev 746)		Mark:	cv309	XVal Session 66	1	XVal Session 66-Typing - Text-1		2012-07-16 13:12:26.797000
	Edit pad (rev 747)		Matt	cv310	XVal Session 66	1	XVal Session 66-Typing - Text-1		2012-07-16 13:12:27.097000
	Edit pad (rev 748)		jeral	cv311	XVal Session 66	1	XVal Session 66-Typing - Text-1		2012-07-16 13:12:27.119000
	Edit pad (rev 749)		Claudia	cv402	XVal Session 66	1	XVal Session 66-Typing - Text-1		2012-07-16 13:12:27.170000
	Edit pad (rev 750)		Mark:	cv309	XVal Session 66	1	XVal Session 66-Typing - Text-1		2012-07-16 13:12:27.296000
	Edit pad (rev 751)		jeral	cv311	XVal Session 66	1	XVal Session 66-Typing - Text-1		2012-07-16 13:12:27.619000
	Edit pad (rev 752)		Claudia	cv402	XVal Session 66	1	XVal Session 66-Typing - Text-1		2012-07-16 13:12:27.725000
	Edit pad (rev 753)		Mark:	cv309	XVal Session 66	1	XVal Session 66-Typing - Text-1		2012-07-16 13:12:27.796000
	Edit pad (rev 754)		jeral	cv311	XVal Session 66	1	XVal Session 66-Typing - Text-1		2012-07-16 13:12:28.119000
	Edit pad (rev 755)		Matt	cv310	XVal Session 66	1	XVal Session 66-Typing - Text-1		2012-07-16 13:12:28.217000
	Edit pad (rev 756)		Claudia	cv402	XVal Session 66	1	XVal Session 66-Typing - Text-1		2012-07-16 13:12:28.229000
	Edit pad (rev 757)		Mark:	cv309	XVal Session 66	1	XVal Session 66-Typing - Text-1		2012-07-16 13:12:28.296000
	Edit pad (rev 758)		jeral	cv311	XVal Session 66	1	XVal Session 66-Typing - Text-1		2012-07-16 13:12:28.620000
	Edit pad (rev 759)		Matt	cv310	XVal Session 66	1	XVal Session 66-Typing - Text-1		2012-07-16 13:12:28.725000
	Edit pad (rev 760)		Claudia	cv402	XVal Session 66	1	XVal Session 66-Typing - Text-1		2012-07-16 13:12:28.735000
	Edit pad (rev 761)		Mark:	cv309	XVal Session 66	1	XVal Session 66-Typing - Text-1		2012-07-16 13:12:28.837000
	Edit pad (rev 762)		jeral	cv311	XVal Session 66	1	XVal Session 66-Typing - Text-1		2012-07-16 13:12:29.127000
	Edit pad (rev 763)		Matt	cv310	XVal Session 66	1	XVal Session 66-Typing - Text-1		2012-07-16 13:12:29.228000
	Edit pad (rev 764)		Claudia	cv402	XVal Session 66	1	XVal Session 66-Typing - Text-1		2012-07-16 13:12:29.316000
	Edit pad (rev 765)		Mark:	cv309	XVal Session 66	1	XVal Session 66-Typing - Text-1		2012-07-16 13:12:29.336000
	Edit pad (rev 766)		jeral	cv311	XVal Session 66	1	XVal Session 66-Typing - Text-1		2012-07-16 13:12:29.636000
	Edit pad (rev 767)		Matt	cv310	XVal Session 66	1	XVal Session 66-Typing - Text-1		2012-07-16 13:12:29.733000
	Edit pad (rev 768)		Claudia	cv402	XVal Session 66	1	XVal Session 66-Typing - Text-1		2012-07-16 13:12:29.816000
	Edit pad (rev 769)		Mark:	cv309	XVal Session 66	1	XVal Session 66-Typing - Text-1		2012-07-16 13:12:29.836000
	Edit pad (rev 770)		jeral	cv311	XVal Session 66	1	XVal Session 66-Typing - Text-1		2012-07-16 13:12:30.136000
	Edit pad (rev 771)		Matt	cv310	XVal Session 66	1	XVal Session 66-Typing - Text-1		2012-07-16 13:12:30.229000
	Edit pad (rev 772)		Claudia	cv402	XVal Session 66	1	XVal Session 66-Typing - Text-1		2012-07-16 13:12:30.316000
	Edit pad (rev 773)		Mark:	cv309	XVal Session 66	1	XVal Session 66-Typing - Text-1		2012-07-16 13:12:30.356000
	Edit pad (rev 774)		jeral	cv311	XVal Session 66	1	XVal Session 66-Typing - Text-1		2012-07-16 13:12:30.637000
	Edit pad (rev 775)		Matt	cv310	XVal Session 66	1	XVal Session 66-Typing - Text-1		2012-07-16 13:12:30.731000
	Edit pad (rev 776)		Claudia	cv402	XVal Session 66	1	XVal Session 66-Typing - Text-1		2012-07-16 13:12:30.818000
	Edit pad (rev 777)		Mark:	cv309	XVal Session 66	1	XVal Session 66-Typing - Text-1		2012-07-16 13:12:30.856000
	Edit pad (rev 778)		jeral	cv311	XVal Session 66	1	XVal Session 66-Typing - Text-1		2012-07-16 13:12:31.137000
	Edit pad (rev 779)		Claudia	cv402	XVal Session 66	1	XVal Session 66-Typing - Text-1		2012-07-16 13:12:31.320000
	Edit pad (rev 780)		Mark:	cv309	XVal Session 66	1	XVal Session 66-Typing - Text-1		2012-07-16 13:12:31.364000
	Edit pad (rev 781)		jeral	cv311	XVal Session 66	1	XVal Session 66-Typing - Text-1		2012-07-16 13:12:31.641000
	Edit pad (rev 782)		Mark:	cv309	XVal Session 66	1	XVal Session 66-Typing - Text-1		2012-07-16 13:12:31.867000
	Edit pad (rev 783)		jeral	cv311	XVal Session 66	1	XVal Session 66-Typing - Text-1		2012-07-16 13:12:32.141000
	Edit pad (rev 784)		Mark:	cv309	XVal Session 66	1	XVal Session 66-Typing - Text-1		2012-07-16 13:12:32.365000
	Edit pad (rev 785)		Claudia	cv402	XVal Session 66	1	XVal Session 66-Typing - Text-1		2012-07-16 13:12:32.433000
	Edit pad (rev 786)		jeral	cv311	XVal Session 66	1	XVal Session 66-Typing - Text-1		2012-07-16 13:12:32.640000
	Edit pad (rev 787)		Claudia	cv402	XVal Session 66	1	XVal Session 66-Typing - Text-1		2012-07-16 13:12:32.942000
	Edit pad (rev 788)		Mark:	cv309	XVal Session 66	1	XVal Session 66-Typing - Text-1		2012-07-16 13:12:33.132000
	Edit pad (rev 789)		jeral	cv311	XVal Session 66	1	XVal Session 66-Typing - Text-1		2012-07-16 13:12:33.150000
	Edit pad (rev 790)		Claudia	cv402	XVal Session 66	1	XVal Session 66-Typing - Text-1		2012-07-16 13:12:33.649000
	Edit pad (rev 791)		Mark:	cv309	XVal Session 66	1	XVal Session 66-Typing - Text-1		2012-07-16 13:12:33.722000
	Edit pad (rev 792)		jeral	cv311	XVal Session 66	1	XVal Session 66-Typing - Text-1		2012-07-16 13:12:33.913000
	Edit pad (rev 793)		Matt	cv310	XVal Session 66	1	XVal Session 66-Typing - Text-1		2012-07-16 13:12:34.060000
	Edit pad (rev 794)		Claudia	cv402	XVal Session 66	1	XVal Session 66-Typing - Text-1		2012-07-16 13:12:34.146000
	Edit pad (rev 795)		Mark:	cv309	XVal Session 66	1	XVal Session 66-Typing - Text-1		2012-07-16 13:12:34.220000
	Edit pad (rev 796)		jeral	cv311	XVal Session 66	1	XVal Session 66-Typing - Text-1		2012-07-16 13:12:34.432000
	Edit pad (rev 797)		Matt	cv310	XVal Session 66	1	XVal Session 66-Typing - Text-1		2012-07-16 13:12:34.565000
	Edit pad (rev 798)		Claudia	cv402	XVal Session 66	1	XVal Session 66-Typing - Text-1		2012-07-16 13:12:34.653000
	Edit pad (rev 799)		Mark:	cv309	XVal Session 66	1	XVal Session 66-Typing - Text-1		2012-07-16 13:12:34.720000
	Edit pad (rev 800)		jeral	cv311	XVal Session 66	1	XVal Session 66-Typing - Text-1		2012-07-16 13:12:34.939000
	Edit pad (rev 801)		Matt	cv310	XVal Session 66	1	XVal Session 66-Typing - Text-1		2012-07-16 13:12:35.060000
	Edit pad (rev 802)		Mark:	cv309	XVal Session 66	1	XVal Session 66-Typing - Text-1		2012-07-16 13:12:35.222000
	Edit pad (rev 803)		jeral	cv311	XVal Session 66	1	XVal Session 66-Typing - Text-1		2012-07-16 13:12:35.438000
	Edit pad (rev 804)		Claudia	cv402	XVal Session 66	1	XVal Session 66-Typing - Text-1		2012-07-16 13:12:35.627000
	Edit pad (rev 805)		Matt	cv310	XVal Session 66	1	XVal Session 66-Typing - Text-1		2012-07-16 13:12:35.698000
	Edit pad (rev 806)		Mark:	cv309	XVal Session 66	1	XVal Session 66-Typing - Text-1		2012-07-16 13:12:35.720000
	Edit pad (rev 807)		jeral	cv311	XVal Session 66	1	XVal Session 66-Typing - Text-1		2012-07-16 13:12:35.939000
	Edit pad (rev 808)		Claudia	cv402	XVal Session 66	1	XVal Session 66-Typing - Text-1		2012-07-16 13:12:36.083000
	Edit pad (rev 809)		Matt	cv310	XVal Session 66	1	XVal Session 66-Typing - Text-1		2012-07-16 13:12:36.198000
	Edit pad (rev 810)		Mark:	cv309	XVal Session 66	1	XVal Session 66-Typing - Text-1		2012-07-16 13:12:36.223000
	Edit pad (rev 811)		jeral	cv311	XVal Session 66	1	XVal Session 66-Typing - Text-1		2012-07-16 13:12:36.439000
	Edit pad (rev 812)		Matt	cv310	XVal Session 66	1	XVal Session 66-Typing - Text-1		2012-07-16 13:12:36.699000
	Edit pad (rev 813)		Mark:	cv309	XVal Session 66	1	XVal Session 66-Typing - Text-1		2012-07-16 13:12:36.722000
	Edit pad (rev 814)		Claudia	cv402	XVal Session 66	1	XVal Session 66-Typing - Text-1		2012-07-16 13:12:36.889000
	Edit pad (rev 815)		jeral	cv311	XVal Session 66	1	XVal Session 66-Typing - Text-1		2012-07-16 13:12:36.938000
	Edit pad (rev 816)		Matt	cv310	XVal Session 66	1	XVal Session 66-Typing - Text-1		2012-07-16 13:12:37.202000
	Edit pad (rev 817)		Mark:	cv309	XVal Session 66	1	XVal Session 66-Typing - Text-1		2012-07-16 13:12:37.225000
	Edit pad (rev 818)		Claudia	cv402	XVal Session 66	1	XVal Session 66-Typing - Text-1		2012-07-16 13:12:37.379000
	Edit pad (rev 819)		jeral	cv311	XVal Session 66	1	XVal Session 66-Typing - Text-1		2012-07-16 13:12:37.457000
	Edit pad (rev 820)		Matt	cv310	XVal Session 66	1	XVal Session 66-Typing - Text-1		2012-07-16 13:12:37.706000
	Edit pad (rev 821)		jeral	cv311	XVal Session 66	1	XVal Session 66-Typing - Text-1		2012-07-16 13:12:37.959000
	Edit pad (rev 822)		Mark:	cv309	XVal Session 66	1	XVal Session 66-Typing - Text-1		2012-07-16 13:12:38.022000
	Edit pad (rev 823)		Claudia	cv402	XVal Session 66	1	XVal Session 66-Typing - Text-1		2012-07-16 13:12:38.070000
	Edit pad (rev 824)		jeral	cv311	XVal Session 66	1	XVal Session 66-Typing - Text-1		2012-07-16 13:12:38.460000
	Edit pad (rev 825)		Mark:	cv309	XVal Session 66	1	XVal Session 66-Typing - Text-1		2012-07-16 13:12:38.572000
	Edit pad (rev 826)		Claudia	cv402	XVal Session 66	1	XVal Session 66-Typing - Text-1		2012-07-16 13:12:38.585000
	Edit pad (rev 827)		Matt	cv310	XVal Session 66	1	XVal Session 66-Typing - Text-1		2012-07-16 13:12:38.824000
	Edit pad (rev 828)		jeral	cv311	XVal Session 66	1	XVal Session 66-Typing - Text-1		2012-07-16 13:12:38.958000
	Edit pad (rev 829)		Mark:	cv309	XVal Session 66	1	XVal Session 66-Typing - Text-1		2012-07-16 13:12:39.072000
	Edit pad (rev 830)		Matt	cv310	XVal Session 66	1	XVal Session 66-Typing - Text-1		2012-07-16 13:12:39.331000
	Edit pad (rev 831)		jeral	cv311	XVal Session 66	1	XVal Session 66-Typing - Text-1		2012-07-16 13:12:39.458000
	Edit pad (rev 832)		Mark:	cv309	XVal Session 66	1	XVal Session 66-Typing - Text-1		2012-07-16 13:12:39.573000
	Edit pad (rev 833)		Matt	cv310	XVal Session 66	1	XVal Session 66-Typing - Text-1		2012-07-16 13:12:39.842000
	Edit pad (rev 834)		jeral	cv311	XVal Session 66	1	XVal Session 66-Typing - Text-1		2012-07-16 13:12:39.963000
	Edit pad (rev 835)		Mark:	cv309	XVal Session 66	1	XVal Session 66-Typing - Text-1		2012-07-16 13:12:40.094000
	Edit pad (rev 836)		Matt	cv310	XVal Session 66	1	XVal Session 66-Typing - Text-1		2012-07-16 13:12:40.339000
	Edit pad (rev 837)		jeral	cv311	XVal Session 66	1	XVal Session 66-Typing - Text-1		2012-07-16 13:12:40.463000
	Edit pad (rev 838)		Mark:	cv309	XVal Session 66	1	XVal Session 66-Typing - Text-1		2012-07-16 13:12:40.573000
	Edit pad (rev 839)		Matt	cv310	XVal Session 66	1	XVal Session 66-Typing - Text-1		2012-07-16 13:12:40.841000
	Edit pad (rev 840)		jeral	cv311	XVal Session 66	1	XVal Session 66-Typing - Text-1		2012-07-16 13:12:40.963000
	Edit pad (rev 841)		Mark:	cv309	XVal Session 66	1	XVal Session 66-Typing - Text-1		2012-07-16 13:12:41.102000
	Edit pad (rev 842)		Matt	cv310	XVal Session 66	1	XVal Session 66-Typing - Text-1		2012-07-16 13:12:41.341000
	Edit pad (rev 843)		jeral	cv311	XVal Session 66	1	XVal Session 66-Typing - Text-1		2012-07-16 13:12:41.463000
	Edit pad (rev 844)		Mark:	cv309	XVal Session 66	1	XVal Session 66-Typing - Text-1		2012-07-16 13:12:41.604000
	Edit pad (rev 845)		Matt	cv310	XVal Session 66	1	XVal Session 66-Typing - Text-1		2012-07-16 13:12:41.839000
	Edit pad (rev 846)		jeral	cv311	XVal Session 66	1	XVal Session 66-Typing - Text-1		2012-07-16 13:12:41.963000
	Edit pad (rev 847)		Mark:	cv309	XVal Session 66	1	XVal Session 66-Typing - Text-1		2012-07-16 13:12:42.103000
	Edit pad (rev 848)		Matt	cv310	XVal Session 66	1	XVal Session 66-Typing - Text-1		2012-07-16 13:12:42.339000
	Edit pad (rev 849)		jeral	cv311	XVal Session 66	1	XVal Session 66-Typing - Text-1		2012-07-16 13:12:42.464000
	Edit pad (rev 850)		Mark:	cv309	XVal Session 66	1	XVal Session 66-Typing - Text-1		2012-07-16 13:12:42.603000
	Edit pad (rev 851)		Matt	cv310	XVal Session 66	1	XVal Session 66-Typing - Text-1		2012-07-16 13:12:42.895000
	Edit pad (rev 852)		jeral	cv311	XVal Session 66	1	XVal Session 66-Typing - Text-1		2012-07-16 13:12:42.975000
	Edit pad (rev 853)		Mark:	cv309	XVal Session 66	1	XVal Session 66-Typing - Text-1		2012-07-16 13:12:43.102000
	Edit pad (rev 854)		jeral	cv311	XVal Session 66	1	XVal Session 66-Typing - Text-1		2012-07-16 13:12:43.476000
	Edit pad (rev 855)		Mark:	cv309	XVal Session 66	1	XVal Session 66-Typing - Text-1		2012-07-16 13:12:43.604000
	Edit pad (rev 856)		jeral	cv311	XVal Session 66	1	XVal Session 66-Typing - Text-1		2012-07-16 13:12:43.983000
	Edit pad (rev 857)		Mark:	cv309	XVal Session 66	1	XVal Session 66-Typing - Text-1		2012-07-16 13:12:44.236000
	Edit pad (rev 858)		jeral	cv311	XVal Session 66	1	XVal Session 66-Typing - Text-1		2012-07-16 13:12:44.484000
	Edit pad (rev 859)		Mark:	cv309	XVal Session 66	1	XVal Session 66-Typing - Text-1		2012-07-16 13:12:44.736000
	Edit pad (rev 860)		jeral	cv311	XVal Session 66	1	XVal Session 66-Typing - Text-1		2012-07-16 13:12:44.983000
	Edit pad (rev 861)		Mark:	cv309	XVal Session 66	1	XVal Session 66-Typing - Text-1		2012-07-16 13:12:45.236000
	Edit pad (rev 862)		jeral	cv311	XVal Session 66	1	XVal Session 66-Typing - Text-1		2012-07-16 13:12:45.485000
	Edit pad (rev 863)		Mark:	cv309	XVal Session 66	1	XVal Session 66-Typing - Text-1		2012-07-16 13:12:45.736000
	Edit pad (rev 864)		jeral	cv311	XVal Session 66	1	XVal Session 66-Typing - Text-1		2012-07-16 13:12:45.984000
	Edit pad (rev 865)		Matt	cv310	XVal Session 66	1	XVal Session 66-Typing - Text-1		2012-07-16 13:12:46.226000
	Edit pad (rev 866)		Mark:	cv309	XVal Session 66	1	XVal Session 66-Typing - Text-1		2012-07-16 13:12:46.236000
	Edit pad (rev 867)		jeral	cv311	XVal Session 66	1	XVal Session 66-Typing - Text-1		2012-07-16 13:12:46.490000
	Edit pad (rev 868)		Matt	cv310	XVal Session 66	1	XVal Session 66-Typing - Text-1		2012-07-16 13:12:46.726000
	Edit pad (rev 869)		Mark:	cv309	XVal Session 66	1	XVal Session 66-Typing - Text-1		2012-07-16 13:12:46.736000
	Edit pad (rev 870)		jeral	cv311	XVal Session 66	1	XVal Session 66-Typing - Text-1		2012-07-16 13:12:46.996000
	Edit pad (rev 871)		Matt	cv310	XVal Session 66	1	XVal Session 66-Typing - Text-1		2012-07-16 13:12:47.224000
	Edit pad (rev 872)		Mark:	cv309	XVal Session 66	1	XVal Session 66-Typing - Text-1		2012-07-16 13:12:47.236000
	Edit pad (rev 873)		jeral	cv311	XVal Session 66	1	XVal Session 66-Typing - Text-1		2012-07-16 13:12:47.496000
	Edit pad (rev 874)		Matt	cv310	XVal Session 66	1	XVal Session 66-Typing - Text-1		2012-07-16 13:12:47.725000
	Edit pad (rev 875)		Mark:	cv309	XVal Session 66	1	XVal Session 66-Typing - Text-1		2012-07-16 13:12:47.738000
	Edit pad (rev 876)		jeral	cv311	XVal Session 66	1	XVal Session 66-Typing - Text-1		2012-07-16 13:12:47.995000
	Edit pad (rev 877)		Matt	cv310	XVal Session 66	1	XVal Session 66-Typing - Text-1		2012-07-16 13:12:48.225000
	Edit pad (rev 878)		Mark:	cv309	XVal Session 66	1	XVal Session 66-Typing - Text-1		2012-07-16 13:12:48.239000
	Edit pad (rev 879)		jeral	cv311	XVal Session 66	1	XVal Session 66-Typing - Text-1		2012-07-16 13:12:48.494000
	Edit pad (rev 880)		Matt	cv310	XVal Session 66	1	XVal Session 66-Typing - Text-1		2012-07-16 13:12:48.731000
	Edit pad (rev 881)		Mark:	cv309	XVal Session 66	1	XVal Session 66-Typing - Text-1		2012-07-16 13:12:48.753000
	Edit pad (rev 882)		jeral	cv311	XVal Session 66	1	XVal Session 66-Typing - Text-1		2012-07-16 13:12:48.996000
	Edit pad (rev 883)		Matt	cv310	XVal Session 66	1	XVal Session 66-Typing - Text-1		2012-07-16 13:12:49.233000
	Edit pad (rev 884)		Mark:	cv309	XVal Session 66	1	XVal Session 66-Typing - Text-1		2012-07-16 13:12:49.256000
	Edit pad (rev 885)		Matt	cv310	XVal Session 66	1	XVal Session 66-Typing - Text-1		2012-07-16 13:12:49.730000
	Edit pad (rev 886)		Mark:	cv309	XVal Session 66	1	XVal Session 66-Typing - Text-1		2012-07-16 13:12:49.765000
	Edit pad (rev 887)		Matt	cv310	XVal Session 66	1	XVal Session 66-Typing - Text-1		2012-07-16 13:12:50.233000
	Edit pad (rev 888)		Mark:	cv309	XVal Session 66	1	XVal Session 66-Typing - Text-1		2012-07-16 13:12:50.279000
	Edit pad (rev 889)		Claudia	cv402	XVal Session 66	1	XVal Session 66-Typing - Text-1		2012-07-16 13:12:50.311000
	Edit pad (rev 890)		Mark:	cv309	XVal Session 66	1	XVal Session 66-Typing - Text-1		2012-07-16 13:12:50.784000
	Edit pad (rev 891)		Claudia	cv402	XVal Session 66	1	XVal Session 66-Typing - Text-1		2012-07-16 13:12:50.804000
	Edit pad (rev 892)		Mark:	cv309	XVal Session 66	1	XVal Session 66-Typing - Text-1		2012-07-16 13:12:51.283000
	Edit pad (rev 893)		Claudia	cv402	XVal Session 66	1	XVal Session 66-Typing - Text-1		2012-07-16 13:12:51.312000
	Edit pad (rev 894)		Matt	cv310	XVal Session 66	1	XVal Session 66-Typing - Text-1		2012-07-16 13:12:51.417000
	Edit pad (rev 895)		Mark:	cv309	XVal Session 66	1	XVal Session 66-Typing - Text-1		2012-07-16 13:12:51.788000
	Edit pad (rev 896)		Claudia	cv402	XVal Session 66	1	XVal Session 66-Typing - Text-1		2012-07-16 13:12:51.811000
	Edit pad (rev 897)		Matt	cv310	XVal Session 66	1	XVal Session 66-Typing - Text-1		2012-07-16 13:12:51.925000
	Edit pad (rev 898)		Mark:	cv309	XVal Session 66	1	XVal Session 66-Typing - Text-1		2012-07-16 13:12:52.289000
	Edit pad (rev 899)		Claudia	cv402	XVal Session 66	1	XVal Session 66-Typing - Text-1		2012-07-16 13:12:52.419000
	Edit pad (rev 900)		Matt	cv310	XVal Session 66	1	XVal Session 66-Typing - Text-1		2012-07-16 13:12:52.425000
	Edit pad (rev 901)		Mark:	cv309	XVal Session 66	1	XVal Session 66-Typing - Text-1		2012-07-16 13:12:52.788000
	Edit pad (rev 902)		Claudia	cv402	XVal Session 66	1	XVal Session 66-Typing - Text-1		2012-07-16 13:12:52.926000
	Edit pad (rev 903)		Mark:	cv309	XVal Session 66	1	XVal Session 66-Typing - Text-1		2012-07-16 13:12:53.288000
	Edit pad (rev 904)		Claudia	cv402	XVal Session 66	1	XVal Session 66-Typing - Text-1		2012-07-16 13:12:53.431000
	Edit pad (rev 905)		Mark:	cv309	XVal Session 66	1	XVal Session 66-Typing - Text-1		2012-07-16 13:12:53.788000
	Edit pad (rev 906)		Claudia	cv402	XVal Session 66	1	XVal Session 66-Typing - Text-1		2012-07-16 13:12:53.933000
	Edit pad (rev 907)		Matt	cv310	XVal Session 66	1	XVal Session 66-Typing - Text-1		2012-07-16 13:12:54.227000
	Edit pad (rev 908)		Mark:	cv309	XVal Session 66	1	XVal Session 66-Typing - Text-1		2012-07-16 13:12:54.288000
	Edit pad (rev 909)		Claudia	cv402	XVal Session 66	1	XVal Session 66-Typing - Text-1		2012-07-16 13:12:54.445000
	Edit pad (rev 910)		Matt	cv310	XVal Session 66	1	XVal Session 66-Typing - Text-1		2012-07-16 13:12:54.731000
	Edit pad (rev 911)		Mark:	cv309	XVal Session 66	1	XVal Session 66-Typing - Text-1		2012-07-16 13:12:54.787000
	Edit pad (rev 912)		Claudia	cv402	XVal Session 66	1	XVal Session 66-Typing - Text-1		2012-07-16 13:12:54.946000
	Edit pad (rev 913)		Matt	cv310	XVal Session 66	1	XVal Session 66-Typing - Text-1		2012-07-16 13:12:55.232000
	Edit pad (rev 914)		Mark:	cv309	XVal Session 66	1	XVal Session 66-Typing - Text-1		2012-07-16 13:12:55.296000
	Edit pad (rev 915)		Claudia	cv402	XVal Session 66	1	XVal Session 66-Typing - Text-1		2012-07-16 13:12:55.446000
	Edit pad (rev 916)		Matt	cv310	XVal Session 66	1	XVal Session 66-Typing - Text-1		2012-07-16 13:12:55.729000
	Edit pad (rev 917)		Mark:	cv309	XVal Session 66	1	XVal Session 66-Typing - Text-1		2012-07-16 13:12:55.811000
	Edit pad (rev 918)		Claudia	cv402	XVal Session 66	1	XVal Session 66-Typing - Text-1		2012-07-16 13:12:55.959000
	Edit pad (rev 919)		Mark:	cv309	XVal Session 66	1	XVal Session 66-Typing - Text-1		2012-07-16 13:12:56.314000
	Edit pad (rev 920)		Claudia	cv402	XVal Session 66	1	XVal Session 66-Typing - Text-1		2012-07-16 13:12:56.459000
	Edit pad (rev 921)		Mark:	cv309	XVal Session 66	1	XVal Session 66-Typing - Text-1		2012-07-16 13:12:56.817000
	Edit pad (rev 922)		Claudia	cv402	XVal Session 66	1	XVal Session 66-Typing - Text-1		2012-07-16 13:12:57.285000
	Edit pad (rev 923)		Mark:	cv309	XVal Session 66	1	XVal Session 66-Typing - Text-1		2012-07-16 13:12:57.315000
	Edit pad (rev 924)		Matt	cv310	XVal Session 66	1	XVal Session 66-Typing - Text-1		2012-07-16 13:12:57.343000
	Edit pad (rev 925)		Claudia	cv402	XVal Session 66	1	XVal Session 66-Typing - Text-1		2012-07-16 13:12:57.788000
	Edit pad (rev 926)		Mark:	cv309	XVal Session 66	1	XVal Session 66-Typing - Text-1		2012-07-16 13:12:57.817000
	Edit pad (rev 927)		Matt	cv310	XVal Session 66	1	XVal Session 66-Typing - Text-1		2012-07-16 13:12:57.868000
	Edit pad (rev 928)		Claudia	cv402	XVal Session 66	1	XVal Session 66-Typing - Text-1		2012-07-16 13:12:58.289000
	Edit pad (rev 929)		Mark:	cv309	XVal Session 66	1	XVal Session 66-Typing - Text-1		2012-07-16 13:12:58.315000
	Edit pad (rev 930)		Matt	cv310	XVal Session 66	1	XVal Session 66-Typing - Text-1		2012-07-16 13:12:58.388000
	Edit pad (rev 931)		Claudia	cv402	XVal Session 66	1	XVal Session 66-Typing - Text-1		2012-07-16 13:12:58.790000
	Edit pad (rev 932)		Mark:	cv309	XVal Session 66	1	XVal Session 66-Typing - Text-1		2012-07-16 13:12:58.817000
	Edit pad (rev 933)		Matt	cv310	XVal Session 66	1	XVal Session 66-Typing - Text-1		2012-07-16 13:12:58.886000
	Edit pad (rev 934)		Claudia	cv402	XVal Session 66	1	XVal Session 66-Typing - Text-1		2012-07-16 13:12:59.289000
	Edit pad (rev 935)		Mark:	cv309	XVal Session 66	1	XVal Session 66-Typing - Text-1		2012-07-16 13:12:59.318000
	Edit pad (rev 936)		jeral	cv311	XVal Session 66	1	XVal Session 66-Typing - Text-1		2012-07-16 13:12:59.749000
	Edit pad (rev 937)		Mark:	cv309	XVal Session 66	1	XVal Session 66-Typing - Text-1		2012-07-16 13:12:59.817000
	Edit pad (rev 938)		Mark:	cv309	XVal Session 66	1	XVal Session 66-Typing - Text-1		2012-07-16 13:13:00.319000
	Edit pad (rev 939)		jeral	cv311	XVal Session 66	1	XVal Session 66-Typing - Text-1		2012-07-16 13:13:00.419000
	Edit pad (rev 940)		Claudia	cv402	XVal Session 66	1	XVal Session 66-Typing - Text-1		2012-07-16 13:13:00.523000
	Edit pad (rev 941)		Mark:	cv309	XVal Session 66	1	XVal Session 66-Typing - Text-1		2012-07-16 13:13:00.819000
	Edit pad (rev 942)		jeral	cv311	XVal Session 66	1	XVal Session 66-Typing - Text-1		2012-07-16 13:13:01.140000
	Edit pad (rev 943)		Mark:	cv309	XVal Session 66	1	XVal Session 66-Typing - Text-1		2012-07-16 13:13:01.317000
	Edit pad (rev 944)		jeral	cv311	XVal Session 66	1	XVal Session 66-Typing - Text-1		2012-07-16 13:13:01.797000
	Edit pad (rev 945)		Mark:	cv309	XVal Session 66	1	XVal Session 66-Typing - Text-1		2012-07-16 13:13:01.818000
	Edit pad (rev 946)		Claudia	cv402	XVal Session 66	1	XVal Session 66-Typing - Text-1		2012-07-16 13:13:01.994000
	Edit pad (rev 947)		Matt	cv310	XVal Session 66	1	XVal Session 66-Typing - Text-1		2012-07-16 13:13:02.022000
	Edit pad (rev 948)		jeral	cv311	XVal Session 66	1	XVal Session 66-Typing - Text-1		2012-07-16 13:13:02.297000
	Edit pad (rev 949)		Mark:	cv309	XVal Session 66	1	XVal Session 66-Typing - Text-1		2012-07-16 13:13:02.323000
	Edit pad (rev 950)		jeral	cv311	XVal Session 66	1	XVal Session 66-Typing - Text-1		2012-07-16 13:13:02.798000
	Edit pad (rev 951)		Mark:	cv309	XVal Session 66	1	XVal Session 66-Typing - Text-1		2012-07-16 13:13:02.824000
	Edit pad (rev 952)		Claudia	cv402	XVal Session 66	1	XVal Session 66-Typing - Text-1		2012-07-16 13:13:02.910000
	Edit pad (rev 953)		jeral	cv311	XVal Session 66	1	XVal Session 66-Typing - Text-1		2012-07-16 13:13:03.299000
	Edit pad (rev 954)		Mark:	cv309	XVal Session 66	1	XVal Session 66-Typing - Text-1		2012-07-16 13:13:03.322000
	Edit pad (rev 955)		Claudia	cv402	XVal Session 66	1	XVal Session 66-Typing - Text-1		2012-07-16 13:13:03.412000
	Edit pad (rev 956)		jeral	cv311	XVal Session 66	1	XVal Session 66-Typing - Text-1		2012-07-16 13:13:03.799000
	Edit pad (rev 957)		Mark:	cv309	XVal Session 66	1	XVal Session 66-Typing - Text-1		2012-07-16 13:13:03.825000
	Edit pad (rev 958)		Claudia	cv402	XVal Session 66	1	XVal Session 66-Typing - Text-1		2012-07-16 13:13:03.926000
	Edit pad (rev 959)		jeral	cv311	XVal Session 66	1	XVal Session 66-Typing - Text-1		2012-07-16 13:13:04.299000
	Edit pad (rev 960)		Mark:	cv309	XVal Session 66	1	XVal Session 66-Typing - Text-1		2012-07-16 13:13:04.330000
	Edit pad (rev 961)		Claudia	cv402	XVal Session 66	1	XVal Session 66-Typing - Text-1		2012-07-16 13:13:04.430000
	Edit pad (rev 962)		jeral	cv311	XVal Session 66	1	XVal Session 66-Typing - Text-1		2012-07-16 13:13:04.799000
	Edit pad (rev 963)		Mark:	cv309	XVal Session 66	1	XVal Session 66-Typing - Text-1		2012-07-16 13:13:04.830000
	Edit pad (rev 964)		Claudia	cv402	XVal Session 66	1	XVal Session 66-Typing - Text-1		2012-07-16 13:13:04.928000
	Edit pad (rev 965)		jeral	cv311	XVal Session 66	1	XVal Session 66-Typing - Text-1		2012-07-16 13:13:05.298000
	Edit pad (rev 966)		Mark:	cv309	XVal Session 66	1	XVal Session 66-Typing - Text-1		2012-07-16 13:13:05.333000
	Edit pad (rev 967)		jeral	cv311	XVal Session 66	1	XVal Session 66-Typing - Text-1		2012-07-16 13:13:05.799000
	Edit pad (rev 968)		Claudia	cv402	XVal Session 66	1	XVal Session 66-Typing - Text-1		2012-07-16 13:13:05.824000
	Edit pad (rev 969)		Mark:	cv309	XVal Session 66	1	XVal Session 66-Typing - Text-1		2012-07-16 13:13:05.868000
	Edit pad (rev 970)		jeral	cv311	XVal Session 66	1	XVal Session 66-Typing - Text-1		2012-07-16 13:13:06.299000
	Edit pad (rev 971)		Claudia	cv402	XVal Session 66	1	XVal Session 66-Typing - Text-1		2012-07-16 13:13:06.333000
	Edit pad (rev 972)		Mark:	cv309	XVal Session 66	1	XVal Session 66-Typing - Text-1		2012-07-16 13:13:06.334000
	Edit pad (rev 973)		jeral	cv311	XVal Session 66	1	XVal Session 66-Typing - Text-1		2012-07-16 13:13:06.799000
	Edit pad (rev 974)		Mark:	cv309	XVal Session 66	1	XVal Session 66-Typing - Text-1		2012-07-16 13:13:06.836000
	Edit pad (rev 975)		Claudia	cv402	XVal Session 66	1	XVal Session 66-Typing - Text-1		2012-07-16 13:13:07.157000
	Edit pad (rev 976)		jeral	cv311	XVal Session 66	1	XVal Session 66-Typing - Text-1		2012-07-16 13:13:07.298000
	Edit pad (rev 977)		Mark:	cv309	XVal Session 66	1	XVal Session 66-Typing - Text-1		2012-07-16 13:13:07.338000
	Edit pad (rev 978)		jeral	cv311	XVal Session 66	1	XVal Session 66-Typing - Text-1		2012-07-16 13:13:07.804000
	Edit pad (rev 979)		Mark:	cv309	XVal Session 66	1	XVal Session 66-Typing - Text-1		2012-07-16 13:13:07.838000
	Edit pad (rev 980)		jeral	cv311	XVal Session 66	1	XVal Session 66-Typing - Text-1		2012-07-16 13:13:08.306000
	Edit pad (rev 981)		Mark:	cv309	XVal Session 66	1	XVal Session 66-Typing - Text-1		2012-07-16 13:13:08.343000
	Edit pad (rev 982)		Claudia	cv402	XVal Session 66	1	XVal Session 66-Typing - Text-1		2012-07-16 13:13:08.537000
	Edit pad (rev 983)		jeral	cv311	XVal Session 66	1	XVal Session 66-Typing - Text-1		2012-07-16 13:13:08.805000
	Edit pad (rev 984)		Mark:	cv309	XVal Session 66	1	XVal Session 66-Typing - Text-1		2012-07-16 13:13:08.844000
	Edit pad (rev 985)		Claudia	cv402	XVal Session 66	1	XVal Session 66-Typing - Text-1		2012-07-16 13:13:09.037000
	Edit pad (rev 986)		jeral	cv311	XVal Session 66	1	XVal Session 66-Typing - Text-1		2012-07-16 13:13:09.306000
	Edit pad (rev 987)		Mark:	cv309	XVal Session 66	1	XVal Session 66-Typing - Text-1		2012-07-16 13:13:09.342000
	Edit pad (rev 988)		Claudia	cv402	XVal Session 66	1	XVal Session 66-Typing - Text-1		2012-07-16 13:13:09.538000
	Edit pad (rev 989)		jeral	cv311	XVal Session 66	1	XVal Session 66-Typing - Text-1		2012-07-16 13:13:09.812000
	Edit pad (rev 990)		Mark:	cv309	XVal Session 66	1	XVal Session 66-Typing - Text-1		2012-07-16 13:13:09.848000
	Edit pad (rev 991)		Claudia	cv402	XVal Session 66	1	XVal Session 66-Typing - Text-1		2012-07-16 13:13:10.040000
	Edit pad (rev 992)		jeral	cv311	XVal Session 66	1	XVal Session 66-Typing - Text-1		2012-07-16 13:13:10.312000
	Edit pad (rev 993)		Mark:	cv309	XVal Session 66	1	XVal Session 66-Typing - Text-1		2012-07-16 13:13:10.358000
	Edit pad (rev 994)		Claudia	cv402	XVal Session 66	1	XVal Session 66-Typing - Text-1		2012-07-16 13:13:10.553000
	Edit pad (rev 995)		jeral	cv311	XVal Session 66	1	XVal Session 66-Typing - Text-1		2012-07-16 13:13:10.812000
	Edit pad (rev 996)		Claudia	cv402	XVal Session 66	1	XVal Session 66-Typing - Text-1		2012-07-16 13:13:11.194000
	Edit pad (rev 997)		jeral	cv311	XVal Session 66	1	XVal Session 66-Typing - Text-1		2012-07-16 13:13:11.311000
	Edit pad (rev 998)		Mark:	cv309	XVal Session 66	1	XVal Session 66-Typing - Text-1		2012-07-16 13:13:11.774000
	Edit pad (rev 999)		jeral	cv311	XVal Session 66	1	XVal Session 66-Typing - Text-1		2012-07-16 13:13:11.815000
	Edit pad (rev 1000)		jeral	cv311	XVal Session 66	1	XVal Session 66-Typing - Text-1		2012-07-16 13:13:12.315000
	Edit pad (rev 1001)		Claudia	cv402	XVal Session 66	1	XVal Session 66-Typing - Text-1		2012-07-16 13:13:12.604000
	Edit pad (rev 1002)		Mark:	cv309	XVal Session 66	1	XVal Session 66-Typing - Text-1		2012-07-16 13:13:12.738000
	Edit pad (rev 1003)		jeral	cv311	XVal Session 66	1	XVal Session 66-Typing - Text-1		2012-07-16 13:13:12.815000
	Edit pad (rev 1004)		Matt	cv310	XVal Session 66	1	XVal Session 66-Typing - Text-1		2012-07-16 13:13:13.012000
	Edit pad (rev 1005)		Claudia	cv402	XVal Session 66	1	XVal Session 66-Typing - Text-1		2012-07-16 13:13:13.116000
	Edit pad (rev 1006)		Mark:	cv309	XVal Session 66	1	XVal Session 66-Typing - Text-1		2012-07-16 13:13:13.239000
	Edit pad (rev 1007)		jeral	cv311	XVal Session 66	1	XVal Session 66-Typing - Text-1		2012-07-16 13:13:13.315000
	Edit pad (rev 1008)		Matt	cv310	XVal Session 66	1	XVal Session 66-Typing - Text-1		2012-07-16 13:13:13.512000
	Edit pad (rev 1009)		Claudia	cv402	XVal Session 66	1	XVal Session 66-Typing - Text-1		2012-07-16 13:13:13.629000
	Edit pad (rev 1010)		Mark:	cv309	XVal Session 66	1	XVal Session 66-Typing - Text-1		2012-07-16 13:13:13.739000
	Edit pad (rev 1011)		jeral	cv311	XVal Session 66	1	XVal Session 66-Typing - Text-1		2012-07-16 13:13:13.825000
	Edit pad (rev 1012)		Claudia	cv402	XVal Session 66	1	XVal Session 66-Typing - Text-1		2012-07-16 13:13:14.133000
	Edit pad (rev 1013)		Mark:	cv309	XVal Session 66	1	XVal Session 66-Typing - Text-1		2012-07-16 13:13:14.237000
	Edit pad (rev 1014)		jeral	cv311	XVal Session 66	1	XVal Session 66-Typing - Text-1		2012-07-16 13:13:14.326000
	Edit pad (rev 1015)		Mark:	cv309	XVal Session 66	1	XVal Session 66-Typing - Text-1		2012-07-16 13:13:14.750000
	Edit pad (rev 1016)		Claudia	cv402	XVal Session 66	1	XVal Session 66-Typing - Text-1		2012-07-16 13:13:14.805000
	Edit pad (rev 1017)		jeral	cv311	XVal Session 66	1	XVal Session 66-Typing - Text-1		2012-07-16 13:13:14.830000
	Edit pad (rev 1018)		Mark:	cv309	XVal Session 66	1	XVal Session 66-Typing - Text-1		2012-07-16 13:13:15.250000
	Edit pad (rev 1019)		Claudia	cv402	XVal Session 66	1	XVal Session 66-Typing - Text-1		2012-07-16 13:13:15.305000
	Edit pad (rev 1020)		jeral	cv311	XVal Session 66	1	XVal Session 66-Typing - Text-1		2012-07-16 13:13:15.332000
	Edit pad (rev 1021)		Matt	cv310	XVal Session 66	1	XVal Session 66-Typing - Text-1		2012-07-16 13:13:15.368000
	Edit pad (rev 1022)		Mark:	cv309	XVal Session 66	1	XVal Session 66-Typing - Text-1		2012-07-16 13:13:15.755000
	Edit pad (rev 1023)		Claudia	cv402	XVal Session 66	1	XVal Session 66-Typing - Text-1		2012-07-16 13:13:15.807000
	Edit pad (rev 1024)		Matt	cv310	XVal Session 66	1	XVal Session 66-Typing - Text-1		2012-07-16 13:13:15.868000
	Edit pad (rev 1025)		Mark:	cv309	XVal Session 66	1	XVal Session 66-Typing - Text-1		2012-07-16 13:13:16.255000
	Edit pad (rev 1026)		Matt	cv310	XVal Session 66	1	XVal Session 66-Typing - Text-1		2012-07-16 13:13:16.367000
	Edit pad (rev 1027)		Mark:	cv309	XVal Session 66	1	XVal Session 66-Typing - Text-1		2012-07-16 13:13:16.754000
	Edit pad (rev 1028)		Claudia	cv402	XVal Session 66	1	XVal Session 66-Typing - Text-1		2012-07-16 13:13:16.781000
	Edit pad (rev 1029)		Matt	cv310	XVal Session 66	1	XVal Session 66-Typing - Text-1		2012-07-16 13:13:16.869000
	Edit pad (rev 1030)		Mark:	cv309	XVal Session 66	1	XVal Session 66-Typing - Text-1		2012-07-16 13:13:17.254000
	Edit pad (rev 1031)		Claudia	cv402	XVal Session 66	1	XVal Session 66-Typing - Text-1		2012-07-16 13:13:17.291000
	Edit pad (rev 1032)		Mark:	cv309	XVal Session 66	1	XVal Session 66-Typing - Text-1		2012-07-16 13:13:17.760000
	Edit pad (rev 1033)		Claudia	cv402	XVal Session 66	1	XVal Session 66-Typing - Text-1		2012-07-16 13:13:17.790000
	Edit pad (rev 1034)		Matt	cv310	XVal Session 66	1	XVal Session 66-Typing - Text-1		2012-07-16 13:13:17.826000
	Edit pad (rev 1035)		Mark:	cv309	XVal Session 66	1	XVal Session 66-Typing - Text-1		2012-07-16 13:13:18.260000
	Edit pad (rev 1036)		Claudia	cv402	XVal Session 66	1	XVal Session 66-Typing - Text-1		2012-07-16 13:13:18.333000
	Edit pad (rev 1037)		Mark:	cv309	XVal Session 66	1	XVal Session 66-Typing - Text-1		2012-07-16 13:13:18.760000
	Edit pad (rev 1038)		Claudia	cv402	XVal Session 66	1	XVal Session 66-Typing - Text-1		2012-07-16 13:13:18.834000
	Edit pad (rev 1039)		jeral	cv311	XVal Session 66	1	XVal Session 66-Typing - Text-1		2012-07-16 13:13:18.860000
	Edit pad (rev 1040)		Mark:	cv309	XVal Session 66	1	XVal Session 66-Typing - Text-1		2012-07-16 13:13:19.259000
	Edit pad (rev 1041)		Claudia	cv402	XVal Session 66	1	XVal Session 66-Typing - Text-1		2012-07-16 13:13:19.342000
	Edit pad (rev 1042)		jeral	cv311	XVal Session 66	1	XVal Session 66-Typing - Text-1		2012-07-16 13:13:19.363000
	Edit pad (rev 1043)		Mark:	cv309	XVal Session 66	1	XVal Session 66-Typing - Text-1		2012-07-16 13:13:19.759000
	Edit pad (rev 1044)		Matt	cv310	XVal Session 66	1	XVal Session 66-Typing - Text-1		2012-07-16 13:13:19.808000
	Edit pad (rev 1045)		Claudia	cv402	XVal Session 66	1	XVal Session 66-Typing - Text-1		2012-07-16 13:13:19.845000
	Edit pad (rev 1046)		jeral	cv311	XVal Session 66	1	XVal Session 66-Typing - Text-1		2012-07-16 13:13:19.869000
	Edit pad (rev 1047)		Mark:	cv309	XVal Session 66	1	XVal Session 66-Typing - Text-1		2012-07-16 13:13:20.261000
	Edit pad (rev 1048)		Claudia	cv402	XVal Session 66	1	XVal Session 66-Typing - Text-1		2012-07-16 13:13:20.358000
	Edit pad (rev 1049)		jeral	cv311	XVal Session 66	1	XVal Session 66-Typing - Text-1		2012-07-16 13:13:20.376000
	Edit pad (rev 1050)		Mark:	cv309	XVal Session 66	1	XVal Session 66-Typing - Text-1		2012-07-16 13:13:20.765000
	Edit pad (rev 1051)		Matt	cv310	XVal Session 66	1	XVal Session 66-Typing - Text-1		2012-07-16 13:13:20.801000
	Edit pad (rev 1052)		Claudia	cv402	XVal Session 66	1	XVal Session 66-Typing - Text-1		2012-07-16 13:13:20.866000
	Edit pad (rev 1053)		jeral	cv311	XVal Session 66	1	XVal Session 66-Typing - Text-1		2012-07-16 13:13:20.871000
	Edit pad (rev 1054)		Mark:	cv309	XVal Session 66	1	XVal Session 66-Typing - Text-1		2012-07-16 13:13:21.266000
	Edit pad (rev 1055)		Matt	cv310	XVal Session 66	1	XVal Session 66-Typing - Text-1		2012-07-16 13:13:21.302000
	Edit pad (rev 1056)		Claudia	cv402	XVal Session 66	1	XVal Session 66-Typing - Text-1		2012-07-16 13:13:21.367000
	Edit pad (rev 1057)		jeral	cv311	XVal Session 66	1	XVal Session 66-Typing - Text-1		2012-07-16 13:13:21.371000
	Edit pad (rev 1058)		Mark:	cv309	XVal Session 66	1	XVal Session 66-Typing - Text-1		2012-07-16 13:13:21.767000
	Edit pad (rev 1059)		Matt	cv310	XVal Session 66	1	XVal Session 66-Typing - Text-1		2012-07-16 13:13:21.803000
	Edit pad (rev 1060)		jeral	cv311	XVal Session 66	1	XVal Session 66-Typing - Text-1		2012-07-16 13:13:21.906000
	Edit pad (rev 1061)		Mark:	cv309	XVal Session 66	1	XVal Session 66-Typing - Text-1		2012-07-16 13:13:22.266000
	Edit pad (rev 1062)		Claudia	cv402	XVal Session 66	1	XVal Session 66-Typing - Text-1		2012-07-16 13:13:22.300000
	Edit pad (rev 1063)		Mark:	cv309	XVal Session 66	1	XVal Session 66-Typing - Text-1		2012-07-16 13:13:22.766000
	Edit pad (rev 1064)		Claudia	cv402	XVal Session 66	1	XVal Session 66-Typing - Text-1		2012-07-16 13:13:22.803000
	Edit pad (rev 1065)		Mark:	cv309	XVal Session 66	1	XVal Session 66-Typing - Text-1		2012-07-16 13:13:23.267000
	Edit pad (rev 1066)		Claudia	cv402	XVal Session 66	1	XVal Session 66-Typing - Text-1		2012-07-16 13:13:23.301000
	Edit pad (rev 1067)		Claudia	cv402	XVal Session 66	1	XVal Session 66-Typing - Text-1		2012-07-16 13:13:23.807000
	Edit pad (rev 1068)		Mark:	cv309	XVal Session 66	1	XVal Session 66-Typing - Text-1		2012-07-16 13:13:26.200000
	Edit pad (rev 1069)		Mark:	cv309	XVal Session 66	1	XVal Session 66-Typing - Text-1		2012-07-16 13:13:26.699000
	Edit pad (rev 1070)		jeral	cv311	XVal Session 66	1	XVal Session 66-Typing - Text-1		2012-07-16 13:13:27.088000
	Edit pad (rev 1071)		Mark:	cv309	XVal Session 66	1	XVal Session 66-Typing - Text-1		2012-07-16 13:13:27.198000
	Edit pad (rev 1072)		Matt	cv310	XVal Session 66	1	XVal Session 66-Typing - Text-1		2012-07-16 13:13:27.262000
	Edit pad (rev 1073)		Mark:	cv309	XVal Session 66	1	XVal Session 66-Typing - Text-1		2012-07-16 13:13:27.701000
	Edit pad (rev 1074)		Matt	cv310	XVal Session 66	1	XVal Session 66-Typing - Text-1		2012-07-16 13:13:27.804000
	Edit pad (rev 1075)		Mark:	cv309	XVal Session 66	1	XVal Session 66-Typing - Text-1		2012-07-16 13:13:28.201000
	Edit pad (rev 1076)		Matt	cv310	XVal Session 66	1	XVal Session 66-Typing - Text-1		2012-07-16 13:13:28.306000
	Edit pad (rev 1077)		Mark:	cv309	XVal Session 66	1	XVal Session 66-Typing - Text-1		2012-07-16 13:13:28.702000
	Edit pad (rev 1078)		Mark:	cv309	XVal Session 66	1	XVal Session 66-Typing - Text-1		2012-07-16 13:13:29.203000
	Edit pad (rev 1079)		Mark:	cv309	XVal Session 66	1	XVal Session 66-Typing - Text-1		2012-07-16 13:13:30.217000
	Edit pad (rev 1080)		Mark:	cv309	XVal Session 66	1	XVal Session 66-Typing - Text-1		2012-07-16 13:13:30.716000
	Edit pad (rev 1081)		Mark:	cv309	XVal Session 66	1	XVal Session 66-Typing - Text-1		2012-07-16 13:13:31.217000
	Edit pad (rev 1082)		Mark:	cv309	XVal Session 66	1	XVal Session 66-Typing - Text-1		2012-07-16 13:13:31.715000
	Edit pad (rev 1083)		Matt	cv310	XVal Session 66	1	XVal Session 66-Typing - Text-1		2012-07-16 13:13:31.917000
	Edit pad (rev 1084)		Mark:	cv309	XVal Session 66	1	XVal Session 66-Typing - Text-1		2012-07-16 13:13:32.223000
	Edit pad (rev 1085)		Matt	cv310	XVal Session 66	1	XVal Session 66-Typing - Text-1		2012-07-16 13:13:32.554000
	Edit pad (rev 1086)		Matt	cv310	XVal Session 66	1	XVal Session 66-Typing - Text-1		2012-07-16 13:13:33.055000
	Edit pad (rev 1087)		Matt	cv310	XVal Session 66	1	XVal Session 66-Typing - Text-1		2012-07-16 13:13:33.914000
	Edit pad (rev 1088)		Matt	cv310	XVal Session 66	1	XVal Session 66-Typing - Text-1		2012-07-16 13:13:34.416000
	Edit pad (rev 1089)		Matt	cv310	XVal Session 66	1	XVal Session 66-Typing - Text-1		2012-07-16 13:13:34.921000
	Edit pad (rev 1090)		Matt	cv310	XVal Session 66	1	XVal Session 66-Typing - Text-1		2012-07-16 13:13:35.415000
	Edit pad (rev 1091)		Matt	cv310	XVal Session 66	1	XVal Session 66-Typing - Text-1		2012-07-16 13:13:35.922000
	Edit pad (rev 1092)		Matt	cv310	XVal Session 66	1	XVal Session 66-Typing - Text-1		2012-07-16 13:13:36.416000
	Edit pad (rev 1093)		Mark:	cv309	XVal Session 66	1	XVal Session 66-Typing - Text-1		2012-07-16 13:13:38.164000
	Edit pad (rev 1094)		jeral	cv311	XVal Session 66	1	XVal Session 66-Typing - Text-1		2012-07-16 13:13:38.217000
	Edit pad (rev 1095)		Mark:	cv309	XVal Session 66	1	XVal Session 66-Typing - Text-1		2012-07-16 13:13:38.667000
	Edit pad (rev 1096)		Mark:	cv309	XVal Session 66	1	XVal Session 66-Typing - Text-1		2012-07-16 13:13:39.167000
	Edit pad (rev 1097)		Mark:	cv309	XVal Session 66	1	XVal Session 66-Typing - Text-1		2012-07-16 13:13:39.667000
	Edit pad (rev 1098)		Mark:	cv309	XVal Session 66	1	XVal Session 66-Typing - Text-1		2012-07-16 13:13:42.787000
	Edit pad (rev 1099)		Mark:	cv309	XVal Session 66	1	XVal Session 66-Typing - Text-1		2012-07-16 13:13:45.008000
	Edit pad (rev 1100)		Mark:	cv309	XVal Session 66	1	XVal Session 66-Typing - Text-1		2012-07-16 13:13:45.859000
	Edit pad (rev 1101)		Mark:	cv309	XVal Session 66	1	XVal Session 66-Typing - Text-1		2012-07-16 13:13:46.367000
	Edit pad (rev 1102)		Matt	cv310	XVal Session 66	1	XVal Session 66-Typing - Text-1		2012-07-16 13:13:46.438000
	Edit pad (rev 1103)		Mark:	cv309	XVal Session 66	1	XVal Session 66-Typing - Text-1		2012-07-16 13:13:46.865000
	Edit pad (rev 1104)		Matt	cv310	XVal Session 66	1	XVal Session 66-Typing - Text-1		2012-07-16 13:13:46.956000
	Edit pad (rev 1105)		Matt	cv310	XVal Session 66	1	XVal Session 66-Typing - Text-1		2012-07-16 13:13:47.458000
	Edit pad (rev 1106)		Matt	cv310	XVal Session 66	1	XVal Session 66-Typing - Text-1		2012-07-16 13:13:47.980000
	Edit pad (rev 1107)		Matt	cv310	XVal Session 66	1	XVal Session 66-Typing - Text-1		2012-07-16 13:13:48.480000
	Edit pad (rev 1108)		Matt	cv310	XVal Session 66	1	XVal Session 66-Typing - Text-1		2012-07-16 13:13:48.980000
	Edit pad (rev 1109)		Claudia	cv402	XVal Session 66	1	XVal Session 66-Typing - Text-1		2012-07-16 13:13:49.127000
	Edit pad (rev 1110)		Matt	cv310	XVal Session 66	1	XVal Session 66-Typing - Text-1		2012-07-16 13:13:49.482000
	Edit pad (rev 1111)		Claudia	cv402	XVal Session 66	1	XVal Session 66-Typing - Text-1		2012-07-16 13:13:49.724000
	Edit pad (rev 1112)		Matt	cv310	XVal Session 66	1	XVal Session 66-Typing - Text-1		2012-07-16 13:13:50.058000
	Edit pad (rev 1113)		Claudia	cv402	XVal Session 66	1	XVal Session 66-Typing - Text-1		2012-07-16 13:13:50.230000
	Edit pad (rev 1114)		Matt	cv310	XVal Session 66	1	XVal Session 66-Typing - Text-1		2012-07-16 13:13:50.485000
	Edit pad (rev 1115)		Claudia	cv402	XVal Session 66	1	XVal Session 66-Typing - Text-1		2012-07-16 13:13:50.740000
	Edit pad (rev 1116)		Matt	cv310	XVal Session 66	1	XVal Session 66-Typing - Text-1		2012-07-16 13:13:50.987000
	Edit pad (rev 1117)		Mark:	cv309	XVal Session 66	1	XVal Session 66-Typing - Text-1		2012-07-16 13:13:51.478000
	Edit pad (rev 1118)		Matt	cv310	XVal Session 66	1	XVal Session 66-Typing - Text-1		2012-07-16 13:13:51.684000
	Edit pad (rev 1119)		Matt	cv310	XVal Session 66	1	XVal Session 66-Typing - Text-1		2012-07-16 13:13:52.185000
	Edit pad (rev 1120)		Mark:	cv309	XVal Session 66	1	XVal Session 66-Typing - Text-1		2012-07-16 13:13:52.382000
	Edit pad (rev 1121)		Matt	cv310	XVal Session 66	1	XVal Session 66-Typing - Text-1		2012-07-16 13:13:52.686000
	Edit pad (rev 1122)		Mark:	cv309	XVal Session 66	1	XVal Session 66-Typing - Text-1		2012-07-16 13:13:52.887000
	Edit pad (rev 1123)		Matt	cv310	XVal Session 66	1	XVal Session 66-Typing - Text-1		2012-07-16 13:13:53.192000
	Edit pad (rev 1124)		Mark:	cv309	XVal Session 66	1	XVal Session 66-Typing - Text-1		2012-07-16 13:13:53.387000
	Edit pad (rev 1125)		Claudia	cv402	XVal Session 66	1	XVal Session 66-Typing - Text-1		2012-07-16 13:13:53.539000
	Edit pad (rev 1126)		Matt	cv310	XVal Session 66	1	XVal Session 66-Typing - Text-1		2012-07-16 13:13:53.684000
	Edit pad (rev 1127)		Mark:	cv309	XVal Session 66	1	XVal Session 66-Typing - Text-1		2012-07-16 13:13:53.885000
	Edit pad (rev 1128)		Claudia	cv402	XVal Session 66	1	XVal Session 66-Typing - Text-1		2012-07-16 13:13:54.042000
	Edit pad (rev 1129)		Matt	cv310	XVal Session 66	1	XVal Session 66-Typing - Text-1		2012-07-16 13:13:54.183000
	Edit pad (rev 1130)		Mark:	cv309	XVal Session 66	1	XVal Session 66-Typing - Text-1		2012-07-16 13:13:54.385000
	Edit pad (rev 1131)		Claudia	cv402	XVal Session 66	1	XVal Session 66-Typing - Text-1		2012-07-16 13:13:54.540000
	Edit pad (rev 1132)		Matt	cv310	XVal Session 66	1	XVal Session 66-Typing - Text-1		2012-07-16 13:13:54.686000
	Edit pad (rev 1133)		Mark:	cv309	XVal Session 66	1	XVal Session 66-Typing - Text-1		2012-07-16 13:13:54.887000
	Edit pad (rev 1134)		Claudia	cv402	XVal Session 66	1	XVal Session 66-Typing - Text-1		2012-07-16 13:13:55.104000
	Edit pad (rev 1135)		Matt	cv310	XVal Session 66	1	XVal Session 66-Typing - Text-1		2012-07-16 13:13:55.186000
	Edit pad (rev 1136)		Mark:	cv309	XVal Session 66	1	XVal Session 66-Typing - Text-1		2012-07-16 13:13:55.387000
	Edit pad (rev 1137)		Claudia	cv402	XVal Session 66	1	XVal Session 66-Typing - Text-1		2012-07-16 13:13:55.616000
	Edit pad (rev 1138)		Mark:	cv309	XVal Session 66	1	XVal Session 66-Typing - Text-1		2012-07-16 13:13:55.888000
	Edit pad (rev 1139)		Claudia	cv402	XVal Session 66	1	XVal Session 66-Typing - Text-1		2012-07-16 13:13:56.115000
	Edit pad (rev 1140)		jeral	cv311	XVal Session 66	1	XVal Session 66-Typing - Text-1		2012-07-16 13:13:56.146000
	Edit pad (rev 1141)		Mark:	cv309	XVal Session 66	1	XVal Session 66-Typing - Text-1		2012-07-16 13:13:56.443000
	Edit pad (rev 1142)		jeral	cv311	XVal Session 66	1	XVal Session 66-Typing - Text-1		2012-07-16 13:13:56.645000
	Edit pad (rev 1143)		Mark:	cv309	XVal Session 66	1	XVal Session 66-Typing - Text-1		2012-07-16 13:13:56.986000
	Edit pad (rev 1144)		Claudia	cv402	XVal Session 66	1	XVal Session 66-Typing - Text-1		2012-07-16 13:13:57.037000
	Edit pad (rev 1145)		jeral	cv311	XVal Session 66	1	XVal Session 66-Typing - Text-1		2012-07-16 13:13:57.144000
	Edit pad (rev 1146)		Mark:	cv309	XVal Session 66	1	XVal Session 66-Typing - Text-1		2012-07-16 13:13:57.506000
	Edit pad (rev 1147)		Claudia	cv402	XVal Session 66	1	XVal Session 66-Typing - Text-1		2012-07-16 13:13:57.537000
	Edit pad (rev 1148)		jeral	cv311	XVal Session 66	1	XVal Session 66-Typing - Text-1		2012-07-16 13:13:57.643000
	Edit pad (rev 1149)		Mark:	cv309	XVal Session 66	1	XVal Session 66-Typing - Text-1		2012-07-16 13:13:58.007000
	Edit pad (rev 1150)		Claudia	cv402	XVal Session 66	1	XVal Session 66-Typing - Text-1		2012-07-16 13:13:58.038000
	Edit pad (rev 1151)		jeral	cv311	XVal Session 66	1	XVal Session 66-Typing - Text-1		2012-07-16 13:13:58.143000
	Edit pad (rev 1152)		Mark:	cv309	XVal Session 66	1	XVal Session 66-Typing - Text-1		2012-07-16 13:13:58.507000
	Edit pad (rev 1153)		Claudia	cv402	XVal Session 66	1	XVal Session 66-Typing - Text-1		2012-07-16 13:13:58.538000
	Edit pad (rev 1154)		jeral	cv311	XVal Session 66	1	XVal Session 66-Typing - Text-1		2012-07-16 13:13:58.644000
	Edit pad (rev 1155)		Mark:	cv309	XVal Session 66	1	XVal Session 66-Typing - Text-1		2012-07-16 13:13:59.007000
	Edit pad (rev 1156)		Claudia	cv402	XVal Session 66	1	XVal Session 66-Typing - Text-1		2012-07-16 13:13:59.037000
	Edit pad (rev 1157)		jeral	cv311	XVal Session 66	1	XVal Session 66-Typing - Text-1		2012-07-16 13:13:59.143000
	Edit pad (rev 1158)		Mark:	cv309	XVal Session 66	1	XVal Session 66-Typing - Text-1		2012-07-16 13:13:59.507000
	Edit pad (rev 1159)		jeral	cv311	XVal Session 66	1	XVal Session 66-Typing - Text-1		2012-07-16 13:13:59.646000
	Edit pad (rev 1160)		Claudia	cv402	XVal Session 66	1	XVal Session 66-Typing - Text-1		2012-07-16 13:13:59.870000
	Edit pad (rev 1161)		Mark:	cv309	XVal Session 66	1	XVal Session 66-Typing - Text-1		2012-07-16 13:14:00.006000
	Edit pad (rev 1162)		jeral	cv311	XVal Session 66	1	XVal Session 66-Typing - Text-1		2012-07-16 13:14:00.144000
	Edit pad (rev 1163)		Claudia	cv402	XVal Session 66	1	XVal Session 66-Typing - Text-1		2012-07-16 13:14:00.383000
	Edit pad (rev 1164)		Mark:	cv309	XVal Session 66	1	XVal Session 66-Typing - Text-1		2012-07-16 13:14:00.505000
	Edit pad (rev 1165)		jeral	cv311	XVal Session 66	1	XVal Session 66-Typing - Text-1		2012-07-16 13:14:00.645000
	Edit pad (rev 1166)		Matt	cv310	XVal Session 66	1	XVal Session 66-Typing - Text-1		2012-07-16 13:14:00.662000
	Edit pad (rev 1167)		Claudia	cv402	XVal Session 66	1	XVal Session 66-Typing - Text-1		2012-07-16 13:14:00.881000
	Edit pad (rev 1168)		Mark:	cv309	XVal Session 66	1	XVal Session 66-Typing - Text-1		2012-07-16 13:14:01.016000
	Edit pad (rev 1169)		jeral	cv311	XVal Session 66	1	XVal Session 66-Typing - Text-1		2012-07-16 13:14:01.145000
	Edit pad (rev 1170)		Matt	cv310	XVal Session 66	1	XVal Session 66-Typing - Text-1		2012-07-16 13:14:01.163000
	Edit pad (rev 1171)		Claudia	cv402	XVal Session 66	1	XVal Session 66-Typing - Text-1		2012-07-16 13:14:01.380000
	Edit pad (rev 1172)		Mark:	cv309	XVal Session 66	1	XVal Session 66-Typing - Text-1		2012-07-16 13:14:01.517000
	Edit pad (rev 1173)		jeral	cv311	XVal Session 66	1	XVal Session 66-Typing - Text-1		2012-07-16 13:14:01.644000
	Edit pad (rev 1174)		Matt	cv310	XVal Session 66	1	XVal Session 66-Typing - Text-1		2012-07-16 13:14:01.661000
	Edit pad (rev 1175)		Claudia	cv402	XVal Session 66	1	XVal Session 66-Typing - Text-1		2012-07-16 13:14:01.880000
	Edit pad (rev 1176)		Mark:	cv309	XVal Session 66	1	XVal Session 66-Typing - Text-1		2012-07-16 13:14:02.017000
	Edit pad (rev 1177)		jeral	cv311	XVal Session 66	1	XVal Session 66-Typing - Text-1		2012-07-16 13:14:02.146000
	Edit pad (rev 1178)		Matt	cv310	XVal Session 66	1	XVal Session 66-Typing - Text-1		2012-07-16 13:14:02.166000
	Edit pad (rev 1179)		Claudia	cv402	XVal Session 66	1	XVal Session 66-Typing - Text-1		2012-07-16 13:14:02.381000
	Edit pad (rev 1180)		Mark:	cv309	XVal Session 66	1	XVal Session 66-Typing - Text-1		2012-07-16 13:14:02.517000
	Edit pad (rev 1181)		jeral	cv311	XVal Session 66	1	XVal Session 66-Typing - Text-1		2012-07-16 13:14:02.644000
	Edit pad (rev 1182)		Claudia	cv402	XVal Session 66	1	XVal Session 66-Typing - Text-1		2012-07-16 13:14:02.881000
	Edit pad (rev 1183)		Mark:	cv309	XVal Session 66	1	XVal Session 66-Typing - Text-1		2012-07-16 13:14:03.017000
	Edit pad (rev 1184)		jeral	cv311	XVal Session 66	1	XVal Session 66-Typing - Text-1		2012-07-16 13:14:03.145000
	Edit pad (rev 1185)		Mark:	cv309	XVal Session 66	1	XVal Session 66-Typing - Text-1		2012-07-16 13:14:03.519000
	Edit pad (rev 1186)		jeral	cv311	XVal Session 66	1	XVal Session 66-Typing - Text-1		2012-07-16 13:14:03.645000
	Edit pad (rev 1187)		Claudia	cv402	XVal Session 66	1	XVal Session 66-Typing - Text-1		2012-07-16 13:14:03.788000
	Edit pad (rev 1188)		Matt	cv310	XVal Session 66	1	XVal Session 66-Typing - Text-1		2012-07-16 13:14:04.013000
	Edit pad (rev 1189)		Mark:	cv309	XVal Session 66	1	XVal Session 66-Typing - Text-1		2012-07-16 13:14:04.018000
	Edit pad (rev 1190)		jeral	cv311	XVal Session 66	1	XVal Session 66-Typing - Text-1		2012-07-16 13:14:04.169000
	Edit pad (rev 1191)		Claudia	cv402	XVal Session 66	1	XVal Session 66-Typing - Text-1		2012-07-16 13:14:04.290000
	Edit pad (rev 1192)		Matt	cv310	XVal Session 66	1	XVal Session 66-Typing - Text-1		2012-07-16 13:14:04.517000
	Edit pad (rev 1193)		Mark:	cv309	XVal Session 66	1	XVal Session 66-Typing - Text-1		2012-07-16 13:14:04.605000
	Edit pad (rev 1194)		jeral	cv311	XVal Session 66	1	XVal Session 66-Typing - Text-1		2012-07-16 13:14:04.658000
	Edit pad (rev 1195)		Claudia	cv402	XVal Session 66	1	XVal Session 66-Typing - Text-1		2012-07-16 13:14:04.789000
	Edit pad (rev 1196)		Matt	cv310	XVal Session 66	1	XVal Session 66-Typing - Text-1		2012-07-16 13:14:05.017000
	Edit pad (rev 1197)		Mark:	cv309	XVal Session 66	1	XVal Session 66-Typing - Text-1		2012-07-16 13:14:05.103000
	Edit pad (rev 1198)		jeral	cv311	XVal Session 66	1	XVal Session 66-Typing - Text-1		2012-07-16 13:14:05.165000
	Edit pad (rev 1199)		Claudia	cv402	XVal Session 66	1	XVal Session 66-Typing - Text-1		2012-07-16 13:14:05.287000
	Edit pad (rev 1200)		Mark:	cv309	XVal Session 66	1	XVal Session 66-Typing - Text-1		2012-07-16 13:14:05.605000
	Edit pad (rev 1201)		jeral	cv311	XVal Session 66	1	XVal Session 66-Typing - Text-1		2012-07-16 13:14:05.667000
	Edit pad (rev 1202)		Claudia	cv402	XVal Session 66	1	XVal Session 66-Typing - Text-1		2012-07-16 13:14:05.791000
	Edit pad (rev 1203)		Mark:	cv309	XVal Session 66	1	XVal Session 66-Typing - Text-1		2012-07-16 13:14:06.104000
	Edit pad (rev 1204)		jeral	cv311	XVal Session 66	1	XVal Session 66-Typing - Text-1		2012-07-16 13:14:06.167000
	Edit pad (rev 1205)		Claudia	cv402	XVal Session 66	1	XVal Session 66-Typing - Text-1		2012-07-16 13:14:06.293000
	Edit pad (rev 1206)		Mark:	cv309	XVal Session 66	1	XVal Session 66-Typing - Text-1		2012-07-16 13:14:06.604000
	Edit pad (rev 1207)		jeral	cv311	XVal Session 66	1	XVal Session 66-Typing - Text-1		2012-07-16 13:14:06.665000
	Edit pad (rev 1208)		Matt	cv310	XVal Session 66	1	XVal Session 66-Typing - Text-1		2012-07-16 13:14:06.719000
	Edit pad (rev 1209)		Claudia	cv402	XVal Session 66	1	XVal Session 66-Typing - Text-1		2012-07-16 13:14:07.003000
	Edit pad (rev 1210)		Mark:	cv309	XVal Session 66	1	XVal Session 66-Typing - Text-1		2012-07-16 13:14:07.103000
	Edit pad (rev 1211)		jeral	cv311	XVal Session 66	1	XVal Session 66-Typing - Text-1		2012-07-16 13:14:07.170000
	Edit pad (rev 1212)		Matt	cv310	XVal Session 66	1	XVal Session 66-Typing - Text-1		2012-07-16 13:14:07.221000
	Edit pad (rev 1213)		Claudia	cv402	XVal Session 66	1	XVal Session 66-Typing - Text-1		2012-07-16 13:14:07.506000
	Edit pad (rev 1214)		Mark:	cv309	XVal Session 66	1	XVal Session 66-Typing - Text-1		2012-07-16 13:14:07.605000
	Edit pad (rev 1215)		jeral	cv311	XVal Session 66	1	XVal Session 66-Typing - Text-1		2012-07-16 13:14:07.674000
	Edit pad (rev 1216)		Matt	cv310	XVal Session 66	1	XVal Session 66-Typing - Text-1		2012-07-16 13:14:07.717000
	Edit pad (rev 1217)		Claudia	cv402	XVal Session 66	1	XVal Session 66-Typing - Text-1		2012-07-16 13:14:08.006000
	Edit pad (rev 1218)		Mark:	cv309	XVal Session 66	1	XVal Session 66-Typing - Text-1		2012-07-16 13:14:08.106000
	Edit pad (rev 1219)		Matt	cv310	XVal Session 66	1	XVal Session 66-Typing - Text-1		2012-07-16 13:14:08.217000
	Edit pad (rev 1220)		Claudia	cv402	XVal Session 66	1	XVal Session 66-Typing - Text-1		2012-07-16 13:14:08.506000
	Edit pad (rev 1221)		Mark:	cv309	XVal Session 66	1	XVal Session 66-Typing - Text-1		2012-07-16 13:14:08.607000
	Edit pad (rev 1222)		Matt	cv310	XVal Session 66	1	XVal Session 66-Typing - Text-1		2012-07-16 13:14:08.719000
	Edit pad (rev 1223)		jeral	cv311	XVal Session 66	1	XVal Session 66-Typing - Text-1		2012-07-16 13:14:09.067000
	Edit pad (rev 1224)		Mark:	cv309	XVal Session 66	1	XVal Session 66-Typing - Text-1		2012-07-16 13:14:09.106000
	Edit pad (rev 1225)		Matt	cv310	XVal Session 66	1	XVal Session 66-Typing - Text-1		2012-07-16 13:14:09.217000
	Edit pad (rev 1226)		Claudia	cv402	XVal Session 66	1	XVal Session 66-Typing - Text-1		2012-07-16 13:14:09.252000
	Edit pad (rev 1227)		jeral	cv311	XVal Session 66	1	XVal Session 66-Typing - Text-1		2012-07-16 13:14:09.567000
	Edit pad (rev 1228)		Mark:	cv309	XVal Session 66	1	XVal Session 66-Typing - Text-1		2012-07-16 13:14:09.613000
	Edit pad (rev 1229)		Matt	cv310	XVal Session 66	1	XVal Session 66-Typing - Text-1		2012-07-16 13:14:09.719000
	Edit pad (rev 1230)		Claudia	cv402	XVal Session 66	1	XVal Session 66-Typing - Text-1		2012-07-16 13:14:09.753000
	Edit pad (rev 1231)		jeral	cv311	XVal Session 66	1	XVal Session 66-Typing - Text-1		2012-07-16 13:14:10.069000
	Edit pad (rev 1232)		Mark:	cv309	XVal Session 66	1	XVal Session 66-Typing - Text-1		2012-07-16 13:14:10.115000
	Edit pad (rev 1233)		Matt	cv310	XVal Session 66	1	XVal Session 66-Typing - Text-1		2012-07-16 13:14:10.217000
	Edit pad (rev 1234)		Claudia	cv402	XVal Session 66	1	XVal Session 66-Typing - Text-1		2012-07-16 13:14:10.258000
	Edit pad (rev 1235)		jeral	cv311	XVal Session 66	1	XVal Session 66-Typing - Text-1		2012-07-16 13:14:10.570000
	Edit pad (rev 1236)		Mark:	cv309	XVal Session 66	1	XVal Session 66-Typing - Text-1		2012-07-16 13:14:10.611000
	Edit pad (rev 1237)		Matt	cv310	XVal Session 66	1	XVal Session 66-Typing - Text-1		2012-07-16 13:14:10.718000
	Edit pad (rev 1238)		Claudia	cv402	XVal Session 66	1	XVal Session 66-Typing - Text-1		2012-07-16 13:14:10.757000
	Edit pad (rev 1239)		jeral	cv311	XVal Session 66	1	XVal Session 66-Typing - Text-1		2012-07-16 13:14:11.070000
	Edit pad (rev 1240)		Mark:	cv309	XVal Session 66	1	XVal Session 66-Typing - Text-1		2012-07-16 13:14:11.127000
	Edit pad (rev 1241)		Matt	cv310	XVal Session 66	1	XVal Session 66-Typing - Text-1		2012-07-16 13:14:11.231000
	Edit pad (rev 1242)		Claudia	cv402	XVal Session 66	1	XVal Session 66-Typing - Text-1		2012-07-16 13:14:11.502000
	Edit pad (rev 1243)		jeral	cv311	XVal Session 66	1	XVal Session 66-Typing - Text-1		2012-07-16 13:14:11.570000
	Edit pad (rev 1244)		Mark:	cv309	XVal Session 66	1	XVal Session 66-Typing - Text-1		2012-07-16 13:14:11.627000
	Edit pad (rev 1245)		Matt	cv310	XVal Session 66	1	XVal Session 66-Typing - Text-1		2012-07-16 13:14:11.734000
	Edit pad (rev 1246)		Claudia	cv402	XVal Session 66	1	XVal Session 66-Typing - Text-1		2012-07-16 13:14:12.005000
	Edit pad (rev 1247)		jeral	cv311	XVal Session 66	1	XVal Session 66-Typing - Text-1		2012-07-16 13:14:12.070000
	Edit pad (rev 1248)		Mark:	cv309	XVal Session 66	1	XVal Session 66-Typing - Text-1		2012-07-16 13:14:12.127000
	Edit pad (rev 1249)		Matt	cv310	XVal Session 66	1	XVal Session 66-Typing - Text-1		2012-07-16 13:14:12.234000
	Edit pad (rev 1250)		Claudia	cv402	XVal Session 66	1	XVal Session 66-Typing - Text-1		2012-07-16 13:14:12.508000
	Edit pad (rev 1251)		jeral	cv311	XVal Session 66	1	XVal Session 66-Typing - Text-1		2012-07-16 13:14:12.578000
	Edit pad (rev 1252)		Mark:	cv309	XVal Session 66	1	XVal Session 66-Typing - Text-1		2012-07-16 13:14:12.628000
	Edit pad (rev 1253)		Matt	cv310	XVal Session 66	1	XVal Session 66-Typing - Text-1		2012-07-16 13:14:12.740000
	Edit pad (rev 1254)		jeral	cv311	XVal Session 66	1	XVal Session 66-Typing - Text-1		2012-07-16 13:14:13.083000
	Edit pad (rev 1255)		Mark:	cv309	XVal Session 66	1	XVal Session 66-Typing - Text-1		2012-07-16 13:14:13.129000
	Edit pad (rev 1256)		Claudia	cv402	XVal Session 66	1	XVal Session 66-Typing - Text-1		2012-07-16 13:14:13.130000
	Edit pad (rev 1257)		Matt	cv310	XVal Session 66	1	XVal Session 66-Typing - Text-1		2012-07-16 13:14:13.235000
	Edit pad (rev 1258)		jeral	cv311	XVal Session 66	1	XVal Session 66-Typing - Text-1		2012-07-16 13:14:13.582000
	Edit pad (rev 1259)		Mark:	cv309	XVal Session 66	1	XVal Session 66-Typing - Text-1		2012-07-16 13:14:13.631000
	Edit pad (rev 1260)		Claudia	cv402	XVal Session 66	1	XVal Session 66-Typing - Text-1		2012-07-16 13:14:13.632000
	Edit pad (rev 1261)		Matt	cv310	XVal Session 66	1	XVal Session 66-Typing - Text-1		2012-07-16 13:14:13.747000
	Edit pad (rev 1262)		jeral	cv311	XVal Session 66	1	XVal Session 66-Typing - Text-1		2012-07-16 13:14:14.082000
	Edit pad (rev 1263)		Claudia	cv402	XVal Session 66	1	XVal Session 66-Typing - Text-1		2012-07-16 13:14:14.132000
	Edit pad (rev 1264)		Mark:	cv309	XVal Session 66	1	XVal Session 66-Typing - Text-1		2012-07-16 13:14:14.158000
	Edit pad (rev 1265)		Matt	cv310	XVal Session 66	1	XVal Session 66-Typing - Text-1		2012-07-16 13:14:14.263000
	Edit pad (rev 1266)		jeral	cv311	XVal Session 66	1	XVal Session 66-Typing - Text-1		2012-07-16 13:14:14.583000
	Edit pad (rev 1267)		Claudia	cv402	XVal Session 66	1	XVal Session 66-Typing - Text-1		2012-07-16 13:14:14.631000
	Edit pad (rev 1268)		Mark:	cv309	XVal Session 66	1	XVal Session 66-Typing - Text-1		2012-07-16 13:14:14.668000
	Edit pad (rev 1269)		Matt	cv310	XVal Session 66	1	XVal Session 66-Typing - Text-1		2012-07-16 13:14:14.763000
	Edit pad (rev 1270)		jeral	cv311	XVal Session 66	1	XVal Session 66-Typing - Text-1		2012-07-16 13:14:15.084000
	Edit pad (rev 1271)		Claudia	cv402	XVal Session 66	1	XVal Session 66-Typing - Text-1		2012-07-16 13:14:15.131000
	Edit pad (rev 1272)		Mark:	cv309	XVal Session 66	1	XVal Session 66-Typing - Text-1		2012-07-16 13:14:15.169000
	Edit pad (rev 1273)		jeral	cv311	XVal Session 66	1	XVal Session 66-Typing - Text-1		2012-07-16 13:14:15.584000
	Edit pad (rev 1274)		Claudia	cv402	XVal Session 66	1	XVal Session 66-Typing - Text-1		2012-07-16 13:14:15.630000
	Edit pad (rev 1275)		Mark:	cv309	XVal Session 66	1	XVal Session 66-Typing - Text-1		2012-07-16 13:14:15.668000
	Edit pad (rev 1276)		jeral	cv311	XVal Session 66	1	XVal Session 66-Typing - Text-1		2012-07-16 13:14:16.086000
	Edit pad (rev 1277)		Claudia	cv402	XVal Session 66	1	XVal Session 66-Typing - Text-1		2012-07-16 13:14:16.182000
	Edit pad (rev 1278)		Matt	cv310	XVal Session 66	1	XVal Session 66-Typing - Text-1		2012-07-16 13:14:16.204000
	Edit pad (rev 1279)		jeral	cv311	XVal Session 66	1	XVal Session 66-Typing - Text-1		2012-07-16 13:14:16.587000
	Edit pad (rev 1280)		Claudia	cv402	XVal Session 66	1	XVal Session 66-Typing - Text-1		2012-07-16 13:14:16.632000
	Edit pad (rev 1281)		Matt	cv310	XVal Session 66	1	XVal Session 66-Typing - Text-1		2012-07-16 13:14:16.702000
	Edit pad (rev 1282)		Mark:	cv309	XVal Session 66	1	XVal Session 66-Typing - Text-1		2012-07-16 13:14:17.038000
	Edit pad (rev 1283)		jeral	cv311	XVal Session 66	1	XVal Session 66-Typing - Text-1		2012-07-16 13:14:17.093000
	Edit pad (rev 1284)		Claudia	cv402	XVal Session 66	1	XVal Session 66-Typing - Text-1		2012-07-16 13:14:17.129000
	Edit pad (rev 1285)		Matt	cv310	XVal Session 66	1	XVal Session 66-Typing - Text-1		2012-07-16 13:14:17.202000
	Edit pad (rev 1286)		Mark:	cv309	XVal Session 66	1	XVal Session 66-Typing - Text-1		2012-07-16 13:14:17.536000
	Edit pad (rev 1287)		jeral	cv311	XVal Session 66	1	XVal Session 66-Typing - Text-1		2012-07-16 13:14:17.607000
	Edit pad (rev 1288)		Matt	cv310	XVal Session 66	1	XVal Session 66-Typing - Text-1		2012-07-16 13:14:17.703000
	Edit pad (rev 1289)		Claudia	cv402	XVal Session 66	1	XVal Session 66-Typing - Text-1		2012-07-16 13:14:17.708000
	Edit pad (rev 1290)		Mark:	cv309	XVal Session 66	1	XVal Session 66-Typing - Text-1		2012-07-16 13:14:18.038000
	Edit pad (rev 1291)		Matt	cv310	XVal Session 66	1	XVal Session 66-Typing - Text-1		2012-07-16 13:14:18.204000
	Edit pad (rev 1292)		Claudia	cv402	XVal Session 66	1	XVal Session 66-Typing - Text-1		2012-07-16 13:14:18.208000
	Edit pad (rev 1293)		jeral	cv311	XVal Session 66	1	XVal Session 66-Typing - Text-1		2012-07-16 13:14:18.222000
	Edit pad (rev 1294)		Mark:	cv309	XVal Session 66	1	XVal Session 66-Typing - Text-1		2012-07-16 13:14:18.547000
	Edit pad (rev 1295)		Matt	cv310	XVal Session 66	1	XVal Session 66-Typing - Text-1		2012-07-16 13:14:18.708000
	Edit pad (rev 1296)		Claudia	cv402	XVal Session 66	1	XVal Session 66-Typing - Text-1		2012-07-16 13:14:18.714000
	Edit pad (rev 1297)		jeral	cv311	XVal Session 66	1	XVal Session 66-Typing - Text-1		2012-07-16 13:14:18.729000
	Edit pad (rev 1298)		Mark:	cv309	XVal Session 66	1	XVal Session 66-Typing - Text-1		2012-07-16 13:14:19.046000
	Edit pad (rev 1299)		Claudia	cv402	XVal Session 66	1	XVal Session 66-Typing - Text-1		2012-07-16 13:14:19.228000
	Edit pad (rev 1300)		jeral	cv311	XVal Session 66	1	XVal Session 66-Typing - Text-1		2012-07-16 13:14:19.234000
	Edit pad (rev 1301)		Mark:	cv309	XVal Session 66	1	XVal Session 66-Typing - Text-1		2012-07-16 13:14:19.546000
	Edit pad (rev 1302)		Matt	cv310	XVal Session 66	1	XVal Session 66-Typing - Text-1		2012-07-16 13:14:19.562000
	Edit pad (rev 1303)		jeral	cv311	XVal Session 66	1	XVal Session 66-Typing - Text-1		2012-07-16 13:14:19.733000
	Edit pad (rev 1304)		Claudia	cv402	XVal Session 66	1	XVal Session 66-Typing - Text-1		2012-07-16 13:14:19.740000
	Edit pad (rev 1305)		Mark:	cv309	XVal Session 66	1	XVal Session 66-Typing - Text-1		2012-07-16 13:14:20.046000
	Edit pad (rev 1306)		Matt	cv310	XVal Session 66	1	XVal Session 66-Typing - Text-1		2012-07-16 13:14:20.067000
	Edit pad (rev 1307)		jeral	cv311	XVal Session 66	1	XVal Session 66-Typing - Text-1		2012-07-16 13:14:20.231000
	Edit pad (rev 1308)		Claudia	cv402	XVal Session 66	1	XVal Session 66-Typing - Text-1		2012-07-16 13:14:20.245000
	Edit pad (rev 1309)		Mark:	cv309	XVal Session 66	1	XVal Session 66-Typing - Text-1		2012-07-16 13:14:20.546000
	Edit pad (rev 1310)		Matt	cv310	XVal Session 66	1	XVal Session 66-Typing - Text-1		2012-07-16 13:14:20.566000
	Edit pad (rev 1311)		jeral	cv311	XVal Session 66	1	XVal Session 66-Typing - Text-1		2012-07-16 13:14:20.733000
	Edit pad (rev 1312)		Claudia	cv402	XVal Session 66	1	XVal Session 66-Typing - Text-1		2012-07-16 13:14:20.917000
	Edit pad (rev 1313)		Mark:	cv309	XVal Session 66	1	XVal Session 66-Typing - Text-1		2012-07-16 13:14:21.044000
	Edit pad (rev 1314)		Matt	cv310	XVal Session 66	1	XVal Session 66-Typing - Text-1		2012-07-16 13:14:21.062000
	Edit pad (rev 1315)		jeral	cv311	XVal Session 66	1	XVal Session 66-Typing - Text-1		2012-07-16 13:14:21.232000
	Edit pad (rev 1316)		Claudia	cv402	XVal Session 66	1	XVal Session 66-Typing - Text-1		2012-07-16 13:14:21.425000
	Edit pad (rev 1317)		Mark:	cv309	XVal Session 66	1	XVal Session 66-Typing - Text-1		2012-07-16 13:14:21.544000
	Edit pad (rev 1318)		Matt	cv310	XVal Session 66	1	XVal Session 66-Typing - Text-1		2012-07-16 13:14:21.574000
	Edit pad (rev 1319)		jeral	cv311	XVal Session 66	1	XVal Session 66-Typing - Text-1		2012-07-16 13:14:21.733000
	Edit pad (rev 1320)		Claudia	cv402	XVal Session 66	1	XVal Session 66-Typing - Text-1		2012-07-16 13:14:21.926000
	Edit pad (rev 1321)		Mark:	cv309	XVal Session 66	1	XVal Session 66-Typing - Text-1		2012-07-16 13:14:22.045000
	Edit pad (rev 1322)		Matt	cv310	XVal Session 66	1	XVal Session 66-Typing - Text-1		2012-07-16 13:14:22.075000
	Edit pad (rev 1323)		jeral	cv311	XVal Session 66	1	XVal Session 66-Typing - Text-1		2012-07-16 13:14:22.234000
	Edit pad (rev 1324)		Claudia	cv402	XVal Session 66	1	XVal Session 66-Typing - Text-1		2012-07-16 13:14:22.430000
	Edit pad (rev 1325)		Mark:	cv309	XVal Session 66	1	XVal Session 66-Typing - Text-1		2012-07-16 13:14:22.545000
	Edit pad (rev 1326)		Matt	cv310	XVal Session 66	1	XVal Session 66-Typing - Text-1		2012-07-16 13:14:22.579000
	Edit pad (rev 1327)		jeral	cv311	XVal Session 66	1	XVal Session 66-Typing - Text-1		2012-07-16 13:14:22.734000
	Edit pad (rev 1328)		Claudia	cv402	XVal Session 66	1	XVal Session 66-Typing - Text-1		2012-07-16 13:14:22.929000
	Edit pad (rev 1329)		Mark:	cv309	XVal Session 66	1	XVal Session 66-Typing - Text-1		2012-07-16 13:14:23.045000
	Edit pad (rev 1330)		jeral	cv311	XVal Session 66	1	XVal Session 66-Typing - Text-1		2012-07-16 13:14:23.236000
	Edit pad (rev 1331)		Claudia	cv402	XVal Session 66	1	XVal Session 66-Typing - Text-1		2012-07-16 13:14:23.429000
	Edit pad (rev 1332)		Mark:	cv309	XVal Session 66	1	XVal Session 66-Typing - Text-1		2012-07-16 13:14:23.553000
	Edit pad (rev 1333)		Matt	cv310	XVal Session 66	1	XVal Session 66-Typing - Text-1		2012-07-16 13:14:23.581000
	Edit pad (rev 1334)		jeral	cv311	XVal Session 66	1	XVal Session 66-Typing - Text-1		2012-07-16 13:14:23.739000
	Edit pad (rev 1335)		Claudia	cv402	XVal Session 66	1	XVal Session 66-Typing - Text-1		2012-07-16 13:14:23.958000
	Edit pad (rev 1336)		Mark:	cv309	XVal Session 66	1	XVal Session 66-Typing - Text-1		2012-07-16 13:14:24.052000
	Edit pad (rev 1337)		Matt	cv310	XVal Session 66	1	XVal Session 66-Typing - Text-1		2012-07-16 13:14:24.094000
	Edit pad (rev 1338)		jeral	cv311	XVal Session 66	1	XVal Session 66-Typing - Text-1		2012-07-16 13:14:24.240000
	Edit pad (rev 1339)		Mark:	cv309	XVal Session 66	1	XVal Session 66-Typing - Text-1		2012-07-16 13:14:24.554000
	Edit pad (rev 1340)		Matt	cv310	XVal Session 66	1	XVal Session 66-Typing - Text-1		2012-07-16 13:14:24.596000
	Edit pad (rev 1341)		Claudia	cv402	XVal Session 66	1	XVal Session 66-Typing - Text-1		2012-07-16 13:14:24.627000
	Edit pad (rev 1342)		jeral	cv311	XVal Session 66	1	XVal Session 66-Typing - Text-1		2012-07-16 13:14:24.772000
	Edit pad (rev 1343)		Mark:	cv309	XVal Session 66	1	XVal Session 66-Typing - Text-1		2012-07-16 13:14:25.055000
	Edit pad (rev 1344)		Matt	cv310	XVal Session 66	1	XVal Session 66-Typing - Text-1		2012-07-16 13:14:25.103000
	Edit pad (rev 1345)		Claudia	cv402	XVal Session 66	1	XVal Session 66-Typing - Text-1		2012-07-16 13:14:25.139000
	Edit pad (rev 1346)		jeral	cv311	XVal Session 66	1	XVal Session 66-Typing - Text-1		2012-07-16 13:14:25.239000
	Edit pad (rev 1347)		Mark:	cv309	XVal Session 66	1	XVal Session 66-Typing - Text-1		2012-07-16 13:14:25.555000
	Edit pad (rev 1348)		Matt	cv310	XVal Session 66	1	XVal Session 66-Typing - Text-1		2012-07-16 13:14:25.615000
	Edit pad (rev 1349)		Claudia	cv402	XVal Session 66	1	XVal Session 66-Typing - Text-1		2012-07-16 13:14:25.644000
	Edit pad (rev 1350)		jeral	cv311	XVal Session 66	1	XVal Session 66-Typing - Text-1		2012-07-16 13:14:25.740000
	Edit pad (rev 1351)		Mark:	cv309	XVal Session 66	1	XVal Session 66-Typing - Text-1		2012-07-16 13:14:26.057000
	Edit pad (rev 1352)		Matt	cv310	XVal Session 66	1	XVal Session 66-Typing - Text-1		2012-07-16 13:14:26.112000
	Edit pad (rev 1353)		Claudia	cv402	XVal Session 66	1	XVal Session 66-Typing - Text-1		2012-07-16 13:14:26.147000
	Edit pad (rev 1354)		jeral	cv311	XVal Session 66	1	XVal Session 66-Typing - Text-1		2012-07-16 13:14:26.239000
	Edit pad (rev 1355)		Mark:	cv309	XVal Session 66	1	XVal Session 66-Typing - Text-1		2012-07-16 13:14:26.554000
	Edit pad (rev 1356)		Matt	cv310	XVal Session 66	1	XVal Session 66-Typing - Text-1		2012-07-16 13:14:26.613000
	Edit pad (rev 1357)		Claudia	cv402	XVal Session 66	1	XVal Session 66-Typing - Text-1		2012-07-16 13:14:26.645000
	Edit pad (rev 1358)		jeral	cv311	XVal Session 66	1	XVal Session 66-Typing - Text-1		2012-07-16 13:14:26.740000
	Edit pad (rev 1359)		Mark:	cv309	XVal Session 66	1	XVal Session 66-Typing - Text-1		2012-07-16 13:14:27.055000
	Edit pad (rev 1360)		Matt	cv310	XVal Session 66	1	XVal Session 66-Typing - Text-1		2012-07-16 13:14:27.116000
	Edit pad (rev 1361)		Claudia	cv402	XVal Session 66	1	XVal Session 66-Typing - Text-1		2012-07-16 13:14:27.156000
	Edit pad (rev 1362)		jeral	cv311	XVal Session 66	1	XVal Session 66-Typing - Text-1		2012-07-16 13:14:27.247000
	Edit pad (rev 1363)		Matt	cv310	XVal Session 66	1	XVal Session 66-Typing - Text-1		2012-07-16 13:14:27.614000
	Edit pad (rev 1364)		Claudia	cv402	XVal Session 66	1	XVal Session 66-Typing - Text-1		2012-07-16 13:14:27.667000
	Edit pad (rev 1365)		jeral	cv311	XVal Session 66	1	XVal Session 66-Typing - Text-1		2012-07-16 13:14:27.743000
	Edit pad (rev 1366)		Matt	cv310	XVal Session 66	1	XVal Session 66-Typing - Text-1		2012-07-16 13:14:28.114000
	Edit pad (rev 1367)		Claudia	cv402	XVal Session 66	1	XVal Session 66-Typing - Text-1		2012-07-16 13:14:28.172000
	Edit pad (rev 1368)		jeral	cv311	XVal Session 66	1	XVal Session 66-Typing - Text-1		2012-07-16 13:14:28.335000
	Edit pad (rev 1369)		Matt	cv310	XVal Session 66	1	XVal Session 66-Typing - Text-1		2012-07-16 13:14:28.631000
	Edit pad (rev 1370)		Claudia	cv402	XVal Session 66	1	XVal Session 66-Typing - Text-1		2012-07-16 13:14:28.671000
	Edit pad (rev 1371)		jeral	cv311	XVal Session 66	1	XVal Session 66-Typing - Text-1		2012-07-16 13:14:28.743000
	Edit pad (rev 1372)		Matt	cv310	XVal Session 66	1	XVal Session 66-Typing - Text-1		2012-07-16 13:14:29.122000
	Edit pad (rev 1373)		Claudia	cv402	XVal Session 66	1	XVal Session 66-Typing - Text-1		2012-07-16 13:14:29.177000
	Edit pad (rev 1374)		jeral	cv311	XVal Session 66	1	XVal Session 66-Typing - Text-1		2012-07-16 13:14:29.242000
	Edit pad (rev 1375)		Claudia	cv402	XVal Session 66	1	XVal Session 66-Typing - Text-1		2012-07-16 13:14:29.677000
	Edit pad (rev 1376)		jeral	cv311	XVal Session 66	1	XVal Session 66-Typing - Text-1		2012-07-16 13:14:29.743000
	Edit pad (rev 1377)		Claudia	cv402	XVal Session 66	1	XVal Session 66-Typing - Text-1		2012-07-16 13:14:30.190000
	Edit pad (rev 1378)		jeral	cv311	XVal Session 66	1	XVal Session 66-Typing - Text-1		2012-07-16 13:14:30.244000
	Edit pad (rev 1379)		Claudia	cv402	XVal Session 66	1	XVal Session 66-Typing - Text-1		2012-07-16 13:14:30.689000
	Edit pad (rev 1380)		jeral	cv311	XVal Session 66	1	XVal Session 66-Typing - Text-1		2012-07-16 13:14:30.747000
	Edit pad (rev 1381)		Claudia	cv402	XVal Session 66	1	XVal Session 66-Typing - Text-1		2012-07-16 13:14:31.197000
	Edit pad (rev 1382)		jeral	cv311	XVal Session 66	1	XVal Session 66-Typing - Text-1		2012-07-16 13:14:31.247000
	Edit pad (rev 1383)		Claudia	cv402	XVal Session 66	1	XVal Session 66-Typing - Text-1		2012-07-16 13:14:31.696000
	Edit pad (rev 1384)		Claudia	cv402	XVal Session 66	1	XVal Session 66-Typing - Text-1		2012-07-16 13:14:32.197000
	Edit pad (rev 1385)		jeral	cv311	XVal Session 66	1	XVal Session 66-Typing - Text-1		2012-07-16 13:14:32.232000
	Edit pad (rev 1386)		Claudia	cv402	XVal Session 66	1	XVal Session 66-Typing - Text-1		2012-07-16 13:14:32.696000
	Edit pad (rev 1387)		jeral	cv311	XVal Session 66	1	XVal Session 66-Typing - Text-1		2012-07-16 13:14:32.732000
	Edit pad (rev 1388)		Claudia	cv402	XVal Session 66	1	XVal Session 66-Typing - Text-1		2012-07-16 13:14:33.206000
	Edit pad (rev 1389)		jeral	cv311	XVal Session 66	1	XVal Session 66-Typing - Text-1		2012-07-16 13:14:33.458000
	Edit pad (rev 1390)		Claudia	cv402	XVal Session 66	1	XVal Session 66-Typing - Text-1		2012-07-16 13:14:33.711000
	Edit pad (rev 1391)		jeral	cv311	XVal Session 66	1	XVal Session 66-Typing - Text-1		2012-07-16 13:14:33.957000
	Edit pad (rev 1392)		Claudia	cv402	XVal Session 66	1	XVal Session 66-Typing - Text-1		2012-07-16 13:14:34.210000
	Edit pad (rev 1393)		jeral	cv311	XVal Session 66	1	XVal Session 66-Typing - Text-1		2012-07-16 13:14:34.460000
	Edit pad (rev 1394)		Claudia	cv402	XVal Session 66	1	XVal Session 66-Typing - Text-1		2012-07-16 13:14:34.711000
	Edit pad (rev 1395)		jeral	cv311	XVal Session 66	1	XVal Session 66-Typing - Text-1		2012-07-16 13:14:34.958000
	Edit pad (rev 1396)		Claudia	cv402	XVal Session 66	1	XVal Session 66-Typing - Text-1		2012-07-16 13:14:35.334000
	Edit pad (rev 1397)		jeral	cv311	XVal Session 66	1	XVal Session 66-Typing - Text-1		2012-07-16 13:14:35.458000
	Edit pad (rev 1398)		Claudia	cv402	XVal Session 66	1	XVal Session 66-Typing - Text-1		2012-07-16 13:14:35.835000
	Edit pad (rev 1399)		jeral	cv311	XVal Session 66	1	XVal Session 66-Typing - Text-1		2012-07-16 13:14:35.958000
	Edit pad (rev 1400)		Claudia	cv402	XVal Session 66	1	XVal Session 66-Typing - Text-1		2012-07-16 13:14:36.335000
	Edit pad (rev 1401)		jeral	cv311	XVal Session 66	1	XVal Session 66-Typing - Text-1		2012-07-16 13:14:36.458000
	Edit pad (rev 1402)		Claudia	cv402	XVal Session 66	1	XVal Session 66-Typing - Text-1		2012-07-16 13:14:36.836000
	Edit pad (rev 1403)		jeral	cv311	XVal Session 66	1	XVal Session 66-Typing - Text-1		2012-07-16 13:14:36.957000
	Edit pad (rev 1404)		jeral	cv311	XVal Session 66	1	XVal Session 66-Typing - Text-1		2012-07-16 13:14:37.459000
	Edit pad (rev 1405)		Claudia	cv402	XVal Session 66	1	XVal Session 66-Typing - Text-1		2012-07-16 13:14:37.584000
	Edit pad (rev 1406)		jeral	cv311	XVal Session 66	1	XVal Session 66-Typing - Text-1		2012-07-16 13:14:37.959000
	Edit pad (rev 1407)		Claudia	cv402	XVal Session 66	1	XVal Session 66-Typing - Text-1		2012-07-16 13:14:38.084000
	Edit pad (rev 1408)		jeral	cv311	XVal Session 66	1	XVal Session 66-Typing - Text-1		2012-07-16 13:14:38.459000
	Edit pad (rev 1409)		Claudia	cv402	XVal Session 66	1	XVal Session 66-Typing - Text-1		2012-07-16 13:14:38.586000
	Edit pad (rev 1410)		jeral	cv311	XVal Session 66	1	XVal Session 66-Typing - Text-1		2012-07-16 13:14:38.958000
	Edit pad (rev 1411)		Claudia	cv402	XVal Session 66	1	XVal Session 66-Typing - Text-1		2012-07-16 13:14:39.090000
	Edit pad (rev 1412)		jeral	cv311	XVal Session 66	1	XVal Session 66-Typing - Text-1		2012-07-16 13:14:39.459000
	Edit pad (rev 1413)		jeral	cv311	XVal Session 66	1	XVal Session 66-Typing - Text-1		2012-07-16 13:14:39.965000
	Edit pad (rev 1414)		Claudia	cv402	XVal Session 66	1	XVal Session 66-Typing - Text-1		2012-07-16 13:14:40.501000
	Edit pad (rev 1415)		jeral	cv311	XVal Session 66	1	XVal Session 66-Typing - Text-1		2012-07-16 13:14:40.891000
	Edit pad (rev 1416)		Claudia	cv402	XVal Session 66	1	XVal Session 66-Typing - Text-1		2012-07-16 13:14:40.999000
	Edit pad (rev 1417)		jeral	cv311	XVal Session 66	1	XVal Session 66-Typing - Text-1		2012-07-16 13:14:41.391000
	Edit pad (rev 1418)		Claudia	cv402	XVal Session 66	1	XVal Session 66-Typing - Text-1		2012-07-16 13:14:41.505000
	Edit pad (rev 1419)		jeral	cv311	XVal Session 66	1	XVal Session 66-Typing - Text-1		2012-07-16 13:14:41.947000
	Edit pad (rev 1420)		Claudia	cv402	XVal Session 66	1	XVal Session 66-Typing - Text-1		2012-07-16 13:14:42.005000
	Edit pad (rev 1421)		jeral	cv311	XVal Session 66	1	XVal Session 66-Typing - Text-1		2012-07-16 13:14:42.447000
	Edit pad (rev 1422)		Claudia	cv402	XVal Session 66	1	XVal Session 66-Typing - Text-1		2012-07-16 13:14:42.599000
	Edit pad (rev 1423)		jeral	cv311	XVal Session 66	1	XVal Session 66-Typing - Text-1		2012-07-16 13:14:42.949000
	Edit pad (rev 1424)		Claudia	cv402	XVal Session 66	1	XVal Session 66-Typing - Text-1		2012-07-16 13:14:43.118000
	Edit pad (rev 1425)		jeral	cv311	XVal Session 66	1	XVal Session 66-Typing - Text-1		2012-07-16 13:14:43.449000
	Edit pad (rev 1426)		Mark:	cv309	XVal Session 66	1	XVal Session 66-Typing - Text-1		2012-07-16 13:14:43.516000
	Edit pad (rev 1427)		Claudia	cv402	XVal Session 66	1	XVal Session 66-Typing - Text-1		2012-07-16 13:14:43.622000
	Edit pad (rev 1428)		jeral	cv311	XVal Session 66	1	XVal Session 66-Typing - Text-1		2012-07-16 13:14:43.951000
	Edit pad (rev 1429)		Claudia	cv402	XVal Session 66	1	XVal Session 66-Typing - Text-1		2012-07-16 13:14:44.129000
	Edit pad (rev 1430)		jeral	cv311	XVal Session 66	1	XVal Session 66-Typing - Text-1		2012-07-16 13:14:44.452000
	Edit pad (rev 1431)		jeral	cv311	XVal Session 66	1	XVal Session 66-Typing - Text-1		2012-07-16 13:14:44.951000
	Edit pad (rev 1432)		jeral	cv311	XVal Session 66	1	XVal Session 66-Typing - Text-1		2012-07-16 13:14:45.459000
	Edit pad (rev 1433)		jeral	cv311	XVal Session 66	1	XVal Session 66-Typing - Text-1		2012-07-16 13:14:45.960000
	Edit pad (rev 1434)		jeral	cv311	XVal Session 66	1	XVal Session 66-Typing - Text-1		2012-07-16 13:14:46.466000
	Edit pad (rev 1435)		jeral	cv311	XVal Session 66	1	XVal Session 66-Typing - Text-1		2012-07-16 13:14:46.966000
	Edit pad (rev 1436)		jeral	cv311	XVal Session 66	1	XVal Session 66-Typing - Text-1		2012-07-16 13:14:47.467000
	Edit pad (rev 1437)		jeral	cv311	XVal Session 66	1	XVal Session 66-Typing - Text-1		2012-07-16 13:14:47.966000
	Edit pad (rev 1438)		jeral	cv311	XVal Session 66	1	XVal Session 66-Typing - Text-1		2012-07-16 13:14:48.466000
	Edit pad (rev 1439)		jeral	cv311	XVal Session 66	1	XVal Session 66-Typing - Text-1		2012-07-16 13:14:48.966000
	Edit pad (rev 1440)		jeral	cv311	XVal Session 66	1	XVal Session 66-Typing - Text-1		2012-07-16 13:14:49.467000
	Edit pad (rev 1441)		jeral	cv311	XVal Session 66	1	XVal Session 66-Typing - Text-1		2012-07-16 13:14:49.966000
	Edit pad (rev 1442)		jeral	cv311	XVal Session 66	1	XVal Session 66-Typing - Text-1		2012-07-16 13:14:51.163000
	Edit pad (rev 1443)		jeral	cv311	XVal Session 66	1	XVal Session 66-Typing - Text-1		2012-07-16 13:14:51.663000
	Edit pad (rev 1444)		jeral	cv311	XVal Session 66	1	XVal Session 66-Typing - Text-1		2012-07-16 13:14:52.166000
	Edit pad (rev 1445)		jeral	cv311	XVal Session 66	1	XVal Session 66-Typing - Text-1		2012-07-16 13:14:52.663000
	Edit pad (rev 1446)		jeral	cv311	XVal Session 66	1	XVal Session 66-Typing - Text-1		2012-07-16 13:14:53.163000
	Edit pad (rev 1447)		jeral	cv311	XVal Session 66	1	XVal Session 66-Typing - Text-1		2012-07-16 13:14:53.664000
	Edit pad (rev 1448)		jeral	cv311	XVal Session 66	1	XVal Session 66-Typing - Text-1		2012-07-16 13:14:54.168000
	Edit pad (rev 1449)		jeral	cv311	XVal Session 66	1	XVal Session 66-Typing - Text-1		2012-07-16 13:14:54.666000
	Edit pad (rev 1450)		jeral	cv311	XVal Session 66	1	XVal Session 66-Typing - Text-1		2012-07-16 13:14:55.166000
	Edit pad (rev 1451)		jeral	cv311	XVal Session 66	1	XVal Session 66-Typing - Text-1		2012-07-16 13:14:55.680000
	Edit pad (rev 1452)		jeral	cv311	XVal Session 66	1	XVal Session 66-Typing - Text-1		2012-07-16 13:14:56.180000
	Edit pad (rev 1453)		jeral	cv311	XVal Session 66	1	XVal Session 66-Typing - Text-1		2012-07-16 13:14:56.679000
	Edit pad (rev 1454)		jeral	cv311	XVal Session 66	1	XVal Session 66-Typing - Text-1		2012-07-16 13:14:57.181000
	Edit pad (rev 1455)		Matt	cv310	XVal Session 66	1	XVal Session 66-Typing - Text-1		2012-07-16 13:14:57.213000
	Edit pad (rev 1456)		jeral	cv311	XVal Session 66	1	XVal Session 66-Typing - Text-1		2012-07-16 13:14:57.681000
	Edit pad (rev 1457)		jeral	cv311	XVal Session 66	1	XVal Session 66-Typing - Text-1		2012-07-16 13:14:58.183000
	Edit pad (rev 1458)		Matt	cv310	XVal Session 66	1	XVal Session 66-Typing - Text-1		2012-07-16 13:14:58.439000
	Edit pad (rev 1459)		jeral	cv311	XVal Session 66	1	XVal Session 66-Typing - Text-1		2012-07-16 13:14:58.687000
	Edit pad (rev 1460)		Matt	cv310	XVal Session 66	1	XVal Session 66-Typing - Text-1		2012-07-16 13:14:58.937000
	Edit pad (rev 1461)		jeral	cv311	XVal Session 66	1	XVal Session 66-Typing - Text-1		2012-07-16 13:14:59.185000
	Edit pad (rev 1462)		Matt	cv310	XVal Session 66	1	XVal Session 66-Typing - Text-1		2012-07-16 13:14:59.444000
	Edit pad (rev 1463)		jeral	cv311	XVal Session 66	1	XVal Session 66-Typing - Text-1		2012-07-16 13:14:59.685000
	Edit pad (rev 1464)		Matt	cv310	XVal Session 66	1	XVal Session 66-Typing - Text-1		2012-07-16 13:14:59.939000
	Edit pad (rev 1465)		jeral	cv311	XVal Session 66	1	XVal Session 66-Typing - Text-1		2012-07-16 13:15:00.185000
	Edit pad (rev 1466)		Matt	cv310	XVal Session 66	1	XVal Session 66-Typing - Text-1		2012-07-16 13:15:00.439000
	Edit pad (rev 1467)		jeral	cv311	XVal Session 66	1	XVal Session 66-Typing - Text-1		2012-07-16 13:15:00.689000
	Edit pad (rev 1468)		Matt	cv310	XVal Session 66	1	XVal Session 66-Typing - Text-1		2012-07-16 13:15:00.943000
	Edit pad (rev 1469)		jeral	cv311	XVal Session 66	1	XVal Session 66-Typing - Text-1		2012-07-16 13:15:01.189000
	Edit pad (rev 1470)		Matt	cv310	XVal Session 66	1	XVal Session 66-Typing - Text-1		2012-07-16 13:15:01.442000
	Edit pad (rev 1471)		jeral	cv311	XVal Session 66	1	XVal Session 66-Typing - Text-1		2012-07-16 13:15:01.689000
	Edit pad (rev 1472)		Matt	cv310	XVal Session 66	1	XVal Session 66-Typing - Text-1		2012-07-16 13:15:01.940000
	Edit pad (rev 1473)		jeral	cv311	XVal Session 66	1	XVal Session 66-Typing - Text-1		2012-07-16 13:15:02.190000
	Edit pad (rev 1474)		Matt	cv310	XVal Session 66	1	XVal Session 66-Typing - Text-1		2012-07-16 13:15:02.440000
	Edit pad (rev 1475)		jeral	cv311	XVal Session 66	1	XVal Session 66-Typing - Text-1		2012-07-16 13:15:02.694000
	Edit pad (rev 1476)		Matt	cv310	XVal Session 66	1	XVal Session 66-Typing - Text-1		2012-07-16 13:15:02.942000
	Edit pad (rev 1477)		jeral	cv311	XVal Session 66	1	XVal Session 66-Typing - Text-1		2012-07-16 13:15:03.192000
	Edit pad (rev 1478)		Matt	cv310	XVal Session 66	1	XVal Session 66-Typing - Text-1		2012-07-16 13:15:03.440000
	Edit pad (rev 1479)		jeral	cv311	XVal Session 66	1	XVal Session 66-Typing - Text-1		2012-07-16 13:15:03.702000
	Edit pad (rev 1480)		jeral	cv311	XVal Session 66	1	XVal Session 66-Typing - Text-1		2012-07-16 13:15:04.200000
	Edit pad (rev 1481)		jeral	cv311	XVal Session 66	1	XVal Session 66-Typing - Text-1		2012-07-16 13:15:04.702000
	Edit pad (rev 1482)		jeral	cv311	XVal Session 66	1	XVal Session 66-Typing - Text-1		2012-07-16 13:15:05.202000
	Edit pad (rev 1483)		jeral	cv311	XVal Session 66	1	XVal Session 66-Typing - Text-1		2012-07-16 13:15:05.701000
	Edit pad (rev 1484)		jeral	cv311	XVal Session 66	1	XVal Session 66-Typing - Text-1		2012-07-16 13:15:06.202000
	Edit pad (rev 1485)		jeral	cv311	XVal Session 66	1	XVal Session 66-Typing - Text-1		2012-07-16 13:15:06.702000
	Edit pad (rev 1486)		Matt	cv310	XVal Session 66	1	XVal Session 66-Typing - Text-1		2012-07-16 13:15:07.033000
	Edit pad (rev 1487)		jeral	cv311	XVal Session 66	1	XVal Session 66-Typing - Text-1		2012-07-16 13:15:07.200000
	Edit pad (rev 1488)		Matt	cv310	XVal Session 66	1	XVal Session 66-Typing - Text-1		2012-07-16 13:15:07.533000
	Edit pad (rev 1489)		jeral	cv311	XVal Session 66	1	XVal Session 66-Typing - Text-1		2012-07-16 13:15:07.761000
	Edit pad (rev 1490)		Matt	cv310	XVal Session 66	1	XVal Session 66-Typing - Text-1		2012-07-16 13:15:08.036000
	Edit pad (rev 1491)		jeral	cv311	XVal Session 66	1	XVal Session 66-Typing - Text-1		2012-07-16 13:15:08.258000
	Edit pad (rev 1492)		Matt	cv310	XVal Session 66	1	XVal Session 66-Typing - Text-1		2012-07-16 13:15:08.574000
	Edit pad (rev 1493)		jeral	cv311	XVal Session 66	1	XVal Session 66-Typing - Text-1		2012-07-16 13:15:08.758000
	Edit pad (rev 1494)		Matt	cv310	XVal Session 66	1	XVal Session 66-Typing - Text-1		2012-07-16 13:15:09.075000
	Edit pad (rev 1495)		jeral	cv311	XVal Session 66	1	XVal Session 66-Typing - Text-1		2012-07-16 13:15:09.261000
	Edit pad (rev 1496)		Matt	cv310	XVal Session 66	1	XVal Session 66-Typing - Text-1		2012-07-16 13:15:09.577000
	Edit pad (rev 1497)		jeral	cv311	XVal Session 66	1	XVal Session 66-Typing - Text-1		2012-07-16 13:15:09.763000
	Edit pad (rev 1498)		Matt	cv310	XVal Session 66	1	XVal Session 66-Typing - Text-1		2012-07-16 13:15:10.120000
	Edit pad (rev 1499)		jeral	cv311	XVal Session 66	1	XVal Session 66-Typing - Text-1		2012-07-16 13:15:10.263000
	Edit pad (rev 1500)		Matt	cv310	XVal Session 66	1	XVal Session 66-Typing - Text-1		2012-07-16 13:15:10.578000
	Edit pad (rev 1501)		jeral	cv311	XVal Session 66	1	XVal Session 66-Typing - Text-1		2012-07-16 13:15:10.762000
	Edit pad (rev 1502)		Matt	cv310	XVal Session 66	1	XVal Session 66-Typing - Text-1		2012-07-16 13:15:11.075000
	Edit pad (rev 1503)		jeral	cv311	XVal Session 66	1	XVal Session 66-Typing - Text-1		2012-07-16 13:15:11.261000
	Edit pad (rev 1504)		jeral	cv311	XVal Session 66	1	XVal Session 66-Typing - Text-1		2012-07-16 13:15:11.765000
	Edit pad (rev 1505)		jeral	cv311	XVal Session 66	1	XVal Session 66-Typing - Text-1		2012-07-16 13:15:12.264000
	Edit pad (rev 1506)		Matt	cv310	XVal Session 66	1	XVal Session 66-Typing - Text-1		2012-07-16 13:15:12.413000
	Edit pad (rev 1507)		jeral	cv311	XVal Session 66	1	XVal Session 66-Typing - Text-1		2012-07-16 13:15:12.764000
	Edit pad (rev 1508)		Matt	cv310	XVal Session 66	1	XVal Session 66-Typing - Text-1		2012-07-16 13:15:12.919000
	Edit pad (rev 1509)		jeral	cv311	XVal Session 66	1	XVal Session 66-Typing - Text-1		2012-07-16 13:15:13.263000
	Edit pad (rev 1510)		Matt	cv310	XVal Session 66	1	XVal Session 66-Typing - Text-1		2012-07-16 13:15:13.416000
	Edit pad (rev 1511)		jeral	cv311	XVal Session 66	1	XVal Session 66-Typing - Text-1		2012-07-16 13:15:13.765000
	Edit pad (rev 1512)		Matt	cv310	XVal Session 66	1	XVal Session 66-Typing - Text-1		2012-07-16 13:15:13.916000
	Edit pad (rev 1513)		jeral	cv311	XVal Session 66	1	XVal Session 66-Typing - Text-1		2012-07-16 13:15:14.266000
	Edit pad (rev 1514)		Matt	cv310	XVal Session 66	1	XVal Session 66-Typing - Text-1		2012-07-16 13:15:14.416000
	Edit pad (rev 1515)		Claudia	cv402	XVal Session 66	1	XVal Session 66-Typing - Text-1		2012-07-16 13:15:14.530000
	Edit pad (rev 1516)		jeral	cv311	XVal Session 66	1	XVal Session 66-Typing - Text-1		2012-07-16 13:15:14.765000
	Edit pad (rev 1517)		Matt	cv310	XVal Session 66	1	XVal Session 66-Typing - Text-1		2012-07-16 13:15:14.915000
	Edit pad (rev 1518)		Claudia	cv402	XVal Session 66	1	XVal Session 66-Typing - Text-1		2012-07-16 13:15:15.037000
	Edit pad (rev 1519)		jeral	cv311	XVal Session 66	1	XVal Session 66-Typing - Text-1		2012-07-16 13:15:15.265000
	Edit pad (rev 1520)		Claudia	cv402	XVal Session 66	1	XVal Session 66-Typing - Text-1		2012-07-16 13:15:15.546000
	Edit pad (rev 1521)		jeral	cv311	XVal Session 66	1	XVal Session 66-Typing - Text-1		2012-07-16 13:15:15.765000
	Edit pad (rev 1522)		Claudia	cv402	XVal Session 66	1	XVal Session 66-Typing - Text-1		2012-07-16 13:15:16.046000
	Edit pad (rev 1523)		jeral	cv311	XVal Session 66	1	XVal Session 66-Typing - Text-1		2012-07-16 13:15:16.298000
	Edit pad (rev 1524)		Claudia	cv402	XVal Session 66	1	XVal Session 66-Typing - Text-1		2012-07-16 13:15:16.584000
	Edit pad (rev 1525)		jeral	cv311	XVal Session 66	1	XVal Session 66-Typing - Text-1		2012-07-16 13:15:16.766000
	Edit pad (rev 1526)		jeral	cv311	XVal Session 66	1	XVal Session 66-Typing - Text-1		2012-07-16 13:15:17.276000
	Edit pad (rev 1527)		jeral	cv311	XVal Session 66	1	XVal Session 66-Typing - Text-1		2012-07-16 13:15:17.776000
	Edit pad (rev 1528)		jeral	cv311	XVal Session 66	1	XVal Session 66-Typing - Text-1		2012-07-16 13:15:18.277000
	Edit pad (rev 1529)		jeral	cv311	XVal Session 66	1	XVal Session 66-Typing - Text-1		2012-07-16 13:15:18.776000
	Edit pad (rev 1530)		jeral	cv311	XVal Session 66	1	XVal Session 66-Typing - Text-1		2012-07-16 13:15:19.276000
	Edit pad (rev 1531)		Matt	cv310	XVal Session 66	1	XVal Session 66-Typing - Text-1		2012-07-16 13:15:19.390000
	Edit pad (rev 1532)		Claudia	cv402	XVal Session 66	1	XVal Session 66-Typing - Text-1		2012-07-16 13:15:19.410000
	Edit pad (rev 1533)		jeral	cv311	XVal Session 66	1	XVal Session 66-Typing - Text-1		2012-07-16 13:15:19.776000
	Edit pad (rev 1534)		Matt	cv310	XVal Session 66	1	XVal Session 66-Typing - Text-1		2012-07-16 13:15:19.892000
	Edit pad (rev 1535)		Claudia	cv402	XVal Session 66	1	XVal Session 66-Typing - Text-1		2012-07-16 13:15:19.917000
	Edit pad (rev 1536)		jeral	cv311	XVal Session 66	1	XVal Session 66-Typing - Text-1		2012-07-16 13:15:20.278000
	Edit pad (rev 1537)		Matt	cv310	XVal Session 66	1	XVal Session 66-Typing - Text-1		2012-07-16 13:15:20.388000
	Edit pad (rev 1538)		Claudia	cv402	XVal Session 66	1	XVal Session 66-Typing - Text-1		2012-07-16 13:15:20.426000
	Edit pad (rev 1539)		jeral	cv311	XVal Session 66	1	XVal Session 66-Typing - Text-1		2012-07-16 13:15:20.777000
	Edit pad (rev 1540)		Matt	cv310	XVal Session 66	1	XVal Session 66-Typing - Text-1		2012-07-16 13:15:20.890000
	Edit pad (rev 1541)		jeral	cv311	XVal Session 66	1	XVal Session 66-Typing - Text-1		2012-07-16 13:15:21.277000
	Edit pad (rev 1542)		Matt	cv310	XVal Session 66	1	XVal Session 66-Typing - Text-1		2012-07-16 13:15:21.392000
	Edit pad (rev 1543)		jeral	cv311	XVal Session 66	1	XVal Session 66-Typing - Text-1		2012-07-16 13:15:21.777000
	Edit pad (rev 1544)		Claudia	cv402	XVal Session 66	1	XVal Session 66-Typing - Text-1		2012-07-16 13:15:21.840000
	Edit pad (rev 1545)		Matt	cv310	XVal Session 66	1	XVal Session 66-Typing - Text-1		2012-07-16 13:15:21.901000
	Edit pad (rev 1546)		jeral	cv311	XVal Session 66	1	XVal Session 66-Typing - Text-1		2012-07-16 13:15:22.278000
	Edit pad (rev 1547)		Claudia	cv402	XVal Session 66	1	XVal Session 66-Typing - Text-1		2012-07-16 13:15:22.348000
	Edit pad (rev 1548)		Matt	cv310	XVal Session 66	1	XVal Session 66-Typing - Text-1		2012-07-16 13:15:22.401000
	Edit pad (rev 1549)		jeral	cv311	XVal Session 66	1	XVal Session 66-Typing - Text-1		2012-07-16 13:15:22.777000
	Edit pad (rev 1550)		Claudia	cv402	XVal Session 66	1	XVal Session 66-Typing - Text-1		2012-07-16 13:15:22.850000
	Edit pad (rev 1551)		Matt	cv310	XVal Session 66	1	XVal Session 66-Typing - Text-1		2012-07-16 13:15:22.901000
	Edit pad (rev 1552)		jeral	cv311	XVal Session 66	1	XVal Session 66-Typing - Text-1		2012-07-16 13:15:23.285000
	Edit pad (rev 1553)		Claudia	cv402	XVal Session 66	1	XVal Session 66-Typing - Text-1		2012-07-16 13:15:23.353000
	Edit pad (rev 1554)		Matt	cv310	XVal Session 66	1	XVal Session 66-Typing - Text-1		2012-07-16 13:15:23.401000
	Edit pad (rev 1555)		jeral	cv311	XVal Session 66	1	XVal Session 66-Typing - Text-1		2012-07-16 13:15:23.786000
	Edit pad (rev 1556)		Claudia	cv402	XVal Session 66	1	XVal Session 66-Typing - Text-1		2012-07-16 13:15:23.864000
	Edit pad (rev 1557)		Matt	cv310	XVal Session 66	1	XVal Session 66-Typing - Text-1		2012-07-16 13:15:23.907000
	Edit pad (rev 1558)		jeral	cv311	XVal Session 66	1	XVal Session 66-Typing - Text-1		2012-07-16 13:15:24.317000
	Edit pad (rev 1559)		jeral	cv311	XVal Session 66	1	XVal Session 66-Typing - Text-1		2012-07-16 13:15:24.816000
	Edit pad (rev 1560)		Matt	cv310	XVal Session 66	1	XVal Session 66-Typing - Text-1		2012-07-16 13:15:24.877000
	Edit pad (rev 1561)		Claudia	cv402	XVal Session 66	1	XVal Session 66-Typing - Text-1		2012-07-16 13:15:25.109000
	Edit pad (rev 1562)		jeral	cv311	XVal Session 66	1	XVal Session 66-Typing - Text-1		2012-07-16 13:15:25.316000
	Edit pad (rev 1563)		Matt	cv310	XVal Session 66	1	XVal Session 66-Typing - Text-1		2012-07-16 13:15:25.378000
	Edit pad (rev 1564)		Claudia	cv402	XVal Session 66	1	XVal Session 66-Typing - Text-1		2012-07-16 13:15:25.616000
	Edit pad (rev 1565)		jeral	cv311	XVal Session 66	1	XVal Session 66-Typing - Text-1		2012-07-16 13:15:25.817000
	Edit pad (rev 1566)		Matt	cv310	XVal Session 66	1	XVal Session 66-Typing - Text-1		2012-07-16 13:15:25.893000
	Edit pad (rev 1567)		Claudia	cv402	XVal Session 66	1	XVal Session 66-Typing - Text-1		2012-07-16 13:15:26.115000
	Edit pad (rev 1568)		jeral	cv311	XVal Session 66	1	XVal Session 66-Typing - Text-1		2012-07-16 13:15:26.315000
	Edit pad (rev 1569)		Matt	cv310	XVal Session 66	1	XVal Session 66-Typing - Text-1		2012-07-16 13:15:26.383000
	Edit pad (rev 1570)		Claudia	cv402	XVal Session 66	1	XVal Session 66-Typing - Text-1		2012-07-16 13:15:26.617000
	Edit pad (rev 1571)		jeral	cv311	XVal Session 66	1	XVal Session 66-Typing - Text-1		2012-07-16 13:15:26.816000
	Edit pad (rev 1572)		Matt	cv310	XVal Session 66	1	XVal Session 66-Typing - Text-1		2012-07-16 13:15:27.085000
	Edit pad (rev 1573)		Claudia	cv402	XVal Session 66	1	XVal Session 66-Typing - Text-1		2012-07-16 13:15:27.115000
	Edit pad (rev 1574)		jeral	cv311	XVal Session 66	1	XVal Session 66-Typing - Text-1		2012-07-16 13:15:27.316000
	Edit pad (rev 1575)		Matt	cv310	XVal Session 66	1	XVal Session 66-Typing - Text-1		2012-07-16 13:15:27.586000
	Edit pad (rev 1576)		Claudia	cv402	XVal Session 66	1	XVal Session 66-Typing - Text-1		2012-07-16 13:15:27.615000
	Edit pad (rev 1577)		jeral	cv311	XVal Session 66	1	XVal Session 66-Typing - Text-1		2012-07-16 13:15:27.816000
	Edit pad (rev 1578)		Matt	cv310	XVal Session 66	1	XVal Session 66-Typing - Text-1		2012-07-16 13:15:28.084000
	Edit pad (rev 1579)		Claudia	cv402	XVal Session 66	1	XVal Session 66-Typing - Text-1		2012-07-16 13:15:28.113000
	Edit pad (rev 1580)		jeral	cv311	XVal Session 66	1	XVal Session 66-Typing - Text-1		2012-07-16 13:15:28.317000
	Edit pad (rev 1581)		Matt	cv310	XVal Session 66	1	XVal Session 66-Typing - Text-1		2012-07-16 13:15:28.586000
	Edit pad (rev 1582)		Claudia	cv402	XVal Session 66	1	XVal Session 66-Typing - Text-1		2012-07-16 13:15:28.614000
	Edit pad (rev 1583)		jeral	cv311	XVal Session 66	1	XVal Session 66-Typing - Text-1		2012-07-16 13:15:28.817000
	Edit pad (rev 1584)		Claudia	cv402	XVal Session 66	1	XVal Session 66-Typing - Text-1		2012-07-16 13:15:29.115000
	Edit pad (rev 1585)		Matt	cv310	XVal Session 66	1	XVal Session 66-Typing - Text-1		2012-07-16 13:15:29.176000
	Edit pad (rev 1586)		jeral	cv311	XVal Session 66	1	XVal Session 66-Typing - Text-1		2012-07-16 13:15:29.317000
	Edit pad (rev 1587)		Matt	cv310	XVal Session 66	1	XVal Session 66-Typing - Text-1		2012-07-16 13:15:29.687000
	Edit pad (rev 1588)		jeral	cv311	XVal Session 66	1	XVal Session 66-Typing - Text-1		2012-07-16 13:15:29.815000
	Edit pad (rev 1589)		Claudia	cv402	XVal Session 66	1	XVal Session 66-Typing - Text-1		2012-07-16 13:15:30.047000
	Edit pad (rev 1590)		Matt	cv310	XVal Session 66	1	XVal Session 66-Typing - Text-1		2012-07-16 13:15:30.187000
	Edit pad (rev 1591)		jeral	cv311	XVal Session 66	1	XVal Session 66-Typing - Text-1		2012-07-16 13:15:30.315000
	Edit pad (rev 1592)		Claudia	cv402	XVal Session 66	1	XVal Session 66-Typing - Text-1		2012-07-16 13:15:30.552000
	Edit pad (rev 1593)		Matt	cv310	XVal Session 66	1	XVal Session 66-Typing - Text-1		2012-07-16 13:15:30.687000
	Edit pad (rev 1594)		jeral	cv311	XVal Session 66	1	XVal Session 66-Typing - Text-1		2012-07-16 13:15:30.816000
	Edit pad (rev 1595)		Claudia	cv402	XVal Session 66	1	XVal Session 66-Typing - Text-1		2012-07-16 13:15:31.052000
	Edit pad (rev 1596)		Matt	cv310	XVal Session 66	1	XVal Session 66-Typing - Text-1		2012-07-16 13:15:31.186000
	Edit pad (rev 1597)		jeral	cv311	XVal Session 66	1	XVal Session 66-Typing - Text-1		2012-07-16 13:15:31.315000
	Edit pad (rev 1598)		Claudia	cv402	XVal Session 66	1	XVal Session 66-Typing - Text-1		2012-07-16 13:15:31.557000
	Edit pad (rev 1599)		Matt	cv310	XVal Session 66	1	XVal Session 66-Typing - Text-1		2012-07-16 13:15:31.697000
	Edit pad (rev 1600)		jeral	cv311	XVal Session 66	1	XVal Session 66-Typing - Text-1		2012-07-16 13:15:31.820000
	Edit pad (rev 1601)		Claudia	cv402	XVal Session 66	1	XVal Session 66-Typing - Text-1		2012-07-16 13:15:32.059000
	Edit pad (rev 1602)		Matt	cv310	XVal Session 66	1	XVal Session 66-Typing - Text-1		2012-07-16 13:15:32.188000
	Edit pad (rev 1603)		jeral	cv311	XVal Session 66	1	XVal Session 66-Typing - Text-1		2012-07-16 13:15:32.327000
	Edit pad (rev 1604)		Claudia	cv402	XVal Session 66	1	XVal Session 66-Typing - Text-1		2012-07-16 13:15:32.638000
	Edit pad (rev 1605)		Matt	cv310	XVal Session 66	1	XVal Session 66-Typing - Text-1		2012-07-16 13:15:32.694000
	Edit pad (rev 1606)		jeral	cv311	XVal Session 66	1	XVal Session 66-Typing - Text-1		2012-07-16 13:15:32.858000
	Edit pad (rev 1607)		Matt	cv310	XVal Session 66	1	XVal Session 66-Typing - Text-1		2012-07-16 13:15:33.189000
	Edit pad (rev 1608)		Claudia	cv402	XVal Session 66	1	XVal Session 66-Typing - Text-1		2012-07-16 13:15:33.362000
	Edit pad (rev 1609)		jeral	cv311	XVal Session 66	1	XVal Session 66-Typing - Text-1		2012-07-16 13:15:33.720000
	Edit pad (rev 1610)		Claudia	cv402	XVal Session 66	1	XVal Session 66-Typing - Text-1		2012-07-16 13:15:33.865000
	Edit pad (rev 1611)		jeral	cv311	XVal Session 66	1	XVal Session 66-Typing - Text-1		2012-07-16 13:15:34.178000
	Edit pad (rev 1612)		Claudia	cv402	XVal Session 66	1	XVal Session 66-Typing - Text-1		2012-07-16 13:15:34.394000
	Edit pad (rev 1613)		jeral	cv311	XVal Session 66	1	XVal Session 66-Typing - Text-1		2012-07-16 13:15:34.676000
	Edit pad (rev 1614)		Claudia	cv402	XVal Session 66	1	XVal Session 66-Typing - Text-1		2012-07-16 13:15:34.970000
	Edit pad (rev 1615)		jeral	cv311	XVal Session 66	1	XVal Session 66-Typing - Text-1		2012-07-16 13:15:35.178000
	Edit pad (rev 1616)		Claudia	cv402	XVal Session 66	1	XVal Session 66-Typing - Text-1		2012-07-16 13:15:35.475000
	Edit pad (rev 1617)		jeral	cv311	XVal Session 66	1	XVal Session 66-Typing - Text-1		2012-07-16 13:15:35.678000
	Edit pad (rev 1618)		Claudia	cv402	XVal Session 66	1	XVal Session 66-Typing - Text-1		2012-07-16 13:15:35.975000
	Edit pad (rev 1619)		jeral	cv311	XVal Session 66	1	XVal Session 66-Typing - Text-1		2012-07-16 13:15:36.179000
	Edit pad (rev 1620)		Claudia	cv402	XVal Session 66	1	XVal Session 66-Typing - Text-1		2012-07-16 13:15:36.536000
	Edit pad (rev 1621)		Matt	cv310	XVal Session 66	1	XVal Session 66-Typing - Text-1		2012-07-16 13:15:36.638000
	Edit pad (rev 1622)		jeral	cv311	XVal Session 66	1	XVal Session 66-Typing - Text-1		2012-07-16 13:15:36.682000
	Edit pad (rev 1623)		Matt	cv310	XVal Session 66	1	XVal Session 66-Typing - Text-1		2012-07-16 13:15:37.164000
	Edit pad (rev 1624)		jeral	cv311	XVal Session 66	1	XVal Session 66-Typing - Text-1		2012-07-16 13:15:37.195000
	Edit pad (rev 1625)		Matt	cv310	XVal Session 66	1	XVal Session 66-Typing - Text-1		2012-07-16 13:15:37.663000
	Edit pad (rev 1626)		jeral	cv311	XVal Session 66	1	XVal Session 66-Typing - Text-1		2012-07-16 13:15:37.697000
	Edit pad (rev 1627)		Claudia	cv402	XVal Session 66	1	XVal Session 66-Typing - Text-1		2012-07-16 13:15:37.744000
	Edit pad (rev 1628)		jeral	cv311	XVal Session 66	1	XVal Session 66-Typing - Text-1		2012-07-16 13:15:38.251000
	Edit pad (rev 1629)		Claudia	cv402	XVal Session 66	1	XVal Session 66-Typing - Text-1		2012-07-16 13:15:38.258000
	Edit pad (rev 1630)		jeral	cv311	XVal Session 66	1	XVal Session 66-Typing - Text-1		2012-07-16 13:15:38.751000
	Edit pad (rev 1631)		Claudia	cv402	XVal Session 66	1	XVal Session 66-Typing - Text-1		2012-07-16 13:15:38.760000
	Edit pad (rev 1632)		jeral	cv311	XVal Session 66	1	XVal Session 66-Typing - Text-1		2012-07-16 13:15:39.252000
	Edit pad (rev 1633)		jeral	cv311	XVal Session 66	1	XVal Session 66-Typing - Text-1		2012-07-16 13:15:39.752000
	Edit pad (rev 1634)		jeral	cv311	XVal Session 66	1	XVal Session 66-Typing - Text-1		2012-07-16 13:15:40.252000
	Edit pad (rev 1635)		Claudia	cv402	XVal Session 66	1	XVal Session 66-Typing - Text-1		2012-07-16 13:15:40.649000
	Edit pad (rev 1636)		jeral	cv311	XVal Session 66	1	XVal Session 66-Typing - Text-1		2012-07-16 13:15:40.762000
	Edit pad (rev 1637)		jeral	cv311	XVal Session 66	1	XVal Session 66-Typing - Text-1		2012-07-16 13:15:41.418000
	Edit pad (rev 1638)		Claudia	cv402	XVal Session 66	1	XVal Session 66-Typing - Text-1		2012-07-16 13:15:41.479000
	Edit pad (rev 1639)		jeral	cv311	XVal Session 66	1	XVal Session 66-Typing - Text-1		2012-07-16 13:15:41.918000
	Edit pad (rev 1640)		Claudia	cv402	XVal Session 66	1	XVal Session 66-Typing - Text-1		2012-07-16 13:15:42.245000
	Edit pad (rev 1641)		jeral	cv311	XVal Session 66	1	XVal Session 66-Typing - Text-1		2012-07-16 13:15:42.419000
	Edit pad (rev 1642)		Claudia	cv402	XVal Session 66	1	XVal Session 66-Typing - Text-1		2012-07-16 13:15:42.746000
	Edit pad (rev 1643)		jeral	cv311	XVal Session 66	1	XVal Session 66-Typing - Text-1		2012-07-16 13:15:42.916000
	Edit pad (rev 1644)		Claudia	cv402	XVal Session 66	1	XVal Session 66-Typing - Text-1		2012-07-16 13:15:43.250000
	Edit pad (rev 1645)		jeral	cv311	XVal Session 66	1	XVal Session 66-Typing - Text-1		2012-07-16 13:15:43.417000
	Edit pad (rev 1646)		Claudia	cv402	XVal Session 66	1	XVal Session 66-Typing - Text-1		2012-07-16 13:15:43.750000
	Edit pad (rev 1647)		jeral	cv311	XVal Session 66	1	XVal Session 66-Typing - Text-1		2012-07-16 13:15:43.918000
	Edit pad (rev 1648)		Claudia	cv402	XVal Session 66	1	XVal Session 66-Typing - Text-1		2012-07-16 13:15:44.256000
	Edit pad (rev 1649)		jeral	cv311	XVal Session 66	1	XVal Session 66-Typing - Text-1		2012-07-16 13:15:44.423000
	Edit pad (rev 1650)		Claudia	cv402	XVal Session 66	1	XVal Session 66-Typing - Text-1		2012-07-16 13:15:44.759000
	Edit pad (rev 1651)		jeral	cv311	XVal Session 66	1	XVal Session 66-Typing - Text-1		2012-07-16 13:15:44.920000
	Edit pad (rev 1652)		jeral	cv311	XVal Session 66	1	XVal Session 66-Typing - Text-1		2012-07-16 13:15:45.430000
	Edit pad (rev 1653)		Claudia	cv402	XVal Session 66	1	XVal Session 66-Typing - Text-1		2012-07-16 13:15:45.661000
	Edit pad (rev 1654)		jeral	cv311	XVal Session 66	1	XVal Session 66-Typing - Text-1		2012-07-16 13:15:45.931000
	Edit pad (rev 1655)		Claudia	cv402	XVal Session 66	1	XVal Session 66-Typing - Text-1		2012-07-16 13:15:46.167000
	Edit pad (rev 1656)		jeral	cv311	XVal Session 66	1	XVal Session 66-Typing - Text-1		2012-07-16 13:15:46.431000
	Edit pad (rev 1657)		jeral	cv311	XVal Session 66	1	XVal Session 66-Typing - Text-1		2012-07-16 13:15:46.931000
	Edit pad (rev 1658)		Claudia	cv402	XVal Session 66	1	XVal Session 66-Typing - Text-1		2012-07-16 13:15:46.962000
	Edit pad (rev 1659)		jeral	cv311	XVal Session 66	1	XVal Session 66-Typing - Text-1		2012-07-16 13:15:47.433000
	Edit pad (rev 1660)		Claudia	cv402	XVal Session 66	1	XVal Session 66-Typing - Text-1		2012-07-16 13:15:47.462000
	Edit pad (rev 1661)		jeral	cv311	XVal Session 66	1	XVal Session 66-Typing - Text-1		2012-07-16 13:15:47.932000
	Edit pad (rev 1662)		Claudia	cv402	XVal Session 66	1	XVal Session 66-Typing - Text-1		2012-07-16 13:15:47.962000
	Edit pad (rev 1663)		jeral	cv311	XVal Session 66	1	XVal Session 66-Typing - Text-1		2012-07-16 13:15:48.432000
	Edit pad (rev 1664)		Matt	cv310	XVal Session 66	1	XVal Session 66-Typing - Text-1		2012-07-16 13:15:48.537000
	Edit pad (rev 1665)		Mark:	cv309	XVal Session 66	1	XVal Session 66-Typing - Text-1		2012-07-16 13:15:48.593000
	Edit pad (rev 1666)		Claudia	cv402	XVal Session 66	1	XVal Session 66-Typing - Text-1		2012-07-16 13:15:48.627000
	Edit pad (rev 1667)		jeral	cv311	XVal Session 66	1	XVal Session 66-Typing - Text-1		2012-07-16 13:15:48.932000
	Edit pad (rev 1668)		Matt	cv310	XVal Session 66	1	XVal Session 66-Typing - Text-1		2012-07-16 13:15:49.037000
	Edit pad (rev 1669)		Claudia	cv402	XVal Session 66	1	XVal Session 66-Typing - Text-1		2012-07-16 13:15:49.210000
	Edit pad (rev 1670)		Mark:	cv309	XVal Session 66	1	XVal Session 66-Typing - Text-1		2012-07-16 13:15:49.255000
	Edit pad (rev 1671)		jeral	cv311	XVal Session 66	1	XVal Session 66-Typing - Text-1		2012-07-16 13:15:49.432000
	Edit pad (rev 1672)		Matt	cv310	XVal Session 66	1	XVal Session 66-Typing - Text-1		2012-07-16 13:15:49.557000
	Edit pad (rev 1673)		Claudia	cv402	XVal Session 66	1	XVal Session 66-Typing - Text-1		2012-07-16 13:15:49.710000
	Edit pad (rev 1674)		jeral	cv311	XVal Session 66	1	XVal Session 66-Typing - Text-1		2012-07-16 13:15:49.931000
	Edit pad (rev 1675)		Matt	cv310	XVal Session 66	1	XVal Session 66-Typing - Text-1		2012-07-16 13:15:50.057000
	Edit pad (rev 1676)		Claudia	cv402	XVal Session 66	1	XVal Session 66-Typing - Text-1		2012-07-16 13:15:50.209000
	Edit pad (rev 1677)		jeral	cv311	XVal Session 66	1	XVal Session 66-Typing - Text-1		2012-07-16 13:15:50.465000
	Edit pad (rev 1678)		Matt	cv310	XVal Session 66	1	XVal Session 66-Typing - Text-1		2012-07-16 13:15:50.557000
	Edit pad (rev 1679)		Mark:	cv309	XVal Session 66	1	XVal Session 66-Typing - Text-1		2012-07-16 13:15:50.559000
	Edit pad (rev 1680)		jeral	cv311	XVal Session 66	1	XVal Session 66-Typing - Text-1		2012-07-16 13:15:50.964000
	Edit pad (rev 1681)		Matt	cv310	XVal Session 66	1	XVal Session 66-Typing - Text-1		2012-07-16 13:15:51.059000
	Edit pad (rev 1682)		Mark:	cv309	XVal Session 66	1	XVal Session 66-Typing - Text-1		2012-07-16 13:15:51.320000
	Edit pad (rev 1683)		jeral	cv311	XVal Session 66	1	XVal Session 66-Typing - Text-1		2012-07-16 13:15:51.463000
	Edit pad (rev 1684)		Matt	cv310	XVal Session 66	1	XVal Session 66-Typing - Text-1		2012-07-16 13:15:51.563000
	Edit pad (rev 1685)		Claudia	cv402	XVal Session 66	1	XVal Session 66-Typing - Text-1		2012-07-16 13:15:51.726000
	Edit pad (rev 1686)		Mark:	cv309	XVal Session 66	1	XVal Session 66-Typing - Text-1		2012-07-16 13:15:51.820000
	Edit pad (rev 1687)		jeral	cv311	XVal Session 66	1	XVal Session 66-Typing - Text-1		2012-07-16 13:15:51.967000
	Edit pad (rev 1688)		Claudia	cv402	XVal Session 66	1	XVal Session 66-Typing - Text-1		2012-07-16 13:15:52.226000
	Edit pad (rev 1689)		Mark:	cv309	XVal Session 66	1	XVal Session 66-Typing - Text-1		2012-07-16 13:15:52.321000
	Edit pad (rev 1690)		jeral	cv311	XVal Session 66	1	XVal Session 66-Typing - Text-1		2012-07-16 13:15:52.467000
	Edit pad (rev 1691)		jeral	cv311	XVal Session 66	1	XVal Session 66-Typing - Text-1		2012-07-16 13:15:52.976000
	Edit pad (rev 1692)		Claudia	cv402	XVal Session 66	1	XVal Session 66-Typing - Text-1		2012-07-16 13:15:53.146000
	Edit pad (rev 1693)		jeral	cv311	XVal Session 66	1	XVal Session 66-Typing - Text-1		2012-07-16 13:15:53.477000
	Edit pad (rev 1694)		Claudia	cv402	XVal Session 66	1	XVal Session 66-Typing - Text-1		2012-07-16 13:15:53.673000
	Edit pad (rev 1695)		jeral	cv311	XVal Session 66	1	XVal Session 66-Typing - Text-1		2012-07-16 13:15:53.976000
	Edit pad (rev 1696)		Claudia	cv402	XVal Session 66	1	XVal Session 66-Typing - Text-1		2012-07-16 13:15:54.178000
	Edit pad (rev 1697)		Mark:	cv309	XVal Session 66	1	XVal Session 66-Typing - Text-1		2012-07-16 13:15:54.261000
	Edit pad (rev 1698)		jeral	cv311	XVal Session 66	1	XVal Session 66-Typing - Text-1		2012-07-16 13:15:54.477000
	Edit pad (rev 1699)		Claudia	cv402	XVal Session 66	1	XVal Session 66-Typing - Text-1		2012-07-16 13:15:54.714000
	Edit pad (rev 1700)		Mark:	cv309	XVal Session 66	1	XVal Session 66-Typing - Text-1		2012-07-16 13:15:54.763000
	Edit pad (rev 1701)		jeral	cv311	XVal Session 66	1	XVal Session 66-Typing - Text-1		2012-07-16 13:15:54.977000
	Edit pad (rev 1702)		Claudia	cv402	XVal Session 66	1	XVal Session 66-Typing - Text-1		2012-07-16 13:15:55.230000
	Edit pad (rev 1703)		jeral	cv311	XVal Session 66	1	XVal Session 66-Typing - Text-1		2012-07-16 13:15:55.477000
	Edit pad (rev 1704)		jeral	cv311	XVal Session 66	1	XVal Session 66-Typing - Text-1		2012-07-16 13:15:55.979000
	Edit pad (rev 1705)		Claudia	cv402	XVal Session 66	1	XVal Session 66-Typing - Text-1		2012-07-16 13:15:56.231000
	Edit pad (rev 1706)		jeral	cv311	XVal Session 66	1	XVal Session 66-Typing - Text-1		2012-07-16 13:15:56.480000
	Edit pad (rev 1707)		Claudia	cv402	XVal Session 66	1	XVal Session 66-Typing - Text-1		2012-07-16 13:15:56.733000
	Edit pad (rev 1708)		jeral	cv311	XVal Session 66	1	XVal Session 66-Typing - Text-1		2012-07-16 13:15:56.980000
	Edit pad (rev 1709)		Claudia	cv402	XVal Session 66	1	XVal Session 66-Typing - Text-1		2012-07-16 13:15:57.377000
	Edit pad (rev 1710)		jeral	cv311	XVal Session 66	1	XVal Session 66-Typing - Text-1		2012-07-16 13:15:57.478000
	Edit pad (rev 1711)		Claudia	cv402	XVal Session 66	1	XVal Session 66-Typing - Text-1		2012-07-16 13:15:57.891000
	Edit pad (rev 1712)		jeral	cv311	XVal Session 66	1	XVal Session 66-Typing - Text-1		2012-07-16 13:15:57.985000
	Edit pad (rev 1713)		Mark:	cv309	XVal Session 66	1	XVal Session 66-Typing - Text-1		2012-07-16 13:15:58.288000
	Edit pad (rev 1714)		Claudia	cv402	XVal Session 66	1	XVal Session 66-Typing - Text-1		2012-07-16 13:15:58.394000
	Edit pad (rev 1715)		jeral	cv311	XVal Session 66	1	XVal Session 66-Typing - Text-1		2012-07-16 13:15:58.485000
	Edit pad (rev 1716)		Mark:	cv309	XVal Session 66	1	XVal Session 66-Typing - Text-1		2012-07-16 13:15:58.787000
	Edit pad (rev 1717)		Claudia	cv402	XVal Session 66	1	XVal Session 66-Typing - Text-1		2012-07-16 13:15:58.902000
	Edit pad (rev 1718)		jeral	cv311	XVal Session 66	1	XVal Session 66-Typing - Text-1		2012-07-16 13:15:58.984000
	Edit pad (rev 1719)		Mark:	cv309	XVal Session 66	1	XVal Session 66-Typing - Text-1		2012-07-16 13:15:59.287000
	Edit pad (rev 1720)		Claudia	cv402	XVal Session 66	1	XVal Session 66-Typing - Text-1		2012-07-16 13:15:59.413000
	Edit pad (rev 1721)		jeral	cv311	XVal Session 66	1	XVal Session 66-Typing - Text-1		2012-07-16 13:15:59.612000
	Edit pad (rev 1722)		Matt	cv310	XVal Session 66	1	XVal Session 66-Typing - Text-1		2012-07-16 13:15:59.641000
	Edit pad (rev 1723)		Mark:	cv309	XVal Session 66	1	XVal Session 66-Typing - Text-1		2012-07-16 13:15:59.790000
	Edit pad (rev 1724)		jeral	cv311	XVal Session 66	1	XVal Session 66-Typing - Text-1		2012-07-16 13:16:00.113000
	Edit pad (rev 1725)		Matt	cv310	XVal Session 66	1	XVal Session 66-Typing - Text-1		2012-07-16 13:16:00.144000
	Edit pad (rev 1726)		Claudia	cv402	XVal Session 66	1	XVal Session 66-Typing - Text-1		2012-07-16 13:16:00.175000
	Edit pad (rev 1727)		Mark:	cv309	XVal Session 66	1	XVal Session 66-Typing - Text-1		2012-07-16 13:16:00.289000
	Edit pad (rev 1728)		jeral	cv311	XVal Session 66	1	XVal Session 66-Typing - Text-1		2012-07-16 13:16:00.613000
	Edit pad (rev 1729)		Matt	cv310	XVal Session 66	1	XVal Session 66-Typing - Text-1		2012-07-16 13:16:00.643000
	Edit pad (rev 1730)		Claudia	cv402	XVal Session 66	1	XVal Session 66-Typing - Text-1		2012-07-16 13:16:00.678000
	Edit pad (rev 1731)		Mark:	cv309	XVal Session 66	1	XVal Session 66-Typing - Text-1		2012-07-16 13:16:00.936000
	Edit pad (rev 1732)		jeral	cv311	XVal Session 66	1	XVal Session 66-Typing - Text-1		2012-07-16 13:16:01.110000
	Edit pad (rev 1733)		Claudia	cv402	XVal Session 66	1	XVal Session 66-Typing - Text-1		2012-07-16 13:16:01.178000
	Edit pad (rev 1734)		Mark:	cv309	XVal Session 66	1	XVal Session 66-Typing - Text-1		2012-07-16 13:16:01.436000
	Edit pad (rev 1735)		jeral	cv311	XVal Session 66	1	XVal Session 66-Typing - Text-1		2012-07-16 13:16:01.610000
	Edit pad (rev 1736)		Claudia	cv402	XVal Session 66	1	XVal Session 66-Typing - Text-1		2012-07-16 13:16:01.682000
	Edit pad (rev 1737)		Mark:	cv309	XVal Session 66	1	XVal Session 66-Typing - Text-1		2012-07-16 13:16:01.936000
	Edit pad (rev 1738)		jeral	cv311	XVal Session 66	1	XVal Session 66-Typing - Text-1		2012-07-16 13:16:02.194000
	Edit pad (rev 1739)		Mark:	cv309	XVal Session 66	1	XVal Session 66-Typing - Text-1		2012-07-16 13:16:02.437000
	Edit pad (rev 1740)		jeral	cv311	XVal Session 66	1	XVal Session 66-Typing - Text-1		2012-07-16 13:16:02.729000
	Edit pad (rev 1741)		Mark:	cv309	XVal Session 66	1	XVal Session 66-Typing - Text-1		2012-07-16 13:16:02.936000
	Edit pad (rev 1742)		jeral	cv311	XVal Session 66	1	XVal Session 66-Typing - Text-1		2012-07-16 13:16:03.322000
	Edit pad (rev 1743)		Mark:	cv309	XVal Session 66	1	XVal Session 66-Typing - Text-1		2012-07-16 13:16:03.434000
	Edit pad (rev 1744)		Matt	cv310	XVal Session 66	1	XVal Session 66-Typing - Text-1		2012-07-16 13:16:03.454000
	Edit pad (rev 1745)		jeral	cv311	XVal Session 66	1	XVal Session 66-Typing - Text-1		2012-07-16 13:16:03.828000
	Edit pad (rev 1746)		Mark:	cv309	XVal Session 66	1	XVal Session 66-Typing - Text-1		2012-07-16 13:16:03.943000
	Edit pad (rev 1747)		Matt	cv310	XVal Session 66	1	XVal Session 66-Typing - Text-1		2012-07-16 13:16:03.956000
	Edit pad (rev 1748)		Claudia	cv402	XVal Session 66	1	XVal Session 66-Typing - Text-1		2012-07-16 13:16:04.151000
	Edit pad (rev 1749)		jeral	cv311	XVal Session 66	1	XVal Session 66-Typing - Text-1		2012-07-16 13:16:04.330000
	Edit pad (rev 1750)		Matt	cv310	XVal Session 66	1	XVal Session 66-Typing - Text-1		2012-07-16 13:16:04.456000
	Edit pad (rev 1751)		Mark:	cv309	XVal Session 66	1	XVal Session 66-Typing - Text-1		2012-07-16 13:16:04.487000
	Edit pad (rev 1752)		jeral	cv311	XVal Session 66	1	XVal Session 66-Typing - Text-1		2012-07-16 13:16:04.831000
	Edit pad (rev 1753)		Mark:	cv309	XVal Session 66	1	XVal Session 66-Typing - Text-1		2012-07-16 13:16:04.987000
	Edit pad (rev 1754)		jeral	cv311	XVal Session 66	1	XVal Session 66-Typing - Text-1		2012-07-16 13:16:05.331000
	Edit pad (rev 1755)		Mark:	cv309	XVal Session 66	1	XVal Session 66-Typing - Text-1		2012-07-16 13:16:05.488000
	Edit pad (rev 1756)		jeral	cv311	XVal Session 66	1	XVal Session 66-Typing - Text-1		2012-07-16 13:16:05.832000
	Edit pad (rev 1757)		Claudia	cv402	XVal Session 66	1	XVal Session 66-Typing - Text-1		2012-07-16 13:16:05.934000
	Edit pad (rev 1758)		Mark:	cv309	XVal Session 66	1	XVal Session 66-Typing - Text-1		2012-07-16 13:16:05.986000
	Edit pad (rev 1759)		jeral	cv311	XVal Session 66	1	XVal Session 66-Typing - Text-1		2012-07-16 13:16:06.331000
	Edit pad (rev 1760)		Matt	cv310	XVal Session 66	1	XVal Session 66-Typing - Text-1		2012-07-16 13:16:06.367000
	Edit pad (rev 1761)		Claudia	cv402	XVal Session 66	1	XVal Session 66-Typing - Text-1		2012-07-16 13:16:06.436000
	Edit pad (rev 1762)		Mark:	cv309	XVal Session 66	1	XVal Session 66-Typing - Text-1		2012-07-16 13:16:06.486000
	Edit pad (rev 1763)		jeral	cv311	XVal Session 66	1	XVal Session 66-Typing - Text-1		2012-07-16 13:16:06.832000
	Edit pad (rev 1764)		Matt	cv310	XVal Session 66	1	XVal Session 66-Typing - Text-1		2012-07-16 13:16:06.872000
	Edit pad (rev 1765)		Claudia	cv402	XVal Session 66	1	XVal Session 66-Typing - Text-1		2012-07-16 13:16:06.943000
	Edit pad (rev 1766)		Mark:	cv309	XVal Session 66	1	XVal Session 66-Typing - Text-1		2012-07-16 13:16:06.986000
	Edit pad (rev 1767)		jeral	cv311	XVal Session 66	1	XVal Session 66-Typing - Text-1		2012-07-16 13:16:07.331000
	Edit pad (rev 1768)		Matt	cv310	XVal Session 66	1	XVal Session 66-Typing - Text-1		2012-07-16 13:16:07.373000
	Edit pad (rev 1769)		Claudia	cv402	XVal Session 66	1	XVal Session 66-Typing - Text-1		2012-07-16 13:16:07.447000
	Edit pad (rev 1770)		Mark:	cv309	XVal Session 66	1	XVal Session 66-Typing - Text-1		2012-07-16 13:16:07.486000
	Edit pad (rev 1771)		jeral	cv311	XVal Session 66	1	XVal Session 66-Typing - Text-1		2012-07-16 13:16:07.831000
	Edit pad (rev 1772)		Claudia	cv402	XVal Session 66	1	XVal Session 66-Typing - Text-1		2012-07-16 13:16:07.946000
	Edit pad (rev 1773)		Matt	cv310	XVal Session 66	1	XVal Session 66-Typing - Text-1		2012-07-16 13:16:07.957000
	Edit pad (rev 1774)		Mark:	cv309	XVal Session 66	1	XVal Session 66-Typing - Text-1		2012-07-16 13:16:07.987000
	Edit pad (rev 1775)		jeral	cv311	XVal Session 66	1	XVal Session 66-Typing - Text-1		2012-07-16 13:16:08.333000
	Edit pad (rev 1776)		Matt	cv310	XVal Session 66	1	XVal Session 66-Typing - Text-1		2012-07-16 13:16:08.457000
	Edit pad (rev 1777)		Mark:	cv309	XVal Session 66	1	XVal Session 66-Typing - Text-1		2012-07-16 13:16:08.491000
	Edit pad (rev 1778)		Claudia	cv402	XVal Session 66	1	XVal Session 66-Typing - Text-1		2012-07-16 13:16:08.798000
	Edit pad (rev 1779)		jeral	cv311	XVal Session 66	1	XVal Session 66-Typing - Text-1		2012-07-16 13:16:08.832000
	Edit pad (rev 1780)		Matt	cv310	XVal Session 66	1	XVal Session 66-Typing - Text-1		2012-07-16 13:16:08.956000
	Edit pad (rev 1781)		Mark:	cv309	XVal Session 66	1	XVal Session 66-Typing - Text-1		2012-07-16 13:16:08.991000
	Edit pad (rev 1782)		Claudia	cv402	XVal Session 66	1	XVal Session 66-Typing - Text-1		2012-07-16 13:16:09.302000
	Edit pad (rev 1783)		jeral	cv311	XVal Session 66	1	XVal Session 66-Typing - Text-1		2012-07-16 13:16:09.339000
	Edit pad (rev 1784)		Mark:	cv309	XVal Session 66	1	XVal Session 66-Typing - Text-1		2012-07-16 13:16:09.493000
	Edit pad (rev 1785)		Claudia	cv402	XVal Session 66	1	XVal Session 66-Typing - Text-1		2012-07-16 13:16:09.807000
	Edit pad (rev 1786)		Matt	cv310	XVal Session 66	1	XVal Session 66-Typing - Text-1		2012-07-16 13:16:09.831000
	Edit pad (rev 1787)		jeral	cv311	XVal Session 66	1	XVal Session 66-Typing - Text-1		2012-07-16 13:16:09.857000
	Edit pad (rev 1788)		Mark:	cv309	XVal Session 66	1	XVal Session 66-Typing - Text-1		2012-07-16 13:16:09.991000
	Edit pad (rev 1789)		Claudia	cv402	XVal Session 66	1	XVal Session 66-Typing - Text-1		2012-07-16 13:16:10.308000
	Edit pad (rev 1790)		Matt	cv310	XVal Session 66	1	XVal Session 66-Typing - Text-1		2012-07-16 13:16:10.333000
	Edit pad (rev 1791)		jeral	cv311	XVal Session 66	1	XVal Session 66-Typing - Text-1		2012-07-16 13:16:10.347000
	Edit pad (rev 1792)		Mark:	cv309	XVal Session 66	1	XVal Session 66-Typing - Text-1		2012-07-16 13:16:10.491000
	Edit pad (rev 1793)		Matt	cv310	XVal Session 66	1	XVal Session 66-Typing - Text-1		2012-07-16 13:16:10.837000
	Edit pad (rev 1794)		jeral	cv311	XVal Session 66	1	XVal Session 66-Typing - Text-1		2012-07-16 13:16:10.847000
	Edit pad (rev 1795)		Mark:	cv309	XVal Session 66	1	XVal Session 66-Typing - Text-1		2012-07-16 13:16:10.991000
	Edit pad (rev 1796)		Claudia	cv402	XVal Session 66	1	XVal Session 66-Typing - Text-1		2012-07-16 13:16:11.069000
	Edit pad (rev 1797)		jeral	cv311	XVal Session 66	1	XVal Session 66-Typing - Text-1		2012-07-16 13:16:11.349000
	Edit pad (rev 1798)		Matt	cv310	XVal Session 66	1	XVal Session 66-Typing - Text-1		2012-07-16 13:16:11.354000
	Edit pad (rev 1799)		Mark:	cv309	XVal Session 66	1	XVal Session 66-Typing - Text-1		2012-07-16 13:16:11.491000
	Edit pad (rev 1800)		Claudia	cv402	XVal Session 66	1	XVal Session 66-Typing - Text-1		2012-07-16 13:16:11.583000
	Edit pad (rev 1801)		jeral	cv311	XVal Session 66	1	XVal Session 66-Typing - Text-1		2012-07-16 13:16:11.850000
	Edit pad (rev 1802)		Mark:	cv309	XVal Session 66	1	XVal Session 66-Typing - Text-1		2012-07-16 13:16:12.017000
	Edit pad (rev 1803)		Claudia	cv402	XVal Session 66	1	XVal Session 66-Typing - Text-1		2012-07-16 13:16:12.082000
	Edit pad (rev 1804)		jeral	cv311	XVal Session 66	1	XVal Session 66-Typing - Text-1		2012-07-16 13:16:12.350000
	Edit pad (rev 1805)		Mark:	cv309	XVal Session 66	1	XVal Session 66-Typing - Text-1		2012-07-16 13:16:12.523000
	Edit pad (rev 1806)		Claudia	cv402	XVal Session 66	1	XVal Session 66-Typing - Text-1		2012-07-16 13:16:12.585000
	Edit pad (rev 1807)		Matt	cv310	XVal Session 66	1	XVal Session 66-Typing - Text-1		2012-07-16 13:16:12.735000
	Edit pad (rev 1808)		jeral	cv311	XVal Session 66	1	XVal Session 66-Typing - Text-1		2012-07-16 13:16:12.860000
	Edit pad (rev 1809)		Mark:	cv309	XVal Session 66	1	XVal Session 66-Typing - Text-1		2012-07-16 13:16:13.025000
	Edit pad (rev 1810)		Claudia	cv402	XVal Session 66	1	XVal Session 66-Typing - Text-1		2012-07-16 13:16:13.099000
	Edit pad (rev 1811)		Matt	cv310	XVal Session 66	1	XVal Session 66-Typing - Text-1		2012-07-16 13:16:13.241000
	Edit pad (rev 1812)		jeral	cv311	XVal Session 66	1	XVal Session 66-Typing - Text-1		2012-07-16 13:16:13.359000
	Edit pad (rev 1813)		Mark:	cv309	XVal Session 66	1	XVal Session 66-Typing - Text-1		2012-07-16 13:16:13.524000
	Edit pad (rev 1814)		Matt	cv310	XVal Session 66	1	XVal Session 66-Typing - Text-1		2012-07-16 13:16:13.740000
	Edit pad (rev 1815)		jeral	cv311	XVal Session 66	1	XVal Session 66-Typing - Text-1		2012-07-16 13:16:13.861000
	Edit pad (rev 1816)		Claudia	cv402	XVal Session 66	1	XVal Session 66-Typing - Text-1		2012-07-16 13:16:13.922000
	Edit pad (rev 1817)		Mark:	cv309	XVal Session 66	1	XVal Session 66-Typing - Text-1		2012-07-16 13:16:14.025000
	Edit pad (rev 1818)		Matt	cv310	XVal Session 66	1	XVal Session 66-Typing - Text-1		2012-07-16 13:16:14.240000
	Edit pad (rev 1819)		jeral	cv311	XVal Session 66	1	XVal Session 66-Typing - Text-1		2012-07-16 13:16:14.359000
	Edit pad (rev 1820)		Claudia	cv402	XVal Session 66	1	XVal Session 66-Typing - Text-1		2012-07-16 13:16:14.426000
	Edit pad (rev 1821)		Mark:	cv309	XVal Session 66	1	XVal Session 66-Typing - Text-1		2012-07-16 13:16:14.525000
	Edit pad (rev 1822)		Matt	cv310	XVal Session 66	1	XVal Session 66-Typing - Text-1		2012-07-16 13:16:14.740000
	Edit pad (rev 1823)		jeral	cv311	XVal Session 66	1	XVal Session 66-Typing - Text-1		2012-07-16 13:16:14.893000
	Edit pad (rev 1824)		Claudia	cv402	XVal Session 66	1	XVal Session 66-Typing - Text-1		2012-07-16 13:16:14.935000
	Edit pad (rev 1825)		Mark:	cv309	XVal Session 66	1	XVal Session 66-Typing - Text-1		2012-07-16 13:16:15.025000
	Edit pad (rev 1826)		Matt	cv310	XVal Session 66	1	XVal Session 66-Typing - Text-1		2012-07-16 13:16:15.240000
	Edit pad (rev 1827)		jeral	cv311	XVal Session 66	1	XVal Session 66-Typing - Text-1		2012-07-16 13:16:15.391000
	Edit pad (rev 1828)		Claudia	cv402	XVal Session 66	1	XVal Session 66-Typing - Text-1		2012-07-16 13:16:15.443000
	Edit pad (rev 1829)		Mark:	cv309	XVal Session 66	1	XVal Session 66-Typing - Text-1		2012-07-16 13:16:15.532000
	Edit pad (rev 1830)		Mark:	cv309	XVal Session 66	1	XVal Session 66-Typing - Text-1		2012-07-16 13:16:16.050000
	Edit pad (rev 1831)		jeral	cv311	XVal Session 66	1	XVal Session 66-Typing - Text-1		2012-07-16 13:16:16.103000
	Edit pad (rev 1832)		Claudia	cv402	XVal Session 66	1	XVal Session 66-Typing - Text-1		2012-07-16 13:16:16.412000
	Edit pad (rev 1833)		Mark:	cv309	XVal Session 66	1	XVal Session 66-Typing - Text-1		2012-07-16 13:16:16.549000
	Edit pad (rev 1834)		jeral	cv311	XVal Session 66	1	XVal Session 66-Typing - Text-1		2012-07-16 13:16:16.601000
	Edit pad (rev 1835)		Matt	cv310	XVal Session 66	1	XVal Session 66-Typing - Text-1		2012-07-16 13:16:16.821000
	Edit pad (rev 1836)		Claudia	cv402	XVal Session 66	1	XVal Session 66-Typing - Text-1		2012-07-16 13:16:16.867000
	Edit pad (rev 1837)		Mark:	cv309	XVal Session 66	1	XVal Session 66-Typing - Text-1		2012-07-16 13:16:17.049000
	Edit pad (rev 1838)		jeral	cv311	XVal Session 66	1	XVal Session 66-Typing - Text-1		2012-07-16 13:16:17.233000
	Edit pad (rev 1839)		Claudia	cv402	XVal Session 66	1	XVal Session 66-Typing - Text-1		2012-07-16 13:16:17.378000
	Edit pad (rev 1840)		Matt	cv310	XVal Session 66	1	XVal Session 66-Typing - Text-1		2012-07-16 13:16:17.423000
	Edit pad (rev 1841)		Mark:	cv309	XVal Session 66	1	XVal Session 66-Typing - Text-1		2012-07-16 13:16:17.548000
	Edit pad (rev 1842)		jeral	cv311	XVal Session 66	1	XVal Session 66-Typing - Text-1		2012-07-16 13:16:17.733000
	Edit pad (rev 1843)		Matt	cv310	XVal Session 66	1	XVal Session 66-Typing - Text-1		2012-07-16 13:16:17.923000
	Edit pad (rev 1844)		Mark:	cv309	XVal Session 66	1	XVal Session 66-Typing - Text-1		2012-07-16 13:16:18.051000
	Edit pad (rev 1845)		Claudia	cv402	XVal Session 66	1	XVal Session 66-Typing - Text-1		2012-07-16 13:16:18.064000
	Edit pad (rev 1846)		jeral	cv311	XVal Session 66	1	XVal Session 66-Typing - Text-1		2012-07-16 13:16:18.233000
	Edit pad (rev 1847)		Matt	cv310	XVal Session 66	1	XVal Session 66-Typing - Text-1		2012-07-16 13:16:18.431000
	Edit pad (rev 1848)		Mark:	cv309	XVal Session 66	1	XVal Session 66-Typing - Text-1		2012-07-16 13:16:18.551000
	Edit pad (rev 1849)		Claudia	cv402	XVal Session 66	1	XVal Session 66-Typing - Text-1		2012-07-16 13:16:18.564000
	Edit pad (rev 1850)		jeral	cv311	XVal Session 66	1	XVal Session 66-Typing - Text-1		2012-07-16 13:16:18.739000
	Edit pad (rev 1851)		Matt	cv310	XVal Session 66	1	XVal Session 66-Typing - Text-1		2012-07-16 13:16:18.934000
	Edit pad (rev 1852)		Mark:	cv309	XVal Session 66	1	XVal Session 66-Typing - Text-1		2012-07-16 13:16:19.050000
	Edit pad (rev 1853)		Claudia	cv402	XVal Session 66	1	XVal Session 66-Typing - Text-1		2012-07-16 13:16:19.069000
	Edit pad (rev 1854)		jeral	cv311	XVal Session 66	1	XVal Session 66-Typing - Text-1		2012-07-16 13:16:19.240000
	Edit pad (rev 1855)		Matt	cv310	XVal Session 66	1	XVal Session 66-Typing - Text-1		2012-07-16 13:16:19.432000
	Edit pad (rev 1856)		Mark:	cv309	XVal Session 66	1	XVal Session 66-Typing - Text-1		2012-07-16 13:16:19.550000
	Edit pad (rev 1857)		Claudia	cv402	XVal Session 66	1	XVal Session 66-Typing - Text-1		2012-07-16 13:16:19.572000
	Edit pad (rev 1858)		Mark:	cv309	XVal Session 66	1	XVal Session 66-Typing - Text-1		2012-07-16 13:16:20.053000
	Edit pad (rev 1859)		Claudia	cv402	XVal Session 66	1	XVal Session 66-Typing - Text-1		2012-07-16 13:16:20.083000
	Edit pad (rev 1860)		Claudia	cv402	XVal Session 66	1	XVal Session 66-Typing - Text-1		2012-07-16 13:16:20.585000
	Edit pad (rev 1861)		Mark:	cv309	XVal Session 66	1	XVal Session 66-Typing - Text-1		2012-07-16 13:16:20.632000
	Edit pad (rev 1862)		Claudia	cv402	XVal Session 66	1	XVal Session 66-Typing - Text-1		2012-07-16 13:16:21.088000
	Edit pad (rev 1863)		Mark:	cv309	XVal Session 66	1	XVal Session 66-Typing - Text-1		2012-07-16 13:16:21.139000
	Edit pad (rev 1864)		Claudia	cv402	XVal Session 66	1	XVal Session 66-Typing - Text-1		2012-07-16 13:16:21.599000
	Edit pad (rev 1865)		Mark:	cv309	XVal Session 66	1	XVal Session 66-Typing - Text-1		2012-07-16 13:16:21.642000
	Edit pad (rev 1866)		Claudia	cv402	XVal Session 66	1	XVal Session 66-Typing - Text-1		2012-07-16 13:16:22.101000
	Edit pad (rev 1867)		Mark:	cv309	XVal Session 66	1	XVal Session 66-Typing - Text-1		2012-07-16 13:16:22.141000
	Edit pad (rev 1868)		Matt	cv310	XVal Session 66	1	XVal Session 66-Typing - Text-1		2012-07-16 13:16:22.158000
	Edit pad (rev 1869)		Claudia	cv402	XVal Session 66	1	XVal Session 66-Typing - Text-1		2012-07-16 13:16:22.601000
	Edit pad (rev 1870)		Matt	cv310	XVal Session 66	1	XVal Session 66-Typing - Text-1		2012-07-16 13:16:22.660000
	Edit pad (rev 1871)		Mark:	cv309	XVal Session 66	1	XVal Session 66-Typing - Text-1		2012-07-16 13:16:22.720000
	Edit pad (rev 1872)		Claudia	cv402	XVal Session 66	1	XVal Session 66-Typing - Text-1		2012-07-16 13:16:23.100000
	Edit pad (rev 1873)		Matt	cv310	XVal Session 66	1	XVal Session 66-Typing - Text-1		2012-07-16 13:16:23.163000
	Edit pad (rev 1874)		Mark:	cv309	XVal Session 66	1	XVal Session 66-Typing - Text-1		2012-07-16 13:16:23.218000
	Edit pad (rev 1875)		Claudia	cv402	XVal Session 66	1	XVal Session 66-Typing - Text-1		2012-07-16 13:16:23.603000
	Edit pad (rev 1876)		Matt	cv310	XVal Session 66	1	XVal Session 66-Typing - Text-1		2012-07-16 13:16:23.663000
	Edit pad (rev 1877)		Mark:	cv309	XVal Session 66	1	XVal Session 66-Typing - Text-1		2012-07-16 13:16:23.719000
	Edit pad (rev 1878)		Claudia	cv402	XVal Session 66	1	XVal Session 66-Typing - Text-1		2012-07-16 13:16:24.115000
	Edit pad (rev 1879)		Matt	cv310	XVal Session 66	1	XVal Session 66-Typing - Text-1		2012-07-16 13:16:24.162000
	Edit pad (rev 1880)		Mark:	cv309	XVal Session 66	1	XVal Session 66-Typing - Text-1		2012-07-16 13:16:24.245000
	Edit pad (rev 1881)		jeral	cv311	XVal Session 66	1	XVal Session 66-Typing - Text-1		2012-07-16 13:16:24.519000
	Edit pad (rev 1882)		Claudia	cv402	XVal Session 66	1	XVal Session 66-Typing - Text-1		2012-07-16 13:16:24.613000
	Edit pad (rev 1883)		Matt	cv310	XVal Session 66	1	XVal Session 66-Typing - Text-1		2012-07-16 13:16:24.662000
	Edit pad (rev 1884)		Mark:	cv309	XVal Session 66	1	XVal Session 66-Typing - Text-1		2012-07-16 13:16:24.743000
	Edit pad (rev 1885)		Claudia	cv402	XVal Session 66	1	XVal Session 66-Typing - Text-1		2012-07-16 13:16:25.142000
	Edit pad (rev 1886)		Matt	cv310	XVal Session 66	1	XVal Session 66-Typing - Text-1		2012-07-16 13:16:25.164000
	Edit pad (rev 1887)		Mark:	cv309	XVal Session 66	1	XVal Session 66-Typing - Text-1		2012-07-16 13:16:25.250000
	Edit pad (rev 1888)		Claudia	cv402	XVal Session 66	1	XVal Session 66-Typing - Text-1		2012-07-16 13:16:25.647000
	Edit pad (rev 1889)		Mark:	cv309	XVal Session 66	1	XVal Session 66-Typing - Text-1		2012-07-16 13:16:25.760000
	Edit pad (rev 1890)		jeral	cv311	XVal Session 66	1	XVal Session 66-Typing - Text-1		2012-07-16 13:16:25.932000
	Edit pad (rev 1891)		Mark:	cv309	XVal Session 66	1	XVal Session 66-Typing - Text-1		2012-07-16 13:16:26.274000
	Edit pad (rev 1892)		Claudia	cv402	XVal Session 66	1	XVal Session 66-Typing - Text-1		2012-07-16 13:16:26.307000
	Edit pad (rev 1893)		Mark:	cv309	XVal Session 66	1	XVal Session 66-Typing - Text-1		2012-07-16 13:16:26.773000
	Edit pad (rev 1894)		jeral	cv311	XVal Session 66	1	XVal Session 66-Typing - Text-1		2012-07-16 13:16:26.814000
	Edit pad (rev 1895)		Matt	cv310	XVal Session 66	1	XVal Session 66-Typing - Text-1		2012-07-16 13:16:26.857000
	Edit pad (rev 1896)		Claudia	cv402	XVal Session 66	1	XVal Session 66-Typing - Text-1		2012-07-16 13:16:27.241000
	Edit pad (rev 1897)		Mark:	cv309	XVal Session 66	1	XVal Session 66-Typing - Text-1		2012-07-16 13:16:27.273000
	Edit pad (rev 1898)		jeral	cv311	XVal Session 66	1	XVal Session 66-Typing - Text-1		2012-07-16 13:16:27.329000
	Edit pad (rev 1899)		Matt	cv310	XVal Session 66	1	XVal Session 66-Typing - Text-1		2012-07-16 13:16:27.358000
	Edit pad (rev 1900)		Claudia	cv402	XVal Session 66	1	XVal Session 66-Typing - Text-1		2012-07-16 13:16:27.747000
	Edit pad (rev 1901)		Mark:	cv309	XVal Session 66	1	XVal Session 66-Typing - Text-1		2012-07-16 13:16:27.776000
	Edit pad (rev 1902)		jeral	cv311	XVal Session 66	1	XVal Session 66-Typing - Text-1		2012-07-16 13:16:27.832000
	Edit pad (rev 1903)		Matt	cv310	XVal Session 66	1	XVal Session 66-Typing - Text-1		2012-07-16 13:16:27.856000
	Edit pad (rev 1904)		Claudia	cv402	XVal Session 66	1	XVal Session 66-Typing - Text-1		2012-07-16 13:16:28.250000
	Edit pad (rev 1905)		Mark:	cv309	XVal Session 66	1	XVal Session 66-Typing - Text-1		2012-07-16 13:16:28.278000
	Edit pad (rev 1906)		jeral	cv311	XVal Session 66	1	XVal Session 66-Typing - Text-1		2012-07-16 13:16:28.331000
	Edit pad (rev 1907)		Matt	cv310	XVal Session 66	1	XVal Session 66-Typing - Text-1		2012-07-16 13:16:28.356000
	Edit pad (rev 1908)		jeral	cv311	XVal Session 66	1	XVal Session 66-Typing - Text-1		2012-07-16 13:16:28.833000
	Edit pad (rev 1909)		Mark:	cv309	XVal Session 66	1	XVal Session 66-Typing - Text-1		2012-07-16 13:16:28.852000
	Edit pad (rev 1910)		Matt	cv310	XVal Session 66	1	XVal Session 66-Typing - Text-1		2012-07-16 13:16:28.860000
	Edit pad (rev 1911)		jeral	cv311	XVal Session 66	1	XVal Session 66-Typing - Text-1		2012-07-16 13:16:29.336000
	Edit pad (rev 1912)		Matt	cv310	XVal Session 66	1	XVal Session 66-Typing - Text-1		2012-07-16 13:16:29.359000
	Edit pad (rev 1913)		Mark:	cv309	XVal Session 66	1	XVal Session 66-Typing - Text-1		2012-07-16 13:16:29.365000
	Edit pad (rev 1914)		Claudia	cv402	XVal Session 66	1	XVal Session 66-Typing - Text-1		2012-07-16 13:16:29.421000
	Edit pad (rev 1915)		Mark:	cv309	XVal Session 66	1	XVal Session 66-Typing - Text-1		2012-07-16 13:16:29.795000
	Edit pad (rev 1916)		jeral	cv311	XVal Session 66	1	XVal Session 66-Typing - Text-1		2012-07-16 13:16:29.831000
	Edit pad (rev 1917)		Claudia	cv402	XVal Session 66	1	XVal Session 66-Typing - Text-1		2012-07-16 13:16:29.926000
	Edit pad (rev 1918)		Matt	cv310	XVal Session 66	1	XVal Session 66-Typing - Text-1		2012-07-16 13:16:30.233000
	Edit pad (rev 1919)		Mark:	cv309	XVal Session 66	1	XVal Session 66-Typing - Text-1		2012-07-16 13:16:30.329000
	Edit pad (rev 1920)		jeral	cv311	XVal Session 66	1	XVal Session 66-Typing - Text-1		2012-07-16 13:16:30.333000
	Edit pad (rev 1921)		Matt	cv310	XVal Session 66	1	XVal Session 66-Typing - Text-1		2012-07-16 13:16:30.734000
	Edit pad (rev 1922)		Mark:	cv309	XVal Session 66	1	XVal Session 66-Typing - Text-1		2012-07-16 13:16:30.829000
	Edit pad (rev 1923)		jeral	cv311	XVal Session 66	1	XVal Session 66-Typing - Text-1		2012-07-16 13:16:30.834000
	Edit pad (rev 1924)		Claudia	cv402	XVal Session 66	1	XVal Session 66-Typing - Text-1		2012-07-16 13:16:30.873000
37218	Load Instructions			cv309	XVal Session 66	1	XVal Session 66-Typing - Numbers-1	192.54.222.11	2012-07-16 13:16:31
37219	Load Instructions			cv311	XVal Session 66	1	XVal Session 66-Typing - Numbers-1	18.111.39.90	2012-07-16 13:16:31
37220	Load Instructions			cv308	XVal Session 66	1	XVal Session 66-Typing - Numbers-1	18.111.63.116	2012-07-16 13:16:31
37221	Load Instructions			cv310	XVal Session 66	1	XVal Session 66-Typing - Numbers-1	192.54.222.11	2012-07-16 13:16:31
	Edit pad (rev 1925)		Matt	cv310	XVal Session 66	1	XVal Session 66-Typing - Text-1		2012-07-16 13:16:31.245000
	Edit pad (rev 1926)		Matt	cv310	XVal Session 66	1	XVal Session 66-Typing - Text-1		2012-07-16 13:16:31.745000
37223	Load Workspace			cv310	XVal Session 66	1	XVal Session 66-Typing - Numbers-1	192.54.222.11	2012-07-16 13:17:01
37224	Load Workspace			cv309	XVal Session 66	1	XVal Session 66-Typing - Numbers-1	192.54.222.11	2012-07-16 13:17:01
37225	Load Workspace			cv311	XVal Session 66	1	XVal Session 66-Typing - Numbers-1	18.111.39.90	2012-07-16 13:17:01
37226	Load Workspace			cv308	XVal Session 66	1	XVal Session 66-Typing - Numbers-1	18.111.63.116	2012-07-16 13:17:01
	Edit pad (rev 0)		jeral	cv311	XVal Session 66	1	XVal Session 66-Typing - Numbers-1		2012-07-16 13:17:10.345000
	Edit pad (rev 1)		jeral	cv311	XVal Session 66	1	XVal Session 66-Typing - Numbers-1		2012-07-16 13:17:10.867000
	Edit pad (rev 2)		Claudia	cv402	XVal Session 66	1	XVal Session 66-Typing - Numbers-1		2012-07-16 13:17:10.868000
	Edit pad (rev 3)		Claudia	cv402	XVal Session 66	1	XVal Session 66-Typing - Numbers-1		2012-07-16 13:17:11.368000
	Edit pad (rev 4)		Claudia	cv402	XVal Session 66	1	XVal Session 66-Typing - Numbers-1		2012-07-16 13:17:11.958000
	Edit pad (rev 5)		jeral	cv311	XVal Session 66	1	XVal Session 66-Typing - Numbers-1		2012-07-16 13:17:12.001000
	Edit pad (rev 6)		Claudia	cv402	XVal Session 66	1	XVal Session 66-Typing - Numbers-1		2012-07-16 13:17:12.464000
	Edit pad (rev 7)		jeral	cv311	XVal Session 66	1	XVal Session 66-Typing - Numbers-1		2012-07-16 13:17:12.698000
	Edit pad (rev 8)		Claudia	cv402	XVal Session 66	1	XVal Session 66-Typing - Numbers-1		2012-07-16 13:17:13.257000
	Edit pad (rev 9)		Mark:	cv309	XVal Session 66	1	XVal Session 66-Typing - Numbers-1		2012-07-16 13:17:13.788000
	Edit pad (rev 10)		Mark:	cv309	XVal Session 66	1	XVal Session 66-Typing - Numbers-1		2012-07-16 13:17:14.285000
	Edit pad (rev 11)		jeral	cv311	XVal Session 66	1	XVal Session 66-Typing - Numbers-1		2012-07-16 13:17:14.681000
	Edit pad (rev 12)		Claudia	cv402	XVal Session 66	1	XVal Session 66-Typing - Numbers-1		2012-07-16 13:17:15.129000
	Edit pad (rev 13)		jeral	cv311	XVal Session 66	1	XVal Session 66-Typing - Numbers-1		2012-07-16 13:17:15.198000
	Edit pad (rev 14)		Mark:	cv309	XVal Session 66	1	XVal Session 66-Typing - Numbers-1		2012-07-16 13:17:15.574000
	Edit pad (rev 15)		Claudia	cv402	XVal Session 66	1	XVal Session 66-Typing - Numbers-1		2012-07-16 13:17:15.631000
	Edit pad (rev 16)		Claudia	cv402	XVal Session 66	1	XVal Session 66-Typing - Numbers-1		2012-07-16 13:17:16.131000
	Edit pad (rev 17)		Mark:	cv309	XVal Session 66	1	XVal Session 66-Typing - Numbers-1		2012-07-16 13:17:16.398000
	Edit pad (rev 18)		Claudia	cv402	XVal Session 66	1	XVal Session 66-Typing - Numbers-1		2012-07-16 13:17:16.631000
	Edit pad (rev 19)		Mark:	cv309	XVal Session 66	1	XVal Session 66-Typing - Numbers-1		2012-07-16 13:17:17.070000
	Edit pad (rev 20)		Claudia	cv402	XVal Session 66	1	XVal Session 66-Typing - Numbers-1		2012-07-16 13:17:17.476000
	Edit pad (rev 21)		Claudia	cv402	XVal Session 66	1	XVal Session 66-Typing - Numbers-1		2012-07-16 13:17:18.130000
	Edit pad (rev 22)		Mark:	cv309	XVal Session 66	1	XVal Session 66-Typing - Numbers-1		2012-07-16 13:17:18.180000
	Edit pad (rev 23)		Mark:	cv309	XVal Session 66	1	XVal Session 66-Typing - Numbers-1		2012-07-16 13:17:18.802000
	Edit pad (rev 24)		Claudia	cv402	XVal Session 66	1	XVal Session 66-Typing - Numbers-1		2012-07-16 13:17:19.096000
	Edit pad (rev 25)		Claudia	cv402	XVal Session 66	1	XVal Session 66-Typing - Numbers-1		2012-07-16 13:17:19.784000
	Edit pad (rev 26)		Mark:	cv309	XVal Session 66	1	XVal Session 66-Typing - Numbers-1		2012-07-16 13:17:19.827000
	Edit pad (rev 27)		Claudia	cv402	XVal Session 66	1	XVal Session 66-Typing - Numbers-1		2012-07-16 13:17:20.287000
	Edit pad (rev 28)		Mark:	cv309	XVal Session 66	1	XVal Session 66-Typing - Numbers-1		2012-07-16 13:17:20.349000
	Edit pad (rev 29)		Claudia	cv402	XVal Session 66	1	XVal Session 66-Typing - Numbers-1		2012-07-16 13:17:20.869000
	Edit pad (rev 30)		Mark:	cv309	XVal Session 66	1	XVal Session 66-Typing - Numbers-1		2012-07-16 13:17:20.897000
	Edit pad (rev 31)		Matt	cv310	XVal Session 66	1	XVal Session 66-Typing - Numbers-1		2012-07-16 13:17:21.024000
	Edit pad (rev 32)		Matt	cv310	XVal Session 66	1	XVal Session 66-Typing - Numbers-1		2012-07-16 13:17:21.524000
	Edit pad (rev 33)		Mark:	cv309	XVal Session 66	1	XVal Session 66-Typing - Numbers-1		2012-07-16 13:17:21.752000
	Edit pad (rev 34)		Claudia	cv402	XVal Session 66	1	XVal Session 66-Typing - Numbers-1		2012-07-16 13:17:22.238000
	Edit pad (rev 35)		Mark:	cv309	XVal Session 66	1	XVal Session 66-Typing - Numbers-1		2012-07-16 13:17:22.255000
	Edit pad (rev 36)		Claudia	cv402	XVal Session 66	1	XVal Session 66-Typing - Numbers-1		2012-07-16 13:17:22.812000
	Edit pad (rev 37)		Mark:	cv309	XVal Session 66	1	XVal Session 66-Typing - Numbers-1		2012-07-16 13:17:23.021000
[truncated: 1,636 more rows]
