# Supplementary material for: Dynamics of collective performance in collaboration networks
Source: PLoS One. 2018 Oct 10;13(10):e0204547. doi: 10.1371/journal.pone.0204547 (PMC6179230; doi:10.1371/journal.pone.0204547)
Supplement: S1 Dataset — (ZIP) [file pone.0204547.s001.zip › data/team-data/team-chat-logs/XVal Session 23 - Group 1 - LogFile.csv]

id	event	data	chat_name	subject	session	session_group	completed_task	ip_address	timestamp
15678	Entering waiting room			cv108	XVal Session 23			192.54.222.3	2012-07-11 14:12:57
15679	Entering waiting room			cv107	XVal Session 23			192.54.222.11	2012-07-11 14:12:58
15680	Entering waiting room			cv109	XVal Session 23			192.54.222.3	2012-07-11 14:12:58
15686	Entering waiting room			cv110	XVal Session 23			192.54.222.11	2012-07-11 14:13:19
15693	Setup participants				XVal Session 23				2012-07-11 14:13:51
15694	Setup tasks				XVal Session 23				2012-07-11 14:13:51
15695	Introduction	Starting in 25 seconds		cv107	XVal Session 23	1		192.54.222.11	2012-07-11 14:13:51
15696	Introduction	Starting in 24 seconds		cv108	XVal Session 23	1		192.54.222.3	2012-07-11 14:13:52
15697	Introduction	Starting in 20 seconds		cv110	XVal Session 23	1		192.54.222.11	2012-07-11 14:13:56
15698	Introduction	Starting in 20 seconds		cv109	XVal Session 23	1		192.54.222.3	2012-07-11 14:13:56
15703	Load Instructions			cv108	XVal Session 23	1	XVal Session 23-Introduction-1	192.54.222.3	2012-07-11 14:14:16
15704	Load Instructions			cv110	XVal Session 23	1	XVal Session 23-Introduction-1	192.54.222.11	2012-07-11 14:14:17
15705	Load Instructions			cv109	XVal Session 23	1	XVal Session 23-Introduction-1	192.54.222.3	2012-07-11 14:14:17
15709	Load Instructions			cv107	XVal Session 23	1	XVal Session 23-Introduction-1	192.54.222.11	2012-07-11 14:14:17
15711	Load Workspace			cv110	XVal Session 23	1	XVal Session 23-Introduction-1	192.54.222.11	2012-07-11 14:14:36
15712	Load Workspace			cv109	XVal Session 23	1	XVal Session 23-Introduction-1	192.54.222.3	2012-07-11 14:14:36
15713	Load Workspace			cv108	XVal Session 23	1	XVal Session 23-Introduction-1	192.54.222.3	2012-07-11 14:14:36
15714	Load Workspace			cv107	XVal Session 23	1	XVal Session 23-Introduction-1	192.54.222.11	2012-07-11 14:14:36
	Edit pad (rev 0)		Claudia	cv402	XVal Session 23	1	XVal Session 23-Introduction-1		2012-07-11 14:14:47.923000
	Edit pad (rev 1)		Claudia	cv402	XVal Session 23	1	XVal Session 23-Introduction-1		2012-07-11 14:14:49.855000
	Edit pad (rev 2)		Claudia	cv402	XVal Session 23	1	XVal Session 23-Introduction-1		2012-07-11 14:14:54.630000
	Edit pad (rev 3)		Claudia	cv402	XVal Session 23	1	XVal Session 23-Introduction-1		2012-07-11 14:14:55.322000
	Edit pad (rev 4)		Claudia	cv402	XVal Session 23	1	XVal Session 23-Introduction-1		2012-07-11 14:14:55.818000
	Edit pad (rev 5)		Claudia	cv402	XVal Session 23	1	XVal Session 23-Introduction-1		2012-07-11 14:14:56.318000
	Edit pad (rev 6)		Claudia	cv402	XVal Session 23	1	XVal Session 23-Introduction-1		2012-07-11 14:15:34.068000
	Edit pad (rev 7)		Claudia	cv402	XVal Session 23	1	XVal Session 23-Introduction-1		2012-07-11 14:15:36.813000
	Edit pad (rev 8)		Claudia	cv402	XVal Session 23	1	XVal Session 23-Introduction-1		2012-07-11 14:15:37.314000
	Edit pad (rev 9)		Claudia	cv402	XVal Session 23	1	XVal Session 23-Introduction-1		2012-07-11 14:15:37.819000
	Edit pad (rev 10)		Claudia	cv402	XVal Session 23	1	XVal Session 23-Introduction-1		2012-07-11 14:15:40.092000
	Edit pad (rev 11)		Claudia	cv402	XVal Session 23	1	XVal Session 23-Introduction-1		2012-07-11 14:15:42.470000
	Edit pad (rev 12)		Claudia	cv402	XVal Session 23	1	XVal Session 23-Introduction-1		2012-07-11 14:15:42.965000
	Chat	Hello.	Kate	cv406	XVal Session 23	1	XVal Session 23-Introduction-1		2012-07-11 14:15:43.107000
	Edit pad (rev 13)		Claudia	cv402	XVal Session 23	1	XVal Session 23-Introduction-1		2012-07-11 14:15:43.466000
	Edit pad (rev 14)		Claudia	cv402	XVal Session 23	1	XVal Session 23-Introduction-1		2012-07-11 14:15:46.027000
15723	Load Instructions			cv110	XVal Session 23	1	XVal Session 23-Typing - Text-1	192.54.222.11	2012-07-11 14:16:06
15724	Load Instructions			cv109	XVal Session 23	1	XVal Session 23-Typing - Text-1	192.54.222.3	2012-07-11 14:16:06
15725	Load Instructions			cv108	XVal Session 23	1	XVal Session 23-Typing - Text-1	192.54.222.3	2012-07-11 14:16:06
15726	Load Instructions			cv107	XVal Session 23	1	XVal Session 23-Typing - Text-1	192.54.222.11	2012-07-11 14:16:06
15735	Load Workspace			cv110	XVal Session 23	1	XVal Session 23-Typing - Text-1	192.54.222.11	2012-07-11 14:16:46
15736	Load Workspace			cv107	XVal Session 23	1	XVal Session 23-Typing - Text-1	192.54.222.11	2012-07-11 14:16:46
15737	Load Workspace			cv109	XVal Session 23	1	XVal Session 23-Typing - Text-1	192.54.222.3	2012-07-11 14:16:46
15738	Load Workspace			cv108	XVal Session 23	1	XVal Session 23-Typing - Text-1	192.54.222.3	2012-07-11 14:16:46
	Edit pad (rev 0)		Claudia	cv402	XVal Session 23	1	XVal Session 23-Typing - Text-1		2012-07-11 14:16:52.869000
	Edit pad (rev 1)		Claudia	cv402	XVal Session 23	1	XVal Session 23-Typing - Text-1		2012-07-11 14:16:53.756000
	Edit pad (rev 2)		Rose	cv408	XVal Session 23	1	XVal Session 23-Typing - Text-1		2012-07-11 14:16:54.039000
	Edit pad (rev 3)		Rose	cv408	XVal Session 23	1	XVal Session 23-Typing - Text-1		2012-07-11 14:16:54.843000
	Edit pad (rev 4)		Claudia	cv402	XVal Session 23	1	XVal Session 23-Typing - Text-1		2012-07-11 14:16:55.531000
	Edit pad (rev 5)		Rose	cv408	XVal Session 23	1	XVal Session 23-Typing - Text-1		2012-07-11 14:16:57.451000
	Edit pad (rev 6)		Rose	cv408	XVal Session 23	1	XVal Session 23-Typing - Text-1		2012-07-11 14:16:57.959000
	Edit pad (rev 7)		Claudia	cv402	XVal Session 23	1	XVal Session 23-Typing - Text-1		2012-07-11 14:16:58.035000
	Edit pad (rev 8)		Rose	cv408	XVal Session 23	1	XVal Session 23-Typing - Text-1		2012-07-11 14:16:58.461000
	Edit pad (rev 9)		Claudia	cv402	XVal Session 23	1	XVal Session 23-Typing - Text-1		2012-07-11 14:16:58.542000
	Edit pad (rev 10)		Rose	cv408	XVal Session 23	1	XVal Session 23-Typing - Text-1		2012-07-11 14:17:00.089000
	Edit pad (rev 11)		Claudia	cv402	XVal Session 23	1	XVal Session 23-Typing - Text-1		2012-07-11 14:17:00.819000
	Edit pad (rev 12)		Mark:	cv309	XVal Session 23	1	XVal Session 23-Typing - Text-1		2012-07-11 14:17:00.853000
	Edit pad (rev 13)		Claudia	cv402	XVal Session 23	1	XVal Session 23-Typing - Text-1		2012-07-11 14:17:01.527000
	Edit pad (rev 14)		Mark:	cv309	XVal Session 23	1	XVal Session 23-Typing - Text-1		2012-07-11 14:17:02.013000
	Edit pad (rev 15)		Claudia	cv402	XVal Session 23	1	XVal Session 23-Typing - Text-1		2012-07-11 14:17:02.045000
	Edit pad (rev 16)		Claudia	cv402	XVal Session 23	1	XVal Session 23-Typing - Text-1		2012-07-11 14:17:02.546000
	Edit pad (rev 17)		Claudia	cv402	XVal Session 23	1	XVal Session 23-Typing - Text-1		2012-07-11 14:17:03.270000
	Edit pad (rev 18)		Claudia	cv402	XVal Session 23	1	XVal Session 23-Typing - Text-1		2012-07-11 14:17:05.447000
	Edit pad (rev 19)		Mark:	cv309	XVal Session 23	1	XVal Session 23-Typing - Text-1		2012-07-11 14:17:05.933000
	Edit pad (rev 20)		Claudia	cv402	XVal Session 23	1	XVal Session 23-Typing - Text-1		2012-07-11 14:17:05.940000
	Edit pad (rev 21)		Claudia	cv402	XVal Session 23	1	XVal Session 23-Typing - Text-1		2012-07-11 14:17:06.438000
	Edit pad (rev 22)		Rose	cv408	XVal Session 23	1	XVal Session 23-Typing - Text-1		2012-07-11 14:17:07.430000
	Edit pad (rev 23)		Claudia	cv402	XVal Session 23	1	XVal Session 23-Typing - Text-1		2012-07-11 14:17:08.108000
	Edit pad (rev 24)		Mark:	cv309	XVal Session 23	1	XVal Session 23-Typing - Text-1		2012-07-11 14:17:08.208000
	Edit pad (rev 25)		Mark:	cv309	XVal Session 23	1	XVal Session 23-Typing - Text-1		2012-07-11 14:17:08.711000
	Edit pad (rev 26)		Claudia	cv402	XVal Session 23	1	XVal Session 23-Typing - Text-1		2012-07-11 14:17:10.050000
	Edit pad (rev 27)		Rose	cv408	XVal Session 23	1	XVal Session 23-Typing - Text-1		2012-07-11 14:17:10.140000
	Edit pad (rev 28)		Kate	cv406	XVal Session 23	1	XVal Session 23-Typing - Text-1		2012-07-11 14:17:13.558000
	Edit pad (rev 29)		Kate	cv406	XVal Session 23	1	XVal Session 23-Typing - Text-1		2012-07-11 14:17:14.054000
	Edit pad (rev 30)		Kate	cv406	XVal Session 23	1	XVal Session 23-Typing - Text-1		2012-07-11 14:17:14.568000
	Edit pad (rev 31)		Kate	cv406	XVal Session 23	1	XVal Session 23-Typing - Text-1		2012-07-11 14:17:15.656000
	Edit pad (rev 32)		Kate	cv406	XVal Session 23	1	XVal Session 23-Typing - Text-1		2012-07-11 14:17:16.162000
	Edit pad (rev 33)		Kate	cv406	XVal Session 23	1	XVal Session 23-Typing - Text-1		2012-07-11 14:17:16.662000
	Edit pad (rev 34)		Kate	cv406	XVal Session 23	1	XVal Session 23-Typing - Text-1		2012-07-11 14:17:17.163000
	Edit pad (rev 35)		Kate	cv406	XVal Session 23	1	XVal Session 23-Typing - Text-1		2012-07-11 14:17:17.662000
	Edit pad (rev 36)		Kate	cv406	XVal Session 23	1	XVal Session 23-Typing - Text-1		2012-07-11 14:17:18.164000
	Edit pad (rev 37)		Kate	cv406	XVal Session 23	1	XVal Session 23-Typing - Text-1		2012-07-11 14:17:18.664000
	Edit pad (rev 38)		Kate	cv406	XVal Session 23	1	XVal Session 23-Typing - Text-1		2012-07-11 14:17:19.165000
	Edit pad (rev 39)		Kate	cv406	XVal Session 23	1	XVal Session 23-Typing - Text-1		2012-07-11 14:17:19.666000
	Edit pad (rev 40)		Kate	cv406	XVal Session 23	1	XVal Session 23-Typing - Text-1		2012-07-11 14:17:20.167000
	Edit pad (rev 41)		Kate	cv406	XVal Session 23	1	XVal Session 23-Typing - Text-1		2012-07-11 14:17:20.660000
	Edit pad (rev 42)		Kate	cv406	XVal Session 23	1	XVal Session 23-Typing - Text-1		2012-07-11 14:17:21.164000
	Edit pad (rev 43)		Kate	cv406	XVal Session 23	1	XVal Session 23-Typing - Text-1		2012-07-11 14:17:22.181000
	Edit pad (rev 44)		Mark:	cv309	XVal Session 23	1	XVal Session 23-Typing - Text-1		2012-07-11 14:17:22.575000
	Edit pad (rev 45)		Kate	cv406	XVal Session 23	1	XVal Session 23-Typing - Text-1		2012-07-11 14:17:22.681000
	Edit pad (rev 46)		Mark:	cv309	XVal Session 23	1	XVal Session 23-Typing - Text-1		2012-07-11 14:17:23.074000
	Edit pad (rev 47)		Kate	cv406	XVal Session 23	1	XVal Session 23-Typing - Text-1		2012-07-11 14:17:23.180000
	Edit pad (rev 48)		Kate	cv406	XVal Session 23	1	XVal Session 23-Typing - Text-1		2012-07-11 14:17:23.784000
	Edit pad (rev 49)		Kate	cv406	XVal Session 23	1	XVal Session 23-Typing - Text-1		2012-07-11 14:17:24.270000
	Edit pad (rev 50)		Kate	cv406	XVal Session 23	1	XVal Session 23-Typing - Text-1		2012-07-11 14:17:24.771000
	Edit pad (rev 51)		Kate	cv406	XVal Session 23	1	XVal Session 23-Typing - Text-1		2012-07-11 14:17:25.280000
	Edit pad (rev 52)		Kate	cv406	XVal Session 23	1	XVal Session 23-Typing - Text-1		2012-07-11 14:17:25.788000
	Edit pad (rev 53)		Kate	cv406	XVal Session 23	1	XVal Session 23-Typing - Text-1		2012-07-11 14:17:26.290000
	Edit pad (rev 54)		Kate	cv406	XVal Session 23	1	XVal Session 23-Typing - Text-1		2012-07-11 14:17:26.794000
	Edit pad (rev 55)		Kate	cv406	XVal Session 23	1	XVal Session 23-Typing - Text-1		2012-07-11 14:17:27.303000
	Edit pad (rev 56)		Kate	cv406	XVal Session 23	1	XVal Session 23-Typing - Text-1		2012-07-11 14:17:27.817000
	Edit pad (rev 57)		Kate	cv406	XVal Session 23	1	XVal Session 23-Typing - Text-1		2012-07-11 14:17:28.306000
	Edit pad (rev 58)		Kate	cv406	XVal Session 23	1	XVal Session 23-Typing - Text-1		2012-07-11 14:17:28.806000
	Edit pad (rev 59)		Kate	cv406	XVal Session 23	1	XVal Session 23-Typing - Text-1		2012-07-11 14:17:29.320000
	Edit pad (rev 60)		Kate	cv406	XVal Session 23	1	XVal Session 23-Typing - Text-1		2012-07-11 14:17:29.820000
	Edit pad (rev 61)		Kate	cv406	XVal Session 23	1	XVal Session 23-Typing - Text-1		2012-07-11 14:17:30.323000
	Edit pad (rev 62)		Kate	cv406	XVal Session 23	1	XVal Session 23-Typing - Text-1		2012-07-11 14:17:30.820000
	Edit pad (rev 63)		Kate	cv406	XVal Session 23	1	XVal Session 23-Typing - Text-1		2012-07-11 14:17:31.318000
	Edit pad (rev 64)		Kate	cv406	XVal Session 23	1	XVal Session 23-Typing - Text-1		2012-07-11 14:17:31.823000
	Edit pad (rev 65)		Kate	cv406	XVal Session 23	1	XVal Session 23-Typing - Text-1		2012-07-11 14:17:32.323000
	Edit pad (rev 66)		Kate	cv406	XVal Session 23	1	XVal Session 23-Typing - Text-1		2012-07-11 14:17:32.834000
	Edit pad (rev 67)		Kate	cv406	XVal Session 23	1	XVal Session 23-Typing - Text-1		2012-07-11 14:17:33.335000
	Edit pad (rev 68)		Kate	cv406	XVal Session 23	1	XVal Session 23-Typing - Text-1		2012-07-11 14:17:33.879000
	Edit pad (rev 69)		Kate	cv406	XVal Session 23	1	XVal Session 23-Typing - Text-1		2012-07-11 14:17:34.484000
	Edit pad (rev 70)		Kate	cv406	XVal Session 23	1	XVal Session 23-Typing - Text-1		2012-07-11 14:17:34.994000
	Edit pad (rev 71)		Kate	cv406	XVal Session 23	1	XVal Session 23-Typing - Text-1		2012-07-11 14:17:35.594000
	Edit pad (rev 72)		Kate	cv406	XVal Session 23	1	XVal Session 23-Typing - Text-1		2012-07-11 14:17:36.102000
	Edit pad (rev 73)		Kate	cv406	XVal Session 23	1	XVal Session 23-Typing - Text-1		2012-07-11 14:17:36.600000
	Edit pad (rev 74)		Kate	cv406	XVal Session 23	1	XVal Session 23-Typing - Text-1		2012-07-11 14:17:38.573000
	Edit pad (rev 75)		Kate	cv406	XVal Session 23	1	XVal Session 23-Typing - Text-1		2012-07-11 14:17:39.072000
	Edit pad (rev 76)		Kate	cv406	XVal Session 23	1	XVal Session 23-Typing - Text-1		2012-07-11 14:17:39.568000
	Edit pad (rev 77)		Kate	cv406	XVal Session 23	1	XVal Session 23-Typing - Text-1		2012-07-11 14:17:40.068000
	Edit pad (rev 78)		Kate	cv406	XVal Session 23	1	XVal Session 23-Typing - Text-1		2012-07-11 14:17:40.570000
	Edit pad (rev 79)		Kate	cv406	XVal Session 23	1	XVal Session 23-Typing - Text-1		2012-07-11 14:17:41.079000
	Edit pad (rev 80)		Kate	cv406	XVal Session 23	1	XVal Session 23-Typing - Text-1		2012-07-11 14:17:41.570000
	Edit pad (rev 81)		Kate	cv406	XVal Session 23	1	XVal Session 23-Typing - Text-1		2012-07-11 14:17:42.070000
	Edit pad (rev 82)		Kate	cv406	XVal Session 23	1	XVal Session 23-Typing - Text-1		2012-07-11 14:17:42.598000
	Edit pad (rev 83)		Kate	cv406	XVal Session 23	1	XVal Session 23-Typing - Text-1		2012-07-11 14:17:43.075000
	Edit pad (rev 84)		Kate	cv406	XVal Session 23	1	XVal Session 23-Typing - Text-1		2012-07-11 14:17:43.588000
	Edit pad (rev 85)		Kate	cv406	XVal Session 23	1	XVal Session 23-Typing - Text-1		2012-07-11 14:17:44.084000
	Edit pad (rev 86)		Kate	cv406	XVal Session 23	1	XVal Session 23-Typing - Text-1		2012-07-11 14:17:44.586000
	Edit pad (rev 87)		Kate	cv406	XVal Session 23	1	XVal Session 23-Typing - Text-1		2012-07-11 14:17:45.082000
	Edit pad (rev 88)		Kate	cv406	XVal Session 23	1	XVal Session 23-Typing - Text-1		2012-07-11 14:17:45.588000
	Edit pad (rev 89)		Kate	cv406	XVal Session 23	1	XVal Session 23-Typing - Text-1		2012-07-11 14:17:46.090000
	Edit pad (rev 90)		Kate	cv406	XVal Session 23	1	XVal Session 23-Typing - Text-1		2012-07-11 14:17:46.591000
	Edit pad (rev 91)		Kate	cv406	XVal Session 23	1	XVal Session 23-Typing - Text-1		2012-07-11 14:17:47.453000
	Edit pad (rev 92)		Kate	cv406	XVal Session 23	1	XVal Session 23-Typing - Text-1		2012-07-11 14:17:47.960000
	Edit pad (rev 93)		Kate	cv406	XVal Session 23	1	XVal Session 23-Typing - Text-1		2012-07-11 14:17:48.459000
	Edit pad (rev 94)		Kate	cv406	XVal Session 23	1	XVal Session 23-Typing - Text-1		2012-07-11 14:17:48.963000
	Edit pad (rev 95)		Kate	cv406	XVal Session 23	1	XVal Session 23-Typing - Text-1		2012-07-11 14:17:49.462000
	Edit pad (rev 96)		Kate	cv406	XVal Session 23	1	XVal Session 23-Typing - Text-1		2012-07-11 14:17:49.959000
	Edit pad (rev 97)		Kate	cv406	XVal Session 23	1	XVal Session 23-Typing - Text-1		2012-07-11 14:17:50.463000
	Edit pad (rev 98)		Kate	cv406	XVal Session 23	1	XVal Session 23-Typing - Text-1		2012-07-11 14:17:51.727000
	Edit pad (rev 99)		Kate	cv406	XVal Session 23	1	XVal Session 23-Typing - Text-1		2012-07-11 14:17:52.226000
	Edit pad (rev 100)		Kate	cv406	XVal Session 23	1	XVal Session 23-Typing - Text-1		2012-07-11 14:17:52.726000
	Edit pad (rev 101)		Kate	cv406	XVal Session 23	1	XVal Session 23-Typing - Text-1		2012-07-11 14:17:53.228000
	Edit pad (rev 102)		Kate	cv406	XVal Session 23	1	XVal Session 23-Typing - Text-1		2012-07-11 14:17:53.730000
	Edit pad (rev 103)		Kate	cv406	XVal Session 23	1	XVal Session 23-Typing - Text-1		2012-07-11 14:17:54.231000
	Edit pad (rev 104)		Kate	cv406	XVal Session 23	1	XVal Session 23-Typing - Text-1		2012-07-11 14:17:54.733000
	Edit pad (rev 105)		Kate	cv406	XVal Session 23	1	XVal Session 23-Typing - Text-1		2012-07-11 14:17:55.234000
	Edit pad (rev 106)		Kate	cv406	XVal Session 23	1	XVal Session 23-Typing - Text-1		2012-07-11 14:17:55.735000
	Edit pad (rev 107)		Kate	cv406	XVal Session 23	1	XVal Session 23-Typing - Text-1		2012-07-11 14:17:56.244000
	Edit pad (rev 108)		Kate	cv406	XVal Session 23	1	XVal Session 23-Typing - Text-1		2012-07-11 14:17:56.742000
	Edit pad (rev 109)		Kate	cv406	XVal Session 23	1	XVal Session 23-Typing - Text-1		2012-07-11 14:17:57.240000
	Edit pad (rev 110)		Kate	cv406	XVal Session 23	1	XVal Session 23-Typing - Text-1		2012-07-11 14:17:57.741000
	Edit pad (rev 111)		Kate	cv406	XVal Session 23	1	XVal Session 23-Typing - Text-1		2012-07-11 14:17:58.242000
	Edit pad (rev 112)		Kate	cv406	XVal Session 23	1	XVal Session 23-Typing - Text-1		2012-07-11 14:17:58.742000
	Edit pad (rev 113)		Kate	cv406	XVal Session 23	1	XVal Session 23-Typing - Text-1		2012-07-11 14:17:59.241000
	Edit pad (rev 114)		Kate	cv406	XVal Session 23	1	XVal Session 23-Typing - Text-1		2012-07-11 14:17:59.749000
	Edit pad (rev 115)		Kate	cv406	XVal Session 23	1	XVal Session 23-Typing - Text-1		2012-07-11 14:18:00.247000
	Edit pad (rev 116)		Kate	cv406	XVal Session 23	1	XVal Session 23-Typing - Text-1		2012-07-11 14:18:00.759000
	Edit pad (rev 117)		Kate	cv406	XVal Session 23	1	XVal Session 23-Typing - Text-1		2012-07-11 14:18:01.270000
	Edit pad (rev 118)		Kate	cv406	XVal Session 23	1	XVal Session 23-Typing - Text-1		2012-07-11 14:18:01.772000
	Edit pad (rev 119)		Kate	cv406	XVal Session 23	1	XVal Session 23-Typing - Text-1		2012-07-11 14:18:02.272000
	Edit pad (rev 120)		Kate	cv406	XVal Session 23	1	XVal Session 23-Typing - Text-1		2012-07-11 14:18:02.771000
	Edit pad (rev 121)		Kate	cv406	XVal Session 23	1	XVal Session 23-Typing - Text-1		2012-07-11 14:18:03.851000
	Edit pad (rev 122)		Kate	cv406	XVal Session 23	1	XVal Session 23-Typing - Text-1		2012-07-11 14:18:04.334000
	Edit pad (rev 123)		Kate	cv406	XVal Session 23	1	XVal Session 23-Typing - Text-1		2012-07-11 14:18:04.888000
	Edit pad (rev 124)		Kate	cv406	XVal Session 23	1	XVal Session 23-Typing - Text-1		2012-07-11 14:18:05.413000
	Edit pad (rev 125)		Kate	cv406	XVal Session 23	1	XVal Session 23-Typing - Text-1		2012-07-11 14:18:05.915000
	Edit pad (rev 126)		Kate	cv406	XVal Session 23	1	XVal Session 23-Typing - Text-1		2012-07-11 14:18:06.411000
	Edit pad (rev 127)		Kate	cv406	XVal Session 23	1	XVal Session 23-Typing - Text-1		2012-07-11 14:18:06.911000
	Edit pad (rev 128)		Kate	cv406	XVal Session 23	1	XVal Session 23-Typing - Text-1		2012-07-11 14:18:07.455000
	Edit pad (rev 129)		Kate	cv406	XVal Session 23	1	XVal Session 23-Typing - Text-1		2012-07-11 14:18:07.929000
	Edit pad (rev 130)		Kate	cv406	XVal Session 23	1	XVal Session 23-Typing - Text-1		2012-07-11 14:18:08.432000
	Edit pad (rev 131)		Kate	cv406	XVal Session 23	1	XVal Session 23-Typing - Text-1		2012-07-11 14:18:08.933000
	Edit pad (rev 132)		Kate	cv406	XVal Session 23	1	XVal Session 23-Typing - Text-1		2012-07-11 14:18:09.445000
	Edit pad (rev 133)		Kate	cv406	XVal Session 23	1	XVal Session 23-Typing - Text-1		2012-07-11 14:18:09.961000
	Edit pad (rev 134)		Kate	cv406	XVal Session 23	1	XVal Session 23-Typing - Text-1		2012-07-11 14:18:10.460000
	Edit pad (rev 135)		Kate	cv406	XVal Session 23	1	XVal Session 23-Typing - Text-1		2012-07-11 14:18:11.010000
	Edit pad (rev 136)		Kate	cv406	XVal Session 23	1	XVal Session 23-Typing - Text-1		2012-07-11 14:18:11.523000
	Edit pad (rev 137)		Kate	cv406	XVal Session 23	1	XVal Session 23-Typing - Text-1		2012-07-11 14:18:12.022000
	Edit pad (rev 138)		Kate	cv406	XVal Session 23	1	XVal Session 23-Typing - Text-1		2012-07-11 14:18:12.528000
	Edit pad (rev 139)		Kate	cv406	XVal Session 23	1	XVal Session 23-Typing - Text-1		2012-07-11 14:18:13.203000
	Edit pad (rev 140)		Kate	cv406	XVal Session 23	1	XVal Session 23-Typing - Text-1		2012-07-11 14:18:13.710000
	Edit pad (rev 141)		Kate	cv406	XVal Session 23	1	XVal Session 23-Typing - Text-1		2012-07-11 14:18:14.210000
	Edit pad (rev 142)		Kate	cv406	XVal Session 23	1	XVal Session 23-Typing - Text-1		2012-07-11 14:18:14.718000
	Edit pad (rev 143)		Kate	cv406	XVal Session 23	1	XVal Session 23-Typing - Text-1		2012-07-11 14:18:15.209000
	Edit pad (rev 144)		Kate	cv406	XVal Session 23	1	XVal Session 23-Typing - Text-1		2012-07-11 14:18:15.710000
	Edit pad (rev 145)		Kate	cv406	XVal Session 23	1	XVal Session 23-Typing - Text-1		2012-07-11 14:18:16.210000
	Edit pad (rev 146)		Kate	cv406	XVal Session 23	1	XVal Session 23-Typing - Text-1		2012-07-11 14:18:16.715000
	Edit pad (rev 147)		Kate	cv406	XVal Session 23	1	XVal Session 23-Typing - Text-1		2012-07-11 14:18:17.218000
	Edit pad (rev 148)		Kate	cv406	XVal Session 23	1	XVal Session 23-Typing - Text-1		2012-07-11 14:18:17.725000
	Edit pad (rev 149)		Kate	cv406	XVal Session 23	1	XVal Session 23-Typing - Text-1		2012-07-11 14:18:18.242000
	Edit pad (rev 150)		Kate	cv406	XVal Session 23	1	XVal Session 23-Typing - Text-1		2012-07-11 14:18:18.746000
	Edit pad (rev 151)		Kate	cv406	XVal Session 23	1	XVal Session 23-Typing - Text-1		2012-07-11 14:18:19.250000
	Edit pad (rev 152)		Kate	cv406	XVal Session 23	1	XVal Session 23-Typing - Text-1		2012-07-11 14:18:19.752000
	Edit pad (rev 153)		Kate	cv406	XVal Session 23	1	XVal Session 23-Typing - Text-1		2012-07-11 14:18:20.255000
	Edit pad (rev 154)		Kate	cv406	XVal Session 23	1	XVal Session 23-Typing - Text-1		2012-07-11 14:18:20.756000
	Edit pad (rev 155)		Kate	cv406	XVal Session 23	1	XVal Session 23-Typing - Text-1		2012-07-11 14:18:21.256000
	Edit pad (rev 156)		Kate	cv406	XVal Session 23	1	XVal Session 23-Typing - Text-1		2012-07-11 14:18:21.756000
	Edit pad (rev 157)		Kate	cv406	XVal Session 23	1	XVal Session 23-Typing - Text-1		2012-07-11 14:18:22.259000
	Edit pad (rev 158)		Kate	cv406	XVal Session 23	1	XVal Session 23-Typing - Text-1		2012-07-11 14:18:22.757000
	Edit pad (rev 159)		Kate	cv406	XVal Session 23	1	XVal Session 23-Typing - Text-1		2012-07-11 14:18:23.257000
	Edit pad (rev 160)		Kate	cv406	XVal Session 23	1	XVal Session 23-Typing - Text-1		2012-07-11 14:18:23.762000
	Edit pad (rev 161)		Kate	cv406	XVal Session 23	1	XVal Session 23-Typing - Text-1		2012-07-11 14:18:24.265000
	Edit pad (rev 162)		Kate	cv406	XVal Session 23	1	XVal Session 23-Typing - Text-1		2012-07-11 14:18:24.771000
	Edit pad (rev 163)		Kate	cv406	XVal Session 23	1	XVal Session 23-Typing - Text-1		2012-07-11 14:18:25.271000
	Edit pad (rev 164)		Kate	cv406	XVal Session 23	1	XVal Session 23-Typing - Text-1		2012-07-11 14:18:25.771000
	Edit pad (rev 165)		Kate	cv406	XVal Session 23	1	XVal Session 23-Typing - Text-1		2012-07-11 14:18:26.294000
	Edit pad (rev 166)		Kate	cv406	XVal Session 23	1	XVal Session 23-Typing - Text-1		2012-07-11 14:18:26.803000
	Edit pad (rev 167)		Kate	cv406	XVal Session 23	1	XVal Session 23-Typing - Text-1		2012-07-11 14:18:27.311000
	Edit pad (rev 168)		Kate	cv406	XVal Session 23	1	XVal Session 23-Typing - Text-1		2012-07-11 14:18:27.818000
	Edit pad (rev 169)		Kate	cv406	XVal Session 23	1	XVal Session 23-Typing - Text-1		2012-07-11 14:18:28.324000
	Edit pad (rev 170)		Kate	cv406	XVal Session 23	1	XVal Session 23-Typing - Text-1		2012-07-11 14:18:28.838000
	Edit pad (rev 171)		Kate	cv406	XVal Session 23	1	XVal Session 23-Typing - Text-1		2012-07-11 14:18:29.341000
	Edit pad (rev 172)		Kate	cv406	XVal Session 23	1	XVal Session 23-Typing - Text-1		2012-07-11 14:18:29.855000
	Edit pad (rev 173)		Kate	cv406	XVal Session 23	1	XVal Session 23-Typing - Text-1		2012-07-11 14:18:30.350000
	Edit pad (rev 174)		Kate	cv406	XVal Session 23	1	XVal Session 23-Typing - Text-1		2012-07-11 14:18:31.103000
	Edit pad (rev 175)		Kate	cv406	XVal Session 23	1	XVal Session 23-Typing - Text-1		2012-07-11 14:18:31.645000
	Edit pad (rev 176)		Kate	cv406	XVal Session 23	1	XVal Session 23-Typing - Text-1		2012-07-11 14:18:32.149000
	Edit pad (rev 177)		Kate	cv406	XVal Session 23	1	XVal Session 23-Typing - Text-1		2012-07-11 14:18:33.331000
	Edit pad (rev 178)		Kate	cv406	XVal Session 23	1	XVal Session 23-Typing - Text-1		2012-07-11 14:18:33.836000
	Edit pad (rev 179)		Kate	cv406	XVal Session 23	1	XVal Session 23-Typing - Text-1		2012-07-11 14:18:34.340000
	Edit pad (rev 180)		Kate	cv406	XVal Session 23	1	XVal Session 23-Typing - Text-1		2012-07-11 14:18:34.851000
	Edit pad (rev 181)		Kate	cv406	XVal Session 23	1	XVal Session 23-Typing - Text-1		2012-07-11 14:18:35.350000
	Edit pad (rev 182)		Rose	cv408	XVal Session 23	1	XVal Session 23-Typing - Text-1		2012-07-11 14:18:35.838000
	Edit pad (rev 183)		Kate	cv406	XVal Session 23	1	XVal Session 23-Typing - Text-1		2012-07-11 14:18:35.868000
	Edit pad (rev 184)		Mark:	cv309	XVal Session 23	1	XVal Session 23-Typing - Text-1		2012-07-11 14:18:36.286000
	Edit pad (rev 185)		Kate	cv406	XVal Session 23	1	XVal Session 23-Typing - Text-1		2012-07-11 14:18:36.443000
	Edit pad (rev 186)		Mark:	cv309	XVal Session 23	1	XVal Session 23-Typing - Text-1		2012-07-11 14:18:36.786000
	Edit pad (rev 187)		Kate	cv406	XVal Session 23	1	XVal Session 23-Typing - Text-1		2012-07-11 14:18:36.941000
	Edit pad (rev 188)		Kate	cv406	XVal Session 23	1	XVal Session 23-Typing - Text-1		2012-07-11 14:18:37.449000
	Edit pad (rev 189)		Kate	cv406	XVal Session 23	1	XVal Session 23-Typing - Text-1		2012-07-11 14:18:37.949000
	Edit pad (rev 190)		Kate	cv406	XVal Session 23	1	XVal Session 23-Typing - Text-1		2012-07-11 14:18:38.449000
	Edit pad (rev 191)		Kate	cv406	XVal Session 23	1	XVal Session 23-Typing - Text-1		2012-07-11 14:18:38.946000
	Edit pad (rev 192)		Kate	cv406	XVal Session 23	1	XVal Session 23-Typing - Text-1		2012-07-11 14:18:39.444000
	Edit pad (rev 193)		Kate	cv406	XVal Session 23	1	XVal Session 23-Typing - Text-1		2012-07-11 14:18:39.947000
	Edit pad (rev 194)		Kate	cv406	XVal Session 23	1	XVal Session 23-Typing - Text-1		2012-07-11 14:18:40.451000
	Edit pad (rev 195)		Kate	cv406	XVal Session 23	1	XVal Session 23-Typing - Text-1		2012-07-11 14:18:40.959000
	Edit pad (rev 196)		Kate	cv406	XVal Session 23	1	XVal Session 23-Typing - Text-1		2012-07-11 14:18:41.459000
	Edit pad (rev 197)		Mark:	cv309	XVal Session 23	1	XVal Session 23-Typing - Text-1		2012-07-11 14:18:41.830000
	Edit pad (rev 198)		Kate	cv406	XVal Session 23	1	XVal Session 23-Typing - Text-1		2012-07-11 14:18:41.961000
	Edit pad (rev 199)		Kate	cv406	XVal Session 23	1	XVal Session 23-Typing - Text-1		2012-07-11 14:18:42.465000
	Edit pad (rev 200)		Kate	cv406	XVal Session 23	1	XVal Session 23-Typing - Text-1		2012-07-11 14:18:42.973000
	Edit pad (rev 201)		Kate	cv406	XVal Session 23	1	XVal Session 23-Typing - Text-1		2012-07-11 14:18:43.475000
	Edit pad (rev 202)		Kate	cv406	XVal Session 23	1	XVal Session 23-Typing - Text-1		2012-07-11 14:18:43.976000
	Edit pad (rev 203)		Mark:	cv309	XVal Session 23	1	XVal Session 23-Typing - Text-1		2012-07-11 14:18:44.211000
	Edit pad (rev 204)		Kate	cv406	XVal Session 23	1	XVal Session 23-Typing - Text-1		2012-07-11 14:18:44.474000
	Edit pad (rev 205)		Kate	cv406	XVal Session 23	1	XVal Session 23-Typing - Text-1		2012-07-11 14:18:44.976000
	Edit pad (rev 206)		Mark:	cv309	XVal Session 23	1	XVal Session 23-Typing - Text-1		2012-07-11 14:18:45.009000
	Edit pad (rev 207)		Kate	cv406	XVal Session 23	1	XVal Session 23-Typing - Text-1		2012-07-11 14:18:45.477000
	Edit pad (rev 208)		Kate	cv406	XVal Session 23	1	XVal Session 23-Typing - Text-1		2012-07-11 14:18:45.990000
	Edit pad (rev 209)		Kate	cv406	XVal Session 23	1	XVal Session 23-Typing - Text-1		2012-07-11 14:18:46.491000
	Edit pad (rev 210)		Kate	cv406	XVal Session 23	1	XVal Session 23-Typing - Text-1		2012-07-11 14:18:47.006000
	Edit pad (rev 211)		Kate	cv406	XVal Session 23	1	XVal Session 23-Typing - Text-1		2012-07-11 14:18:47.515000
	Edit pad (rev 212)		Kate	cv406	XVal Session 23	1	XVal Session 23-Typing - Text-1		2012-07-11 14:18:48.008000
	Edit pad (rev 213)		Kate	cv406	XVal Session 23	1	XVal Session 23-Typing - Text-1		2012-07-11 14:18:48.506000
	Edit pad (rev 214)		Kate	cv406	XVal Session 23	1	XVal Session 23-Typing - Text-1		2012-07-11 14:18:49.006000
	Edit pad (rev 215)		Mark:	cv309	XVal Session 23	1	XVal Session 23-Typing - Text-1		2012-07-11 14:18:49.310000
	Edit pad (rev 216)		Kate	cv406	XVal Session 23	1	XVal Session 23-Typing - Text-1		2012-07-11 14:18:49.506000
	Edit pad (rev 217)		Kate	cv406	XVal Session 23	1	XVal Session 23-Typing - Text-1		2012-07-11 14:18:50.016000
	Edit pad (rev 218)		Mark:	cv309	XVal Session 23	1	XVal Session 23-Typing - Text-1		2012-07-11 14:18:50.500000
	Edit pad (rev 219)		Kate	cv406	XVal Session 23	1	XVal Session 23-Typing - Text-1		2012-07-11 14:18:50.513000
	Edit pad (rev 220)		Kate	cv406	XVal Session 23	1	XVal Session 23-Typing - Text-1		2012-07-11 14:18:51.020000
	Edit pad (rev 221)		Kate	cv406	XVal Session 23	1	XVal Session 23-Typing - Text-1		2012-07-11 14:18:51.527000
	Edit pad (rev 222)		Kate	cv406	XVal Session 23	1	XVal Session 23-Typing - Text-1		2012-07-11 14:18:52.042000
	Edit pad (rev 223)		Kate	cv406	XVal Session 23	1	XVal Session 23-Typing - Text-1		2012-07-11 14:18:52.553000
	Edit pad (rev 224)		Kate	cv406	XVal Session 23	1	XVal Session 23-Typing - Text-1		2012-07-11 14:18:53.052000
	Edit pad (rev 225)		Kate	cv406	XVal Session 23	1	XVal Session 23-Typing - Text-1		2012-07-11 14:18:53.553000
	Edit pad (rev 226)		Kate	cv406	XVal Session 23	1	XVal Session 23-Typing - Text-1		2012-07-11 14:18:54.053000
	Edit pad (rev 227)		Kate	cv406	XVal Session 23	1	XVal Session 23-Typing - Text-1		2012-07-11 14:18:54.564000
	Edit pad (rev 228)		Kate	cv406	XVal Session 23	1	XVal Session 23-Typing - Text-1		2012-07-11 14:18:55.073000
	Edit pad (rev 229)		Kate	cv406	XVal Session 23	1	XVal Session 23-Typing - Text-1		2012-07-11 14:18:55.571000
	Edit pad (rev 230)		Kate	cv406	XVal Session 23	1	XVal Session 23-Typing - Text-1		2012-07-11 14:18:56.070000
	Edit pad (rev 231)		Kate	cv406	XVal Session 23	1	XVal Session 23-Typing - Text-1		2012-07-11 14:18:56.570000
	Edit pad (rev 232)		Rose	cv408	XVal Session 23	1	XVal Session 23-Typing - Text-1		2012-07-11 14:18:56.949000
	Edit pad (rev 233)		Kate	cv406	XVal Session 23	1	XVal Session 23-Typing - Text-1		2012-07-11 14:18:57.083000
	Edit pad (rev 234)		Mark:	cv309	XVal Session 23	1	XVal Session 23-Typing - Text-1		2012-07-11 14:18:57.328000
	Edit pad (rev 235)		Kate	cv406	XVal Session 23	1	XVal Session 23-Typing - Text-1		2012-07-11 14:18:57.584000
	Edit pad (rev 236)		Kate	cv406	XVal Session 23	1	XVal Session 23-Typing - Text-1		2012-07-11 14:18:58.085000
	Edit pad (rev 237)		Rose	cv408	XVal Session 23	1	XVal Session 23-Typing - Text-1		2012-07-11 14:18:59.503000
	Edit pad (rev 238)		Mark:	cv309	XVal Session 23	1	XVal Session 23-Typing - Text-1		2012-07-11 14:18:59.573000
	Edit pad (rev 239)		Rose	cv408	XVal Session 23	1	XVal Session 23-Typing - Text-1		2012-07-11 14:19:01.110000
	Edit pad (rev 240)		Mark:	cv309	XVal Session 23	1	XVal Session 23-Typing - Text-1		2012-07-11 14:19:02.323000
	Edit pad (rev 241)		Kate	cv406	XVal Session 23	1	XVal Session 23-Typing - Text-1		2012-07-11 14:19:02.513000
	Edit pad (rev 242)		Kate	cv406	XVal Session 23	1	XVal Session 23-Typing - Text-1		2012-07-11 14:19:03.022000
	Edit pad (rev 243)		Kate	cv406	XVal Session 23	1	XVal Session 23-Typing - Text-1		2012-07-11 14:19:03.522000
	Edit pad (rev 244)		Mark:	cv309	XVal Session 23	1	XVal Session 23-Typing - Text-1		2012-07-11 14:19:03.653000
	Edit pad (rev 245)		Kate	cv406	XVal Session 23	1	XVal Session 23-Typing - Text-1		2012-07-11 14:19:04.025000
	Edit pad (rev 246)		Kate	cv406	XVal Session 23	1	XVal Session 23-Typing - Text-1		2012-07-11 14:19:04.520000
	Edit pad (rev 247)		Kate	cv406	XVal Session 23	1	XVal Session 23-Typing - Text-1		2012-07-11 14:19:05.023000
	Edit pad (rev 248)		Mark:	cv309	XVal Session 23	1	XVal Session 23-Typing - Text-1		2012-07-11 14:19:05.200000
	Edit pad (rev 249)		Rose	cv408	XVal Session 23	1	XVal Session 23-Typing - Text-1		2012-07-11 14:19:05.242000
	Edit pad (rev 250)		Kate	cv406	XVal Session 23	1	XVal Session 23-Typing - Text-1		2012-07-11 14:19:05.523000
	Edit pad (rev 251)		Mark:	cv309	XVal Session 23	1	XVal Session 23-Typing - Text-1		2012-07-11 14:19:05.980000
	Edit pad (rev 252)		Kate	cv406	XVal Session 23	1	XVal Session 23-Typing - Text-1		2012-07-11 14:19:06.024000
	Edit pad (rev 253)		Kate	cv406	XVal Session 23	1	XVal Session 23-Typing - Text-1		2012-07-11 14:19:06.524000
	Edit pad (rev 254)		Kate	cv406	XVal Session 23	1	XVal Session 23-Typing - Text-1		2012-07-11 14:19:07.025000
	Edit pad (rev 255)		Kate	cv406	XVal Session 23	1	XVal Session 23-Typing - Text-1		2012-07-11 14:19:07.521000
	Edit pad (rev 256)		Kate	cv406	XVal Session 23	1	XVal Session 23-Typing - Text-1		2012-07-11 14:19:08.034000
	Edit pad (rev 257)		Rose	cv408	XVal Session 23	1	XVal Session 23-Typing - Text-1		2012-07-11 14:19:08.270000
	Edit pad (rev 258)		Kate	cv406	XVal Session 23	1	XVal Session 23-Typing - Text-1		2012-07-11 14:19:08.537000
	Edit pad (rev 259)		Kate	cv406	XVal Session 23	1	XVal Session 23-Typing - Text-1		2012-07-11 14:19:09.038000
	Edit pad (rev 260)		Kate	cv406	XVal Session 23	1	XVal Session 23-Typing - Text-1		2012-07-11 14:19:09.538000
	Edit pad (rev 261)		Kate	cv406	XVal Session 23	1	XVal Session 23-Typing - Text-1		2012-07-11 14:19:10.038000
	Edit pad (rev 262)		Kate	cv406	XVal Session 23	1	XVal Session 23-Typing - Text-1		2012-07-11 14:19:10.538000
	Edit pad (rev 263)		Kate	cv406	XVal Session 23	1	XVal Session 23-Typing - Text-1		2012-07-11 14:19:11.040000
	Edit pad (rev 264)		Kate	cv406	XVal Session 23	1	XVal Session 23-Typing - Text-1		2012-07-11 14:19:11.538000
	Edit pad (rev 265)		Kate	cv406	XVal Session 23	1	XVal Session 23-Typing - Text-1		2012-07-11 14:19:12.043000
	Edit pad (rev 266)		Kate	cv406	XVal Session 23	1	XVal Session 23-Typing - Text-1		2012-07-11 14:19:12.538000
	Edit pad (rev 267)		Kate	cv406	XVal Session 23	1	XVal Session 23-Typing - Text-1		2012-07-11 14:19:13.038000
	Edit pad (rev 268)		Kate	cv406	XVal Session 23	1	XVal Session 23-Typing - Text-1		2012-07-11 14:19:13.539000
	Edit pad (rev 269)		Kate	cv406	XVal Session 23	1	XVal Session 23-Typing - Text-1		2012-07-11 14:19:14.483000
	Edit pad (rev 270)		Kate	cv406	XVal Session 23	1	XVal Session 23-Typing - Text-1		2012-07-11 14:19:14.991000
	Edit pad (rev 271)		Kate	cv406	XVal Session 23	1	XVal Session 23-Typing - Text-1		2012-07-11 14:19:15.489000
	Edit pad (rev 272)		Kate	cv406	XVal Session 23	1	XVal Session 23-Typing - Text-1		2012-07-11 14:19:15.991000
	Edit pad (rev 273)		Kate	cv406	XVal Session 23	1	XVal Session 23-Typing - Text-1		2012-07-11 14:19:16.490000
	Edit pad (rev 274)		Kate	cv406	XVal Session 23	1	XVal Session 23-Typing - Text-1		2012-07-11 14:19:16.996000
	Edit pad (rev 275)		Kate	cv406	XVal Session 23	1	XVal Session 23-Typing - Text-1		2012-07-11 14:19:17.491000
	Edit pad (rev 276)		Kate	cv406	XVal Session 23	1	XVal Session 23-Typing - Text-1		2012-07-11 14:19:17.992000
	Edit pad (rev 277)		Kate	cv406	XVal Session 23	1	XVal Session 23-Typing - Text-1		2012-07-11 14:19:18.492000
	Edit pad (rev 278)		Kate	cv406	XVal Session 23	1	XVal Session 23-Typing - Text-1		2012-07-11 14:19:18.990000
	Edit pad (rev 279)		Kate	cv406	XVal Session 23	1	XVal Session 23-Typing - Text-1		2012-07-11 14:19:19.489000
	Edit pad (rev 280)		Kate	cv406	XVal Session 23	1	XVal Session 23-Typing - Text-1		2012-07-11 14:19:19.998000
	Edit pad (rev 281)		Kate	cv406	XVal Session 23	1	XVal Session 23-Typing - Text-1		2012-07-11 14:19:20.506000
	Edit pad (rev 282)		Kate	cv406	XVal Session 23	1	XVal Session 23-Typing - Text-1		2012-07-11 14:19:21.006000
	Edit pad (rev 283)		Kate	cv406	XVal Session 23	1	XVal Session 23-Typing - Text-1		2012-07-11 14:19:21.508000
	Edit pad (rev 284)		Kate	cv406	XVal Session 23	1	XVal Session 23-Typing - Text-1		2012-07-11 14:19:22.010000
	Edit pad (rev 285)		Kate	cv406	XVal Session 23	1	XVal Session 23-Typing - Text-1		2012-07-11 14:19:22.511000
	Edit pad (rev 286)		Kate	cv406	XVal Session 23	1	XVal Session 23-Typing - Text-1		2012-07-11 14:19:23.010000
	Edit pad (rev 287)		Kate	cv406	XVal Session 23	1	XVal Session 23-Typing - Text-1		2012-07-11 14:19:23.523000
	Edit pad (rev 288)		Kate	cv406	XVal Session 23	1	XVal Session 23-Typing - Text-1		2012-07-11 14:19:24.020000
	Edit pad (rev 289)		Kate	cv406	XVal Session 23	1	XVal Session 23-Typing - Text-1		2012-07-11 14:19:24.522000
	Edit pad (rev 290)		Mark:	cv309	XVal Session 23	1	XVal Session 23-Typing - Text-1		2012-07-11 14:19:24.961000
	Edit pad (rev 291)		Kate	cv406	XVal Session 23	1	XVal Session 23-Typing - Text-1		2012-07-11 14:19:25.022000
	Edit pad (rev 292)		Kate	cv406	XVal Session 23	1	XVal Session 23-Typing - Text-1		2012-07-11 14:19:25.530000
	Edit pad (rev 293)		Mark:	cv309	XVal Session 23	1	XVal Session 23-Typing - Text-1		2012-07-11 14:19:25.541000
	Edit pad (rev 294)		Kate	cv406	XVal Session 23	1	XVal Session 23-Typing - Text-1		2012-07-11 14:19:26.028000
	Edit pad (rev 295)		Kate	cv406	XVal Session 23	1	XVal Session 23-Typing - Text-1		2012-07-11 14:19:26.524000
	Edit pad (rev 296)		Kate	cv406	XVal Session 23	1	XVal Session 23-Typing - Text-1		2012-07-11 14:19:27.022000
	Edit pad (rev 297)		Kate	cv406	XVal Session 23	1	XVal Session 23-Typing - Text-1		2012-07-11 14:19:27.522000
	Edit pad (rev 298)		Kate	cv406	XVal Session 23	1	XVal Session 23-Typing - Text-1		2012-07-11 14:19:28.022000
	Edit pad (rev 299)		Kate	cv406	XVal Session 23	1	XVal Session 23-Typing - Text-1		2012-07-11 14:19:28.522000
	Edit pad (rev 300)		Kate	cv406	XVal Session 23	1	XVal Session 23-Typing - Text-1		2012-07-11 14:19:29.022000
	Edit pad (rev 301)		Kate	cv406	XVal Session 23	1	XVal Session 23-Typing - Text-1		2012-07-11 14:19:29.522000
	Edit pad (rev 302)		Kate	cv406	XVal Session 23	1	XVal Session 23-Typing - Text-1		2012-07-11 14:19:30.022000
	Edit pad (rev 303)		Kate	cv406	XVal Session 23	1	XVal Session 23-Typing - Text-1		2012-07-11 14:19:30.528000
	Edit pad (rev 304)		Kate	cv406	XVal Session 23	1	XVal Session 23-Typing - Text-1		2012-07-11 14:19:31.041000
	Edit pad (rev 305)		Kate	cv406	XVal Session 23	1	XVal Session 23-Typing - Text-1		2012-07-11 14:19:31.537000
	Edit pad (rev 306)		Kate	cv406	XVal Session 23	1	XVal Session 23-Typing - Text-1		2012-07-11 14:19:32.037000
	Edit pad (rev 307)		Kate	cv406	XVal Session 23	1	XVal Session 23-Typing - Text-1		2012-07-11 14:19:32.538000
	Edit pad (rev 308)		Kate	cv406	XVal Session 23	1	XVal Session 23-Typing - Text-1		2012-07-11 14:19:33.051000
	Edit pad (rev 309)		Kate	cv406	XVal Session 23	1	XVal Session 23-Typing - Text-1		2012-07-11 14:19:33.554000
	Edit pad (rev 310)		Kate	cv406	XVal Session 23	1	XVal Session 23-Typing - Text-1		2012-07-11 14:19:34.054000
	Edit pad (rev 311)		Kate	cv406	XVal Session 23	1	XVal Session 23-Typing - Text-1		2012-07-11 14:19:34.555000
	Edit pad (rev 312)		Kate	cv406	XVal Session 23	1	XVal Session 23-Typing - Text-1		2012-07-11 14:19:35.054000
	Edit pad (rev 313)		Kate	cv406	XVal Session 23	1	XVal Session 23-Typing - Text-1		2012-07-11 14:19:35.558000
	Edit pad (rev 314)		Kate	cv406	XVal Session 23	1	XVal Session 23-Typing - Text-1		2012-07-11 14:19:36.054000
	Edit pad (rev 315)		Kate	cv406	XVal Session 23	1	XVal Session 23-Typing - Text-1		2012-07-11 14:19:36.553000
	Edit pad (rev 316)		Kate	cv406	XVal Session 23	1	XVal Session 23-Typing - Text-1		2012-07-11 14:19:37.055000
	Edit pad (rev 317)		Mark:	cv309	XVal Session 23	1	XVal Session 23-Typing - Text-1		2012-07-11 14:19:37.082000
	Edit pad (rev 318)		Kate	cv406	XVal Session 23	1	XVal Session 23-Typing - Text-1		2012-07-11 14:19:37.553000
	Edit pad (rev 319)		Kate	cv406	XVal Session 23	1	XVal Session 23-Typing - Text-1		2012-07-11 14:19:38.064000
	Edit pad (rev 320)		Kate	cv406	XVal Session 23	1	XVal Session 23-Typing - Text-1		2012-07-11 14:19:38.554000
	Edit pad (rev 321)		Kate	cv406	XVal Session 23	1	XVal Session 23-Typing - Text-1		2012-07-11 14:19:39.053000
	Edit pad (rev 322)		Kate	cv406	XVal Session 23	1	XVal Session 23-Typing - Text-1		2012-07-11 14:19:39.557000
	Edit pad (rev 323)		Kate	cv406	XVal Session 23	1	XVal Session 23-Typing - Text-1		2012-07-11 14:19:40.054000
	Edit pad (rev 324)		Kate	cv406	XVal Session 23	1	XVal Session 23-Typing - Text-1		2012-07-11 14:19:40.554000
	Edit pad (rev 325)		Kate	cv406	XVal Session 23	1	XVal Session 23-Typing - Text-1		2012-07-11 14:19:41.062000
	Edit pad (rev 326)		Kate	cv406	XVal Session 23	1	XVal Session 23-Typing - Text-1		2012-07-11 14:19:41.570000
	Edit pad (rev 327)		Kate	cv406	XVal Session 23	1	XVal Session 23-Typing - Text-1		2012-07-11 14:19:42.079000
	Edit pad (rev 328)		Kate	cv406	XVal Session 23	1	XVal Session 23-Typing - Text-1		2012-07-11 14:19:42.586000
	Edit pad (rev 329)		Kate	cv406	XVal Session 23	1	XVal Session 23-Typing - Text-1		2012-07-11 14:19:43.085000
	Edit pad (rev 330)		Kate	cv406	XVal Session 23	1	XVal Session 23-Typing - Text-1		2012-07-11 14:19:43.585000
	Edit pad (rev 331)		Kate	cv406	XVal Session 23	1	XVal Session 23-Typing - Text-1		2012-07-11 14:19:44.085000
	Edit pad (rev 332)		Kate	cv406	XVal Session 23	1	XVal Session 23-Typing - Text-1		2012-07-11 14:19:44.586000
	Edit pad (rev 333)		Mark:	cv309	XVal Session 23	1	XVal Session 23-Typing - Text-1		2012-07-11 14:19:44.639000
	Edit pad (rev 334)		Kate	cv406	XVal Session 23	1	XVal Session 23-Typing - Text-1		2012-07-11 14:19:45.086000
	Edit pad (rev 335)		Kate	cv406	XVal Session 23	1	XVal Session 23-Typing - Text-1		2012-07-11 14:19:45.584000
	Edit pad (rev 336)		Kate	cv406	XVal Session 23	1	XVal Session 23-Typing - Text-1		2012-07-11 14:19:46.086000
	Edit pad (rev 337)		Kate	cv406	XVal Session 23	1	XVal Session 23-Typing - Text-1		2012-07-11 14:19:46.591000
	Edit pad (rev 338)		Kate	cv406	XVal Session 23	1	XVal Session 23-Typing - Text-1		2012-07-11 14:19:47.092000
	Edit pad (rev 339)		Kate	cv406	XVal Session 23	1	XVal Session 23-Typing - Text-1		2012-07-11 14:19:47.600000
	Edit pad (rev 340)		Kate	cv406	XVal Session 23	1	XVal Session 23-Typing - Text-1		2012-07-11 14:19:48.100000
	Edit pad (rev 341)		Kate	cv406	XVal Session 23	1	XVal Session 23-Typing - Text-1		2012-07-11 14:19:48.600000
	Edit pad (rev 342)		Kate	cv406	XVal Session 23	1	XVal Session 23-Typing - Text-1		2012-07-11 14:19:49.118000
	Edit pad (rev 343)		Kate	cv406	XVal Session 23	1	XVal Session 23-Typing - Text-1		2012-07-11 14:19:49.625000
	Edit pad (rev 344)		Kate	cv406	XVal Session 23	1	XVal Session 23-Typing - Text-1		2012-07-11 14:19:50.116000
	Edit pad (rev 345)		Kate	cv406	XVal Session 23	1	XVal Session 23-Typing - Text-1		2012-07-11 14:19:50.621000
	Edit pad (rev 346)		Kate	cv406	XVal Session 23	1	XVal Session 23-Typing - Text-1		2012-07-11 14:19:51.116000
	Edit pad (rev 347)		Kate	cv406	XVal Session 23	1	XVal Session 23-Typing - Text-1		2012-07-11 14:19:51.617000
	Edit pad (rev 348)		Kate	cv406	XVal Session 23	1	XVal Session 23-Typing - Text-1		2012-07-11 14:19:52.117000
	Edit pad (rev 349)		Kate	cv406	XVal Session 23	1	XVal Session 23-Typing - Text-1		2012-07-11 14:19:52.646000
	Edit pad (rev 350)		Kate	cv406	XVal Session 23	1	XVal Session 23-Typing - Text-1		2012-07-11 14:19:53.131000
	Edit pad (rev 351)		Kate	cv406	XVal Session 23	1	XVal Session 23-Typing - Text-1		2012-07-11 14:19:53.637000
	Edit pad (rev 352)		Kate	cv406	XVal Session 23	1	XVal Session 23-Typing - Text-1		2012-07-11 14:19:54.134000
	Edit pad (rev 353)		Kate	cv406	XVal Session 23	1	XVal Session 23-Typing - Text-1		2012-07-11 14:19:54.856000
	Edit pad (rev 354)		Kate	cv406	XVal Session 23	1	XVal Session 23-Typing - Text-1		2012-07-11 14:19:56.025000
	Edit pad (rev 355)		Kate	cv406	XVal Session 23	1	XVal Session 23-Typing - Text-1		2012-07-11 14:19:56.538000
	Edit pad (rev 356)		Kate	cv406	XVal Session 23	1	XVal Session 23-Typing - Text-1		2012-07-11 14:19:57.037000
	Edit pad (rev 357)		Kate	cv406	XVal Session 23	1	XVal Session 23-Typing - Text-1		2012-07-11 14:19:57.538000
	Edit pad (rev 358)		Kate	cv406	XVal Session 23	1	XVal Session 23-Typing - Text-1		2012-07-11 14:19:58.057000
	Edit pad (rev 359)		Kate	cv406	XVal Session 23	1	XVal Session 23-Typing - Text-1		2012-07-11 14:19:58.553000
	Edit pad (rev 360)		Kate	cv406	XVal Session 23	1	XVal Session 23-Typing - Text-1		2012-07-11 14:19:59.070000
	Edit pad (rev 361)		Kate	cv406	XVal Session 23	1	XVal Session 23-Typing - Text-1		2012-07-11 14:19:59.575000
	Edit pad (rev 362)		Kate	cv406	XVal Session 23	1	XVal Session 23-Typing - Text-1		2012-07-11 14:20:00.085000
	Edit pad (rev 363)		Kate	cv406	XVal Session 23	1	XVal Session 23-Typing - Text-1		2012-07-11 14:20:00.584000
	Edit pad (rev 364)		Kate	cv406	XVal Session 23	1	XVal Session 23-Typing - Text-1		2012-07-11 14:20:01.089000
	Edit pad (rev 365)		Kate	cv406	XVal Session 23	1	XVal Session 23-Typing - Text-1		2012-07-11 14:20:01.586000
	Edit pad (rev 366)		Kate	cv406	XVal Session 23	1	XVal Session 23-Typing - Text-1		2012-07-11 14:20:02.087000
	Edit pad (rev 367)		Kate	cv406	XVal Session 23	1	XVal Session 23-Typing - Text-1		2012-07-11 14:20:02.665000
	Edit pad (rev 368)		Kate	cv406	XVal Session 23	1	XVal Session 23-Typing - Text-1		2012-07-11 14:20:03.184000
	Edit pad (rev 369)		Kate	cv406	XVal Session 23	1	XVal Session 23-Typing - Text-1		2012-07-11 14:20:03.702000
	Edit pad (rev 370)		Kate	cv406	XVal Session 23	1	XVal Session 23-Typing - Text-1		2012-07-11 14:20:04.222000
	Edit pad (rev 371)		Kate	cv406	XVal Session 23	1	XVal Session 23-Typing - Text-1		2012-07-11 14:20:04.726000
	Edit pad (rev 372)		Mark:	cv309	XVal Session 23	1	XVal Session 23-Typing - Text-1		2012-07-11 14:20:05.162000
	Edit pad (rev 373)		Kate	cv406	XVal Session 23	1	XVal Session 23-Typing - Text-1		2012-07-11 14:20:05.224000
	Edit pad (rev 374)		Mark:	cv309	XVal Session 23	1	XVal Session 23-Typing - Text-1		2012-07-11 14:20:05.717000
	Edit pad (rev 375)		Kate	cv406	XVal Session 23	1	XVal Session 23-Typing - Text-1		2012-07-11 14:20:05.725000
	Edit pad (rev 376)		Kate	cv406	XVal Session 23	1	XVal Session 23-Typing - Text-1		2012-07-11 14:20:06.257000
	Edit pad (rev 377)		Kate	cv406	XVal Session 23	1	XVal Session 23-Typing - Text-1		2012-07-11 14:20:06.725000
	Edit pad (rev 378)		Kate	cv406	XVal Session 23	1	XVal Session 23-Typing - Text-1		2012-07-11 14:20:07.231000
	Edit pad (rev 379)		Kate	cv406	XVal Session 23	1	XVal Session 23-Typing - Text-1		2012-07-11 14:20:07.728000
	Edit pad (rev 380)		Kate	cv406	XVal Session 23	1	XVal Session 23-Typing - Text-1		2012-07-11 14:20:08.249000
	Edit pad (rev 381)		Kate	cv406	XVal Session 23	1	XVal Session 23-Typing - Text-1		2012-07-11 14:20:08.757000
	Edit pad (rev 382)		Kate	cv406	XVal Session 23	1	XVal Session 23-Typing - Text-1		2012-07-11 14:20:09.265000
	Edit pad (rev 383)		Kate	cv406	XVal Session 23	1	XVal Session 23-Typing - Text-1		2012-07-11 14:20:09.773000
	Edit pad (rev 384)		Kate	cv406	XVal Session 23	1	XVal Session 23-Typing - Text-1		2012-07-11 14:20:10.277000
	Edit pad (rev 385)		Kate	cv406	XVal Session 23	1	XVal Session 23-Typing - Text-1		2012-07-11 14:20:10.772000
	Edit pad (rev 386)		Kate	cv406	XVal Session 23	1	XVal Session 23-Typing - Text-1		2012-07-11 14:20:11.279000
	Edit pad (rev 387)		Kate	cv406	XVal Session 23	1	XVal Session 23-Typing - Text-1		2012-07-11 14:20:11.774000
	Edit pad (rev 388)		Kate	cv406	XVal Session 23	1	XVal Session 23-Typing - Text-1		2012-07-11 14:20:12.272000
	Edit pad (rev 389)		Kate	cv406	XVal Session 23	1	XVal Session 23-Typing - Text-1		2012-07-11 14:20:12.773000
	Edit pad (rev 390)		Kate	cv406	XVal Session 23	1	XVal Session 23-Typing - Text-1		2012-07-11 14:20:13.273000
	Edit pad (rev 391)		Kate	cv406	XVal Session 23	1	XVal Session 23-Typing - Text-1		2012-07-11 14:20:13.772000
	Edit pad (rev 392)		Kate	cv406	XVal Session 23	1	XVal Session 23-Typing - Text-1		2012-07-11 14:20:14.272000
	Edit pad (rev 393)		Kate	cv406	XVal Session 23	1	XVal Session 23-Typing - Text-1		2012-07-11 14:20:14.772000
	Edit pad (rev 394)		Kate	cv406	XVal Session 23	1	XVal Session 23-Typing - Text-1		2012-07-11 14:20:15.271000
	Edit pad (rev 395)		Kate	cv406	XVal Session 23	1	XVal Session 23-Typing - Text-1		2012-07-11 14:20:15.773000
	Edit pad (rev 396)		Kate	cv406	XVal Session 23	1	XVal Session 23-Typing - Text-1		2012-07-11 14:20:16.273000
	Edit pad (rev 397)		Kate	cv406	XVal Session 23	1	XVal Session 23-Typing - Text-1		2012-07-11 14:20:16.788000
	Edit pad (rev 398)		Kate	cv406	XVal Session 23	1	XVal Session 23-Typing - Text-1		2012-07-11 14:20:17.288000
	Edit pad (rev 399)		Kate	cv406	XVal Session 23	1	XVal Session 23-Typing - Text-1		2012-07-11 14:20:17.800000
	Edit pad (rev 400)		Kate	cv406	XVal Session 23	1	XVal Session 23-Typing - Text-1		2012-07-11 14:20:18.287000
	Edit pad (rev 401)		Kate	cv406	XVal Session 23	1	XVal Session 23-Typing - Text-1		2012-07-11 14:20:18.786000
	Edit pad (rev 402)		Kate	cv406	XVal Session 23	1	XVal Session 23-Typing - Text-1		2012-07-11 14:20:19.372000
	Edit pad (rev 403)		Kate	cv406	XVal Session 23	1	XVal Session 23-Typing - Text-1		2012-07-11 14:20:19.792000
	Edit pad (rev 404)		Rose	cv408	XVal Session 23	1	XVal Session 23-Typing - Text-1		2012-07-11 14:20:27.837000
	Edit pad (rev 405)		Rose	cv408	XVal Session 23	1	XVal Session 23-Typing - Text-1		2012-07-11 14:20:28.350000
	Edit pad (rev 406)		Rose	cv408	XVal Session 23	1	XVal Session 23-Typing - Text-1		2012-07-11 14:20:28.850000
	Edit pad (rev 407)		Rose	cv408	XVal Session 23	1	XVal Session 23-Typing - Text-1		2012-07-11 14:20:29.695000
	Edit pad (rev 408)		Rose	cv408	XVal Session 23	1	XVal Session 23-Typing - Text-1		2012-07-11 14:20:30.210000
	Edit pad (rev 409)		Rose	cv408	XVal Session 23	1	XVal Session 23-Typing - Text-1		2012-07-11 14:20:30.710000
	Edit pad (rev 410)		Rose	cv408	XVal Session 23	1	XVal Session 23-Typing - Text-1		2012-07-11 14:20:31.210000
	Edit pad (rev 411)		Rose	cv408	XVal Session 23	1	XVal Session 23-Typing - Text-1		2012-07-11 14:20:31.710000
	Edit pad (rev 412)		Rose	cv408	XVal Session 23	1	XVal Session 23-Typing - Text-1		2012-07-11 14:20:32.234000
	Edit pad (rev 413)		Rose	cv408	XVal Session 23	1	XVal Session 23-Typing - Text-1		2012-07-11 14:20:33.178000
	Edit pad (rev 414)		Rose	cv408	XVal Session 23	1	XVal Session 23-Typing - Text-1		2012-07-11 14:20:33.679000
	Edit pad (rev 415)		Rose	cv408	XVal Session 23	1	XVal Session 23-Typing - Text-1		2012-07-11 14:20:34.179000
	Edit pad (rev 416)		Rose	cv408	XVal Session 23	1	XVal Session 23-Typing - Text-1		2012-07-11 14:20:34.684000
	Edit pad (rev 417)		Rose	cv408	XVal Session 23	1	XVal Session 23-Typing - Text-1		2012-07-11 14:20:35.183000
	Edit pad (rev 418)		Rose	cv408	XVal Session 23	1	XVal Session 23-Typing - Text-1		2012-07-11 14:20:35.685000
	Edit pad (rev 419)		Rose	cv408	XVal Session 23	1	XVal Session 23-Typing - Text-1		2012-07-11 14:20:36.193000
	Edit pad (rev 420)		Rose	cv408	XVal Session 23	1	XVal Session 23-Typing - Text-1		2012-07-11 14:20:36.694000
	Edit pad (rev 421)		Kate	cv406	XVal Session 23	1	XVal Session 23-Typing - Text-1		2012-07-11 14:20:37.101000
	Edit pad (rev 422)		Rose	cv408	XVal Session 23	1	XVal Session 23-Typing - Text-1		2012-07-11 14:20:37.193000
	Edit pad (rev 423)		Kate	cv406	XVal Session 23	1	XVal Session 23-Typing - Text-1		2012-07-11 14:20:37.608000
	Edit pad (rev 424)		Rose	cv408	XVal Session 23	1	XVal Session 23-Typing - Text-1		2012-07-11 14:20:37.695000
	Edit pad (rev 425)		Kate	cv406	XVal Session 23	1	XVal Session 23-Typing - Text-1		2012-07-11 14:20:38.107000
	Edit pad (rev 426)		Rose	cv408	XVal Session 23	1	XVal Session 23-Typing - Text-1		2012-07-11 14:20:38.194000
	Edit pad (rev 427)		Kate	cv406	XVal Session 23	1	XVal Session 23-Typing - Text-1		2012-07-11 14:20:38.629000
	Edit pad (rev 428)		Kate	cv406	XVal Session 23	1	XVal Session 23-Typing - Text-1		2012-07-11 14:20:39.131000
	Edit pad (rev 429)		Rose	cv408	XVal Session 23	1	XVal Session 23-Typing - Text-1		2012-07-11 14:20:39.247000
	Edit pad (rev 430)		Kate	cv406	XVal Session 23	1	XVal Session 23-Typing - Text-1		2012-07-11 14:20:39.632000
	Edit pad (rev 431)		Rose	cv408	XVal Session 23	1	XVal Session 23-Typing - Text-1		2012-07-11 14:20:39.755000
	Edit pad (rev 432)		Kate	cv406	XVal Session 23	1	XVal Session 23-Typing - Text-1		2012-07-11 14:20:40.135000
	Edit pad (rev 433)		Rose	cv408	XVal Session 23	1	XVal Session 23-Typing - Text-1		2012-07-11 14:20:40.256000
	Edit pad (rev 434)		Kate	cv406	XVal Session 23	1	XVal Session 23-Typing - Text-1		2012-07-11 14:20:40.633000
	Edit pad (rev 435)		Kate	cv406	XVal Session 23	1	XVal Session 23-Typing - Text-1		2012-07-11 14:20:41.132000
	Edit pad (rev 436)		Rose	cv408	XVal Session 23	1	XVal Session 23-Typing - Text-1		2012-07-11 14:20:41.433000
	Edit pad (rev 437)		Kate	cv406	XVal Session 23	1	XVal Session 23-Typing - Text-1		2012-07-11 14:20:41.631000
	Edit pad (rev 438)		Rose	cv408	XVal Session 23	1	XVal Session 23-Typing - Text-1		2012-07-11 14:20:41.933000
	Edit pad (rev 439)		Kate	cv406	XVal Session 23	1	XVal Session 23-Typing - Text-1		2012-07-11 14:20:42.132000
	Edit pad (rev 440)		Rose	cv408	XVal Session 23	1	XVal Session 23-Typing - Text-1		2012-07-11 14:20:42.432000
	Edit pad (rev 441)		Kate	cv406	XVal Session 23	1	XVal Session 23-Typing - Text-1		2012-07-11 14:20:42.630000
	Edit pad (rev 442)		Rose	cv408	XVal Session 23	1	XVal Session 23-Typing - Text-1		2012-07-11 14:20:42.959000
	Edit pad (rev 443)		Kate	cv406	XVal Session 23	1	XVal Session 23-Typing - Text-1		2012-07-11 14:20:43.139000
	Edit pad (rev 444)		Kate	cv406	XVal Session 23	1	XVal Session 23-Typing - Text-1		2012-07-11 14:20:43.656000
	Edit pad (rev 445)		Rose	cv408	XVal Session 23	1	XVal Session 23-Typing - Text-1		2012-07-11 14:20:43.676000
	Edit pad (rev 446)		Kate	cv406	XVal Session 23	1	XVal Session 23-Typing - Text-1		2012-07-11 14:20:44.147000
	Edit pad (rev 447)		Rose	cv408	XVal Session 23	1	XVal Session 23-Typing - Text-1		2012-07-11 14:20:44.275000
	Edit pad (rev 448)		Rose	cv408	XVal Session 23	1	XVal Session 23-Typing - Text-1		2012-07-11 14:20:44.860000
	Edit pad (rev 449)		Rose	cv408	XVal Session 23	1	XVal Session 23-Typing - Text-1		2012-07-11 14:20:45.366000
	Edit pad (rev 450)		Rose	cv408	XVal Session 23	1	XVal Session 23-Typing - Text-1		2012-07-11 14:20:45.866000
	Edit pad (rev 451)		Rose	cv408	XVal Session 23	1	XVal Session 23-Typing - Text-1		2012-07-11 14:20:46.366000
	Edit pad (rev 452)		Rose	cv408	XVal Session 23	1	XVal Session 23-Typing - Text-1		2012-07-11 14:20:46.866000
	Edit pad (rev 453)		Rose	cv408	XVal Session 23	1	XVal Session 23-Typing - Text-1		2012-07-11 14:20:47.366000
	Edit pad (rev 454)		Rose	cv408	XVal Session 23	1	XVal Session 23-Typing - Text-1		2012-07-11 14:20:47.866000
	Edit pad (rev 455)		Rose	cv408	XVal Session 23	1	XVal Session 23-Typing - Text-1		2012-07-11 14:20:48.366000
	Edit pad (rev 456)		Rose	cv408	XVal Session 23	1	XVal Session 23-Typing - Text-1		2012-07-11 14:20:48.983000
	Edit pad (rev 457)		Rose	cv408	XVal Session 23	1	XVal Session 23-Typing - Text-1		2012-07-11 14:20:49.488000
	Edit pad (rev 458)		Rose	cv408	XVal Session 23	1	XVal Session 23-Typing - Text-1		2012-07-11 14:20:50.113000
	Edit pad (rev 459)		Rose	cv408	XVal Session 23	1	XVal Session 23-Typing - Text-1		2012-07-11 14:20:50.617000
	Edit pad (rev 460)		Kate	cv406	XVal Session 23	1	XVal Session 23-Typing - Text-1		2012-07-11 14:20:51.117000
	Edit pad (rev 461)		Rose	cv408	XVal Session 23	1	XVal Session 23-Typing - Text-1		2012-07-11 14:20:51.121000
	Edit pad (rev 462)		Kate	cv406	XVal Session 23	1	XVal Session 23-Typing - Text-1		2012-07-11 14:20:51.637000
	Edit pad (rev 463)		Rose	cv408	XVal Session 23	1	XVal Session 23-Typing - Text-1		2012-07-11 14:20:51.656000
	Edit pad (rev 464)		Rose	cv408	XVal Session 23	1	XVal Session 23-Typing - Text-1		2012-07-11 14:20:52.164000
	Edit pad (rev 465)		Kate	cv406	XVal Session 23	1	XVal Session 23-Typing - Text-1		2012-07-11 14:20:52.548000
	Edit pad (rev 466)		Rose	cv408	XVal Session 23	1	XVal Session 23-Typing - Text-1		2012-07-11 14:20:52.662000
	Edit pad (rev 467)		Mark:	cv309	XVal Session 23	1	XVal Session 23-Typing - Text-1		2012-07-11 14:20:52.859000
	Edit pad (rev 468)		Kate	cv406	XVal Session 23	1	XVal Session 23-Typing - Text-1		2012-07-11 14:20:53.058000
	Edit pad (rev 469)		Rose	cv408	XVal Session 23	1	XVal Session 23-Typing - Text-1		2012-07-11 14:20:53.161000
	Edit pad (rev 470)		Kate	cv406	XVal Session 23	1	XVal Session 23-Typing - Text-1		2012-07-11 14:20:53.554000
	Edit pad (rev 471)		Rose	cv408	XVal Session 23	1	XVal Session 23-Typing - Text-1		2012-07-11 14:20:53.800000
	Edit pad (rev 472)		Kate	cv406	XVal Session 23	1	XVal Session 23-Typing - Text-1		2012-07-11 14:20:54.054000
	Edit pad (rev 473)		Rose	cv408	XVal Session 23	1	XVal Session 23-Typing - Text-1		2012-07-11 14:20:54.304000
	Edit pad (rev 474)		Kate	cv406	XVal Session 23	1	XVal Session 23-Typing - Text-1		2012-07-11 14:20:54.567000
	Edit pad (rev 475)		Kate	cv406	XVal Session 23	1	XVal Session 23-Typing - Text-1		2012-07-11 14:20:55.054000
	Edit pad (rev 476)		Kate	cv406	XVal Session 23	1	XVal Session 23-Typing - Text-1		2012-07-11 14:20:55.553000
	Edit pad (rev 477)		Kate	cv406	XVal Session 23	1	XVal Session 23-Typing - Text-1		2012-07-11 14:20:56.120000
	Edit pad (rev 478)		Kate	cv406	XVal Session 23	1	XVal Session 23-Typing - Text-1		2012-07-11 14:20:56.631000
	Edit pad (rev 479)		Kate	cv406	XVal Session 23	1	XVal Session 23-Typing - Text-1		2012-07-11 14:20:57.131000
	Edit pad (rev 480)		Mark:	cv309	XVal Session 23	1	XVal Session 23-Typing - Text-1		2012-07-11 14:20:58.290000
	Edit pad (rev 481)		Kate	cv406	XVal Session 23	1	XVal Session 23-Typing - Text-1		2012-07-11 14:20:58.322000
	Edit pad (rev 482)		Kate	cv406	XVal Session 23	1	XVal Session 23-Typing - Text-1		2012-07-11 14:20:58.821000
	Edit pad (rev 483)		Kate	cv406	XVal Session 23	1	XVal Session 23-Typing - Text-1		2012-07-11 14:20:59.335000
	Edit pad (rev 484)		Kate	cv406	XVal Session 23	1	XVal Session 23-Typing - Text-1		2012-07-11 14:20:59.837000
	Edit pad (rev 485)		Mark:	cv309	XVal Session 23	1	XVal Session 23-Typing - Text-1		2012-07-11 14:21:00.408000
	Edit pad (rev 486)		Kate	cv406	XVal Session 23	1	XVal Session 23-Typing - Text-1		2012-07-11 14:21:00.730000
	Edit pad (rev 487)		Mark:	cv309	XVal Session 23	1	XVal Session 23-Typing - Text-1		2012-07-11 14:21:00.908000
	Edit pad (rev 488)		Kate	cv406	XVal Session 23	1	XVal Session 23-Typing - Text-1		2012-07-11 14:21:01.233000
	Edit pad (rev 489)		Mark:	cv309	XVal Session 23	1	XVal Session 23-Typing - Text-1		2012-07-11 14:21:01.686000
	Edit pad (rev 490)		Kate	cv406	XVal Session 23	1	XVal Session 23-Typing - Text-1		2012-07-11 14:21:01.747000
	Edit pad (rev 491)		Mark:	cv309	XVal Session 23	1	XVal Session 23-Typing - Text-1		2012-07-11 14:21:02.186000
	Edit pad (rev 492)		Kate	cv406	XVal Session 23	1	XVal Session 23-Typing - Text-1		2012-07-11 14:21:02.254000
	Edit pad (rev 493)		Mark:	cv309	XVal Session 23	1	XVal Session 23-Typing - Text-1		2012-07-11 14:21:02.686000
	Edit pad (rev 494)		Kate	cv406	XVal Session 23	1	XVal Session 23-Typing - Text-1		2012-07-11 14:21:02.757000
	Edit pad (rev 495)		Mark:	cv309	XVal Session 23	1	XVal Session 23-Typing - Text-1		2012-07-11 14:21:03.188000
	Edit pad (rev 496)		Kate	cv406	XVal Session 23	1	XVal Session 23-Typing - Text-1		2012-07-11 14:21:03.256000
	Edit pad (rev 497)		Mark:	cv309	XVal Session 23	1	XVal Session 23-Typing - Text-1		2012-07-11 14:21:03.686000
	Edit pad (rev 498)		Kate	cv406	XVal Session 23	1	XVal Session 23-Typing - Text-1		2012-07-11 14:21:03.758000
	Edit pad (rev 499)		Mark:	cv309	XVal Session 23	1	XVal Session 23-Typing - Text-1		2012-07-11 14:21:04.186000
	Edit pad (rev 500)		Kate	cv406	XVal Session 23	1	XVal Session 23-Typing - Text-1		2012-07-11 14:21:04.258000
	Edit pad (rev 501)		Mark:	cv309	XVal Session 23	1	XVal Session 23-Typing - Text-1		2012-07-11 14:21:04.686000
	Edit pad (rev 502)		Kate	cv406	XVal Session 23	1	XVal Session 23-Typing - Text-1		2012-07-11 14:21:04.756000
	Edit pad (rev 503)		Rose	cv408	XVal Session 23	1	XVal Session 23-Typing - Text-1		2012-07-11 14:21:05.052000
	Edit pad (rev 504)		Mark:	cv309	XVal Session 23	1	XVal Session 23-Typing - Text-1		2012-07-11 14:21:05.185000
	Edit pad (rev 505)		Kate	cv406	XVal Session 23	1	XVal Session 23-Typing - Text-1		2012-07-11 14:21:05.255000
	Edit pad (rev 506)		Rose	cv408	XVal Session 23	1	XVal Session 23-Typing - Text-1		2012-07-11 14:21:05.554000
	Edit pad (rev 507)		Mark:	cv309	XVal Session 23	1	XVal Session 23-Typing - Text-1		2012-07-11 14:21:05.684000
	Edit pad (rev 508)		Kate	cv406	XVal Session 23	1	XVal Session 23-Typing - Text-1		2012-07-11 14:21:05.756000
	Edit pad (rev 509)		Rose	cv408	XVal Session 23	1	XVal Session 23-Typing - Text-1		2012-07-11 14:21:06.054000
	Edit pad (rev 510)		Mark:	cv309	XVal Session 23	1	XVal Session 23-Typing - Text-1		2012-07-11 14:21:06.186000
	Edit pad (rev 511)		Kate	cv406	XVal Session 23	1	XVal Session 23-Typing - Text-1		2012-07-11 14:21:06.262000
	Edit pad (rev 512)		Mark:	cv309	XVal Session 23	1	XVal Session 23-Typing - Text-1		2012-07-11 14:21:06.687000
	Edit pad (rev 513)		Kate	cv406	XVal Session 23	1	XVal Session 23-Typing - Text-1		2012-07-11 14:21:06.755000
	Edit pad (rev 514)		Rose	cv408	XVal Session 23	1	XVal Session 23-Typing - Text-1		2012-07-11 14:21:06.772000
	Edit pad (rev 515)		Mark:	cv309	XVal Session 23	1	XVal Session 23-Typing - Text-1		2012-07-11 14:21:07.188000
	Edit pad (rev 516)		Kate	cv406	XVal Session 23	1	XVal Session 23-Typing - Text-1		2012-07-11 14:21:07.256000
	Edit pad (rev 517)		Rose	cv408	XVal Session 23	1	XVal Session 23-Typing - Text-1		2012-07-11 14:21:07.588000
	Edit pad (rev 518)		Mark:	cv309	XVal Session 23	1	XVal Session 23-Typing - Text-1		2012-07-11 14:21:07.686000
	Edit pad (rev 519)		Kate	cv406	XVal Session 23	1	XVal Session 23-Typing - Text-1		2012-07-11 14:21:07.759000
	Edit pad (rev 520)		Rose	cv408	XVal Session 23	1	XVal Session 23-Typing - Text-1		2012-07-11 14:21:08.184000
	Edit pad (rev 521)		Mark:	cv309	XVal Session 23	1	XVal Session 23-Typing - Text-1		2012-07-11 14:21:08.190000
	Edit pad (rev 522)		Kate	cv406	XVal Session 23	1	XVal Session 23-Typing - Text-1		2012-07-11 14:21:08.257000
	Edit pad (rev 523)		Mark:	cv309	XVal Session 23	1	XVal Session 23-Typing - Text-1		2012-07-11 14:21:08.687000
	Edit pad (rev 524)		Rose	cv408	XVal Session 23	1	XVal Session 23-Typing - Text-1		2012-07-11 14:21:08.696000
	Edit pad (rev 525)		Kate	cv406	XVal Session 23	1	XVal Session 23-Typing - Text-1		2012-07-11 14:21:08.758000
	Edit pad (rev 526)		Mark:	cv309	XVal Session 23	1	XVal Session 23-Typing - Text-1		2012-07-11 14:21:09.187000
	Edit pad (rev 527)		Rose	cv408	XVal Session 23	1	XVal Session 23-Typing - Text-1		2012-07-11 14:21:09.194000
	Edit pad (rev 528)		Kate	cv406	XVal Session 23	1	XVal Session 23-Typing - Text-1		2012-07-11 14:21:09.258000
	Edit pad (rev 529)		Mark:	cv309	XVal Session 23	1	XVal Session 23-Typing - Text-1		2012-07-11 14:21:09.688000
	Edit pad (rev 530)		Rose	cv408	XVal Session 23	1	XVal Session 23-Typing - Text-1		2012-07-11 14:21:09.694000
	Edit pad (rev 531)		Kate	cv406	XVal Session 23	1	XVal Session 23-Typing - Text-1		2012-07-11 14:21:09.762000
	Edit pad (rev 532)		Mark:	cv309	XVal Session 23	1	XVal Session 23-Typing - Text-1		2012-07-11 14:21:10.189000
	Edit pad (rev 533)		Kate	cv406	XVal Session 23	1	XVal Session 23-Typing - Text-1		2012-07-11 14:21:10.266000
	Edit pad (rev 534)		Rose	cv408	XVal Session 23	1	XVal Session 23-Typing - Text-1		2012-07-11 14:21:10.499000
	Edit pad (rev 535)		Mark:	cv309	XVal Session 23	1	XVal Session 23-Typing - Text-1		2012-07-11 14:21:10.688000
	Edit pad (rev 536)		Kate	cv406	XVal Session 23	1	XVal Session 23-Typing - Text-1		2012-07-11 14:21:10.777000
	Edit pad (rev 537)		Rose	cv408	XVal Session 23	1	XVal Session 23-Typing - Text-1		2012-07-11 14:21:11.006000
	Edit pad (rev 538)		Mark:	cv309	XVal Session 23	1	XVal Session 23-Typing - Text-1		2012-07-11 14:21:11.188000
	Edit pad (rev 539)		Kate	cv406	XVal Session 23	1	XVal Session 23-Typing - Text-1		2012-07-11 14:21:11.284000
	Edit pad (rev 540)		Mark:	cv309	XVal Session 23	1	XVal Session 23-Typing - Text-1		2012-07-11 14:21:11.690000
	Edit pad (rev 541)		Rose	cv408	XVal Session 23	1	XVal Session 23-Typing - Text-1		2012-07-11 14:21:12.157000
	Edit pad (rev 542)		Kate	cv406	XVal Session 23	1	XVal Session 23-Typing - Text-1		2012-07-11 14:21:12.186000
	Edit pad (rev 543)		Mark:	cv309	XVal Session 23	1	XVal Session 23-Typing - Text-1		2012-07-11 14:21:12.190000
	Edit pad (rev 544)		Rose	cv408	XVal Session 23	1	XVal Session 23-Typing - Text-1		2012-07-11 14:21:12.663000
	Edit pad (rev 545)		Mark:	cv309	XVal Session 23	1	XVal Session 23-Typing - Text-1		2012-07-11 14:21:12.690000
	Edit pad (rev 546)		Kate	cv406	XVal Session 23	1	XVal Session 23-Typing - Text-1		2012-07-11 14:21:12.695000
	Edit pad (rev 547)		Rose	cv408	XVal Session 23	1	XVal Session 23-Typing - Text-1		2012-07-11 14:21:13.163000
	Edit pad (rev 548)		Mark:	cv309	XVal Session 23	1	XVal Session 23-Typing - Text-1		2012-07-11 14:21:13.190000
	Edit pad (rev 549)		Kate	cv406	XVal Session 23	1	XVal Session 23-Typing - Text-1		2012-07-11 14:21:13.198000
	Edit pad (rev 550)		Rose	cv408	XVal Session 23	1	XVal Session 23-Typing - Text-1		2012-07-11 14:21:13.663000
	Edit pad (rev 551)		Mark:	cv309	XVal Session 23	1	XVal Session 23-Typing - Text-1		2012-07-11 14:21:13.690000
	Edit pad (rev 552)		Kate	cv406	XVal Session 23	1	XVal Session 23-Typing - Text-1		2012-07-11 14:21:13.715000
	Edit pad (rev 553)		Rose	cv408	XVal Session 23	1	XVal Session 23-Typing - Text-1		2012-07-11 14:21:14.162000
	Edit pad (rev 554)		Mark:	cv309	XVal Session 23	1	XVal Session 23-Typing - Text-1		2012-07-11 14:21:14.194000
	Edit pad (rev 555)		Kate	cv406	XVal Session 23	1	XVal Session 23-Typing - Text-1		2012-07-11 14:21:14.229000
	Edit pad (rev 556)		Rose	cv408	XVal Session 23	1	XVal Session 23-Typing - Text-1		2012-07-11 14:21:14.663000
	Edit pad (rev 557)		Mark:	cv309	XVal Session 23	1	XVal Session 23-Typing - Text-1		2012-07-11 14:21:14.696000
	Edit pad (rev 558)		Kate	cv406	XVal Session 23	1	XVal Session 23-Typing - Text-1		2012-07-11 14:21:14.730000
	Edit pad (rev 559)		Rose	cv408	XVal Session 23	1	XVal Session 23-Typing - Text-1		2012-07-11 14:21:15.181000
	Edit pad (rev 560)		Mark:	cv309	XVal Session 23	1	XVal Session 23-Typing - Text-1		2012-07-11 14:21:15.198000
	Edit pad (rev 561)		Kate	cv406	XVal Session 23	1	XVal Session 23-Typing - Text-1		2012-07-11 14:21:15.242000
	Edit pad (rev 562)		Rose	cv408	XVal Session 23	1	XVal Session 23-Typing - Text-1		2012-07-11 14:21:15.662000
	Edit pad (rev 563)		Mark:	cv309	XVal Session 23	1	XVal Session 23-Typing - Text-1		2012-07-11 14:21:15.700000
	Edit pad (rev 564)		Kate	cv406	XVal Session 23	1	XVal Session 23-Typing - Text-1		2012-07-11 14:21:15.742000
	Edit pad (rev 565)		Mark:	cv309	XVal Session 23	1	XVal Session 23-Typing - Text-1		2012-07-11 14:21:16.199000
	Edit pad (rev 566)		Kate	cv406	XVal Session 23	1	XVal Session 23-Typing - Text-1		2012-07-11 14:21:16.246000
	Edit pad (rev 567)		Rose	cv408	XVal Session 23	1	XVal Session 23-Typing - Text-1		2012-07-11 14:21:16.528000
	Edit pad (rev 568)		Mark:	cv309	XVal Session 23	1	XVal Session 23-Typing - Text-1		2012-07-11 14:21:16.704000
	Edit pad (rev 569)		Kate	cv406	XVal Session 23	1	XVal Session 23-Typing - Text-1		2012-07-11 14:21:16.783000
	Edit pad (rev 570)		Mark:	cv309	XVal Session 23	1	XVal Session 23-Typing - Text-1		2012-07-11 14:21:17.205000
	Edit pad (rev 571)		Rose	cv408	XVal Session 23	1	XVal Session 23-Typing - Text-1		2012-07-11 14:21:17.235000
	Edit pad (rev 572)		Kate	cv406	XVal Session 23	1	XVal Session 23-Typing - Text-1		2012-07-11 14:21:17.294000
	Edit pad (rev 573)		Mark:	cv309	XVal Session 23	1	XVal Session 23-Typing - Text-1		2012-07-11 14:21:17.706000
	Edit pad (rev 574)		Rose	cv408	XVal Session 23	1	XVal Session 23-Typing - Text-1		2012-07-11 14:21:17.741000
	Edit pad (rev 575)		Kate	cv406	XVal Session 23	1	XVal Session 23-Typing - Text-1		2012-07-11 14:21:17.810000
	Edit pad (rev 576)		Mark:	cv309	XVal Session 23	1	XVal Session 23-Typing - Text-1		2012-07-11 14:21:18.205000
	Edit pad (rev 577)		Rose	cv408	XVal Session 23	1	XVal Session 23-Typing - Text-1		2012-07-11 14:21:18.245000
	Edit pad (rev 578)		Kate	cv406	XVal Session 23	1	XVal Session 23-Typing - Text-1		2012-07-11 14:21:18.318000
	Edit pad (rev 579)		Mark:	cv309	XVal Session 23	1	XVal Session 23-Typing - Text-1		2012-07-11 14:21:18.706000
	Edit pad (rev 580)		Kate	cv406	XVal Session 23	1	XVal Session 23-Typing - Text-1		2012-07-11 14:21:18.818000
	Edit pad (rev 581)		Mark:	cv309	XVal Session 23	1	XVal Session 23-Typing - Text-1		2012-07-11 14:21:19.206000
	Edit pad (rev 582)		Kate	cv406	XVal Session 23	1	XVal Session 23-Typing - Text-1		2012-07-11 14:21:19.318000
	Edit pad (rev 583)		Rose	cv408	XVal Session 23	1	XVal Session 23-Typing - Text-1		2012-07-11 14:21:19.346000
	Edit pad (rev 584)		Mark:	cv309	XVal Session 23	1	XVal Session 23-Typing - Text-1		2012-07-11 14:21:19.705000
	Edit pad (rev 585)		Kate	cv406	XVal Session 23	1	XVal Session 23-Typing - Text-1		2012-07-11 14:21:19.819000
	Edit pad (rev 586)		Rose	cv408	XVal Session 23	1	XVal Session 23-Typing - Text-1		2012-07-11 14:21:19.850000
	Edit pad (rev 587)		Mark:	cv309	XVal Session 23	1	XVal Session 23-Typing - Text-1		2012-07-11 14:21:20.206000
	Edit pad (rev 588)		Kate	cv406	XVal Session 23	1	XVal Session 23-Typing - Text-1		2012-07-11 14:21:20.319000
	Edit pad (rev 589)		Mark:	cv309	XVal Session 23	1	XVal Session 23-Typing - Text-1		2012-07-11 14:21:20.706000
	Edit pad (rev 590)		Rose	cv408	XVal Session 23	1	XVal Session 23-Typing - Text-1		2012-07-11 14:21:20.817000
	Edit pad (rev 591)		Kate	cv406	XVal Session 23	1	XVal Session 23-Typing - Text-1		2012-07-11 14:21:20.846000
	Edit pad (rev 592)		Mark:	cv309	XVal Session 23	1	XVal Session 23-Typing - Text-1		2012-07-11 14:21:21.211000
	Edit pad (rev 593)		Kate	cv406	XVal Session 23	1	XVal Session 23-Typing - Text-1		2012-07-11 14:21:21.349000
	Edit pad (rev 594)		Mark:	cv309	XVal Session 23	1	XVal Session 23-Typing - Text-1		2012-07-11 14:21:21.711000
	Edit pad (rev 595)		Kate	cv406	XVal Session 23	1	XVal Session 23-Typing - Text-1		2012-07-11 14:21:21.849000
	Edit pad (rev 596)		Mark:	cv309	XVal Session 23	1	XVal Session 23-Typing - Text-1		2012-07-11 14:21:22.211000
	Edit pad (rev 597)		Rose	cv408	XVal Session 23	1	XVal Session 23-Typing - Text-1		2012-07-11 14:21:22.244000
	Edit pad (rev 598)		Kate	cv406	XVal Session 23	1	XVal Session 23-Typing - Text-1		2012-07-11 14:21:22.350000
	Edit pad (rev 599)		Mark:	cv309	XVal Session 23	1	XVal Session 23-Typing - Text-1		2012-07-11 14:21:22.714000
	Edit pad (rev 600)		Rose	cv408	XVal Session 23	1	XVal Session 23-Typing - Text-1		2012-07-11 14:21:22.757000
	Edit pad (rev 601)		Kate	cv406	XVal Session 23	1	XVal Session 23-Typing - Text-1		2012-07-11 14:21:22.851000
	Edit pad (rev 602)		Mark:	cv309	XVal Session 23	1	XVal Session 23-Typing - Text-1		2012-07-11 14:21:23.212000
	Edit pad (rev 603)		Rose	cv408	XVal Session 23	1	XVal Session 23-Typing - Text-1		2012-07-11 14:21:23.257000
	Edit pad (rev 604)		Kate	cv406	XVal Session 23	1	XVal Session 23-Typing - Text-1		2012-07-11 14:21:23.359000
	Edit pad (rev 605)		Mark:	cv309	XVal Session 23	1	XVal Session 23-Typing - Text-1		2012-07-11 14:21:23.715000
	Edit pad (rev 606)		Rose	cv408	XVal Session 23	1	XVal Session 23-Typing - Text-1		2012-07-11 14:21:23.770000
	Edit pad (rev 607)		Kate	cv406	XVal Session 23	1	XVal Session 23-Typing - Text-1		2012-07-11 14:21:23.869000
	Edit pad (rev 608)		Mark:	cv309	XVal Session 23	1	XVal Session 23-Typing - Text-1		2012-07-11 14:21:24.213000
	Edit pad (rev 609)		Rose	cv408	XVal Session 23	1	XVal Session 23-Typing - Text-1		2012-07-11 14:21:24.258000
	Edit pad (rev 610)		Kate	cv406	XVal Session 23	1	XVal Session 23-Typing - Text-1		2012-07-11 14:21:24.379000
	Edit pad (rev 611)		Mark:	cv309	XVal Session 23	1	XVal Session 23-Typing - Text-1		2012-07-11 14:21:24.720000
	Edit pad (rev 612)		Rose	cv408	XVal Session 23	1	XVal Session 23-Typing - Text-1		2012-07-11 14:21:24.778000
	Edit pad (rev 613)		Kate	cv406	XVal Session 23	1	XVal Session 23-Typing - Text-1		2012-07-11 14:21:24.913000
	Edit pad (rev 614)		Mark:	cv309	XVal Session 23	1	XVal Session 23-Typing - Text-1		2012-07-11 14:21:25.221000
	Edit pad (rev 615)		Rose	cv408	XVal Session 23	1	XVal Session 23-Typing - Text-1		2012-07-11 14:21:25.286000
	Edit pad (rev 616)		Kate	cv406	XVal Session 23	1	XVal Session 23-Typing - Text-1		2012-07-11 14:21:25.380000
	Edit pad (rev 617)		Mark:	cv309	XVal Session 23	1	XVal Session 23-Typing - Text-1		2012-07-11 14:21:25.720000
	Edit pad (rev 618)		Rose	cv408	XVal Session 23	1	XVal Session 23-Typing - Text-1		2012-07-11 14:21:25.789000
	Edit pad (rev 619)		Kate	cv406	XVal Session 23	1	XVal Session 23-Typing - Text-1		2012-07-11 14:21:25.880000
	Edit pad (rev 620)		Mark:	cv309	XVal Session 23	1	XVal Session 23-Typing - Text-1		2012-07-11 14:21:26.221000
	Edit pad (rev 621)		Rose	cv408	XVal Session 23	1	XVal Session 23-Typing - Text-1		2012-07-11 14:21:26.290000
	Edit pad (rev 622)		Kate	cv406	XVal Session 23	1	XVal Session 23-Typing - Text-1		2012-07-11 14:21:26.380000
	Edit pad (rev 623)		Mark:	cv309	XVal Session 23	1	XVal Session 23-Typing - Text-1		2012-07-11 14:21:26.720000
	Edit pad (rev 624)		Rose	cv408	XVal Session 23	1	XVal Session 23-Typing - Text-1		2012-07-11 14:21:26.802000
	Edit pad (rev 625)		Kate	cv406	XVal Session 23	1	XVal Session 23-Typing - Text-1		2012-07-11 14:21:26.880000
	Edit pad (rev 626)		Mark:	cv309	XVal Session 23	1	XVal Session 23-Typing - Text-1		2012-07-11 14:21:27.221000
	Edit pad (rev 627)		Kate	cv406	XVal Session 23	1	XVal Session 23-Typing - Text-1		2012-07-11 14:21:27.384000
	Edit pad (rev 628)		Mark:	cv309	XVal Session 23	1	XVal Session 23-Typing - Text-1		2012-07-11 14:21:27.720000
	Edit pad (rev 629)		Kate	cv406	XVal Session 23	1	XVal Session 23-Typing - Text-1		2012-07-11 14:21:27.883000
	Edit pad (rev 630)		Mark:	cv309	XVal Session 23	1	XVal Session 23-Typing - Text-1		2012-07-11 14:21:28.221000
	Edit pad (rev 631)		Rose	cv408	XVal Session 23	1	XVal Session 23-Typing - Text-1		2012-07-11 14:21:28.335000
	Edit pad (rev 632)		Kate	cv406	XVal Session 23	1	XVal Session 23-Typing - Text-1		2012-07-11 14:21:28.383000
	Edit pad (rev 633)		Rose	cv408	XVal Session 23	1	XVal Session 23-Typing - Text-1		2012-07-11 14:21:28.835000
	Edit pad (rev 634)		Kate	cv406	XVal Session 23	1	XVal Session 23-Typing - Text-1		2012-07-11 14:21:28.884000
	Edit pad (rev 635)		Mark:	cv309	XVal Session 23	1	XVal Session 23-Typing - Text-1		2012-07-11 14:21:28.909000
	Edit pad (rev 636)		Rose	cv408	XVal Session 23	1	XVal Session 23-Typing - Text-1		2012-07-11 14:21:29.336000
	Edit pad (rev 637)		Kate	cv406	XVal Session 23	1	XVal Session 23-Typing - Text-1		2012-07-11 14:21:29.382000
	Edit pad (rev 638)		Mark:	cv309	XVal Session 23	1	XVal Session 23-Typing - Text-1		2012-07-11 14:21:29.409000
	Edit pad (rev 639)		Rose	cv408	XVal Session 23	1	XVal Session 23-Typing - Text-1		2012-07-11 14:21:29.836000
	Edit pad (rev 640)		Kate	cv406	XVal Session 23	1	XVal Session 23-Typing - Text-1		2012-07-11 14:21:29.888000
	Edit pad (rev 641)		Mark:	cv309	XVal Session 23	1	XVal Session 23-Typing - Text-1		2012-07-11 14:21:29.935000
	Edit pad (rev 642)		Kate	cv406	XVal Session 23	1	XVal Session 23-Typing - Text-1		2012-07-11 14:21:30.398000
	Edit pad (rev 643)		Mark:	cv309	XVal Session 23	1	XVal Session 23-Typing - Text-1		2012-07-11 14:21:30.410000
	Edit pad (rev 644)		Rose	cv408	XVal Session 23	1	XVal Session 23-Typing - Text-1		2012-07-11 14:21:30.721000
	Edit pad (rev 645)		Kate	cv406	XVal Session 23	1	XVal Session 23-Typing - Text-1		2012-07-11 14:21:30.899000
	Edit pad (rev 646)		Mark:	cv309	XVal Session 23	1	XVal Session 23-Typing - Text-1		2012-07-11 14:21:30.930000
	Edit pad (rev 647)		Rose	cv408	XVal Session 23	1	XVal Session 23-Typing - Text-1		2012-07-11 14:21:31.226000
	Edit pad (rev 648)		Kate	cv406	XVal Session 23	1	XVal Session 23-Typing - Text-1		2012-07-11 14:21:31.400000
	Edit pad (rev 649)		Mark:	cv309	XVal Session 23	1	XVal Session 23-Typing - Text-1		2012-07-11 14:21:31.430000
	Edit pad (rev 650)		Rose	cv408	XVal Session 23	1	XVal Session 23-Typing - Text-1		2012-07-11 14:21:31.726000
	Edit pad (rev 651)		Mark:	cv309	XVal Session 23	1	XVal Session 23-Typing - Text-1		2012-07-11 14:21:31.930000
	Edit pad (rev 652)		Kate	cv406	XVal Session 23	1	XVal Session 23-Typing - Text-1		2012-07-11 14:21:31.956000
	Edit pad (rev 653)		Rose	cv408	XVal Session 23	1	XVal Session 23-Typing - Text-1		2012-07-11 14:21:32.226000
	Edit pad (rev 654)		Kate	cv406	XVal Session 23	1	XVal Session 23-Typing - Text-1		2012-07-11 14:21:32.400000
	Edit pad (rev 655)		Mark:	cv309	XVal Session 23	1	XVal Session 23-Typing - Text-1		2012-07-11 14:21:32.432000
	Edit pad (rev 656)		Rose	cv408	XVal Session 23	1	XVal Session 23-Typing - Text-1		2012-07-11 14:21:32.726000
	Edit pad (rev 657)		Kate	cv406	XVal Session 23	1	XVal Session 23-Typing - Text-1		2012-07-11 14:21:32.895000
	Edit pad (rev 658)		Mark:	cv309	XVal Session 23	1	XVal Session 23-Typing - Text-1		2012-07-11 14:21:32.933000
	Edit pad (rev 659)		Rose	cv408	XVal Session 23	1	XVal Session 23-Typing - Text-1		2012-07-11 14:21:33.226000
	Edit pad (rev 660)		Kate	cv406	XVal Session 23	1	XVal Session 23-Typing - Text-1		2012-07-11 14:21:33.399000
	Edit pad (rev 661)		Mark:	cv309	XVal Session 23	1	XVal Session 23-Typing - Text-1		2012-07-11 14:21:33.431000
	Edit pad (rev 662)		Kate	cv406	XVal Session 23	1	XVal Session 23-Typing - Text-1		2012-07-11 14:21:33.902000
	Edit pad (rev 663)		Mark:	cv309	XVal Session 23	1	XVal Session 23-Typing - Text-1		2012-07-11 14:21:33.932000
	Edit pad (rev 664)		Kate	cv406	XVal Session 23	1	XVal Session 23-Typing - Text-1		2012-07-11 14:21:34.403000
	Edit pad (rev 665)		Mark:	cv309	XVal Session 23	1	XVal Session 23-Typing - Text-1		2012-07-11 14:21:34.440000
	Edit pad (rev 666)		Rose	cv408	XVal Session 23	1	XVal Session 23-Typing - Text-1		2012-07-11 14:21:34.496000
	Edit pad (rev 667)		Kate	cv406	XVal Session 23	1	XVal Session 23-Typing - Text-1		2012-07-11 14:21:34.906000
	Edit pad (rev 668)		Mark:	cv309	XVal Session 23	1	XVal Session 23-Typing - Text-1		2012-07-11 14:21:34.940000
	Edit pad (rev 669)		Rose	cv408	XVal Session 23	1	XVal Session 23-Typing - Text-1		2012-07-11 14:21:35.018000
	Edit pad (rev 670)		Kate	cv406	XVal Session 23	1	XVal Session 23-Typing - Text-1		2012-07-11 14:21:35.403000
	Edit pad (rev 671)		Mark:	cv309	XVal Session 23	1	XVal Session 23-Typing - Text-1		2012-07-11 14:21:35.440000
	Edit pad (rev 672)		Rose	cv408	XVal Session 23	1	XVal Session 23-Typing - Text-1		2012-07-11 14:21:35.681000
	Edit pad (rev 673)		Kate	cv406	XVal Session 23	1	XVal Session 23-Typing - Text-1		2012-07-11 14:21:35.912000
	Edit pad (rev 674)		Mark:	cv309	XVal Session 23	1	XVal Session 23-Typing - Text-1		2012-07-11 14:21:35.939000
	Edit pad (rev 675)		Rose	cv408	XVal Session 23	1	XVal Session 23-Typing - Text-1		2012-07-11 14:21:36.181000
	Edit pad (rev 676)		Mark:	cv309	XVal Session 23	1	XVal Session 23-Typing - Text-1		2012-07-11 14:21:36.441000
	Edit pad (rev 677)		Kate	cv406	XVal Session 23	1	XVal Session 23-Typing - Text-1		2012-07-11 14:21:36.472000
	Edit pad (rev 678)		Rose	cv408	XVal Session 23	1	XVal Session 23-Typing - Text-1		2012-07-11 14:21:36.680000
	Edit pad (rev 679)		Mark:	cv309	XVal Session 23	1	XVal Session 23-Typing - Text-1		2012-07-11 14:21:36.942000
	Edit pad (rev 680)		Kate	cv406	XVal Session 23	1	XVal Session 23-Typing - Text-1		2012-07-11 14:21:36.975000
	Edit pad (rev 681)		Rose	cv408	XVal Session 23	1	XVal Session 23-Typing - Text-1		2012-07-11 14:21:37.182000
	Edit pad (rev 682)		Mark:	cv309	XVal Session 23	1	XVal Session 23-Typing - Text-1		2012-07-11 14:21:37.447000
	Edit pad (rev 683)		Rose	cv408	XVal Session 23	1	XVal Session 23-Typing - Text-1		2012-07-11 14:21:37.686000
	Edit pad (rev 684)		Kate	cv406	XVal Session 23	1	XVal Session 23-Typing - Text-1		2012-07-11 14:21:38.072000
	Edit pad (rev 685)		Mark:	cv309	XVal Session 23	1	XVal Session 23-Typing - Text-1		2012-07-11 14:21:38.120000
	Edit pad (rev 686)		Rose	cv408	XVal Session 23	1	XVal Session 23-Typing - Text-1		2012-07-11 14:21:38.193000
	Edit pad (rev 687)		Kate	cv406	XVal Session 23	1	XVal Session 23-Typing - Text-1		2012-07-11 14:21:38.580000
	Edit pad (rev 688)		Mark:	cv309	XVal Session 23	1	XVal Session 23-Typing - Text-1		2012-07-11 14:21:38.620000
	Edit pad (rev 689)		Rose	cv408	XVal Session 23	1	XVal Session 23-Typing - Text-1		2012-07-11 14:21:38.941000
	Edit pad (rev 690)		Kate	cv406	XVal Session 23	1	XVal Session 23-Typing - Text-1		2012-07-11 14:21:39.083000
	Edit pad (rev 691)		Mark:	cv309	XVal Session 23	1	XVal Session 23-Typing - Text-1		2012-07-11 14:21:39.120000
	Edit pad (rev 692)		Kate	cv406	XVal Session 23	1	XVal Session 23-Typing - Text-1		2012-07-11 14:21:39.585000
	Edit pad (rev 693)		Rose	cv408	XVal Session 23	1	XVal Session 23-Typing - Text-1		2012-07-11 14:21:39.616000
	Edit pad (rev 694)		Mark:	cv309	XVal Session 23	1	XVal Session 23-Typing - Text-1		2012-07-11 14:21:39.622000
	Edit pad (rev 695)		Rose	cv408	XVal Session 23	1	XVal Session 23-Typing - Text-1		2012-07-11 14:21:40.115000
	Edit pad (rev 696)		Mark:	cv309	XVal Session 23	1	XVal Session 23-Typing - Text-1		2012-07-11 14:21:40.230000
	Edit pad (rev 697)		Kate	cv406	XVal Session 23	1	XVal Session 23-Typing - Text-1		2012-07-11 14:21:40.313000
	Edit pad (rev 698)		Rose	cv408	XVal Session 23	1	XVal Session 23-Typing - Text-1		2012-07-11 14:21:40.617000
	Edit pad (rev 699)		Mark:	cv309	XVal Session 23	1	XVal Session 23-Typing - Text-1		2012-07-11 14:21:40.740000
	Edit pad (rev 700)		Kate	cv406	XVal Session 23	1	XVal Session 23-Typing - Text-1		2012-07-11 14:21:40.822000
	Edit pad (rev 701)		Rose	cv408	XVal Session 23	1	XVal Session 23-Typing - Text-1		2012-07-11 14:21:41.116000
	Edit pad (rev 702)		Mark:	cv309	XVal Session 23	1	XVal Session 23-Typing - Text-1		2012-07-11 14:21:41.240000
	Edit pad (rev 703)		Kate	cv406	XVal Session 23	1	XVal Session 23-Typing - Text-1		2012-07-11 14:21:41.318000
	Edit pad (rev 704)		Rose	cv408	XVal Session 23	1	XVal Session 23-Typing - Text-1		2012-07-11 14:21:41.616000
	Edit pad (rev 705)		Kate	cv406	XVal Session 23	1	XVal Session 23-Typing - Text-1		2012-07-11 14:21:41.820000
	Edit pad (rev 706)		Mark:	cv309	XVal Session 23	1	XVal Session 23-Typing - Text-1		2012-07-11 14:21:41.837000
	Edit pad (rev 707)		Rose	cv408	XVal Session 23	1	XVal Session 23-Typing - Text-1		2012-07-11 14:21:42.116000
	Edit pad (rev 708)		Kate	cv406	XVal Session 23	1	XVal Session 23-Typing - Text-1		2012-07-11 14:21:42.318000
	Edit pad (rev 709)		Mark:	cv309	XVal Session 23	1	XVal Session 23-Typing - Text-1		2012-07-11 14:21:42.343000
	Edit pad (rev 710)		Rose	cv408	XVal Session 23	1	XVal Session 23-Typing - Text-1		2012-07-11 14:21:42.616000
	Edit pad (rev 711)		Kate	cv406	XVal Session 23	1	XVal Session 23-Typing - Text-1		2012-07-11 14:21:42.841000
	Edit pad (rev 712)		Mark:	cv309	XVal Session 23	1	XVal Session 23-Typing - Text-1		2012-07-11 14:21:42.843000
	Edit pad (rev 713)		Rose	cv408	XVal Session 23	1	XVal Session 23-Typing - Text-1		2012-07-11 14:21:43.140000
	Edit pad (rev 714)		Kate	cv406	XVal Session 23	1	XVal Session 23-Typing - Text-1		2012-07-11 14:21:43.321000
	Edit pad (rev 715)		Mark:	cv309	XVal Session 23	1	XVal Session 23-Typing - Text-1		2012-07-11 14:21:43.344000
	Edit pad (rev 716)		Rose	cv408	XVal Session 23	1	XVal Session 23-Typing - Text-1		2012-07-11 14:21:43.655000
	Edit pad (rev 717)		Kate	cv406	XVal Session 23	1	XVal Session 23-Typing - Text-1		2012-07-11 14:21:43.825000
	Edit pad (rev 718)		Mark:	cv309	XVal Session 23	1	XVal Session 23-Typing - Text-1		2012-07-11 14:21:43.849000
	Edit pad (rev 719)		Kate	cv406	XVal Session 23	1	XVal Session 23-Typing - Text-1		2012-07-11 14:21:44.334000
	Edit pad (rev 720)		Mark:	cv309	XVal Session 23	1	XVal Session 23-Typing - Text-1		2012-07-11 14:21:44.352000
	Edit pad (rev 721)		Rose	cv408	XVal Session 23	1	XVal Session 23-Typing - Text-1		2012-07-11 14:21:44.461000
	Edit pad (rev 722)		Kate	cv406	XVal Session 23	1	XVal Session 23-Typing - Text-1		2012-07-11 14:21:44.850000
	Edit pad (rev 723)		Mark:	cv309	XVal Session 23	1	XVal Session 23-Typing - Text-1		2012-07-11 14:21:44.852000
	Edit pad (rev 724)		Rose	cv408	XVal Session 23	1	XVal Session 23-Typing - Text-1		2012-07-11 14:21:44.973000
	Edit pad (rev 725)		Mark:	cv309	XVal Session 23	1	XVal Session 23-Typing - Text-1		2012-07-11 14:21:45.352000
	Edit pad (rev 726)		Kate	cv406	XVal Session 23	1	XVal Session 23-Typing - Text-1		2012-07-11 14:21:45.356000
	Edit pad (rev 727)		Rose	cv408	XVal Session 23	1	XVal Session 23-Typing - Text-1		2012-07-11 14:21:45.474000
	Edit pad (rev 728)		Mark:	cv309	XVal Session 23	1	XVal Session 23-Typing - Text-1		2012-07-11 14:21:45.852000
	Edit pad (rev 729)		Kate	cv406	XVal Session 23	1	XVal Session 23-Typing - Text-1		2012-07-11 14:21:45.857000
	Edit pad (rev 730)		Rose	cv408	XVal Session 23	1	XVal Session 23-Typing - Text-1		2012-07-11 14:21:45.974000
	Edit pad (rev 731)		Kate	cv406	XVal Session 23	1	XVal Session 23-Typing - Text-1		2012-07-11 14:21:46.366000
	Edit pad (rev 732)		Rose	cv408	XVal Session 23	1	XVal Session 23-Typing - Text-1		2012-07-11 14:21:46.474000
	Edit pad (rev 733)		Mark:	cv309	XVal Session 23	1	XVal Session 23-Typing - Text-1		2012-07-11 14:21:46.806000
	Edit pad (rev 734)		Kate	cv406	XVal Session 23	1	XVal Session 23-Typing - Text-1		2012-07-11 14:21:46.900000
	Edit pad (rev 735)		Rose	cv408	XVal Session 23	1	XVal Session 23-Typing - Text-1		2012-07-11 14:21:46.975000
	Edit pad (rev 736)		Mark:	cv309	XVal Session 23	1	XVal Session 23-Typing - Text-1		2012-07-11 14:21:47.306000
	Edit pad (rev 737)		Kate	cv406	XVal Session 23	1	XVal Session 23-Typing - Text-1		2012-07-11 14:21:47.387000
	Edit pad (rev 738)		Rose	cv408	XVal Session 23	1	XVal Session 23-Typing - Text-1		2012-07-11 14:21:47.475000
	Edit pad (rev 739)		Mark:	cv309	XVal Session 23	1	XVal Session 23-Typing - Text-1		2012-07-11 14:21:47.807000
	Edit pad (rev 740)		Kate	cv406	XVal Session 23	1	XVal Session 23-Typing - Text-1		2012-07-11 14:21:47.894000
	Edit pad (rev 741)		Rose	cv408	XVal Session 23	1	XVal Session 23-Typing - Text-1		2012-07-11 14:21:47.974000
	Edit pad (rev 742)		Mark:	cv309	XVal Session 23	1	XVal Session 23-Typing - Text-1		2012-07-11 14:21:48.305000
	Edit pad (rev 743)		Kate	cv406	XVal Session 23	1	XVal Session 23-Typing - Text-1		2012-07-11 14:21:48.398000
	Edit pad (rev 744)		Rose	cv408	XVal Session 23	1	XVal Session 23-Typing - Text-1		2012-07-11 14:21:48.722000
	Edit pad (rev 745)		Mark:	cv309	XVal Session 23	1	XVal Session 23-Typing - Text-1		2012-07-11 14:21:48.833000
	Edit pad (rev 746)		Rose	cv408	XVal Session 23	1	XVal Session 23-Typing - Text-1		2012-07-11 14:21:49.242000
	Edit pad (rev 747)		Mark:	cv309	XVal Session 23	1	XVal Session 23-Typing - Text-1		2012-07-11 14:21:49.335000
	Edit pad (rev 748)		Rose	cv408	XVal Session 23	1	XVal Session 23-Typing - Text-1		2012-07-11 14:21:49.742000
	Edit pad (rev 749)		Mark:	cv309	XVal Session 23	1	XVal Session 23-Typing - Text-1		2012-07-11 14:21:49.834000
	Edit pad (rev 750)		Rose	cv408	XVal Session 23	1	XVal Session 23-Typing - Text-1		2012-07-11 14:21:50.241000
	Edit pad (rev 751)		Mark:	cv309	XVal Session 23	1	XVal Session 23-Typing - Text-1		2012-07-11 14:21:50.334000
	Edit pad (rev 752)		Rose	cv408	XVal Session 23	1	XVal Session 23-Typing - Text-1		2012-07-11 14:21:50.742000
	Edit pad (rev 753)		Mark:	cv309	XVal Session 23	1	XVal Session 23-Typing - Text-1		2012-07-11 14:21:50.836000
	Edit pad (rev 754)		Rose	cv408	XVal Session 23	1	XVal Session 23-Typing - Text-1		2012-07-11 14:21:51.242000
	Edit pad (rev 755)		Mark:	cv309	XVal Session 23	1	XVal Session 23-Typing - Text-1		2012-07-11 14:21:51.335000
	Edit pad (rev 756)		Rose	cv408	XVal Session 23	1	XVal Session 23-Typing - Text-1		2012-07-11 14:21:51.741000
	Edit pad (rev 757)		Mark:	cv309	XVal Session 23	1	XVal Session 23-Typing - Text-1		2012-07-11 14:21:51.834000
	Edit pad (rev 758)		Rose	cv408	XVal Session 23	1	XVal Session 23-Typing - Text-1		2012-07-11 14:21:52.241000
	Edit pad (rev 759)		Mark:	cv309	XVal Session 23	1	XVal Session 23-Typing - Text-1		2012-07-11 14:21:52.336000
	Edit pad (rev 760)		Mark:	cv309	XVal Session 23	1	XVal Session 23-Typing - Text-1		2012-07-11 14:21:52.839000
	Edit pad (rev 761)		Mark:	cv309	XVal Session 23	1	XVal Session 23-Typing - Text-1		2012-07-11 14:21:53.338000
	Edit pad (rev 762)		Rose	cv408	XVal Session 23	1	XVal Session 23-Typing - Text-1		2012-07-11 14:21:53.697000
	Edit pad (rev 763)		Mark:	cv309	XVal Session 23	1	XVal Session 23-Typing - Text-1		2012-07-11 14:21:53.837000
	Edit pad (rev 764)		Rose	cv408	XVal Session 23	1	XVal Session 23-Typing - Text-1		2012-07-11 14:21:54.320000
	Edit pad (rev 765)		Mark:	cv309	XVal Session 23	1	XVal Session 23-Typing - Text-1		2012-07-11 14:21:54.338000
	Edit pad (rev 766)		Rose	cv408	XVal Session 23	1	XVal Session 23-Typing - Text-1		2012-07-11 14:21:54.822000
	Edit pad (rev 767)		Mark:	cv309	XVal Session 23	1	XVal Session 23-Typing - Text-1		2012-07-11 14:21:54.866000
	Edit pad (rev 768)		Mark:	cv309	XVal Session 23	1	XVal Session 23-Typing - Text-1		2012-07-11 14:21:55.459000
	Edit pad (rev 769)		Mark:	cv309	XVal Session 23	1	XVal Session 23-Typing - Text-1		2012-07-11 14:21:55.958000
	Edit pad (rev 770)		Rose	cv408	XVal Session 23	1	XVal Session 23-Typing - Text-1		2012-07-11 14:21:55.966000
	Edit pad (rev 771)		Mark:	cv309	XVal Session 23	1	XVal Session 23-Typing - Text-1		2012-07-11 14:21:56.460000
	Edit pad (rev 772)		Rose	cv408	XVal Session 23	1	XVal Session 23-Typing - Text-1		2012-07-11 14:21:56.539000
	Edit pad (rev 773)		Mark:	cv309	XVal Session 23	1	XVal Session 23-Typing - Text-1		2012-07-11 14:21:56.960000
	Edit pad (rev 774)		Rose	cv408	XVal Session 23	1	XVal Session 23-Typing - Text-1		2012-07-11 14:21:57.044000
	Edit pad (rev 775)		Kate	cv406	XVal Session 23	1	XVal Session 23-Typing - Text-1		2012-07-11 14:21:57.078000
	Edit pad (rev 776)		Mark:	cv309	XVal Session 23	1	XVal Session 23-Typing - Text-1		2012-07-11 14:21:57.459000
	Edit pad (rev 777)		Rose	cv408	XVal Session 23	1	XVal Session 23-Typing - Text-1		2012-07-11 14:21:57.554000
	Edit pad (rev 778)		Kate	cv406	XVal Session 23	1	XVal Session 23-Typing - Text-1		2012-07-11 14:21:57.585000
	Edit pad (rev 779)		Mark:	cv309	XVal Session 23	1	XVal Session 23-Typing - Text-1		2012-07-11 14:21:57.959000
	Edit pad (rev 780)		Rose	cv408	XVal Session 23	1	XVal Session 23-Typing - Text-1		2012-07-11 14:21:58.053000
	Edit pad (rev 781)		Kate	cv406	XVal Session 23	1	XVal Session 23-Typing - Text-1		2012-07-11 14:21:58.108000
	Edit pad (rev 782)		Mark:	cv309	XVal Session 23	1	XVal Session 23-Typing - Text-1		2012-07-11 14:21:58.460000
	Edit pad (rev 783)		Rose	cv408	XVal Session 23	1	XVal Session 23-Typing - Text-1		2012-07-11 14:21:58.553000
	Edit pad (rev 784)		Kate	cv406	XVal Session 23	1	XVal Session 23-Typing - Text-1		2012-07-11 14:21:58.616000
	Edit pad (rev 785)		Mark:	cv309	XVal Session 23	1	XVal Session 23-Typing - Text-1		2012-07-11 14:21:58.959000
	Edit pad (rev 786)		Rose	cv408	XVal Session 23	1	XVal Session 23-Typing - Text-1		2012-07-11 14:21:59.052000
	Edit pad (rev 787)		Kate	cv406	XVal Session 23	1	XVal Session 23-Typing - Text-1		2012-07-11 14:21:59.130000
	Edit pad (rev 788)		Mark:	cv309	XVal Session 23	1	XVal Session 23-Typing - Text-1		2012-07-11 14:21:59.460000
	Edit pad (rev 789)		Rose	cv408	XVal Session 23	1	XVal Session 23-Typing - Text-1		2012-07-11 14:21:59.555000
	Edit pad (rev 790)		Kate	cv406	XVal Session 23	1	XVal Session 23-Typing - Text-1		2012-07-11 14:21:59.630000
	Edit pad (rev 791)		Mark:	cv309	XVal Session 23	1	XVal Session 23-Typing - Text-1		2012-07-11 14:21:59.959000
	Edit pad (rev 792)		Rose	cv408	XVal Session 23	1	XVal Session 23-Typing - Text-1		2012-07-11 14:22:00.068000
	Edit pad (rev 793)		Mark:	cv309	XVal Session 23	1	XVal Session 23-Typing - Text-1		2012-07-11 14:22:00.459000
	Edit pad (rev 794)		Kate	cv406	XVal Session 23	1	XVal Session 23-Typing - Text-1		2012-07-11 14:22:00.464000
	Edit pad (rev 795)		Rose	cv408	XVal Session 23	1	XVal Session 23-Typing - Text-1		2012-07-11 14:22:00.728000
	Edit pad (rev 796)		Mark:	cv309	XVal Session 23	1	XVal Session 23-Typing - Text-1		2012-07-11 14:22:00.959000
	Edit pad (rev 797)		Kate	cv406	XVal Session 23	1	XVal Session 23-Typing - Text-1		2012-07-11 14:22:00.961000
	Edit pad (rev 798)		Rose	cv408	XVal Session 23	1	XVal Session 23-Typing - Text-1		2012-07-11 14:22:01.227000
	Edit pad (rev 799)		Mark:	cv309	XVal Session 23	1	XVal Session 23-Typing - Text-1		2012-07-11 14:22:01.459000
	Edit pad (rev 800)		Kate	cv406	XVal Session 23	1	XVal Session 23-Typing - Text-1		2012-07-11 14:22:01.461000
	Edit pad (rev 801)		Rose	cv408	XVal Session 23	1	XVal Session 23-Typing - Text-1		2012-07-11 14:22:01.732000
	Edit pad (rev 802)		Kate	cv406	XVal Session 23	1	XVal Session 23-Typing - Text-1		2012-07-11 14:22:01.959000
	Edit pad (rev 803)		Mark:	cv309	XVal Session 23	1	XVal Session 23-Typing - Text-1		2012-07-11 14:22:01.961000
	Edit pad (rev 804)		Rose	cv408	XVal Session 23	1	XVal Session 23-Typing - Text-1		2012-07-11 14:22:02.241000
	Edit pad (rev 805)		Mark:	cv309	XVal Session 23	1	XVal Session 23-Typing - Text-1		2012-07-11 14:22:02.459000
	Edit pad (rev 806)		Kate	cv406	XVal Session 23	1	XVal Session 23-Typing - Text-1		2012-07-11 14:22:02.462000
	Edit pad (rev 807)		Rose	cv408	XVal Session 23	1	XVal Session 23-Typing - Text-1		2012-07-11 14:22:02.741000
	Edit pad (rev 808)		Kate	cv406	XVal Session 23	1	XVal Session 23-Typing - Text-1		2012-07-11 14:22:02.961000
	Edit pad (rev 809)		Mark:	cv309	XVal Session 23	1	XVal Session 23-Typing - Text-1		2012-07-11 14:22:02.963000
	Edit pad (rev 810)		Rose	cv408	XVal Session 23	1	XVal Session 23-Typing - Text-1		2012-07-11 14:22:03.241000
	Edit pad (rev 811)		Mark:	cv309	XVal Session 23	1	XVal Session 23-Typing - Text-1		2012-07-11 14:22:03.460000
	Edit pad (rev 812)		Kate	cv406	XVal Session 23	1	XVal Session 23-Typing - Text-1		2012-07-11 14:22:03.462000
	Edit pad (rev 813)		Kate	cv406	XVal Session 23	1	XVal Session 23-Typing - Text-1		2012-07-11 14:22:03.960000
	Edit pad (rev 814)		Mark:	cv309	XVal Session 23	1	XVal Session 23-Typing - Text-1		2012-07-11 14:22:03.961000
	Edit pad (rev 815)		Rose	cv408	XVal Session 23	1	XVal Session 23-Typing - Text-1		2012-07-11 14:22:04.034000
	Edit pad (rev 816)		Kate	cv406	XVal Session 23	1	XVal Session 23-Typing - Text-1		2012-07-11 14:22:04.460000
	Edit pad (rev 817)		Mark:	cv309	XVal Session 23	1	XVal Session 23-Typing - Text-1		2012-07-11 14:22:04.462000
	Edit pad (rev 818)		Rose	cv408	XVal Session 23	1	XVal Session 23-Typing - Text-1		2012-07-11 14:22:04.541000
	Edit pad (rev 819)		Kate	cv406	XVal Session 23	1	XVal Session 23-Typing - Text-1		2012-07-11 14:22:04.959000
	Edit pad (rev 820)		Mark:	cv309	XVal Session 23	1	XVal Session 23-Typing - Text-1		2012-07-11 14:22:04.961000
	Edit pad (rev 821)		Rose	cv408	XVal Session 23	1	XVal Session 23-Typing - Text-1		2012-07-11 14:22:05.037000
	Edit pad (rev 822)		Kate	cv406	XVal Session 23	1	XVal Session 23-Typing - Text-1		2012-07-11 14:22:05.459000
	Edit pad (rev 823)		Mark:	cv309	XVal Session 23	1	XVal Session 23-Typing - Text-1		2012-07-11 14:22:05.461000
	Edit pad (rev 824)		Rose	cv408	XVal Session 23	1	XVal Session 23-Typing - Text-1		2012-07-11 14:22:05.705000
	Edit pad (rev 825)		Mark:	cv309	XVal Session 23	1	XVal Session 23-Typing - Text-1		2012-07-11 14:22:05.961000
	Edit pad (rev 826)		Kate	cv406	XVal Session 23	1	XVal Session 23-Typing - Text-1		2012-07-11 14:22:05.963000
	Edit pad (rev 827)		Rose	cv408	XVal Session 23	1	XVal Session 23-Typing - Text-1		2012-07-11 14:22:06.292000
	Edit pad (rev 828)		Kate	cv406	XVal Session 23	1	XVal Session 23-Typing - Text-1		2012-07-11 14:22:06.462000
	Edit pad (rev 829)		Mark:	cv309	XVal Session 23	1	XVal Session 23-Typing - Text-1		2012-07-11 14:22:06.463000
	Edit pad (rev 830)		Rose	cv408	XVal Session 23	1	XVal Session 23-Typing - Text-1		2012-07-11 14:22:06.799000
	Edit pad (rev 831)		Kate	cv406	XVal Session 23	1	XVal Session 23-Typing - Text-1		2012-07-11 14:22:06.958000
	Edit pad (rev 832)		Mark:	cv309	XVal Session 23	1	XVal Session 23-Typing - Text-1		2012-07-11 14:22:06.966000
	Edit pad (rev 833)		Rose	cv408	XVal Session 23	1	XVal Session 23-Typing - Text-1		2012-07-11 14:22:07.303000
	Edit pad (rev 834)		Mark:	cv309	XVal Session 23	1	XVal Session 23-Typing - Text-1		2012-07-11 14:22:07.461000
	Edit pad (rev 835)		Kate	cv406	XVal Session 23	1	XVal Session 23-Typing - Text-1		2012-07-11 14:22:07.465000
	Edit pad (rev 836)		Rose	cv408	XVal Session 23	1	XVal Session 23-Typing - Text-1		2012-07-11 14:22:07.805000
	Edit pad (rev 837)		Kate	cv406	XVal Session 23	1	XVal Session 23-Typing - Text-1		2012-07-11 14:22:07.958000
	Edit pad (rev 838)		Mark:	cv309	XVal Session 23	1	XVal Session 23-Typing - Text-1		2012-07-11 14:22:07.961000
	Edit pad (rev 839)		Rose	cv408	XVal Session 23	1	XVal Session 23-Typing - Text-1		2012-07-11 14:22:08.305000
	Edit pad (rev 840)		Kate	cv406	XVal Session 23	1	XVal Session 23-Typing - Text-1		2012-07-11 14:22:08.460000
	Edit pad (rev 841)		Mark:	cv309	XVal Session 23	1	XVal Session 23-Typing - Text-1		2012-07-11 14:22:08.462000
	Edit pad (rev 842)		Rose	cv408	XVal Session 23	1	XVal Session 23-Typing - Text-1		2012-07-11 14:22:08.869000
	Edit pad (rev 843)		Mark:	cv309	XVal Session 23	1	XVal Session 23-Typing - Text-1		2012-07-11 14:22:08.962000
	Edit pad (rev 844)		Kate	cv406	XVal Session 23	1	XVal Session 23-Typing - Text-1		2012-07-11 14:22:08.964000
	Edit pad (rev 845)		Rose	cv408	XVal Session 23	1	XVal Session 23-Typing - Text-1		2012-07-11 14:22:09.394000
	Edit pad (rev 846)		Mark:	cv309	XVal Session 23	1	XVal Session 23-Typing - Text-1		2012-07-11 14:22:09.471000
	Edit pad (rev 847)		Kate	cv406	XVal Session 23	1	XVal Session 23-Typing - Text-1		2012-07-11 14:22:09.479000
	Edit pad (rev 848)		Mark:	cv309	XVal Session 23	1	XVal Session 23-Typing - Text-1		2012-07-11 14:22:09.963000
	Edit pad (rev 849)		Kate	cv406	XVal Session 23	1	XVal Session 23-Typing - Text-1		2012-07-11 14:22:09.990000
	Edit pad (rev 850)		Rose	cv408	XVal Session 23	1	XVal Session 23-Typing - Text-1		2012-07-11 14:22:10.185000
	Edit pad (rev 851)		Mark:	cv309	XVal Session 23	1	XVal Session 23-Typing - Text-1		2012-07-11 14:22:10.462000
	Edit pad (rev 852)		Mark:	cv309	XVal Session 23	1	XVal Session 23-Typing - Text-1		2012-07-11 14:22:10.963000
	Edit pad (rev 853)		Kate	cv406	XVal Session 23	1	XVal Session 23-Typing - Text-1		2012-07-11 14:22:11.454000
	Edit pad (rev 854)		Mark:	cv309	XVal Session 23	1	XVal Session 23-Typing - Text-1		2012-07-11 14:22:11.462000
	Edit pad (rev 855)		Mark:	cv309	XVal Session 23	1	XVal Session 23-Typing - Text-1		2012-07-11 14:22:11.963000
	Edit pad (rev 856)		Kate	cv406	XVal Session 23	1	XVal Session 23-Typing - Text-1		2012-07-11 14:22:11.968000
	Edit pad (rev 857)		Rose	cv408	XVal Session 23	1	XVal Session 23-Typing - Text-1		2012-07-11 14:22:12.179000
	Edit pad (rev 858)		Mark:	cv309	XVal Session 23	1	XVal Session 23-Typing - Text-1		2012-07-11 14:22:12.461000
	Edit pad (rev 859)		Kate	cv406	XVal Session 23	1	XVal Session 23-Typing - Text-1		2012-07-11 14:22:12.481000
	Edit pad (rev 860)		Rose	cv408	XVal Session 23	1	XVal Session 23-Typing - Text-1		2012-07-11 14:22:12.679000
	Edit pad (rev 861)		Mark:	cv309	XVal Session 23	1	XVal Session 23-Typing - Text-1		2012-07-11 14:22:12.962000
	Edit pad (rev 862)		Kate	cv406	XVal Session 23	1	XVal Session 23-Typing - Text-1		2012-07-11 14:22:12.979000
	Edit pad (rev 863)		Rose	cv408	XVal Session 23	1	XVal Session 23-Typing - Text-1		2012-07-11 14:22:13.179000
	Edit pad (rev 864)		Mark:	cv309	XVal Session 23	1	XVal Session 23-Typing - Text-1		2012-07-11 14:22:13.468000
	Edit pad (rev 865)		Kate	cv406	XVal Session 23	1	XVal Session 23-Typing - Text-1		2012-07-11 14:22:13.476000
	Edit pad (rev 866)		Mark:	cv309	XVal Session 23	1	XVal Session 23-Typing - Text-1		2012-07-11 14:22:13.969000
	Edit pad (rev 867)		Kate	cv406	XVal Session 23	1	XVal Session 23-Typing - Text-1		2012-07-11 14:22:13.974000
	Edit pad (rev 868)		Rose	cv408	XVal Session 23	1	XVal Session 23-Typing - Text-1		2012-07-11 14:22:14.047000
	Edit pad (rev 869)		Mark:	cv309	XVal Session 23	1	XVal Session 23-Typing - Text-1		2012-07-11 14:22:14.470000
	Edit pad (rev 870)		Kate	cv406	XVal Session 23	1	XVal Session 23-Typing - Text-1		2012-07-11 14:22:14.475000
	Edit pad (rev 871)		Rose	cv408	XVal Session 23	1	XVal Session 23-Typing - Text-1		2012-07-11 14:22:14.552000
	Edit pad (rev 872)		Mark:	cv309	XVal Session 23	1	XVal Session 23-Typing - Text-1		2012-07-11 14:22:14.968000
	Edit pad (rev 873)		Kate	cv406	XVal Session 23	1	XVal Session 23-Typing - Text-1		2012-07-11 14:22:14.980000
	Edit pad (rev 874)		Mark:	cv309	XVal Session 23	1	XVal Session 23-Typing - Text-1		2012-07-11 14:22:15.469000
	Edit pad (rev 875)		Kate	cv406	XVal Session 23	1	XVal Session 23-Typing - Text-1		2012-07-11 14:22:15.493000
	Edit pad (rev 876)		Rose	cv408	XVal Session 23	1	XVal Session 23-Typing - Text-1		2012-07-11 14:22:15.851000
	Edit pad (rev 877)		Kate	cv406	XVal Session 23	1	XVal Session 23-Typing - Text-1		2012-07-11 14:22:15.989000
	Edit pad (rev 878)		Mark:	cv309	XVal Session 23	1	XVal Session 23-Typing - Text-1		2012-07-11 14:22:16.335000
	Edit pad (rev 879)		Rose	cv408	XVal Session 23	1	XVal Session 23-Typing - Text-1		2012-07-11 14:22:16.351000
	Edit pad (rev 880)		Kate	cv406	XVal Session 23	1	XVal Session 23-Typing - Text-1		2012-07-11 14:22:16.491000
	Edit pad (rev 881)		Mark:	cv309	XVal Session 23	1	XVal Session 23-Typing - Text-1		2012-07-11 14:22:16.835000
	Edit pad (rev 882)		Rose	cv408	XVal Session 23	1	XVal Session 23-Typing - Text-1		2012-07-11 14:22:16.851000
	Edit pad (rev 883)		Kate	cv406	XVal Session 23	1	XVal Session 23-Typing - Text-1		2012-07-11 14:22:16.991000
	Edit pad (rev 884)		Mark:	cv309	XVal Session 23	1	XVal Session 23-Typing - Text-1		2012-07-11 14:22:17.335000
	Edit pad (rev 885)		Rose	cv408	XVal Session 23	1	XVal Session 23-Typing - Text-1		2012-07-11 14:22:17.351000
	Edit pad (rev 886)		Kate	cv406	XVal Session 23	1	XVal Session 23-Typing - Text-1		2012-07-11 14:22:17.493000
	Edit pad (rev 887)		Mark:	cv309	XVal Session 23	1	XVal Session 23-Typing - Text-1		2012-07-11 14:22:17.835000
	Edit pad (rev 888)		Rose	cv408	XVal Session 23	1	XVal Session 23-Typing - Text-1		2012-07-11 14:22:17.851000
	Edit pad (rev 889)		Kate	cv406	XVal Session 23	1	XVal Session 23-Typing - Text-1		2012-07-11 14:22:18.017000
	Edit pad (rev 890)		Mark:	cv309	XVal Session 23	1	XVal Session 23-Typing - Text-1		2012-07-11 14:22:18.334000
	Edit pad (rev 891)		Rose	cv408	XVal Session 23	1	XVal Session 23-Typing - Text-1		2012-07-11 14:22:18.356000
	Edit pad (rev 892)		Kate	cv406	XVal Session 23	1	XVal Session 23-Typing - Text-1		2012-07-11 14:22:18.534000
	Edit pad (rev 893)		Mark:	cv309	XVal Session 23	1	XVal Session 23-Typing - Text-1		2012-07-11 14:22:18.833000
	Edit pad (rev 894)		Kate	cv406	XVal Session 23	1	XVal Session 23-Typing - Text-1		2012-07-11 14:22:19.038000
	Edit pad (rev 895)		Mark:	cv309	XVal Session 23	1	XVal Session 23-Typing - Text-1		2012-07-11 14:22:19.350000
	Edit pad (rev 896)		Rose	cv408	XVal Session 23	1	XVal Session 23-Typing - Text-1		2012-07-11 14:22:19.405000
	Edit pad (rev 897)		Kate	cv406	XVal Session 23	1	XVal Session 23-Typing - Text-1		2012-07-11 14:22:19.540000
	Edit pad (rev 898)		Mark:	cv309	XVal Session 23	1	XVal Session 23-Typing - Text-1		2012-07-11 14:22:19.851000
	Edit pad (rev 899)		Rose	cv408	XVal Session 23	1	XVal Session 23-Typing - Text-1		2012-07-11 14:22:19.966000
	Edit pad (rev 900)		Kate	cv406	XVal Session 23	1	XVal Session 23-Typing - Text-1		2012-07-11 14:22:20.223000
	Edit pad (rev 901)		Mark:	cv309	XVal Session 23	1	XVal Session 23-Typing - Text-1		2012-07-11 14:22:20.350000
	Edit pad (rev 902)		Rose	cv408	XVal Session 23	1	XVal Session 23-Typing - Text-1		2012-07-11 14:22:20.412000
	Edit pad (rev 903)		Kate	cv406	XVal Session 23	1	XVal Session 23-Typing - Text-1		2012-07-11 14:22:20.729000
	Edit pad (rev 904)		Mark:	cv309	XVal Session 23	1	XVal Session 23-Typing - Text-1		2012-07-11 14:22:20.850000
	Edit pad (rev 905)		Rose	cv408	XVal Session 23	1	XVal Session 23-Typing - Text-1		2012-07-11 14:22:21.157000
	Edit pad (rev 906)		Kate	cv406	XVal Session 23	1	XVal Session 23-Typing - Text-1		2012-07-11 14:22:21.224000
	Edit pad (rev 907)		Mark:	cv309	XVal Session 23	1	XVal Session 23-Typing - Text-1		2012-07-11 14:22:21.351000
	Edit pad (rev 908)		Rose	cv408	XVal Session 23	1	XVal Session 23-Typing - Text-1		2012-07-11 14:22:21.664000
	Edit pad (rev 909)		Kate	cv406	XVal Session 23	1	XVal Session 23-Typing - Text-1		2012-07-11 14:22:21.723000
	Edit pad (rev 910)		Mark:	cv309	XVal Session 23	1	XVal Session 23-Typing - Text-1		2012-07-11 14:22:21.851000
	Edit pad (rev 911)		Kate	cv406	XVal Session 23	1	XVal Session 23-Typing - Text-1		2012-07-11 14:22:22.225000
	Edit pad (rev 912)		Rose	cv408	XVal Session 23	1	XVal Session 23-Typing - Text-1		2012-07-11 14:22:22.334000
	Edit pad (rev 913)		Mark:	cv309	XVal Session 23	1	XVal Session 23-Typing - Text-1		2012-07-11 14:22:22.356000
	Edit pad (rev 914)		Kate	cv406	XVal Session 23	1	XVal Session 23-Typing - Text-1		2012-07-11 14:22:22.726000
	Edit pad (rev 915)		Rose	cv408	XVal Session 23	1	XVal Session 23-Typing - Text-1		2012-07-11 14:22:22.835000
	Edit pad (rev 916)		Mark:	cv309	XVal Session 23	1	XVal Session 23-Typing - Text-1		2012-07-11 14:22:22.855000
	Edit pad (rev 917)		Kate	cv406	XVal Session 23	1	XVal Session 23-Typing - Text-1		2012-07-11 14:22:23.228000
	Edit pad (rev 918)		Rose	cv408	XVal Session 23	1	XVal Session 23-Typing - Text-1		2012-07-11 14:22:23.630000
	Edit pad (rev 919)		Kate	cv406	XVal Session 23	1	XVal Session 23-Typing - Text-1		2012-07-11 14:22:23.725000
	Edit pad (rev 920)		Rose	cv408	XVal Session 23	1	XVal Session 23-Typing - Text-1		2012-07-11 14:22:24.132000
	Edit pad (rev 921)		Mark:	cv309	XVal Session 23	1	XVal Session 23-Typing - Text-1		2012-07-11 14:22:24.182000
	Edit pad (rev 922)		Kate	cv406	XVal Session 23	1	XVal Session 23-Typing - Text-1		2012-07-11 14:22:24.227000
	Edit pad (rev 923)		Rose	cv408	XVal Session 23	1	XVal Session 23-Typing - Text-1		2012-07-11 14:22:24.632000
	Edit pad (rev 924)		Mark:	cv309	XVal Session 23	1	XVal Session 23-Typing - Text-1		2012-07-11 14:22:24.683000
	Edit pad (rev 925)		Kate	cv406	XVal Session 23	1	XVal Session 23-Typing - Text-1		2012-07-11 14:22:24.748000
	Edit pad (rev 926)		Mark:	cv309	XVal Session 23	1	XVal Session 23-Typing - Text-1		2012-07-11 14:22:25.217000
	Edit pad (rev 927)		Kate	cv406	XVal Session 23	1	XVal Session 23-Typing - Text-1		2012-07-11 14:22:25.267000
	Edit pad (rev 928)		Mark:	cv309	XVal Session 23	1	XVal Session 23-Typing - Text-1		2012-07-11 14:22:25.717000
	Edit pad (rev 929)		Kate	cv406	XVal Session 23	1	XVal Session 23-Typing - Text-1		2012-07-11 14:22:25.770000
	Edit pad (rev 930)		Rose	cv408	XVal Session 23	1	XVal Session 23-Typing - Text-1		2012-07-11 14:22:25.777000
	Edit pad (rev 931)		Kate	cv406	XVal Session 23	1	XVal Session 23-Typing - Text-1		2012-07-11 14:22:26.281000
	Edit pad (rev 932)		Rose	cv408	XVal Session 23	1	XVal Session 23-Typing - Text-1		2012-07-11 14:22:26.288000
	Edit pad (rev 933)		Rose	cv408	XVal Session 23	1	XVal Session 23-Typing - Text-1		2012-07-11 14:22:26.788000
	Edit pad (rev 934)		Kate	cv406	XVal Session 23	1	XVal Session 23-Typing - Text-1		2012-07-11 14:22:26.790000
	Edit pad (rev 935)		Mark:	cv309	XVal Session 23	1	XVal Session 23-Typing - Text-1		2012-07-11 14:22:26.803000
	Edit pad (rev 936)		Kate	cv406	XVal Session 23	1	XVal Session 23-Typing - Text-1		2012-07-11 14:22:27.288000
	Edit pad (rev 937)		Rose	cv408	XVal Session 23	1	XVal Session 23-Typing - Text-1		2012-07-11 14:22:27.289000
	Edit pad (rev 938)		Mark:	cv309	XVal Session 23	1	XVal Session 23-Typing - Text-1		2012-07-11 14:22:27.308000
	Edit pad (rev 939)		Rose	cv408	XVal Session 23	1	XVal Session 23-Typing - Text-1		2012-07-11 14:22:27.788000
	Edit pad (rev 940)		Kate	cv406	XVal Session 23	1	XVal Session 23-Typing - Text-1		2012-07-11 14:22:27.790000
	Edit pad (rev 941)		Mark:	cv309	XVal Session 23	1	XVal Session 23-Typing - Text-1		2012-07-11 14:22:27.837000
	Edit pad (rev 942)		Kate	cv406	XVal Session 23	1	XVal Session 23-Typing - Text-1		2012-07-11 14:22:28.289000
	Edit pad (rev 943)		Mark:	cv309	XVal Session 23	1	XVal Session 23-Typing - Text-1		2012-07-11 14:22:28.344000
	Edit pad (rev 944)		Rose	cv408	XVal Session 23	1	XVal Session 23-Typing - Text-1		2012-07-11 14:22:28.426000
	Edit pad (rev 945)		Mark:	cv309	XVal Session 23	1	XVal Session 23-Typing - Text-1		2012-07-11 14:22:28.846000
	Edit pad (rev 946)		Rose	cv408	XVal Session 23	1	XVal Session 23-Typing - Text-1		2012-07-11 14:22:28.936000
	Edit pad (rev 947)		Mark:	cv309	XVal Session 23	1	XVal Session 23-Typing - Text-1		2012-07-11 14:22:29.346000
	Edit pad (rev 948)		Rose	cv408	XVal Session 23	1	XVal Session 23-Typing - Text-1		2012-07-11 14:22:29.443000
	Edit pad (rev 949)		Kate	cv406	XVal Session 23	1	XVal Session 23-Typing - Text-1		2012-07-11 14:22:29.558000
	Edit pad (rev 950)		Mark:	cv309	XVal Session 23	1	XVal Session 23-Typing - Text-1		2012-07-11 14:22:29.846000
	Edit pad (rev 951)		Rose	cv408	XVal Session 23	1	XVal Session 23-Typing - Text-1		2012-07-11 14:22:29.950000
	Edit pad (rev 952)		Kate	cv406	XVal Session 23	1	XVal Session 23-Typing - Text-1		2012-07-11 14:22:30.066000
	Edit pad (rev 953)		Mark:	cv309	XVal Session 23	1	XVal Session 23-Typing - Text-1		2012-07-11 14:22:30.346000
	Edit pad (rev 954)		Kate	cv406	XVal Session 23	1	XVal Session 23-Typing - Text-1		2012-07-11 14:22:30.658000
	Edit pad (rev 955)		Rose	cv408	XVal Session 23	1	XVal Session 23-Typing - Text-1		2012-07-11 14:22:30.702000
	Edit pad (rev 956)		Mark:	cv309	XVal Session 23	1	XVal Session 23-Typing - Text-1		2012-07-11 14:22:30.845000
	Edit pad (rev 957)		Kate	cv406	XVal Session 23	1	XVal Session 23-Typing - Text-1		2012-07-11 14:22:31.150000
	Edit pad (rev 958)		Rose	cv408	XVal Session 23	1	XVal Session 23-Typing - Text-1		2012-07-11 14:22:31.208000
	Edit pad (rev 959)		Mark:	cv309	XVal Session 23	1	XVal Session 23-Typing - Text-1		2012-07-11 14:22:31.345000
	Edit pad (rev 960)		Kate	cv406	XVal Session 23	1	XVal Session 23-Typing - Text-1		2012-07-11 14:22:31.713000
	Edit pad (rev 961)		Rose	cv408	XVal Session 23	1	XVal Session 23-Typing - Text-1		2012-07-11 14:22:31.798000
	Edit pad (rev 962)		Mark:	cv309	XVal Session 23	1	XVal Session 23-Typing - Text-1		2012-07-11 14:22:31.845000
	Edit pad (rev 963)		Claudia	cv402	XVal Session 23	1	XVal Session 23-Typing - Text-1		2012-07-11 14:22:32.162000
	Edit pad (rev 964)		Kate	cv406	XVal Session 23	1	XVal Session 23-Typing - Text-1		2012-07-11 14:22:32.164000
	Edit pad (rev 965)		Rose	cv408	XVal Session 23	1	XVal Session 23-Typing - Text-1		2012-07-11 14:22:32.296000
	Edit pad (rev 966)		Mark:	cv309	XVal Session 23	1	XVal Session 23-Typing - Text-1		2012-07-11 14:22:32.344000
	Edit pad (rev 967)		Kate	cv406	XVal Session 23	1	XVal Session 23-Typing - Text-1		2012-07-11 14:22:32.714000
	Edit pad (rev 968)		Rose	cv408	XVal Session 23	1	XVal Session 23-Typing - Text-1		2012-07-11 14:22:32.803000
	Edit pad (rev 969)		Mark:	cv309	XVal Session 23	1	XVal Session 23-Typing - Text-1		2012-07-11 14:22:32.845000
	Edit pad (rev 970)		Kate	cv406	XVal Session 23	1	XVal Session 23-Typing - Text-1		2012-07-11 14:22:33.164000
	Edit pad (rev 971)		Mark:	cv309	XVal Session 23	1	XVal Session 23-Typing - Text-1		2012-07-11 14:22:33.347000
	Edit pad (rev 972)		Kate	cv406	XVal Session 23	1	XVal Session 23-Typing - Text-1		2012-07-11 14:22:33.666000
	Edit pad (rev 973)		Rose	cv408	XVal Session 23	1	XVal Session 23-Typing - Text-1		2012-07-11 14:22:33.739000
	Edit pad (rev 974)		Mark:	cv309	XVal Session 23	1	XVal Session 23-Typing - Text-1		2012-07-11 14:22:33.845000
	Edit pad (rev 975)		Kate	cv406	XVal Session 23	1	XVal Session 23-Typing - Text-1		2012-07-11 14:22:34.162000
	Edit pad (rev 976)		Rose	cv408	XVal Session 23	1	XVal Session 23-Typing - Text-1		2012-07-11 14:22:34.241000
	Edit pad (rev 977)		Mark:	cv309	XVal Session 23	1	XVal Session 23-Typing - Text-1		2012-07-11 14:22:34.345000
	Edit pad (rev 978)		Kate	cv406	XVal Session 23	1	XVal Session 23-Typing - Text-1		2012-07-11 14:22:34.662000
	Edit pad (rev 979)		Rose	cv408	XVal Session 23	1	XVal Session 23-Typing - Text-1		2012-07-11 14:22:34.742000
	Edit pad (rev 980)		Mark:	cv309	XVal Session 23	1	XVal Session 23-Typing - Text-1		2012-07-11 14:22:34.846000
	Edit pad (rev 981)		Kate	cv406	XVal Session 23	1	XVal Session 23-Typing - Text-1		2012-07-11 14:22:35.177000
	Edit pad (rev 982)		Mark:	cv309	XVal Session 23	1	XVal Session 23-Typing - Text-1		2012-07-11 14:22:35.346000
	Edit pad (rev 983)		Kate	cv406	XVal Session 23	1	XVal Session 23-Typing - Text-1		2012-07-11 14:22:35.678000
	Edit pad (rev 984)		Claudia	cv402	XVal Session 23	1	XVal Session 23-Typing - Text-1		2012-07-11 14:22:35.680000
	Edit pad (rev 985)		Mark:	cv309	XVal Session 23	1	XVal Session 23-Typing - Text-1		2012-07-11 14:22:35.847000
	Edit pad (rev 986)		Kate	cv406	XVal Session 23	1	XVal Session 23-Typing - Text-1		2012-07-11 14:22:36.180000
	Edit pad (rev 987)		Mark:	cv309	XVal Session 23	1	XVal Session 23-Typing - Text-1		2012-07-11 14:22:36.346000
	Edit pad (rev 988)		Rose	cv408	XVal Session 23	1	XVal Session 23-Typing - Text-1		2012-07-11 14:22:36.459000
	Edit pad (rev 989)		Kate	cv406	XVal Session 23	1	XVal Session 23-Typing - Text-1		2012-07-11 14:22:36.681000
	Edit pad (rev 990)		Mark:	cv309	XVal Session 23	1	XVal Session 23-Typing - Text-1		2012-07-11 14:22:36.847000
	Edit pad (rev 991)		Claudia	cv402	XVal Session 23	1	XVal Session 23-Typing - Text-1		2012-07-11 14:22:36.886000
	Edit pad (rev 992)		Kate	cv406	XVal Session 23	1	XVal Session 23-Typing - Text-1		2012-07-11 14:22:37.178000
	Edit pad (rev 993)		Claudia	cv402	XVal Session 23	1	XVal Session 23-Typing - Text-1		2012-07-11 14:22:37.615000
	Edit pad (rev 994)		Kate	cv406	XVal Session 23	1	XVal Session 23-Typing - Text-1		2012-07-11 14:22:37.683000
	Edit pad (rev 995)		Mark:	cv309	XVal Session 23	1	XVal Session 23-Typing - Text-1		2012-07-11 14:22:37.689000
	Edit pad (rev 996)		Claudia	cv402	XVal Session 23	1	XVal Session 23-Typing - Text-1		2012-07-11 14:22:38.118000
	Edit pad (rev 997)		Kate	cv406	XVal Session 23	1	XVal Session 23-Typing - Text-1		2012-07-11 14:22:38.194000
	Edit pad (rev 998)		Mark:	cv309	XVal Session 23	1	XVal Session 23-Typing - Text-1		2012-07-11 14:22:38.383000
	Edit pad (rev 999)		Claudia	cv402	XVal Session 23	1	XVal Session 23-Typing - Text-1		2012-07-11 14:22:38.823000
	Edit pad (rev 1000)		Mark:	cv309	XVal Session 23	1	XVal Session 23-Typing - Text-1		2012-07-11 14:22:38.885000
	Edit pad (rev 1001)		Claudia	cv402	XVal Session 23	1	XVal Session 23-Typing - Text-1		2012-07-11 14:22:39.323000
	Edit pad (rev 1002)		Mark:	cv309	XVal Session 23	1	XVal Session 23-Typing - Text-1		2012-07-11 14:22:39.383000
	Edit pad (rev 1003)		Rose	cv408	XVal Session 23	1	XVal Session 23-Typing - Text-1		2012-07-11 14:22:39.532000
	Edit pad (rev 1004)		Claudia	cv402	XVal Session 23	1	XVal Session 23-Typing - Text-1		2012-07-11 14:22:39.838000
	Edit pad (rev 1005)		Mark:	cv309	XVal Session 23	1	XVal Session 23-Typing - Text-1		2012-07-11 14:22:39.883000
	Edit pad (rev 1006)		Claudia	cv402	XVal Session 23	1	XVal Session 23-Typing - Text-1		2012-07-11 14:22:40.322000
	Edit pad (rev 1007)		Rose	cv408	XVal Session 23	1	XVal Session 23-Typing - Text-1		2012-07-11 14:22:40.408000
	Edit pad (rev 1008)		Rose	cv408	XVal Session 23	1	XVal Session 23-Typing - Text-1		2012-07-11 14:22:40.977000
	Edit pad (rev 1009)		Mark:	cv309	XVal Session 23	1	XVal Session 23-Typing - Text-1		2012-07-11 14:22:41.299000
	Edit pad (rev 1010)		Rose	cv408	XVal Session 23	1	XVal Session 23-Typing - Text-1		2012-07-11 14:22:41.477000
	Edit pad (rev 1011)		Claudia	cv402	XVal Session 23	1	XVal Session 23-Typing - Text-1		2012-07-11 14:22:41.578000
	Edit pad (rev 1012)		Mark:	cv309	XVal Session 23	1	XVal Session 23-Typing - Text-1		2012-07-11 14:22:41.799000
	Edit pad (rev 1013)		Claudia	cv402	XVal Session 23	1	XVal Session 23-Typing - Text-1		2012-07-11 14:22:42.119000
	Edit pad (rev 1014)		Rose	cv408	XVal Session 23	1	XVal Session 23-Typing - Text-1		2012-07-11 14:22:42.130000
	Edit pad (rev 1015)		Mark:	cv309	XVal Session 23	1	XVal Session 23-Typing - Text-1		2012-07-11 14:22:42.298000
	Edit pad (rev 1016)		Claudia	cv402	XVal Session 23	1	XVal Session 23-Typing - Text-1		2012-07-11 14:22:42.623000
	Edit pad (rev 1017)		Rose	cv408	XVal Session 23	1	XVal Session 23-Typing - Text-1		2012-07-11 14:22:42.632000
	Edit pad (rev 1018)		Mark:	cv309	XVal Session 23	1	XVal Session 23-Typing - Text-1		2012-07-11 14:22:42.874000
	Edit pad (rev 1019)		Claudia	cv402	XVal Session 23	1	XVal Session 23-Typing - Text-1		2012-07-11 14:22:43.129000
	Edit pad (rev 1020)		Mark:	cv309	XVal Session 23	1	XVal Session 23-Typing - Text-1		2012-07-11 14:22:43.416000
	Edit pad (rev 1021)		Mark:	cv309	XVal Session 23	1	XVal Session 23-Typing - Text-1		2012-07-11 14:22:43.919000
	Edit pad (rev 1022)		Rose	cv408	XVal Session 23	1	XVal Session 23-Typing - Text-1		2012-07-11 14:22:43.963000
	Edit pad (rev 1023)		Claudia	cv402	XVal Session 23	1	XVal Session 23-Typing - Text-1		2012-07-11 14:22:44.239000
	Edit pad (rev 1024)		Rose	cv408	XVal Session 23	1	XVal Session 23-Typing - Text-1		2012-07-11 14:22:44.467000
	Edit pad (rev 1025)		Claudia	cv402	XVal Session 23	1	XVal Session 23-Typing - Text-1		2012-07-11 14:22:44.884000
	Edit pad (rev 1026)		Rose	cv408	XVal Session 23	1	XVal Session 23-Typing - Text-1		2012-07-11 14:22:44.978000
	Edit pad (rev 1027)		Mark:	cv309	XVal Session 23	1	XVal Session 23-Typing - Text-1		2012-07-11 14:22:45.378000
	Edit pad (rev 1028)		Rose	cv408	XVal Session 23	1	XVal Session 23-Typing - Text-1		2012-07-11 14:22:45.490000
	Edit pad (rev 1029)		Mark:	cv309	XVal Session 23	1	XVal Session 23-Typing - Text-1		2012-07-11 14:22:45.877000
	Edit pad (rev 1030)		Rose	cv408	XVal Session 23	1	XVal Session 23-Typing - Text-1		2012-07-11 14:22:45.990000
	Edit pad (rev 1031)		Claudia	cv402	XVal Session 23	1	XVal Session 23-Typing - Text-1		2012-07-11 14:22:46.043000
	Edit pad (rev 1032)		Mark:	cv309	XVal Session 23	1	XVal Session 23-Typing - Text-1		2012-07-11 14:22:46.378000
	Edit pad (rev 1033)		Rose	cv408	XVal Session 23	1	XVal Session 23-Typing - Text-1		2012-07-11 14:22:46.680000
	Edit pad (rev 1034)		Claudia	cv402	XVal Session 23	1	XVal Session 23-Typing - Text-1		2012-07-11 14:22:46.708000
	Edit pad (rev 1035)		Mark:	cv309	XVal Session 23	1	XVal Session 23-Typing - Text-1		2012-07-11 14:22:46.877000
	Edit pad (rev 1036)		Rose	cv408	XVal Session 23	1	XVal Session 23-Typing - Text-1		2012-07-11 14:22:47.195000
	Edit pad (rev 1037)		Mark:	cv309	XVal Session 23	1	XVal Session 23-Typing - Text-1		2012-07-11 14:22:47.376000
	Edit pad (rev 1038)		Rose	cv408	XVal Session 23	1	XVal Session 23-Typing - Text-1		2012-07-11 14:22:47.693000
	Edit pad (rev 1039)		Mark:	cv309	XVal Session 23	1	XVal Session 23-Typing - Text-1		2012-07-11 14:22:47.876000
	Edit pad (rev 1040)		Kate	cv406	XVal Session 23	1	XVal Session 23-Typing - Text-1		2012-07-11 14:22:48.177000
	Edit pad (rev 1041)		Rose	cv408	XVal Session 23	1	XVal Session 23-Typing - Text-1		2012-07-11 14:22:48.195000
	Edit pad (rev 1042)		Mark:	cv309	XVal Session 23	1	XVal Session 23-Typing - Text-1		2012-07-11 14:22:48.377000
	Edit pad (rev 1043)		Kate	cv406	XVal Session 23	1	XVal Session 23-Typing - Text-1		2012-07-11 14:22:48.681000
	Edit pad (rev 1044)		Rose	cv408	XVal Session 23	1	XVal Session 23-Typing - Text-1		2012-07-11 14:22:48.695000
	Edit pad (rev 1045)		Mark:	cv309	XVal Session 23	1	XVal Session 23-Typing - Text-1		2012-07-11 14:22:48.877000
	Edit pad (rev 1046)		Kate	cv406	XVal Session 23	1	XVal Session 23-Typing - Text-1		2012-07-11 14:22:49.181000
	Edit pad (rev 1047)		Rose	cv408	XVal Session 23	1	XVal Session 23-Typing - Text-1		2012-07-11 14:22:49.195000
	Edit pad (rev 1048)		Mark:	cv309	XVal Session 23	1	XVal Session 23-Typing - Text-1		2012-07-11 14:22:49.378000
	Edit pad (rev 1049)		Rose	cv408	XVal Session 23	1	XVal Session 23-Typing - Text-1		2012-07-11 14:22:49.695000
	Edit pad (rev 1050)		Kate	cv406	XVal Session 23	1	XVal Session 23-Typing - Text-1		2012-07-11 14:22:49.763000
	Edit pad (rev 1051)		Mark:	cv309	XVal Session 23	1	XVal Session 23-Typing - Text-1		2012-07-11 14:22:49.877000
	Edit pad (rev 1052)		Rose	cv408	XVal Session 23	1	XVal Session 23-Typing - Text-1		2012-07-11 14:22:50.195000
	Edit pad (rev 1053)		Kate	cv406	XVal Session 23	1	XVal Session 23-Typing - Text-1		2012-07-11 14:22:50.231000
	Edit pad (rev 1054)		Mark:	cv309	XVal Session 23	1	XVal Session 23-Typing - Text-1		2012-07-11 14:22:50.377000
	Edit pad (rev 1055)		Rose	cv408	XVal Session 23	1	XVal Session 23-Typing - Text-1		2012-07-11 14:22:50.695000
	Edit pad (rev 1056)		Mark:	cv309	XVal Session 23	1	XVal Session 23-Typing - Text-1		2012-07-11 14:22:50.877000
	Edit pad (rev 1057)		Kate	cv406	XVal Session 23	1	XVal Session 23-Typing - Text-1		2012-07-11 14:22:51.033000
	Edit pad (rev 1058)		Rose	cv408	XVal Session 23	1	XVal Session 23-Typing - Text-1		2012-07-11 14:22:51.195000
	Edit pad (rev 1059)		Mark:	cv309	XVal Session 23	1	XVal Session 23-Typing - Text-1		2012-07-11 14:22:51.379000
	Edit pad (rev 1060)		Kate	cv406	XVal Session 23	1	XVal Session 23-Typing - Text-1		2012-07-11 14:22:51.543000
	Edit pad (rev 1061)		Rose	cv408	XVal Session 23	1	XVal Session 23-Typing - Text-1		2012-07-11 14:22:51.695000
	Edit pad (rev 1062)		Mark:	cv309	XVal Session 23	1	XVal Session 23-Typing - Text-1		2012-07-11 14:22:51.878000
	Edit pad (rev 1063)		Kate	cv406	XVal Session 23	1	XVal Session 23-Typing - Text-1		2012-07-11 14:22:52.036000
	Edit pad (rev 1064)		Rose	cv408	XVal Session 23	1	XVal Session 23-Typing - Text-1		2012-07-11 14:22:52.194000
	Edit pad (rev 1065)		Claudia	cv402	XVal Session 23	1	XVal Session 23-Typing - Text-1		2012-07-11 14:22:52.275000
	Edit pad (rev 1066)		Mark:	cv309	XVal Session 23	1	XVal Session 23-Typing - Text-1		2012-07-11 14:22:52.378000
	Edit pad (rev 1067)		Kate	cv406	XVal Session 23	1	XVal Session 23-Typing - Text-1		2012-07-11 14:22:52.539000
	Edit pad (rev 1068)		Rose	cv408	XVal Session 23	1	XVal Session 23-Typing - Text-1		2012-07-11 14:22:52.695000
	Edit pad (rev 1069)		Mark:	cv309	XVal Session 23	1	XVal Session 23-Typing - Text-1		2012-07-11 14:22:53.014000
	Edit pad (rev 1070)		Kate	cv406	XVal Session 23	1	XVal Session 23-Typing - Text-1		2012-07-11 14:22:53.051000
	Edit pad (rev 1071)		Mark:	cv309	XVal Session 23	1	XVal Session 23-Typing - Text-1		2012-07-11 14:22:53.514000
	Edit pad (rev 1072)		Kate	cv406	XVal Session 23	1	XVal Session 23-Typing - Text-1		2012-07-11 14:22:53.555000
	Edit pad (rev 1073)		Mark:	cv309	XVal Session 23	1	XVal Session 23-Typing - Text-1		2012-07-11 14:22:54.015000
	Edit pad (rev 1074)		Kate	cv406	XVal Session 23	1	XVal Session 23-Typing - Text-1		2012-07-11 14:22:54.054000
	Edit pad (rev 1075)		Rose	cv408	XVal Session 23	1	XVal Session 23-Typing - Text-1		2012-07-11 14:22:54.367000
	Edit pad (rev 1076)		Claudia	cv402	XVal Session 23	1	XVal Session 23-Typing - Text-1		2012-07-11 14:22:54.412000
	Edit pad (rev 1077)		Mark:	cv309	XVal Session 23	1	XVal Session 23-Typing - Text-1		2012-07-11 14:22:54.513000
	Edit pad (rev 1078)		Kate	cv406	XVal Session 23	1	XVal Session 23-Typing - Text-1		2012-07-11 14:22:54.562000
	Edit pad (rev 1079)		Rose	cv408	XVal Session 23	1	XVal Session 23-Typing - Text-1		2012-07-11 14:22:54.867000
	Edit pad (rev 1080)		Claudia	cv402	XVal Session 23	1	XVal Session 23-Typing - Text-1		2012-07-11 14:22:54.920000
	Edit pad (rev 1081)		Mark:	cv309	XVal Session 23	1	XVal Session 23-Typing - Text-1		2012-07-11 14:22:55.020000
	Edit pad (rev 1082)		Kate	cv406	XVal Session 23	1	XVal Session 23-Typing - Text-1		2012-07-11 14:22:55.073000
	Edit pad (rev 1083)		Claudia	cv402	XVal Session 23	1	XVal Session 23-Typing - Text-1		2012-07-11 14:22:55.507000
	Edit pad (rev 1084)		Mark:	cv309	XVal Session 23	1	XVal Session 23-Typing - Text-1		2012-07-11 14:22:55.522000
	Edit pad (rev 1085)		Kate	cv406	XVal Session 23	1	XVal Session 23-Typing - Text-1		2012-07-11 14:22:55.576000
	Edit pad (rev 1086)		Claudia	cv402	XVal Session 23	1	XVal Session 23-Typing - Text-1		2012-07-11 14:22:56.005000
	Edit pad (rev 1087)		Mark:	cv309	XVal Session 23	1	XVal Session 23-Typing - Text-1		2012-07-11 14:22:56.023000
	Edit pad (rev 1088)		Kate	cv406	XVal Session 23	1	XVal Session 23-Typing - Text-1		2012-07-11 14:22:56.084000
	Edit pad (rev 1089)		Mark:	cv309	XVal Session 23	1	XVal Session 23-Typing - Text-1		2012-07-11 14:22:56.526000
	Edit pad (rev 1090)		Kate	cv406	XVal Session 23	1	XVal Session 23-Typing - Text-1		2012-07-11 14:22:56.585000
	Edit pad (rev 1091)		Mark:	cv309	XVal Session 23	1	XVal Session 23-Typing - Text-1		2012-07-11 14:22:57.028000
	Edit pad (rev 1092)		Kate	cv406	XVal Session 23	1	XVal Session 23-Typing - Text-1		2012-07-11 14:22:57.086000
	Edit pad (rev 1093)		Mark:	cv309	XVal Session 23	1	XVal Session 23-Typing - Text-1		2012-07-11 14:22:58.133000
	Edit pad (rev 1094)		Kate	cv406	XVal Session 23	1	XVal Session 23-Typing - Text-1		2012-07-11 14:22:58.346000
	Edit pad (rev 1095)		Mark:	cv309	XVal Session 23	1	XVal Session 23-Typing - Text-1		2012-07-11 14:22:58.632000
	Edit pad (rev 1096)		Kate	cv406	XVal Session 23	1	XVal Session 23-Typing - Text-1		2012-07-11 14:22:58.850000
	Edit pad (rev 1097)		Mark:	cv309	XVal Session 23	1	XVal Session 23-Typing - Text-1		2012-07-11 14:22:59.133000
	Edit pad (rev 1098)		Kate	cv406	XVal Session 23	1	XVal Session 23-Typing - Text-1		2012-07-11 14:22:59.374000
	Edit pad (rev 1099)		Mark:	cv309	XVal Session 23	1	XVal Session 23-Typing - Text-1		2012-07-11 14:22:59.634000
	Edit pad (rev 1100)		Kate	cv406	XVal Session 23	1	XVal Session 23-Typing - Text-1		2012-07-11 14:22:59.871000
	Edit pad (rev 1101)		Claudia	cv402	XVal Session 23	1	XVal Session 23-Typing - Text-1		2012-07-11 14:22:59.952000
	Edit pad (rev 1102)		Mark:	cv309	XVal Session 23	1	XVal Session 23-Typing - Text-1		2012-07-11 14:23:00.133000
	Edit pad (rev 1103)		Rose	cv408	XVal Session 23	1	XVal Session 23-Typing - Text-1		2012-07-11 14:23:00.250000
	Edit pad (rev 1104)		Kate	cv406	XVal Session 23	1	XVal Session 23-Typing - Text-1		2012-07-11 14:23:00.385000
	Edit pad (rev 1105)		Mark:	cv309	XVal Session 23	1	XVal Session 23-Typing - Text-1		2012-07-11 14:23:00.634000
	Edit pad (rev 1106)		Rose	cv408	XVal Session 23	1	XVal Session 23-Typing - Text-1		2012-07-11 14:23:00.756000
	Edit pad (rev 1107)		Kate	cv406	XVal Session 23	1	XVal Session 23-Typing - Text-1		2012-07-11 14:23:00.886000
	Edit pad (rev 1108)		Mark:	cv309	XVal Session 23	1	XVal Session 23-Typing - Text-1		2012-07-11 14:23:01.133000
	Edit pad (rev 1109)		Rose	cv408	XVal Session 23	1	XVal Session 23-Typing - Text-1		2012-07-11 14:23:01.256000
	Edit pad (rev 1110)		Kate	cv406	XVal Session 23	1	XVal Session 23-Typing - Text-1		2012-07-11 14:23:01.393000
	Edit pad (rev 1111)		Mark:	cv309	XVal Session 23	1	XVal Session 23-Typing - Text-1		2012-07-11 14:23:01.640000
	Edit pad (rev 1112)		Rose	cv408	XVal Session 23	1	XVal Session 23-Typing - Text-1		2012-07-11 14:23:01.756000
	Edit pad (rev 1113)		Kate	cv406	XVal Session 23	1	XVal Session 23-Typing - Text-1		2012-07-11 14:23:01.896000
	Edit pad (rev 1114)		Mark:	cv309	XVal Session 23	1	XVal Session 23-Typing - Text-1		2012-07-11 14:23:02.140000
	Edit pad (rev 1115)		Claudia	cv402	XVal Session 23	1	XVal Session 23-Typing - Text-1		2012-07-11 14:23:02.235000
	Edit pad (rev 1116)		Rose	cv408	XVal Session 23	1	XVal Session 23-Typing - Text-1		2012-07-11 14:23:02.255000
	Edit pad (rev 1117)		Kate	cv406	XVal Session 23	1	XVal Session 23-Typing - Text-1		2012-07-11 14:23:02.396000
	Edit pad (rev 1118)		Mark:	cv309	XVal Session 23	1	XVal Session 23-Typing - Text-1		2012-07-11 14:23:02.639000
	Edit pad (rev 1119)		Rose	cv408	XVal Session 23	1	XVal Session 23-Typing - Text-1		2012-07-11 14:23:02.759000
	Edit pad (rev 1120)		Claudia	cv402	XVal Session 23	1	XVal Session 23-Typing - Text-1		2012-07-11 14:23:02.774000
	Edit pad (rev 1121)		Kate	cv406	XVal Session 23	1	XVal Session 23-Typing - Text-1		2012-07-11 14:23:02.898000
	Edit pad (rev 1122)		Claudia	cv402	XVal Session 23	1	XVal Session 23-Typing - Text-1		2012-07-11 14:23:03.274000
	Edit pad (rev 1123)		Rose	cv408	XVal Session 23	1	XVal Session 23-Typing - Text-1		2012-07-11 14:23:03.319000
	Edit pad (rev 1124)		Mark:	cv309	XVal Session 23	1	XVal Session 23-Typing - Text-1		2012-07-11 14:23:03.354000
	Edit pad (rev 1125)		Kate	cv406	XVal Session 23	1	XVal Session 23-Typing - Text-1		2012-07-11 14:23:03.402000
	Edit pad (rev 1126)		Rose	cv408	XVal Session 23	1	XVal Session 23-Typing - Text-1		2012-07-11 14:23:03.820000
	Edit pad (rev 1127)		Mark:	cv309	XVal Session 23	1	XVal Session 23-Typing - Text-1		2012-07-11 14:23:03.863000
	Edit pad (rev 1128)		Kate	cv406	XVal Session 23	1	XVal Session 23-Typing - Text-1		2012-07-11 14:23:03.908000
	Edit pad (rev 1129)		Rose	cv408	XVal Session 23	1	XVal Session 23-Typing - Text-1		2012-07-11 14:23:04.320000
	Edit pad (rev 1130)		Mark:	cv309	XVal Session 23	1	XVal Session 23-Typing - Text-1		2012-07-11 14:23:04.410000
	Edit pad (rev 1131)		Kate	cv406	XVal Session 23	1	XVal Session 23-Typing - Text-1		2012-07-11 14:23:04.412000
	Edit pad (rev 1132)		Claudia	cv402	XVal Session 23	1	XVal Session 23-Typing - Text-1		2012-07-11 14:23:04.498000
	Edit pad (rev 1133)		Mark:	cv309	XVal Session 23	1	XVal Session 23-Typing - Text-1		2012-07-11 14:23:04.864000
	Edit pad (rev 1134)		Kate	cv406	XVal Session 23	1	XVal Session 23-Typing - Text-1		2012-07-11 14:23:04.914000
	Edit pad (rev 1135)		Claudia	cv402	XVal Session 23	1	XVal Session 23-Typing - Text-1		2012-07-11 14:23:04.989000
	Edit pad (rev 1136)		Rose	cv408	XVal Session 23	1	XVal Session 23-Typing - Text-1		2012-07-11 14:23:05.351000
	Edit pad (rev 1137)		Mark:	cv309	XVal Session 23	1	XVal Session 23-Typing - Text-1		2012-07-11 14:23:05.363000
	Edit pad (rev 1138)		Kate	cv406	XVal Session 23	1	XVal Session 23-Typing - Text-1		2012-07-11 14:23:05.475000
	Edit pad (rev 1139)		Claudia	cv402	XVal Session 23	1	XVal Session 23-Typing - Text-1		2012-07-11 14:23:05.505000
	Edit pad (rev 1140)		Rose	cv408	XVal Session 23	1	XVal Session 23-Typing - Text-1		2012-07-11 14:23:05.852000
	Edit pad (rev 1141)		Mark:	cv309	XVal Session 23	1	XVal Session 23-Typing - Text-1		2012-07-11 14:23:05.864000
	Edit pad (rev 1142)		Kate	cv406	XVal Session 23	1	XVal Session 23-Typing - Text-1		2012-07-11 14:23:05.981000
	Edit pad (rev 1143)		Claudia	cv402	XVal Session 23	1	XVal Session 23-Typing - Text-1		2012-07-11 14:23:06.034000
	Edit pad (rev 1144)		Rose	cv408	XVal Session 23	1	XVal Session 23-Typing - Text-1		2012-07-11 14:23:06.351000
	Edit pad (rev 1145)		Mark:	cv309	XVal Session 23	1	XVal Session 23-Typing - Text-1		2012-07-11 14:23:06.368000
	Edit pad (rev 1146)		Kate	cv406	XVal Session 23	1	XVal Session 23-Typing - Text-1		2012-07-11 14:23:06.475000
	Edit pad (rev 1147)		Claudia	cv402	XVal Session 23	1	XVal Session 23-Typing - Text-1		2012-07-11 14:23:06.555000
	Edit pad (rev 1148)		Rose	cv408	XVal Session 23	1	XVal Session 23-Typing - Text-1		2012-07-11 14:23:06.850000
	Edit pad (rev 1149)		Mark:	cv309	XVal Session 23	1	XVal Session 23-Typing - Text-1		2012-07-11 14:23:06.870000
	Edit pad (rev 1150)		Kate	cv406	XVal Session 23	1	XVal Session 23-Typing - Text-1		2012-07-11 14:23:06.978000
	Edit pad (rev 1151)		Claudia	cv402	XVal Session 23	1	XVal Session 23-Typing - Text-1		2012-07-11 14:23:07.006000
	Edit pad (rev 1152)		Rose	cv408	XVal Session 23	1	XVal Session 23-Typing - Text-1		2012-07-11 14:23:07.351000
	Edit pad (rev 1153)		Mark:	cv309	XVal Session 23	1	XVal Session 23-Typing - Text-1		2012-07-11 14:23:07.370000
	Edit pad (rev 1154)		Kate	cv406	XVal Session 23	1	XVal Session 23-Typing - Text-1		2012-07-11 14:23:07.510000
	Edit pad (rev 1155)		Rose	cv408	XVal Session 23	1	XVal Session 23-Typing - Text-1		2012-07-11 14:23:07.852000
	Edit pad (rev 1156)		Mark:	cv309	XVal Session 23	1	XVal Session 23-Typing - Text-1		2012-07-11 14:23:07.878000
	Edit pad (rev 1157)		Kate	cv406	XVal Session 23	1	XVal Session 23-Typing - Text-1		2012-07-11 14:23:08.020000
	Edit pad (rev 1158)		Rose	cv408	XVal Session 23	1	XVal Session 23-Typing - Text-1		2012-07-11 14:23:08.351000
	Edit pad (rev 1159)		Mark:	cv309	XVal Session 23	1	XVal Session 23-Typing - Text-1		2012-07-11 14:23:08.378000
	Edit pad (rev 1160)		Kate	cv406	XVal Session 23	1	XVal Session 23-Typing - Text-1		2012-07-11 14:23:08.521000
	Edit pad (rev 1161)		Rose	cv408	XVal Session 23	1	XVal Session 23-Typing - Text-1		2012-07-11 14:23:08.851000
	Edit pad (rev 1162)		Mark:	cv309	XVal Session 23	1	XVal Session 23-Typing - Text-1		2012-07-11 14:23:08.894000
	Edit pad (rev 1163)		Kate	cv406	XVal Session 23	1	XVal Session 23-Typing - Text-1		2012-07-11 14:23:09.024000
	Edit pad (rev 1164)		Mark:	cv309	XVal Session 23	1	XVal Session 23-Typing - Text-1		2012-07-11 14:23:09.395000
	Edit pad (rev 1165)		Rose	cv408	XVal Session 23	1	XVal Session 23-Typing - Text-1		2012-07-11 14:23:09.412000
	Edit pad (rev 1166)		Kate	cv406	XVal Session 23	1	XVal Session 23-Typing - Text-1		2012-07-11 14:23:09.521000
	Edit pad (rev 1167)		Mark:	cv309	XVal Session 23	1	XVal Session 23-Typing - Text-1		2012-07-11 14:23:09.896000
	Edit pad (rev 1168)		Rose	cv408	XVal Session 23	1	XVal Session 23-Typing - Text-1		2012-07-11 14:23:09.913000
	Edit pad (rev 1169)		Claudia	cv402	XVal Session 23	1	XVal Session 23-Typing - Text-1		2012-07-11 14:23:10.014000
	Edit pad (rev 1170)		Kate	cv406	XVal Session 23	1	XVal Session 23-Typing - Text-1		2012-07-11 14:23:10.230000
	Edit pad (rev 1171)		Mark:	cv309	XVal Session 23	1	XVal Session 23-Typing - Text-1		2012-07-11 14:23:10.397000
	Edit pad (rev 1172)		Kate	cv406	XVal Session 23	1	XVal Session 23-Typing - Text-1		2012-07-11 14:23:10.781000
	Edit pad (rev 1173)		Mark:	cv309	XVal Session 23	1	XVal Session 23-Typing - Text-1		2012-07-11 14:23:10.896000
	Edit pad (rev 1174)		Rose	cv408	XVal Session 23	1	XVal Session 23-Typing - Text-1		2012-07-11 14:23:11.178000
	Edit pad (rev 1175)		Kate	cv406	XVal Session 23	1	XVal Session 23-Typing - Text-1		2012-07-11 14:23:11.295000
	Edit pad (rev 1176)		Mark:	cv309	XVal Session 23	1	XVal Session 23-Typing - Text-1		2012-07-11 14:23:11.396000
	Edit pad (rev 1177)		Rose	cv408	XVal Session 23	1	XVal Session 23-Typing - Text-1		2012-07-11 14:23:11.679000
	Edit pad (rev 1178)		Kate	cv406	XVal Session 23	1	XVal Session 23-Typing - Text-1		2012-07-11 14:23:11.796000
	Edit pad (rev 1179)		Mark:	cv309	XVal Session 23	1	XVal Session 23-Typing - Text-1		2012-07-11 14:23:11.898000
	Edit pad (rev 1180)		Rose	cv408	XVal Session 23	1	XVal Session 23-Typing - Text-1		2012-07-11 14:23:12.182000
	Edit pad (rev 1181)		Kate	cv406	XVal Session 23	1	XVal Session 23-Typing - Text-1		2012-07-11 14:23:12.302000
	Edit pad (rev 1182)		Mark:	cv309	XVal Session 23	1	XVal Session 23-Typing - Text-1		2012-07-11 14:23:12.397000
	Edit pad (rev 1183)		Rose	cv408	XVal Session 23	1	XVal Session 23-Typing - Text-1		2012-07-11 14:23:12.679000
	Edit pad (rev 1184)		Kate	cv406	XVal Session 23	1	XVal Session 23-Typing - Text-1		2012-07-11 14:23:12.802000
	Edit pad (rev 1185)		Mark:	cv309	XVal Session 23	1	XVal Session 23-Typing - Text-1		2012-07-11 14:23:12.897000
	Edit pad (rev 1186)		Rose	cv408	XVal Session 23	1	XVal Session 23-Typing - Text-1		2012-07-11 14:23:13.179000
	Edit pad (rev 1187)		Kate	cv406	XVal Session 23	1	XVal Session 23-Typing - Text-1		2012-07-11 14:23:13.319000
	Edit pad (rev 1188)		Mark:	cv309	XVal Session 23	1	XVal Session 23-Typing - Text-1		2012-07-11 14:23:13.398000
	Edit pad (rev 1189)		Claudia	cv402	XVal Session 23	1	XVal Session 23-Typing - Text-1		2012-07-11 14:23:13.465000
	Edit pad (rev 1190)		Rose	cv408	XVal Session 23	1	XVal Session 23-Typing - Text-1		2012-07-11 14:23:13.679000
	Edit pad (rev 1191)		Kate	cv406	XVal Session 23	1	XVal Session 23-Typing - Text-1		2012-07-11 14:23:13.818000
	Edit pad (rev 1192)		Mark:	cv309	XVal Session 23	1	XVal Session 23-Typing - Text-1		2012-07-11 14:23:13.898000
	Edit pad (rev 1193)		Claudia	cv402	XVal Session 23	1	XVal Session 23-Typing - Text-1		2012-07-11 14:23:13.976000
	Edit pad (rev 1194)		Rose	cv408	XVal Session 23	1	XVal Session 23-Typing - Text-1		2012-07-11 14:23:14.179000
	Edit pad (rev 1195)		Kate	cv406	XVal Session 23	1	XVal Session 23-Typing - Text-1		2012-07-11 14:23:14.320000
	Edit pad (rev 1196)		Mark:	cv309	XVal Session 23	1	XVal Session 23-Typing - Text-1		2012-07-11 14:23:14.399000
	Edit pad (rev 1197)		Claudia	cv402	XVal Session 23	1	XVal Session 23-Typing - Text-1		2012-07-11 14:23:14.471000
	Edit pad (rev 1198)		Rose	cv408	XVal Session 23	1	XVal Session 23-Typing - Text-1		2012-07-11 14:23:14.679000
	Edit pad (rev 1199)		Kate	cv406	XVal Session 23	1	XVal Session 23-Typing - Text-1		2012-07-11 14:23:14.820000
	Edit pad (rev 1200)		Mark:	cv309	XVal Session 23	1	XVal Session 23-Typing - Text-1		2012-07-11 14:23:14.899000
	Edit pad (rev 1201)		Claudia	cv402	XVal Session 23	1	XVal Session 23-Typing - Text-1		2012-07-11 14:23:14.985000
	Edit pad (rev 1202)		Rose	cv408	XVal Session 23	1	XVal Session 23-Typing - Text-1		2012-07-11 14:23:15.187000
	Edit pad (rev 1203)		Kate	cv406	XVal Session 23	1	XVal Session 23-Typing - Text-1		2012-07-11 14:23:15.317000
	Edit pad (rev 1204)		Mark:	cv309	XVal Session 23	1	XVal Session 23-Typing - Text-1		2012-07-11 14:23:15.399000
	Edit pad (rev 1205)		Claudia	cv402	XVal Session 23	1	XVal Session 23-Typing - Text-1		2012-07-11 14:23:15.472000
	Edit pad (rev 1206)		Rose	cv408	XVal Session 23	1	XVal Session 23-Typing - Text-1		2012-07-11 14:23:15.695000
	Edit pad (rev 1207)		Kate	cv406	XVal Session 23	1	XVal Session 23-Typing - Text-1		2012-07-11 14:23:15.822000
	Edit pad (rev 1208)		Mark:	cv309	XVal Session 23	1	XVal Session 23-Typing - Text-1		2012-07-11 14:23:15.899000
15762	Load Instructions			cv109	XVal Session 23	1	XVal Session 23-Typing - Numbers-1	192.54.222.3	2012-07-11 14:23:16
15763	Load Instructions			cv108	XVal Session 23	1	XVal Session 23-Typing - Numbers-1	192.54.222.3	2012-07-11 14:23:16
15764	Load Instructions			cv107	XVal Session 23	1	XVal Session 23-Typing - Numbers-1	192.54.222.11	2012-07-11 14:23:16
15765	Load Instructions			cv110	XVal Session 23	1	XVal Session 23-Typing - Numbers-1	192.54.222.11	2012-07-11 14:23:16
	Edit pad (rev 1209)		Rose	cv408	XVal Session 23	1	XVal Session 23-Typing - Text-1		2012-07-11 14:23:16.338000
15771	Load Workspace			cv109	XVal Session 23	1	XVal Session 23-Typing - Numbers-1	192.54.222.3	2012-07-11 14:23:46
15772	Load Workspace			cv108	XVal Session 23	1	XVal Session 23-Typing - Numbers-1	192.54.222.3	2012-07-11 14:23:46
15773	Load Workspace			cv107	XVal Session 23	1	XVal Session 23-Typing - Numbers-1	192.54.222.11	2012-07-11 14:23:46
15774	Load Workspace			cv110	XVal Session 23	1	XVal Session 23-Typing - Numbers-1	192.54.222.11	2012-07-11 14:23:46
	Edit pad (rev 0)		Mark:	cv309	XVal Session 23	1	XVal Session 23-Typing - Numbers-1		2012-07-11 14:23:52.063000
	Edit pad (rev 1)		Kate	cv406	XVal Session 23	1	XVal Session 23-Typing - Numbers-1		2012-07-11 14:23:52.164000
	Edit pad (rev 2)		Mark:	cv309	XVal Session 23	1	XVal Session 23-Typing - Numbers-1		2012-07-11 14:23:52.563000
	Edit pad (rev 3)		Kate	cv406	XVal Session 23	1	XVal Session 23-Typing - Numbers-1		2012-07-11 14:23:52.685000
	Edit pad (rev 4)		Mark:	cv309	XVal Session 23	1	XVal Session 23-Typing - Numbers-1		2012-07-11 14:23:53.388000
	Edit pad (rev 5)		Mark:	cv309	XVal Session 23	1	XVal Session 23-Typing - Numbers-1		2012-07-11 14:23:54.108000
	Edit pad (rev 6)		Kate	cv406	XVal Session 23	1	XVal Session 23-Typing - Numbers-1		2012-07-11 14:23:54.428000
	Edit pad (rev 7)		Mark:	cv309	XVal Session 23	1	XVal Session 23-Typing - Numbers-1		2012-07-11 14:23:54.607000
	Edit pad (rev 8)		Kate	cv406	XVal Session 23	1	XVal Session 23-Typing - Numbers-1		2012-07-11 14:23:54.929000
	Edit pad (rev 9)		Mark:	cv309	XVal Session 23	1	XVal Session 23-Typing - Numbers-1		2012-07-11 14:23:55.107000
	Edit pad (rev 10)		Kate	cv406	XVal Session 23	1	XVal Session 23-Typing - Numbers-1		2012-07-11 14:23:55.429000
	Edit pad (rev 11)		Mark:	cv309	XVal Session 23	1	XVal Session 23-Typing - Numbers-1		2012-07-11 14:23:55.610000
	Edit pad (rev 12)		Kate	cv406	XVal Session 23	1	XVal Session 23-Typing - Numbers-1		2012-07-11 14:23:55.929000
	Edit pad (rev 13)		Mark:	cv309	XVal Session 23	1	XVal Session 23-Typing - Numbers-1		2012-07-11 14:23:56.112000
	Edit pad (rev 14)		Kate	cv406	XVal Session 23	1	XVal Session 23-Typing - Numbers-1		2012-07-11 14:23:56.431000
	Edit pad (rev 15)		Mark:	cv309	XVal Session 23	1	XVal Session 23-Typing - Numbers-1		2012-07-11 14:23:56.612000
	Edit pad (rev 16)		Kate	cv406	XVal Session 23	1	XVal Session 23-Typing - Numbers-1		2012-07-11 14:23:56.929000
	Edit pad (rev 17)		Kate	cv406	XVal Session 23	1	XVal Session 23-Typing - Numbers-1		2012-07-11 14:23:57.428000
	Edit pad (rev 18)		Mark:	cv309	XVal Session 23	1	XVal Session 23-Typing - Numbers-1		2012-07-11 14:23:58.025000
	Edit pad (rev 19)		Mark:	cv309	XVal Session 23	1	XVal Session 23-Typing - Numbers-1		2012-07-11 14:23:58.526000
	Edit pad (rev 20)		Kate	cv406	XVal Session 23	1	XVal Session 23-Typing - Numbers-1		2012-07-11 14:23:59.066000
	Edit pad (rev 21)		Mark:	cv309	XVal Session 23	1	XVal Session 23-Typing - Numbers-1		2012-07-11 14:23:59.376000
	Edit pad (rev 22)		Kate	cv406	XVal Session 23	1	XVal Session 23-Typing - Numbers-1		2012-07-11 14:23:59.567000
	Edit pad (rev 23)		Mark:	cv309	XVal Session 23	1	XVal Session 23-Typing - Numbers-1		2012-07-11 14:23:59.877000
	Edit pad (rev 24)		Kate	cv406	XVal Session 23	1	XVal Session 23-Typing - Numbers-1		2012-07-11 14:24:00.230000
	Edit pad (rev 25)		Mark:	cv309	XVal Session 23	1	XVal Session 23-Typing - Numbers-1		2012-07-11 14:24:00.375000
	Edit pad (rev 26)		Kate	cv406	XVal Session 23	1	XVal Session 23-Typing - Numbers-1		2012-07-11 14:24:00.741000
	Edit pad (rev 27)		Mark:	cv309	XVal Session 23	1	XVal Session 23-Typing - Numbers-1		2012-07-11 14:24:00.876000
	Edit pad (rev 28)		Kate	cv406	XVal Session 23	1	XVal Session 23-Typing - Numbers-1		2012-07-11 14:24:01.241000
	Edit pad (rev 29)		Mark:	cv309	XVal Session 23	1	XVal Session 23-Typing - Numbers-1		2012-07-11 14:24:01.400000
	Edit pad (rev 30)		Kate	cv406	XVal Session 23	1	XVal Session 23-Typing - Numbers-1		2012-07-11 14:24:01.754000
	Edit pad (rev 31)		Mark:	cv309	XVal Session 23	1	XVal Session 23-Typing - Numbers-1		2012-07-11 14:24:01.876000
	Edit pad (rev 32)		Kate	cv406	XVal Session 23	1	XVal Session 23-Typing - Numbers-1		2012-07-11 14:24:02.260000
	Edit pad (rev 33)		Claudia	cv402	XVal Session 23	1	XVal Session 23-Typing - Numbers-1		2012-07-11 14:24:02.314000
	Edit pad (rev 34)		Kate	cv406	XVal Session 23	1	XVal Session 23-Typing - Numbers-1		2012-07-11 14:24:02.779000
	Edit pad (rev 35)		Mark:	cv309	XVal Session 23	1	XVal Session 23-Typing - Numbers-1		2012-07-11 14:24:02.831000
	Edit pad (rev 36)		Kate	cv406	XVal Session 23	1	XVal Session 23-Typing - Numbers-1		2012-07-11 14:24:03.288000
	Edit pad (rev 37)		Claudia	cv402	XVal Session 23	1	XVal Session 23-Typing - Numbers-1		2012-07-11 14:24:03.350000
	Edit pad (rev 38)		Kate	cv406	XVal Session 23	1	XVal Session 23-Typing - Numbers-1		2012-07-11 14:24:03.790000
	Edit pad (rev 39)		Mark:	cv309	XVal Session 23	1	XVal Session 23-Typing - Numbers-1		2012-07-11 14:24:03.842000
	Edit pad (rev 40)		Kate	cv406	XVal Session 23	1	XVal Session 23-Typing - Numbers-1		2012-07-11 14:24:04.289000
	Edit pad (rev 41)		Mark:	cv309	XVal Session 23	1	XVal Session 23-Typing - Numbers-1		2012-07-11 14:24:04.347000
	Edit pad (rev 42)		Kate	cv406	XVal Session 23	1	XVal Session 23-Typing - Numbers-1		2012-07-11 14:24:04.787000
	Edit pad (rev 43)		Mark:	cv309	XVal Session 23	1	XVal Session 23-Typing - Numbers-1		2012-07-11 14:24:04.849000
	Edit pad (rev 44)		Claudia	cv402	XVal Session 23	1	XVal Session 23-Typing - Numbers-1		2012-07-11 14:24:04.881000
	Edit pad (rev 45)		Kate	cv406	XVal Session 23	1	XVal Session 23-Typing - Numbers-1		2012-07-11 14:24:05.288000
	Edit pad (rev 46)		Mark:	cv309	XVal Session 23	1	XVal Session 23-Typing - Numbers-1		2012-07-11 14:24:05.361000
	Edit pad (rev 47)		Claudia	cv402	XVal Session 23	1	XVal Session 23-Typing - Numbers-1		2012-07-11 14:24:05.388000
	Edit pad (rev 48)		Kate	cv406	XVal Session 23	1	XVal Session 23-Typing - Numbers-1		2012-07-11 14:24:05.788000
	Edit pad (rev 49)		Mark:	cv309	XVal Session 23	1	XVal Session 23-Typing - Numbers-1		2012-07-11 14:24:06.225000
	Edit pad (rev 50)		Kate	cv406	XVal Session 23	1	XVal Session 23-Typing - Numbers-1		2012-07-11 14:24:06.291000
	Edit pad (rev 51)		Mark:	cv309	XVal Session 23	1	XVal Session 23-Typing - Numbers-1		2012-07-11 14:24:06.725000
	Edit pad (rev 52)		Kate	cv406	XVal Session 23	1	XVal Session 23-Typing - Numbers-1		2012-07-11 14:24:06.797000
	Edit pad (rev 53)		Mark:	cv309	XVal Session 23	1	XVal Session 23-Typing - Numbers-1		2012-07-11 14:24:07.226000
	Edit pad (rev 54)		Kate	cv406	XVal Session 23	1	XVal Session 23-Typing - Numbers-1		2012-07-11 14:24:07.307000
	Edit pad (rev 55)		Kate	cv406	XVal Session 23	1	XVal Session 23-Typing - Numbers-1		2012-07-11 14:24:07.803000
	Edit pad (rev 56)		Mark:	cv309	XVal Session 23	1	XVal Session 23-Typing - Numbers-1		2012-07-11 14:24:07.839000
	Edit pad (rev 57)		Kate	cv406	XVal Session 23	1	XVal Session 23-Typing - Numbers-1		2012-07-11 14:24:08.308000
	Edit pad (rev 58)		Mark:	cv309	XVal Session 23	1	XVal Session 23-Typing - Numbers-1		2012-07-11 14:24:08.341000
	Edit pad (rev 59)		Kate	cv406	XVal Session 23	1	XVal Session 23-Typing - Numbers-1		2012-07-11 14:24:08.810000
	Edit pad (rev 60)		Mark:	cv309	XVal Session 23	1	XVal Session 23-Typing - Numbers-1		2012-07-11 14:24:08.845000
	Edit pad (rev 61)		Mark:	cv309	XVal Session 23	1	XVal Session 23-Typing - Numbers-1		2012-07-11 14:24:09.346000
	Edit pad (rev 62)		Mark:	cv309	XVal Session 23	1	XVal Session 23-Typing - Numbers-1		2012-07-11 14:24:10.027000
	Edit pad (rev 63)		Mark:	cv309	XVal Session 23	1	XVal Session 23-Typing - Numbers-1		2012-07-11 14:24:10.527000
	Edit pad (rev 64)		Claudia	cv402	XVal Session 23	1	XVal Session 23-Typing - Numbers-1		2012-07-11 14:24:11.198000
	Edit pad (rev 65)		Mark:	cv309	XVal Session 23	1	XVal Session 23-Typing - Numbers-1		2012-07-11 14:24:11.251000
	Edit pad (rev 66)		Kate	cv406	XVal Session 23	1	XVal Session 23-Typing - Numbers-1		2012-07-11 14:24:11.588000
	Edit pad (rev 67)		Mark:	cv309	XVal Session 23	1	XVal Session 23-Typing - Numbers-1		2012-07-11 14:24:11.752000
	Edit pad (rev 68)		Kate	cv406	XVal Session 23	1	XVal Session 23-Typing - Numbers-1		2012-07-11 14:24:12.152000
	Edit pad (rev 69)		Mark:	cv309	XVal Session 23	1	XVal Session 23-Typing - Numbers-1		2012-07-11 14:24:12.357000
	Edit pad (rev 70)		Kate	cv406	XVal Session 23	1	XVal Session 23-Typing - Numbers-1		2012-07-11 14:24:12.939000
	Edit pad (rev 71)		Mark:	cv309	XVal Session 23	1	XVal Session 23-Typing - Numbers-1		2012-07-11 14:24:12.970000
	Edit pad (rev 72)		Mark:	cv309	XVal Session 23	1	XVal Session 23-Typing - Numbers-1		2012-07-11 14:24:13.471000
	Edit pad (rev 73)		Kate	cv406	XVal Session 23	1	XVal Session 23-Typing - Numbers-1		2012-07-11 14:24:13.512000
	Edit pad (rev 74)		Claudia	cv402	XVal Session 23	1	XVal Session 23-Typing - Numbers-1		2012-07-11 14:24:13.781000
	Edit pad (rev 75)		Mark:	cv309	XVal Session 23	1	XVal Session 23-Typing - Numbers-1		2012-07-11 14:24:13.971000
	Edit pad (rev 76)		Kate	cv406	XVal Session 23	1	XVal Session 23-Typing - Numbers-1		2012-07-11 14:24:14.022000
	Edit pad (rev 77)		Claudia	cv402	XVal Session 23	1	XVal Session 23-Typing - Numbers-1		2012-07-11 14:24:14.388000
	Edit pad (rev 78)		Mark:	cv309	XVal Session 23	1	XVal Session 23-Typing - Numbers-1		2012-07-11 14:24:14.470000
	Edit pad (rev 79)		Kate	cv406	XVal Session 23	1	XVal Session 23-Typing - Numbers-1		2012-07-11 14:24:14.524000
	Edit pad (rev 80)		Mark:	cv309	XVal Session 23	1	XVal Session 23-Typing - Numbers-1		2012-07-11 14:24:14.972000
	Edit pad (rev 81)		Kate	cv406	XVal Session 23	1	XVal Session 23-Typing - Numbers-1		2012-07-11 14:24:15.060000
	Edit pad (rev 82)		Mark:	cv309	XVal Session 23	1	XVal Session 23-Typing - Numbers-1		2012-07-11 14:24:15.475000
	Edit pad (rev 83)		Kate	cv406	XVal Session 23	1	XVal Session 23-Typing - Numbers-1		2012-07-11 14:24:15.537000
	Edit pad (rev 84)		Mark:	cv309	XVal Session 23	1	XVal Session 23-Typing - Numbers-1		2012-07-11 14:24:15.974000
	Edit pad (rev 85)		Claudia	cv402	XVal Session 23	1	XVal Session 23-Typing - Numbers-1		2012-07-11 14:24:15.992000
	Edit pad (rev 86)		Kate	cv406	XVal Session 23	1	XVal Session 23-Typing - Numbers-1		2012-07-11 14:24:16.045000
	Edit pad (rev 87)		Mark:	cv309	XVal Session 23	1	XVal Session 23-Typing - Numbers-1		2012-07-11 14:24:16.475000
	Edit pad (rev 88)		Claudia	cv402	XVal Session 23	1	XVal Session 23-Typing - Numbers-1		2012-07-11 14:24:16.499000
	Edit pad (rev 89)		Kate	cv406	XVal Session 23	1	XVal Session 23-Typing - Numbers-1		2012-07-11 14:24:16.556000
	Edit pad (rev 90)		Kate	cv406	XVal Session 23	1	XVal Session 23-Typing - Numbers-1		2012-07-11 14:24:17.055000
	Edit pad (rev 91)		Mark:	cv309	XVal Session 23	1	XVal Session 23-Typing - Numbers-1		2012-07-11 14:24:17.312000
	Edit pad (rev 92)		Kate	cv406	XVal Session 23	1	XVal Session 23-Typing - Numbers-1		2012-07-11 14:24:17.555000
	Edit pad (rev 93)		Mark:	cv309	XVal Session 23	1	XVal Session 23-Typing - Numbers-1		2012-07-11 14:24:17.812000
	Edit pad (rev 94)		Kate	cv406	XVal Session 23	1	XVal Session 23-Typing - Numbers-1		2012-07-11 14:24:18.054000
	Edit pad (rev 95)		Mark:	cv309	XVal Session 23	1	XVal Session 23-Typing - Numbers-1		2012-07-11 14:24:18.449000
	Edit pad (rev 96)		Kate	cv406	XVal Session 23	1	XVal Session 23-Typing - Numbers-1		2012-07-11 14:24:18.552000
	Edit pad (rev 97)		Claudia	cv402	XVal Session 23	1	XVal Session 23-Typing - Numbers-1		2012-07-11 14:24:18.982000
	Edit pad (rev 98)		Kate	cv406	XVal Session 23	1	XVal Session 23-Typing - Numbers-1		2012-07-11 14:24:19.055000
	Edit pad (rev 99)		Claudia	cv402	XVal Session 23	1	XVal Session 23-Typing - Numbers-1		2012-07-11 14:24:19.486000
	Edit pad (rev 100)		Kate	cv406	XVal Session 23	1	XVal Session 23-Typing - Numbers-1		2012-07-11 14:24:19.552000
	Edit pad (rev 101)		Claudia	cv402	XVal Session 23	1	XVal Session 23-Typing - Numbers-1		2012-07-11 14:24:19.984000
	Edit pad (rev 102)		Kate	cv406	XVal Session 23	1	XVal Session 23-Typing - Numbers-1		2012-07-11 14:24:20.096000
	Edit pad (rev 103)		Kate	cv406	XVal Session 23	1	XVal Session 23-Typing - Numbers-1		2012-07-11 14:24:20.601000
	Edit pad (rev 104)		Kate	cv406	XVal Session 23	1	XVal Session 23-Typing - Numbers-1		2012-07-11 14:24:21.106000
	Edit pad (rev 105)		Mark:	cv309	XVal Session 23	1	XVal Session 23-Typing - Numbers-1		2012-07-11 14:24:21.201000
	Edit pad (rev 106)		Rose	cv408	XVal Session 23	1	XVal Session 23-Typing - Numbers-1		2012-07-11 14:24:21.460000
	Edit pad (rev 107)		Kate	cv406	XVal Session 23	1	XVal Session 23-Typing - Numbers-1		2012-07-11 14:24:21.604000
	Edit pad (rev 108)		Mark:	cv309	XVal Session 23	1	XVal Session 23-Typing - Numbers-1		2012-07-11 14:24:21.800000
	Edit pad (rev 109)		Kate	cv406	XVal Session 23	1	XVal Session 23-Typing - Numbers-1		2012-07-11 14:24:22.116000
	Edit pad (rev 110)		Claudia	cv402	XVal Session 23	1	XVal Session 23-Typing - Numbers-1		2012-07-11 14:24:22.420000
	Edit pad (rev 111)		Rose	cv408	XVal Session 23	1	XVal Session 23-Typing - Numbers-1		2012-07-11 14:24:22.445000
	Edit pad (rev 112)		Kate	cv406	XVal Session 23	1	XVal Session 23-Typing - Numbers-1		2012-07-11 14:24:22.618000
	Edit pad (rev 113)		Mark:	cv309	XVal Session 23	1	XVal Session 23-Typing - Numbers-1		2012-07-11 14:24:22.635000
	Edit pad (rev 114)		Kate	cv406	XVal Session 23	1	XVal Session 23-Typing - Numbers-1		2012-07-11 14:24:23.116000
	Edit pad (rev 115)		Rose	cv408	XVal Session 23	1	XVal Session 23-Typing - Numbers-1		2012-07-11 14:24:23.134000
	Edit pad (rev 116)		Claudia	cv402	XVal Session 23	1	XVal Session 23-Typing - Numbers-1		2012-07-11 14:24:23.600000
	Edit pad (rev 117)		Kate	cv406	XVal Session 23	1	XVal Session 23-Typing - Numbers-1		2012-07-11 14:24:23.616000
	Edit pad (rev 118)		Rose	cv408	XVal Session 23	1	XVal Session 23-Typing - Numbers-1		2012-07-11 14:24:23.634000
	Edit pad (rev 119)		Mark:	cv309	XVal Session 23	1	XVal Session 23-Typing - Numbers-1		2012-07-11 14:24:23.927000
	Edit pad (rev 120)		Kate	cv406	XVal Session 23	1	XVal Session 23-Typing - Numbers-1		2012-07-11 14:24:24.116000
	Edit pad (rev 121)		Kate	cv406	XVal Session 23	1	XVal Session 23-Typing - Numbers-1		2012-07-11 14:24:24.616000
	Edit pad (rev 122)		Kate	cv406	XVal Session 23	1	XVal Session 23-Typing - Numbers-1		2012-07-11 14:24:25.119000
	Edit pad (rev 123)		Mark:	cv309	XVal Session 23	1	XVal Session 23-Typing - Numbers-1		2012-07-11 14:24:25.205000
	Edit pad (rev 124)		Rose	cv408	XVal Session 23	1	XVal Session 23-Typing - Numbers-1		2012-07-11 14:24:25.233000
	Edit pad (rev 125)		Claudia	cv402	XVal Session 23	1	XVal Session 23-Typing - Numbers-1		2012-07-11 14:24:25.520000
	Edit pad (rev 126)		Kate	cv406	XVal Session 23	1	XVal Session 23-Typing - Numbers-1		2012-07-11 14:24:25.614000
	Edit pad (rev 127)		Kate	cv406	XVal Session 23	1	XVal Session 23-Typing - Numbers-1		2012-07-11 14:24:26.118000
	Edit pad (rev 128)		Rose	cv408	XVal Session 23	1	XVal Session 23-Typing - Numbers-1		2012-07-11 14:24:26.565000
	Edit pad (rev 129)		Mark:	cv309	XVal Session 23	1	XVal Session 23-Typing - Numbers-1		2012-07-11 14:24:26.591000
	Edit pad (rev 130)		Rose	cv408	XVal Session 23	1	XVal Session 23-Typing - Numbers-1		2012-07-11 14:24:27.357000
	Edit pad (rev 131)		Rose	cv408	XVal Session 23	1	XVal Session 23-Typing - Numbers-1		2012-07-11 14:24:28.080000
	Edit pad (rev 132)		Mark:	cv309	XVal Session 23	1	XVal Session 23-Typing - Numbers-1		2012-07-11 14:24:28.372000
	Edit pad (rev 133)		Rose	cv408	XVal Session 23	1	XVal Session 23-Typing - Numbers-1		2012-07-11 14:24:28.586000
	Edit pad (rev 134)		Mark:	cv309	XVal Session 23	1	XVal Session 23-Typing - Numbers-1		2012-07-11 14:24:28.871000
	Edit pad (rev 135)		Kate	cv406	XVal Session 23	1	XVal Session 23-Typing - Numbers-1		2012-07-11 14:24:29.235000
	Edit pad (rev 136)		Mark:	cv309	XVal Session 23	1	XVal Session 23-Typing - Numbers-1		2012-07-11 14:24:29.371000
	Edit pad (rev 137)		Claudia	cv402	XVal Session 23	1	XVal Session 23-Typing - Numbers-1		2012-07-11 14:24:29.536000
	Edit pad (rev 138)		Rose	cv408	XVal Session 23	1	XVal Session 23-Typing - Numbers-1		2012-07-11 14:24:29.651000
	Edit pad (rev 139)		Kate	cv406	XVal Session 23	1	XVal Session 23-Typing - Numbers-1		2012-07-11 14:24:29.739000
	Edit pad (rev 140)		Mark:	cv309	XVal Session 23	1	XVal Session 23-Typing - Numbers-1		2012-07-11 14:24:29.872000
	Edit pad (rev 141)		Mark:	cv309	XVal Session 23	1	XVal Session 23-Typing - Numbers-1		2012-07-11 14:24:30.375000
	Edit pad (rev 142)		Mark:	cv309	XVal Session 23	1	XVal Session 23-Typing - Numbers-1		2012-07-11 14:24:30.872000
	Edit pad (rev 143)		Rose	cv408	XVal Session 23	1	XVal Session 23-Typing - Numbers-1		2012-07-11 14:24:30.909000
	Edit pad (rev 144)		Claudia	cv402	XVal Session 23	1	XVal Session 23-Typing - Numbers-1		2012-07-11 14:24:30.926000
	Edit pad (rev 145)		Mark:	cv309	XVal Session 23	1	XVal Session 23-Typing - Numbers-1		2012-07-11 14:24:31.372000
	Edit pad (rev 146)		Claudia	cv402	XVal Session 23	1	XVal Session 23-Typing - Numbers-1		2012-07-11 14:24:31.444000
	Edit pad (rev 147)		Mark:	cv309	XVal Session 23	1	XVal Session 23-Typing - Numbers-1		2012-07-11 14:24:31.872000
	Edit pad (rev 148)		Claudia	cv402	XVal Session 23	1	XVal Session 23-Typing - Numbers-1		2012-07-11 14:24:31.968000
	Edit pad (rev 149)		Rose	cv408	XVal Session 23	1	XVal Session 23-Typing - Numbers-1		2012-07-11 14:24:32.444000
	Edit pad (rev 150)		Mark:	cv309	XVal Session 23	1	XVal Session 23-Typing - Numbers-1		2012-07-11 14:24:32.492000
	Edit pad (rev 151)		Claudia	cv402	XVal Session 23	1	XVal Session 23-Typing - Numbers-1		2012-07-11 14:24:32.598000
	Edit pad (rev 152)		Rose	cv408	XVal Session 23	1	XVal Session 23-Typing - Numbers-1		2012-07-11 14:24:32.912000
	Edit pad (rev 153)		Mark:	cv309	XVal Session 23	1	XVal Session 23-Typing - Numbers-1		2012-07-11 14:24:33.026000
	Edit pad (rev 154)		Rose	cv408	XVal Session 23	1	XVal Session 23-Typing - Numbers-1		2012-07-11 14:24:33.425000
	Edit pad (rev 155)		Kate	cv406	XVal Session 23	1	XVal Session 23-Typing - Numbers-1		2012-07-11 14:24:33.903000
	Edit pad (rev 156)		Rose	cv408	XVal Session 23	1	XVal Session 23-Typing - Numbers-1		2012-07-11 14:24:33.962000
	Edit pad (rev 157)		Mark:	cv309	XVal Session 23	1	XVal Session 23-Typing - Numbers-1		2012-07-11 14:24:34.204000
	Edit pad (rev 158)		Claudia	cv402	XVal Session 23	1	XVal Session 23-Typing - Numbers-1		2012-07-11 14:24:34.291000
	Edit pad (rev 159)		Kate	cv406	XVal Session 23	1	XVal Session 23-Typing - Numbers-1		2012-07-11 14:24:34.401000
	Edit pad (rev 160)		Mark:	cv309	XVal Session 23	1	XVal Session 23-Typing - Numbers-1		2012-07-11 14:24:34.704000
	Edit pad (rev 161)		Rose	cv408	XVal Session 23	1	XVal Session 23-Typing - Numbers-1		2012-07-11 14:24:34.780000
	Edit pad (rev 162)		Kate	cv406	XVal Session 23	1	XVal Session 23-Typing - Numbers-1		2012-07-11 14:24:34.912000
	Edit pad (rev 163)		Rose	cv408	XVal Session 23	1	XVal Session 23-Typing - Numbers-1		2012-07-11 14:24:35.285000
	Edit pad (rev 164)		Mark:	cv309	XVal Session 23	1	XVal Session 23-Typing - Numbers-1		2012-07-11 14:24:35.369000
	Edit pad (rev 165)		Kate	cv406	XVal Session 23	1	XVal Session 23-Typing - Numbers-1		2012-07-11 14:24:35.411000
	Edit pad (rev 166)		Claudia	cv402	XVal Session 23	1	XVal Session 23-Typing - Numbers-1		2012-07-11 14:24:35.419000
	Edit pad (rev 167)		Rose	cv408	XVal Session 23	1	XVal Session 23-Typing - Numbers-1		2012-07-11 14:24:35.789000
	Edit pad (rev 168)		Mark:	cv309	XVal Session 23	1	XVal Session 23-Typing - Numbers-1		2012-07-11 14:24:35.870000
	Edit pad (rev 169)		Kate	cv406	XVal Session 23	1	XVal Session 23-Typing - Numbers-1		2012-07-11 14:24:35.912000
	Edit pad (rev 170)		Claudia	cv402	XVal Session 23	1	XVal Session 23-Typing - Numbers-1		2012-07-11 14:24:35.924000
	Edit pad (rev 171)		Kate	cv406	XVal Session 23	1	XVal Session 23-Typing - Numbers-1		2012-07-11 14:24:36.414000
	Edit pad (rev 172)		Claudia	cv402	XVal Session 23	1	XVal Session 23-Typing - Numbers-1		2012-07-11 14:24:36.433000
	Edit pad (rev 173)		Mark:	cv309	XVal Session 23	1	XVal Session 23-Typing - Numbers-1		2012-07-11 14:24:36.511000
	Edit pad (rev 174)		Kate	cv406	XVal Session 23	1	XVal Session 23-Typing - Numbers-1		2012-07-11 14:24:36.912000
	Edit pad (rev 175)		Mark:	cv309	XVal Session 23	1	XVal Session 23-Typing - Numbers-1		2012-07-11 14:24:37.016000
	Edit pad (rev 176)		Rose	cv408	XVal Session 23	1	XVal Session 23-Typing - Numbers-1		2012-07-11 14:24:37.034000
	Edit pad (rev 177)		Kate	cv406	XVal Session 23	1	XVal Session 23-Typing - Numbers-1		2012-07-11 14:24:37.418000
	Edit pad (rev 178)		Mark:	cv309	XVal Session 23	1	XVal Session 23-Typing - Numbers-1		2012-07-11 14:24:37.512000
	Edit pad (rev 179)		Rose	cv408	XVal Session 23	1	XVal Session 23-Typing - Numbers-1		2012-07-11 14:24:37.537000
	Edit pad (rev 180)		Kate	cv406	XVal Session 23	1	XVal Session 23-Typing - Numbers-1		2012-07-11 14:24:37.917000
	Edit pad (rev 181)		Mark:	cv309	XVal Session 23	1	XVal Session 23-Typing - Numbers-1		2012-07-11 14:24:38.015000
	Edit pad (rev 182)		Kate	cv406	XVal Session 23	1	XVal Session 23-Typing - Numbers-1		2012-07-11 14:24:38.413000
	Edit pad (rev 183)		Rose	cv408	XVal Session 23	1	XVal Session 23-Typing - Numbers-1		2012-07-11 14:24:38.532000
	Edit pad (rev 184)		Kate	cv406	XVal Session 23	1	XVal Session 23-Typing - Numbers-1		2012-07-11 14:24:38.918000
	Edit pad (rev 185)		Rose	cv408	XVal Session 23	1	XVal Session 23-Typing - Numbers-1		2012-07-11 14:24:39.038000
	Edit pad (rev 186)		Kate	cv406	XVal Session 23	1	XVal Session 23-Typing - Numbers-1		2012-07-11 14:24:39.428000
	Edit pad (rev 187)		Rose	cv408	XVal Session 23	1	XVal Session 23-Typing - Numbers-1		2012-07-11 14:24:39.537000
	Edit pad (rev 188)		Kate	cv406	XVal Session 23	1	XVal Session 23-Typing - Numbers-1		2012-07-11 14:24:39.931000
	Edit pad (rev 189)		Rose	cv408	XVal Session 23	1	XVal Session 23-Typing - Numbers-1		2012-07-11 14:24:40.169000
	Edit pad (rev 190)		Kate	cv406	XVal Session 23	1	XVal Session 23-Typing - Numbers-1		2012-07-11 14:24:40.429000
	Edit pad (rev 191)		Kate	cv406	XVal Session 23	1	XVal Session 23-Typing - Numbers-1		2012-07-11 14:24:40.929000
	Edit pad (rev 192)		Rose	cv408	XVal Session 23	1	XVal Session 23-Typing - Numbers-1		2012-07-11 14:24:40.980000
	Edit pad (rev 193)		Kate	cv406	XVal Session 23	1	XVal Session 23-Typing - Numbers-1		2012-07-11 14:24:41.432000
	Edit pad (rev 194)		Rose	cv408	XVal Session 23	1	XVal Session 23-Typing - Numbers-1		2012-07-11 14:24:41.490000
	Edit pad (rev 195)		Kate	cv406	XVal Session 23	1	XVal Session 23-Typing - Numbers-1		2012-07-11 14:24:42.003000
	Edit pad (rev 196)		Rose	cv408	XVal Session 23	1	XVal Session 23-Typing - Numbers-1		2012-07-11 14:24:42.086000
	Edit pad (rev 197)		Kate	cv406	XVal Session 23	1	XVal Session 23-Typing - Numbers-1		2012-07-11 14:24:42.508000
	Edit pad (rev 198)		Rose	cv408	XVal Session 23	1	XVal Session 23-Typing - Numbers-1		2012-07-11 14:24:42.591000
	Edit pad (rev 199)		Kate	cv406	XVal Session 23	1	XVal Session 23-Typing - Numbers-1		2012-07-11 14:24:43.006000
	Edit pad (rev 200)		Rose	cv408	XVal Session 23	1	XVal Session 23-Typing - Numbers-1		2012-07-11 14:24:43.366000
	Edit pad (rev 201)		Kate	cv406	XVal Session 23	1	XVal Session 23-Typing - Numbers-1		2012-07-11 14:24:43.511000
	Edit pad (rev 202)		Rose	cv408	XVal Session 23	1	XVal Session 23-Typing - Numbers-1		2012-07-11 14:24:43.867000
	Edit pad (rev 203)		Claudia	cv402	XVal Session 23	1	XVal Session 23-Typing - Numbers-1		2012-07-11 14:24:43.915000
	Edit pad (rev 204)		Kate	cv406	XVal Session 23	1	XVal Session 23-Typing - Numbers-1		2012-07-11 14:24:44.006000
	Edit pad (rev 205)		Rose	cv408	XVal Session 23	1	XVal Session 23-Typing - Numbers-1		2012-07-11 14:24:44.367000
	Edit pad (rev 206)		Kate	cv406	XVal Session 23	1	XVal Session 23-Typing - Numbers-1		2012-07-11 14:24:44.510000
	Edit pad (rev 207)		Rose	cv408	XVal Session 23	1	XVal Session 23-Typing - Numbers-1		2012-07-11 14:24:44.867000
	Edit pad (rev 208)		Kate	cv406	XVal Session 23	1	XVal Session 23-Typing - Numbers-1		2012-07-11 14:24:45.090000
	Edit pad (rev 209)		Claudia	cv402	XVal Session 23	1	XVal Session 23-Typing - Numbers-1		2012-07-11 14:24:45.121000
	Edit pad (rev 210)		Kate	cv406	XVal Session 23	1	XVal Session 23-Typing - Numbers-1		2012-07-11 14:24:45.520000
	Edit pad (rev 211)		Claudia	cv402	XVal Session 23	1	XVal Session 23-Typing - Numbers-1		2012-07-11 14:24:45.628000
	Edit pad (rev 212)		Rose	cv408	XVal Session 23	1	XVal Session 23-Typing - Numbers-1		2012-07-11 14:24:45.631000
	Edit pad (rev 213)		Kate	cv406	XVal Session 23	1	XVal Session 23-Typing - Numbers-1		2012-07-11 14:24:46.027000
	Edit pad (rev 214)		Kate	cv406	XVal Session 23	1	XVal Session 23-Typing - Numbers-1		2012-07-11 14:24:46.538000
	Edit pad (rev 215)		Claudia	cv402	XVal Session 23	1	XVal Session 23-Typing - Numbers-1		2012-07-11 14:24:46.591000
	Edit pad (rev 216)		Kate	cv406	XVal Session 23	1	XVal Session 23-Typing - Numbers-1		2012-07-11 14:24:47.235000
	Edit pad (rev 217)		Claudia	cv402	XVal Session 23	1	XVal Session 23-Typing - Numbers-1		2012-07-11 14:24:47.311000
	Edit pad (rev 218)		Kate	cv406	XVal Session 23	1	XVal Session 23-Typing - Numbers-1		2012-07-11 14:24:47.741000
	Edit pad (rev 219)		Claudia	cv402	XVal Session 23	1	XVal Session 23-Typing - Numbers-1		2012-07-11 14:24:47.812000
	Edit pad (rev 220)		Claudia	cv402	XVal Session 23	1	XVal Session 23-Typing - Numbers-1		2012-07-11 14:24:48.933000
	Edit pad (rev 221)		Kate	cv406	XVal Session 23	1	XVal Session 23-Typing - Numbers-1		2012-07-11 14:24:49.185000
	Edit pad (rev 222)		Kate	cv406	XVal Session 23	1	XVal Session 23-Typing - Numbers-1		2012-07-11 14:24:49.694000
	Edit pad (rev 223)		Claudia	cv402	XVal Session 23	1	XVal Session 23-Typing - Numbers-1		2012-07-11 14:24:50.042000
	Edit pad (rev 224)		Kate	cv406	XVal Session 23	1	XVal Session 23-Typing - Numbers-1		2012-07-11 14:24:50.194000
	Edit pad (rev 225)		Claudia	cv402	XVal Session 23	1	XVal Session 23-Typing - Numbers-1		2012-07-11 14:24:50.537000
	Edit pad (rev 226)		Kate	cv406	XVal Session 23	1	XVal Session 23-Typing - Numbers-1		2012-07-11 14:24:50.692000
	Edit pad (rev 227)		Kate	cv406	XVal Session 23	1	XVal Session 23-Typing - Numbers-1		2012-07-11 14:24:51.194000
	Edit pad (rev 228)		Kate	cv406	XVal Session 23	1	XVal Session 23-Typing - Numbers-1		2012-07-11 14:24:51.699000
	Edit pad (rev 229)		Rose	cv408	XVal Session 23	1	XVal Session 23-Typing - Numbers-1		2012-07-11 14:24:51.807000
	Edit pad (rev 230)		Claudia	cv402	XVal Session 23	1	XVal Session 23-Typing - Numbers-1		2012-07-11 14:24:52.145000
	Edit pad (rev 231)		Kate	cv406	XVal Session 23	1	XVal Session 23-Typing - Numbers-1		2012-07-11 14:24:52.194000
	Edit pad (rev 232)		Rose	cv408	XVal Session 23	1	XVal Session 23-Typing - Numbers-1		2012-07-11 14:24:52.319000
	Edit pad (rev 233)		Kate	cv406	XVal Session 23	1	XVal Session 23-Typing - Numbers-1		2012-07-11 14:24:52.694000
	Edit pad (rev 234)		Kate	cv406	XVal Session 23	1	XVal Session 23-Typing - Numbers-1		2012-07-11 14:24:53.200000
	Edit pad (rev 235)		Claudia	cv402	XVal Session 23	1	XVal Session 23-Typing - Numbers-1		2012-07-11 14:24:53.651000
	Edit pad (rev 236)		Kate	cv406	XVal Session 23	1	XVal Session 23-Typing - Numbers-1		2012-07-11 14:24:53.708000
	Edit pad (rev 237)		Kate	cv406	XVal Session 23	1	XVal Session 23-Typing - Numbers-1		2012-07-11 14:24:54.212000
	Edit pad (rev 238)		Rose	cv408	XVal Session 23	1	XVal Session 23-Typing - Numbers-1		2012-07-11 14:24:54.616000
	Edit pad (rev 239)		Kate	cv406	XVal Session 23	1	XVal Session 23-Typing - Numbers-1		2012-07-11 14:24:54.712000
	Edit pad (rev 240)		Kate	cv406	XVal Session 23	1	XVal Session 23-Typing - Numbers-1		2012-07-11 14:24:55.214000
	Edit pad (rev 241)		Rose	cv408	XVal Session 23	1	XVal Session 23-Typing - Numbers-1		2012-07-11 14:24:55.484000
	Edit pad (rev 242)		Mark:	cv309	XVal Session 23	1	XVal Session 23-Typing - Numbers-1		2012-07-11 14:24:55.595000
	Edit pad (rev 243)		Kate	cv406	XVal Session 23	1	XVal Session 23-Typing - Numbers-1		2012-07-11 14:24:55.726000
	Edit pad (rev 244)		Kate	cv406	XVal Session 23	1	XVal Session 23-Typing - Numbers-1		2012-07-11 14:24:56.225000
	Edit pad (rev 245)		Claudia	cv402	XVal Session 23	1	XVal Session 23-Typing - Numbers-1		2012-07-11 14:24:56.300000
	Edit pad (rev 246)		Kate	cv406	XVal Session 23	1	XVal Session 23-Typing - Numbers-1		2012-07-11 14:24:56.726000
	Edit pad (rev 247)		Rose	cv408	XVal Session 23	1	XVal Session 23-Typing - Numbers-1		2012-07-11 14:24:56.737000
	Edit pad (rev 248)		Kate	cv406	XVal Session 23	1	XVal Session 23-Typing - Numbers-1		2012-07-11 14:24:57.226000
	Edit pad (rev 249)		Rose	cv408	XVal Session 23	1	XVal Session 23-Typing - Numbers-1		2012-07-11 14:24:57.242000
	Edit pad (rev 250)		Claudia	cv402	XVal Session 23	1	XVal Session 23-Typing - Numbers-1		2012-07-11 14:24:57.368000
	Edit pad (rev 251)		Kate	cv406	XVal Session 23	1	XVal Session 23-Typing - Numbers-1		2012-07-11 14:24:57.731000
	Edit pad (rev 252)		Rose	cv408	XVal Session 23	1	XVal Session 23-Typing - Numbers-1		2012-07-11 14:24:57.742000
	Edit pad (rev 253)		Claudia	cv402	XVal Session 23	1	XVal Session 23-Typing - Numbers-1		2012-07-11 14:24:57.870000
	Edit pad (rev 254)		Rose	cv408	XVal Session 23	1	XVal Session 23-Typing - Numbers-1		2012-07-11 14:24:58.242000
	Edit pad (rev 255)		Kate	cv406	XVal Session 23	1	XVal Session 23-Typing - Numbers-1		2012-07-11 14:24:58.248000
	Edit pad (rev 256)		Claudia	cv402	XVal Session 23	1	XVal Session 23-Typing - Numbers-1		2012-07-11 14:24:58.369000
	Edit pad (rev 257)		Rose	cv408	XVal Session 23	1	XVal Session 23-Typing - Numbers-1		2012-07-11 14:24:58.741000
	Edit pad (rev 258)		Kate	cv406	XVal Session 23	1	XVal Session 23-Typing - Numbers-1		2012-07-11 14:24:58.743000
	Edit pad (rev 259)		Claudia	cv402	XVal Session 23	1	XVal Session 23-Typing - Numbers-1		2012-07-11 14:24:58.866000
	Edit pad (rev 260)		Rose	cv408	XVal Session 23	1	XVal Session 23-Typing - Numbers-1		2012-07-11 14:24:59.242000
	Edit pad (rev 261)		Kate	cv406	XVal Session 23	1	XVal Session 23-Typing - Numbers-1		2012-07-11 14:24:59.246000
	Edit pad (rev 262)		Kate	cv406	XVal Session 23	1	XVal Session 23-Typing - Numbers-1		2012-07-11 14:24:59.741000
	Edit pad (rev 263)		Mark:	cv309	XVal Session 23	1	XVal Session 23-Typing - Numbers-1		2012-07-11 14:24:59.822000
	Edit pad (rev 264)		Kate	cv406	XVal Session 23	1	XVal Session 23-Typing - Numbers-1		2012-07-11 14:25:00.257000
	Edit pad (rev 265)		Claudia	cv402	XVal Session 23	1	XVal Session 23-Typing - Numbers-1		2012-07-11 14:25:00.288000
	Edit pad (rev 266)		Rose	cv408	XVal Session 23	1	XVal Session 23-Typing - Numbers-1		2012-07-11 14:25:00.359000
	Edit pad (rev 267)		Kate	cv406	XVal Session 23	1	XVal Session 23-Typing - Numbers-1		2012-07-11 14:25:00.757000
	Edit pad (rev 268)		Rose	cv408	XVal Session 23	1	XVal Session 23-Typing - Numbers-1		2012-07-11 14:25:01.148000
	Edit pad (rev 269)		Kate	cv406	XVal Session 23	1	XVal Session 23-Typing - Numbers-1		2012-07-11 14:25:01.258000
	Edit pad (rev 270)		Rose	cv408	XVal Session 23	1	XVal Session 23-Typing - Numbers-1		2012-07-11 14:25:01.651000
	Edit pad (rev 271)		Claudia	cv402	XVal Session 23	1	XVal Session 23-Typing - Numbers-1		2012-07-11 14:25:01.727000
	Edit pad (rev 272)		Kate	cv406	XVal Session 23	1	XVal Session 23-Typing - Numbers-1		2012-07-11 14:25:01.759000
	Edit pad (rev 273)		Rose	cv408	XVal Session 23	1	XVal Session 23-Typing - Numbers-1		2012-07-11 14:25:02.151000
	Edit pad (rev 274)		Kate	cv406	XVal Session 23	1	XVal Session 23-Typing - Numbers-1		2012-07-11 14:25:02.255000
	Edit pad (rev 275)		Mark:	cv309	XVal Session 23	1	XVal Session 23-Typing - Numbers-1		2012-07-11 14:25:02.569000
	Edit pad (rev 276)		Kate	cv406	XVal Session 23	1	XVal Session 23-Typing - Numbers-1		2012-07-11 14:25:02.756000
	Edit pad (rev 277)		Rose	cv408	XVal Session 23	1	XVal Session 23-Typing - Numbers-1		2012-07-11 14:25:02.868000
	Edit pad (rev 278)		Claudia	cv402	XVal Session 23	1	XVal Session 23-Typing - Numbers-1		2012-07-11 14:25:02.902000
	Edit pad (rev 279)		Kate	cv406	XVal Session 23	1	XVal Session 23-Typing - Numbers-1		2012-07-11 14:25:03.259000
	Edit pad (rev 280)		Claudia	cv402	XVal Session 23	1	XVal Session 23-Typing - Numbers-1		2012-07-11 14:25:03.403000
	Edit pad (rev 281)		Kate	cv406	XVal Session 23	1	XVal Session 23-Typing - Numbers-1		2012-07-11 14:25:03.765000
	Edit pad (rev 282)		Kate	cv406	XVal Session 23	1	XVal Session 23-Typing - Numbers-1		2012-07-11 14:25:04.258000
	Edit pad (rev 283)		Kate	cv406	XVal Session 23	1	XVal Session 23-Typing - Numbers-1		2012-07-11 14:25:04.760000
	Edit pad (rev 284)		Claudia	cv402	XVal Session 23	1	XVal Session 23-Typing - Numbers-1		2012-07-11 14:25:04.980000
	Edit pad (rev 285)		Claudia	cv402	XVal Session 23	1	XVal Session 23-Typing - Numbers-1		2012-07-11 14:25:05.865000
	Edit pad (rev 286)		Mark:	cv309	XVal Session 23	1	XVal Session 23-Typing - Numbers-1		2012-07-11 14:25:05.969000
	Edit pad (rev 287)		Rose	cv408	XVal Session 23	1	XVal Session 23-Typing - Numbers-1		2012-07-11 14:25:07.887000
	Edit pad (rev 288)		Rose	cv408	XVal Session 23	1	XVal Session 23-Typing - Numbers-1		2012-07-11 14:25:08.399000
	Edit pad (rev 289)		Rose	cv408	XVal Session 23	1	XVal Session 23-Typing - Numbers-1		2012-07-11 14:25:08.899000
	Edit pad (rev 290)		Rose	cv408	XVal Session 23	1	XVal Session 23-Typing - Numbers-1		2012-07-11 14:25:09.576000
	Edit pad (rev 291)		Rose	cv408	XVal Session 23	1	XVal Session 23-Typing - Numbers-1		2012-07-11 14:25:10.086000
	Edit pad (rev 292)		Rose	cv408	XVal Session 23	1	XVal Session 23-Typing - Numbers-1		2012-07-11 14:25:10.586000
	Edit pad (rev 293)		Claudia	cv402	XVal Session 23	1	XVal Session 23-Typing - Numbers-1		2012-07-11 14:25:10.994000
	Edit pad (rev 294)		Rose	cv408	XVal Session 23	1	XVal Session 23-Typing - Numbers-1		2012-07-11 14:25:11.591000
	Edit pad (rev 295)		Claudia	cv402	XVal Session 23	1	XVal Session 23-Typing - Numbers-1		2012-07-11 14:25:11.945000
	Edit pad (rev 296)		Claudia	cv402	XVal Session 23	1	XVal Session 23-Typing - Numbers-1		2012-07-11 14:25:12.445000
	Edit pad (rev 297)		Rose	cv408	XVal Session 23	1	XVal Session 23-Typing - Numbers-1		2012-07-11 14:25:12.674000
	Edit pad (rev 298)		Claudia	cv402	XVal Session 23	1	XVal Session 23-Typing - Numbers-1		2012-07-11 14:25:12.945000
	Edit pad (rev 299)		Rose	cv408	XVal Session 23	1	XVal Session 23-Typing - Numbers-1		2012-07-11 14:25:13.277000
	Edit pad (rev 300)		Claudia	cv402	XVal Session 23	1	XVal Session 23-Typing - Numbers-1		2012-07-11 14:25:13.446000
	Edit pad (rev 301)		Rose	cv408	XVal Session 23	1	XVal Session 23-Typing - Numbers-1		2012-07-11 14:25:14.251000
	Edit pad (rev 302)		Rose	cv408	XVal Session 23	1	XVal Session 23-Typing - Numbers-1		2012-07-11 14:25:14.819000
	Edit pad (rev 303)		Rose	cv408	XVal Session 23	1	XVal Session 23-Typing - Numbers-1		2012-07-11 14:25:15.916000
	Edit pad (rev 304)		Rose	cv408	XVal Session 23	1	XVal Session 23-Typing - Numbers-1		2012-07-11 14:25:16.415000
	Edit pad (rev 305)		Kate	cv406	XVal Session 23	1	XVal Session 23-Typing - Numbers-1		2012-07-11 14:25:16.536000
	Edit pad (rev 306)		Rose	cv408	XVal Session 23	1	XVal Session 23-Typing - Numbers-1		2012-07-11 14:25:16.930000
	Edit pad (rev 307)		Kate	cv406	XVal Session 23	1	XVal Session 23-Typing - Numbers-1		2012-07-11 14:25:17.047000
	Edit pad (rev 308)		Kate	cv406	XVal Session 23	1	XVal Session 23-Typing - Numbers-1		2012-07-11 14:25:17.553000
	Edit pad (rev 309)		Claudia	cv402	XVal Session 23	1	XVal Session 23-Typing - Numbers-1		2012-07-11 14:25:17.626000
	Edit pad (rev 310)		Kate	cv406	XVal Session 23	1	XVal Session 23-Typing - Numbers-1		2012-07-11 14:25:18.060000
	Edit pad (rev 311)		Kate	cv406	XVal Session 23	1	XVal Session 23-Typing - Numbers-1		2012-07-11 14:25:18.572000
	Edit pad (rev 312)		Kate	cv406	XVal Session 23	1	XVal Session 23-Typing - Numbers-1		2012-07-11 14:25:19.071000
	Edit pad (rev 313)		Rose	cv408	XVal Session 23	1	XVal Session 23-Typing - Numbers-1		2012-07-11 14:25:19.090000
	Edit pad (rev 314)		Kate	cv406	XVal Session 23	1	XVal Session 23-Typing - Numbers-1		2012-07-11 14:25:19.585000
	Edit pad (rev 315)		Rose	cv408	XVal Session 23	1	XVal Session 23-Typing - Numbers-1		2012-07-11 14:25:19.602000
	Edit pad (rev 316)		Kate	cv406	XVal Session 23	1	XVal Session 23-Typing - Numbers-1		2012-07-11 14:25:20.083000
	Edit pad (rev 317)		Rose	cv408	XVal Session 23	1	XVal Session 23-Typing - Numbers-1		2012-07-11 14:25:20.148000
	Edit pad (rev 318)		Claudia	cv402	XVal Session 23	1	XVal Session 23-Typing - Numbers-1		2012-07-11 14:25:20.415000
	Edit pad (rev 319)		Kate	cv406	XVal Session 23	1	XVal Session 23-Typing - Numbers-1		2012-07-11 14:25:20.585000
	Edit pad (rev 320)		Claudia	cv402	XVal Session 23	1	XVal Session 23-Typing - Numbers-1		2012-07-11 14:25:20.916000
	Edit pad (rev 321)		Kate	cv406	XVal Session 23	1	XVal Session 23-Typing - Numbers-1		2012-07-11 14:25:21.086000
	Edit pad (rev 322)		Rose	cv408	XVal Session 23	1	XVal Session 23-Typing - Numbers-1		2012-07-11 14:25:21.144000
	Edit pad (rev 323)		Claudia	cv402	XVal Session 23	1	XVal Session 23-Typing - Numbers-1		2012-07-11 14:25:21.418000
	Edit pad (rev 324)		Kate	cv406	XVal Session 23	1	XVal Session 23-Typing - Numbers-1		2012-07-11 14:25:21.584000
	Edit pad (rev 325)		Rose	cv408	XVal Session 23	1	XVal Session 23-Typing - Numbers-1		2012-07-11 14:25:21.667000
	Edit pad (rev 326)		Kate	cv406	XVal Session 23	1	XVal Session 23-Typing - Numbers-1		2012-07-11 14:25:22.085000
	Edit pad (rev 327)		Rose	cv408	XVal Session 23	1	XVal Session 23-Typing - Numbers-1		2012-07-11 14:25:22.170000
	Edit pad (rev 328)		Claudia	cv402	XVal Session 23	1	XVal Session 23-Typing - Numbers-1		2012-07-11 14:25:22.206000
	Edit pad (rev 329)		Kate	cv406	XVal Session 23	1	XVal Session 23-Typing - Numbers-1		2012-07-11 14:25:22.590000
	Edit pad (rev 330)		Rose	cv408	XVal Session 23	1	XVal Session 23-Typing - Numbers-1		2012-07-11 14:25:22.680000
	Edit pad (rev 331)		Claudia	cv402	XVal Session 23	1	XVal Session 23-Typing - Numbers-1		2012-07-11 14:25:23.067000
	Edit pad (rev 332)		Kate	cv406	XVal Session 23	1	XVal Session 23-Typing - Numbers-1		2012-07-11 14:25:23.101000
	Edit pad (rev 333)		Rose	cv408	XVal Session 23	1	XVal Session 23-Typing - Numbers-1		2012-07-11 14:25:23.527000
	Edit pad (rev 334)		Claudia	cv402	XVal Session 23	1	XVal Session 23-Typing - Numbers-1		2012-07-11 14:25:23.564000
	Edit pad (rev 335)		Kate	cv406	XVal Session 23	1	XVal Session 23-Typing - Numbers-1		2012-07-11 14:25:23.598000
	Edit pad (rev 336)		Claudia	cv402	XVal Session 23	1	XVal Session 23-Typing - Numbers-1		2012-07-11 14:25:24.072000
	Edit pad (rev 337)		Kate	cv406	XVal Session 23	1	XVal Session 23-Typing - Numbers-1		2012-07-11 14:25:24.105000
	Edit pad (rev 338)		Rose	cv408	XVal Session 23	1	XVal Session 23-Typing - Numbers-1		2012-07-11 14:25:24.231000
	Edit pad (rev 339)		Kate	cv406	XVal Session 23	1	XVal Session 23-Typing - Numbers-1		2012-07-11 14:25:24.600000
	Edit pad (rev 340)		Rose	cv408	XVal Session 23	1	XVal Session 23-Typing - Numbers-1		2012-07-11 14:25:24.683000
	Edit pad (rev 341)		Claudia	cv402	XVal Session 23	1	XVal Session 23-Typing - Numbers-1		2012-07-11 14:25:24.685000
	Edit pad (rev 342)		Kate	cv406	XVal Session 23	1	XVal Session 23-Typing - Numbers-1		2012-07-11 14:25:25.103000
	Edit pad (rev 343)		Kate	cv406	XVal Session 23	1	XVal Session 23-Typing - Numbers-1		2012-07-11 14:25:25.601000
	Edit pad (rev 344)		Rose	cv408	XVal Session 23	1	XVal Session 23-Typing - Numbers-1		2012-07-11 14:25:25.806000
	Edit pad (rev 345)		Claudia	cv402	XVal Session 23	1	XVal Session 23-Typing - Numbers-1		2012-07-11 14:25:25.833000
	Edit pad (rev 346)		Kate	cv406	XVal Session 23	1	XVal Session 23-Typing - Numbers-1		2012-07-11 14:25:26.102000
	Edit pad (rev 347)		Rose	cv408	XVal Session 23	1	XVal Session 23-Typing - Numbers-1		2012-07-11 14:25:26.306000
	Edit pad (rev 348)		Kate	cv406	XVal Session 23	1	XVal Session 23-Typing - Numbers-1		2012-07-11 14:25:26.601000
	Edit pad (rev 349)		Kate	cv406	XVal Session 23	1	XVal Session 23-Typing - Numbers-1		2012-07-11 14:25:27.104000
	Edit pad (rev 350)		Rose	cv408	XVal Session 23	1	XVal Session 23-Typing - Numbers-1		2012-07-11 14:25:27.364000
	Edit pad (rev 351)		Kate	cv406	XVal Session 23	1	XVal Session 23-Typing - Numbers-1		2012-07-11 14:25:27.602000
	Edit pad (rev 352)		Claudia	cv402	XVal Session 23	1	XVal Session 23-Typing - Numbers-1		2012-07-11 14:25:27.832000
	Edit pad (rev 353)		Rose	cv408	XVal Session 23	1	XVal Session 23-Typing - Numbers-1		2012-07-11 14:25:27.941000
	Edit pad (rev 354)		Kate	cv406	XVal Session 23	1	XVal Session 23-Typing - Numbers-1		2012-07-11 14:25:28.103000
	Edit pad (rev 355)		Claudia	cv402	XVal Session 23	1	XVal Session 23-Typing - Numbers-1		2012-07-11 14:25:28.333000
	Edit pad (rev 356)		Kate	cv406	XVal Session 23	1	XVal Session 23-Typing - Numbers-1		2012-07-11 14:25:28.602000
	Edit pad (rev 357)		Rose	cv408	XVal Session 23	1	XVal Session 23-Typing - Numbers-1		2012-07-11 14:25:28.923000
	Edit pad (rev 358)		Claudia	cv402	XVal Session 23	1	XVal Session 23-Typing - Numbers-1		2012-07-11 14:25:28.948000
	Edit pad (rev 359)		Kate	cv406	XVal Session 23	1	XVal Session 23-Typing - Numbers-1		2012-07-11 14:25:29.101000
	Edit pad (rev 360)		Rose	cv408	XVal Session 23	1	XVal Session 23-Typing - Numbers-1		2012-07-11 14:25:29.430000
	Edit pad (rev 361)		Claudia	cv402	XVal Session 23	1	XVal Session 23-Typing - Numbers-1		2012-07-11 14:25:29.508000
	Edit pad (rev 362)		Kate	cv406	XVal Session 23	1	XVal Session 23-Typing - Numbers-1		2012-07-11 14:25:29.602000
	Edit pad (rev 363)		Rose	cv408	XVal Session 23	1	XVal Session 23-Typing - Numbers-1		2012-07-11 14:25:29.935000
	Edit pad (rev 364)		Claudia	cv402	XVal Session 23	1	XVal Session 23-Typing - Numbers-1		2012-07-11 14:25:30.335000
	Edit pad (rev 365)		Rose	cv408	XVal Session 23	1	XVal Session 23-Typing - Numbers-1		2012-07-11 14:25:30.435000
	Edit pad (rev 366)		Kate	cv406	XVal Session 23	1	XVal Session 23-Typing - Numbers-1		2012-07-11 14:25:31.113000
	Edit pad (rev 367)		Kate	cv406	XVal Session 23	1	XVal Session 23-Typing - Numbers-1		2012-07-11 14:25:31.616000
	Edit pad (rev 368)		Claudia	cv402	XVal Session 23	1	XVal Session 23-Typing - Numbers-1		2012-07-11 14:25:31.661000
	Edit pad (rev 369)		Kate	cv406	XVal Session 23	1	XVal Session 23-Typing - Numbers-1		2012-07-11 14:25:32.120000
	Edit pad (rev 370)		Rose	cv408	XVal Session 23	1	XVal Session 23-Typing - Numbers-1		2012-07-11 14:25:32.175000
	Edit pad (rev 371)		Kate	cv406	XVal Session 23	1	XVal Session 23-Typing - Numbers-1		2012-07-11 14:25:32.618000
	Edit pad (rev 372)		Rose	cv408	XVal Session 23	1	XVal Session 23-Typing - Numbers-1		2012-07-11 14:25:33.092000
	Edit pad (rev 373)		Kate	cv406	XVal Session 23	1	XVal Session 23-Typing - Numbers-1		2012-07-11 14:25:33.129000
	Edit pad (rev 374)		Claudia	cv402	XVal Session 23	1	XVal Session 23-Typing - Numbers-1		2012-07-11 14:25:33.601000
	Edit pad (rev 375)		Kate	cv406	XVal Session 23	1	XVal Session 23-Typing - Numbers-1		2012-07-11 14:25:33.631000
	Edit pad (rev 376)		Kate	cv406	XVal Session 23	1	XVal Session 23-Typing - Numbers-1		2012-07-11 14:25:34.132000
	Edit pad (rev 377)		Kate	cv406	XVal Session 23	1	XVal Session 23-Typing - Numbers-1		2012-07-11 14:25:34.641000
	Edit pad (rev 378)		Kate	cv406	XVal Session 23	1	XVal Session 23-Typing - Numbers-1		2012-07-11 14:25:35.149000
	Edit pad (rev 379)		Kate	cv406	XVal Session 23	1	XVal Session 23-Typing - Numbers-1		2012-07-11 14:25:35.647000
	Edit pad (rev 380)		Kate	cv406	XVal Session 23	1	XVal Session 23-Typing - Numbers-1		2012-07-11 14:25:36.148000
	Edit pad (rev 381)		Kate	cv406	XVal Session 23	1	XVal Session 23-Typing - Numbers-1		2012-07-11 14:25:36.648000
	Edit pad (rev 382)		Claudia	cv402	XVal Session 23	1	XVal Session 23-Typing - Numbers-1		2012-07-11 14:25:36.710000
	Edit pad (rev 383)		Kate	cv406	XVal Session 23	1	XVal Session 23-Typing - Numbers-1		2012-07-11 14:25:37.147000
	Edit pad (rev 384)		Kate	cv406	XVal Session 23	1	XVal Session 23-Typing - Numbers-1		2012-07-11 14:25:37.646000
	Edit pad (rev 385)		Claudia	cv402	XVal Session 23	1	XVal Session 23-Typing - Numbers-1		2012-07-11 14:25:37.768000
	Edit pad (rev 386)		Mark:	cv309	XVal Session 23	1	XVal Session 23-Typing - Numbers-1		2012-07-11 14:25:37.810000
	Edit pad (rev 387)		Kate	cv406	XVal Session 23	1	XVal Session 23-Typing - Numbers-1		2012-07-11 14:25:38.150000
	Edit pad (rev 388)		Claudia	cv402	XVal Session 23	1	XVal Session 23-Typing - Numbers-1		2012-07-11 14:25:38.572000
	Edit pad (rev 389)		Kate	cv406	XVal Session 23	1	XVal Session 23-Typing - Numbers-1		2012-07-11 14:25:38.671000
	Edit pad (rev 390)		Kate	cv406	XVal Session 23	1	XVal Session 23-Typing - Numbers-1		2012-07-11 14:25:39.149000
	Edit pad (rev 391)		Kate	cv406	XVal Session 23	1	XVal Session 23-Typing - Numbers-1		2012-07-11 14:25:39.650000
	Edit pad (rev 392)		Kate	cv406	XVal Session 23	1	XVal Session 23-Typing - Numbers-1		2012-07-11 14:25:40.148000
	Edit pad (rev 393)		Claudia	cv402	XVal Session 23	1	XVal Session 23-Typing - Numbers-1		2012-07-11 14:25:40.260000
	Edit pad (rev 394)		Kate	cv406	XVal Session 23	1	XVal Session 23-Typing - Numbers-1		2012-07-11 14:25:40.648000
	Edit pad (rev 395)		Kate	cv406	XVal Session 23	1	XVal Session 23-Typing - Numbers-1		2012-07-11 14:25:41.151000
	Edit pad (rev 396)		Kate	cv406	XVal Session 23	1	XVal Session 23-Typing - Numbers-1		2012-07-11 14:25:41.650000
	Edit pad (rev 397)		Kate	cv406	XVal Session 23	1	XVal Session 23-Typing - Numbers-1		2012-07-11 14:25:42.153000
	Edit pad (rev 398)		Claudia	cv402	XVal Session 23	1	XVal Session 23-Typing - Numbers-1		2012-07-11 14:25:42.198000
	Edit pad (rev 399)		Kate	cv406	XVal Session 23	1	XVal Session 23-Typing - Numbers-1		2012-07-11 14:25:42.650000
	Edit pad (rev 400)		Claudia	cv402	XVal Session 23	1	XVal Session 23-Typing - Numbers-1		2012-07-11 14:25:42.773000
	Edit pad (rev 401)		Kate	cv406	XVal Session 23	1	XVal Session 23-Typing - Numbers-1		2012-07-11 14:25:43.154000
	Edit pad (rev 402)		Kate	cv406	XVal Session 23	1	XVal Session 23-Typing - Numbers-1		2012-07-11 14:25:43.652000
	Edit pad (rev 403)		Claudia	cv402	XVal Session 23	1	XVal Session 23-Typing - Numbers-1		2012-07-11 14:25:43.715000
	Edit pad (rev 404)		Kate	cv406	XVal Session 23	1	XVal Session 23-Typing - Numbers-1		2012-07-11 14:25:44.163000
	Edit pad (rev 405)		Claudia	cv402	XVal Session 23	1	XVal Session 23-Typing - Numbers-1		2012-07-11 14:25:44.214000
	Edit pad (rev 406)		Kate	cv406	XVal Session 23	1	XVal Session 23-Typing - Numbers-1		2012-07-11 14:25:44.664000
	Edit pad (rev 407)		Kate	cv406	XVal Session 23	1	XVal Session 23-Typing - Numbers-1		2012-07-11 14:25:45.163000
	Edit pad (rev 408)		Claudia	cv402	XVal Session 23	1	XVal Session 23-Typing - Numbers-1		2012-07-11 14:25:45.289000
	Edit pad (rev 409)		Claudia	cv402	XVal Session 23	1	XVal Session 23-Typing - Numbers-1		2012-07-11 14:25:46.286000
	Edit pad (rev 410)		Claudia	cv402	XVal Session 23	1	XVal Session 23-Typing - Numbers-1		2012-07-11 14:25:46.790000
	Edit pad (rev 411)		Claudia	cv402	XVal Session 23	1	XVal Session 23-Typing - Numbers-1		2012-07-11 14:25:47.294000
	Edit pad (rev 412)		Claudia	cv402	XVal Session 23	1	XVal Session 23-Typing - Numbers-1		2012-07-11 14:25:48.049000
	Edit pad (rev 413)		Kate	cv406	XVal Session 23	1	XVal Session 23-Typing - Numbers-1		2012-07-11 14:25:48.570000
	Edit pad (rev 414)		Kate	cv406	XVal Session 23	1	XVal Session 23-Typing - Numbers-1		2012-07-11 14:25:49.079000
	Edit pad (rev 415)		Kate	cv406	XVal Session 23	1	XVal Session 23-Typing - Numbers-1		2012-07-11 14:25:49.601000
	Edit pad (rev 416)		Kate	cv406	XVal Session 23	1	XVal Session 23-Typing - Numbers-1		2012-07-11 14:25:50.159000
	Edit pad (rev 417)		Rose	cv408	XVal Session 23	1	XVal Session 23-Typing - Numbers-1		2012-07-11 14:25:50.544000
	Edit pad (rev 418)		Kate	cv406	XVal Session 23	1	XVal Session 23-Typing - Numbers-1		2012-07-11 14:25:50.595000
	Edit pad (rev 419)		Claudia	cv402	XVal Session 23	1	XVal Session 23-Typing - Numbers-1		2012-07-11 14:25:50.621000
	Edit pad (rev 420)		Kate	cv406	XVal Session 23	1	XVal Session 23-Typing - Numbers-1		2012-07-11 14:25:51.102000
	Edit pad (rev 421)		Kate	cv406	XVal Session 23	1	XVal Session 23-Typing - Numbers-1		2012-07-11 14:25:51.621000
	Edit pad (rev 422)		Kate	cv406	XVal Session 23	1	XVal Session 23-Typing - Numbers-1		2012-07-11 14:25:52.101000
	Edit pad (rev 423)		Rose	cv408	XVal Session 23	1	XVal Session 23-Typing - Numbers-1		2012-07-11 14:25:52.632000
	Edit pad (rev 424)		Kate	cv406	XVal Session 23	1	XVal Session 23-Typing - Numbers-1		2012-07-11 14:25:52.829000
	Edit pad (rev 425)		Kate	cv406	XVal Session 23	1	XVal Session 23-Typing - Numbers-1		2012-07-11 14:25:53.336000
	Edit pad (rev 426)		Claudia	cv402	XVal Session 23	1	XVal Session 23-Typing - Numbers-1		2012-07-11 14:25:53.393000
	Edit pad (rev 427)		Kate	cv406	XVal Session 23	1	XVal Session 23-Typing - Numbers-1		2012-07-11 14:25:53.835000
	Edit pad (rev 428)		Claudia	cv402	XVal Session 23	1	XVal Session 23-Typing - Numbers-1		2012-07-11 14:25:53.894000
	Edit pad (rev 429)		Kate	cv406	XVal Session 23	1	XVal Session 23-Typing - Numbers-1		2012-07-11 14:25:54.343000
	Edit pad (rev 430)		Kate	cv406	XVal Session 23	1	XVal Session 23-Typing - Numbers-1		2012-07-11 14:25:54.865000
	Edit pad (rev 431)		Kate	cv406	XVal Session 23	1	XVal Session 23-Typing - Numbers-1		2012-07-11 14:25:55.369000
	Edit pad (rev 432)		Rose	cv408	XVal Session 23	1	XVal Session 23-Typing - Numbers-1		2012-07-11 14:25:55.571000
	Edit pad (rev 433)		Claudia	cv402	XVal Session 23	1	XVal Session 23-Typing - Numbers-1		2012-07-11 14:25:55.799000
	Edit pad (rev 434)		Kate	cv406	XVal Session 23	1	XVal Session 23-Typing - Numbers-1		2012-07-11 14:25:55.864000
	Edit pad (rev 435)		Rose	cv408	XVal Session 23	1	XVal Session 23-Typing - Numbers-1		2012-07-11 14:25:56.137000
	Edit pad (rev 436)		Claudia	cv402	XVal Session 23	1	XVal Session 23-Typing - Numbers-1		2012-07-11 14:25:56.297000
	Edit pad (rev 437)		Kate	cv406	XVal Session 23	1	XVal Session 23-Typing - Numbers-1		2012-07-11 14:25:56.366000
	Edit pad (rev 438)		Rose	cv408	XVal Session 23	1	XVal Session 23-Typing - Numbers-1		2012-07-11 14:25:56.709000
	Edit pad (rev 439)		Claudia	cv402	XVal Session 23	1	XVal Session 23-Typing - Numbers-1		2012-07-11 14:25:56.799000
	Edit pad (rev 440)		Kate	cv406	XVal Session 23	1	XVal Session 23-Typing - Numbers-1		2012-07-11 14:25:56.867000
	Edit pad (rev 441)		Rose	cv408	XVal Session 23	1	XVal Session 23-Typing - Numbers-1		2012-07-11 14:25:57.211000
	Edit pad (rev 442)		Kate	cv406	XVal Session 23	1	XVal Session 23-Typing - Numbers-1		2012-07-11 14:25:57.367000
	Edit pad (rev 443)		Claudia	cv402	XVal Session 23	1	XVal Session 23-Typing - Numbers-1		2012-07-11 14:25:57.389000
	Edit pad (rev 444)		Kate	cv406	XVal Session 23	1	XVal Session 23-Typing - Numbers-1		2012-07-11 14:25:58.557000
	Edit pad (rev 445)		Claudia	cv402	XVal Session 23	1	XVal Session 23-Typing - Numbers-1		2012-07-11 14:25:58.581000
	Edit pad (rev 446)		Rose	cv408	XVal Session 23	1	XVal Session 23-Typing - Numbers-1		2012-07-11 14:25:58.586000
	Edit pad (rev 447)		Kate	cv406	XVal Session 23	1	XVal Session 23-Typing - Numbers-1		2012-07-11 14:25:59.159000
	Edit pad (rev 448)		Rose	cv408	XVal Session 23	1	XVal Session 23-Typing - Numbers-1		2012-07-11 14:25:59.209000
	Edit pad (rev 449)		Kate	cv406	XVal Session 23	1	XVal Session 23-Typing - Numbers-1		2012-07-11 14:25:59.663000
	Edit pad (rev 450)		Rose	cv408	XVal Session 23	1	XVal Session 23-Typing - Numbers-1		2012-07-11 14:25:59.707000
	Edit pad (rev 451)		Kate	cv406	XVal Session 23	1	XVal Session 23-Typing - Numbers-1		2012-07-11 14:26:00.169000
	Edit pad (rev 452)		Kate	cv406	XVal Session 23	1	XVal Session 23-Typing - Numbers-1		2012-07-11 14:26:00.663000
	Edit pad (rev 453)		Mark:	cv309	XVal Session 23	1	XVal Session 23-Typing - Numbers-1		2012-07-11 14:26:00.725000
	Edit pad (rev 454)		Claudia	cv402	XVal Session 23	1	XVal Session 23-Typing - Numbers-1		2012-07-11 14:26:01.128000
	Edit pad (rev 455)		Kate	cv406	XVal Session 23	1	XVal Session 23-Typing - Numbers-1		2012-07-11 14:26:01.164000
	Edit pad (rev 456)		Claudia	cv402	XVal Session 23	1	XVal Session 23-Typing - Numbers-1		2012-07-11 14:26:01.625000
	Edit pad (rev 457)		Kate	cv406	XVal Session 23	1	XVal Session 23-Typing - Numbers-1		2012-07-11 14:26:01.665000
	Edit pad (rev 458)		Claudia	cv402	XVal Session 23	1	XVal Session 23-Typing - Numbers-1		2012-07-11 14:26:02.125000
	Edit pad (rev 459)		Kate	cv406	XVal Session 23	1	XVal Session 23-Typing - Numbers-1		2012-07-11 14:26:02.163000
	Edit pad (rev 460)		Mark:	cv309	XVal Session 23	1	XVal Session 23-Typing - Numbers-1		2012-07-11 14:26:02.363000
	Edit pad (rev 461)		Kate	cv406	XVal Session 23	1	XVal Session 23-Typing - Numbers-1		2012-07-11 14:26:02.664000
	Edit pad (rev 462)		Rose	cv408	XVal Session 23	1	XVal Session 23-Typing - Numbers-1		2012-07-11 14:26:02.716000
	Edit pad (rev 463)		Mark:	cv309	XVal Session 23	1	XVal Session 23-Typing - Numbers-1		2012-07-11 14:26:02.861000
	Edit pad (rev 464)		Claudia	cv402	XVal Session 23	1	XVal Session 23-Typing - Numbers-1		2012-07-11 14:26:02.893000
	Edit pad (rev 465)		Kate	cv406	XVal Session 23	1	XVal Session 23-Typing - Numbers-1		2012-07-11 14:26:03.166000
	Edit pad (rev 466)		Rose	cv408	XVal Session 23	1	XVal Session 23-Typing - Numbers-1		2012-07-11 14:26:03.232000
	Edit pad (rev 467)		Mark:	cv309	XVal Session 23	1	XVal Session 23-Typing - Numbers-1		2012-07-11 14:26:03.363000
	Edit pad (rev 468)		Claudia	cv402	XVal Session 23	1	XVal Session 23-Typing - Numbers-1		2012-07-11 14:26:03.393000
	Edit pad (rev 469)		Kate	cv406	XVal Session 23	1	XVal Session 23-Typing - Numbers-1		2012-07-11 14:26:03.680000
	Edit pad (rev 470)		Rose	cv408	XVal Session 23	1	XVal Session 23-Typing - Numbers-1		2012-07-11 14:26:03.733000
	Edit pad (rev 471)		Mark:	cv309	XVal Session 23	1	XVal Session 23-Typing - Numbers-1		2012-07-11 14:26:03.862000
	Edit pad (rev 472)		Kate	cv406	XVal Session 23	1	XVal Session 23-Typing - Numbers-1		2012-07-11 14:26:04.187000
	Edit pad (rev 473)		Mark:	cv309	XVal Session 23	1	XVal Session 23-Typing - Numbers-1		2012-07-11 14:26:04.364000
	Edit pad (rev 474)		Kate	cv406	XVal Session 23	1	XVal Session 23-Typing - Numbers-1		2012-07-11 14:26:04.682000
	Edit pad (rev 475)		Mark:	cv309	XVal Session 23	1	XVal Session 23-Typing - Numbers-1		2012-07-11 14:26:04.862000
	Edit pad (rev 476)		Kate	cv406	XVal Session 23	1	XVal Session 23-Typing - Numbers-1		2012-07-11 14:26:05.197000
	Edit pad (rev 477)		Mark:	cv309	XVal Session 23	1	XVal Session 23-Typing - Numbers-1		2012-07-11 14:26:05.364000
	Edit pad (rev 478)		Kate	cv406	XVal Session 23	1	XVal Session 23-Typing - Numbers-1		2012-07-11 14:26:05.694000
	Edit pad (rev 479)		Kate	cv406	XVal Session 23	1	XVal Session 23-Typing - Numbers-1		2012-07-11 14:26:06.195000
	Edit pad (rev 480)		Claudia	cv402	XVal Session 23	1	XVal Session 23-Typing - Numbers-1		2012-07-11 14:26:06.251000
	Edit pad (rev 481)		Rose	cv408	XVal Session 23	1	XVal Session 23-Typing - Numbers-1		2012-07-11 14:26:06.583000
	Edit pad (rev 482)		Kate	cv406	XVal Session 23	1	XVal Session 23-Typing - Numbers-1		2012-07-11 14:26:06.698000
	Edit pad (rev 483)		Mark:	cv309	XVal Session 23	1	XVal Session 23-Typing - Numbers-1		2012-07-11 14:26:06.728000
	Edit pad (rev 484)		Rose	cv408	XVal Session 23	1	XVal Session 23-Typing - Numbers-1		2012-07-11 14:26:07.085000
	Edit pad (rev 485)		Mark:	cv309	XVal Session 23	1	XVal Session 23-Typing - Numbers-1		2012-07-11 14:26:07.202000
	Edit pad (rev 486)		Kate	cv406	XVal Session 23	1	XVal Session 23-Typing - Numbers-1		2012-07-11 14:26:07.222000
	Edit pad (rev 487)		Mark:	cv309	XVal Session 23	1	XVal Session 23-Typing - Numbers-1		2012-07-11 14:26:07.711000
	Edit pad (rev 488)		Kate	cv406	XVal Session 23	1	XVal Session 23-Typing - Numbers-1		2012-07-11 14:26:07.727000
	Edit pad (rev 489)		Rose	cv408	XVal Session 23	1	XVal Session 23-Typing - Numbers-1		2012-07-11 14:26:07.788000
	Edit pad (rev 490)		Rose	cv408	XVal Session 23	1	XVal Session 23-Typing - Numbers-1		2012-07-11 14:26:08.647000
	Edit pad (rev 491)		Mark:	cv309	XVal Session 23	1	XVal Session 23-Typing - Numbers-1		2012-07-11 14:26:08.691000
	Edit pad (rev 492)		Mark:	cv309	XVal Session 23	1	XVal Session 23-Typing - Numbers-1		2012-07-11 14:26:09.191000
	Edit pad (rev 493)		Mark:	cv309	XVal Session 23	1	XVal Session 23-Typing - Numbers-1		2012-07-11 14:26:09.691000
	Edit pad (rev 494)		Mark:	cv309	XVal Session 23	1	XVal Session 23-Typing - Numbers-1		2012-07-11 14:26:10.192000
	Edit pad (rev 495)		Rose	cv408	XVal Session 23	1	XVal Session 23-Typing - Numbers-1		2012-07-11 14:26:10.242000
	Edit pad (rev 496)		Mark:	cv309	XVal Session 23	1	XVal Session 23-Typing - Numbers-1		2012-07-11 14:26:10.693000
	Edit pad (rev 497)		Rose	cv408	XVal Session 23	1	XVal Session 23-Typing - Numbers-1		2012-07-11 14:26:10.741000
	Edit pad (rev 498)		Mark:	cv309	XVal Session 23	1	XVal Session 23-Typing - Numbers-1		2012-07-11 14:26:11.195000
	Edit pad (rev 499)		Mark:	cv309	XVal Session 23	1	XVal Session 23-Typing - Numbers-1		2012-07-11 14:26:11.693000
	Edit pad (rev 500)		Claudia	cv402	XVal Session 23	1	XVal Session 23-Typing - Numbers-1		2012-07-11 14:26:11.808000
	Edit pad (rev 501)		Rose	cv408	XVal Session 23	1	XVal Session 23-Typing - Numbers-1		2012-07-11 14:26:11.825000
	Edit pad (rev 502)		Mark:	cv309	XVal Session 23	1	XVal Session 23-Typing - Numbers-1		2012-07-11 14:26:12.276000
	Edit pad (rev 503)		Rose	cv408	XVal Session 23	1	XVal Session 23-Typing - Numbers-1		2012-07-11 14:26:12.334000
	Edit pad (rev 504)		Claudia	cv402	XVal Session 23	1	XVal Session 23-Typing - Numbers-1		2012-07-11 14:26:12.527000
	Edit pad (rev 505)		Mark:	cv309	XVal Session 23	1	XVal Session 23-Typing - Numbers-1		2012-07-11 14:26:12.778000
	Edit pad (rev 506)		Rose	cv408	XVal Session 23	1	XVal Session 23-Typing - Numbers-1		2012-07-11 14:26:12.841000
	Edit pad (rev 507)		Mark:	cv309	XVal Session 23	1	XVal Session 23-Typing - Numbers-1		2012-07-11 14:26:13.336000
	Edit pad (rev 508)		Mark:	cv309	XVal Session 23	1	XVal Session 23-Typing - Numbers-1		2012-07-11 14:26:13.779000
	Edit pad (rev 509)		Mark:	cv309	XVal Session 23	1	XVal Session 23-Typing - Numbers-1		2012-07-11 14:26:14.280000
	Edit pad (rev 510)		Rose	cv408	XVal Session 23	1	XVal Session 23-Typing - Numbers-1		2012-07-11 14:26:14.580000
	Edit pad (rev 511)		Mark:	cv309	XVal Session 23	1	XVal Session 23-Typing - Numbers-1		2012-07-11 14:26:14.777000
	Edit pad (rev 512)		Rose	cv408	XVal Session 23	1	XVal Session 23-Typing - Numbers-1		2012-07-11 14:26:15.258000
	Edit pad (rev 513)		Mark:	cv309	XVal Session 23	1	XVal Session 23-Typing - Numbers-1		2012-07-11 14:26:15.281000
	Edit pad (rev 514)		Kate	cv406	XVal Session 23	1	XVal Session 23-Typing - Numbers-1		2012-07-11 14:26:15.735000
	Edit pad (rev 515)		Rose	cv408	XVal Session 23	1	XVal Session 23-Typing - Numbers-1		2012-07-11 14:26:15.757000
	Edit pad (rev 516)		Mark:	cv309	XVal Session 23	1	XVal Session 23-Typing - Numbers-1		2012-07-11 14:26:15.779000
	Edit pad (rev 517)		Claudia	cv402	XVal Session 23	1	XVal Session 23-Typing - Numbers-1		2012-07-11 14:26:15.883000
	Edit pad (rev 518)		Kate	cv406	XVal Session 23	1	XVal Session 23-Typing - Numbers-1		2012-07-11 14:26:16.239000
	Edit pad (rev 519)		Claudia	cv402	XVal Session 23	1	XVal Session 23-Typing - Numbers-1		2012-07-11 14:26:16.549000
	Edit pad (rev 520)		Rose	cv408	XVal Session 23	1	XVal Session 23-Typing - Numbers-1		2012-07-11 14:26:16.607000
	Edit pad (rev 521)		Rose	cv408	XVal Session 23	1	XVal Session 23-Typing - Numbers-1		2012-07-11 14:26:17.117000
	Edit pad (rev 522)		Mark:	cv309	XVal Session 23	1	XVal Session 23-Typing - Numbers-1		2012-07-11 14:26:17.147000
	Edit pad (rev 523)		Claudia	cv402	XVal Session 23	1	XVal Session 23-Typing - Numbers-1		2012-07-11 14:26:17.277000
	Edit pad (rev 524)		Mark:	cv309	XVal Session 23	1	XVal Session 23-Typing - Numbers-1		2012-07-11 14:26:17.647000
	Edit pad (rev 525)		Rose	cv408	XVal Session 23	1	XVal Session 23-Typing - Numbers-1		2012-07-11 14:26:17.935000
	Edit pad (rev 526)		Mark:	cv309	XVal Session 23	1	XVal Session 23-Typing - Numbers-1		2012-07-11 14:26:18.147000
	Edit pad (rev 527)		Rose	cv408	XVal Session 23	1	XVal Session 23-Typing - Numbers-1		2012-07-11 14:26:18.436000
	Edit pad (rev 528)		Mark:	cv309	XVal Session 23	1	XVal Session 23-Typing - Numbers-1		2012-07-11 14:26:18.646000
	Edit pad (rev 529)		Rose	cv408	XVal Session 23	1	XVal Session 23-Typing - Numbers-1		2012-07-11 14:26:19.016000
	Edit pad (rev 530)		Claudia	cv402	XVal Session 23	1	XVal Session 23-Typing - Numbers-1		2012-07-11 14:26:19.141000
	Edit pad (rev 531)		Mark:	cv309	XVal Session 23	1	XVal Session 23-Typing - Numbers-1		2012-07-11 14:26:19.191000
	Edit pad (rev 532)		Rose	cv408	XVal Session 23	1	XVal Session 23-Typing - Numbers-1		2012-07-11 14:26:19.523000
	Edit pad (rev 533)		Mark:	cv309	XVal Session 23	1	XVal Session 23-Typing - Numbers-1		2012-07-11 14:26:19.694000
	Edit pad (rev 534)		Rose	cv408	XVal Session 23	1	XVal Session 23-Typing - Numbers-1		2012-07-11 14:26:20.024000
	Edit pad (rev 535)		Mark:	cv309	XVal Session 23	1	XVal Session 23-Typing - Numbers-1		2012-07-11 14:26:20.194000
	Edit pad (rev 536)		Kate	cv406	XVal Session 23	1	XVal Session 23-Typing - Numbers-1		2012-07-11 14:26:20.428000
	Edit pad (rev 537)		Rose	cv408	XVal Session 23	1	XVal Session 23-Typing - Numbers-1		2012-07-11 14:26:20.522000
	Edit pad (rev 538)		Kate	cv406	XVal Session 23	1	XVal Session 23-Typing - Numbers-1		2012-07-11 14:26:20.932000
	Edit pad (rev 539)		Mark:	cv309	XVal Session 23	1	XVal Session 23-Typing - Numbers-1		2012-07-11 14:26:21.104000
	Edit pad (rev 540)		Rose	cv408	XVal Session 23	1	XVal Session 23-Typing - Numbers-1		2012-07-11 14:26:21.211000
	Edit pad (rev 541)		Claudia	cv402	XVal Session 23	1	XVal Session 23-Typing - Numbers-1		2012-07-11 14:26:21.249000
	Edit pad (rev 542)		Kate	cv406	XVal Session 23	1	XVal Session 23-Typing - Numbers-1		2012-07-11 14:26:21.429000
	Edit pad (rev 543)		Mark:	cv309	XVal Session 23	1	XVal Session 23-Typing - Numbers-1		2012-07-11 14:26:21.603000
	Edit pad (rev 544)		Kate	cv406	XVal Session 23	1	XVal Session 23-Typing - Numbers-1		2012-07-11 14:26:22.008000
	Edit pad (rev 545)		Rose	cv408	XVal Session 23	1	XVal Session 23-Typing - Numbers-1		2012-07-11 14:26:22.044000
	Edit pad (rev 546)		Mark:	cv309	XVal Session 23	1	XVal Session 23-Typing - Numbers-1		2012-07-11 14:26:22.108000
	Edit pad (rev 547)		Kate	cv406	XVal Session 23	1	XVal Session 23-Typing - Numbers-1		2012-07-11 14:26:22.506000
	Edit pad (rev 548)		Rose	cv408	XVal Session 23	1	XVal Session 23-Typing - Numbers-1		2012-07-11 14:26:22.559000
	Edit pad (rev 549)		Mark:	cv309	XVal Session 23	1	XVal Session 23-Typing - Numbers-1		2012-07-11 14:26:22.608000
	Edit pad (rev 550)		Kate	cv406	XVal Session 23	1	XVal Session 23-Typing - Numbers-1		2012-07-11 14:26:23.012000
	Edit pad (rev 551)		Rose	cv408	XVal Session 23	1	XVal Session 23-Typing - Numbers-1		2012-07-11 14:26:23.069000
	Edit pad (rev 552)		Mark:	cv309	XVal Session 23	1	XVal Session 23-Typing - Numbers-1		2012-07-11 14:26:23.107000
	Edit pad (rev 553)		Kate	cv406	XVal Session 23	1	XVal Session 23-Typing - Numbers-1		2012-07-11 14:26:23.507000
	Edit pad (rev 554)		Mark:	cv309	XVal Session 23	1	XVal Session 23-Typing - Numbers-1		2012-07-11 14:26:23.608000
	Edit pad (rev 555)		Kate	cv406	XVal Session 23	1	XVal Session 23-Typing - Numbers-1		2012-07-11 14:26:24.007000
	Edit pad (rev 556)		Claudia	cv402	XVal Session 23	1	XVal Session 23-Typing - Numbers-1		2012-07-11 14:26:24.110000
	Edit pad (rev 557)		Rose	cv408	XVal Session 23	1	XVal Session 23-Typing - Numbers-1		2012-07-11 14:26:24.497000
	Edit pad (rev 558)		Kate	cv406	XVal Session 23	1	XVal Session 23-Typing - Numbers-1		2012-07-11 14:26:24.510000
	Edit pad (rev 559)		Claudia	cv402	XVal Session 23	1	XVal Session 23-Typing - Numbers-1		2012-07-11 14:26:24.530000
	Edit pad (rev 560)		Mark:	cv309	XVal Session 23	1	XVal Session 23-Typing - Numbers-1		2012-07-11 14:26:24.846000
	Edit pad (rev 561)		Kate	cv406	XVal Session 23	1	XVal Session 23-Typing - Numbers-1		2012-07-11 14:26:25.006000
	Edit pad (rev 562)		Rose	cv408	XVal Session 23	1	XVal Session 23-Typing - Numbers-1		2012-07-11 14:26:25.008000
	Edit pad (rev 563)		Claudia	cv402	XVal Session 23	1	XVal Session 23-Typing - Numbers-1		2012-07-11 14:26:25.275000
	Edit pad (rev 564)		Mark:	cv309	XVal Session 23	1	XVal Session 23-Typing - Numbers-1		2012-07-11 14:26:25.365000
	Edit pad (rev 565)		Kate	cv406	XVal Session 23	1	XVal Session 23-Typing - Numbers-1		2012-07-11 14:26:25.510000
	Edit pad (rev 566)		Mark:	cv309	XVal Session 23	1	XVal Session 23-Typing - Numbers-1		2012-07-11 14:26:25.868000
	Edit pad (rev 567)		Kate	cv406	XVal Session 23	1	XVal Session 23-Typing - Numbers-1		2012-07-11 14:26:26.025000
	Edit pad (rev 568)		Mark:	cv309	XVal Session 23	1	XVal Session 23-Typing - Numbers-1		2012-07-11 14:26:26.367000
	Edit pad (rev 569)		Rose	cv408	XVal Session 23	1	XVal Session 23-Typing - Numbers-1		2012-07-11 14:26:26.427000
	Edit pad (rev 570)		Claudia	cv402	XVal Session 23	1	XVal Session 23-Typing - Numbers-1		2012-07-11 14:26:26.452000
	Edit pad (rev 571)		Kate	cv406	XVal Session 23	1	XVal Session 23-Typing - Numbers-1		2012-07-11 14:26:26.523000
	Edit pad (rev 572)		Mark:	cv309	XVal Session 23	1	XVal Session 23-Typing - Numbers-1		2012-07-11 14:26:26.868000
	Edit pad (rev 573)		Rose	cv408	XVal Session 23	1	XVal Session 23-Typing - Numbers-1		2012-07-11 14:26:26.930000
	Edit pad (rev 574)		Kate	cv406	XVal Session 23	1	XVal Session 23-Typing - Numbers-1		2012-07-11 14:26:27.022000
	Edit pad (rev 575)		Mark:	cv309	XVal Session 23	1	XVal Session 23-Typing - Numbers-1		2012-07-11 14:26:27.367000
	Edit pad (rev 576)		Rose	cv408	XVal Session 23	1	XVal Session 23-Typing - Numbers-1		2012-07-11 14:26:27.432000
	Edit pad (rev 577)		Kate	cv406	XVal Session 23	1	XVal Session 23-Typing - Numbers-1		2012-07-11 14:26:27.525000
	Edit pad (rev 578)		Mark:	cv309	XVal Session 23	1	XVal Session 23-Typing - Numbers-1		2012-07-11 14:26:27.868000
	Edit pad (rev 579)		Rose	cv408	XVal Session 23	1	XVal Session 23-Typing - Numbers-1		2012-07-11 14:26:27.928000
	Edit pad (rev 580)		Kate	cv406	XVal Session 23	1	XVal Session 23-Typing - Numbers-1		2012-07-11 14:26:28.028000
	Edit pad (rev 581)		Mark:	cv309	XVal Session 23	1	XVal Session 23-Typing - Numbers-1		2012-07-11 14:26:28.483000
	Edit pad (rev 582)		Kate	cv406	XVal Session 23	1	XVal Session 23-Typing - Numbers-1		2012-07-11 14:26:28.528000
	Edit pad (rev 583)		Claudia	cv402	XVal Session 23	1	XVal Session 23-Typing - Numbers-1		2012-07-11 14:26:28.570000
	Edit pad (rev 584)		Mark:	cv309	XVal Session 23	1	XVal Session 23-Typing - Numbers-1		2012-07-11 14:26:28.986000
	Edit pad (rev 585)		Kate	cv406	XVal Session 23	1	XVal Session 23-Typing - Numbers-1		2012-07-11 14:26:29.031000
	Edit pad (rev 586)		Kate	cv406	XVal Session 23	1	XVal Session 23-Typing - Numbers-1		2012-07-11 14:26:29.530000
	Edit pad (rev 587)		Mark:	cv309	XVal Session 23	1	XVal Session 23-Typing - Numbers-1		2012-07-11 14:26:29.604000
	Edit pad (rev 588)		Kate	cv406	XVal Session 23	1	XVal Session 23-Typing - Numbers-1		2012-07-11 14:26:30.047000
	Edit pad (rev 589)		Claudia	cv402	XVal Session 23	1	XVal Session 23-Typing - Numbers-1		2012-07-11 14:26:30.100000
	Edit pad (rev 590)		Mark:	cv309	XVal Session 23	1	XVal Session 23-Typing - Numbers-1		2012-07-11 14:26:30.380000
	Edit pad (rev 591)		Kate	cv406	XVal Session 23	1	XVal Session 23-Typing - Numbers-1		2012-07-11 14:26:30.542000
	Edit pad (rev 592)		Claudia	cv402	XVal Session 23	1	XVal Session 23-Typing - Numbers-1		2012-07-11 14:26:30.973000
	Edit pad (rev 593)		Kate	cv406	XVal Session 23	1	XVal Session 23-Typing - Numbers-1		2012-07-11 14:26:31.060000
	Edit pad (rev 594)		Mark:	cv309	XVal Session 23	1	XVal Session 23-Typing - Numbers-1		2012-07-11 14:26:31.062000
	Edit pad (rev 595)		Rose	cv408	XVal Session 23	1	XVal Session 23-Typing - Numbers-1		2012-07-11 14:26:31.401000
	Edit pad (rev 596)		Mark:	cv309	XVal Session 23	1	XVal Session 23-Typing - Numbers-1		2012-07-11 14:26:31.560000
	Edit pad (rev 597)		Rose	cv408	XVal Session 23	1	XVal Session 23-Typing - Numbers-1		2012-07-11 14:26:31.902000
	Edit pad (rev 598)		Mark:	cv309	XVal Session 23	1	XVal Session 23-Typing - Numbers-1		2012-07-11 14:26:32.062000
	Edit pad (rev 599)		Claudia	cv402	XVal Session 23	1	XVal Session 23-Typing - Numbers-1		2012-07-11 14:26:32.755000
	Edit pad (rev 600)		Rose	cv408	XVal Session 23	1	XVal Session 23-Typing - Numbers-1		2012-07-11 14:26:32.797000
	Edit pad (rev 601)		Mark:	cv309	XVal Session 23	1	XVal Session 23-Typing - Numbers-1		2012-07-11 14:26:33.237000
	Edit pad (rev 602)		Rose	cv408	XVal Session 23	1	XVal Session 23-Typing - Numbers-1		2012-07-11 14:26:33.520000
	Edit pad (rev 603)		Mark:	cv309	XVal Session 23	1	XVal Session 23-Typing - Numbers-1		2012-07-11 14:26:33.736000
	Edit pad (rev 604)		Rose	cv408	XVal Session 23	1	XVal Session 23-Typing - Numbers-1		2012-07-11 14:26:34.024000
	Edit pad (rev 605)		Mark:	cv309	XVal Session 23	1	XVal Session 23-Typing - Numbers-1		2012-07-11 14:26:34.237000
	Edit pad (rev 606)		Kate	cv406	XVal Session 23	1	XVal Session 23-Typing - Numbers-1		2012-07-11 14:26:35.562000
	Edit pad (rev 607)		Kate	cv406	XVal Session 23	1	XVal Session 23-Typing - Numbers-1		2012-07-11 14:26:36.070000
	Edit pad (rev 608)		Claudia	cv402	XVal Session 23	1	XVal Session 23-Typing - Numbers-1		2012-07-11 14:26:36.759000
	Edit pad (rev 609)		Kate	cv406	XVal Session 23	1	XVal Session 23-Typing - Numbers-1		2012-07-11 14:26:37.348000
	Edit pad (rev 610)		Claudia	cv402	XVal Session 23	1	XVal Session 23-Typing - Numbers-1		2012-07-11 14:26:37.406000
	Edit pad (rev 611)		Rose	cv408	XVal Session 23	1	XVal Session 23-Typing - Numbers-1		2012-07-11 14:26:37.772000
	Edit pad (rev 612)		Kate	cv406	XVal Session 23	1	XVal Session 23-Typing - Numbers-1		2012-07-11 14:26:37.851000
	Edit pad (rev 613)		Claudia	cv402	XVal Session 23	1	XVal Session 23-Typing - Numbers-1		2012-07-11 14:26:38.284000
	Edit pad (rev 614)		Kate	cv406	XVal Session 23	1	XVal Session 23-Typing - Numbers-1		2012-07-11 14:26:38.355000
	Edit pad (rev 615)		Claudia	cv402	XVal Session 23	1	XVal Session 23-Typing - Numbers-1		2012-07-11 14:26:38.783000
	Edit pad (rev 616)		Kate	cv406	XVal Session 23	1	XVal Session 23-Typing - Numbers-1		2012-07-11 14:26:38.868000
	Edit pad (rev 617)		Kate	cv406	XVal Session 23	1	XVal Session 23-Typing - Numbers-1		2012-07-11 14:26:39.371000
	Edit pad (rev 618)		Kate	cv406	XVal Session 23	1	XVal Session 23-Typing - Numbers-1		2012-07-11 14:26:39.867000
	Edit pad (rev 619)		Kate	cv406	XVal Session 23	1	XVal Session 23-Typing - Numbers-1		2012-07-11 14:26:40.367000
	Edit pad (rev 620)		Kate	cv406	XVal Session 23	1	XVal Session 23-Typing - Numbers-1		2012-07-11 14:26:40.870000
	Edit pad (rev 621)		Claudia	cv402	XVal Session 23	1	XVal Session 23-Typing - Numbers-1		2012-07-11 14:26:41.289000
	Edit pad (rev 622)		Kate	cv406	XVal Session 23	1	XVal Session 23-Typing - Numbers-1		2012-07-11 14:26:41.380000
	Edit pad (rev 623)		Kate	cv406	XVal Session 23	1	XVal Session 23-Typing - Numbers-1		2012-07-11 14:26:41.881000
	Edit pad (rev 624)		Kate	cv406	XVal Session 23	1	XVal Session 23-Typing - Numbers-1		2012-07-11 14:26:42.382000
	Edit pad (rev 625)		Kate	cv406	XVal Session 23	1	XVal Session 23-Typing - Numbers-1		2012-07-11 14:26:42.884000
	Edit pad (rev 626)		Kate	cv406	XVal Session 23	1	XVal Session 23-Typing - Numbers-1		2012-07-11 14:26:43.398000
	Edit pad (rev 627)		Kate	cv406	XVal Session 23	1	XVal Session 23-Typing - Numbers-1		2012-07-11 14:26:43.901000
	Edit pad (rev 628)		Kate	cv406	XVal Session 23	1	XVal Session 23-Typing - Numbers-1		2012-07-11 14:26:44.404000
	Edit pad (rev 629)		Kate	cv406	XVal Session 23	1	XVal Session 23-Typing - Numbers-1		2012-07-11 14:26:44.897000
	Edit pad (rev 630)		Claudia	cv402	XVal Session 23	1	XVal Session 23-Typing - Numbers-1		2012-07-11 14:26:45.026000
	Edit pad (rev 631)		Kate	cv406	XVal Session 23	1	XVal Session 23-Typing - Numbers-1		2012-07-11 14:26:45.400000
	Edit pad (rev 632)		Claudia	cv402	XVal Session 23	1	XVal Session 23-Typing - Numbers-1		2012-07-11 14:26:45.527000
	Edit pad (rev 633)		Mark:	cv309	XVal Session 23	1	XVal Session 23-Typing - Numbers-1		2012-07-11 14:26:45.771000
	Edit pad (rev 634)		Rose	cv408	XVal Session 23	1	XVal Session 23-Typing - Numbers-1		2012-07-11 14:26:45.835000
	Edit pad (rev 635)		Kate	cv406	XVal Session 23	1	XVal Session 23-Typing - Numbers-1		2012-07-11 14:26:45.896000
15801	Load Instructions			cv107	XVal Session 23	1	XVal Session 23-Matrix Solving-1	192.54.222.11	2012-07-11 14:26:46
15803	Load Instructions			cv110	XVal Session 23	1	XVal Session 23-Matrix Solving-1	192.54.222.11	2012-07-11 14:26:46
15804	Load Instructions			cv108	XVal Session 23	1	XVal Session 23-Matrix Solving-1	192.54.222.3	2012-07-11 14:26:46
15805	Load Instructions			cv109	XVal Session 23	1	XVal Session 23-Matrix Solving-1	192.54.222.3	2012-07-11 14:26:46
	Edit pad (rev 636)		Claudia	cv402	XVal Session 23	1	XVal Session 23-Typing - Numbers-1		2012-07-11 14:26:46.028000
	Edit pad (rev 637)		Mark:	cv309	XVal Session 23	1	XVal Session 23-Typing - Numbers-1		2012-07-11 14:26:46.269000
	Edit pad (rev 638)		Rose	cv408	XVal Session 23	1	XVal Session 23-Typing - Numbers-1		2012-07-11 14:26:46.335000
	Edit pad (rev 639)		Kate	cv406	XVal Session 23	1	XVal Session 23-Typing - Numbers-1		2012-07-11 14:26:46.397000
15812	Load Primer			cv110	XVal Session 23	1	XVal Session 23-Matrix Solving-1	192.54.222.11	2012-07-11 14:27:06
15813	Load Primer			cv108	XVal Session 23	1	XVal Session 23-Matrix Solving-1	192.54.222.3	2012-07-11 14:27:06
15814	Load Primer			cv109	XVal Session 23	1	XVal Session 23-Matrix Solving-1	192.54.222.3	2012-07-11 14:27:06
15815	Load Primer			cv107	XVal Session 23	1	XVal Session 23-Matrix Solving-1	192.54.222.11	2012-07-11 14:27:06
15820	Load Workspace			cv110	XVal Session 23	1	XVal Session 23-Matrix Solving-1	192.54.222.11	2012-07-11 14:27:51
15821	Load Workspace			cv108	XVal Session 23	1	XVal Session 23-Matrix Solving-1	192.54.222.3	2012-07-11 14:27:51
15822	Load Workspace			cv109	XVal Session 23	1	XVal Session 23-Matrix Solving-1	192.54.222.3	2012-07-11 14:27:51
15823	Load Workspace			cv107	XVal Session 23	1	XVal Session 23-Matrix Solving-1	192.54.222.11	2012-07-11 14:27:51
15833	Edit Grid	[1,1] : 5		cv108	XVal Session 23	1	XVal Session 23-Matrix Solving-1	192.54.222.3	2012-07-11 14:28:11
15834	Edit Grid	[1,2] :		cv109	XVal Session 23	1	XVal Session 23-Matrix Solving-1	192.54.222.3	2012-07-11 14:28:16
15837	Edit Grid	[3,1] : 5		cv109	XVal Session 23	1	XVal Session 23-Matrix Solving-1	192.54.222.3	2012-07-11 14:28:30
15839	Edit Grid	[3,1] : 7		cv108	XVal Session 23	1	XVal Session 23-Matrix Solving-1	192.54.222.3	2012-07-11 14:28:45
15842	Edit Grid	[5,1] : 3		cv108	XVal Session 23	1	XVal Session 23-Matrix Solving-1	192.54.222.3	2012-07-11 14:29:17
15851	Edit Grid	[7,1] : 5		cv109	XVal Session 23	1	XVal Session 23-Matrix Solving-1	192.54.222.3	2012-07-11 14:29:36
15853	Edit Grid	[7,1] : 2		cv108	XVal Session 23	1	XVal Session 23-Matrix Solving-1	192.54.222.3	2012-07-11 14:29:56
15863	Edit Grid	[9,1] :		cv108	XVal Session 23	1	XVal Session 23-Matrix Solving-1	192.54.222.3	2012-07-11 14:30:46
15874	Load Instructions			cv110	XVal Session 23	1	XVal Session 23-Detection - Images Trial-1	192.54.222.11	2012-07-11 14:31:21
15875	Load Instructions			cv107	XVal Session 23	1	XVal Session 23-Detection - Images Trial-1	192.54.222.11	2012-07-11 14:31:21
15876	Load Instructions			cv108	XVal Session 23	1	XVal Session 23-Detection - Images Trial-1	192.54.222.3	2012-07-11 14:31:21
15877	Load Instructions			cv109	XVal Session 23	1	XVal Session 23-Detection - Images Trial-1	192.54.222.3	2012-07-11 14:31:21
15878	Load Workspace			cv108	XVal Session 23	1	XVal Session 23-Detection - Images Trial-1	192.54.222.3	2012-07-11 14:31:31
15879	Load Workspace			cv109	XVal Session 23	1	XVal Session 23-Detection - Images Trial-1	192.54.222.3	2012-07-11 14:31:31
15880	Load Workspace			cv110	XVal Session 23	1	XVal Session 23-Detection - Images Trial-1	192.54.222.11	2012-07-11 14:31:31
15881	Load Workspace			cv107	XVal Session 23	1	XVal Session 23-Detection - Images Trial-1	192.54.222.11	2012-07-11 14:31:32
15882	Edit Grid	[1,1] : Knife		cv108	XVal Session 23	1	XVal Session 23-Detection - Images Trial-1	192.54.222.3	2012-07-11 14:31:49
15897	Load Instructions			cv108	XVal Session 23	1	XVal Session 23-Detection - Strategy-1	192.54.222.3	2012-07-11 14:32:46
15898	Load Instructions			cv107	XVal Session 23	1	XVal Session 23-Detection - Strategy-1	192.54.222.11	2012-07-11 14:32:46
15899	Load Instructions			cv109	XVal Session 23	1	XVal Session 23-Detection - Strategy-1	192.54.222.3	2012-07-11 14:32:46
15900	Load Instructions			cv110	XVal Session 23	1	XVal Session 23-Detection - Strategy-1	192.54.222.11	2012-07-11 14:32:46
15905	Load Workspace			cv110	XVal Session 23	1	XVal Session 23-Detection - Strategy-1	192.54.222.11	2012-07-11 14:33:06
15906	Load Workspace			cv108	XVal Session 23	1	XVal Session 23-Detection - Strategy-1	192.54.222.3	2012-07-11 14:33:06
15907	Load Workspace			cv107	XVal Session 23	1	XVal Session 23-Detection - Strategy-1	192.54.222.11	2012-07-11 14:33:06
15908	Load Workspace			cv109	XVal Session 23	1	XVal Session 23-Detection - Strategy-1	192.54.222.3	2012-07-11 14:33:06
	Edit pad (rev 0)		Claudia	cv402	XVal Session 23	1	XVal Session 23-Detection - Strategy-1		2012-07-11 14:33:16.136000
	Edit pad (rev 1)		Claudia	cv402	XVal Session 23	1	XVal Session 23-Detection - Strategy-1		2012-07-11 14:33:16.633000
	Edit pad (rev 2)		Claudia	cv402	XVal Session 23	1	XVal Session 23-Detection - Strategy-1		2012-07-11 14:33:18.863000
	Edit pad (rev 3)		Claudia	cv402	XVal Session 23	1	XVal Session 23-Detection - Strategy-1		2012-07-11 14:33:19.410000
	Edit pad (rev 4)		Claudia	cv402	XVal Session 23	1	XVal Session 23-Detection - Strategy-1		2012-07-11 14:33:21.331000
	Edit pad (rev 5)		Claudia	cv402	XVal Session 23	1	XVal Session 23-Detection - Strategy-1		2012-07-11 14:33:21.834000
	Edit pad (rev 6)		Claudia	cv402	XVal Session 23	1	XVal Session 23-Detection - Strategy-1		2012-07-11 14:33:22.324000
	Edit pad (rev 7)		Claudia	cv402	XVal Session 23	1	XVal Session 23-Detection - Strategy-1		2012-07-11 14:33:23.055000
	Edit pad (rev 8)		Claudia	cv402	XVal Session 23	1	XVal Session 23-Detection - Strategy-1		2012-07-11 14:33:23.743000
	Edit pad (rev 9)		Claudia	cv402	XVal Session 23	1	XVal Session 23-Detection - Strategy-1		2012-07-11 14:33:24.981000
	Edit pad (rev 10)		Claudia	cv402	XVal Session 23	1	XVal Session 23-Detection - Strategy-1		2012-07-11 14:33:25.480000
	Edit pad (rev 11)		Claudia	cv402	XVal Session 23	1	XVal Session 23-Detection - Strategy-1		2012-07-11 14:33:25.979000
	Edit pad (rev 12)		Claudia	cv402	XVal Session 23	1	XVal Session 23-Detection - Strategy-1		2012-07-11 14:33:26.482000
	Edit pad (rev 13)		Claudia	cv402	XVal Session 23	1	XVal Session 23-Detection - Strategy-1		2012-07-11 14:33:27.173000
	Edit pad (rev 14)		Claudia	cv402	XVal Session 23	1	XVal Session 23-Detection - Strategy-1		2012-07-11 14:33:27.672000
	Edit pad (rev 15)		Claudia	cv402	XVal Session 23	1	XVal Session 23-Detection - Strategy-1		2012-07-11 14:33:29.234000
	Edit pad (rev 16)		Claudia	cv402	XVal Session 23	1	XVal Session 23-Detection - Strategy-1		2012-07-11 14:33:31.071000
	Edit pad (rev 17)		Claudia	cv402	XVal Session 23	1	XVal Session 23-Detection - Strategy-1		2012-07-11 14:33:31.571000
	Edit pad (rev 18)		Claudia	cv402	XVal Session 23	1	XVal Session 23-Detection - Strategy-1		2012-07-11 14:33:32.072000
	Edit pad (rev 19)		Claudia	cv402	XVal Session 23	1	XVal Session 23-Detection - Strategy-1		2012-07-11 14:33:32.571000
	Edit pad (rev 20)		Claudia	cv402	XVal Session 23	1	XVal Session 23-Detection - Strategy-1		2012-07-11 14:33:34.004000
	Edit pad (rev 21)		Claudia	cv402	XVal Session 23	1	XVal Session 23-Detection - Strategy-1		2012-07-11 14:33:34.501000
	Edit pad (rev 22)		Claudia	cv402	XVal Session 23	1	XVal Session 23-Detection - Strategy-1		2012-07-11 14:33:35.004000
	Edit pad (rev 23)		Claudia	cv402	XVal Session 23	1	XVal Session 23-Detection - Strategy-1		2012-07-11 14:33:35.513000
	Edit pad (rev 24)		Claudia	cv402	XVal Session 23	1	XVal Session 23-Detection - Strategy-1		2012-07-11 14:33:36.124000
	Edit pad (rev 25)		Claudia	cv402	XVal Session 23	1	XVal Session 23-Detection - Strategy-1		2012-07-11 14:33:36.912000
	Edit pad (rev 26)		Claudia	cv402	XVal Session 23	1	XVal Session 23-Detection - Strategy-1		2012-07-11 14:33:37.536000
	Edit pad (rev 27)		Claudia	cv402	XVal Session 23	1	XVal Session 23-Detection - Strategy-1		2012-07-11 14:33:38.090000
	Edit pad (rev 28)		Claudia	cv402	XVal Session 23	1	XVal Session 23-Detection - Strategy-1		2012-07-11 14:33:38.599000
	Edit pad (rev 29)		Claudia	cv402	XVal Session 23	1	XVal Session 23-Detection - Strategy-1		2012-07-11 14:33:39.121000
	Edit pad (rev 30)		Claudia	cv402	XVal Session 23	1	XVal Session 23-Detection - Strategy-1		2012-07-11 14:33:40.423000
	Edit pad (rev 31)		Claudia	cv402	XVal Session 23	1	XVal Session 23-Detection - Strategy-1		2012-07-11 14:33:40.922000
	Edit pad (rev 32)		Claudia	cv402	XVal Session 23	1	XVal Session 23-Detection - Strategy-1		2012-07-11 14:33:41.421000
	Edit pad (rev 33)		Claudia	cv402	XVal Session 23	1	XVal Session 23-Detection - Strategy-1		2012-07-11 14:33:41.919000
	Edit pad (rev 34)		Claudia	cv402	XVal Session 23	1	XVal Session 23-Detection - Strategy-1		2012-07-11 14:33:42.549000
	Edit pad (rev 35)		Claudia	cv402	XVal Session 23	1	XVal Session 23-Detection - Strategy-1		2012-07-11 14:33:43.050000
	Edit pad (rev 36)		Claudia	cv402	XVal Session 23	1	XVal Session 23-Detection - Strategy-1		2012-07-11 14:33:43.550000
	Edit pad (rev 37)		Claudia	cv402	XVal Session 23	1	XVal Session 23-Detection - Strategy-1		2012-07-11 14:33:44.049000
	Edit pad (rev 38)		Claudia	cv402	XVal Session 23	1	XVal Session 23-Detection - Strategy-1		2012-07-11 14:33:44.549000
	Edit pad (rev 39)		Claudia	cv402	XVal Session 23	1	XVal Session 23-Detection - Strategy-1		2012-07-11 14:33:45.051000
	Edit pad (rev 40)		Claudia	cv402	XVal Session 23	1	XVal Session 23-Detection - Strategy-1		2012-07-11 14:33:45.553000
	Edit pad (rev 41)		Claudia	cv402	XVal Session 23	1	XVal Session 23-Detection - Strategy-1		2012-07-11 14:33:46.050000
	Edit pad (rev 42)		Claudia	cv402	XVal Session 23	1	XVal Session 23-Detection - Strategy-1		2012-07-11 14:33:46.562000
	Edit pad (rev 43)		Claudia	cv402	XVal Session 23	1	XVal Session 23-Detection - Strategy-1		2012-07-11 14:33:49.386000
	Edit pad (rev 44)		Claudia	cv402	XVal Session 23	1	XVal Session 23-Detection - Strategy-1		2012-07-11 14:33:50.362000
	Edit pad (rev 45)		Claudia	cv402	XVal Session 23	1	XVal Session 23-Detection - Strategy-1		2012-07-11 14:33:51.260000
	Edit pad (rev 46)		Claudia	cv402	XVal Session 23	1	XVal Session 23-Detection - Strategy-1		2012-07-11 14:33:51.760000
	Edit pad (rev 47)		Claudia	cv402	XVal Session 23	1	XVal Session 23-Detection - Strategy-1		2012-07-11 14:33:52.363000
	Edit pad (rev 48)		Claudia	cv402	XVal Session 23	1	XVal Session 23-Detection - Strategy-1		2012-07-11 14:33:53.263000
	Edit pad (rev 49)		Claudia	cv402	XVal Session 23	1	XVal Session 23-Detection - Strategy-1		2012-07-11 14:33:53.763000
	Edit pad (rev 50)		Claudia	cv402	XVal Session 23	1	XVal Session 23-Detection - Strategy-1		2012-07-11 14:33:54.327000
	Edit pad (rev 51)		Claudia	cv402	XVal Session 23	1	XVal Session 23-Detection - Strategy-1		2012-07-11 14:33:54.764000
	Edit pad (rev 52)		Claudia	cv402	XVal Session 23	1	XVal Session 23-Detection - Strategy-1		2012-07-11 14:33:55.263000
	Edit pad (rev 53)		Claudia	cv402	XVal Session 23	1	XVal Session 23-Detection - Strategy-1		2012-07-11 14:33:55.776000
	Edit pad (rev 54)		Claudia	cv402	XVal Session 23	1	XVal Session 23-Detection - Strategy-1		2012-07-11 14:33:56.272000
	Edit pad (rev 55)		Claudia	cv402	XVal Session 23	1	XVal Session 23-Detection - Strategy-1		2012-07-11 14:33:56.973000
	Edit pad (rev 56)		Claudia	cv402	XVal Session 23	1	XVal Session 23-Detection - Strategy-1		2012-07-11 14:33:57.475000
	Edit pad (rev 57)		Claudia	cv402	XVal Session 23	1	XVal Session 23-Detection - Strategy-1		2012-07-11 14:33:57.975000
	Edit pad (rev 58)		Claudia	cv402	XVal Session 23	1	XVal Session 23-Detection - Strategy-1		2012-07-11 14:33:59.072000
	Edit pad (rev 59)		Claudia	cv402	XVal Session 23	1	XVal Session 23-Detection - Strategy-1		2012-07-11 14:33:59.571000
	Edit pad (rev 60)		Claudia	cv402	XVal Session 23	1	XVal Session 23-Detection - Strategy-1		2012-07-11 14:34:00.077000
	Edit pad (rev 61)		Claudia	cv402	XVal Session 23	1	XVal Session 23-Detection - Strategy-1		2012-07-11 14:34:00.687000
[truncated: 1,156 more rows]
