# Supplementary material for: Dynamics of collective performance in collaboration networks
Source: PLoS One. 2018 Oct 10;13(10):e0204547. doi: 10.1371/journal.pone.0204547 (PMC6179230; doi:10.1371/journal.pone.0204547)
Supplement: S1 Dataset — (ZIP) [file pone.0204547.s001.zip › data/team-data/team-chat-logs/XVal Session 86 - Group 1 - LogFile.csv]

id	event	data	chat_name	subject	session	session_group	completed_task	ip_address	timestamp
46623	Entering waiting room			cv404	XVal Session 86			18.111.54.166	2012-07-18 14:15:21
46624	Entering waiting room			cv407	XVal Session 86			192.54.222.3	2012-07-18 14:15:22
46626	Entering waiting room			cv406	XVal Session 86			192.54.222.3	2012-07-18 14:15:23
46628	Entering waiting room			cv405	XVal Session 86			18.111.42.95	2012-07-18 14:15:25
46634	Setup participants				XVal Session 86				2012-07-18 14:15:55
46635	Setup tasks				XVal Session 86				2012-07-18 14:15:55
46636	Introduction	Starting in 25 seconds		cv406	XVal Session 86	1		192.54.222.3	2012-07-18 14:15:55
46637	Introduction	Starting in 25 seconds		cv404	XVal Session 86	1		18.111.54.166	2012-07-18 14:15:55
46641	Introduction	Starting in 20 seconds		cv405	XVal Session 86	1		18.111.42.95	2012-07-18 14:16:00
46642	Introduction	Starting in 20 seconds		cv407	XVal Session 86	1		192.54.222.3	2012-07-18 14:16:00
46646	Load Instructions			cv406	XVal Session 86	1	XVal Session 86-Introduction-1	192.54.222.3	2012-07-18 14:16:20
46647	Load Instructions			cv404	XVal Session 86	1	XVal Session 86-Introduction-1	18.111.54.166	2012-07-18 14:16:20
46648	Load Instructions			cv405	XVal Session 86	1	XVal Session 86-Introduction-1	18.111.42.95	2012-07-18 14:16:20
46649	Load Instructions			cv407	XVal Session 86	1	XVal Session 86-Introduction-1	192.54.222.3	2012-07-18 14:16:20
46660	Load Workspace			cv405	XVal Session 86	1	XVal Session 86-Introduction-1	18.111.42.95	2012-07-18 14:16:40
46661	Load Workspace			cv404	XVal Session 86	1	XVal Session 86-Introduction-1	18.111.54.166	2012-07-18 14:16:40
46662	Load Workspace			cv407	XVal Session 86	1	XVal Session 86-Introduction-1	192.54.222.3	2012-07-18 14:16:40
46663	Load Workspace			cv406	XVal Session 86	1	XVal Session 86-Introduction-1	192.54.222.3	2012-07-18 14:16:41
	Chat	asf	Brady	cv405	XVal Session 86	1	XVal Session 86-Introduction-1		2012-07-18 14:17:36.311000
	Edit pad (rev 0)		Brady	cv405	XVal Session 86	1	XVal Session 86-Introduction-1		2012-07-18 14:17:45.790000
	Edit pad (rev 1)		Brady	cv405	XVal Session 86	1	XVal Session 86-Introduction-1		2012-07-18 14:17:46.296000
	Edit pad (rev 2)		Brady	cv405	XVal Session 86	1	XVal Session 86-Introduction-1		2012-07-18 14:17:46.796000
	Edit pad (rev 3)		Brady	cv405	XVal Session 86	1	XVal Session 86-Introduction-1		2012-07-18 14:17:47.296000
	Edit pad (rev 4)		Frank	cv407	XVal Session 86	1	XVal Session 86-Introduction-1		2012-07-18 14:18:08.218000
46677	Load Instructions			cv405	XVal Session 86	1	XVal Session 86-Typing - Text-1	18.111.42.95	2012-07-18 14:18:10
46678	Load Instructions			cv406	XVal Session 86	1	XVal Session 86-Typing - Text-1	192.54.222.3	2012-07-18 14:18:10
46679	Load Instructions			cv407	XVal Session 86	1	XVal Session 86-Typing - Text-1	192.54.222.3	2012-07-18 14:18:11
46680	Load Instructions			cv404	XVal Session 86	1	XVal Session 86-Typing - Text-1	18.111.54.166	2012-07-18 14:18:11
46689	Load Workspace			cv407	XVal Session 86	1	XVal Session 86-Typing - Text-1	192.54.222.3	2012-07-18 14:18:50
46690	Load Workspace			cv404	XVal Session 86	1	XVal Session 86-Typing - Text-1	18.111.54.166	2012-07-18 14:18:50
46691	Load Workspace			cv405	XVal Session 86	1	XVal Session 86-Typing - Text-1	18.111.42.95	2012-07-18 14:18:50
46692	Load Workspace			cv406	XVal Session 86	1	XVal Session 86-Typing - Text-1	192.54.222.3	2012-07-18 14:18:50
	Edit pad (rev 0)		Frank	cv407	XVal Session 86	1	XVal Session 86-Typing - Text-1		2012-07-18 14:18:59.480000
	Edit pad (rev 1)		Frank	cv407	XVal Session 86	1	XVal Session 86-Typing - Text-1		2012-07-18 14:18:59.983000
	Edit pad (rev 2)		Frank	cv407	XVal Session 86	1	XVal Session 86-Typing - Text-1		2012-07-18 14:19:00.494000
	Edit pad (rev 3)		Frank	cv407	XVal Session 86	1	XVal Session 86-Typing - Text-1		2012-07-18 14:19:00.994000
	Edit pad (rev 4)		Kate	cv406	XVal Session 86	1	XVal Session 86-Typing - Text-1		2012-07-18 14:19:01.856000
	Edit pad (rev 5)		Frank	cv407	XVal Session 86	1	XVal Session 86-Typing - Text-1		2012-07-18 14:19:02.321000
	Edit pad (rev 6)		Frank	cv407	XVal Session 86	1	XVal Session 86-Typing - Text-1		2012-07-18 14:19:02.866000
	Edit pad (rev 7)		Frank	cv407	XVal Session 86	1	XVal Session 86-Typing - Text-1		2012-07-18 14:19:03.377000
	Edit pad (rev 8)		Frank	cv407	XVal Session 86	1	XVal Session 86-Typing - Text-1		2012-07-18 14:19:03.884000
	Edit pad (rev 9)		Frank	cv407	XVal Session 86	1	XVal Session 86-Typing - Text-1		2012-07-18 14:19:04.454000
	Edit pad (rev 10)		Frank	cv407	XVal Session 86	1	XVal Session 86-Typing - Text-1		2012-07-18 14:19:04.963000
	Edit pad (rev 11)		Frank	cv407	XVal Session 86	1	XVal Session 86-Typing - Text-1		2012-07-18 14:19:05.555000
	Edit pad (rev 12)		Frank	cv407	XVal Session 86	1	XVal Session 86-Typing - Text-1		2012-07-18 14:19:06.056000
	Edit pad (rev 13)		Frank	cv407	XVal Session 86	1	XVal Session 86-Typing - Text-1		2012-07-18 14:19:06.561000
	Edit pad (rev 14)		Frank	cv407	XVal Session 86	1	XVal Session 86-Typing - Text-1		2012-07-18 14:19:07.074000
	Edit pad (rev 15)		Brady	cv405	XVal Session 86	1	XVal Session 86-Typing - Text-1		2012-07-18 14:19:07.414000
	Edit pad (rev 16)		Frank	cv407	XVal Session 86	1	XVal Session 86-Typing - Text-1		2012-07-18 14:19:07.571000
	Edit pad (rev 17)		Brady	cv405	XVal Session 86	1	XVal Session 86-Typing - Text-1		2012-07-18 14:19:07.921000
	Edit pad (rev 18)		Frank	cv407	XVal Session 86	1	XVal Session 86-Typing - Text-1		2012-07-18 14:19:08.070000
	Edit pad (rev 19)		Brady	cv405	XVal Session 86	1	XVal Session 86-Typing - Text-1		2012-07-18 14:19:08.421000
	Edit pad (rev 20)		Frank	cv407	XVal Session 86	1	XVal Session 86-Typing - Text-1		2012-07-18 14:19:08.640000
	Edit pad (rev 21)		Frank	cv407	XVal Session 86	1	XVal Session 86-Typing - Text-1		2012-07-18 14:19:09.150000
	Edit pad (rev 22)		Frank	cv407	XVal Session 86	1	XVal Session 86-Typing - Text-1		2012-07-18 14:19:09.650000
	Edit pad (rev 23)		Brady	cv405	XVal Session 86	1	XVal Session 86-Typing - Text-1		2012-07-18 14:19:09.831000
	Edit pad (rev 24)		Frank	cv407	XVal Session 86	1	XVal Session 86-Typing - Text-1		2012-07-18 14:19:10.149000
	Edit pad (rev 25)		Brady	cv405	XVal Session 86	1	XVal Session 86-Typing - Text-1		2012-07-18 14:19:10.344000
	Edit pad (rev 26)		Brady	cv405	XVal Session 86	1	XVal Session 86-Typing - Text-1		2012-07-18 14:19:10.848000
	Edit pad (rev 27)		Frank	cv407	XVal Session 86	1	XVal Session 86-Typing - Text-1		2012-07-18 14:19:10.980000
	Edit pad (rev 28)		Brady	cv405	XVal Session 86	1	XVal Session 86-Typing - Text-1		2012-07-18 14:19:11.364000
	Edit pad (rev 29)		Frank	cv407	XVal Session 86	1	XVal Session 86-Typing - Text-1		2012-07-18 14:19:11.494000
	Edit pad (rev 30)		Brady	cv405	XVal Session 86	1	XVal Session 86-Typing - Text-1		2012-07-18 14:19:11.873000
	Edit pad (rev 31)		Frank	cv407	XVal Session 86	1	XVal Session 86-Typing - Text-1		2012-07-18 14:19:11.992000
	Edit pad (rev 32)		Brady	cv405	XVal Session 86	1	XVal Session 86-Typing - Text-1		2012-07-18 14:19:12.374000
	Edit pad (rev 33)		Frank	cv407	XVal Session 86	1	XVal Session 86-Typing - Text-1		2012-07-18 14:19:12.522000
	Edit pad (rev 34)		Brady	cv405	XVal Session 86	1	XVal Session 86-Typing - Text-1		2012-07-18 14:19:12.874000
	Edit pad (rev 35)		Frank	cv407	XVal Session 86	1	XVal Session 86-Typing - Text-1		2012-07-18 14:19:13.023000
	Edit pad (rev 36)		Brady	cv405	XVal Session 86	1	XVal Session 86-Typing - Text-1		2012-07-18 14:19:13.374000
	Edit pad (rev 37)		Frank	cv407	XVal Session 86	1	XVal Session 86-Typing - Text-1		2012-07-18 14:19:13.523000
	Edit pad (rev 38)		Frank	cv407	XVal Session 86	1	XVal Session 86-Typing - Text-1		2012-07-18 14:19:14.025000
	Edit pad (rev 39)		Frank	cv407	XVal Session 86	1	XVal Session 86-Typing - Text-1		2012-07-18 14:19:14.525000
	Edit pad (rev 40)		Frank	cv407	XVal Session 86	1	XVal Session 86-Typing - Text-1		2012-07-18 14:19:15.023000
	Edit pad (rev 41)		Frank	cv407	XVal Session 86	1	XVal Session 86-Typing - Text-1		2012-07-18 14:19:15.533000
	Edit pad (rev 42)		Frank	cv407	XVal Session 86	1	XVal Session 86-Typing - Text-1		2012-07-18 14:19:16.579000
	Edit pad (rev 43)		Brady	cv405	XVal Session 86	1	XVal Session 86-Typing - Text-1		2012-07-18 14:19:17.044000
	Edit pad (rev 44)		Frank	cv407	XVal Session 86	1	XVal Session 86-Typing - Text-1		2012-07-18 14:19:17.196000
	Edit pad (rev 45)		Brady	cv405	XVal Session 86	1	XVal Session 86-Typing - Text-1		2012-07-18 14:19:17.545000
	Edit pad (rev 46)		Frank	cv407	XVal Session 86	1	XVal Session 86-Typing - Text-1		2012-07-18 14:19:17.695000
	Edit pad (rev 47)		Brady	cv405	XVal Session 86	1	XVal Session 86-Typing - Text-1		2012-07-18 14:19:18.046000
	Edit pad (rev 48)		Frank	cv407	XVal Session 86	1	XVal Session 86-Typing - Text-1		2012-07-18 14:19:18.197000
	Edit pad (rev 49)		Brady	cv405	XVal Session 86	1	XVal Session 86-Typing - Text-1		2012-07-18 14:19:18.544000
	Edit pad (rev 50)		Frank	cv407	XVal Session 86	1	XVal Session 86-Typing - Text-1		2012-07-18 14:19:18.695000
	Edit pad (rev 51)		Brady	cv405	XVal Session 86	1	XVal Session 86-Typing - Text-1		2012-07-18 14:19:19.046000
	Edit pad (rev 52)		Brady	cv405	XVal Session 86	1	XVal Session 86-Typing - Text-1		2012-07-18 14:19:19.546000
	Edit pad (rev 53)		Brady	cv405	XVal Session 86	1	XVal Session 86-Typing - Text-1		2012-07-18 14:19:20.046000
	Edit pad (rev 54)		Brady	cv405	XVal Session 86	1	XVal Session 86-Typing - Text-1		2012-07-18 14:19:20.548000
	Edit pad (rev 55)		Frank	cv407	XVal Session 86	1	XVal Session 86-Typing - Text-1		2012-07-18 14:19:20.747000
	Edit pad (rev 56)		Brady	cv405	XVal Session 86	1	XVal Session 86-Typing - Text-1		2012-07-18 14:19:21.045000
	Edit pad (rev 57)		Frank	cv407	XVal Session 86	1	XVal Session 86-Typing - Text-1		2012-07-18 14:19:21.248000
	Edit pad (rev 58)		Brady	cv405	XVal Session 86	1	XVal Session 86-Typing - Text-1		2012-07-18 14:19:21.545000
	Edit pad (rev 59)		Frank	cv407	XVal Session 86	1	XVal Session 86-Typing - Text-1		2012-07-18 14:19:21.759000
	Edit pad (rev 60)		Brady	cv405	XVal Session 86	1	XVal Session 86-Typing - Text-1		2012-07-18 14:19:22.056000
	Edit pad (rev 61)		Frank	cv407	XVal Session 86	1	XVal Session 86-Typing - Text-1		2012-07-18 14:19:22.259000
	Edit pad (rev 62)		Kate	cv406	XVal Session 86	1	XVal Session 86-Typing - Text-1		2012-07-18 14:19:22.314000
	Edit pad (rev 63)		Brady	cv405	XVal Session 86	1	XVal Session 86-Typing - Text-1		2012-07-18 14:19:22.566000
	Edit pad (rev 64)		Brady	cv405	XVal Session 86	1	XVal Session 86-Typing - Text-1		2012-07-18 14:19:23.075000
	Edit pad (rev 65)		Frank	cv407	XVal Session 86	1	XVal Session 86-Typing - Text-1		2012-07-18 14:19:23.186000
	Edit pad (rev 66)		Brady	cv405	XVal Session 86	1	XVal Session 86-Typing - Text-1		2012-07-18 14:19:23.575000
	Edit pad (rev 67)		Frank	cv407	XVal Session 86	1	XVal Session 86-Typing - Text-1		2012-07-18 14:19:23.696000
	Edit pad (rev 68)		Brady	cv405	XVal Session 86	1	XVal Session 86-Typing - Text-1		2012-07-18 14:19:24.173000
	Edit pad (rev 69)		Frank	cv407	XVal Session 86	1	XVal Session 86-Typing - Text-1		2012-07-18 14:19:24.197000
	Edit pad (rev 70)		Brady	cv405	XVal Session 86	1	XVal Session 86-Typing - Text-1		2012-07-18 14:19:24.591000
	Edit pad (rev 71)		Frank	cv407	XVal Session 86	1	XVal Session 86-Typing - Text-1		2012-07-18 14:19:24.696000
	Edit pad (rev 72)		Brady	cv405	XVal Session 86	1	XVal Session 86-Typing - Text-1		2012-07-18 14:19:25.094000
	Edit pad (rev 73)		Frank	cv407	XVal Session 86	1	XVal Session 86-Typing - Text-1		2012-07-18 14:19:25.196000
	Edit pad (rev 74)		Brady	cv405	XVal Session 86	1	XVal Session 86-Typing - Text-1		2012-07-18 14:19:25.592000
	Edit pad (rev 75)		Frank	cv407	XVal Session 86	1	XVal Session 86-Typing - Text-1		2012-07-18 14:19:25.705000
	Edit pad (rev 76)		Brady	cv405	XVal Session 86	1	XVal Session 86-Typing - Text-1		2012-07-18 14:19:26.091000
	Edit pad (rev 77)		Frank	cv407	XVal Session 86	1	XVal Session 86-Typing - Text-1		2012-07-18 14:19:26.211000
	Edit pad (rev 78)		Brady	cv405	XVal Session 86	1	XVal Session 86-Typing - Text-1		2012-07-18 14:19:26.592000
	Edit pad (rev 79)		Frank	cv407	XVal Session 86	1	XVal Session 86-Typing - Text-1		2012-07-18 14:19:26.711000
	Edit pad (rev 80)		Brady	cv405	XVal Session 86	1	XVal Session 86-Typing - Text-1		2012-07-18 14:19:27.093000
	Edit pad (rev 81)		Brady	cv405	XVal Session 86	1	XVal Session 86-Typing - Text-1		2012-07-18 14:19:27.593000
	Edit pad (rev 82)		Frank	cv407	XVal Session 86	1	XVal Session 86-Typing - Text-1		2012-07-18 14:19:27.790000
	Edit pad (rev 83)		Brady	cv405	XVal Session 86	1	XVal Session 86-Typing - Text-1		2012-07-18 14:19:28.092000
	Edit pad (rev 84)		Frank	cv407	XVal Session 86	1	XVal Session 86-Typing - Text-1		2012-07-18 14:19:28.556000
	Edit pad (rev 85)		Brady	cv405	XVal Session 86	1	XVal Session 86-Typing - Text-1		2012-07-18 14:19:28.594000
	Edit pad (rev 86)		Frank	cv407	XVal Session 86	1	XVal Session 86-Typing - Text-1		2012-07-18 14:19:29.056000
	Edit pad (rev 87)		Brady	cv405	XVal Session 86	1	XVal Session 86-Typing - Text-1		2012-07-18 14:19:29.113000
	Edit pad (rev 88)		Frank	cv407	XVal Session 86	1	XVal Session 86-Typing - Text-1		2012-07-18 14:19:29.557000
	Edit pad (rev 89)		Brady	cv405	XVal Session 86	1	XVal Session 86-Typing - Text-1		2012-07-18 14:19:29.616000
	Edit pad (rev 90)		Frank	cv407	XVal Session 86	1	XVal Session 86-Typing - Text-1		2012-07-18 14:19:30.056000
	Edit pad (rev 91)		Brady	cv405	XVal Session 86	1	XVal Session 86-Typing - Text-1		2012-07-18 14:19:30.128000
	Edit pad (rev 92)		Frank	cv407	XVal Session 86	1	XVal Session 86-Typing - Text-1		2012-07-18 14:19:30.556000
	Edit pad (rev 93)		Brady	cv405	XVal Session 86	1	XVal Session 86-Typing - Text-1		2012-07-18 14:19:30.642000
	Edit pad (rev 94)		Kate	cv406	XVal Session 86	1	XVal Session 86-Typing - Text-1		2012-07-18 14:19:30.702000
	Edit pad (rev 95)		Frank	cv407	XVal Session 86	1	XVal Session 86-Typing - Text-1		2012-07-18 14:19:31.056000
	Edit pad (rev 96)		Brady	cv405	XVal Session 86	1	XVal Session 86-Typing - Text-1		2012-07-18 14:19:31.143000
	Edit pad (rev 97)		Frank	cv407	XVal Session 86	1	XVal Session 86-Typing - Text-1		2012-07-18 14:19:31.557000
	Edit pad (rev 98)		Brady	cv405	XVal Session 86	1	XVal Session 86-Typing - Text-1		2012-07-18 14:19:31.642000
	Edit pad (rev 99)		Frank	cv407	XVal Session 86	1	XVal Session 86-Typing - Text-1		2012-07-18 14:19:32.056000
	Edit pad (rev 100)		Brady	cv405	XVal Session 86	1	XVal Session 86-Typing - Text-1		2012-07-18 14:19:32.155000
	Edit pad (rev 101)		Frank	cv407	XVal Session 86	1	XVal Session 86-Typing - Text-1		2012-07-18 14:19:32.560000
	Edit pad (rev 102)		Brady	cv405	XVal Session 86	1	XVal Session 86-Typing - Text-1		2012-07-18 14:19:32.678000
	Edit pad (rev 103)		Brady	cv405	XVal Session 86	1	XVal Session 86-Typing - Text-1		2012-07-18 14:19:33.196000
	Edit pad (rev 104)		Brady	cv405	XVal Session 86	1	XVal Session 86-Typing - Text-1		2012-07-18 14:19:33.702000
	Edit pad (rev 105)		Frank	cv407	XVal Session 86	1	XVal Session 86-Typing - Text-1		2012-07-18 14:19:33.748000
	Edit pad (rev 106)		Brady	cv405	XVal Session 86	1	XVal Session 86-Typing - Text-1		2012-07-18 14:19:34.202000
	Edit pad (rev 107)		Kate	cv406	XVal Session 86	1	XVal Session 86-Typing - Text-1		2012-07-18 14:19:34.251000
	Edit pad (rev 108)		Frank	cv407	XVal Session 86	1	XVal Session 86-Typing - Text-1		2012-07-18 14:19:34.260000
	Edit pad (rev 109)		Brady	cv405	XVal Session 86	1	XVal Session 86-Typing - Text-1		2012-07-18 14:19:34.702000
	Edit pad (rev 110)		Frank	cv407	XVal Session 86	1	XVal Session 86-Typing - Text-1		2012-07-18 14:19:34.765000
	Edit pad (rev 111)		Brady	cv405	XVal Session 86	1	XVal Session 86-Typing - Text-1		2012-07-18 14:19:35.202000
	Edit pad (rev 112)		Frank	cv407	XVal Session 86	1	XVal Session 86-Typing - Text-1		2012-07-18 14:19:35.275000
	Edit pad (rev 113)		Brady	cv405	XVal Session 86	1	XVal Session 86-Typing - Text-1		2012-07-18 14:19:35.702000
	Edit pad (rev 114)		Frank	cv407	XVal Session 86	1	XVal Session 86-Typing - Text-1		2012-07-18 14:19:35.817000
	Edit pad (rev 115)		Frank	cv407	XVal Session 86	1	XVal Session 86-Typing - Text-1		2012-07-18 14:19:36.275000
	Edit pad (rev 116)		Brady	cv405	XVal Session 86	1	XVal Session 86-Typing - Text-1		2012-07-18 14:19:36.598000
	Edit pad (rev 117)		Frank	cv407	XVal Session 86	1	XVal Session 86-Typing - Text-1		2012-07-18 14:19:36.776000
	Edit pad (rev 118)		Brady	cv405	XVal Session 86	1	XVal Session 86-Typing - Text-1		2012-07-18 14:19:37.107000
	Edit pad (rev 119)		Frank	cv407	XVal Session 86	1	XVal Session 86-Typing - Text-1		2012-07-18 14:19:37.274000
	Edit pad (rev 120)		Frank	cv407	XVal Session 86	1	XVal Session 86-Typing - Text-1		2012-07-18 14:19:37.775000
	Edit pad (rev 121)		Frank	cv407	XVal Session 86	1	XVal Session 86-Typing - Text-1		2012-07-18 14:19:38.275000
	Edit pad (rev 122)		Frank	cv407	XVal Session 86	1	XVal Session 86-Typing - Text-1		2012-07-18 14:19:38.775000
	Edit pad (rev 123)		Frank	cv407	XVal Session 86	1	XVal Session 86-Typing - Text-1		2012-07-18 14:19:39.275000
	Edit pad (rev 124)		Frank	cv407	XVal Session 86	1	XVal Session 86-Typing - Text-1		2012-07-18 14:19:39.783000
	Edit pad (rev 125)		Frank	cv407	XVal Session 86	1	XVal Session 86-Typing - Text-1		2012-07-18 14:19:40.292000
	Edit pad (rev 126)		Frank	cv407	XVal Session 86	1	XVal Session 86-Typing - Text-1		2012-07-18 14:19:41.610000
	Edit pad (rev 127)		Frank	cv407	XVal Session 86	1	XVal Session 86-Typing - Text-1		2012-07-18 14:19:42.118000
	Edit pad (rev 128)		Frank	cv407	XVal Session 86	1	XVal Session 86-Typing - Text-1		2012-07-18 14:19:42.618000
	Edit pad (rev 129)		Kate	cv406	XVal Session 86	1	XVal Session 86-Typing - Text-1		2012-07-18 14:19:42.837000
	Edit pad (rev 130)		Frank	cv407	XVal Session 86	1	XVal Session 86-Typing - Text-1		2012-07-18 14:19:43.119000
	Edit pad (rev 131)		Frank	cv407	XVal Session 86	1	XVal Session 86-Typing - Text-1		2012-07-18 14:19:43.620000
	Edit pad (rev 132)		Kate	cv406	XVal Session 86	1	XVal Session 86-Typing - Text-1		2012-07-18 14:19:43.920000
	Edit pad (rev 133)		Frank	cv407	XVal Session 86	1	XVal Session 86-Typing - Text-1		2012-07-18 14:19:44.119000
	Edit pad (rev 134)		Kate	cv406	XVal Session 86	1	XVal Session 86-Typing - Text-1		2012-07-18 14:19:44.473000
	Edit pad (rev 135)		Brady	cv405	XVal Session 86	1	XVal Session 86-Typing - Text-1		2012-07-18 14:19:44.555000
	Edit pad (rev 136)		Frank	cv407	XVal Session 86	1	XVal Session 86-Typing - Text-1		2012-07-18 14:19:44.617000
	Edit pad (rev 137)		Kate	cv406	XVal Session 86	1	XVal Session 86-Typing - Text-1		2012-07-18 14:19:44.974000
	Edit pad (rev 138)		Brady	cv405	XVal Session 86	1	XVal Session 86-Typing - Text-1		2012-07-18 14:19:45.061000
	Edit pad (rev 139)		Kate	cv406	XVal Session 86	1	XVal Session 86-Typing - Text-1		2012-07-18 14:19:45.473000
	Edit pad (rev 140)		Brady	cv405	XVal Session 86	1	XVal Session 86-Typing - Text-1		2012-07-18 14:19:45.560000
	Edit pad (rev 141)		Kate	cv406	XVal Session 86	1	XVal Session 86-Typing - Text-1		2012-07-18 14:19:45.971000
	Edit pad (rev 142)		Brady	cv405	XVal Session 86	1	XVal Session 86-Typing - Text-1		2012-07-18 14:19:46.060000
	Edit pad (rev 143)		Kate	cv406	XVal Session 86	1	XVal Session 86-Typing - Text-1		2012-07-18 14:19:46.478000
	Edit pad (rev 144)		Brady	cv405	XVal Session 86	1	XVal Session 86-Typing - Text-1		2012-07-18 14:19:46.559000
	Edit pad (rev 145)		Frank	cv407	XVal Session 86	1	XVal Session 86-Typing - Text-1		2012-07-18 14:19:46.943000
	Edit pad (rev 146)		Kate	cv406	XVal Session 86	1	XVal Session 86-Typing - Text-1		2012-07-18 14:19:46.989000
	Edit pad (rev 147)		Brady	cv405	XVal Session 86	1	XVal Session 86-Typing - Text-1		2012-07-18 14:19:47.060000
	Edit pad (rev 148)		Frank	cv407	XVal Session 86	1	XVal Session 86-Typing - Text-1		2012-07-18 14:19:47.447000
	Edit pad (rev 149)		Kate	cv406	XVal Session 86	1	XVal Session 86-Typing - Text-1		2012-07-18 14:19:47.493000
	Edit pad (rev 150)		Brady	cv405	XVal Session 86	1	XVal Session 86-Typing - Text-1		2012-07-18 14:19:47.564000
	Edit pad (rev 151)		Kate	cv406	XVal Session 86	1	XVal Session 86-Typing - Text-1		2012-07-18 14:19:47.999000
	Edit pad (rev 152)		Brady	cv405	XVal Session 86	1	XVal Session 86-Typing - Text-1		2012-07-18 14:19:48.079000
	Edit pad (rev 153)		Kate	cv406	XVal Session 86	1	XVal Session 86-Typing - Text-1		2012-07-18 14:19:48.605000
	Edit pad (rev 154)		Kate	cv406	XVal Session 86	1	XVal Session 86-Typing - Text-1		2012-07-18 14:19:49.109000
	Edit pad (rev 155)		Brady	cv405	XVal Session 86	1	XVal Session 86-Typing - Text-1		2012-07-18 14:19:49.151000
	Edit pad (rev 156)		Kate	cv406	XVal Session 86	1	XVal Session 86-Typing - Text-1		2012-07-18 14:19:49.613000
	Edit pad (rev 157)		Brady	cv405	XVal Session 86	1	XVal Session 86-Typing - Text-1		2012-07-18 14:19:49.655000
	Edit pad (rev 158)		Kate	cv406	XVal Session 86	1	XVal Session 86-Typing - Text-1		2012-07-18 14:19:50.691000
	Edit pad (rev 159)		Kate	cv406	XVal Session 86	1	XVal Session 86-Typing - Text-1		2012-07-18 14:19:51.249000
	Edit pad (rev 160)		Kate	cv406	XVal Session 86	1	XVal Session 86-Typing - Text-1		2012-07-18 14:19:51.885000
	Edit pad (rev 161)		Kate	cv406	XVal Session 86	1	XVal Session 86-Typing - Text-1		2012-07-18 14:19:52.395000
	Edit pad (rev 162)		Kate	cv406	XVal Session 86	1	XVal Session 86-Typing - Text-1		2012-07-18 14:19:52.894000
	Edit pad (rev 163)		Kate	cv406	XVal Session 86	1	XVal Session 86-Typing - Text-1		2012-07-18 14:19:53.394000
	Edit pad (rev 164)		Kate	cv406	XVal Session 86	1	XVal Session 86-Typing - Text-1		2012-07-18 14:19:53.908000
	Edit pad (rev 165)		Kate	cv406	XVal Session 86	1	XVal Session 86-Typing - Text-1		2012-07-18 14:19:54.409000
	Edit pad (rev 166)		Kate	cv406	XVal Session 86	1	XVal Session 86-Typing - Text-1		2012-07-18 14:19:54.915000
	Edit pad (rev 167)		Kate	cv406	XVal Session 86	1	XVal Session 86-Typing - Text-1		2012-07-18 14:19:55.413000
	Edit pad (rev 168)		Kate	cv406	XVal Session 86	1	XVal Session 86-Typing - Text-1		2012-07-18 14:19:55.910000
	Edit pad (rev 169)		Kate	cv406	XVal Session 86	1	XVal Session 86-Typing - Text-1		2012-07-18 14:19:56.718000
	Edit pad (rev 170)		Kate	cv406	XVal Session 86	1	XVal Session 86-Typing - Text-1		2012-07-18 14:19:57.702000
	Edit pad (rev 171)		Kate	cv406	XVal Session 86	1	XVal Session 86-Typing - Text-1		2012-07-18 14:19:58.242000
	Edit pad (rev 172)		Kate	cv406	XVal Session 86	1	XVal Session 86-Typing - Text-1		2012-07-18 14:19:58.739000
	Edit pad (rev 173)		Kate	cv406	XVal Session 86	1	XVal Session 86-Typing - Text-1		2012-07-18 14:19:59.236000
	Edit pad (rev 174)		Kate	cv406	XVal Session 86	1	XVal Session 86-Typing - Text-1		2012-07-18 14:19:59.738000
	Edit pad (rev 175)		Kate	cv406	XVal Session 86	1	XVal Session 86-Typing - Text-1		2012-07-18 14:20:00.238000
	Edit pad (rev 176)		Kate	cv406	XVal Session 86	1	XVal Session 86-Typing - Text-1		2012-07-18 14:20:00.745000
	Edit pad (rev 177)		Kate	cv406	XVal Session 86	1	XVal Session 86-Typing - Text-1		2012-07-18 14:20:01.253000
	Edit pad (rev 178)		Kate	cv406	XVal Session 86	1	XVal Session 86-Typing - Text-1		2012-07-18 14:20:01.754000
	Edit pad (rev 179)		Kate	cv406	XVal Session 86	1	XVal Session 86-Typing - Text-1		2012-07-18 14:20:02.254000
	Edit pad (rev 180)		Kate	cv406	XVal Session 86	1	XVal Session 86-Typing - Text-1		2012-07-18 14:20:02.756000
	Edit pad (rev 181)		Kate	cv406	XVal Session 86	1	XVal Session 86-Typing - Text-1		2012-07-18 14:20:03.260000
	Edit pad (rev 182)		Kate	cv406	XVal Session 86	1	XVal Session 86-Typing - Text-1		2012-07-18 14:20:03.759000
	Edit pad (rev 183)		Kate	cv406	XVal Session 86	1	XVal Session 86-Typing - Text-1		2012-07-18 14:20:04.270000
	Edit pad (rev 184)		Kate	cv406	XVal Session 86	1	XVal Session 86-Typing - Text-1		2012-07-18 14:20:04.773000
	Edit pad (rev 185)		Kate	cv406	XVal Session 86	1	XVal Session 86-Typing - Text-1		2012-07-18 14:20:05.269000
	Edit pad (rev 186)		Kate	cv406	XVal Session 86	1	XVal Session 86-Typing - Text-1		2012-07-18 14:20:05.779000
	Edit pad (rev 187)		Kate	cv406	XVal Session 86	1	XVal Session 86-Typing - Text-1		2012-07-18 14:20:06.273000
	Edit pad (rev 188)		Kate	cv406	XVal Session 86	1	XVal Session 86-Typing - Text-1		2012-07-18 14:20:06.772000
	Edit pad (rev 189)		Kate	cv406	XVal Session 86	1	XVal Session 86-Typing - Text-1		2012-07-18 14:20:07.270000
	Edit pad (rev 190)		Kate	cv406	XVal Session 86	1	XVal Session 86-Typing - Text-1		2012-07-18 14:20:07.776000
	Edit pad (rev 191)		Kate	cv406	XVal Session 86	1	XVal Session 86-Typing - Text-1		2012-07-18 14:20:08.297000
	Edit pad (rev 192)		Kate	cv406	XVal Session 86	1	XVal Session 86-Typing - Text-1		2012-07-18 14:20:08.791000
	Edit pad (rev 193)		Kate	cv406	XVal Session 86	1	XVal Session 86-Typing - Text-1		2012-07-18 14:20:09.286000
	Edit pad (rev 194)		Kate	cv406	XVal Session 86	1	XVal Session 86-Typing - Text-1		2012-07-18 14:20:10.213000
	Edit pad (rev 195)		Kate	cv406	XVal Session 86	1	XVal Session 86-Typing - Text-1		2012-07-18 14:20:10.712000
	Edit pad (rev 196)		Kate	cv406	XVal Session 86	1	XVal Session 86-Typing - Text-1		2012-07-18 14:20:11.212000
	Edit pad (rev 197)		Kate	cv406	XVal Session 86	1	XVal Session 86-Typing - Text-1		2012-07-18 14:20:11.723000
	Edit pad (rev 198)		Kate	cv406	XVal Session 86	1	XVal Session 86-Typing - Text-1		2012-07-18 14:20:12.223000
	Edit pad (rev 199)		Kate	cv406	XVal Session 86	1	XVal Session 86-Typing - Text-1		2012-07-18 14:20:12.723000
	Edit pad (rev 200)		Kate	cv406	XVal Session 86	1	XVal Session 86-Typing - Text-1		2012-07-18 14:20:13.221000
	Edit pad (rev 201)		Kate	cv406	XVal Session 86	1	XVal Session 86-Typing - Text-1		2012-07-18 14:20:13.746000
	Edit pad (rev 202)		Kate	cv406	XVal Session 86	1	XVal Session 86-Typing - Text-1		2012-07-18 14:20:14.252000
	Edit pad (rev 203)		Kate	cv406	XVal Session 86	1	XVal Session 86-Typing - Text-1		2012-07-18 14:20:14.769000
	Edit pad (rev 204)		Kate	cv406	XVal Session 86	1	XVal Session 86-Typing - Text-1		2012-07-18 14:20:15.272000
	Edit pad (rev 205)		Kate	cv406	XVal Session 86	1	XVal Session 86-Typing - Text-1		2012-07-18 14:20:15.772000
	Edit pad (rev 206)		Kate	cv406	XVal Session 86	1	XVal Session 86-Typing - Text-1		2012-07-18 14:20:16.269000
	Edit pad (rev 207)		Kate	cv406	XVal Session 86	1	XVal Session 86-Typing - Text-1		2012-07-18 14:20:16.771000
	Edit pad (rev 208)		Kate	cv406	XVal Session 86	1	XVal Session 86-Typing - Text-1		2012-07-18 14:20:17.268000
	Edit pad (rev 209)		Kate	cv406	XVal Session 86	1	XVal Session 86-Typing - Text-1		2012-07-18 14:20:18.030000
	Edit pad (rev 210)		Kate	cv406	XVal Session 86	1	XVal Session 86-Typing - Text-1		2012-07-18 14:20:18.534000
	Edit pad (rev 211)		Kate	cv406	XVal Session 86	1	XVal Session 86-Typing - Text-1		2012-07-18 14:20:19.044000
	Edit pad (rev 212)		Kate	cv406	XVal Session 86	1	XVal Session 86-Typing - Text-1		2012-07-18 14:20:19.538000
	Edit pad (rev 213)		Kate	cv406	XVal Session 86	1	XVal Session 86-Typing - Text-1		2012-07-18 14:20:20.043000
	Edit pad (rev 214)		Kate	cv406	XVal Session 86	1	XVal Session 86-Typing - Text-1		2012-07-18 14:20:20.540000
	Edit pad (rev 215)		Kate	cv406	XVal Session 86	1	XVal Session 86-Typing - Text-1		2012-07-18 14:20:21.222000
	Edit pad (rev 216)		Kate	cv406	XVal Session 86	1	XVal Session 86-Typing - Text-1		2012-07-18 14:20:21.751000
	Edit pad (rev 217)		Kate	cv406	XVal Session 86	1	XVal Session 86-Typing - Text-1		2012-07-18 14:20:22.253000
	Edit pad (rev 218)		Kate	cv406	XVal Session 86	1	XVal Session 86-Typing - Text-1		2012-07-18 14:20:22.753000
	Edit pad (rev 219)		Kate	cv406	XVal Session 86	1	XVal Session 86-Typing - Text-1		2012-07-18 14:20:23.256000
	Edit pad (rev 220)		Kate	cv406	XVal Session 86	1	XVal Session 86-Typing - Text-1		2012-07-18 14:20:23.837000
	Edit pad (rev 221)		Kate	cv406	XVal Session 86	1	XVal Session 86-Typing - Text-1		2012-07-18 14:20:24.269000
	Edit pad (rev 222)		Kate	cv406	XVal Session 86	1	XVal Session 86-Typing - Text-1		2012-07-18 14:20:24.772000
	Edit pad (rev 223)		Kate	cv406	XVal Session 86	1	XVal Session 86-Typing - Text-1		2012-07-18 14:20:25.269000
	Edit pad (rev 224)		Brady	cv405	XVal Session 86	1	XVal Session 86-Typing - Text-1		2012-07-18 14:20:25.565000
	Edit pad (rev 225)		Kate	cv406	XVal Session 86	1	XVal Session 86-Typing - Text-1		2012-07-18 14:20:25.769000
	Edit pad (rev 226)		Brady	cv405	XVal Session 86	1	XVal Session 86-Typing - Text-1		2012-07-18 14:20:26.075000
	Edit pad (rev 227)		Kate	cv406	XVal Session 86	1	XVal Session 86-Typing - Text-1		2012-07-18 14:20:26.273000
	Edit pad (rev 228)		Brady	cv405	XVal Session 86	1	XVal Session 86-Typing - Text-1		2012-07-18 14:20:26.582000
	Edit pad (rev 229)		Kate	cv406	XVal Session 86	1	XVal Session 86-Typing - Text-1		2012-07-18 14:20:26.785000
	Edit pad (rev 230)		Brady	cv405	XVal Session 86	1	XVal Session 86-Typing - Text-1		2012-07-18 14:20:27.092000
	Edit pad (rev 231)		Kate	cv406	XVal Session 86	1	XVal Session 86-Typing - Text-1		2012-07-18 14:20:27.289000
	Edit pad (rev 232)		Kate	cv406	XVal Session 86	1	XVal Session 86-Typing - Text-1		2012-07-18 14:20:27.800000
	Edit pad (rev 233)		Kate	cv406	XVal Session 86	1	XVal Session 86-Typing - Text-1		2012-07-18 14:20:28.303000
	Edit pad (rev 234)		Kate	cv406	XVal Session 86	1	XVal Session 86-Typing - Text-1		2012-07-18 14:20:28.800000
	Edit pad (rev 235)		Kate	cv406	XVal Session 86	1	XVal Session 86-Typing - Text-1		2012-07-18 14:20:29.302000
	Edit pad (rev 236)		Kate	cv406	XVal Session 86	1	XVal Session 86-Typing - Text-1		2012-07-18 14:20:29.802000
	Edit pad (rev 237)		Kate	cv406	XVal Session 86	1	XVal Session 86-Typing - Text-1		2012-07-18 14:20:30.300000
	Edit pad (rev 238)		Kate	cv406	XVal Session 86	1	XVal Session 86-Typing - Text-1		2012-07-18 14:20:30.803000
	Edit pad (rev 239)		Kate	cv406	XVal Session 86	1	XVal Session 86-Typing - Text-1		2012-07-18 14:20:31.305000
	Edit pad (rev 240)		Kate	cv406	XVal Session 86	1	XVal Session 86-Typing - Text-1		2012-07-18 14:20:31.825000
	Edit pad (rev 241)		Kate	cv406	XVal Session 86	1	XVal Session 86-Typing - Text-1		2012-07-18 14:20:32.316000
	Edit pad (rev 242)		Kate	cv406	XVal Session 86	1	XVal Session 86-Typing - Text-1		2012-07-18 14:20:33.109000
	Edit pad (rev 243)		Kate	cv406	XVal Session 86	1	XVal Session 86-Typing - Text-1		2012-07-18 14:20:33.615000
	Edit pad (rev 244)		Kate	cv406	XVal Session 86	1	XVal Session 86-Typing - Text-1		2012-07-18 14:20:34.280000
	Edit pad (rev 245)		Kate	cv406	XVal Session 86	1	XVal Session 86-Typing - Text-1		2012-07-18 14:20:34.790000
	Edit pad (rev 246)		Kate	cv406	XVal Session 86	1	XVal Session 86-Typing - Text-1		2012-07-18 14:20:35.332000
	Edit pad (rev 247)		Kate	cv406	XVal Session 86	1	XVal Session 86-Typing - Text-1		2012-07-18 14:20:36.815000
	Edit pad (rev 248)		Kate	cv406	XVal Session 86	1	XVal Session 86-Typing - Text-1		2012-07-18 14:20:37.322000
	Edit pad (rev 249)		Kate	cv406	XVal Session 86	1	XVal Session 86-Typing - Text-1		2012-07-18 14:20:37.832000
	Edit pad (rev 250)		Kate	cv406	XVal Session 86	1	XVal Session 86-Typing - Text-1		2012-07-18 14:20:38.332000
	Edit pad (rev 251)		Kate	cv406	XVal Session 86	1	XVal Session 86-Typing - Text-1		2012-07-18 14:20:38.835000
	Chat	we should coordinate and not all be typing the same thing. everyone should take two paragraphs	Frank	cv407	XVal Session 86	1	XVal Session 86-Typing - Text-1		2012-07-18 14:20:38.937000
	Edit pad (rev 252)		Kate	cv406	XVal Session 86	1	XVal Session 86-Typing - Text-1		2012-07-18 14:20:39.341000
	Edit pad (rev 253)		Kate	cv406	XVal Session 86	1	XVal Session 86-Typing - Text-1		2012-07-18 14:20:39.921000
	Edit pad (rev 254)		Kate	cv406	XVal Session 86	1	XVal Session 86-Typing - Text-1		2012-07-18 14:20:40.411000
	Chat	Carefull, we are out of order	Bob	cv404	XVal Session 86	1	XVal Session 86-Typing - Text-1		2012-07-18 14:20:40.830000
	Edit pad (rev 255)		Kate	cv406	XVal Session 86	1	XVal Session 86-Typing - Text-1		2012-07-18 14:20:40.908000
	Edit pad (rev 256)		Kate	cv406	XVal Session 86	1	XVal Session 86-Typing - Text-1		2012-07-18 14:20:41.411000
	Edit pad (rev 257)		Kate	cv406	XVal Session 86	1	XVal Session 86-Typing - Text-1		2012-07-18 14:20:41.910000
	Edit pad (rev 258)		Kate	cv406	XVal Session 86	1	XVal Session 86-Typing - Text-1		2012-07-18 14:20:42.415000
	Edit pad (rev 259)		Kate	cv406	XVal Session 86	1	XVal Session 86-Typing - Text-1		2012-07-18 14:20:43.628000
	Edit pad (rev 260)		Kate	cv406	XVal Session 86	1	XVal Session 86-Typing - Text-1		2012-07-18 14:20:44.129000
	Edit pad (rev 261)		Kate	cv406	XVal Session 86	1	XVal Session 86-Typing - Text-1		2012-07-18 14:20:44.627000
	Edit pad (rev 262)		Kate	cv406	XVal Session 86	1	XVal Session 86-Typing - Text-1		2012-07-18 14:20:45.131000
	Edit pad (rev 263)		Kate	cv406	XVal Session 86	1	XVal Session 86-Typing - Text-1		2012-07-18 14:20:45.630000
	Edit pad (rev 264)		Kate	cv406	XVal Session 86	1	XVal Session 86-Typing - Text-1		2012-07-18 14:20:46.147000
	Chat	we all need to take sections, hello	Frank	cv407	XVal Session 86	1	XVal Session 86-Typing - Text-1		2012-07-18 14:20:51.294000
	Edit pad (rev 265)		Kate	cv406	XVal Session 86	1	XVal Session 86-Typing - Text-1		2012-07-18 14:20:51.958000
	Edit pad (rev 266)		Kate	cv406	XVal Session 86	1	XVal Session 86-Typing - Text-1		2012-07-18 14:20:52.503000
	Edit pad (rev 267)		Kate	cv406	XVal Session 86	1	XVal Session 86-Typing - Text-1		2012-07-18 14:20:53.381000
	Edit pad (rev 268)		Kate	cv406	XVal Session 86	1	XVal Session 86-Typing - Text-1		2012-07-18 14:20:53.939000
	Edit pad (rev 269)		Kate	cv406	XVal Session 86	1	XVal Session 86-Typing - Text-1		2012-07-18 14:20:55.028000
	Edit pad (rev 270)		Kate	cv406	XVal Session 86	1	XVal Session 86-Typing - Text-1		2012-07-18 14:20:55.555000
	Edit pad (rev 271)		Kate	cv406	XVal Session 86	1	XVal Session 86-Typing - Text-1		2012-07-18 14:20:56.200000
	Edit pad (rev 272)		Kate	cv406	XVal Session 86	1	XVal Session 86-Typing - Text-1		2012-07-18 14:20:56.760000
	Edit pad (rev 273)		Kate	cv406	XVal Session 86	1	XVal Session 86-Typing - Text-1		2012-07-18 14:20:57.272000
	Edit pad (rev 274)		Kate	cv406	XVal Session 86	1	XVal Session 86-Typing - Text-1		2012-07-18 14:20:57.771000
	Edit pad (rev 275)		Kate	cv406	XVal Session 86	1	XVal Session 86-Typing - Text-1		2012-07-18 14:20:58.270000
	Edit pad (rev 276)		Kate	cv406	XVal Session 86	1	XVal Session 86-Typing - Text-1		2012-07-18 14:20:58.771000
	Edit pad (rev 277)		Kate	cv406	XVal Session 86	1	XVal Session 86-Typing - Text-1		2012-07-18 14:20:59.284000
	Edit pad (rev 278)		Kate	cv406	XVal Session 86	1	XVal Session 86-Typing - Text-1		2012-07-18 14:20:59.784000
	Edit pad (rev 279)		Kate	cv406	XVal Session 86	1	XVal Session 86-Typing - Text-1		2012-07-18 14:21:00.289000
	Edit pad (rev 280)		Kate	cv406	XVal Session 86	1	XVal Session 86-Typing - Text-1		2012-07-18 14:21:00.802000
	Chat	I'll type the last two paragraphs	Frank	cv407	XVal Session 86	1	XVal Session 86-Typing - Text-1		2012-07-18 14:21:01.171000
	Edit pad (rev 281)		Kate	cv406	XVal Session 86	1	XVal Session 86-Typing - Text-1		2012-07-18 14:21:01.300000
	Edit pad (rev 282)		Kate	cv406	XVal Session 86	1	XVal Session 86-Typing - Text-1		2012-07-18 14:21:01.800000
46701	Load Workspace			cv405	XVal Session 86	1	XVal Session 86-Typing - Text-1	18.111.42.95	2012-07-18 14:21:02
	Edit pad (rev 283)		Kate	cv406	XVal Session 86	1	XVal Session 86-Typing - Text-1		2012-07-18 14:21:02.300000
	Chat	Frank, why don't you lead	Bob	cv404	XVal Session 86	1	XVal Session 86-Typing - Text-1		2012-07-18 14:21:02.302000
	Edit pad (rev 284)		Kate	cv406	XVal Session 86	1	XVal Session 86-Typing - Text-1		2012-07-18 14:21:02.808000
	Edit pad (rev 285)		Kate	cv406	XVal Session 86	1	XVal Session 86-Typing - Text-1		2012-07-18 14:21:03.306000
	Edit pad (rev 286)		Kate	cv406	XVal Session 86	1	XVal Session 86-Typing - Text-1		2012-07-18 14:21:03.818000
	Edit pad (rev 287)		Kate	cv406	XVal Session 86	1	XVal Session 86-Typing - Text-1		2012-07-18 14:21:04.775000
	Edit pad (rev 288)		Kate	cv406	XVal Session 86	1	XVal Session 86-Typing - Text-1		2012-07-18 14:21:13.709000
	Edit pad (rev 289)		Kate	cv406	XVal Session 86	1	XVal Session 86-Typing - Text-1		2012-07-18 14:21:14.281000
	Edit pad (rev 290)		Kate	cv406	XVal Session 86	1	XVal Session 86-Typing - Text-1		2012-07-18 14:21:14.785000
	Edit pad (rev 291)		Kate	cv406	XVal Session 86	1	XVal Session 86-Typing - Text-1		2012-07-18 14:21:15.287000
	Edit pad (rev 292)		Kate	cv406	XVal Session 86	1	XVal Session 86-Typing - Text-1		2012-07-18 14:21:15.791000
	Edit pad (rev 293)		Kate	cv406	XVal Session 86	1	XVal Session 86-Typing - Text-1		2012-07-18 14:21:16.287000
	Edit pad (rev 294)		Kate	cv406	XVal Session 86	1	XVal Session 86-Typing - Text-1		2012-07-18 14:21:16.791000
	Edit pad (rev 295)		Kate	cv406	XVal Session 86	1	XVal Session 86-Typing - Text-1		2012-07-18 14:21:17.288000
	Edit pad (rev 296)		Kate	cv406	XVal Session 86	1	XVal Session 86-Typing - Text-1		2012-07-18 14:21:17.786000
	Edit pad (rev 297)		Kate	cv406	XVal Session 86	1	XVal Session 86-Typing - Text-1		2012-07-18 14:21:18.287000
	Edit pad (rev 298)		Kate	cv406	XVal Session 86	1	XVal Session 86-Typing - Text-1		2012-07-18 14:21:19.404000
	Edit pad (rev 299)		Kate	cv406	XVal Session 86	1	XVal Session 86-Typing - Text-1		2012-07-18 14:21:22.132000
	Edit pad (rev 300)		Kate	cv406	XVal Session 86	1	XVal Session 86-Typing - Text-1		2012-07-18 14:21:22.644000
	Edit pad (rev 301)		Brady	cv405	XVal Session 86	1	XVal Session 86-Typing - Text-1		2012-07-18 14:21:22.961000
	Edit pad (rev 302)		Kate	cv406	XVal Session 86	1	XVal Session 86-Typing - Text-1		2012-07-18 14:21:23.147000
	Edit pad (rev 303)		Brady	cv405	XVal Session 86	1	XVal Session 86-Typing - Text-1		2012-07-18 14:21:23.468000
	Edit pad (rev 304)		Kate	cv406	XVal Session 86	1	XVal Session 86-Typing - Text-1		2012-07-18 14:21:23.647000
	Edit pad (rev 305)		Brady	cv405	XVal Session 86	1	XVal Session 86-Typing - Text-1		2012-07-18 14:21:23.986000
	Edit pad (rev 306)		Kate	cv406	XVal Session 86	1	XVal Session 86-Typing - Text-1		2012-07-18 14:21:24.150000
	Edit pad (rev 307)		Brady	cv405	XVal Session 86	1	XVal Session 86-Typing - Text-1		2012-07-18 14:21:24.493000
	Edit pad (rev 308)		Kate	cv406	XVal Session 86	1	XVal Session 86-Typing - Text-1		2012-07-18 14:21:24.674000
	Edit pad (rev 309)		Brady	cv405	XVal Session 86	1	XVal Session 86-Typing - Text-1		2012-07-18 14:21:24.998000
	Edit pad (rev 310)		Kate	cv406	XVal Session 86	1	XVal Session 86-Typing - Text-1		2012-07-18 14:21:25.172000
	Edit pad (rev 311)		Brady	cv405	XVal Session 86	1	XVal Session 86-Typing - Text-1		2012-07-18 14:21:25.505000
	Edit pad (rev 312)		Kate	cv406	XVal Session 86	1	XVal Session 86-Typing - Text-1		2012-07-18 14:21:25.674000
	Edit pad (rev 313)		Brady	cv405	XVal Session 86	1	XVal Session 86-Typing - Text-1		2012-07-18 14:21:26.007000
	Edit pad (rev 314)		Kate	cv406	XVal Session 86	1	XVal Session 86-Typing - Text-1		2012-07-18 14:21:26.174000
	Edit pad (rev 315)		Brady	cv405	XVal Session 86	1	XVal Session 86-Typing - Text-1		2012-07-18 14:21:26.515000
	Edit pad (rev 316)		Brady	cv405	XVal Session 86	1	XVal Session 86-Typing - Text-1		2012-07-18 14:21:27.014000
	Edit pad (rev 317)		Brady	cv405	XVal Session 86	1	XVal Session 86-Typing - Text-1		2012-07-18 14:21:27.520000
	Edit pad (rev 318)		Brady	cv405	XVal Session 86	1	XVal Session 86-Typing - Text-1		2012-07-18 14:21:28.021000
	Edit pad (rev 319)		Brady	cv405	XVal Session 86	1	XVal Session 86-Typing - Text-1		2012-07-18 14:21:28.530000
	Edit pad (rev 320)		Brady	cv405	XVal Session 86	1	XVal Session 86-Typing - Text-1		2012-07-18 14:21:29.030000
	Edit pad (rev 321)		Brady	cv405	XVal Session 86	1	XVal Session 86-Typing - Text-1		2012-07-18 14:21:29.530000
	Edit pad (rev 322)		Brady	cv405	XVal Session 86	1	XVal Session 86-Typing - Text-1		2012-07-18 14:21:30.030000
	Edit pad (rev 323)		Brady	cv405	XVal Session 86	1	XVal Session 86-Typing - Text-1		2012-07-18 14:21:30.530000
	Edit pad (rev 324)		Brady	cv405	XVal Session 86	1	XVal Session 86-Typing - Text-1		2012-07-18 14:21:31.032000
	Chat	We need to each choose a section of text to type, Bob, take the first two paragraphs	Frank	cv407	XVal Session 86	1	XVal Session 86-Typing - Text-1		2012-07-18 14:21:33.829000
	Edit pad (rev 325)		Kate	cv406	XVal Session 86	1	XVal Session 86-Typing - Text-1		2012-07-18 14:21:36.977000
	Edit pad (rev 326)		Brady	cv405	XVal Session 86	1	XVal Session 86-Typing - Text-1		2012-07-18 14:21:38.659000
	Chat	will do	Bob	cv404	XVal Session 86	1	XVal Session 86-Typing - Text-1		2012-07-18 14:21:43.443000
	Edit pad (rev 327)		Kate	cv406	XVal Session 86	1	XVal Session 86-Typing - Text-1		2012-07-18 14:21:46.141000
	Edit pad (rev 328)		Kate	cv406	XVal Session 86	1	XVal Session 86-Typing - Text-1		2012-07-18 14:21:46.768000
	Edit pad (rev 329)		Kate	cv406	XVal Session 86	1	XVal Session 86-Typing - Text-1		2012-07-18 14:21:47.444000
	Edit pad (rev 330)		Kate	cv406	XVal Session 86	1	XVal Session 86-Typing - Text-1		2012-07-18 14:21:47.941000
	Edit pad (rev 331)		Kate	cv406	XVal Session 86	1	XVal Session 86-Typing - Text-1		2012-07-18 14:21:48.446000
	Edit pad (rev 332)		Kate	cv406	XVal Session 86	1	XVal Session 86-Typing - Text-1		2012-07-18 14:21:48.941000
	Edit pad (rev 333)		Kate	cv406	XVal Session 86	1	XVal Session 86-Typing - Text-1		2012-07-18 14:21:49.441000
	Edit pad (rev 334)		Kate	cv406	XVal Session 86	1	XVal Session 86-Typing - Text-1		2012-07-18 14:21:49.948000
	Edit pad (rev 335)		Kate	cv406	XVal Session 86	1	XVal Session 86-Typing - Text-1		2012-07-18 14:21:50.480000
	Edit pad (rev 336)		Kate	cv406	XVal Session 86	1	XVal Session 86-Typing - Text-1		2012-07-18 14:21:51.256000
	Edit pad (rev 337)		Kate	cv406	XVal Session 86	1	XVal Session 86-Typing - Text-1		2012-07-18 14:21:51.755000
	Edit pad (rev 338)		Kate	cv406	XVal Session 86	1	XVal Session 86-Typing - Text-1		2012-07-18 14:21:52.446000
	Chat	Kate, take the third and fourth paragraphs	Frank	cv407	XVal Session 86	1	XVal Session 86-Typing - Text-1		2012-07-18 14:21:52.501000
	Edit pad (rev 339)		Kate	cv406	XVal Session 86	1	XVal Session 86-Typing - Text-1		2012-07-18 14:21:53.402000
	Edit pad (rev 340)		Kate	cv406	XVal Session 86	1	XVal Session 86-Typing - Text-1		2012-07-18 14:21:53.910000
	Edit pad (rev 341)		Kate	cv406	XVal Session 86	1	XVal Session 86-Typing - Text-1		2012-07-18 14:21:54.411000
	Edit pad (rev 342)		Kate	cv406	XVal Session 86	1	XVal Session 86-Typing - Text-1		2012-07-18 14:21:54.915000
	Edit pad (rev 343)		Kate	cv406	XVal Session 86	1	XVal Session 86-Typing - Text-1		2012-07-18 14:21:55.413000
	Edit pad (rev 344)		Kate	cv406	XVal Session 86	1	XVal Session 86-Typing - Text-1		2012-07-18 14:21:55.910000
	Edit pad (rev 345)		Kate	cv406	XVal Session 86	1	XVal Session 86-Typing - Text-1		2012-07-18 14:21:56.499000
	Edit pad (rev 346)		Kate	cv406	XVal Session 86	1	XVal Session 86-Typing - Text-1		2012-07-18 14:21:57.005000
	Edit pad (rev 347)		Kate	cv406	XVal Session 86	1	XVal Session 86-Typing - Text-1		2012-07-18 14:21:57.505000
	Edit pad (rev 348)		Kate	cv406	XVal Session 86	1	XVal Session 86-Typing - Text-1		2012-07-18 14:21:58.005000
	Edit pad (rev 349)		Kate	cv406	XVal Session 86	1	XVal Session 86-Typing - Text-1		2012-07-18 14:21:58.506000
	Edit pad (rev 350)		Kate	cv406	XVal Session 86	1	XVal Session 86-Typing - Text-1		2012-07-18 14:21:59.303000
	Edit pad (rev 351)		Kate	cv406	XVal Session 86	1	XVal Session 86-Typing - Text-1		2012-07-18 14:21:59.642000
	Edit pad (rev 352)		Kate	cv406	XVal Session 86	1	XVal Session 86-Typing - Text-1		2012-07-18 14:22:00.524000
	Edit pad (rev 353)		Kate	cv406	XVal Session 86	1	XVal Session 86-Typing - Text-1		2012-07-18 14:22:01.189000
	Edit pad (rev 354)		Kate	cv406	XVal Session 86	1	XVal Session 86-Typing - Text-1		2012-07-18 14:22:01.729000
	Edit pad (rev 355)		Kate	cv406	XVal Session 86	1	XVal Session 86-Typing - Text-1		2012-07-18 14:22:02.527000
	Edit pad (rev 356)		Kate	cv406	XVal Session 86	1	XVal Session 86-Typing - Text-1		2012-07-18 14:22:04.994000
	Edit pad (rev 357)		Kate	cv406	XVal Session 86	1	XVal Session 86-Typing - Text-1		2012-07-18 14:22:07.831000
	Edit pad (rev 358)		Kate	cv406	XVal Session 86	1	XVal Session 86-Typing - Text-1		2012-07-18 14:22:08.332000
	Edit pad (rev 359)		Kate	cv406	XVal Session 86	1	XVal Session 86-Typing - Text-1		2012-07-18 14:22:08.832000
	Edit pad (rev 360)		Kate	cv406	XVal Session 86	1	XVal Session 86-Typing - Text-1		2012-07-18 14:22:09.336000
	Edit pad (rev 361)		Kate	cv406	XVal Session 86	1	XVal Session 86-Typing - Text-1		2012-07-18 14:22:09.833000
	Edit pad (rev 362)		Kate	cv406	XVal Session 86	1	XVal Session 86-Typing - Text-1		2012-07-18 14:22:11.318000
	Edit pad (rev 363)		Kate	cv406	XVal Session 86	1	XVal Session 86-Typing - Text-1		2012-07-18 14:22:11.816000
	Edit pad (rev 364)		Kate	cv406	XVal Session 86	1	XVal Session 86-Typing - Text-1		2012-07-18 14:22:12.317000
	Edit pad (rev 365)		Frank	cv407	XVal Session 86	1	XVal Session 86-Typing - Text-1		2012-07-18 14:22:12.549000
	Edit pad (rev 366)		Frank	cv407	XVal Session 86	1	XVal Session 86-Typing - Text-1		2012-07-18 14:22:13.057000
	Edit pad (rev 367)		Kate	cv406	XVal Session 86	1	XVal Session 86-Typing - Text-1		2012-07-18 14:22:13.548000
	Chat	I'm taking the paragraph that begins "Tiridates was the brother"	Brady	cv405	XVal Session 86	1	XVal Session 86-Typing - Text-1		2012-07-18 14:22:13.989000
	Edit pad (rev 368)		Kate	cv406	XVal Session 86	1	XVal Session 86-Typing - Text-1		2012-07-18 14:22:14.040000
	Edit pad (rev 369)		Kate	cv406	XVal Session 86	1	XVal Session 86-Typing - Text-1		2012-07-18 14:22:14.552000
	Edit pad (rev 370)		Frank	cv407	XVal Session 86	1	XVal Session 86-Typing - Text-1		2012-07-18 14:22:14.623000
	Edit pad (rev 371)		Kate	cv406	XVal Session 86	1	XVal Session 86-Typing - Text-1		2012-07-18 14:22:15.051000
	Edit pad (rev 372)		Frank	cv407	XVal Session 86	1	XVal Session 86-Typing - Text-1		2012-07-18 14:22:15.133000
	Edit pad (rev 373)		Kate	cv406	XVal Session 86	1	XVal Session 86-Typing - Text-1		2012-07-18 14:22:15.558000
	Edit pad (rev 374)		Frank	cv407	XVal Session 86	1	XVal Session 86-Typing - Text-1		2012-07-18 14:22:15.633000
	Edit pad (rev 375)		Kate	cv406	XVal Session 86	1	XVal Session 86-Typing - Text-1		2012-07-18 14:22:16.057000
	Edit pad (rev 376)		Kate	cv406	XVal Session 86	1	XVal Session 86-Typing - Text-1		2012-07-18 14:22:16.551000
	Edit pad (rev 377)		Kate	cv406	XVal Session 86	1	XVal Session 86-Typing - Text-1		2012-07-18 14:22:17.055000
	Edit pad (rev 378)		Kate	cv406	XVal Session 86	1	XVal Session 86-Typing - Text-1		2012-07-18 14:22:17.853000
	Edit pad (rev 379)		Kate	cv406	XVal Session 86	1	XVal Session 86-Typing - Text-1		2012-07-18 14:22:19.211000
	Edit pad (rev 380)		Kate	cv406	XVal Session 86	1	XVal Session 86-Typing - Text-1		2012-07-18 14:22:19.708000
	Edit pad (rev 381)		Kate	cv406	XVal Session 86	1	XVal Session 86-Typing - Text-1		2012-07-18 14:22:20.215000
	Edit pad (rev 382)		Brady	cv405	XVal Session 86	1	XVal Session 86-Typing - Text-1		2012-07-18 14:22:20.604000
	Edit pad (rev 383)		Kate	cv406	XVal Session 86	1	XVal Session 86-Typing - Text-1		2012-07-18 14:22:20.721000
	Edit pad (rev 384)		Brady	cv405	XVal Session 86	1	XVal Session 86-Typing - Text-1		2012-07-18 14:22:21.119000
	Edit pad (rev 385)		Kate	cv406	XVal Session 86	1	XVal Session 86-Typing - Text-1		2012-07-18 14:22:21.222000
	Edit pad (rev 386)		Brady	cv405	XVal Session 86	1	XVal Session 86-Typing - Text-1		2012-07-18 14:22:21.608000
	Edit pad (rev 387)		Kate	cv406	XVal Session 86	1	XVal Session 86-Typing - Text-1		2012-07-18 14:22:21.721000
	Edit pad (rev 388)		Brady	cv405	XVal Session 86	1	XVal Session 86-Typing - Text-1		2012-07-18 14:22:22.109000
	Edit pad (rev 389)		Kate	cv406	XVal Session 86	1	XVal Session 86-Typing - Text-1		2012-07-18 14:22:22.228000
	Edit pad (rev 390)		Brady	cv405	XVal Session 86	1	XVal Session 86-Typing - Text-1		2012-07-18 14:22:22.609000
	Edit pad (rev 391)		Kate	cv406	XVal Session 86	1	XVal Session 86-Typing - Text-1		2012-07-18 14:22:22.746000
	Edit pad (rev 392)		Brady	cv405	XVal Session 86	1	XVal Session 86-Typing - Text-1		2012-07-18 14:22:23.109000
	Edit pad (rev 393)		Kate	cv406	XVal Session 86	1	XVal Session 86-Typing - Text-1		2012-07-18 14:22:23.241000
	Edit pad (rev 394)		Brady	cv405	XVal Session 86	1	XVal Session 86-Typing - Text-1		2012-07-18 14:22:23.609000
	Edit pad (rev 395)		Kate	cv406	XVal Session 86	1	XVal Session 86-Typing - Text-1		2012-07-18 14:22:23.768000
	Edit pad (rev 396)		Brady	cv405	XVal Session 86	1	XVal Session 86-Typing - Text-1		2012-07-18 14:22:24.109000
	Edit pad (rev 397)		Brady	cv405	XVal Session 86	1	XVal Session 86-Typing - Text-1		2012-07-18 14:22:24.609000
	Edit pad (rev 398)		Kate	cv406	XVal Session 86	1	XVal Session 86-Typing - Text-1		2012-07-18 14:22:24.916000
	Edit pad (rev 399)		Brady	cv405	XVal Session 86	1	XVal Session 86-Typing - Text-1		2012-07-18 14:22:25.109000
	Edit pad (rev 400)		Brady	cv405	XVal Session 86	1	XVal Session 86-Typing - Text-1		2012-07-18 14:22:25.609000
	Edit pad (rev 401)		Brady	cv405	XVal Session 86	1	XVal Session 86-Typing - Text-1		2012-07-18 14:22:26.108000
	Edit pad (rev 402)		Brady	cv405	XVal Session 86	1	XVal Session 86-Typing - Text-1		2012-07-18 14:22:26.609000
	Edit pad (rev 403)		Brady	cv405	XVal Session 86	1	XVal Session 86-Typing - Text-1		2012-07-18 14:22:27.358000
	Edit pad (rev 404)		Brady	cv405	XVal Session 86	1	XVal Session 86-Typing - Text-1		2012-07-18 14:22:27.858000
	Edit pad (rev 405)		Brady	cv405	XVal Session 86	1	XVal Session 86-Typing - Text-1		2012-07-18 14:22:28.360000
	Edit pad (rev 406)		Brady	cv405	XVal Session 86	1	XVal Session 86-Typing - Text-1		2012-07-18 14:22:28.874000
	Edit pad (rev 407)		Brady	cv405	XVal Session 86	1	XVal Session 86-Typing - Text-1		2012-07-18 14:22:29.374000
	Edit pad (rev 408)		Brady	cv405	XVal Session 86	1	XVal Session 86-Typing - Text-1		2012-07-18 14:22:29.874000
	Edit pad (rev 409)		Brady	cv405	XVal Session 86	1	XVal Session 86-Typing - Text-1		2012-07-18 14:22:31.198000
	Edit pad (rev 410)		Brady	cv405	XVal Session 86	1	XVal Session 86-Typing - Text-1		2012-07-18 14:22:31.702000
	Edit pad (rev 411)		Brady	cv405	XVal Session 86	1	XVal Session 86-Typing - Text-1		2012-07-18 14:22:32.347000
	Edit pad (rev 412)		Brady	cv405	XVal Session 86	1	XVal Session 86-Typing - Text-1		2012-07-18 14:22:32.850000
	Edit pad (rev 413)		Brady	cv405	XVal Session 86	1	XVal Session 86-Typing - Text-1		2012-07-18 14:22:33.359000
	Edit pad (rev 414)		Brady	cv405	XVal Session 86	1	XVal Session 86-Typing - Text-1		2012-07-18 14:22:33.881000
	Edit pad (rev 415)		Brady	cv405	XVal Session 86	1	XVal Session 86-Typing - Text-1		2012-07-18 14:22:34.384000
	Edit pad (rev 416)		Brady	cv405	XVal Session 86	1	XVal Session 86-Typing - Text-1		2012-07-18 14:22:34.883000
	Edit pad (rev 417)		Kate	cv406	XVal Session 86	1	XVal Session 86-Typing - Text-1		2012-07-18 14:22:34.887000
	Edit pad (rev 418)		Brady	cv405	XVal Session 86	1	XVal Session 86-Typing - Text-1		2012-07-18 14:22:35.389000
	Edit pad (rev 419)		Kate	cv406	XVal Session 86	1	XVal Session 86-Typing - Text-1		2012-07-18 14:22:35.393000
	Edit pad (rev 420)		Brady	cv405	XVal Session 86	1	XVal Session 86-Typing - Text-1		2012-07-18 14:22:35.891000
	Edit pad (rev 421)		Kate	cv406	XVal Session 86	1	XVal Session 86-Typing - Text-1		2012-07-18 14:22:35.909000
	Edit pad (rev 422)		Brady	cv405	XVal Session 86	1	XVal Session 86-Typing - Text-1		2012-07-18 14:22:36.390000
	Edit pad (rev 423)		Kate	cv406	XVal Session 86	1	XVal Session 86-Typing - Text-1		2012-07-18 14:22:36.425000
	Edit pad (rev 424)		Brady	cv405	XVal Session 86	1	XVal Session 86-Typing - Text-1		2012-07-18 14:22:36.890000
	Edit pad (rev 425)		Kate	cv406	XVal Session 86	1	XVal Session 86-Typing - Text-1		2012-07-18 14:22:36.898000
	Edit pad (rev 426)		Kate	cv406	XVal Session 86	1	XVal Session 86-Typing - Text-1		2012-07-18 14:22:37.394000
	Edit pad (rev 427)		Brady	cv405	XVal Session 86	1	XVal Session 86-Typing - Text-1		2012-07-18 14:22:37.429000
	Edit pad (rev 428)		Brady	cv405	XVal Session 86	1	XVal Session 86-Typing - Text-1		2012-07-18 14:22:37.889000
	Edit pad (rev 429)		Kate	cv406	XVal Session 86	1	XVal Session 86-Typing - Text-1		2012-07-18 14:22:37.894000
	Edit pad (rev 430)		Brady	cv405	XVal Session 86	1	XVal Session 86-Typing - Text-1		2012-07-18 14:22:38.389000
	Edit pad (rev 431)		Kate	cv406	XVal Session 86	1	XVal Session 86-Typing - Text-1		2012-07-18 14:22:38.394000
	Edit pad (rev 432)		Brady	cv405	XVal Session 86	1	XVal Session 86-Typing - Text-1		2012-07-18 14:22:38.890000
	Edit pad (rev 433)		Kate	cv406	XVal Session 86	1	XVal Session 86-Typing - Text-1		2012-07-18 14:22:38.895000
	Edit pad (rev 434)		Brady	cv405	XVal Session 86	1	XVal Session 86-Typing - Text-1		2012-07-18 14:22:39.389000
	Edit pad (rev 435)		Kate	cv406	XVal Session 86	1	XVal Session 86-Typing - Text-1		2012-07-18 14:22:39.395000
	Edit pad (rev 436)		Brady	cv405	XVal Session 86	1	XVal Session 86-Typing - Text-1		2012-07-18 14:22:39.889000
	Edit pad (rev 437)		Kate	cv406	XVal Session 86	1	XVal Session 86-Typing - Text-1		2012-07-18 14:22:39.894000
	Edit pad (rev 438)		Brady	cv405	XVal Session 86	1	XVal Session 86-Typing - Text-1		2012-07-18 14:22:40.391000
	Edit pad (rev 439)		Kate	cv406	XVal Session 86	1	XVal Session 86-Typing - Text-1		2012-07-18 14:22:40.481000
	Edit pad (rev 440)		Brady	cv405	XVal Session 86	1	XVal Session 86-Typing - Text-1		2012-07-18 14:22:40.890000
	Edit pad (rev 441)		Kate	cv406	XVal Session 86	1	XVal Session 86-Typing - Text-1		2012-07-18 14:22:40.989000
	Edit pad (rev 442)		Brady	cv405	XVal Session 86	1	XVal Session 86-Typing - Text-1		2012-07-18 14:22:41.389000
	Edit pad (rev 443)		Kate	cv406	XVal Session 86	1	XVal Session 86-Typing - Text-1		2012-07-18 14:22:41.499000
	Edit pad (rev 444)		Kate	cv406	XVal Session 86	1	XVal Session 86-Typing - Text-1		2012-07-18 14:22:42.022000
	Edit pad (rev 445)		Bob	cv404	XVal Session 86	1	XVal Session 86-Typing - Text-1		2012-07-18 14:22:42.106000
	Edit pad (rev 446)		Brady	cv405	XVal Session 86	1	XVal Session 86-Typing - Text-1		2012-07-18 14:22:42.117000
	Edit pad (rev 447)		Bob	cv404	XVal Session 86	1	XVal Session 86-Typing - Text-1		2012-07-18 14:22:42.613000
	Edit pad (rev 448)		Brady	cv405	XVal Session 86	1	XVal Session 86-Typing - Text-1		2012-07-18 14:22:42.623000
	Edit pad (rev 449)		Brady	cv405	XVal Session 86	1	XVal Session 86-Typing - Text-1		2012-07-18 14:22:43.123000
	Edit pad (rev 450)		Brady	cv405	XVal Session 86	1	XVal Session 86-Typing - Text-1		2012-07-18 14:22:43.624000
	Edit pad (rev 451)		Brady	cv405	XVal Session 86	1	XVal Session 86-Typing - Text-1		2012-07-18 14:22:44.127000
	Edit pad (rev 452)		Bob	cv404	XVal Session 86	1	XVal Session 86-Typing - Text-1		2012-07-18 14:22:44.242000
	Edit pad (rev 453)		Brady	cv405	XVal Session 86	1	XVal Session 86-Typing - Text-1		2012-07-18 14:22:45.230000
	Edit pad (rev 454)		Brady	cv405	XVal Session 86	1	XVal Session 86-Typing - Text-1		2012-07-18 14:22:45.733000
	Edit pad (rev 455)		Brady	cv405	XVal Session 86	1	XVal Session 86-Typing - Text-1		2012-07-18 14:22:46.233000
	Edit pad (rev 456)		Brady	cv405	XVal Session 86	1	XVal Session 86-Typing - Text-1		2012-07-18 14:22:46.735000
	Edit pad (rev 457)		Bob	cv404	XVal Session 86	1	XVal Session 86-Typing - Text-1		2012-07-18 14:22:46.932000
	Edit pad (rev 458)		Brady	cv405	XVal Session 86	1	XVal Session 86-Typing - Text-1		2012-07-18 14:22:47.233000
	Edit pad (rev 459)		Bob	cv404	XVal Session 86	1	XVal Session 86-Typing - Text-1		2012-07-18 14:22:47.433000
	Edit pad (rev 460)		Brady	cv405	XVal Session 86	1	XVal Session 86-Typing - Text-1		2012-07-18 14:22:47.741000
	Edit pad (rev 461)		Bob	cv404	XVal Session 86	1	XVal Session 86-Typing - Text-1		2012-07-18 14:22:47.934000
	Edit pad (rev 462)		Brady	cv405	XVal Session 86	1	XVal Session 86-Typing - Text-1		2012-07-18 14:22:48.249000
	Edit pad (rev 463)		Brady	cv405	XVal Session 86	1	XVal Session 86-Typing - Text-1		2012-07-18 14:22:48.749000
	Edit pad (rev 464)		Brady	cv405	XVal Session 86	1	XVal Session 86-Typing - Text-1		2012-07-18 14:22:49.255000
	Edit pad (rev 465)		Brady	cv405	XVal Session 86	1	XVal Session 86-Typing - Text-1		2012-07-18 14:22:49.766000
	Edit pad (rev 466)		Brady	cv405	XVal Session 86	1	XVal Session 86-Typing - Text-1		2012-07-18 14:22:50.280000
	Edit pad (rev 467)		Brady	cv405	XVal Session 86	1	XVal Session 86-Typing - Text-1		2012-07-18 14:22:50.780000
	Edit pad (rev 468)		Brady	cv405	XVal Session 86	1	XVal Session 86-Typing - Text-1		2012-07-18 14:22:51.285000
	Edit pad (rev 469)		Brady	cv405	XVal Session 86	1	XVal Session 86-Typing - Text-1		2012-07-18 14:22:51.786000
	Edit pad (rev 470)		Brady	cv405	XVal Session 86	1	XVal Session 86-Typing - Text-1		2012-07-18 14:22:52.295000
	Edit pad (rev 471)		Bob	cv404	XVal Session 86	1	XVal Session 86-Typing - Text-1		2012-07-18 14:22:52.667000
	Edit pad (rev 472)		Brady	cv405	XVal Session 86	1	XVal Session 86-Typing - Text-1		2012-07-18 14:22:52.794000
	Edit pad (rev 473)		Brady	cv405	XVal Session 86	1	XVal Session 86-Typing - Text-1		2012-07-18 14:22:53.296000
	Edit pad (rev 474)		Brady	cv405	XVal Session 86	1	XVal Session 86-Typing - Text-1		2012-07-18 14:22:53.795000
	Edit pad (rev 475)		Brady	cv405	XVal Session 86	1	XVal Session 86-Typing - Text-1		2012-07-18 14:22:54.296000
	Edit pad (rev 476)		Brady	cv405	XVal Session 86	1	XVal Session 86-Typing - Text-1		2012-07-18 14:22:54.796000
	Edit pad (rev 477)		Brady	cv405	XVal Session 86	1	XVal Session 86-Typing - Text-1		2012-07-18 14:22:55.296000
	Edit pad (rev 478)		Brady	cv405	XVal Session 86	1	XVal Session 86-Typing - Text-1		2012-07-18 14:22:55.796000
	Edit pad (rev 479)		Brady	cv405	XVal Session 86	1	XVal Session 86-Typing - Text-1		2012-07-18 14:22:56.304000
	Edit pad (rev 480)		Brady	cv405	XVal Session 86	1	XVal Session 86-Typing - Text-1		2012-07-18 14:22:56.814000
	Edit pad (rev 481)		Brady	cv405	XVal Session 86	1	XVal Session 86-Typing - Text-1		2012-07-18 14:22:57.313000
	Edit pad (rev 482)		Kate	cv406	XVal Session 86	1	XVal Session 86-Typing - Text-1		2012-07-18 14:22:57.439000
	Edit pad (rev 483)		Brady	cv405	XVal Session 86	1	XVal Session 86-Typing - Text-1		2012-07-18 14:22:57.830000
	Edit pad (rev 484)		Kate	cv406	XVal Session 86	1	XVal Session 86-Typing - Text-1		2012-07-18 14:22:57.940000
	Edit pad (rev 485)		Brady	cv405	XVal Session 86	1	XVal Session 86-Typing - Text-1		2012-07-18 14:22:58.338000
	Edit pad (rev 486)		Kate	cv406	XVal Session 86	1	XVal Session 86-Typing - Text-1		2012-07-18 14:22:58.447000
	Edit pad (rev 487)		Bob	cv404	XVal Session 86	1	XVal Session 86-Typing - Text-1		2012-07-18 14:22:58.805000
	Edit pad (rev 488)		Brady	cv405	XVal Session 86	1	XVal Session 86-Typing - Text-1		2012-07-18 14:22:58.863000
	Edit pad (rev 489)		Kate	cv406	XVal Session 86	1	XVal Session 86-Typing - Text-1		2012-07-18 14:22:58.955000
	Chat	why does Brady keep popping in and out of our group as a chat member?	Frank	cv407	XVal Session 86	1	XVal Session 86-Typing - Text-1		2012-07-18 14:22:59.215000
	Edit pad (rev 490)		Bob	cv404	XVal Session 86	1	XVal Session 86-Typing - Text-1		2012-07-18 14:22:59.303000
	Edit pad (rev 491)		Brady	cv405	XVal Session 86	1	XVal Session 86-Typing - Text-1		2012-07-18 14:22:59.363000
	Edit pad (rev 492)		Kate	cv406	XVal Session 86	1	XVal Session 86-Typing - Text-1		2012-07-18 14:22:59.460000
	Edit pad (rev 493)		Bob	cv404	XVal Session 86	1	XVal Session 86-Typing - Text-1		2012-07-18 14:22:59.809000
	Edit pad (rev 494)		Brady	cv405	XVal Session 86	1	XVal Session 86-Typing - Text-1		2012-07-18 14:22:59.873000
	Edit pad (rev 495)		Kate	cv406	XVal Session 86	1	XVal Session 86-Typing - Text-1		2012-07-18 14:22:59.976000
	Edit pad (rev 496)		Bob	cv404	XVal Session 86	1	XVal Session 86-Typing - Text-1		2012-07-18 14:23:00.309000
	Edit pad (rev 497)		Brady	cv405	XVal Session 86	1	XVal Session 86-Typing - Text-1		2012-07-18 14:23:00.427000
	Edit pad (rev 498)		Kate	cv406	XVal Session 86	1	XVal Session 86-Typing - Text-1		2012-07-18 14:23:00.473000
	Edit pad (rev 499)		Bob	cv404	XVal Session 86	1	XVal Session 86-Typing - Text-1		2012-07-18 14:23:00.809000
	Edit pad (rev 500)		Brady	cv405	XVal Session 86	1	XVal Session 86-Typing - Text-1		2012-07-18 14:23:00.930000
	Edit pad (rev 501)		Bob	cv404	XVal Session 86	1	XVal Session 86-Typing - Text-1		2012-07-18 14:23:01.310000
	Edit pad (rev 502)		Brady	cv405	XVal Session 86	1	XVal Session 86-Typing - Text-1		2012-07-18 14:23:01.430000
	Edit pad (rev 503)		Bob	cv404	XVal Session 86	1	XVal Session 86-Typing - Text-1		2012-07-18 14:23:01.810000
	Edit pad (rev 504)		Bob	cv404	XVal Session 86	1	XVal Session 86-Typing - Text-1		2012-07-18 14:23:02.654000
	Edit pad (rev 505)		Bob	cv404	XVal Session 86	1	XVal Session 86-Typing - Text-1		2012-07-18 14:23:03.189000
	Edit pad (rev 506)		Bob	cv404	XVal Session 86	1	XVal Session 86-Typing - Text-1		2012-07-18 14:23:03.654000
	Edit pad (rev 507)		Bob	cv404	XVal Session 86	1	XVal Session 86-Typing - Text-1		2012-07-18 14:23:04.152000
	Edit pad (rev 508)		Bob	cv404	XVal Session 86	1	XVal Session 86-Typing - Text-1		2012-07-18 14:23:05.698000
	Edit pad (rev 509)		Brady	cv405	XVal Session 86	1	XVal Session 86-Typing - Text-1		2012-07-18 14:23:08.040000
	Edit pad (rev 510)		Bob	cv404	XVal Session 86	1	XVal Session 86-Typing - Text-1		2012-07-18 14:23:08.434000
	Edit pad (rev 511)		Bob	cv404	XVal Session 86	1	XVal Session 86-Typing - Text-1		2012-07-18 14:23:08.935000
	Edit pad (rev 512)		Brady	cv405	XVal Session 86	1	XVal Session 86-Typing - Text-1		2012-07-18 14:23:10.759000
	Edit pad (rev 513)		Bob	cv404	XVal Session 86	1	XVal Session 86-Typing - Text-1		2012-07-18 14:23:10.813000
	Edit pad (rev 514)		Brady	cv405	XVal Session 86	1	XVal Session 86-Typing - Text-1		2012-07-18 14:23:11.265000
	Edit pad (rev 515)		Bob	cv404	XVal Session 86	1	XVal Session 86-Typing - Text-1		2012-07-18 14:23:11.326000
	Edit pad (rev 516)		Brady	cv405	XVal Session 86	1	XVal Session 86-Typing - Text-1		2012-07-18 14:23:11.786000
	Edit pad (rev 517)		Bob	cv404	XVal Session 86	1	XVal Session 86-Typing - Text-1		2012-07-18 14:23:11.825000
	Edit pad (rev 518)		Brady	cv405	XVal Session 86	1	XVal Session 86-Typing - Text-1		2012-07-18 14:23:12.271000
	Edit pad (rev 519)		Bob	cv404	XVal Session 86	1	XVal Session 86-Typing - Text-1		2012-07-18 14:23:12.323000
	Edit pad (rev 520)		Brady	cv405	XVal Session 86	1	XVal Session 86-Typing - Text-1		2012-07-18 14:23:12.781000
	Edit pad (rev 521)		Bob	cv404	XVal Session 86	1	XVal Session 86-Typing - Text-1		2012-07-18 14:23:12.831000
	Edit pad (rev 522)		Brady	cv405	XVal Session 86	1	XVal Session 86-Typing - Text-1		2012-07-18 14:23:13.280000
	Edit pad (rev 523)		Bob	cv404	XVal Session 86	1	XVal Session 86-Typing - Text-1		2012-07-18 14:23:13.338000
	Edit pad (rev 524)		Kate	cv406	XVal Session 86	1	XVal Session 86-Typing - Text-1		2012-07-18 14:23:13.696000
	Edit pad (rev 525)		Brady	cv405	XVal Session 86	1	XVal Session 86-Typing - Text-1		2012-07-18 14:23:13.778000
	Edit pad (rev 526)		Bob	cv404	XVal Session 86	1	XVal Session 86-Typing - Text-1		2012-07-18 14:23:13.840000
	Edit pad (rev 527)		Brady	cv405	XVal Session 86	1	XVal Session 86-Typing - Text-1		2012-07-18 14:23:14.283000
	Edit pad (rev 528)		Bob	cv404	XVal Session 86	1	XVal Session 86-Typing - Text-1		2012-07-18 14:23:14.341000
	Edit pad (rev 529)		Kate	cv406	XVal Session 86	1	XVal Session 86-Typing - Text-1		2012-07-18 14:23:14.452000
	Edit pad (rev 530)		Brady	cv405	XVal Session 86	1	XVal Session 86-Typing - Text-1		2012-07-18 14:23:14.796000
	Edit pad (rev 531)		Bob	cv404	XVal Session 86	1	XVal Session 86-Typing - Text-1		2012-07-18 14:23:14.847000
	Edit pad (rev 532)		Kate	cv406	XVal Session 86	1	XVal Session 86-Typing - Text-1		2012-07-18 14:23:14.963000
	Edit pad (rev 533)		Brady	cv405	XVal Session 86	1	XVal Session 86-Typing - Text-1		2012-07-18 14:23:15.296000
	Edit pad (rev 534)		Bob	cv404	XVal Session 86	1	XVal Session 86-Typing - Text-1		2012-07-18 14:23:15.346000
	Edit pad (rev 535)		Brady	cv405	XVal Session 86	1	XVal Session 86-Typing - Text-1		2012-07-18 14:23:15.796000
	Edit pad (rev 536)		Kate	cv406	XVal Session 86	1	XVal Session 86-Typing - Text-1		2012-07-18 14:23:15.816000
	Edit pad (rev 537)		Bob	cv404	XVal Session 86	1	XVal Session 86-Typing - Text-1		2012-07-18 14:23:15.862000
	Edit pad (rev 538)		Brady	cv405	XVal Session 86	1	XVal Session 86-Typing - Text-1		2012-07-18 14:23:16.296000
	Edit pad (rev 539)		Kate	cv406	XVal Session 86	1	XVal Session 86-Typing - Text-1		2012-07-18 14:23:16.316000
	Edit pad (rev 540)		Brady	cv405	XVal Session 86	1	XVal Session 86-Typing - Text-1		2012-07-18 14:23:16.796000
	Edit pad (rev 541)		Kate	cv406	XVal Session 86	1	XVal Session 86-Typing - Text-1		2012-07-18 14:23:16.821000
	Edit pad (rev 542)		Kate	cv406	XVal Session 86	1	XVal Session 86-Typing - Text-1		2012-07-18 14:23:17.338000
	Edit pad (rev 543)		Bob	cv404	XVal Session 86	1	XVal Session 86-Typing - Text-1		2012-07-18 14:23:17.553000
	Edit pad (rev 544)		Brady	cv405	XVal Session 86	1	XVal Session 86-Typing - Text-1		2012-07-18 14:23:17.587000
	Edit pad (rev 545)		Kate	cv406	XVal Session 86	1	XVal Session 86-Typing - Text-1		2012-07-18 14:23:17.834000
	Chat	Brady, ok, then Kate take five and six, and I will start at 7	Frank	cv407	XVal Session 86	1	XVal Session 86-Typing - Text-1		2012-07-18 14:23:17.881000
	Edit pad (rev 546)		Bob	cv404	XVal Session 86	1	XVal Session 86-Typing - Text-1		2012-07-18 14:23:18.060000
	Edit pad (rev 547)		Brady	cv405	XVal Session 86	1	XVal Session 86-Typing - Text-1		2012-07-18 14:23:18.093000
	Edit pad (rev 548)		Kate	cv406	XVal Session 86	1	XVal Session 86-Typing - Text-1		2012-07-18 14:23:18.332000
	Edit pad (rev 549)		Bob	cv404	XVal Session 86	1	XVal Session 86-Typing - Text-1		2012-07-18 14:23:18.559000
	Edit pad (rev 550)		Brady	cv405	XVal Session 86	1	XVal Session 86-Typing - Text-1		2012-07-18 14:23:18.600000
	Edit pad (rev 551)		Kate	cv406	XVal Session 86	1	XVal Session 86-Typing - Text-1		2012-07-18 14:23:18.836000
	Edit pad (rev 552)		Bob	cv404	XVal Session 86	1	XVal Session 86-Typing - Text-1		2012-07-18 14:23:19.059000
	Edit pad (rev 553)		Brady	cv405	XVal Session 86	1	XVal Session 86-Typing - Text-1		2012-07-18 14:23:19.106000
	Edit pad (rev 554)		Kate	cv406	XVal Session 86	1	XVal Session 86-Typing - Text-1		2012-07-18 14:23:19.338000
	Edit pad (rev 555)		Bob	cv404	XVal Session 86	1	XVal Session 86-Typing - Text-1		2012-07-18 14:23:19.563000
	Edit pad (rev 556)		Brady	cv405	XVal Session 86	1	XVal Session 86-Typing - Text-1		2012-07-18 14:23:19.605000
	Edit pad (rev 557)		Kate	cv406	XVal Session 86	1	XVal Session 86-Typing - Text-1		2012-07-18 14:23:19.847000
	Edit pad (rev 558)		Bob	cv404	XVal Session 86	1	XVal Session 86-Typing - Text-1		2012-07-18 14:23:20.067000
	Edit pad (rev 559)		Brady	cv405	XVal Session 86	1	XVal Session 86-Typing - Text-1		2012-07-18 14:23:20.108000
	Edit pad (rev 560)		Kate	cv406	XVal Session 86	1	XVal Session 86-Typing - Text-1		2012-07-18 14:23:20.355000
	Edit pad (rev 561)		Brady	cv405	XVal Session 86	1	XVal Session 86-Typing - Text-1		2012-07-18 14:23:20.607000
	Edit pad (rev 562)		Kate	cv406	XVal Session 86	1	XVal Session 86-Typing - Text-1		2012-07-18 14:23:20.850000
	Edit pad (rev 563)		Brady	cv405	XVal Session 86	1	XVal Session 86-Typing - Text-1		2012-07-18 14:23:21.108000
	Edit pad (rev 564)		Kate	cv406	XVal Session 86	1	XVal Session 86-Typing - Text-1		2012-07-18 14:23:21.349000
	Edit pad (rev 565)		Brady	cv405	XVal Session 86	1	XVal Session 86-Typing - Text-1		2012-07-18 14:23:21.608000
	Edit pad (rev 566)		Kate	cv406	XVal Session 86	1	XVal Session 86-Typing - Text-1		2012-07-18 14:23:21.847000
	Edit pad (rev 567)		Brady	cv405	XVal Session 86	1	XVal Session 86-Typing - Text-1		2012-07-18 14:23:22.108000
	Edit pad (rev 568)		Kate	cv406	XVal Session 86	1	XVal Session 86-Typing - Text-1		2012-07-18 14:23:22.350000
	Edit pad (rev 569)		Kate	cv406	XVal Session 86	1	XVal Session 86-Typing - Text-1		2012-07-18 14:23:22.863000
	Edit pad (rev 570)		Kate	cv406	XVal Session 86	1	XVal Session 86-Typing - Text-1		2012-07-18 14:23:24.502000
	Edit pad (rev 571)		Kate	cv406	XVal Session 86	1	XVal Session 86-Typing - Text-1		2012-07-18 14:23:25.005000
	Edit pad (rev 572)		Kate	cv406	XVal Session 86	1	XVal Session 86-Typing - Text-1		2012-07-18 14:23:25.508000
	Edit pad (rev 573)		Kate	cv406	XVal Session 86	1	XVal Session 86-Typing - Text-1		2012-07-18 14:23:26.008000
	Edit pad (rev 574)		Kate	cv406	XVal Session 86	1	XVal Session 86-Typing - Text-1		2012-07-18 14:23:26.522000
	Edit pad (rev 575)		Kate	cv406	XVal Session 86	1	XVal Session 86-Typing - Text-1		2012-07-18 14:23:27.026000
	Edit pad (rev 576)		Kate	cv406	XVal Session 86	1	XVal Session 86-Typing - Text-1		2012-07-18 14:23:27.524000
	Edit pad (rev 577)		Kate	cv406	XVal Session 86	1	XVal Session 86-Typing - Text-1		2012-07-18 14:23:28.022000
	Edit pad (rev 578)		Kate	cv406	XVal Session 86	1	XVal Session 86-Typing - Text-1		2012-07-18 14:23:28.521000
	Edit pad (rev 579)		Kate	cv406	XVal Session 86	1	XVal Session 86-Typing - Text-1		2012-07-18 14:23:29.025000
	Chat	great	Brady	cv405	XVal Session 86	1	XVal Session 86-Typing - Text-1		2012-07-18 14:23:29.188000
	Edit pad (rev 580)		Kate	cv406	XVal Session 86	1	XVal Session 86-Typing - Text-1		2012-07-18 14:23:29.521000
	Edit pad (rev 581)		Frank	cv407	XVal Session 86	1	XVal Session 86-Typing - Text-1		2012-07-18 14:23:35.639000
	Edit pad (rev 582)		Frank	cv407	XVal Session 86	1	XVal Session 86-Typing - Text-1		2012-07-18 14:23:36.150000
	Edit pad (rev 583)		Brady	cv405	XVal Session 86	1	XVal Session 86-Typing - Text-1		2012-07-18 14:23:36.830000
	Edit pad (rev 584)		Frank	cv407	XVal Session 86	1	XVal Session 86-Typing - Text-1		2012-07-18 14:23:37.114000
	Edit pad (rev 585)		Brady	cv405	XVal Session 86	1	XVal Session 86-Typing - Text-1		2012-07-18 14:23:37.346000
	Edit pad (rev 586)		Frank	cv407	XVal Session 86	1	XVal Session 86-Typing - Text-1		2012-07-18 14:23:37.619000
	Edit pad (rev 587)		Brady	cv405	XVal Session 86	1	XVal Session 86-Typing - Text-1		2012-07-18 14:23:37.858000
	Edit pad (rev 588)		Frank	cv407	XVal Session 86	1	XVal Session 86-Typing - Text-1		2012-07-18 14:23:38.119000
	Edit pad (rev 589)		Brady	cv405	XVal Session 86	1	XVal Session 86-Typing - Text-1		2012-07-18 14:23:38.358000
	Edit pad (rev 590)		Frank	cv407	XVal Session 86	1	XVal Session 86-Typing - Text-1		2012-07-18 14:23:38.619000
	Edit pad (rev 591)		Brady	cv405	XVal Session 86	1	XVal Session 86-Typing - Text-1		2012-07-18 14:23:38.858000
	Edit pad (rev 592)		Frank	cv407	XVal Session 86	1	XVal Session 86-Typing - Text-1		2012-07-18 14:23:39.118000
	Edit pad (rev 593)		Brady	cv405	XVal Session 86	1	XVal Session 86-Typing - Text-1		2012-07-18 14:23:39.358000
	Edit pad (rev 594)		Frank	cv407	XVal Session 86	1	XVal Session 86-Typing - Text-1		2012-07-18 14:23:39.618000
	Edit pad (rev 595)		Brady	cv405	XVal Session 86	1	XVal Session 86-Typing - Text-1		2012-07-18 14:23:39.859000
	Edit pad (rev 596)		Frank	cv407	XVal Session 86	1	XVal Session 86-Typing - Text-1		2012-07-18 14:23:40.208000
	Edit pad (rev 597)		Brady	cv405	XVal Session 86	1	XVal Session 86-Typing - Text-1		2012-07-18 14:23:40.357000
	Edit pad (rev 598)		Frank	cv407	XVal Session 86	1	XVal Session 86-Typing - Text-1		2012-07-18 14:23:40.617000
	Edit pad (rev 599)		Brady	cv405	XVal Session 86	1	XVal Session 86-Typing - Text-1		2012-07-18 14:23:40.859000
	Edit pad (rev 600)		Frank	cv407	XVal Session 86	1	XVal Session 86-Typing - Text-1		2012-07-18 14:23:41.209000
	Edit pad (rev 601)		Brady	cv405	XVal Session 86	1	XVal Session 86-Typing - Text-1		2012-07-18 14:23:41.358000
	Edit pad (rev 602)		Frank	cv407	XVal Session 86	1	XVal Session 86-Typing - Text-1		2012-07-18 14:23:41.712000
	Edit pad (rev 603)		Brady	cv405	XVal Session 86	1	XVal Session 86-Typing - Text-1		2012-07-18 14:23:41.857000
	Edit pad (rev 604)		Frank	cv407	XVal Session 86	1	XVal Session 86-Typing - Text-1		2012-07-18 14:23:42.213000
	Edit pad (rev 605)		Brady	cv405	XVal Session 86	1	XVal Session 86-Typing - Text-1		2012-07-18 14:23:42.406000
	Edit pad (rev 606)		Frank	cv407	XVal Session 86	1	XVal Session 86-Typing - Text-1		2012-07-18 14:23:42.718000
	Edit pad (rev 607)		Brady	cv405	XVal Session 86	1	XVal Session 86-Typing - Text-1		2012-07-18 14:23:42.910000
	Edit pad (rev 608)		Frank	cv407	XVal Session 86	1	XVal Session 86-Typing - Text-1		2012-07-18 14:23:43.230000
	Edit pad (rev 609)		Brady	cv405	XVal Session 86	1	XVal Session 86-Typing - Text-1		2012-07-18 14:23:43.419000
	Edit pad (rev 610)		Frank	cv407	XVal Session 86	1	XVal Session 86-Typing - Text-1		2012-07-18 14:23:43.728000
	Edit pad (rev 611)		Brady	cv405	XVal Session 86	1	XVal Session 86-Typing - Text-1		2012-07-18 14:23:43.921000
	Edit pad (rev 612)		Frank	cv407	XVal Session 86	1	XVal Session 86-Typing - Text-1		2012-07-18 14:23:44.229000
	Edit pad (rev 613)		Brady	cv405	XVal Session 86	1	XVal Session 86-Typing - Text-1		2012-07-18 14:23:44.421000
	Edit pad (rev 614)		Frank	cv407	XVal Session 86	1	XVal Session 86-Typing - Text-1		2012-07-18 14:23:44.728000
	Edit pad (rev 615)		Brady	cv405	XVal Session 86	1	XVal Session 86-Typing - Text-1		2012-07-18 14:23:44.921000
	Edit pad (rev 616)		Frank	cv407	XVal Session 86	1	XVal Session 86-Typing - Text-1		2012-07-18 14:23:45.228000
	Edit pad (rev 617)		Brady	cv405	XVal Session 86	1	XVal Session 86-Typing - Text-1		2012-07-18 14:23:45.419000
	Edit pad (rev 618)		Frank	cv407	XVal Session 86	1	XVal Session 86-Typing - Text-1		2012-07-18 14:23:45.734000
	Edit pad (rev 619)		Brady	cv405	XVal Session 86	1	XVal Session 86-Typing - Text-1		2012-07-18 14:23:45.919000
	Edit pad (rev 620)		Frank	cv407	XVal Session 86	1	XVal Session 86-Typing - Text-1		2012-07-18 14:23:46.244000
	Edit pad (rev 621)		Brady	cv405	XVal Session 86	1	XVal Session 86-Typing - Text-1		2012-07-18 14:23:46.421000
	Edit pad (rev 622)		Frank	cv407	XVal Session 86	1	XVal Session 86-Typing - Text-1		2012-07-18 14:23:46.939000
	Edit pad (rev 623)		Brady	cv405	XVal Session 86	1	XVal Session 86-Typing - Text-1		2012-07-18 14:23:46.993000
	Edit pad (rev 624)		Frank	cv407	XVal Session 86	1	XVal Session 86-Typing - Text-1		2012-07-18 14:23:47.447000
	Edit pad (rev 625)		Brady	cv405	XVal Session 86	1	XVal Session 86-Typing - Text-1		2012-07-18 14:23:47.503000
	Edit pad (rev 626)		Frank	cv407	XVal Session 86	1	XVal Session 86-Typing - Text-1		2012-07-18 14:23:47.957000
	Edit pad (rev 627)		Brady	cv405	XVal Session 86	1	XVal Session 86-Typing - Text-1		2012-07-18 14:23:48.014000
	Edit pad (rev 628)		Frank	cv407	XVal Session 86	1	XVal Session 86-Typing - Text-1		2012-07-18 14:23:48.456000
	Edit pad (rev 629)		Brady	cv405	XVal Session 86	1	XVal Session 86-Typing - Text-1		2012-07-18 14:23:48.521000
	Edit pad (rev 630)		Frank	cv407	XVal Session 86	1	XVal Session 86-Typing - Text-1		2012-07-18 14:23:48.964000
	Edit pad (rev 631)		Brady	cv405	XVal Session 86	1	XVal Session 86-Typing - Text-1		2012-07-18 14:23:49.037000
	Edit pad (rev 632)		Frank	cv407	XVal Session 86	1	XVal Session 86-Typing - Text-1		2012-07-18 14:23:49.463000
	Edit pad (rev 633)		Brady	cv405	XVal Session 86	1	XVal Session 86-Typing - Text-1		2012-07-18 14:23:49.546000
	Edit pad (rev 634)		Frank	cv407	XVal Session 86	1	XVal Session 86-Typing - Text-1		2012-07-18 14:23:49.964000
	Edit pad (rev 635)		Brady	cv405	XVal Session 86	1	XVal Session 86-Typing - Text-1		2012-07-18 14:23:50.050000
	Edit pad (rev 636)		Frank	cv407	XVal Session 86	1	XVal Session 86-Typing - Text-1		2012-07-18 14:23:50.463000
	Edit pad (rev 637)		Brady	cv405	XVal Session 86	1	XVal Session 86-Typing - Text-1		2012-07-18 14:23:50.560000
	Edit pad (rev 638)		Frank	cv407	XVal Session 86	1	XVal Session 86-Typing - Text-1		2012-07-18 14:23:50.963000
	Edit pad (rev 639)		Brady	cv405	XVal Session 86	1	XVal Session 86-Typing - Text-1		2012-07-18 14:23:51.069000
	Edit pad (rev 640)		Frank	cv407	XVal Session 86	1	XVal Session 86-Typing - Text-1		2012-07-18 14:23:51.466000
	Edit pad (rev 641)		Brady	cv405	XVal Session 86	1	XVal Session 86-Typing - Text-1		2012-07-18 14:23:51.583000
	Edit pad (rev 642)		Brady	cv405	XVal Session 86	1	XVal Session 86-Typing - Text-1		2012-07-18 14:23:52.097000
	Edit pad (rev 643)		Brady	cv405	XVal Session 86	1	XVal Session 86-Typing - Text-1		2012-07-18 14:23:52.609000
	Edit pad (rev 644)		Brady	cv405	XVal Session 86	1	XVal Session 86-Typing - Text-1		2012-07-18 14:23:53.110000
	Chat	frankcan you erase your first sentence after mine?	Bob	cv404	XVal Session 86	1	XVal Session 86-Typing - Text-1		2012-07-18 14:23:53.272000
	Edit pad (rev 645)		Brady	cv405	XVal Session 86	1	XVal Session 86-Typing - Text-1		2012-07-18 14:23:53.609000
	Edit pad (rev 646)		Brady	cv405	XVal Session 86	1	XVal Session 86-Typing - Text-1		2012-07-18 14:23:54.109000
	Edit pad (rev 647)		Brady	cv405	XVal Session 86	1	XVal Session 86-Typing - Text-1		2012-07-18 14:23:54.608000
	Edit pad (rev 648)		Brady	cv405	XVal Session 86	1	XVal Session 86-Typing - Text-1		2012-07-18 14:23:55.119000
	Edit pad (rev 649)		Brady	cv405	XVal Session 86	1	XVal Session 86-Typing - Text-1		2012-07-18 14:23:55.618000
	Edit pad (rev 650)		Brady	cv405	XVal Session 86	1	XVal Session 86-Typing - Text-1		2012-07-18 14:23:56.122000
	Edit pad (rev 651)		Brady	cv405	XVal Session 86	1	XVal Session 86-Typing - Text-1		2012-07-18 14:23:56.652000
	Edit pad (rev 652)		Bob	cv404	XVal Session 86	1	XVal Session 86-Typing - Text-1		2012-07-18 14:24:00.416000
	Edit pad (rev 653)		Bob	cv404	XVal Session 86	1	XVal Session 86-Typing - Text-1		2012-07-18 14:24:02.479000
	Edit pad (rev 654)		Bob	cv404	XVal Session 86	1	XVal Session 86-Typing - Text-1		2012-07-18 14:24:02.982000
	Edit pad (rev 655)		Bob	cv404	XVal Session 86	1	XVal Session 86-Typing - Text-1		2012-07-18 14:24:03.480000
	Edit pad (rev 656)		Bob	cv404	XVal Session 86	1	XVal Session 86-Typing - Text-1		2012-07-18 14:24:03.983000
	Edit pad (rev 657)		Bob	cv404	XVal Session 86	1	XVal Session 86-Typing - Text-1		2012-07-18 14:24:04.482000
	Edit pad (rev 658)		Frank	cv407	XVal Session 86	1	XVal Session 86-Typing - Text-1		2012-07-18 14:24:04.670000
	Edit pad (rev 659)		Bob	cv404	XVal Session 86	1	XVal Session 86-Typing - Text-1		2012-07-18 14:24:04.982000
	Edit pad (rev 660)		Bob	cv404	XVal Session 86	1	XVal Session 86-Typing - Text-1		2012-07-18 14:24:05.625000
	Edit pad (rev 661)		Bob	cv404	XVal Session 86	1	XVal Session 86-Typing - Text-1		2012-07-18 14:24:06.138000
	Edit pad (rev 662)		Bob	cv404	XVal Session 86	1	XVal Session 86-Typing - Text-1		2012-07-18 14:24:06.638000
	Edit pad (rev 663)		Bob	cv404	XVal Session 86	1	XVal Session 86-Typing - Text-1		2012-07-18 14:24:08.084000
	Edit pad (rev 664)		Frank	cv407	XVal Session 86	1	XVal Session 86-Typing - Text-1		2012-07-18 14:24:08.367000
	Edit pad (rev 665)		Bob	cv404	XVal Session 86	1	XVal Session 86-Typing - Text-1		2012-07-18 14:24:08.591000
	Edit pad (rev 666)		Frank	cv407	XVal Session 86	1	XVal Session 86-Typing - Text-1		2012-07-18 14:24:08.870000
	Edit pad (rev 667)		Frank	cv407	XVal Session 86	1	XVal Session 86-Typing - Text-1		2012-07-18 14:24:09.368000
	Edit pad (rev 668)		Bob	cv404	XVal Session 86	1	XVal Session 86-Typing - Text-1		2012-07-18 14:24:09.533000
	Edit pad (rev 669)		Frank	cv407	XVal Session 86	1	XVal Session 86-Typing - Text-1		2012-07-18 14:24:09.873000
	Edit pad (rev 670)		Bob	cv404	XVal Session 86	1	XVal Session 86-Typing - Text-1		2012-07-18 14:24:10.042000
	Edit pad (rev 671)		Frank	cv407	XVal Session 86	1	XVal Session 86-Typing - Text-1		2012-07-18 14:24:10.379000
	Edit pad (rev 672)		Bob	cv404	XVal Session 86	1	XVal Session 86-Typing - Text-1		2012-07-18 14:24:10.542000
	Edit pad (rev 673)		Frank	cv407	XVal Session 86	1	XVal Session 86-Typing - Text-1		2012-07-18 14:24:10.886000
	Edit pad (rev 674)		Bob	cv404	XVal Session 86	1	XVal Session 86-Typing - Text-1		2012-07-18 14:24:11.045000
	Edit pad (rev 675)		Frank	cv407	XVal Session 86	1	XVal Session 86-Typing - Text-1		2012-07-18 14:24:11.389000
	Edit pad (rev 676)		Bob	cv404	XVal Session 86	1	XVal Session 86-Typing - Text-1		2012-07-18 14:24:11.760000
	Edit pad (rev 677)		Frank	cv407	XVal Session 86	1	XVal Session 86-Typing - Text-1		2012-07-18 14:24:11.900000
	Edit pad (rev 678)		Bob	cv404	XVal Session 86	1	XVal Session 86-Typing - Text-1		2012-07-18 14:24:12.263000
	Edit pad (rev 679)		Frank	cv407	XVal Session 86	1	XVal Session 86-Typing - Text-1		2012-07-18 14:24:12.400000
	Edit pad (rev 680)		Frank	cv407	XVal Session 86	1	XVal Session 86-Typing - Text-1		2012-07-18 14:24:12.917000
	Edit pad (rev 681)		Bob	cv404	XVal Session 86	1	XVal Session 86-Typing - Text-1		2012-07-18 14:24:12.999000
	Edit pad (rev 682)		Frank	cv407	XVal Session 86	1	XVal Session 86-Typing - Text-1		2012-07-18 14:24:13.415000
	Edit pad (rev 683)		Bob	cv404	XVal Session 86	1	XVal Session 86-Typing - Text-1		2012-07-18 14:24:13.516000
	Edit pad (rev 684)		Frank	cv407	XVal Session 86	1	XVal Session 86-Typing - Text-1		2012-07-18 14:24:13.917000
	Edit pad (rev 685)		Bob	cv404	XVal Session 86	1	XVal Session 86-Typing - Text-1		2012-07-18 14:24:14.026000
	Edit pad (rev 686)		Frank	cv407	XVal Session 86	1	XVal Session 86-Typing - Text-1		2012-07-18 14:24:14.417000
	Edit pad (rev 687)		Bob	cv404	XVal Session 86	1	XVal Session 86-Typing - Text-1		2012-07-18 14:24:14.526000
	Edit pad (rev 688)		Frank	cv407	XVal Session 86	1	XVal Session 86-Typing - Text-1		2012-07-18 14:24:14.922000
	Edit pad (rev 689)		Bob	cv404	XVal Session 86	1	XVal Session 86-Typing - Text-1		2012-07-18 14:24:15.026000
	Edit pad (rev 690)		Frank	cv407	XVal Session 86	1	XVal Session 86-Typing - Text-1		2012-07-18 14:24:15.423000
	Edit pad (rev 691)		Bob	cv404	XVal Session 86	1	XVal Session 86-Typing - Text-1		2012-07-18 14:24:15.703000
	Edit pad (rev 692)		Frank	cv407	XVal Session 86	1	XVal Session 86-Typing - Text-1		2012-07-18 14:24:15.924000
	Edit pad (rev 693)		Bob	cv404	XVal Session 86	1	XVal Session 86-Typing - Text-1		2012-07-18 14:24:16.215000
	Edit pad (rev 694)		Frank	cv407	XVal Session 86	1	XVal Session 86-Typing - Text-1		2012-07-18 14:24:16.431000
	Edit pad (rev 695)		Bob	cv404	XVal Session 86	1	XVal Session 86-Typing - Text-1		2012-07-18 14:24:16.719000
	Edit pad (rev 696)		Bob	cv404	XVal Session 86	1	XVal Session 86-Typing - Text-1		2012-07-18 14:24:17.216000
	Edit pad (rev 697)		Bob	cv404	XVal Session 86	1	XVal Session 86-Typing - Text-1		2012-07-18 14:24:17.716000
	Edit pad (rev 698)		Bob	cv404	XVal Session 86	1	XVal Session 86-Typing - Text-1		2012-07-18 14:24:18.599000
	Edit pad (rev 699)		Bob	cv404	XVal Session 86	1	XVal Session 86-Typing - Text-1		2012-07-18 14:24:19.106000
	Edit pad (rev 700)		Bob	cv404	XVal Session 86	1	XVal Session 86-Typing - Text-1		2012-07-18 14:24:19.606000
	Edit pad (rev 701)		Bob	cv404	XVal Session 86	1	XVal Session 86-Typing - Text-1		2012-07-18 14:24:21.252000
	Edit pad (rev 702)		Bob	cv404	XVal Session 86	1	XVal Session 86-Typing - Text-1		2012-07-18 14:24:21.763000
	Edit pad (rev 703)		Bob	cv404	XVal Session 86	1	XVal Session 86-Typing - Text-1		2012-07-18 14:24:22.263000
	Edit pad (rev 704)		Bob	cv404	XVal Session 86	1	XVal Session 86-Typing - Text-1		2012-07-18 14:24:22.763000
	Edit pad (rev 705)		Frank	cv407	XVal Session 86	1	XVal Session 86-Typing - Text-1		2012-07-18 14:24:23.119000
	Edit pad (rev 706)		Bob	cv404	XVal Session 86	1	XVal Session 86-Typing - Text-1		2012-07-18 14:24:23.546000
	Edit pad (rev 707)		Frank	cv407	XVal Session 86	1	XVal Session 86-Typing - Text-1		2012-07-18 14:24:23.618000
	Edit pad (rev 708)		Bob	cv404	XVal Session 86	1	XVal Session 86-Typing - Text-1		2012-07-18 14:24:24.044000
	Edit pad (rev 709)		Frank	cv407	XVal Session 86	1	XVal Session 86-Typing - Text-1		2012-07-18 14:24:24.118000
	Edit pad (rev 710)		Bob	cv404	XVal Session 86	1	XVal Session 86-Typing - Text-1		2012-07-18 14:24:24.546000
	Edit pad (rev 711)		Bob	cv404	XVal Session 86	1	XVal Session 86-Typing - Text-1		2012-07-18 14:24:25.045000
	Edit pad (rev 712)		Bob	cv404	XVal Session 86	1	XVal Session 86-Typing - Text-1		2012-07-18 14:24:25.545000
	Edit pad (rev 713)		Bob	cv404	XVal Session 86	1	XVal Session 86-Typing - Text-1		2012-07-18 14:24:26.989000
	Edit pad (rev 714)		Bob	cv404	XVal Session 86	1	XVal Session 86-Typing - Text-1		2012-07-18 14:24:27.497000
	Edit pad (rev 715)		Brady	cv405	XVal Session 86	1	XVal Session 86-Typing - Text-1		2012-07-18 14:24:30.304000
	Edit pad (rev 716)		Brady	cv405	XVal Session 86	1	XVal Session 86-Typing - Text-1		2012-07-18 14:24:30.812000
	Edit pad (rev 717)		Bob	cv404	XVal Session 86	1	XVal Session 86-Typing - Text-1		2012-07-18 14:24:31.124000
	Edit pad (rev 718)		Brady	cv405	XVal Session 86	1	XVal Session 86-Typing - Text-1		2012-07-18 14:24:31.312000
	Edit pad (rev 719)		Bob	cv404	XVal Session 86	1	XVal Session 86-Typing - Text-1		2012-07-18 14:24:31.637000
	Edit pad (rev 720)		Brady	cv405	XVal Session 86	1	XVal Session 86-Typing - Text-1		2012-07-18 14:24:31.811000
	Edit pad (rev 721)		Bob	cv404	XVal Session 86	1	XVal Session 86-Typing - Text-1		2012-07-18 14:24:32.138000
	Edit pad (rev 722)		Brady	cv405	XVal Session 86	1	XVal Session 86-Typing - Text-1		2012-07-18 14:24:32.310000
	Edit pad (rev 723)		Bob	cv404	XVal Session 86	1	XVal Session 86-Typing - Text-1		2012-07-18 14:24:32.637000
	Edit pad (rev 724)		Brady	cv405	XVal Session 86	1	XVal Session 86-Typing - Text-1		2012-07-18 14:24:32.810000
	Edit pad (rev 725)		Bob	cv404	XVal Session 86	1	XVal Session 86-Typing - Text-1		2012-07-18 14:24:33.138000
	Edit pad (rev 726)		Bob	cv404	XVal Session 86	1	XVal Session 86-Typing - Text-1		2012-07-18 14:24:33.638000
	Edit pad (rev 727)		Brady	cv405	XVal Session 86	1	XVal Session 86-Typing - Text-1		2012-07-18 14:24:34.201000
	Edit pad (rev 728)		Brady	cv405	XVal Session 86	1	XVal Session 86-Typing - Text-1		2012-07-18 14:24:34.702000
	Edit pad (rev 729)		Brady	cv405	XVal Session 86	1	XVal Session 86-Typing - Text-1		2012-07-18 14:24:35.202000
	Edit pad (rev 730)		Brady	cv405	XVal Session 86	1	XVal Session 86-Typing - Text-1		2012-07-18 14:24:35.702000
	Edit pad (rev 731)		Brady	cv405	XVal Session 86	1	XVal Session 86-Typing - Text-1		2012-07-18 14:24:36.203000
	Edit pad (rev 732)		Brady	cv405	XVal Session 86	1	XVal Session 86-Typing - Text-1		2012-07-18 14:24:36.702000
	Edit pad (rev 733)		Bob	cv404	XVal Session 86	1	XVal Session 86-Typing - Text-1		2012-07-18 14:24:37.056000
	Edit pad (rev 734)		Brady	cv405	XVal Session 86	1	XVal Session 86-Typing - Text-1		2012-07-18 14:24:37.201000
	Edit pad (rev 735)		Bob	cv404	XVal Session 86	1	XVal Session 86-Typing - Text-1		2012-07-18 14:24:37.867000
	Edit pad (rev 736)		Brady	cv405	XVal Session 86	1	XVal Session 86-Typing - Text-1		2012-07-18 14:24:37.886000
	Edit pad (rev 737)		Bob	cv404	XVal Session 86	1	XVal Session 86-Typing - Text-1		2012-07-18 14:24:38.372000
	Edit pad (rev 738)		Brady	cv405	XVal Session 86	1	XVal Session 86-Typing - Text-1		2012-07-18 14:24:38.386000
	Edit pad (rev 739)		Bob	cv404	XVal Session 86	1	XVal Session 86-Typing - Text-1		2012-07-18 14:24:38.872000
	Edit pad (rev 740)		Brady	cv405	XVal Session 86	1	XVal Session 86-Typing - Text-1		2012-07-18 14:24:38.890000
	Edit pad (rev 741)		Bob	cv404	XVal Session 86	1	XVal Session 86-Typing - Text-1		2012-07-18 14:24:39.372000
	Edit pad (rev 742)		Brady	cv405	XVal Session 86	1	XVal Session 86-Typing - Text-1		2012-07-18 14:24:39.391000
	Chat	when you finish let me know and we will each take further paragraphs	Frank	cv407	XVal Session 86	1	XVal Session 86-Typing - Text-1		2012-07-18 14:24:39.607000
	Edit pad (rev 743)		Bob	cv404	XVal Session 86	1	XVal Session 86-Typing - Text-1		2012-07-18 14:24:39.872000
	Edit pad (rev 744)		Brady	cv405	XVal Session 86	1	XVal Session 86-Typing - Text-1		2012-07-18 14:24:39.892000
	Edit pad (rev 745)		Bob	cv404	XVal Session 86	1	XVal Session 86-Typing - Text-1		2012-07-18 14:24:40.372000
	Edit pad (rev 746)		Brady	cv405	XVal Session 86	1	XVal Session 86-Typing - Text-1		2012-07-18 14:24:40.392000
	Edit pad (rev 747)		Bob	cv404	XVal Session 86	1	XVal Session 86-Typing - Text-1		2012-07-18 14:24:40.870000
	Edit pad (rev 748)		Brady	cv405	XVal Session 86	1	XVal Session 86-Typing - Text-1		2012-07-18 14:24:40.892000
	Edit pad (rev 749)		Bob	cv404	XVal Session 86	1	XVal Session 86-Typing - Text-1		2012-07-18 14:24:41.372000
	Edit pad (rev 750)		Brady	cv405	XVal Session 86	1	XVal Session 86-Typing - Text-1		2012-07-18 14:24:41.424000
	Edit pad (rev 751)		Bob	cv404	XVal Session 86	1	XVal Session 86-Typing - Text-1		2012-07-18 14:24:41.876000
	Edit pad (rev 752)		Brady	cv405	XVal Session 86	1	XVal Session 86-Typing - Text-1		2012-07-18 14:24:42.134000
	Edit pad (rev 753)		Bob	cv404	XVal Session 86	1	XVal Session 86-Typing - Text-1		2012-07-18 14:24:42.388000
	Edit pad (rev 754)		Brady	cv405	XVal Session 86	1	XVal Session 86-Typing - Text-1		2012-07-18 14:24:42.640000
	Edit pad (rev 755)		Bob	cv404	XVal Session 86	1	XVal Session 86-Typing - Text-1		2012-07-18 14:24:42.972000
	Edit pad (rev 756)		Brady	cv405	XVal Session 86	1	XVal Session 86-Typing - Text-1		2012-07-18 14:24:43.139000
	Edit pad (rev 757)		Brady	cv405	XVal Session 86	1	XVal Session 86-Typing - Text-1		2012-07-18 14:24:43.639000
	Edit pad (rev 758)		Bob	cv404	XVal Session 86	1	XVal Session 86-Typing - Text-1		2012-07-18 14:24:44.101000
	Edit pad (rev 759)		Brady	cv405	XVal Session 86	1	XVal Session 86-Typing - Text-1		2012-07-18 14:24:44.138000
	Edit pad (rev 760)		Brady	cv405	XVal Session 86	1	XVal Session 86-Typing - Text-1		2012-07-18 14:24:44.640000
	Edit pad (rev 761)		Bob	cv404	XVal Session 86	1	XVal Session 86-Typing - Text-1		2012-07-18 14:24:45.121000
	Edit pad (rev 762)		Brady	cv405	XVal Session 86	1	XVal Session 86-Typing - Text-1		2012-07-18 14:24:45.140000
	Edit pad (rev 763)		Frank	cv407	XVal Session 86	1	XVal Session 86-Typing - Text-1		2012-07-18 14:24:45.530000
	Edit pad (rev 764)		Bob	cv404	XVal Session 86	1	XVal Session 86-Typing - Text-1		2012-07-18 14:24:45.620000
	Edit pad (rev 765)		Brady	cv405	XVal Session 86	1	XVal Session 86-Typing - Text-1		2012-07-18 14:24:45.638000
	Edit pad (rev 766)		Bob	cv404	XVal Session 86	1	XVal Session 86-Typing - Text-1		2012-07-18 14:24:46.122000
	Edit pad (rev 767)		Brady	cv405	XVal Session 86	1	XVal Session 86-Typing - Text-1		2012-07-18 14:24:46.140000
	Edit pad (rev 768)		Bob	cv404	XVal Session 86	1	XVal Session 86-Typing - Text-1		2012-07-18 14:24:46.622000
	Edit pad (rev 769)		Brady	cv405	XVal Session 86	1	XVal Session 86-Typing - Text-1		2012-07-18 14:24:46.640000
	Edit pad (rev 770)		Brady	cv405	XVal Session 86	1	XVal Session 86-Typing - Text-1		2012-07-18 14:24:47.138000
	Edit pad (rev 771)		Brady	cv405	XVal Session 86	1	XVal Session 86-Typing - Text-1		2012-07-18 14:24:47.643000
	Edit pad (rev 772)		Bob	cv404	XVal Session 86	1	XVal Session 86-Typing - Text-1		2012-07-18 14:24:47.675000
	Edit pad (rev 773)		Brady	cv405	XVal Session 86	1	XVal Session 86-Typing - Text-1		2012-07-18 14:24:48.149000
	Edit pad (rev 774)		Bob	cv404	XVal Session 86	1	XVal Session 86-Typing - Text-1		2012-07-18 14:24:48.183000
	Edit pad (rev 775)		Frank	cv407	XVal Session 86	1	XVal Session 86-Typing - Text-1		2012-07-18 14:24:48.204000
	Edit pad (rev 776)		Brady	cv405	XVal Session 86	1	XVal Session 86-Typing - Text-1		2012-07-18 14:24:48.658000
	Edit pad (rev 777)		Frank	cv407	XVal Session 86	1	XVal Session 86-Typing - Text-1		2012-07-18 14:24:48.716000
	Edit pad (rev 778)		Brady	cv405	XVal Session 86	1	XVal Session 86-Typing - Text-1		2012-07-18 14:24:49.155000
	Edit pad (rev 779)		Frank	cv407	XVal Session 86	1	XVal Session 86-Typing - Text-1		2012-07-18 14:24:49.215000
	Edit pad (rev 780)		Bob	cv404	XVal Session 86	1	XVal Session 86-Typing - Text-1		2012-07-18 14:24:49.529000
	Edit pad (rev 781)		Brady	cv405	XVal Session 86	1	XVal Session 86-Typing - Text-1		2012-07-18 14:24:49.655000
	Edit pad (rev 782)		Frank	cv407	XVal Session 86	1	XVal Session 86-Typing - Text-1		2012-07-18 14:24:49.727000
	Edit pad (rev 783)		Bob	cv404	XVal Session 86	1	XVal Session 86-Typing - Text-1		2012-07-18 14:24:49.982000
	Edit pad (rev 784)		Brady	cv405	XVal Session 86	1	XVal Session 86-Typing - Text-1		2012-07-18 14:24:50.154000
	Edit pad (rev 785)		Bob	cv404	XVal Session 86	1	XVal Session 86-Typing - Text-1		2012-07-18 14:24:50.480000
	Edit pad (rev 786)		Frank	cv407	XVal Session 86	1	XVal Session 86-Typing - Text-1		2012-07-18 14:24:50.535000
	Edit pad (rev 787)		Brady	cv405	XVal Session 86	1	XVal Session 86-Typing - Text-1		2012-07-18 14:24:50.654000
	Edit pad (rev 788)		Frank	cv407	XVal Session 86	1	XVal Session 86-Typing - Text-1		2012-07-18 14:24:51.041000
	Edit pad (rev 789)		Brady	cv405	XVal Session 86	1	XVal Session 86-Typing - Text-1		2012-07-18 14:24:51.154000
	Edit pad (rev 790)		Frank	cv407	XVal Session 86	1	XVal Session 86-Typing - Text-1		2012-07-18 14:24:51.541000
	Edit pad (rev 791)		Brady	cv405	XVal Session 86	1	XVal Session 86-Typing - Text-1		2012-07-18 14:24:51.656000
	Edit pad (rev 792)		Frank	cv407	XVal Session 86	1	XVal Session 86-Typing - Text-1		2012-07-18 14:24:52.040000
	Edit pad (rev 793)		Brady	cv405	XVal Session 86	1	XVal Session 86-Typing - Text-1		2012-07-18 14:24:52.156000
	Edit pad (rev 794)		Bob	cv404	XVal Session 86	1	XVal Session 86-Typing - Text-1		2012-07-18 14:24:52.422000
	Edit pad (rev 795)		Frank	cv407	XVal Session 86	1	XVal Session 86-Typing - Text-1		2012-07-18 14:24:52.539000
	Edit pad (rev 796)		Brady	cv405	XVal Session 86	1	XVal Session 86-Typing - Text-1		2012-07-18 14:24:52.657000
	Edit pad (rev 797)		Frank	cv407	XVal Session 86	1	XVal Session 86-Typing - Text-1		2012-07-18 14:24:53.041000
	Edit pad (rev 798)		Brady	cv405	XVal Session 86	1	XVal Session 86-Typing - Text-1		2012-07-18 14:24:53.156000
	Edit pad (rev 799)		Bob	cv404	XVal Session 86	1	XVal Session 86-Typing - Text-1		2012-07-18 14:24:53.175000
	Edit pad (rev 800)		Frank	cv407	XVal Session 86	1	XVal Session 86-Typing - Text-1		2012-07-18 14:24:53.565000
	Edit pad (rev 801)		Brady	cv405	XVal Session 86	1	XVal Session 86-Typing - Text-1		2012-07-18 14:24:53.656000
	Edit pad (rev 802)		Bob	cv404	XVal Session 86	1	XVal Session 86-Typing - Text-1		2012-07-18 14:24:53.677000
	Edit pad (rev 803)		Frank	cv407	XVal Session 86	1	XVal Session 86-Typing - Text-1		2012-07-18 14:24:54.044000
	Edit pad (rev 804)		Brady	cv405	XVal Session 86	1	XVal Session 86-Typing - Text-1		2012-07-18 14:24:54.157000
	Edit pad (rev 805)		Bob	cv404	XVal Session 86	1	XVal Session 86-Typing - Text-1		2012-07-18 14:24:54.313000
	Edit pad (rev 806)		Frank	cv407	XVal Session 86	1	XVal Session 86-Typing - Text-1		2012-07-18 14:24:54.542000
	Edit pad (rev 807)		Brady	cv405	XVal Session 86	1	XVal Session 86-Typing - Text-1		2012-07-18 14:24:54.656000
	Edit pad (rev 808)		Bob	cv404	XVal Session 86	1	XVal Session 86-Typing - Text-1		2012-07-18 14:24:54.828000
	Edit pad (rev 809)		Brady	cv405	XVal Session 86	1	XVal Session 86-Typing - Text-1		2012-07-18 14:24:55.170000
	Edit pad (rev 810)		Brady	cv405	XVal Session 86	1	XVal Session 86-Typing - Text-1		2012-07-18 14:24:55.688000
	Edit pad (rev 811)		Bob	cv404	XVal Session 86	1	XVal Session 86-Typing - Text-1		2012-07-18 14:24:56.295000
	Edit pad (rev 812)		Brady	cv405	XVal Session 86	1	XVal Session 86-Typing - Text-1		2012-07-18 14:24:56.454000
	Edit pad (rev 813)		Bob	cv404	XVal Session 86	1	XVal Session 86-Typing - Text-1		2012-07-18 14:24:56.795000
	Edit pad (rev 814)		Frank	cv407	XVal Session 86	1	XVal Session 86-Typing - Text-1		2012-07-18 14:24:56.880000
	Edit pad (rev 815)		Brady	cv405	XVal Session 86	1	XVal Session 86-Typing - Text-1		2012-07-18 14:24:57.117000
	Edit pad (rev 816)		Bob	cv404	XVal Session 86	1	XVal Session 86-Typing - Text-1		2012-07-18 14:24:57.581000
	Edit pad (rev 817)		Brady	cv405	XVal Session 86	1	XVal Session 86-Typing - Text-1		2012-07-18 14:24:57.624000
	Edit pad (rev 818)		Frank	cv407	XVal Session 86	1	XVal Session 86-Typing - Text-1		2012-07-18 14:24:57.636000
	Edit pad (rev 819)		Bob	cv404	XVal Session 86	1	XVal Session 86-Typing - Text-1		2012-07-18 14:24:58.093000
	Edit pad (rev 820)		Frank	cv407	XVal Session 86	1	XVal Session 86-Typing - Text-1		2012-07-18 14:24:58.136000
	Edit pad (rev 821)		Frank	cv407	XVal Session 86	1	XVal Session 86-Typing - Text-1		2012-07-18 14:24:58.651000
	Edit pad (rev 822)		Frank	cv407	XVal Session 86	1	XVal Session 86-Typing - Text-1		2012-07-18 14:24:59.150000
	Edit pad (rev 823)		Brady	cv405	XVal Session 86	1	XVal Session 86-Typing - Text-1		2012-07-18 14:24:59.260000
	Edit pad (rev 824)		Frank	cv407	XVal Session 86	1	XVal Session 86-Typing - Text-1		2012-07-18 14:24:59.652000
	Edit pad (rev 825)		Brady	cv405	XVal Session 86	1	XVal Session 86-Typing - Text-1		2012-07-18 14:24:59.767000
	Edit pad (rev 826)		Frank	cv407	XVal Session 86	1	XVal Session 86-Typing - Text-1		2012-07-18 14:25:00.160000
	Edit pad (rev 827)		Brady	cv405	XVal Session 86	1	XVal Session 86-Typing - Text-1		2012-07-18 14:25:00.280000
	Edit pad (rev 828)		Kate	cv406	XVal Session 86	1	XVal Session 86-Typing - Text-1		2012-07-18 14:25:00.471000
	Edit pad (rev 829)		Brady	cv405	XVal Session 86	1	XVal Session 86-Typing - Text-1		2012-07-18 14:25:00.782000
	Edit pad (rev 830)		Brady	cv405	XVal Session 86	1	XVal Session 86-Typing - Text-1		2012-07-18 14:25:01.285000
	Edit pad (rev 831)		Kate	cv406	XVal Session 86	1	XVal Session 86-Typing - Text-1		2012-07-18 14:25:01.305000
	Edit pad (rev 832)		Brady	cv405	XVal Session 86	1	XVal Session 86-Typing - Text-1		2012-07-18 14:25:01.789000
	Edit pad (rev 833)		Bob	cv404	XVal Session 86	1	XVal Session 86-Typing - Text-1		2012-07-18 14:25:01.915000
	Edit pad (rev 834)		Brady	cv405	XVal Session 86	1	XVal Session 86-Typing - Text-1		2012-07-18 14:25:02.296000
	Edit pad (rev 835)		Bob	cv404	XVal Session 86	1	XVal Session 86-Typing - Text-1		2012-07-18 14:25:02.423000
	Edit pad (rev 836)		Brady	cv405	XVal Session 86	1	XVal Session 86-Typing - Text-1		2012-07-18 14:25:02.796000
	Edit pad (rev 837)		Bob	cv404	XVal Session 86	1	XVal Session 86-Typing - Text-1		2012-07-18 14:25:03.119000
	Edit pad (rev 838)		Brady	cv405	XVal Session 86	1	XVal Session 86-Typing - Text-1		2012-07-18 14:25:03.295000
	Edit pad (rev 839)		Frank	cv407	XVal Session 86	1	XVal Session 86-Typing - Text-1		2012-07-18 14:25:03.375000
	Edit pad (rev 840)		Bob	cv404	XVal Session 86	1	XVal Session 86-Typing - Text-1		2012-07-18 14:25:03.622000
	Edit pad (rev 841)		Brady	cv405	XVal Session 86	1	XVal Session 86-Typing - Text-1		2012-07-18 14:25:03.796000
	Edit pad (rev 842)		Frank	cv407	XVal Session 86	1	XVal Session 86-Typing - Text-1		2012-07-18 14:25:03.884000
	Edit pad (rev 843)		Bob	cv404	XVal Session 86	1	XVal Session 86-Typing - Text-1		2012-07-18 14:25:04.122000
	Edit pad (rev 844)		Brady	cv405	XVal Session 86	1	XVal Session 86-Typing - Text-1		2012-07-18 14:25:04.296000
	Edit pad (rev 845)		Frank	cv407	XVal Session 86	1	XVal Session 86-Typing - Text-1		2012-07-18 14:25:04.384000
	Edit pad (rev 846)		Bob	cv404	XVal Session 86	1	XVal Session 86-Typing - Text-1		2012-07-18 14:25:04.622000
	Edit pad (rev 847)		Brady	cv405	XVal Session 86	1	XVal Session 86-Typing - Text-1		2012-07-18 14:25:04.834000
	Edit pad (rev 848)		Frank	cv407	XVal Session 86	1	XVal Session 86-Typing - Text-1		2012-07-18 14:25:04.885000
	Edit pad (rev 849)		Bob	cv404	XVal Session 86	1	XVal Session 86-Typing - Text-1		2012-07-18 14:25:05.122000
	Edit pad (rev 850)		Brady	cv405	XVal Session 86	1	XVal Session 86-Typing - Text-1		2012-07-18 14:25:05.339000
	Edit pad (rev 851)		Kate	cv406	XVal Session 86	1	XVal Session 86-Typing - Text-1		2012-07-18 14:25:05.729000
	Edit pad (rev 852)		Brady	cv405	XVal Session 86	1	XVal Session 86-Typing - Text-1		2012-07-18 14:25:05.850000
	Edit pad (rev 853)		Kate	cv406	XVal Session 86	1	XVal Session 86-Typing - Text-1		2012-07-18 14:25:06.241000
	Edit pad (rev 854)		Brady	cv405	XVal Session 86	1	XVal Session 86-Typing - Text-1		2012-07-18 14:25:06.357000
	Edit pad (rev 855)		Bob	cv404	XVal Session 86	1	XVal Session 86-Typing - Text-1		2012-07-18 14:25:06.374000
	Edit pad (rev 856)		Kate	cv406	XVal Session 86	1	XVal Session 86-Typing - Text-1		2012-07-18 14:25:06.737000
	Edit pad (rev 857)		Brady	cv405	XVal Session 86	1	XVal Session 86-Typing - Text-1		2012-07-18 14:25:06.857000
	Edit pad (rev 858)		Bob	cv404	XVal Session 86	1	XVal Session 86-Typing - Text-1		2012-07-18 14:25:06.879000
	Edit pad (rev 859)		Frank	cv407	XVal Session 86	1	XVal Session 86-Typing - Text-1		2012-07-18 14:25:07.163000
	Edit pad (rev 860)		Kate	cv406	XVal Session 86	1	XVal Session 86-Typing - Text-1		2012-07-18 14:25:07.244000
	Edit pad (rev 861)		Brady	cv405	XVal Session 86	1	XVal Session 86-Typing - Text-1		2012-07-18 14:25:07.357000
	Edit pad (rev 862)		Bob	cv404	XVal Session 86	1	XVal Session 86-Typing - Text-1		2012-07-18 14:25:07.383000
	Edit pad (rev 863)		Frank	cv407	XVal Session 86	1	XVal Session 86-Typing - Text-1		2012-07-18 14:25:07.666000
	Edit pad (rev 864)		Kate	cv406	XVal Session 86	1	XVal Session 86-Typing - Text-1		2012-07-18 14:25:07.741000
	Edit pad (rev 865)		Brady	cv405	XVal Session 86	1	XVal Session 86-Typing - Text-1		2012-07-18 14:25:07.857000
	Edit pad (rev 866)		Bob	cv404	XVal Session 86	1	XVal Session 86-Typing - Text-1		2012-07-18 14:25:07.888000
	Edit pad (rev 867)		Frank	cv407	XVal Session 86	1	XVal Session 86-Typing - Text-1		2012-07-18 14:25:08.165000
	Edit pad (rev 868)		Kate	cv406	XVal Session 86	1	XVal Session 86-Typing - Text-1		2012-07-18 14:25:08.239000
	Edit pad (rev 869)		Brady	cv405	XVal Session 86	1	XVal Session 86-Typing - Text-1		2012-07-18 14:25:08.357000
	Edit pad (rev 870)		Bob	cv404	XVal Session 86	1	XVal Session 86-Typing - Text-1		2012-07-18 14:25:08.398000
	Edit pad (rev 871)		Brady	cv405	XVal Session 86	1	XVal Session 86-Typing - Text-1		2012-07-18 14:25:08.859000
	Edit pad (rev 872)		Bob	cv404	XVal Session 86	1	XVal Session 86-Typing - Text-1		2012-07-18 14:25:08.903000
	Edit pad (rev 873)		Brady	cv405	XVal Session 86	1	XVal Session 86-Typing - Text-1		2012-07-18 14:25:09.367000
	Edit pad (rev 874)		Brady	cv405	XVal Session 86	1	XVal Session 86-Typing - Text-1		2012-07-18 14:25:09.874000
	Edit pad (rev 875)		Bob	cv404	XVal Session 86	1	XVal Session 86-Typing - Text-1		2012-07-18 14:25:10.002000
	Edit pad (rev 876)		Kate	cv406	XVal Session 86	1	XVal Session 86-Typing - Text-1		2012-07-18 14:25:10.365000
	Edit pad (rev 877)		Brady	cv405	XVal Session 86	1	XVal Session 86-Typing - Text-1		2012-07-18 14:25:10.374000
	Edit pad (rev 878)		Bob	cv404	XVal Session 86	1	XVal Session 86-Typing - Text-1		2012-07-18 14:25:10.511000
	Edit pad (rev 879)		Brady	cv405	XVal Session 86	1	XVal Session 86-Typing - Text-1		2012-07-18 14:25:10.878000
	Edit pad (rev 880)		Bob	cv404	XVal Session 86	1	XVal Session 86-Typing - Text-1		2012-07-18 14:25:11.011000
	Edit pad (rev 881)		Kate	cv406	XVal Session 86	1	XVal Session 86-Typing - Text-1		2012-07-18 14:25:11.015000
	Edit pad (rev 882)		Brady	cv405	XVal Session 86	1	XVal Session 86-Typing - Text-1		2012-07-18 14:25:11.385000
	Edit pad (rev 883)		Bob	cv404	XVal Session 86	1	XVal Session 86-Typing - Text-1		2012-07-18 14:25:11.522000
	Edit pad (rev 884)		Frank	cv407	XVal Session 86	1	XVal Session 86-Typing - Text-1		2012-07-18 14:25:11.635000
	Edit pad (rev 885)		Kate	cv406	XVal Session 86	1	XVal Session 86-Typing - Text-1		2012-07-18 14:25:11.941000
	Edit pad (rev 886)		Brady	cv405	XVal Session 86	1	XVal Session 86-Typing - Text-1		2012-07-18 14:25:12.014000
	Edit pad (rev 887)		Frank	cv407	XVal Session 86	1	XVal Session 86-Typing - Text-1		2012-07-18 14:25:12.139000
	Edit pad (rev 888)		Kate	cv406	XVal Session 86	1	XVal Session 86-Typing - Text-1		2012-07-18 14:25:12.443000
	Edit pad (rev 889)		Brady	cv405	XVal Session 86	1	XVal Session 86-Typing - Text-1		2012-07-18 14:25:12.515000
	Edit pad (rev 890)		Frank	cv407	XVal Session 86	1	XVal Session 86-Typing - Text-1		2012-07-18 14:25:12.650000
	Edit pad (rev 891)		Kate	cv406	XVal Session 86	1	XVal Session 86-Typing - Text-1		2012-07-18 14:25:12.944000
	Edit pad (rev 892)		Frank	cv407	XVal Session 86	1	XVal Session 86-Typing - Text-1		2012-07-18 14:25:13.151000
	Edit pad (rev 893)		Brady	cv405	XVal Session 86	1	XVal Session 86-Typing - Text-1		2012-07-18 14:25:13.172000
	Edit pad (rev 894)		Kate	cv406	XVal Session 86	1	XVal Session 86-Typing - Text-1		2012-07-18 14:25:13.445000
	Edit pad (rev 895)		Frank	cv407	XVal Session 86	1	XVal Session 86-Typing - Text-1		2012-07-18 14:25:13.651000
	Edit pad (rev 896)		Brady	cv405	XVal Session 86	1	XVal Session 86-Typing - Text-1		2012-07-18 14:25:13.672000
	Edit pad (rev 897)		Kate	cv406	XVal Session 86	1	XVal Session 86-Typing - Text-1		2012-07-18 14:25:13.941000
	Edit pad (rev 898)		Frank	cv407	XVal Session 86	1	XVal Session 86-Typing - Text-1		2012-07-18 14:25:14.150000
	Edit pad (rev 899)		Brady	cv405	XVal Session 86	1	XVal Session 86-Typing - Text-1		2012-07-18 14:25:14.174000
	Edit pad (rev 900)		Kate	cv406	XVal Session 86	1	XVal Session 86-Typing - Text-1		2012-07-18 14:25:14.442000
	Edit pad (rev 901)		Frank	cv407	XVal Session 86	1	XVal Session 86-Typing - Text-1		2012-07-18 14:25:14.649000
	Edit pad (rev 902)		Brady	cv405	XVal Session 86	1	XVal Session 86-Typing - Text-1		2012-07-18 14:25:14.673000
	Edit pad (rev 903)		Kate	cv406	XVal Session 86	1	XVal Session 86-Typing - Text-1		2012-07-18 14:25:14.940000
	Edit pad (rev 904)		Brady	cv405	XVal Session 86	1	XVal Session 86-Typing - Text-1		2012-07-18 14:25:15.187000
	Edit pad (rev 905)		Kate	cv406	XVal Session 86	1	XVal Session 86-Typing - Text-1		2012-07-18 14:25:15.442000
	Edit pad (rev 906)		Brady	cv405	XVal Session 86	1	XVal Session 86-Typing - Text-1		2012-07-18 14:25:15.687000
	Edit pad (rev 907)		Frank	cv407	XVal Session 86	1	XVal Session 86-Typing - Text-1		2012-07-18 14:25:15.816000
	Edit pad (rev 908)		Kate	cv406	XVal Session 86	1	XVal Session 86-Typing - Text-1		2012-07-18 14:25:15.941000
	Edit pad (rev 909)		Brady	cv405	XVal Session 86	1	XVal Session 86-Typing - Text-1		2012-07-18 14:25:16.186000
	Edit pad (rev 910)		Frank	cv407	XVal Session 86	1	XVal Session 86-Typing - Text-1		2012-07-18 14:25:16.321000
	Edit pad (rev 911)		Bob	cv404	XVal Session 86	1	XVal Session 86-Typing - Text-1		2012-07-18 14:25:16.342000
	Edit pad (rev 912)		Kate	cv406	XVal Session 86	1	XVal Session 86-Typing - Text-1		2012-07-18 14:25:16.450000
	Edit pad (rev 913)		Brady	cv405	XVal Session 86	1	XVal Session 86-Typing - Text-1		2012-07-18 14:25:16.687000
	Edit pad (rev 914)		Frank	cv407	XVal Session 86	1	XVal Session 86-Typing - Text-1		2012-07-18 14:25:16.821000
	Edit pad (rev 915)		Bob	cv404	XVal Session 86	1	XVal Session 86-Typing - Text-1		2012-07-18 14:25:16.848000
	Edit pad (rev 916)		Kate	cv406	XVal Session 86	1	XVal Session 86-Typing - Text-1		2012-07-18 14:25:16.961000
	Edit pad (rev 917)		Brady	cv405	XVal Session 86	1	XVal Session 86-Typing - Text-1		2012-07-18 14:25:17.187000
	Edit pad (rev 918)		Frank	cv407	XVal Session 86	1	XVal Session 86-Typing - Text-1		2012-07-18 14:25:17.321000
	Edit pad (rev 919)		Bob	cv404	XVal Session 86	1	XVal Session 86-Typing - Text-1		2012-07-18 14:25:17.355000
	Edit pad (rev 920)		Kate	cv406	XVal Session 86	1	XVal Session 86-Typing - Text-1		2012-07-18 14:25:17.477000
	Edit pad (rev 921)		Brady	cv405	XVal Session 86	1	XVal Session 86-Typing - Text-1		2012-07-18 14:25:17.687000
	Edit pad (rev 922)		Frank	cv407	XVal Session 86	1	XVal Session 86-Typing - Text-1		2012-07-18 14:25:17.823000
	Edit pad (rev 923)		Kate	cv406	XVal Session 86	1	XVal Session 86-Typing - Text-1		2012-07-18 14:25:17.975000
	Edit pad (rev 924)		Brady	cv405	XVal Session 86	1	XVal Session 86-Typing - Text-1		2012-07-18 14:25:18.187000
	Edit pad (rev 925)		Bob	cv404	XVal Session 86	1	XVal Session 86-Typing - Text-1		2012-07-18 14:25:18.282000
	Edit pad (rev 926)		Kate	cv406	XVal Session 86	1	XVal Session 86-Typing - Text-1		2012-07-18 14:25:18.473000
	Edit pad (rev 927)		Brady	cv405	XVal Session 86	1	XVal Session 86-Typing - Text-1		2012-07-18 14:25:18.687000
	Edit pad (rev 928)		Frank	cv407	XVal Session 86	1	XVal Session 86-Typing - Text-1		2012-07-18 14:25:18.732000
	Edit pad (rev 929)		Bob	cv404	XVal Session 86	1	XVal Session 86-Typing - Text-1		2012-07-18 14:25:18.785000
	Edit pad (rev 930)		Kate	cv406	XVal Session 86	1	XVal Session 86-Typing - Text-1		2012-07-18 14:25:18.971000
	Edit pad (rev 931)		Brady	cv405	XVal Session 86	1	XVal Session 86-Typing - Text-1		2012-07-18 14:25:19.188000
	Edit pad (rev 932)		Frank	cv407	XVal Session 86	1	XVal Session 86-Typing - Text-1		2012-07-18 14:25:19.250000
	Edit pad (rev 933)		Bob	cv404	XVal Session 86	1	XVal Session 86-Typing - Text-1		2012-07-18 14:25:19.292000
	Edit pad (rev 934)		Kate	cv406	XVal Session 86	1	XVal Session 86-Typing - Text-1		2012-07-18 14:25:19.474000
	Edit pad (rev 935)		Brady	cv405	XVal Session 86	1	XVal Session 86-Typing - Text-1		2012-07-18 14:25:19.695000
	Edit pad (rev 936)		Frank	cv407	XVal Session 86	1	XVal Session 86-Typing - Text-1		2012-07-18 14:25:19.759000
	Edit pad (rev 937)		Bob	cv404	XVal Session 86	1	XVal Session 86-Typing - Text-1		2012-07-18 14:25:19.973000
	Edit pad (rev 938)		Kate	cv406	XVal Session 86	1	XVal Session 86-Typing - Text-1		2012-07-18 14:25:19.975000
46703	Load Instructions			cv405	XVal Session 86	1	XVal Session 86-Typing - Numbers-1	18.111.42.95	2012-07-18 14:25:20
46704	Load Instructions			cv407	XVal Session 86	1	XVal Session 86-Typing - Numbers-1	192.54.222.3	2012-07-18 14:25:20
46705	Load Instructions			cv404	XVal Session 86	1	XVal Session 86-Typing - Numbers-1	18.111.54.166	2012-07-18 14:25:20
46706	Load Instructions			cv406	XVal Session 86	1	XVal Session 86-Typing - Numbers-1	192.54.222.3	2012-07-18 14:25:20
	Edit pad (rev 939)		Frank	cv407	XVal Session 86	1	XVal Session 86-Typing - Text-1		2012-07-18 14:25:20.260000
	Edit pad (rev 940)		Bob	cv404	XVal Session 86	1	XVal Session 86-Typing - Text-1		2012-07-18 14:25:20.481000
	Edit pad (rev 941)		Kate	cv406	XVal Session 86	1	XVal Session 86-Typing - Text-1		2012-07-18 14:25:20.484000
46712	Load Workspace			cv406	XVal Session 86	1	XVal Session 86-Typing - Numbers-1	192.54.222.3	2012-07-18 14:25:50
46714	Load Workspace			cv405	XVal Session 86	1	XVal Session 86-Typing - Numbers-1	18.111.42.95	2012-07-18 14:25:50
46716	Load Workspace			cv407	XVal Session 86	1	XVal Session 86-Typing - Numbers-1	192.54.222.3	2012-07-18 14:25:50
46717	Load Workspace			cv404	XVal Session 86	1	XVal Session 86-Typing - Numbers-1	18.111.54.166	2012-07-18 14:25:50
	Chat	I'll take the 4th and 5th set	Brady	cv405	XVal Session 86	1	XVal Session 86-Typing - Numbers-1		2012-07-18 14:26:04.443000
	Chat	brady 1, kate 2, bob 3 let's go	Frank	cv407	XVal Session 86	1	XVal Session 86-Typing - Numbers-1		2012-07-18 14:26:05.267000
	Edit pad (rev 0)		Brady	cv405	XVal Session 86	1	XVal Session 86-Typing - Numbers-1		2012-07-18 14:26:08.129000
	Edit pad (rev 1)		Brady	cv405	XVal Session 86	1	XVal Session 86-Typing - Numbers-1		2012-07-18 14:26:08.629000
	Edit pad (rev 2)		Brady	cv405	XVal Session 86	1	XVal Session 86-Typing - Numbers-1		2012-07-18 14:26:09.129000
	Edit pad (rev 3)		Brady	cv405	XVal Session 86	1	XVal Session 86-Typing - Numbers-1		2012-07-18 14:26:09.640000
	Chat	ok brady	Frank	cv407	XVal Session 86	1	XVal Session 86-Typing - Numbers-1		2012-07-18 14:26:12.147000
	Chat	i'll take 1 then	Frank	cv407	XVal Session 86	1	XVal Session 86-Typing - Numbers-1		2012-07-18 14:26:18.514000
	Edit pad (rev 4)		Brady	cv405	XVal Session 86	1	XVal Session 86-Typing - Numbers-1		2012-07-18 14:26:18.998000
	Edit pad (rev 5)		Brady	cv405	XVal Session 86	1	XVal Session 86-Typing - Numbers-1		2012-07-18 14:26:19.499000
	Edit pad (rev 6)		Brady	cv405	XVal Session 86	1	XVal Session 86-Typing - Numbers-1		2012-07-18 14:26:20
	Edit pad (rev 7)		Brady	cv405	XVal Session 86	1	XVal Session 86-Typing - Numbers-1		2012-07-18 14:26:21.146000
	Edit pad (rev 8)		Brady	cv405	XVal Session 86	1	XVal Session 86-Typing - Numbers-1		2012-07-18 14:26:21.640000
	Edit pad (rev 9)		Frank	cv407	XVal Session 86	1	XVal Session 86-Typing - Numbers-1		2012-07-18 14:26:23.760000
	Edit pad (rev 10)		Frank	cv407	XVal Session 86	1	XVal Session 86-Typing - Numbers-1		2012-07-18 14:26:24.507000
	Edit pad (rev 11)		Frank	cv407	XVal Session 86	1	XVal Session 86-Typing - Numbers-1		2012-07-18 14:26:25.010000
	Edit pad (rev 12)		Frank	cv407	XVal Session 86	1	XVal Session 86-Typing - Numbers-1		2012-07-18 14:26:26.177000
	Edit pad (rev 13)		Frank	cv407	XVal Session 86	1	XVal Session 86-Typing - Numbers-1		2012-07-18 14:26:27.111000
	Edit pad (rev 14)		Frank	cv407	XVal Session 86	1	XVal Session 86-Typing - Numbers-1		2012-07-18 14:26:27.619000
	Edit pad (rev 15)		Brady	cv405	XVal Session 86	1	XVal Session 86-Typing - Numbers-1		2012-07-18 14:26:28.036000
	Edit pad (rev 16)		Frank	cv407	XVal Session 86	1	XVal Session 86-Typing - Numbers-1		2012-07-18 14:26:29.244000
	Edit pad (rev 17)		Brady	cv405	XVal Session 86	1	XVal Session 86-Typing - Numbers-1		2012-07-18 14:26:29.320000
	Chat	I've got #3	Bob	cv404	XVal Session 86	1	XVal Session 86-Typing - Numbers-1		2012-07-18 14:26:29.334000
	Edit pad (rev 18)		Frank	cv407	XVal Session 86	1	XVal Session 86-Typing - Numbers-1		2012-07-18 14:26:29.745000
	Edit pad (rev 19)		Brady	cv405	XVal Session 86	1	XVal Session 86-Typing - Numbers-1		2012-07-18 14:26:29.797000
	Edit pad (rev 20)		Frank	cv407	XVal Session 86	1	XVal Session 86-Typing - Numbers-1		2012-07-18 14:26:30.252000
	Edit pad (rev 21)		Brady	cv405	XVal Session 86	1	XVal Session 86-Typing - Numbers-1		2012-07-18 14:26:30.743000
	Edit pad (rev 22)		Frank	cv407	XVal Session 86	1	XVal Session 86-Typing - Numbers-1		2012-07-18 14:26:30.760000
	Edit pad (rev 23)		Brady	cv405	XVal Session 86	1	XVal Session 86-Typing - Numbers-1		2012-07-18 14:26:31.255000
	Edit pad (rev 24)		Brady	cv405	XVal Session 86	1	XVal Session 86-Typing - Numbers-1		2012-07-18 14:26:31.755000
	Edit pad (rev 25)		Frank	cv407	XVal Session 86	1	XVal Session 86-Typing - Numbers-1		2012-07-18 14:26:32.686000
	Edit pad (rev 26)		Frank	cv407	XVal Session 86	1	XVal Session 86-Typing - Numbers-1		2012-07-18 14:26:33.312000
	Edit pad (rev 27)		Frank	cv407	XVal Session 86	1	XVal Session 86-Typing - Numbers-1		2012-07-18 14:26:33.822000
	Edit pad (rev 28)		Brady	cv405	XVal Session 86	1	XVal Session 86-Typing - Numbers-1		2012-07-18 14:26:34.043000
	Edit pad (rev 29)		Brady	cv405	XVal Session 86	1	XVal Session 86-Typing - Numbers-1		2012-07-18 14:26:34.641000
	Edit pad (rev 30)		Brady	cv405	XVal Session 86	1	XVal Session 86-Typing - Numbers-1		2012-07-18 14:26:35.139000
	Edit pad (rev 31)		Frank	cv407	XVal Session 86	1	XVal Session 86-Typing - Numbers-1		2012-07-18 14:26:35.168000
	Edit pad (rev 32)		Brady	cv405	XVal Session 86	1	XVal Session 86-Typing - Numbers-1		2012-07-18 14:26:35.640000
	Edit pad (rev 33)		Frank	cv407	XVal Session 86	1	XVal Session 86-Typing - Numbers-1		2012-07-18 14:26:35.683000
	Edit pad (rev 34)		Brady	cv405	XVal Session 86	1	XVal Session 86-Typing - Numbers-1		2012-07-18 14:26:36.141000
	Edit pad (rev 35)		Frank	cv407	XVal Session 86	1	XVal Session 86-Typing - Numbers-1		2012-07-18 14:26:36.182000
	Edit pad (rev 36)		Brady	cv405	XVal Session 86	1	XVal Session 86-Typing - Numbers-1		2012-07-18 14:26:36.641000
	Edit pad (rev 37)		Frank	cv407	XVal Session 86	1	XVal Session 86-Typing - Numbers-1		2012-07-18 14:26:36.912000
	Edit pad (rev 38)		Brady	cv405	XVal Session 86	1	XVal Session 86-Typing - Numbers-1		2012-07-18 14:26:39.418000
	Edit pad (rev 39)		Brady	cv405	XVal Session 86	1	XVal Session 86-Typing - Numbers-1		2012-07-18 14:26:39.921000
	Edit pad (rev 40)		Brady	cv405	XVal Session 86	1	XVal Session 86-Typing - Numbers-1		2012-07-18 14:26:40.421000
	Edit pad (rev 41)		Bob	cv404	XVal Session 86	1	XVal Session 86-Typing - Numbers-1		2012-07-18 14:26:40.926000
	Edit pad (rev 42)		Bob	cv404	XVal Session 86	1	XVal Session 86-Typing - Numbers-1		2012-07-18 14:26:42.155000
	Edit pad (rev 43)		Brady	cv405	XVal Session 86	1	XVal Session 86-Typing - Numbers-1		2012-07-18 14:26:42.275000
	Edit pad (rev 44)		Bob	cv404	XVal Session 86	1	XVal Session 86-Typing - Numbers-1		2012-07-18 14:26:43.589000
	Edit pad (rev 45)		Brady	cv405	XVal Session 86	1	XVal Session 86-Typing - Numbers-1		2012-07-18 14:26:44.064000
	Edit pad (rev 46)		Brady	cv405	XVal Session 86	1	XVal Session 86-Typing - Numbers-1		2012-07-18 14:26:44.577000
	Edit pad (rev 47)		Bob	cv404	XVal Session 86	1	XVal Session 86-Typing - Numbers-1		2012-07-18 14:26:44.662000
	Edit pad (rev 48)		Brady	cv405	XVal Session 86	1	XVal Session 86-Typing - Numbers-1		2012-07-18 14:26:45.079000
	Edit pad (rev 49)		Bob	cv404	XVal Session 86	1	XVal Session 86-Typing - Numbers-1		2012-07-18 14:26:45.327000
	Edit pad (rev 50)		Bob	cv404	XVal Session 86	1	XVal Session 86-Typing - Numbers-1		2012-07-18 14:26:45.827000
	Edit pad (rev 51)		Brady	cv405	XVal Session 86	1	XVal Session 86-Typing - Numbers-1		2012-07-18 14:26:46.019000
	Edit pad (rev 52)		Bob	cv404	XVal Session 86	1	XVal Session 86-Typing - Numbers-1		2012-07-18 14:26:46.327000
	Edit pad (rev 53)		Brady	cv405	XVal Session 86	1	XVal Session 86-Typing - Numbers-1		2012-07-18 14:26:46.807000
	Edit pad (rev 54)		Bob	cv404	XVal Session 86	1	XVal Session 86-Typing - Numbers-1		2012-07-18 14:26:47.048000
	Chat	got ya	Frank	cv407	XVal Session 86	1	XVal Session 86-Typing - Numbers-1		2012-07-18 14:26:47.254000
	Edit pad (rev 55)		Brady	cv405	XVal Session 86	1	XVal Session 86-Typing - Numbers-1		2012-07-18 14:26:47.312000
	Edit pad (rev 56)		Bob	cv404	XVal Session 86	1	XVal Session 86-Typing - Numbers-1		2012-07-18 14:26:47.561000
	Edit pad (rev 57)		Brady	cv405	XVal Session 86	1	XVal Session 86-Typing - Numbers-1		2012-07-18 14:26:47.812000
	Edit pad (rev 58)		Bob	cv404	XVal Session 86	1	XVal Session 86-Typing - Numbers-1		2012-07-18 14:26:48.060000
	Edit pad (rev 59)		Brady	cv405	XVal Session 86	1	XVal Session 86-Typing - Numbers-1		2012-07-18 14:26:48.353000
	Edit pad (rev 60)		Brady	cv405	XVal Session 86	1	XVal Session 86-Typing - Numbers-1		2012-07-18 14:26:48.860000
	Edit pad (rev 61)		Bob	cv404	XVal Session 86	1	XVal Session 86-Typing - Numbers-1		2012-07-18 14:26:48.949000
	Edit pad (rev 62)		Bob	cv404	XVal Session 86	1	XVal Session 86-Typing - Numbers-1		2012-07-18 14:26:49.450000
	Edit pad (rev 63)		Bob	cv404	XVal Session 86	1	XVal Session 86-Typing - Numbers-1		2012-07-18 14:26:49.951000
	Edit pad (rev 64)		Brady	cv405	XVal Session 86	1	XVal Session 86-Typing - Numbers-1		2012-07-18 14:26:50.102000
	Edit pad (rev 65)		Brady	cv405	XVal Session 86	1	XVal Session 86-Typing - Numbers-1		2012-07-18 14:26:50.712000
	Edit pad (rev 66)		Brady	cv405	XVal Session 86	1	XVal Session 86-Typing - Numbers-1		2012-07-18 14:26:51.218000
	Edit pad (rev 67)		Brady	cv405	XVal Session 86	1	XVal Session 86-Typing - Numbers-1		2012-07-18 14:26:52.050000
	Edit pad (rev 68)		Bob	cv404	XVal Session 86	1	XVal Session 86-Typing - Numbers-1		2012-07-18 14:26:52.084000
	Edit pad (rev 69)		Brady	cv405	XVal Session 86	1	XVal Session 86-Typing - Numbers-1		2012-07-18 14:26:52.562000
	Edit pad (rev 70)		Bob	cv404	XVal Session 86	1	XVal Session 86-Typing - Numbers-1		2012-07-18 14:26:52.600000
	Edit pad (rev 71)		Brady	cv405	XVal Session 86	1	XVal Session 86-Typing - Numbers-1		2012-07-18 14:26:53.062000
	Edit pad (rev 72)		Brady	cv405	XVal Session 86	1	XVal Session 86-Typing - Numbers-1		2012-07-18 14:26:53.562000
	Edit pad (rev 73)		Bob	cv404	XVal Session 86	1	XVal Session 86-Typing - Numbers-1		2012-07-18 14:26:54.112000
	Edit pad (rev 74)		Frank	cv407	XVal Session 86	1	XVal Session 86-Typing - Numbers-1		2012-07-18 14:26:54.131000
	Edit pad (rev 75)		Brady	cv405	XVal Session 86	1	XVal Session 86-Typing - Numbers-1		2012-07-18 14:26:54.134000
	Edit pad (rev 76)		Bob	cv404	XVal Session 86	1	XVal Session 86-Typing - Numbers-1		2012-07-18 14:26:54.630000
	Edit pad (rev 77)		Frank	cv407	XVal Session 86	1	XVal Session 86-Typing - Numbers-1		2012-07-18 14:26:54.635000
	Edit pad (rev 78)		Bob	cv404	XVal Session 86	1	XVal Session 86-Typing - Numbers-1		2012-07-18 14:26:55.139000
	Edit pad (rev 79)		Frank	cv407	XVal Session 86	1	XVal Session 86-Typing - Numbers-1		2012-07-18 14:26:55.446000
	Edit pad (rev 80)		Bob	cv404	XVal Session 86	1	XVal Session 86-Typing - Numbers-1		2012-07-18 14:26:55.789000
	Edit pad (rev 81)		Kate	cv406	XVal Session 86	1	XVal Session 86-Typing - Numbers-1		2012-07-18 14:26:56.196000
	Edit pad (rev 82)		Frank	cv407	XVal Session 86	1	XVal Session 86-Typing - Numbers-1		2012-07-18 14:26:56.285000
	Edit pad (rev 83)		Bob	cv404	XVal Session 86	1	XVal Session 86-Typing - Numbers-1		2012-07-18 14:26:56.411000
	Edit pad (rev 84)		Brady	cv405	XVal Session 86	1	XVal Session 86-Typing - Numbers-1		2012-07-18 14:26:56.612000
	Edit pad (rev 85)		Kate	cv406	XVal Session 86	1	XVal Session 86-Typing - Numbers-1		2012-07-18 14:26:56.694000
	Edit pad (rev 86)		Frank	cv407	XVal Session 86	1	XVal Session 86-Typing - Numbers-1		2012-07-18 14:26:56.903000
	Edit pad (rev 87)		Bob	cv404	XVal Session 86	1	XVal Session 86-Typing - Numbers-1		2012-07-18 14:26:56.920000
	Edit pad (rev 88)		Brady	cv405	XVal Session 86	1	XVal Session 86-Typing - Numbers-1		2012-07-18 14:26:57.124000
	Edit pad (rev 89)		Brady	cv405	XVal Session 86	1	XVal Session 86-Typing - Numbers-1		2012-07-18 14:26:57.745000
	Edit pad (rev 90)		Bob	cv404	XVal Session 86	1	XVal Session 86-Typing - Numbers-1		2012-07-18 14:26:57.827000
	Edit pad (rev 91)		Kate	cv406	XVal Session 86	1	XVal Session 86-Typing - Numbers-1		2012-07-18 14:26:57.849000
	Edit pad (rev 92)		Brady	cv405	XVal Session 86	1	XVal Session 86-Typing - Numbers-1		2012-07-18 14:26:58.250000
	Edit pad (rev 93)		Bob	cv404	XVal Session 86	1	XVal Session 86-Typing - Numbers-1		2012-07-18 14:26:58.327000
	Edit pad (rev 94)		Kate	cv406	XVal Session 86	1	XVal Session 86-Typing - Numbers-1		2012-07-18 14:26:58.382000
	Edit pad (rev 95)		Brady	cv405	XVal Session 86	1	XVal Session 86-Typing - Numbers-1		2012-07-18 14:26:58.749000
	Edit pad (rev 96)		Kate	cv406	XVal Session 86	1	XVal Session 86-Typing - Numbers-1		2012-07-18 14:26:59.109000
	Edit pad (rev 97)		Kate	cv406	XVal Session 86	1	XVal Session 86-Typing - Numbers-1		2012-07-18 14:26:59.715000
	Edit pad (rev 98)		Kate	cv406	XVal Session 86	1	XVal Session 86-Typing - Numbers-1		2012-07-18 14:27:00.223000
	Edit pad (rev 99)		Bob	cv404	XVal Session 86	1	XVal Session 86-Typing - Numbers-1		2012-07-18 14:27:00.519000
	Edit pad (rev 100)		Kate	cv406	XVal Session 86	1	XVal Session 86-Typing - Numbers-1		2012-07-18 14:27:00.727000
	Edit pad (rev 101)		Kate	cv406	XVal Session 86	1	XVal Session 86-Typing - Numbers-1		2012-07-18 14:27:01.439000
	Edit pad (rev 102)		Kate	cv406	XVal Session 86	1	XVal Session 86-Typing - Numbers-1		2012-07-18 14:27:03.026000
	Edit pad (rev 103)		Brady	cv405	XVal Session 86	1	XVal Session 86-Typing - Numbers-1		2012-07-18 14:27:03.118000
	Edit pad (rev 104)		Bob	cv404	XVal Session 86	1	XVal Session 86-Typing - Numbers-1		2012-07-18 14:27:03.734000
	Edit pad (rev 105)		Brady	cv405	XVal Session 86	1	XVal Session 86-Typing - Numbers-1		2012-07-18 14:27:03.752000
	Edit pad (rev 106)		Kate	cv406	XVal Session 86	1	XVal Session 86-Typing - Numbers-1		2012-07-18 14:27:03.846000
	Edit pad (rev 107)		Frank	cv407	XVal Session 86	1	XVal Session 86-Typing - Numbers-1		2012-07-18 14:27:04.008000
	Edit pad (rev 108)		Brady	cv405	XVal Session 86	1	XVal Session 86-Typing - Numbers-1		2012-07-18 14:27:04.332000
	Edit pad (rev 109)		Kate	cv406	XVal Session 86	1	XVal Session 86-Typing - Numbers-1		2012-07-18 14:27:04.377000
	Edit pad (rev 110)		Bob	cv404	XVal Session 86	1	XVal Session 86-Typing - Numbers-1		2012-07-18 14:27:04.755000
	Edit pad (rev 111)		Frank	cv407	XVal Session 86	1	XVal Session 86-Typing - Numbers-1		2012-07-18 14:27:04.789000
	Edit pad (rev 112)		Brady	cv405	XVal Session 86	1	XVal Session 86-Typing - Numbers-1		2012-07-18 14:27:04.829000
	Edit pad (rev 113)		Kate	cv406	XVal Session 86	1	XVal Session 86-Typing - Numbers-1		2012-07-18 14:27:04.881000
	Edit pad (rev 114)		Brady	cv405	XVal Session 86	1	XVal Session 86-Typing - Numbers-1		2012-07-18 14:27:05.343000
	Edit pad (rev 115)		Kate	cv406	XVal Session 86	1	XVal Session 86-Typing - Numbers-1		2012-07-18 14:27:05.440000
	Edit pad (rev 116)		Bob	cv404	XVal Session 86	1	XVal Session 86-Typing - Numbers-1		2012-07-18 14:27:05.670000
	Edit pad (rev 117)		Brady	cv405	XVal Session 86	1	XVal Session 86-Typing - Numbers-1		2012-07-18 14:27:05.841000
	Edit pad (rev 118)		Bob	cv404	XVal Session 86	1	XVal Session 86-Typing - Numbers-1		2012-07-18 14:27:06.170000
	Edit pad (rev 119)		Brady	cv405	XVal Session 86	1	XVal Session 86-Typing - Numbers-1		2012-07-18 14:27:06.342000
	Edit pad (rev 120)		Bob	cv404	XVal Session 86	1	XVal Session 86-Typing - Numbers-1		2012-07-18 14:27:06.670000
	Edit pad (rev 121)		Bob	cv404	XVal Session 86	1	XVal Session 86-Typing - Numbers-1		2012-07-18 14:27:07.207000
	Edit pad (rev 122)		Frank	cv407	XVal Session 86	1	XVal Session 86-Typing - Numbers-1		2012-07-18 14:27:07.261000
	Edit pad (rev 123)		Bob	cv404	XVal Session 86	1	XVal Session 86-Typing - Numbers-1		2012-07-18 14:27:07.777000
	Edit pad (rev 124)		Brady	cv405	XVal Session 86	1	XVal Session 86-Typing - Numbers-1		2012-07-18 14:27:08.219000
	Edit pad (rev 125)		Bob	cv404	XVal Session 86	1	XVal Session 86-Typing - Numbers-1		2012-07-18 14:27:08.279000
	Edit pad (rev 126)		Kate	cv406	XVal Session 86	1	XVal Session 86-Typing - Numbers-1		2012-07-18 14:27:08.296000
	Edit pad (rev 127)		Bob	cv404	XVal Session 86	1	XVal Session 86-Typing - Numbers-1		2012-07-18 14:27:08.779000
	Edit pad (rev 128)		Kate	cv406	XVal Session 86	1	XVal Session 86-Typing - Numbers-1		2012-07-18 14:27:09.234000
	Edit pad (rev 129)		Brady	cv405	XVal Session 86	1	XVal Session 86-Typing - Numbers-1		2012-07-18 14:27:09.529000
	Edit pad (rev 130)		Kate	cv406	XVal Session 86	1	XVal Session 86-Typing - Numbers-1		2012-07-18 14:27:09.753000
	Edit pad (rev 131)		Frank	cv407	XVal Session 86	1	XVal Session 86-Typing - Numbers-1		2012-07-18 14:27:09.792000
	Edit pad (rev 132)		Brady	cv405	XVal Session 86	1	XVal Session 86-Typing - Numbers-1		2012-07-18 14:27:10.031000
	Edit pad (rev 133)		Kate	cv406	XVal Session 86	1	XVal Session 86-Typing - Numbers-1		2012-07-18 14:27:10.238000
	Edit pad (rev 134)		Frank	cv407	XVal Session 86	1	XVal Session 86-Typing - Numbers-1		2012-07-18 14:27:10.290000
	Edit pad (rev 135)		Kate	cv406	XVal Session 86	1	XVal Session 86-Typing - Numbers-1		2012-07-18 14:27:10.741000
	Edit pad (rev 136)		Frank	cv407	XVal Session 86	1	XVal Session 86-Typing - Numbers-1		2012-07-18 14:27:10.796000
	Edit pad (rev 137)		Bob	cv404	XVal Session 86	1	XVal Session 86-Typing - Numbers-1		2012-07-18 14:27:10.970000
	Edit pad (rev 138)		Kate	cv406	XVal Session 86	1	XVal Session 86-Typing - Numbers-1		2012-07-18 14:27:11.241000
	Edit pad (rev 139)		Brady	cv405	XVal Session 86	1	XVal Session 86-Typing - Numbers-1		2012-07-18 14:27:11.601000
	Edit pad (rev 140)		Brady	cv405	XVal Session 86	1	XVal Session 86-Typing - Numbers-1		2012-07-18 14:27:12.108000
	Edit pad (rev 141)		Frank	cv407	XVal Session 86	1	XVal Session 86-Typing - Numbers-1		2012-07-18 14:27:12.161000
	Edit pad (rev 142)		Frank	cv407	XVal Session 86	1	XVal Session 86-Typing - Numbers-1		2012-07-18 14:27:12.665000
	Edit pad (rev 143)		Brady	cv405	XVal Session 86	1	XVal Session 86-Typing - Numbers-1		2012-07-18 14:27:13.109000
	Edit pad (rev 144)		Frank	cv407	XVal Session 86	1	XVal Session 86-Typing - Numbers-1		2012-07-18 14:27:13.168000
	Edit pad (rev 145)		Kate	cv406	XVal Session 86	1	XVal Session 86-Typing - Numbers-1		2012-07-18 14:27:13.303000
	Edit pad (rev 146)		Bob	cv404	XVal Session 86	1	XVal Session 86-Typing - Numbers-1		2012-07-18 14:27:13.367000
	Edit pad (rev 147)		Frank	cv407	XVal Session 86	1	XVal Session 86-Typing - Numbers-1		2012-07-18 14:27:13.667000
	Edit pad (rev 148)		Brady	cv405	XVal Session 86	1	XVal Session 86-Typing - Numbers-1		2012-07-18 14:27:13.834000
	Edit pad (rev 149)		Kate	cv406	XVal Session 86	1	XVal Session 86-Typing - Numbers-1		2012-07-18 14:27:13.841000
	Edit pad (rev 150)		Bob	cv404	XVal Session 86	1	XVal Session 86-Typing - Numbers-1		2012-07-18 14:27:13.873000
	Edit pad (rev 151)		Frank	cv407	XVal Session 86	1	XVal Session 86-Typing - Numbers-1		2012-07-18 14:27:14.167000
	Edit pad (rev 152)		Kate	cv406	XVal Session 86	1	XVal Session 86-Typing - Numbers-1		2012-07-18 14:27:14.334000
	Edit pad (rev 153)		Brady	cv405	XVal Session 86	1	XVal Session 86-Typing - Numbers-1		2012-07-18 14:27:14.343000
	Edit pad (rev 154)		Bob	cv404	XVal Session 86	1	XVal Session 86-Typing - Numbers-1		2012-07-18 14:27:14.374000
	Edit pad (rev 155)		Frank	cv407	XVal Session 86	1	XVal Session 86-Typing - Numbers-1		2012-07-18 14:27:14.779000
	Edit pad (rev 156)		Brady	cv405	XVal Session 86	1	XVal Session 86-Typing - Numbers-1		2012-07-18 14:27:14.841000
	Edit pad (rev 157)		Kate	cv406	XVal Session 86	1	XVal Session 86-Typing - Numbers-1		2012-07-18 14:27:14.843000
	Edit pad (rev 158)		Frank	cv407	XVal Session 86	1	XVal Session 86-Typing - Numbers-1		2012-07-18 14:27:15.283000
	Edit pad (rev 159)		Kate	cv406	XVal Session 86	1	XVal Session 86-Typing - Numbers-1		2012-07-18 14:27:15.337000
	Edit pad (rev 160)		Bob	cv404	XVal Session 86	1	XVal Session 86-Typing - Numbers-1		2012-07-18 14:27:15.492000
	Edit pad (rev 161)		Frank	cv407	XVal Session 86	1	XVal Session 86-Typing - Numbers-1		2012-07-18 14:27:15.792000
	Edit pad (rev 162)		Bob	cv404	XVal Session 86	1	XVal Session 86-Typing - Numbers-1		2012-07-18 14:27:16.138000
	Edit pad (rev 163)		Brady	cv405	XVal Session 86	1	XVal Session 86-Typing - Numbers-1		2012-07-18 14:27:16.143000
	Edit pad (rev 164)		Frank	cv407	XVal Session 86	1	XVal Session 86-Typing - Numbers-1		2012-07-18 14:27:16.290000
	Edit pad (rev 165)		Bob	cv404	XVal Session 86	1	XVal Session 86-Typing - Numbers-1		2012-07-18 14:27:16.638000
	Edit pad (rev 166)		Brady	cv405	XVal Session 86	1	XVal Session 86-Typing - Numbers-1		2012-07-18 14:27:16.649000
	Edit pad (rev 167)		Kate	cv406	XVal Session 86	1	XVal Session 86-Typing - Numbers-1		2012-07-18 14:27:16.770000
	Edit pad (rev 168)		Brady	cv405	XVal Session 86	1	XVal Session 86-Typing - Numbers-1		2012-07-18 14:27:17.156000
	Edit pad (rev 169)		Frank	cv407	XVal Session 86	1	XVal Session 86-Typing - Numbers-1		2012-07-18 14:27:17.293000
	Edit pad (rev 170)		Brady	cv405	XVal Session 86	1	XVal Session 86-Typing - Numbers-1		2012-07-18 14:27:17.656000
	Edit pad (rev 171)		Bob	cv404	XVal Session 86	1	XVal Session 86-Typing - Numbers-1		2012-07-18 14:27:17.830000
	Edit pad (rev 172)		Frank	cv407	XVal Session 86	1	XVal Session 86-Typing - Numbers-1		2012-07-18 14:27:18.122000
	Edit pad (rev 173)		Bob	cv404	XVal Session 86	1	XVal Session 86-Typing - Numbers-1		2012-07-18 14:27:18.341000
	Edit pad (rev 174)		Frank	cv407	XVal Session 86	1	XVal Session 86-Typing - Numbers-1		2012-07-18 14:27:18.635000
	Edit pad (rev 175)		Bob	cv404	XVal Session 86	1	XVal Session 86-Typing - Numbers-1		2012-07-18 14:27:18.848000
	Edit pad (rev 176)		Frank	cv407	XVal Session 86	1	XVal Session 86-Typing - Numbers-1		2012-07-18 14:27:19.135000
	Edit pad (rev 177)		Kate	cv406	XVal Session 86	1	XVal Session 86-Typing - Numbers-1		2012-07-18 14:27:19.288000
	Edit pad (rev 178)		Bob	cv404	XVal Session 86	1	XVal Session 86-Typing - Numbers-1		2012-07-18 14:27:19.356000
	Edit pad (rev 179)		Frank	cv407	XVal Session 86	1	XVal Session 86-Typing - Numbers-1		2012-07-18 14:27:19.634000
	Edit pad (rev 180)		Kate	cv406	XVal Session 86	1	XVal Session 86-Typing - Numbers-1		2012-07-18 14:27:19.799000
	Edit pad (rev 181)		Bob	cv404	XVal Session 86	1	XVal Session 86-Typing - Numbers-1		2012-07-18 14:27:19.865000
	Edit pad (rev 182)		Kate	cv406	XVal Session 86	1	XVal Session 86-Typing - Numbers-1		2012-07-18 14:27:20.366000
	Edit pad (rev 183)		Kate	cv406	XVal Session 86	1	XVal Session 86-Typing - Numbers-1		2012-07-18 14:27:20.926000
	Edit pad (rev 184)		Bob	cv404	XVal Session 86	1	XVal Session 86-Typing - Numbers-1		2012-07-18 14:27:20.970000
	Edit pad (rev 185)		Kate	cv406	XVal Session 86	1	XVal Session 86-Typing - Numbers-1		2012-07-18 14:27:21.425000
	Edit pad (rev 186)		Bob	cv404	XVal Session 86	1	XVal Session 86-Typing - Numbers-1		2012-07-18 14:27:21.497000
	Edit pad (rev 187)		Frank	cv407	XVal Session 86	1	XVal Session 86-Typing - Numbers-1		2012-07-18 14:27:21.734000
	Edit pad (rev 188)		Bob	cv404	XVal Session 86	1	XVal Session 86-Typing - Numbers-1		2012-07-18 14:27:21.998000
	Edit pad (rev 189)		Frank	cv407	XVal Session 86	1	XVal Session 86-Typing - Numbers-1		2012-07-18 14:27:22.247000
	Edit pad (rev 190)		Kate	cv406	XVal Session 86	1	XVal Session 86-Typing - Numbers-1		2012-07-18 14:27:22.701000
	Edit pad (rev 191)		Frank	cv407	XVal Session 86	1	XVal Session 86-Typing - Numbers-1		2012-07-18 14:27:22.760000
	Edit pad (rev 192)		Frank	cv407	XVal Session 86	1	XVal Session 86-Typing - Numbers-1		2012-07-18 14:27:23.259000
	Edit pad (rev 193)		Bob	cv404	XVal Session 86	1	XVal Session 86-Typing - Numbers-1		2012-07-18 14:27:23.624000
	Edit pad (rev 194)		Bob	cv404	XVal Session 86	1	XVal Session 86-Typing - Numbers-1		2012-07-18 14:27:24.123000
	Edit pad (rev 195)		Bob	cv404	XVal Session 86	1	XVal Session 86-Typing - Numbers-1		2012-07-18 14:27:24.728000
	Edit pad (rev 196)		Bob	cv404	XVal Session 86	1	XVal Session 86-Typing - Numbers-1		2012-07-18 14:27:25.271000
	Edit pad (rev 197)		Frank	cv407	XVal Session 86	1	XVal Session 86-Typing - Numbers-1		2012-07-18 14:27:25.306000
	Edit pad (rev 198)		Brady	cv405	XVal Session 86	1	XVal Session 86-Typing - Numbers-1		2012-07-18 14:27:25.392000
	Edit pad (rev 199)		Bob	cv404	XVal Session 86	1	XVal Session 86-Typing - Numbers-1		2012-07-18 14:27:25.778000
	Edit pad (rev 200)		Frank	cv407	XVal Session 86	1	XVal Session 86-Typing - Numbers-1		2012-07-18 14:27:25.807000
	Edit pad (rev 201)		Brady	cv405	XVal Session 86	1	XVal Session 86-Typing - Numbers-1		2012-07-18 14:27:25.976000
	Edit pad (rev 202)		Bob	cv404	XVal Session 86	1	XVal Session 86-Typing - Numbers-1		2012-07-18 14:27:26.279000
	Edit pad (rev 203)		Frank	cv407	XVal Session 86	1	XVal Session 86-Typing - Numbers-1		2012-07-18 14:27:26.306000
	Edit pad (rev 204)		Frank	cv407	XVal Session 86	1	XVal Session 86-Typing - Numbers-1		2012-07-18 14:27:26.823000
	Edit pad (rev 205)		Kate	cv406	XVal Session 86	1	XVal Session 86-Typing - Numbers-1		2012-07-18 14:27:27.154000
	Edit pad (rev 206)		Bob	cv404	XVal Session 86	1	XVal Session 86-Typing - Numbers-1		2012-07-18 14:27:27.281000
	Edit pad (rev 207)		Kate	cv406	XVal Session 86	1	XVal Session 86-Typing - Numbers-1		2012-07-18 14:27:27.706000
	Edit pad (rev 208)		Bob	cv404	XVal Session 86	1	XVal Session 86-Typing - Numbers-1		2012-07-18 14:27:27.795000
	Edit pad (rev 209)		Kate	cv406	XVal Session 86	1	XVal Session 86-Typing - Numbers-1		2012-07-18 14:27:28.208000
	Edit pad (rev 210)		Bob	cv404	XVal Session 86	1	XVal Session 86-Typing - Numbers-1		2012-07-18 14:27:28.315000
	Edit pad (rev 211)		Frank	cv407	XVal Session 86	1	XVal Session 86-Typing - Numbers-1		2012-07-18 14:27:28.487000
	Edit pad (rev 212)		Kate	cv406	XVal Session 86	1	XVal Session 86-Typing - Numbers-1		2012-07-18 14:27:28.710000
	Edit pad (rev 213)		Bob	cv404	XVal Session 86	1	XVal Session 86-Typing - Numbers-1		2012-07-18 14:27:28.978000
	Edit pad (rev 214)		Frank	cv407	XVal Session 86	1	XVal Session 86-Typing - Numbers-1		2012-07-18 14:27:29.190000
	Edit pad (rev 215)		Kate	cv406	XVal Session 86	1	XVal Session 86-Typing - Numbers-1		2012-07-18 14:27:29.209000
	Edit pad (rev 216)		Kate	cv406	XVal Session 86	1	XVal Session 86-Typing - Numbers-1		2012-07-18 14:27:29.855000
	Edit pad (rev 217)		Frank	cv407	XVal Session 86	1	XVal Session 86-Typing - Numbers-1		2012-07-18 14:27:29.874000
	Edit pad (rev 218)		Brady	cv405	XVal Session 86	1	XVal Session 86-Typing - Numbers-1		2012-07-18 14:27:29.885000
	Edit pad (rev 219)		Bob	cv404	XVal Session 86	1	XVal Session 86-Typing - Numbers-1		2012-07-18 14:27:30.214000
	Edit pad (rev 220)		Brady	cv405	XVal Session 86	1	XVal Session 86-Typing - Numbers-1		2012-07-18 14:27:30.482000
	Edit pad (rev 221)		Brady	cv405	XVal Session 86	1	XVal Session 86-Typing - Numbers-1		2012-07-18 14:27:31.103000
	Edit pad (rev 222)		Frank	cv407	XVal Session 86	1	XVal Session 86-Typing - Numbers-1		2012-07-18 14:27:31.139000
	Edit pad (rev 223)		Bob	cv404	XVal Session 86	1	XVal Session 86-Typing - Numbers-1		2012-07-18 14:27:31.140000
	Edit pad (rev 224)		Brady	cv405	XVal Session 86	1	XVal Session 86-Typing - Numbers-1		2012-07-18 14:27:31.609000
	Edit pad (rev 225)		Bob	cv404	XVal Session 86	1	XVal Session 86-Typing - Numbers-1		2012-07-18 14:27:31.654000
	Edit pad (rev 226)		Frank	cv407	XVal Session 86	1	XVal Session 86-Typing - Numbers-1		2012-07-18 14:27:31.700000
	Edit pad (rev 227)		Bob	cv404	XVal Session 86	1	XVal Session 86-Typing - Numbers-1		2012-07-18 14:27:32.156000
	Edit pad (rev 228)		Frank	cv407	XVal Session 86	1	XVal Session 86-Typing - Numbers-1		2012-07-18 14:27:32.208000
	Edit pad (rev 229)		Brady	cv405	XVal Session 86	1	XVal Session 86-Typing - Numbers-1		2012-07-18 14:27:32.661000
	Edit pad (rev 230)		Kate	cv406	XVal Session 86	1	XVal Session 86-Typing - Numbers-1		2012-07-18 14:27:33.124000
	Edit pad (rev 231)		Brady	cv405	XVal Session 86	1	XVal Session 86-Typing - Numbers-1		2012-07-18 14:27:33.233000
	Edit pad (rev 232)		Frank	cv407	XVal Session 86	1	XVal Session 86-Typing - Numbers-1		2012-07-18 14:27:33.433000
	Edit pad (rev 233)		Bob	cv404	XVal Session 86	1	XVal Session 86-Typing - Numbers-1		2012-07-18 14:27:33.508000
	Edit pad (rev 234)		Kate	cv406	XVal Session 86	1	XVal Session 86-Typing - Numbers-1		2012-07-18 14:27:33.629000
	Edit pad (rev 235)		Brady	cv405	XVal Session 86	1	XVal Session 86-Typing - Numbers-1		2012-07-18 14:27:34.053000
	Edit pad (rev 236)		Kate	cv406	XVal Session 86	1	XVal Session 86-Typing - Numbers-1		2012-07-18 14:27:34.128000
	Edit pad (rev 237)		Frank	cv407	XVal Session 86	1	XVal Session 86-Typing - Numbers-1		2012-07-18 14:27:34.329000
	Edit pad (rev 238)		Kate	cv406	XVal Session 86	1	XVal Session 86-Typing - Numbers-1		2012-07-18 14:27:34.629000
	Edit pad (rev 239)		Frank	cv407	XVal Session 86	1	XVal Session 86-Typing - Numbers-1		2012-07-18 14:27:34.838000
	Edit pad (rev 240)		Bob	cv404	XVal Session 86	1	XVal Session 86-Typing - Numbers-1		2012-07-18 14:27:34.873000
	Edit pad (rev 241)		Brady	cv405	XVal Session 86	1	XVal Session 86-Typing - Numbers-1		2012-07-18 14:27:35.308000
	Edit pad (rev 242)		Kate	cv406	XVal Session 86	1	XVal Session 86-Typing - Numbers-1		2012-07-18 14:27:35.312000
	Edit pad (rev 243)		Bob	cv404	XVal Session 86	1	XVal Session 86-Typing - Numbers-1		2012-07-18 14:27:35.695000
	Edit pad (rev 244)		Brady	cv405	XVal Session 86	1	XVal Session 86-Typing - Numbers-1		2012-07-18 14:27:35.810000
	Edit pad (rev 245)		Bob	cv404	XVal Session 86	1	XVal Session 86-Typing - Numbers-1		2012-07-18 14:27:36.201000
	Edit pad (rev 246)		Brady	cv405	XVal Session 86	1	XVal Session 86-Typing - Numbers-1		2012-07-18 14:27:36.311000
	Edit pad (rev 247)		Frank	cv407	XVal Session 86	1	XVal Session 86-Typing - Numbers-1		2012-07-18 14:27:36.873000
	Edit pad (rev 248)		Brady	cv405	XVal Session 86	1	XVal Session 86-Typing - Numbers-1		2012-07-18 14:27:36.927000
	Edit pad (rev 249)		Kate	cv406	XVal Session 86	1	XVal Session 86-Typing - Numbers-1		2012-07-18 14:27:37.390000
	Edit pad (rev 250)		Brady	cv405	XVal Session 86	1	XVal Session 86-Typing - Numbers-1		2012-07-18 14:27:37.437000
	Edit pad (rev 251)		Bob	cv404	XVal Session 86	1	XVal Session 86-Typing - Numbers-1		2012-07-18 14:27:37.679000
	Edit pad (rev 252)		Kate	cv406	XVal Session 86	1	XVal Session 86-Typing - Numbers-1		2012-07-18 14:27:37.898000
	Edit pad (rev 253)		Brady	cv405	XVal Session 86	1	XVal Session 86-Typing - Numbers-1		2012-07-18 14:27:37.935000
	Edit pad (rev 254)		Bob	cv404	XVal Session 86	1	XVal Session 86-Typing - Numbers-1		2012-07-18 14:27:38.186000
	Edit pad (rev 255)		Kate	cv406	XVal Session 86	1	XVal Session 86-Typing - Numbers-1		2012-07-18 14:27:38.394000
	Edit pad (rev 256)		Bob	cv404	XVal Session 86	1	XVal Session 86-Typing - Numbers-1		2012-07-18 14:27:38.686000
	Edit pad (rev 257)		Kate	cv406	XVal Session 86	1	XVal Session 86-Typing - Numbers-1		2012-07-18 14:27:38.894000
	Edit pad (rev 258)		Bob	cv404	XVal Session 86	1	XVal Session 86-Typing - Numbers-1		2012-07-18 14:27:39.192000
	Edit pad (rev 259)		Brady	cv405	XVal Session 86	1	XVal Session 86-Typing - Numbers-1		2012-07-18 14:27:39.750000
	Edit pad (rev 260)		Kate	cv406	XVal Session 86	1	XVal Session 86-Typing - Numbers-1		2012-07-18 14:27:39.833000
	Edit pad (rev 261)		Brady	cv405	XVal Session 86	1	XVal Session 86-Typing - Numbers-1		2012-07-18 14:27:40.250000
	Edit pad (rev 262)		Brady	cv405	XVal Session 86	1	XVal Session 86-Typing - Numbers-1		2012-07-18 14:27:40.749000
	Edit pad (rev 263)		Kate	cv406	XVal Session 86	1	XVal Session 86-Typing - Numbers-1		2012-07-18 14:27:41.002000
	Edit pad (rev 264)		Brady	cv405	XVal Session 86	1	XVal Session 86-Typing - Numbers-1		2012-07-18 14:27:41.250000
	Edit pad (rev 265)		Kate	cv406	XVal Session 86	1	XVal Session 86-Typing - Numbers-1		2012-07-18 14:27:41.502000
	Edit pad (rev 266)		Kate	cv406	XVal Session 86	1	XVal Session 86-Typing - Numbers-1		2012-07-18 14:27:42.009000
	Chat	i've got 5 now	Frank	cv407	XVal Session 86	1	XVal Session 86-Typing - Numbers-1		2012-07-18 14:27:43.187000
	Edit pad (rev 267)		Kate	cv406	XVal Session 86	1	XVal Session 86-Typing - Numbers-1		2012-07-18 14:27:43.225000
	Edit pad (rev 268)		Kate	cv406	XVal Session 86	1	XVal Session 86-Typing - Numbers-1		2012-07-18 14:27:44.792000
	Edit pad (rev 269)		Kate	cv406	XVal Session 86	1	XVal Session 86-Typing - Numbers-1		2012-07-18 14:27:45.712000
	Edit pad (rev 270)		Kate	cv406	XVal Session 86	1	XVal Session 86-Typing - Numbers-1		2012-07-18 14:27:46.214000
	Edit pad (rev 271)		Kate	cv406	XVal Session 86	1	XVal Session 86-Typing - Numbers-1		2012-07-18 14:27:46.714000
	Edit pad (rev 272)		Kate	cv406	XVal Session 86	1	XVal Session 86-Typing - Numbers-1		2012-07-18 14:27:47.546000
	Edit pad (rev 273)		Kate	cv406	XVal Session 86	1	XVal Session 86-Typing - Numbers-1		2012-07-18 14:27:49.857000
	Edit pad (rev 274)		Kate	cv406	XVal Session 86	1	XVal Session 86-Typing - Numbers-1		2012-07-18 14:27:50.365000
	Edit pad (rev 275)		Kate	cv406	XVal Session 86	1	XVal Session 86-Typing - Numbers-1		2012-07-18 14:27:50.865000
	Edit pad (rev 276)		Kate	cv406	XVal Session 86	1	XVal Session 86-Typing - Numbers-1		2012-07-18 14:27:51.367000
	Edit pad (rev 277)		Kate	cv406	XVal Session 86	1	XVal Session 86-Typing - Numbers-1		2012-07-18 14:27:51.864000
	Edit pad (rev 278)		Kate	cv406	XVal Session 86	1	XVal Session 86-Typing - Numbers-1		2012-07-18 14:27:53.670000
	Edit pad (rev 279)		Kate	cv406	XVal Session 86	1	XVal Session 86-Typing - Numbers-1		2012-07-18 14:27:54.192000
	Edit pad (rev 280)		Kate	cv406	XVal Session 86	1	XVal Session 86-Typing - Numbers-1		2012-07-18 14:27:54.692000
	Edit pad (rev 281)		Frank	cv407	XVal Session 86	1	XVal Session 86-Typing - Numbers-1		2012-07-18 14:27:55.433000
	Edit pad (rev 282)		Frank	cv407	XVal Session 86	1	XVal Session 86-Typing - Numbers-1		2012-07-18 14:27:55.932000
	Edit pad (rev 283)		Frank	cv407	XVal Session 86	1	XVal Session 86-Typing - Numbers-1		2012-07-18 14:27:56.435000
	Edit pad (rev 284)		Kate	cv406	XVal Session 86	1	XVal Session 86-Typing - Numbers-1		2012-07-18 14:27:56.851000
	Edit pad (rev 285)		Frank	cv407	XVal Session 86	1	XVal Session 86-Typing - Numbers-1		2012-07-18 14:27:57.119000
	Edit pad (rev 286)		Kate	cv406	XVal Session 86	1	XVal Session 86-Typing - Numbers-1		2012-07-18 14:27:57.364000
	Edit pad (rev 287)		Frank	cv407	XVal Session 86	1	XVal Session 86-Typing - Numbers-1		2012-07-18 14:27:57.645000
	Edit pad (rev 288)		Bob	cv404	XVal Session 86	1	XVal Session 86-Typing - Numbers-1		2012-07-18 14:27:58.218000
	Edit pad (rev 289)		Frank	cv407	XVal Session 86	1	XVal Session 86-Typing - Numbers-1		2012-07-18 14:27:58.716000
	Edit pad (rev 290)		Frank	cv407	XVal Session 86	1	XVal Session 86-Typing - Numbers-1		2012-07-18 14:27:59.430000
	Edit pad (rev 291)		Frank	cv407	XVal Session 86	1	XVal Session 86-Typing - Numbers-1		2012-07-18 14:28:00.029000
	Edit pad (rev 292)		Frank	cv407	XVal Session 86	1	XVal Session 86-Typing - Numbers-1		2012-07-18 14:28:00.542000
	Edit pad (rev 293)		Bob	cv404	XVal Session 86	1	XVal Session 86-Typing - Numbers-1		2012-07-18 14:28:01.031000
	Edit pad (rev 294)		Frank	cv407	XVal Session 86	1	XVal Session 86-Typing - Numbers-1		2012-07-18 14:28:01.042000
	Edit pad (rev 295)		Frank	cv407	XVal Session 86	1	XVal Session 86-Typing - Numbers-1		2012-07-18 14:28:01.541000
	Edit pad (rev 296)		Frank	cv407	XVal Session 86	1	XVal Session 86-Typing - Numbers-1		2012-07-18 14:28:02.506000
	Edit pad (rev 297)		Frank	cv407	XVal Session 86	1	XVal Session 86-Typing - Numbers-1		2012-07-18 14:28:03.105000
	Edit pad (rev 298)		Frank	cv407	XVal Session 86	1	XVal Session 86-Typing - Numbers-1		2012-07-18 14:28:03.603000
	Edit pad (rev 299)		Frank	cv407	XVal Session 86	1	XVal Session 86-Typing - Numbers-1		2012-07-18 14:28:04.103000
	Edit pad (rev 300)		Frank	cv407	XVal Session 86	1	XVal Session 86-Typing - Numbers-1		2012-07-18 14:28:07.761000
	Edit pad (rev 301)		Frank	cv407	XVal Session 86	1	XVal Session 86-Typing - Numbers-1		2012-07-18 14:28:08.262000
	Edit pad (rev 302)		Frank	cv407	XVal Session 86	1	XVal Session 86-Typing - Numbers-1		2012-07-18 14:28:08.760000
	Edit pad (rev 303)		Frank	cv407	XVal Session 86	1	XVal Session 86-Typing - Numbers-1		2012-07-18 14:28:09.260000
	Edit pad (rev 304)		Frank	cv407	XVal Session 86	1	XVal Session 86-Typing - Numbers-1		2012-07-18 14:28:10.170000
	Edit pad (rev 305)		Frank	cv407	XVal Session 86	1	XVal Session 86-Typing - Numbers-1		2012-07-18 14:28:10.682000
	Edit pad (rev 306)		Frank	cv407	XVal Session 86	1	XVal Session 86-Typing - Numbers-1		2012-07-18 14:28:11.182000
	Edit pad (rev 307)		Frank	cv407	XVal Session 86	1	XVal Session 86-Typing - Numbers-1		2012-07-18 14:28:11.680000
	Edit pad (rev 308)		Frank	cv407	XVal Session 86	1	XVal Session 86-Typing - Numbers-1		2012-07-18 14:28:12.185000
	Edit pad (rev 309)		Frank	cv407	XVal Session 86	1	XVal Session 86-Typing - Numbers-1		2012-07-18 14:28:12.684000
	Edit pad (rev 310)		Frank	cv407	XVal Session 86	1	XVal Session 86-Typing - Numbers-1		2012-07-18 14:28:13.198000
	Edit pad (rev 311)		Frank	cv407	XVal Session 86	1	XVal Session 86-Typing - Numbers-1		2012-07-18 14:28:13.698000
	Chat	Frank, I've had 5 since the beginning	Brady	cv405	XVal Session 86	1	XVal Session 86-Typing - Numbers-1		2012-07-18 14:28:14.316000
	Edit pad (rev 312)		Frank	cv407	XVal Session 86	1	XVal Session 86-Typing - Numbers-1		2012-07-18 14:28:14.447000
	Edit pad (rev 313)		Frank	cv407	XVal Session 86	1	XVal Session 86-Typing - Numbers-1		2012-07-18 14:28:14.948000
	Edit pad (rev 314)		Frank	cv407	XVal Session 86	1	XVal Session 86-Typing - Numbers-1		2012-07-18 14:28:15.575000
	Chat	but go ahead	Brady	cv405	XVal Session 86	1	XVal Session 86-Typing - Numbers-1		2012-07-18 14:28:19.676000
	Chat	but you need to put it after 4	Brady	cv405	XVal Session 86	1	XVal Session 86-Typing - Numbers-1		2012-07-18 14:28:27.717000
	Chat	Which is in blue	Brady	cv405	XVal Session 86	1	XVal Session 86-Typing - Numbers-1		2012-07-18 14:28:33.837000
	Chat	Frank, cut and paste #1 to move it up	Bob	cv404	XVal Session 86	1	XVal Session 86-Typing - Numbers-1		2012-07-18 14:28:38.617000
	Edit pad (rev 315)		Brady	cv405	XVal Session 86	1	XVal Session 86-Typing - Numbers-1		2012-07-18 14:28:38.754000
	Edit pad (rev 316)		Brady	cv405	XVal Session 86	1	XVal Session 86-Typing - Numbers-1		2012-07-18 14:28:43.632000
	Edit pad (rev 317)		Brady	cv405	XVal Session 86	1	XVal Session 86-Typing - Numbers-1		2012-07-18 14:28:44.141000
	Chat	sorry then I'm on 6, I only saw that you had 4, my bad I'll do six and thanks didnt know they had to be in order duh...	Frank	cv407	XVal Session 86	1	XVal Session 86-Typing - Numbers-1		2012-07-18 14:28:46.617000
46733	Load Instructions			cv405	XVal Session 86	1	XVal Session 86-Matrix Solving-1	18.111.42.95	2012-07-18 14:28:50
46734	Load Instructions			cv407	XVal Session 86	1	XVal Session 86-Matrix Solving-1	192.54.222.3	2012-07-18 14:28:50
46735	Load Instructions			cv404	XVal Session 86	1	XVal Session 86-Matrix Solving-1	18.111.54.166	2012-07-18 14:28:50
46736	Load Instructions			cv406	XVal Session 86	1	XVal Session 86-Matrix Solving-1	192.54.222.3	2012-07-18 14:28:50
46742	Load Primer			cv406	XVal Session 86	1	XVal Session 86-Matrix Solving-1	192.54.222.3	2012-07-18 14:29:10
46743	Load Primer			cv405	XVal Session 86	1	XVal Session 86-Matrix Solving-1	18.111.42.95	2012-07-18 14:29:10
46744	Load Primer			cv404	XVal Session 86	1	XVal Session 86-Matrix Solving-1	18.111.54.166	2012-07-18 14:29:10
46758	Load Workspace			cv406	XVal Session 86	1	XVal Session 86-Matrix Solving-1	192.54.222.3	2012-07-18 14:29:55
46759	Load Workspace			cv405	XVal Session 86	1	XVal Session 86-Matrix Solving-1	18.111.42.95	2012-07-18 14:29:55
46760	Load Workspace			cv404	XVal Session 86	1	XVal Session 86-Matrix Solving-1	18.111.54.166	2012-07-18 14:29:55
	Edit pad (rev 318)		Frank	cv407	XVal Session 86	1	XVal Session 86-Typing - Numbers-1		2012-07-18 14:30:20.340000
	Edit pad (rev 319)		Frank	cv407	XVal Session 86	1	XVal Session 86-Typing - Numbers-1		2012-07-18 14:30:22.566000
	Edit pad (rev 320)		Frank	cv407	XVal Session 86	1	XVal Session 86-Typing - Numbers-1		2012-07-18 14:30:23.074000
	Edit pad (rev 321)		Frank	cv407	XVal Session 86	1	XVal Session 86-Typing - Numbers-1		2012-07-18 14:30:23.573000
	Edit pad (rev 322)		Frank	cv407	XVal Session 86	1	XVal Session 86-Typing - Numbers-1		2012-07-18 14:30:24.076000
	Edit pad (rev 323)		Frank	cv407	XVal Session 86	1	XVal Session 86-Typing - Numbers-1		2012-07-18 14:30:24.580000
	Edit pad (rev 324)		Frank	cv407	XVal Session 86	1	XVal Session 86-Typing - Numbers-1		2012-07-18 14:30:36.770000
	Edit pad (rev 325)		Frank	cv407	XVal Session 86	1	XVal Session 86-Typing - Numbers-1		2012-07-18 14:30:37.276000
46769	Edit Grid	[3,1] : 5		cv404	XVal Session 86	1	XVal Session 86-Matrix Solving-1	18.111.54.166	2012-07-18 14:30:38
	Edit pad (rev 326)		Frank	cv407	XVal Session 86	1	XVal Session 86-Typing - Numbers-1		2012-07-18 14:30:38.268000
	Edit pad (rev 327)		Frank	cv407	XVal Session 86	1	XVal Session 86-Typing - Numbers-1		2012-07-18 14:30:38.776000
46770	Edit Grid	[1,1] : 5		cv405	XVal Session 86	1	XVal Session 86-Matrix Solving-1	18.111.42.95	2012-07-18 14:30:39
	Edit pad (rev 328)		Frank	cv407	XVal Session 86	1	XVal Session 86-Typing - Numbers-1		2012-07-18 14:30:40.012000
	Edit pad (rev 329)		Frank	cv407	XVal Session 86	1	XVal Session 86-Typing - Numbers-1		2012-07-18 14:30:40.511000
	Edit pad (rev 330)		Frank	cv407	XVal Session 86	1	XVal Session 86-Typing - Numbers-1		2012-07-18 14:30:41.011000
	Edit pad (rev 331)		Frank	cv407	XVal Session 86	1	XVal Session 86-Typing - Numbers-1		2012-07-18 14:30:41.511000
	Edit pad (rev 332)		Frank	cv407	XVal Session 86	1	XVal Session 86-Typing - Numbers-1		2012-07-18 14:30:43.163000
	Edit pad (rev 333)		Frank	cv407	XVal Session 86	1	XVal Session 86-Typing - Numbers-1		2012-07-18 14:30:43.667000
	Edit pad (rev 334)		Frank	cv407	XVal Session 86	1	XVal Session 86-Typing - Numbers-1		2012-07-18 14:30:45.054000
	Edit pad (rev 335)		Frank	cv407	XVal Session 86	1	XVal Session 86-Typing - Numbers-1		2012-07-18 14:30:45.557000
	Chat	I'll start at 14	Brady	cv405	XVal Session 86	1	XVal Session 86-Matrix Solving-1		2012-07-18 14:30:46.048000
	Edit pad (rev 336)		Frank	cv407	XVal Session 86	1	XVal Session 86-Typing - Numbers-1		2012-07-18 14:30:46.701000
	Edit pad (rev 337)		Frank	cv407	XVal Session 86	1	XVal Session 86-Typing - Numbers-1		2012-07-18 14:30:47.773000
	Edit pad (rev 338)		Frank	cv407	XVal Session 86	1	XVal Session 86-Typing - Numbers-1		2012-07-18 14:30:48.276000
	Edit pad (rev 339)		Frank	cv407	XVal Session 86	1	XVal Session 86-Typing - Numbers-1		2012-07-18 14:30:48.828000
	Edit pad (rev 340)		Frank	cv407	XVal Session 86	1	XVal Session 86-Typing - Numbers-1		2012-07-18 14:30:50.977000
	Edit pad (rev 341)		Frank	cv407	XVal Session 86	1	XVal Session 86-Typing - Numbers-1		2012-07-18 14:30:51.481000
	Edit pad (rev 342)		Frank	cv407	XVal Session 86	1	XVal Session 86-Typing - Numbers-1		2012-07-18 14:30:51.980000
	Edit pad (rev 343)		Frank	cv407	XVal Session 86	1	XVal Session 86-Typing - Numbers-1		2012-07-18 14:30:52.898000
	Edit pad (rev 344)		Frank	cv407	XVal Session 86	1	XVal Session 86-Typing - Numbers-1		2012-07-18 14:30:54.025000
	Edit pad (rev 345)		Frank	cv407	XVal Session 86	1	XVal Session 86-Typing - Numbers-1		2012-07-18 14:30:54.526000
	Edit pad (rev 346)		Frank	cv407	XVal Session 86	1	XVal Session 86-Typing - Numbers-1		2012-07-18 14:30:55.026000
	Edit pad (rev 347)		Frank	cv407	XVal Session 86	1	XVal Session 86-Typing - Numbers-1		2012-07-18 14:30:56.941000
	Edit pad (rev 348)		Frank	cv407	XVal Session 86	1	XVal Session 86-Typing - Numbers-1		2012-07-18 14:30:57.448000
	Edit pad (rev 349)		Frank	cv407	XVal Session 86	1	XVal Session 86-Typing - Numbers-1		2012-07-18 14:30:57.948000
	Edit pad (rev 350)		Frank	cv407	XVal Session 86	1	XVal Session 86-Typing - Numbers-1		2012-07-18 14:31:00.170000
	Edit pad (rev 351)		Frank	cv407	XVal Session 86	1	XVal Session 86-Typing - Numbers-1		2012-07-18 14:31:00.683000
	Edit pad (rev 352)		Frank	cv407	XVal Session 86	1	XVal Session 86-Typing - Numbers-1		2012-07-18 14:31:01.183000
	Edit pad (rev 353)		Frank	cv407	XVal Session 86	1	XVal Session 86-Typing - Numbers-1		2012-07-18 14:31:01.682000
	Edit pad (rev 354)		Frank	cv407	XVal Session 86	1	XVal Session 86-Typing - Numbers-1		2012-07-18 14:31:02.826000
	Edit pad (rev 355)		Frank	cv407	XVal Session 86	1	XVal Session 86-Typing - Numbers-1		2012-07-18 14:31:03.283000
	Edit pad (rev 356)		Frank	cv407	XVal Session 86	1	XVal Session 86-Typing - Numbers-1		2012-07-18 14:31:03.792000
	Edit pad (rev 357)		Frank	cv407	XVal Session 86	1	XVal Session 86-Typing - Numbers-1		2012-07-18 14:31:04.770000
	Edit pad (rev 358)		Frank	cv407	XVal Session 86	1	XVal Session 86-Typing - Numbers-1		2012-07-18 14:31:05.284000
	Edit pad (rev 359)		Frank	cv407	XVal Session 86	1	XVal Session 86-Typing - Numbers-1		2012-07-18 14:31:06.150000
	Edit pad (rev 360)		Frank	cv407	XVal Session 86	1	XVal Session 86-Typing - Numbers-1		2012-07-18 14:31:10.040000
	Edit pad (rev 361)		Frank	cv407	XVal Session 86	1	XVal Session 86-Typing - Numbers-1		2012-07-18 14:31:10.543000
	Edit pad (rev 362)		Frank	cv407	XVal Session 86	1	XVal Session 86-Typing - Numbers-1		2012-07-18 14:31:11.246000
	Edit pad (rev 363)		Frank	cv407	XVal Session 86	1	XVal Session 86-Typing - Numbers-1		2012-07-18 14:31:11.746000
46775	Edit Grid	[3,1] :		cv404	XVal Session 86	1	XVal Session 86-Matrix Solving-1	18.111.54.166	2012-07-18 14:31:13
	Edit pad (rev 364)		Frank	cv407	XVal Session 86	1	XVal Session 86-Typing - Numbers-1		2012-07-18 14:31:13.037000
	Edit pad (rev 365)		Frank	cv407	XVal Session 86	1	XVal Session 86-Typing - Numbers-1		2012-07-18 14:31:13.985000
	Edit pad (rev 366)		Frank	cv407	XVal Session 86	1	XVal Session 86-Typing - Numbers-1		2012-07-18 14:31:14.495000
	Edit pad (rev 367)		Frank	cv407	XVal Session 86	1	XVal Session 86-Typing - Numbers-1		2012-07-18 14:31:14.993000
	Edit pad (rev 368)		Frank	cv407	XVal Session 86	1	XVal Session 86-Typing - Numbers-1		2012-07-18 14:31:15.495000
	Edit pad (rev 369)		Frank	cv407	XVal Session 86	1	XVal Session 86-Typing - Numbers-1		2012-07-18 14:31:15.995000
	Edit pad (rev 370)		Frank	cv407	XVal Session 86	1	XVal Session 86-Typing - Numbers-1		2012-07-18 14:31:18.462000
	Edit pad (rev 371)		Frank	cv407	XVal Session 86	1	XVal Session 86-Typing - Numbers-1		2012-07-18 14:31:18.964000
	Edit pad (rev 372)		Frank	cv407	XVal Session 86	1	XVal Session 86-Typing - Numbers-1		2012-07-18 14:31:19.464000
	Edit pad (rev 373)		Frank	cv407	XVal Session 86	1	XVal Session 86-Typing - Numbers-1		2012-07-18 14:31:20.687000
	Edit pad (rev 374)		Frank	cv407	XVal Session 86	1	XVal Session 86-Typing - Numbers-1		2012-07-18 14:31:21.347000
	Edit pad (rev 375)		Frank	cv407	XVal Session 86	1	XVal Session 86-Typing - Numbers-1		2012-07-18 14:31:22.912000
	Chat	Maybe not its hard	Brady	cv405	XVal Session 86	1	XVal Session 86-Matrix Solving-1		2012-07-18 14:31:23.991000
	Edit pad (rev 376)		Frank	cv407	XVal Session 86	1	XVal Session 86-Typing - Numbers-1		2012-07-18 14:31:27.935000
	Edit pad (rev 377)		Frank	cv407	XVal Session 86	1	XVal Session 86-Typing - Numbers-1		2012-07-18 14:31:28.448000
	Edit pad (rev 378)		Frank	cv407	XVal Session 86	1	XVal Session 86-Typing - Numbers-1		2012-07-18 14:31:28.954000
	Edit pad (rev 379)		Frank	cv407	XVal Session 86	1	XVal Session 86-Typing - Numbers-1		2012-07-18 14:31:29.649000
	Edit pad (rev 380)		Frank	cv407	XVal Session 86	1	XVal Session 86-Typing - Numbers-1		2012-07-18 14:31:30.151000
	Edit pad (rev 381)		Frank	cv407	XVal Session 86	1	XVal Session 86-Typing - Numbers-1		2012-07-18 14:31:31.428000
	Edit pad (rev 382)		Frank	cv407	XVal Session 86	1	XVal Session 86-Typing - Numbers-1		2012-07-18 14:31:32.105000
	Edit pad (rev 383)		Frank	cv407	XVal Session 86	1	XVal Session 86-Typing - Numbers-1		2012-07-18 14:31:32.604000
	Edit pad (rev 384)		Frank	cv407	XVal Session 86	1	XVal Session 86-Typing - Numbers-1		2012-07-18 14:31:33.104000
	Edit pad (rev 385)		Frank	cv407	XVal Session 86	1	XVal Session 86-Typing - Numbers-1		2012-07-18 14:31:34.320000
	Edit pad (rev 386)		Frank	cv407	XVal Session 86	1	XVal Session 86-Typing - Numbers-1		2012-07-18 14:31:34.889000
	Edit pad (rev 387)		Frank	cv407	XVal Session 86	1	XVal Session 86-Typing - Numbers-1		2012-07-18 14:31:35.401000
	Edit pad (rev 388)		Frank	cv407	XVal Session 86	1	XVal Session 86-Typing - Numbers-1		2012-07-18 14:31:38.421000
	Edit pad (rev 389)		Frank	cv407	XVal Session 86	1	XVal Session 86-Typing - Numbers-1		2012-07-18 14:31:38.933000
	Edit pad (rev 390)		Frank	cv407	XVal Session 86	1	XVal Session 86-Typing - Numbers-1		2012-07-18 14:31:40.758000
	Edit pad (rev 391)		Frank	cv407	XVal Session 86	1	XVal Session 86-Typing - Numbers-1		2012-07-18 14:31:41.261000
	Edit pad (rev 392)		Frank	cv407	XVal Session 86	1	XVal Session 86-Typing - Numbers-1		2012-07-18 14:31:41.761000
	Edit pad (rev 393)		Frank	cv407	XVal Session 86	1	XVal Session 86-Typing - Numbers-1		2012-07-18 14:31:42.261000
	Edit pad (rev 394)		Frank	cv407	XVal Session 86	1	XVal Session 86-Typing - Numbers-1		2012-07-18 14:31:44.089000
	Edit pad (rev 395)		Frank	cv407	XVal Session 86	1	XVal Session 86-Typing - Numbers-1		2012-07-18 14:31:44.590000
	Edit pad (rev 396)		Frank	cv407	XVal Session 86	1	XVal Session 86-Typing - Numbers-1		2012-07-18 14:31:45.089000
	Edit pad (rev 397)		Frank	cv407	XVal Session 86	1	XVal Session 86-Typing - Numbers-1		2012-07-18 14:31:45.869000
	Edit pad (rev 398)		Frank	cv407	XVal Session 86	1	XVal Session 86-Typing - Numbers-1		2012-07-18 14:31:46.359000
	Edit pad (rev 399)		Frank	cv407	XVal Session 86	1	XVal Session 86-Typing - Numbers-1		2012-07-18 14:31:47.260000
	Edit pad (rev 400)		Frank	cv407	XVal Session 86	1	XVal Session 86-Typing - Numbers-1		2012-07-18 14:31:47.761000
	Edit pad (rev 401)		Frank	cv407	XVal Session 86	1	XVal Session 86-Typing - Numbers-1		2012-07-18 14:31:48.261000
	Edit pad (rev 402)		Frank	cv407	XVal Session 86	1	XVal Session 86-Typing - Numbers-1		2012-07-18 14:31:49.219000
	Edit pad (rev 403)		Frank	cv407	XVal Session 86	1	XVal Session 86-Typing - Numbers-1		2012-07-18 14:31:49.729000
	Edit pad (rev 404)		Frank	cv407	XVal Session 86	1	XVal Session 86-Typing - Numbers-1		2012-07-18 14:31:50.229000
46779	Edit Grid	[3,1] : 7		cv405	XVal Session 86	1	XVal Session 86-Matrix Solving-1	18.111.42.95	2012-07-18 14:31:51
	Edit pad (rev 405)		Frank	cv407	XVal Session 86	1	XVal Session 86-Typing - Numbers-1		2012-07-18 14:31:51.315000
	Edit pad (rev 406)		Frank	cv407	XVal Session 86	1	XVal Session 86-Typing - Numbers-1		2012-07-18 14:31:51.823000
	Edit pad (rev 407)		Frank	cv407	XVal Session 86	1	XVal Session 86-Typing - Numbers-1		2012-07-18 14:31:52.324000
	Edit pad (rev 408)		Frank	cv407	XVal Session 86	1	XVal Session 86-Typing - Numbers-1		2012-07-18 14:31:52.825000
	Edit pad (rev 409)		Frank	cv407	XVal Session 86	1	XVal Session 86-Typing - Numbers-1		2012-07-18 14:31:54.909000
	Edit pad (rev 410)		Frank	cv407	XVal Session 86	1	XVal Session 86-Typing - Numbers-1		2012-07-18 14:31:55.417000
	Edit pad (rev 411)		Frank	cv407	XVal Session 86	1	XVal Session 86-Typing - Numbers-1		2012-07-18 14:31:55.918000
	Edit pad (rev 412)		Frank	cv407	XVal Session 86	1	XVal Session 86-Typing - Numbers-1		2012-07-18 14:31:56.611000
	Edit pad (rev 413)		Frank	cv407	XVal Session 86	1	XVal Session 86-Typing - Numbers-1		2012-07-18 14:31:57.120000
	Edit pad (rev 414)		Frank	cv407	XVal Session 86	1	XVal Session 86-Typing - Numbers-1		2012-07-18 14:31:58.914000
	Edit pad (rev 415)		Frank	cv407	XVal Session 86	1	XVal Session 86-Typing - Numbers-1		2012-07-18 14:32:00.064000
	Edit pad (rev 416)		Frank	cv407	XVal Session 86	1	XVal Session 86-Typing - Numbers-1		2012-07-18 14:32:00.573000
46782	Edit Grid	[5,1] :		cv404	XVal Session 86	1	XVal Session 86-Matrix Solving-1	18.111.54.166	2012-07-18 14:32:01
	Edit pad (rev 417)		Frank	cv407	XVal Session 86	1	XVal Session 86-Typing - Numbers-1		2012-07-18 14:32:01.746000
	Edit pad (rev 418)		Frank	cv407	XVal Session 86	1	XVal Session 86-Typing - Numbers-1		2012-07-18 14:32:02.942000
	Edit pad (rev 419)		Frank	cv407	XVal Session 86	1	XVal Session 86-Typing - Numbers-1		2012-07-18 14:32:03.433000
	Edit pad (rev 420)		Frank	cv407	XVal Session 86	1	XVal Session 86-Typing - Numbers-1		2012-07-18 14:32:03.952000
46783	Edit Grid	[7,1] :		cv404	XVal Session 86	1	XVal Session 86-Matrix Solving-1	18.111.54.166	2012-07-18 14:32:04
	Edit pad (rev 421)		Frank	cv407	XVal Session 86	1	XVal Session 86-Typing - Numbers-1		2012-07-18 14:32:04.688000
	Edit pad (rev 422)		Frank	cv407	XVal Session 86	1	XVal Session 86-Typing - Numbers-1		2012-07-18 14:32:06.108000
	Edit pad (rev 423)		Frank	cv407	XVal Session 86	1	XVal Session 86-Typing - Numbers-1		2012-07-18 14:32:06.937000
	Edit pad (rev 424)		Frank	cv407	XVal Session 86	1	XVal Session 86-Typing - Numbers-1		2012-07-18 14:32:07.458000
	Edit pad (rev 425)		Frank	cv407	XVal Session 86	1	XVal Session 86-Typing - Numbers-1		2012-07-18 14:32:07.964000
	Edit pad (rev 426)		Frank	cv407	XVal Session 86	1	XVal Session 86-Typing - Numbers-1		2012-07-18 14:32:09.472000
	Edit pad (rev 427)		Frank	cv407	XVal Session 86	1	XVal Session 86-Typing - Numbers-1		2012-07-18 14:32:10.282000
	Edit pad (rev 428)		Frank	cv407	XVal Session 86	1	XVal Session 86-Typing - Numbers-1		2012-07-18 14:32:10.804000
	Edit pad (rev 429)		Frank	cv407	XVal Session 86	1	XVal Session 86-Typing - Numbers-1		2012-07-18 14:32:11.353000
	Edit pad (rev 430)		Frank	cv407	XVal Session 86	1	XVal Session 86-Typing - Numbers-1		2012-07-18 14:32:11.873000
	Edit pad (rev 431)		Frank	cv407	XVal Session 86	1	XVal Session 86-Typing - Numbers-1		2012-07-18 14:32:12.386000
	Edit pad (rev 432)		Frank	cv407	XVal Session 86	1	XVal Session 86-Typing - Numbers-1		2012-07-18 14:32:14.108000
	Edit pad (rev 433)		Frank	cv407	XVal Session 86	1	XVal Session 86-Typing - Numbers-1		2012-07-18 14:32:14.620000
	Edit pad (rev 434)		Frank	cv407	XVal Session 86	1	XVal Session 86-Typing - Numbers-1		2012-07-18 14:32:15.120000
	Edit pad (rev 435)		Frank	cv407	XVal Session 86	1	XVal Session 86-Typing - Numbers-1		2012-07-18 14:32:15.620000
	Edit pad (rev 436)		Frank	cv407	XVal Session 86	1	XVal Session 86-Typing - Numbers-1		2012-07-18 14:32:16.121000
	Edit pad (rev 437)		Frank	cv407	XVal Session 86	1	XVal Session 86-Typing - Numbers-1		2012-07-18 14:32:17.354000
46785	Edit Grid	[5,1] : 3		cv405	XVal Session 86	1	XVal Session 86-Matrix Solving-1	18.111.42.95	2012-07-18 14:32:18
	Edit pad (rev 438)		Frank	cv407	XVal Session 86	1	XVal Session 86-Typing - Numbers-1		2012-07-18 14:32:18.142000
	Edit pad (rev 439)		Frank	cv407	XVal Session 86	1	XVal Session 86-Typing - Numbers-1		2012-07-18 14:32:18.651000
	Edit pad (rev 440)		Frank	cv407	XVal Session 86	1	XVal Session 86-Typing - Numbers-1		2012-07-18 14:32:19.152000
	Edit pad (rev 441)		Frank	cv407	XVal Session 86	1	XVal Session 86-Typing - Numbers-1		2012-07-18 14:32:20.770000
	Edit pad (rev 442)		Frank	cv407	XVal Session 86	1	XVal Session 86-Typing - Numbers-1		2012-07-18 14:32:21.276000
	Edit pad (rev 443)		Frank	cv407	XVal Session 86	1	XVal Session 86-Typing - Numbers-1		2012-07-18 14:32:23.940000
	Edit pad (rev 444)		Frank	cv407	XVal Session 86	1	XVal Session 86-Typing - Numbers-1		2012-07-18 14:32:33.691000
	Edit pad (rev 445)		Frank	cv407	XVal Session 86	1	XVal Session 86-Typing - Numbers-1		2012-07-18 14:32:34.569000
	Edit pad (rev 446)		Frank	cv407	XVal Session 86	1	XVal Session 86-Typing - Numbers-1		2012-07-18 14:32:35.313000
	Edit pad (rev 447)		Frank	cv407	XVal Session 86	1	XVal Session 86-Typing - Numbers-1		2012-07-18 14:32:35.869000
	Edit pad (rev 448)		Frank	cv407	XVal Session 86	1	XVal Session 86-Typing - Numbers-1		2012-07-18 14:32:36.372000
	Edit pad (rev 449)		Frank	cv407	XVal Session 86	1	XVal Session 86-Typing - Numbers-1		2012-07-18 14:32:37.212000
46789	Edit Grid	[7,1] : 6		cv405	XVal Session 86	1	XVal Session 86-Matrix Solving-1	18.111.42.95	2012-07-18 14:32:39
46791	Edit Grid	[7,2] :		cv405	XVal Session 86	1	XVal Session 86-Matrix Solving-1	18.111.42.95	2012-07-18 14:32:41
	Edit pad (rev 450)		Frank	cv407	XVal Session 86	1	XVal Session 86-Typing - Numbers-1		2012-07-18 14:32:41.452000
	Edit pad (rev 451)		Frank	cv407	XVal Session 86	1	XVal Session 86-Typing - Numbers-1		2012-07-18 14:32:42.451000
	Edit pad (rev 452)		Frank	cv407	XVal Session 86	1	XVal Session 86-Typing - Numbers-1		2012-07-18 14:32:43.077000
	Edit pad (rev 453)		Frank	cv407	XVal Session 86	1	XVal Session 86-Typing - Numbers-1		2012-07-18 14:32:43.589000
	Edit pad (rev 454)		Frank	cv407	XVal Session 86	1	XVal Session 86-Typing - Numbers-1		2012-07-18 14:32:44.089000
	Edit pad (rev 455)		Frank	cv407	XVal Session 86	1	XVal Session 86-Typing - Numbers-1		2012-07-18 14:32:44.961000
	Edit pad (rev 456)		Frank	cv407	XVal Session 86	1	XVal Session 86-Typing - Numbers-1		2012-07-18 14:32:46.293000
	Edit pad (rev 457)		Frank	cv407	XVal Session 86	1	XVal Session 86-Typing - Numbers-1		2012-07-18 14:32:46.925000
	Edit pad (rev 458)		Frank	cv407	XVal Session 86	1	XVal Session 86-Typing - Numbers-1		2012-07-18 14:32:47.432000
	Edit pad (rev 459)		Frank	cv407	XVal Session 86	1	XVal Session 86-Typing - Numbers-1		2012-07-18 14:32:47.933000
	Edit pad (rev 460)		Frank	cv407	XVal Session 86	1	XVal Session 86-Typing - Numbers-1		2012-07-18 14:32:49.052000
	Edit pad (rev 461)		Frank	cv407	XVal Session 86	1	XVal Session 86-Typing - Numbers-1		2012-07-18 14:32:50.180000
	Edit pad (rev 462)		Frank	cv407	XVal Session 86	1	XVal Session 86-Typing - Numbers-1		2012-07-18 14:32:50.683000
	Edit pad (rev 463)		Frank	cv407	XVal Session 86	1	XVal Session 86-Typing - Numbers-1		2012-07-18 14:32:51.182000
	Edit pad (rev 464)		Frank	cv407	XVal Session 86	1	XVal Session 86-Typing - Numbers-1		2012-07-18 14:32:52.615000
	Edit pad (rev 465)		Frank	cv407	XVal Session 86	1	XVal Session 86-Typing - Numbers-1		2012-07-18 14:32:53.566000
	Edit pad (rev 466)		Frank	cv407	XVal Session 86	1	XVal Session 86-Typing - Numbers-1		2012-07-18 14:32:54.264000
	Edit pad (rev 467)		Frank	cv407	XVal Session 86	1	XVal Session 86-Typing - Numbers-1		2012-07-18 14:32:54.776000
	Edit pad (rev 468)		Frank	cv407	XVal Session 86	1	XVal Session 86-Typing - Numbers-1		2012-07-18 14:32:55.391000
	Edit pad (rev 469)		Frank	cv407	XVal Session 86	1	XVal Session 86-Typing - Numbers-1		2012-07-18 14:32:55.901000
46794	Edit Grid	[9,1] : 8		cv405	XVal Session 86	1	XVal Session 86-Matrix Solving-1	18.111.42.95	2012-07-18 14:32:56
	Edit pad (rev 470)		Frank	cv407	XVal Session 86	1	XVal Session 86-Typing - Numbers-1		2012-07-18 14:32:57.441000
	Edit pad (rev 471)		Frank	cv407	XVal Session 86	1	XVal Session 86-Typing - Numbers-1		2012-07-18 14:32:57.948000
	Edit pad (rev 472)		Frank	cv407	XVal Session 86	1	XVal Session 86-Typing - Numbers-1		2012-07-18 14:32:58.448000
	Edit pad (rev 473)		Frank	cv407	XVal Session 86	1	XVal Session 86-Typing - Numbers-1		2012-07-18 14:32:59.506000
	Edit pad (rev 474)		Frank	cv407	XVal Session 86	1	XVal Session 86-Typing - Numbers-1		2012-07-18 14:33:00.269000
	Edit pad (rev 475)		Frank	cv407	XVal Session 86	1	XVal Session 86-Typing - Numbers-1		2012-07-18 14:33:00.776000
	Edit pad (rev 476)		Frank	cv407	XVal Session 86	1	XVal Session 86-Typing - Numbers-1		2012-07-18 14:33:02.231000
	Edit pad (rev 477)		Frank	cv407	XVal Session 86	1	XVal Session 86-Typing - Numbers-1		2012-07-18 14:33:02.730000
	Edit pad (rev 478)		Frank	cv407	XVal Session 86	1	XVal Session 86-Typing - Numbers-1		2012-07-18 14:33:03.230000
	Edit pad (rev 479)		Frank	cv407	XVal Session 86	1	XVal Session 86-Typing - Numbers-1		2012-07-18 14:33:04.365000
	Edit pad (rev 480)		Frank	cv407	XVal Session 86	1	XVal Session 86-Typing - Numbers-1		2012-07-18 14:33:04.870000
	Edit pad (rev 481)		Frank	cv407	XVal Session 86	1	XVal Session 86-Typing - Numbers-1		2012-07-18 14:33:05.370000
	Edit pad (rev 482)		Frank	cv407	XVal Session 86	1	XVal Session 86-Typing - Numbers-1		2012-07-18 14:33:06.787000
	Edit pad (rev 483)		Frank	cv407	XVal Session 86	1	XVal Session 86-Typing - Numbers-1		2012-07-18 14:33:07.292000
	Edit pad (rev 484)		Frank	cv407	XVal Session 86	1	XVal Session 86-Typing - Numbers-1		2012-07-18 14:33:08.061000
	Edit pad (rev 485)		Frank	cv407	XVal Session 86	1	XVal Session 86-Typing - Numbers-1		2012-07-18 14:33:08.566000
	Edit pad (rev 486)		Frank	cv407	XVal Session 86	1	XVal Session 86-Typing - Numbers-1		2012-07-18 14:33:09.073000
	Edit pad (rev 487)		Frank	cv407	XVal Session 86	1	XVal Session 86-Typing - Numbers-1		2012-07-18 14:33:10.652000
	Edit pad (rev 488)		Frank	cv407	XVal Session 86	1	XVal Session 86-Typing - Numbers-1		2012-07-18 14:33:11.151000
	Edit pad (rev 489)		Frank	cv407	XVal Session 86	1	XVal Session 86-Typing - Numbers-1		2012-07-18 14:33:11.652000
	Edit pad (rev 490)		Frank	cv407	XVal Session 86	1	XVal Session 86-Typing - Numbers-1		2012-07-18 14:33:13.090000
	Edit pad (rev 491)		Frank	cv407	XVal Session 86	1	XVal Session 86-Typing - Numbers-1		2012-07-18 14:33:13.589000
	Edit pad (rev 492)		Frank	cv407	XVal Session 86	1	XVal Session 86-Typing - Numbers-1		2012-07-18 14:33:14.089000
	Edit pad (rev 493)		Frank	cv407	XVal Session 86	1	XVal Session 86-Typing - Numbers-1		2012-07-18 14:33:14.590000
	Edit pad (rev 494)		Frank	cv407	XVal Session 86	1	XVal Session 86-Typing - Numbers-1		2012-07-18 14:33:15.089000
	Edit pad (rev 495)		Frank	cv407	XVal Session 86	1	XVal Session 86-Typing - Numbers-1		2012-07-18 14:33:16.200000
	Edit pad (rev 496)		Frank	cv407	XVal Session 86	1	XVal Session 86-Typing - Numbers-1		2012-07-18 14:33:16.699000
	Edit pad (rev 497)		Frank	cv407	XVal Session 86	1	XVal Session 86-Typing - Numbers-1		2012-07-18 14:33:18.828000
46799	Edit Grid	[11,1] : 5		cv405	XVal Session 86	1	XVal Session 86-Matrix Solving-1	18.111.42.95	2012-07-18 14:33:19
	Edit pad (rev 498)		Frank	cv407	XVal Session 86	1	XVal Session 86-Typing - Numbers-1		2012-07-18 14:33:19.905000
	Edit pad (rev 499)		Frank	cv407	XVal Session 86	1	XVal Session 86-Typing - Numbers-1		2012-07-18 14:33:21.654000
	Edit pad (rev 500)		Frank	cv407	XVal Session 86	1	XVal Session 86-Typing - Numbers-1		2012-07-18 14:33:22.186000
	Edit pad (rev 501)		Frank	cv407	XVal Session 86	1	XVal Session 86-Typing - Numbers-1		2012-07-18 14:33:22.747000
	Edit pad (rev 502)		Frank	cv407	XVal Session 86	1	XVal Session 86-Typing - Numbers-1		2012-07-18 14:33:23.246000
	Edit pad (rev 503)		Frank	cv407	XVal Session 86	1	XVal Session 86-Typing - Numbers-1		2012-07-18 14:33:24.446000
46800	Load Instructions			cv404	XVal Session 86	1	XVal Session 86-Detection - Images Trial-1	18.111.54.166	2012-07-18 14:33:25
	Edit pad (rev 504)		Frank	cv407	XVal Session 86	1	XVal Session 86-Typing - Numbers-1		2012-07-18 14:33:25.747000
46802	Load Instructions			cv405	XVal Session 86	1	XVal Session 86-Detection - Images Trial-1	18.111.42.95	2012-07-18 14:33:26
46803	Load Instructions			cv406	XVal Session 86	1	XVal Session 86-Detection - Images Trial-1	192.54.222.3	2012-07-18 14:33:26
	Edit pad (rev 505)		Frank	cv407	XVal Session 86	1	XVal Session 86-Typing - Numbers-1		2012-07-18 14:33:26.669000
	Edit pad (rev 506)		Frank	cv407	XVal Session 86	1	XVal Session 86-Typing - Numbers-1		2012-07-18 14:33:27.514000
	Edit pad (rev 507)		Frank	cv407	XVal Session 86	1	XVal Session 86-Typing - Numbers-1		2012-07-18 14:33:33.855000
	Edit pad (rev 508)		Frank	cv407	XVal Session 86	1	XVal Session 86-Typing - Numbers-1		2012-07-18 14:33:34.361000
	Edit pad (rev 509)		Frank	cv407	XVal Session 86	1	XVal Session 86-Typing - Numbers-1		2012-07-18 14:33:34.879000
46808	Load Workspace			cv405	XVal Session 86	1	XVal Session 86-Detection - Images Trial-1	18.111.42.95	2012-07-18 14:33:35
46809	Load Workspace			cv406	XVal Session 86	1	XVal Session 86-Detection - Images Trial-1	192.54.222.3	2012-07-18 14:33:35
46810	Load Workspace			cv404	XVal Session 86	1	XVal Session 86-Detection - Images Trial-1	18.111.54.166	2012-07-18 14:33:35
	Edit pad (rev 510)		Frank	cv407	XVal Session 86	1	XVal Session 86-Typing - Numbers-1		2012-07-18 14:33:36.598000
	Edit pad (rev 511)		Frank	cv407	XVal Session 86	1	XVal Session 86-Typing - Numbers-1		2012-07-18 14:33:37.450000
	Edit pad (rev 512)		Frank	cv407	XVal Session 86	1	XVal Session 86-Typing - Numbers-1		2012-07-18 14:33:37.950000
	Edit pad (rev 513)		Frank	cv407	XVal Session 86	1	XVal Session 86-Typing - Numbers-1		2012-07-18 14:33:38.449000
	Edit pad (rev 514)		Frank	cv407	XVal Session 86	1	XVal Session 86-Typing - Numbers-1		2012-07-18 14:33:38.951000
	Edit pad (rev 515)		Frank	cv407	XVal Session 86	1	XVal Session 86-Typing - Numbers-1		2012-07-18 14:33:39.875000
	Edit pad (rev 516)		Frank	cv407	XVal Session 86	1	XVal Session 86-Typing - Numbers-1		2012-07-18 14:33:40.728000
	Edit pad (rev 517)		Frank	cv407	XVal Session 86	1	XVal Session 86-Typing - Numbers-1		2012-07-18 14:33:41.229000
	Edit pad (rev 518)		Frank	cv407	XVal Session 86	1	XVal Session 86-Typing - Numbers-1		2012-07-18 14:33:41.729000
	Edit pad (rev 519)		Frank	cv407	XVal Session 86	1	XVal Session 86-Typing - Numbers-1		2012-07-18 14:33:42.944000
	Edit pad (rev 520)		Frank	cv407	XVal Session 86	1	XVal Session 86-Typing - Numbers-1		2012-07-18 14:33:43.449000
	Edit pad (rev 521)		Frank	cv407	XVal Session 86	1	XVal Session 86-Typing - Numbers-1		2012-07-18 14:33:44.178000
	Edit pad (rev 522)		Frank	cv407	XVal Session 86	1	XVal Session 86-Typing - Numbers-1		2012-07-18 14:33:44.922000
	Edit pad (rev 523)		Frank	cv407	XVal Session 86	1	XVal Session 86-Typing - Numbers-1		2012-07-18 14:33:45.433000
	Edit pad (rev 524)		Frank	cv407	XVal Session 86	1	XVal Session 86-Typing - Numbers-1		2012-07-18 14:33:46.083000
	Edit pad (rev 525)		Frank	cv407	XVal Session 86	1	XVal Session 86-Typing - Numbers-1		2012-07-18 14:33:47.447000
	Edit pad (rev 526)		Frank	cv407	XVal Session 86	1	XVal Session 86-Typing - Numbers-1		2012-07-18 14:33:47.948000
	Edit pad (rev 527)		Frank	cv407	XVal Session 86	1	XVal Session 86-Typing - Numbers-1		2012-07-18 14:33:48.448000
	Edit pad (rev 528)		Frank	cv407	XVal Session 86	1	XVal Session 86-Typing - Numbers-1		2012-07-18 14:33:48.950000
	Edit pad (rev 529)		Frank	cv407	XVal Session 86	1	XVal Session 86-Typing - Numbers-1		2012-07-18 14:33:49.591000
	Edit pad (rev 530)		Frank	cv407	XVal Session 86	1	XVal Session 86-Typing - Numbers-1		2012-07-18 14:33:50.104000
	Edit pad (rev 531)		Frank	cv407	XVal Session 86	1	XVal Session 86-Typing - Numbers-1		2012-07-18 14:33:50.604000
	Edit pad (rev 532)		Frank	cv407	XVal Session 86	1	XVal Session 86-Typing - Numbers-1		2012-07-18 14:33:51.105000
	Edit pad (rev 533)		Frank	cv407	XVal Session 86	1	XVal Session 86-Typing - Numbers-1		2012-07-18 14:33:52.021000
	Edit pad (rev 534)		Frank	cv407	XVal Session 86	1	XVal Session 86-Typing - Numbers-1		2012-07-18 14:33:52.894000
	Edit pad (rev 535)		Frank	cv407	XVal Session 86	1	XVal Session 86-Typing - Numbers-1		2012-07-18 14:33:53.982000
	Edit pad (rev 536)		Frank	cv407	XVal Session 86	1	XVal Session 86-Typing - Numbers-1		2012-07-18 14:33:54.664000
	Edit pad (rev 537)		Frank	cv407	XVal Session 86	1	XVal Session 86-Typing - Numbers-1		2012-07-18 14:33:55.591000
	Edit pad (rev 538)		Frank	cv407	XVal Session 86	1	XVal Session 86-Typing - Numbers-1		2012-07-18 14:33:56.471000
	Edit pad (rev 539)		Frank	cv407	XVal Session 86	1	XVal Session 86-Typing - Numbers-1		2012-07-18 14:33:56.979000
	Edit pad (rev 540)		Frank	cv407	XVal Session 86	1	XVal Session 86-Typing - Numbers-1		2012-07-18 14:33:57.853000
	Edit pad (rev 541)		Frank	cv407	XVal Session 86	1	XVal Session 86-Typing - Numbers-1		2012-07-18 14:33:58.968000
	Edit pad (rev 542)		Frank	cv407	XVal Session 86	1	XVal Session 86-Typing - Numbers-1		2012-07-18 14:34:00.599000
	Edit pad (rev 543)		Frank	cv407	XVal Session 86	1	XVal Session 86-Typing - Numbers-1		2012-07-18 14:34:01.108000
	Edit pad (rev 544)		Frank	cv407	XVal Session 86	1	XVal Session 86-Typing - Numbers-1		2012-07-18 14:34:01.620000
	Edit pad (rev 545)		Frank	cv407	XVal Session 86	1	XVal Session 86-Typing - Numbers-1		2012-07-18 14:34:02.120000
	Edit pad (rev 546)		Frank	cv407	XVal Session 86	1	XVal Session 86-Typing - Numbers-1		2012-07-18 14:34:02.930000
	Edit pad (rev 547)		Frank	cv407	XVal Session 86	1	XVal Session 86-Typing - Numbers-1		2012-07-18 14:34:04.379000
	Edit pad (rev 548)		Frank	cv407	XVal Session 86	1	XVal Session 86-Typing - Numbers-1		2012-07-18 14:34:05.089000
	Edit pad (rev 549)		Frank	cv407	XVal Session 86	1	XVal Session 86-Typing - Numbers-1		2012-07-18 14:34:05.589000
	Edit pad (rev 550)		Frank	cv407	XVal Session 86	1	XVal Session 86-Typing - Numbers-1		2012-07-18 14:34:06.151000
	Edit pad (rev 551)		Frank	cv407	XVal Session 86	1	XVal Session 86-Typing - Numbers-1		2012-07-18 14:34:07.275000
	Edit pad (rev 552)		Frank	cv407	XVal Session 86	1	XVal Session 86-Typing - Numbers-1		2012-07-18 14:34:08.415000
	Edit pad (rev 553)		Frank	cv407	XVal Session 86	1	XVal Session 86-Typing - Numbers-1		2012-07-18 14:34:10.422000
	Edit pad (rev 554)		Frank	cv407	XVal Session 86	1	XVal Session 86-Typing - Numbers-1		2012-07-18 14:34:10.932000
	Edit pad (rev 555)		Frank	cv407	XVal Session 86	1	XVal Session 86-Typing - Numbers-1		2012-07-18 14:34:11.433000
	Edit pad (rev 556)		Frank	cv407	XVal Session 86	1	XVal Session 86-Typing - Numbers-1		2012-07-18 14:34:12.239000
	Chat	What do you think?	Bob	cv404	XVal Session 86	1	XVal Session 86-Detection - Images Trial-1		2012-07-18 14:34:15.895000
46824	Edit Grid	[1,1] :		cv405	XVal Session 86	1	XVal Session 86-Detection - Images Trial-1	18.111.42.95	2012-07-18 14:34:18
	Edit pad (rev 557)		Frank	cv407	XVal Session 86	1	XVal Session 86-Typing - Numbers-1		2012-07-18 14:34:21.892000
	Edit pad (rev 558)		Frank	cv407	XVal Session 86	1	XVal Session 86-Typing - Numbers-1		2012-07-18 14:34:22.444000
	Edit pad (rev 559)		Frank	cv407	XVal Session 86	1	XVal Session 86-Typing - Numbers-1		2012-07-18 14:34:23.387000
	Edit pad (rev 560)		Frank	cv407	XVal Session 86	1	XVal Session 86-Typing - Numbers-1		2012-07-18 14:34:24.062000
	Edit pad (rev 561)		Frank	cv407	XVal Session 86	1	XVal Session 86-Typing - Numbers-1		2012-07-18 14:34:24.855000
	Edit pad (rev 562)		Frank	cv407	XVal Session 86	1	XVal Session 86-Typing - Numbers-1		2012-07-18 14:34:26.799000
	Edit pad (rev 563)		Frank	cv407	XVal Session 86	1	XVal Session 86-Typing - Numbers-1		2012-07-18 14:34:27.308000
	Edit pad (rev 564)		Frank	cv407	XVal Session 86	1	XVal Session 86-Typing - Numbers-1		2012-07-18 14:34:27.808000
	Edit pad (rev 565)		Frank	cv407	XVal Session 86	1	XVal Session 86-Typing - Numbers-1		2012-07-18 14:34:28.610000
	Edit pad (rev 566)		Frank	cv407	XVal Session 86	1	XVal Session 86-Typing - Numbers-1		2012-07-18 14:34:30.026000
	Edit pad (rev 567)		Frank	cv407	XVal Session 86	1	XVal Session 86-Typing - Numbers-1		2012-07-18 14:34:30.526000
	Edit pad (rev 568)		Frank	cv407	XVal Session 86	1	XVal Session 86-Typing - Numbers-1		2012-07-18 14:34:31.106000
	Edit pad (rev 569)		Frank	cv407	XVal Session 86	1	XVal Session 86-Typing - Numbers-1		2012-07-18 14:34:31.919000
	Edit pad (rev 570)		Frank	cv407	XVal Session 86	1	XVal Session 86-Typing - Numbers-1		2012-07-18 14:34:32.447000
	Chat	We failed	Brady	cv405	XVal Session 86	1	XVal Session 86-Detection - Images Trial-1		2012-07-18 14:34:32.915000
	Edit pad (rev 571)		Frank	cv407	XVal Session 86	1	XVal Session 86-Typing - Numbers-1		2012-07-18 14:34:32.982000
	Edit pad (rev 572)		Frank	cv407	XVal Session 86	1	XVal Session 86-Typing - Numbers-1		2012-07-18 14:34:33.495000
	Edit pad (rev 573)		Frank	cv407	XVal Session 86	1	XVal Session 86-Typing - Numbers-1		2012-07-18 14:34:36.675000
	Edit pad (rev 574)		Frank	cv407	XVal Session 86	1	XVal Session 86-Typing - Numbers-1		2012-07-18 14:34:37.317000
	Edit pad (rev 575)		Frank	cv407	XVal Session 86	1	XVal Session 86-Typing - Numbers-1		2012-07-18 14:34:38.075000
	Edit pad (rev 576)		Frank	cv407	XVal Session 86	1	XVal Session 86-Typing - Numbers-1		2012-07-18 14:34:38.596000
	Chat	I'll start by counting the trees?	Kate	cv406	XVal Session 86	1	XVal Session 86-Detection - Images Trial-1		2012-07-18 14:34:39.596000
	Chat	how about trees	Brady	cv405	XVal Session 86	1	XVal Session 86-Detection - Images Trial-1		2012-07-18 14:34:41.645000
	Edit pad (rev 577)		Frank	cv407	XVal Session 86	1	XVal Session 86-Typing - Numbers-1		2012-07-18 14:34:42.888000
	Edit pad (rev 578)		Frank	cv407	XVal Session 86	1	XVal Session 86-Typing - Numbers-1		2012-07-18 14:34:43.711000
	Chat	we got 4	Brady	cv405	XVal Session 86	1	XVal Session 86-Detection - Images Trial-1		2012-07-18 14:34:44.770000
	Edit pad (rev 579)		Frank	cv407	XVal Session 86	1	XVal Session 86-Typing - Numbers-1		2012-07-18 14:34:44.834000
	Edit pad (rev 580)		Frank	cv407	XVal Session 86	1	XVal Session 86-Typing - Numbers-1		2012-07-18 14:34:45.341000
	Edit pad (rev 581)		Frank	cv407	XVal Session 86	1	XVal Session 86-Typing - Numbers-1		2012-07-18 14:34:46.191000
	Edit pad (rev 582)		Frank	cv407	XVal Session 86	1	XVal Session 86-Typing - Numbers-1		2012-07-18 14:34:46.698000
	Edit pad (rev 583)		Frank	cv407	XVal Session 86	1	XVal Session 86-Typing - Numbers-1		2012-07-18 14:34:48.878000
46826	Edit Grid	[1,1] : trees		cv405	XVal Session 86	1	XVal Session 86-Detection - Images Trial-1	18.111.42.95	2012-07-18 14:34:49
	Edit pad (rev 584)		Frank	cv407	XVal Session 86	1	XVal Session 86-Typing - Numbers-1		2012-07-18 14:34:49.846000
46827	Load Instructions			cv405	XVal Session 86	1	XVal Session 86-Detection - Strategy-1	18.111.42.95	2012-07-18 14:34:50
46828	Load Instructions			cv406	XVal Session 86	1	XVal Session 86-Detection - Strategy-1	192.54.222.3	2012-07-18 14:34:50
46829	Load Instructions			cv404	XVal Session 86	1	XVal Session 86-Detection - Strategy-1	18.111.54.166	2012-07-18 14:34:50
	Edit pad (rev 585)		Frank	cv407	XVal Session 86	1	XVal Session 86-Typing - Numbers-1		2012-07-18 14:34:50.354000
	Edit pad (rev 586)		Frank	cv407	XVal Session 86	1	XVal Session 86-Typing - Numbers-1		2012-07-18 14:34:52.306000
	Edit pad (rev 587)		Frank	cv407	XVal Session 86	1	XVal Session 86-Typing - Numbers-1		2012-07-18 14:34:52.908000
	Edit pad (rev 588)		Frank	cv407	XVal Session 86	1	XVal Session 86-Typing - Numbers-1		2012-07-18 14:34:53.422000
	Edit pad (rev 589)		Frank	cv407	XVal Session 86	1	XVal Session 86-Typing - Numbers-1		2012-07-18 14:34:53.933000
	Edit pad (rev 590)		Frank	cv407	XVal Session 86	1	XVal Session 86-Typing - Numbers-1		2012-07-18 14:34:54.431000
46834	Load Workspace			cv404	XVal Session 86	1	XVal Session 86-Detection - Strategy-1	18.111.54.166	2012-07-18 14:35:10
46835	Load Workspace			cv406	XVal Session 86	1	XVal Session 86-Detection - Strategy-1	192.54.222.3	2012-07-18 14:35:10
46836	Load Workspace			cv405	XVal Session 86	1	XVal Session 86-Detection - Strategy-1	18.111.42.95	2012-07-18 14:35:10
	Chat	I lost everyone in the group on the chat box	Frank	cv407	XVal Session 86	1	XVal Session 86-Typing - Numbers-1		2012-07-18 14:35:14.752000
	Edit pad (rev 0)		Brady	cv405	XVal Session 86	1	XVal Session 86-Detection - Strategy-1		2012-07-18 14:35:24.219000
	Edit pad (rev 1)		Brady	cv405	XVal Session 86	1	XVal Session 86-Detection - Strategy-1		2012-07-18 14:35:24.719000
	Edit pad (rev 2)		Brady	cv405	XVal Session 86	1	XVal Session 86-Detection - Strategy-1		2012-07-18 14:35:25.220000
	Edit pad (rev 3)		Brady	cv405	XVal Session 86	1	XVal Session 86-Detection - Strategy-1		2012-07-18 14:35:25.721000
	Edit pad (rev 4)		Brady	cv405	XVal Session 86	1	XVal Session 86-Detection - Strategy-1		2012-07-18 14:35:26.694000
	Edit pad (rev 5)		Brady	cv405	XVal Session 86	1	XVal Session 86-Detection - Strategy-1		2012-07-18 14:35:27.763000
	Edit pad (rev 591)		Frank	cv407	XVal Session 86	1	XVal Session 86-Typing - Numbers-1		2012-07-18 14:35:32.018000
	Edit pad (rev 6)		Kate	cv406	XVal Session 86	1	XVal Session 86-Detection - Strategy-1		2012-07-18 14:35:32.028000
	Edit pad (rev 7)		Kate	cv406	XVal Session 86	1	XVal Session 86-Detection - Strategy-1		2012-07-18 14:35:37.948000
	Edit pad (rev 8)		Kate	cv406	XVal Session 86	1	XVal Session 86-Detection - Strategy-1		2012-07-18 14:35:40.984000
	Edit pad (rev 9)		Brady	cv405	XVal Session 86	1	XVal Session 86-Detection - Strategy-1		2012-07-18 14:35:41.908000
	Edit pad (rev 10)		Brady	cv405	XVal Session 86	1	XVal Session 86-Detection - Strategy-1		2012-07-18 14:35:42.407000
	Edit pad (rev 11)		Brady	cv405	XVal Session 86	1	XVal Session 86-Detection - Strategy-1		2012-07-18 14:35:42.936000
	Edit pad (rev 12)		Brady	cv405	XVal Session 86	1	XVal Session 86-Detection - Strategy-1		2012-07-18 14:35:43.438000
	Edit pad (rev 13)		Brady	cv405	XVal Session 86	1	XVal Session 86-Detection - Strategy-1		2012-07-18 14:35:43.938000
	Edit pad (rev 14)		Brady	cv405	XVal Session 86	1	XVal Session 86-Detection - Strategy-1		2012-07-18 14:35:44.438000
	Edit pad (rev 15)		Brady	cv405	XVal Session 86	1	XVal Session 86-Detection - Strategy-1		2012-07-18 14:35:44.938000
	Edit pad (rev 16)		Brady	cv405	XVal Session 86	1	XVal Session 86-Detection - Strategy-1		2012-07-18 14:35:45.438000
	Edit pad (rev 17)		Brady	cv405	XVal Session 86	1	XVal Session 86-Detection - Strategy-1		2012-07-18 14:35:45.938000
	Edit pad (rev 592)		Frank	cv407	XVal Session 86	1	XVal Session 86-Typing - Numbers-1		2012-07-18 14:35:46.313000
	Edit pad (rev 18)		Brady	cv405	XVal Session 86	1	XVal Session 86-Detection - Strategy-1		2012-07-18 14:35:46.438000
	Edit pad (rev 19)		Brady	cv405	XVal Session 86	1	XVal Session 86-Detection - Strategy-1		2012-07-18 14:35:46.938000
	Edit pad (rev 20)		Brady	cv405	XVal Session 86	1	XVal Session 86-Detection - Strategy-1		2012-07-18 14:35:47.440000
	Edit pad (rev 21)		Brady	cv405	XVal Session 86	1	XVal Session 86-Detection - Strategy-1		2012-07-18 14:35:47.941000
	Edit pad (rev 22)		Brady	cv405	XVal Session 86	1	XVal Session 86-Detection - Strategy-1		2012-07-18 14:35:48.448000
	Edit pad (rev 23)		Brady	cv405	XVal Session 86	1	XVal Session 86-Detection - Strategy-1		2012-07-18 14:35:48.952000
	Edit pad (rev 24)		Brady	cv405	XVal Session 86	1	XVal Session 86-Detection - Strategy-1		2012-07-18 14:35:49.453000
	Edit pad (rev 25)		Brady	cv405	XVal Session 86	1	XVal Session 86-Detection - Strategy-1		2012-07-18 14:35:49.953000
	Edit pad (rev 26)		Brady	cv405	XVal Session 86	1	XVal Session 86-Detection - Strategy-1		2012-07-18 14:35:51.468000
	Edit pad (rev 27)		Brady	cv405	XVal Session 86	1	XVal Session 86-Detection - Strategy-1		2012-07-18 14:35:52.347000
	Edit pad (rev 28)		Brady	cv405	XVal Session 86	1	XVal Session 86-Detection - Strategy-1		2012-07-18 14:35:52.846000
	Edit pad (rev 29)		Brady	cv405	XVal Session 86	1	XVal Session 86-Detection - Strategy-1		2012-07-18 14:35:53.364000
	Edit pad (rev 30)		Brady	cv405	XVal Session 86	1	XVal Session 86-Detection - Strategy-1		2012-07-18 14:35:53.875000
	Edit pad (rev 593)		Frank	cv407	XVal Session 86	1	XVal Session 86-Typing - Numbers-1		2012-07-18 14:35:53.936000
	Edit pad (rev 31)		Brady	cv405	XVal Session 86	1	XVal Session 86-Detection - Strategy-1		2012-07-18 14:35:54.375000
	Edit pad (rev 594)		Frank	cv407	XVal Session 86	1	XVal Session 86-Typing - Numbers-1		2012-07-18 14:35:54.721000
	Edit pad (rev 32)		Brady	cv405	XVal Session 86	1	XVal Session 86-Detection - Strategy-1		2012-07-18 14:35:54.875000
	Chat	IYes	Bob	cv404	XVal Session 86	1	XVal Session 86-Detection - Strategy-1		2012-07-18 14:35:55.195000
	Edit pad (rev 33)		Brady	cv405	XVal Session 86	1	XVal Session 86-Detection - Strategy-1		2012-07-18 14:35:55.374000
	Edit pad (rev 34)		Brady	cv405	XVal Session 86	1	XVal Session 86-Detection - Strategy-1		2012-07-18 14:35:55.879000
	Edit pad (rev 595)		Frank	cv407	XVal Session 86	1	XVal Session 86-Typing - Numbers-1		2012-07-18 14:35:55.926000
	Edit pad (rev 35)		Brady	cv405	XVal Session 86	1	XVal Session 86-Detection - Strategy-1		2012-07-18 14:35:56.389000
	Edit pad (rev 596)		Frank	cv407	XVal Session 86	1	XVal Session 86-Typing - Numbers-1		2012-07-18 14:35:56.433000
	Edit pad (rev 36)		Brady	cv405	XVal Session 86	1	XVal Session 86-Detection - Strategy-1		2012-07-18 14:35:56.954000
	Edit pad (rev 37)		Brady	cv405	XVal Session 86	1	XVal Session 86-Detection - Strategy-1		2012-07-18 14:35:57.483000
	Edit pad (rev 38)		Brady	cv405	XVal Session 86	1	XVal Session 86-Detection - Strategy-1		2012-07-18 14:35:57.905000
	Edit pad (rev 39)		Brady	cv405	XVal Session 86	1	XVal Session 86-Detection - Strategy-1		2012-07-18 14:35:58.412000
	Edit pad (rev 40)		Brady	cv405	XVal Session 86	1	XVal Session 86-Detection - Strategy-1		2012-07-18 14:35:58.922000
	Edit pad (rev 41)		Brady	cv405	XVal Session 86	1	XVal Session 86-Detection - Strategy-1		2012-07-18 14:35:59.844000
	Edit pad (rev 597)		Frank	cv407	XVal Session 86	1	XVal Session 86-Typing - Numbers-1		2012-07-18 14:36:00.126000
	Edit pad (rev 42)		Brady	cv405	XVal Session 86	1	XVal Session 86-Detection - Strategy-1		2012-07-18 14:36:00.344000
	Edit pad (rev 43)		Brady	cv405	XVal Session 86	1	XVal Session 86-Detection - Strategy-1		2012-07-18 14:36:00.844000
	Edit pad (rev 598)		Frank	cv407	XVal Session 86	1	XVal Session 86-Typing - Numbers-1		2012-07-18 14:36:01.009000
	Edit pad (rev 44)		Brady	cv405	XVal Session 86	1	XVal Session 86-Detection - Strategy-1		2012-07-18 14:36:01.344000
	Edit pad (rev 599)		Frank	cv407	XVal Session 86	1	XVal Session 86-Typing - Numbers-1		2012-07-18 14:36:01.511000
	Edit pad (rev 45)		Brady	cv405	XVal Session 86	1	XVal Session 86-Detection - Strategy-1		2012-07-18 14:36:01.849000
	Edit pad (rev 46)		Brady	cv405	XVal Session 86	1	XVal Session 86-Detection - Strategy-1		2012-07-18 14:36:02.360000
	Edit pad (rev 47)		Brady	cv405	XVal Session 86	1	XVal Session 86-Detection - Strategy-1		2012-07-18 14:36:02.859000
	Edit pad (rev 48)		Brady	cv405	XVal Session 86	1	XVal Session 86-Detection - Strategy-1		2012-07-18 14:36:03.360000
	Edit pad (rev 49)		Brady	cv405	XVal Session 86	1	XVal Session 86-Detection - Strategy-1		2012-07-18 14:36:04.108000
	Edit pad (rev 50)		Brady	cv405	XVal Session 86	1	XVal Session 86-Detection - Strategy-1		2012-07-18 14:36:04.414000
	Edit pad (rev 600)		Frank	cv407	XVal Session 86	1	XVal Session 86-Typing - Numbers-1		2012-07-18 14:36:04.829000
	Edit pad (rev 51)		Brady	cv405	XVal Session 86	1	XVal Session 86-Detection - Strategy-1		2012-07-18 14:36:04.913000
	Edit pad (rev 601)		Frank	cv407	XVal Session 86	1	XVal Session 86-Typing - Numbers-1		2012-07-18 14:36:05.339000
	Edit pad (rev 52)		Brady	cv405	XVal Session 86	1	XVal Session 86-Detection - Strategy-1		2012-07-18 14:36:05.413000
	Edit pad (rev 602)		Frank	cv407	XVal Session 86	1	XVal Session 86-Typing - Numbers-1		2012-07-18 14:36:05.840000
	Edit pad (rev 53)		Brady	cv405	XVal Session 86	1	XVal Session 86-Detection - Strategy-1		2012-07-18 14:36:05.922000
	Edit pad (rev 54)		Brady	cv405	XVal Session 86	1	XVal Session 86-Detection - Strategy-1		2012-07-18 14:36:06.423000
	Edit pad (rev 55)		Brady	cv405	XVal Session 86	1	XVal Session 86-Detection - Strategy-1		2012-07-18 14:36:06.928000
	Edit pad (rev 56)		Brady	cv405	XVal Session 86	1	XVal Session 86-Detection - Strategy-1		2012-07-18 14:36:07.440000
	Edit pad (rev 57)		Brady	cv405	XVal Session 86	1	XVal Session 86-Detection - Strategy-1		2012-07-18 14:36:07.938000
	Edit pad (rev 603)		Frank	cv407	XVal Session 86	1	XVal Session 86-Typing - Numbers-1		2012-07-18 14:36:08.119000
	Edit pad (rev 58)		Brady	cv405	XVal Session 86	1	XVal Session 86-Detection - Strategy-1		2012-07-18 14:36:08.439000
	Edit pad (rev 604)		Frank	cv407	XVal Session 86	1	XVal Session 86-Typing - Numbers-1		2012-07-18 14:36:08.825000
	Edit pad (rev 59)		Brady	cv405	XVal Session 86	1	XVal Session 86-Detection - Strategy-1		2012-07-18 14:36:08.938000
	Edit pad (rev 60)		Brady	cv405	XVal Session 86	1	XVal Session 86-Detection - Strategy-1		2012-07-18 14:36:09.438000
	Edit pad (rev 605)		Frank	cv407	XVal Session 86	1	XVal Session 86-Typing - Numbers-1		2012-07-18 14:36:09.497000
	Edit pad (rev 61)		Brady	cv405	XVal Session 86	1	XVal Session 86-Detection - Strategy-1		2012-07-18 14:36:09.938000
	Edit pad (rev 606)		Frank	cv407	XVal Session 86	1	XVal Session 86-Typing - Numbers-1		2012-07-18 14:36:09.997000
46849	Load Instructions			cv405	XVal Session 86	1	XVal Session 86-Detection - Images 1-1	18.111.42.95	2012-07-18 14:36:10
46850	Load Instructions			cv404	XVal Session 86	1	XVal Session 86-Detection - Images 1-1	18.111.54.166	2012-07-18 14:36:10
46851	Load Instructions			cv406	XVal Session 86	1	XVal Session 86-Detection - Images 1-1	192.54.222.3	2012-07-18 14:36:10
	Edit pad (rev 607)		Frank	cv407	XVal Session 86	1	XVal Session 86-Typing - Numbers-1		2012-07-18 14:36:11.832000
	Edit pad (rev 608)		Frank	cv407	XVal Session 86	1	XVal Session 86-Typing - Numbers-1		2012-07-18 14:36:12.347000
	Edit pad (rev 609)		Frank	cv407	XVal Session 86	1	XVal Session 86-Typing - Numbers-1		2012-07-18 14:36:12.855000
	Edit pad (rev 610)		Frank	cv407	XVal Session 86	1	XVal Session 86-Typing - Numbers-1		2012-07-18 14:36:13.355000
46857	Load Workspace			cv405	XVal Session 86	1	XVal Session 86-Detection - Images 1-1	18.111.42.95	2012-07-18 14:36:15
46858	Load Workspace			cv404	XVal Session 86	1	XVal Session 86-Detection - Images 1-1	18.111.54.166	2012-07-18 14:36:15
46859	Load Workspace			cv406	XVal Session 86	1	XVal Session 86-Detection - Images 1-1	192.54.222.3	2012-07-18 14:36:15
	Edit pad (rev 611)		Frank	cv407	XVal Session 86	1	XVal Session 86-Typing - Numbers-1		2012-07-18 14:36:18.312000
	Edit pad (rev 612)		Frank	cv407	XVal Session 86	1	XVal Session 86-Typing - Numbers-1		2012-07-18 14:36:18.825000
	Edit pad (rev 613)		Frank	cv407	XVal Session 86	1	XVal Session 86-Typing - Numbers-1		2012-07-18 14:36:19.324000
	Chat	butterfly	Brady	cv405	XVal Session 86	1	XVal Session 86-Detection - Images 1-1		2012-07-18 14:36:19.667000
	Edit pad (rev 614)		Frank	cv407	XVal Session 86	1	XVal Session 86-Typing - Numbers-1		2012-07-18 14:36:20.029000
	Edit pad (rev 615)		Frank	cv407	XVal Session 86	1	XVal Session 86-Typing - Numbers-1		2012-07-18 14:36:20.843000
	Edit pad (rev 616)		Frank	cv407	XVal Session 86	1	XVal Session 86-Typing - Numbers-1		2012-07-18 14:36:21.356000
	Edit pad (rev 617)		Frank	cv407	XVal Session 86	1	XVal Session 86-Typing - Numbers-1		2012-07-18 14:36:21.854000
	Edit pad (rev 618)		Frank	cv407	XVal Session 86	1	XVal Session 86-Typing - Numbers-1		2012-07-18 14:36:22.355000
	Edit pad (rev 619)		Frank	cv407	XVal Session 86	1	XVal Session 86-Typing - Numbers-1		2012-07-18 14:36:24.773000
	Edit pad (rev 620)		Frank	cv407	XVal Session 86	1	XVal Session 86-Typing - Numbers-1		2012-07-18 14:36:25.823000
	Edit pad (rev 621)		Frank	cv407	XVal Session 86	1	XVal Session 86-Typing - Numbers-1		2012-07-18 14:36:26.324000
	Edit pad (rev 622)		Frank	cv407	XVal Session 86	1	XVal Session 86-Typing - Numbers-1		2012-07-18 14:36:26.824000
	Edit pad (rev 623)		Frank	cv407	XVal Session 86	1	XVal Session 86-Typing - Numbers-1		2012-07-18 14:36:29.500000
	Edit pad (rev 624)		Frank	cv407	XVal Session 86	1	XVal Session 86-Typing - Numbers-1		2012-07-18 14:36:30.169000
	Edit pad (rev 625)		Frank	cv407	XVal Session 86	1	XVal Session 86-Typing - Numbers-1		2012-07-18 14:36:30.683000
	Chat	I'll take knives	Bob	cv404	XVal Session 86	1	XVal Session 86-Detection - Images 1-1		2012-07-18 14:36:31.145000
	Edit pad (rev 626)		Frank	cv407	XVal Session 86	1	XVal Session 86-Typing - Numbers-1		2012-07-18 14:36:31.183000
	Chat	i'll count the trees again	Kate	cv406	XVal Session 86	1	XVal Session 86-Detection - Images 1-1		2012-07-18 14:36:31.436000
	Edit pad (rev 627)		Frank	cv407	XVal Session 86	1	XVal Session 86-Typing - Numbers-1		2012-07-18 14:36:32.267000
	Edit pad (rev 628)		Frank	cv407	XVal Session 86	1	XVal Session 86-Typing - Numbers-1		2012-07-18 14:36:33.649000
	Edit pad (rev 629)		Frank	cv407	XVal Session 86	1	XVal Session 86-Typing - Numbers-1		2012-07-18 14:36:34.152000
	Edit pad (rev 630)		Frank	cv407	XVal Session 86	1	XVal Session 86-Typing - Numbers-1		2012-07-18 14:36:34.738000
	Chat	22 butterflies	Brady	cv405	XVal Session 86	1	XVal Session 86-Detection - Images 1-1		2012-07-18 14:36:34.836000
	Edit pad (rev 631)		Frank	cv407	XVal Session 86	1	XVal Session 86-Typing - Numbers-1		2012-07-18 14:36:35.289000
	Edit pad (rev 632)		Frank	cv407	XVal Session 86	1	XVal Session 86-Typing - Numbers-1		2012-07-18 14:36:35.792000
	Edit pad (rev 633)		Frank	cv407	XVal Session 86	1	XVal Session 86-Typing - Numbers-1		2012-07-18 14:36:36.731000
	Edit pad (rev 634)		Frank	cv407	XVal Session 86	1	XVal Session 86-Typing - Numbers-1		2012-07-18 14:36:37.892000
	Edit pad (rev 635)		Frank	cv407	XVal Session 86	1	XVal Session 86-Typing - Numbers-1		2012-07-18 14:36:38.402000
	Chat	shirt	Brady	cv405	XVal Session 86	1	XVal Session 86-Detection - Images 1-1		2012-07-18 14:36:38.668000
	Edit pad (rev 636)		Frank	cv407	XVal Session 86	1	XVal Session 86-Typing - Numbers-1		2012-07-18 14:36:38.902000
	Edit pad (rev 637)		Frank	cv407	XVal Session 86	1	XVal Session 86-Typing - Numbers-1		2012-07-18 14:36:39.408000
	Edit pad (rev 638)		Frank	cv407	XVal Session 86	1	XVal Session 86-Typing - Numbers-1		2012-07-18 14:36:40.321000
	Edit pad (rev 639)		Frank	cv407	XVal Session 86	1	XVal Session 86-Typing - Numbers-1		2012-07-18 14:36:40.823000
	Edit pad (rev 640)		Frank	cv407	XVal Session 86	1	XVal Session 86-Typing - Numbers-1		2012-07-18 14:36:41.324000
	Edit pad (rev 641)		Frank	cv407	XVal Session 86	1	XVal Session 86-Typing - Numbers-1		2012-07-18 14:36:41.825000
	Edit pad (rev 642)		Frank	cv407	XVal Session 86	1	XVal Session 86-Typing - Numbers-1		2012-07-18 14:36:42.584000
46869	Load Workspace			cv407	XVal Session 86	1	XVal Session 86-Typing - Numbers-1	192.54.222.3	2012-07-18 14:36:44
46872	Load Instructions			cv407	XVal Session 86	1	XVal Session 86-Matrix Solving-1	192.54.222.3	2012-07-18 14:36:45
46875	Load Primer			cv407	XVal Session 86	1	XVal Session 86-Matrix Solving-1	192.54.222.3	2012-07-18 14:36:45
46877	Load Instructions			cv407	XVal Session 86	1	XVal Session 86-Detection - Images Trial-1	192.54.222.3	2012-07-18 14:36:46
46876	Load Workspace			cv407	XVal Session 86	1	XVal Session 86-Matrix Solving-1	192.54.222.3	2012-07-18 14:36:46
46881	Load Instructions			cv407	XVal Session 86	1	XVal Session 86-Detection - Images 1-1	192.54.222.3	2012-07-18 14:36:47
46879	Load Instructions			cv407	XVal Session 86	1	XVal Session 86-Detection - Strategy-1	192.54.222.3	2012-07-18 14:36:47
46880	Load Workspace			cv407	XVal Session 86	1	XVal Session 86-Detection - Strategy-1	192.54.222.3	2012-07-18 14:36:47
46878	Load Workspace			cv407	XVal Session 86	1	XVal Session 86-Detection - Images Trial-1	192.54.222.3	2012-07-18 14:36:47
	Chat	14 shirt	Brady	cv405	XVal Session 86	1	XVal Session 86-Detection - Images 1-1		2012-07-18 14:36:47.733000
46882	Load Workspace			cv407	XVal Session 86	1	XVal Session 86-Detection - Images 1-1	192.54.222.3	2012-07-18 14:36:48
	Chat	cd	Brady	cv405	XVal Session 86	1	XVal Session 86-Detection - Images 1-1		2012-07-18 14:36:49.850000
	Chat	i'm back, what can i count?	Frank	cv407	XVal Session 86	1	XVal Session 86-Detection - Images 1-1		2012-07-18 14:37:10.094000
	Chat	12cd	Brady	cv405	XVal Session 86	1	XVal Session 86-Detection - Images 1-1		2012-07-18 14:37:10.529000
	Chat	24 knivws	Bob	cv404	XVal Session 86	1	XVal Session 86-Detection - Images 1-1		2012-07-18 14:37:11.451000
	Chat	guitars	Frank	cv407	XVal Session 86	1	XVal Session 86-Detection - Images 1-1		2012-07-18 14:37:19.103000
	Chat	frank take tomoatoes	Bob	cv404	XVal Session 86	1	XVal Session 86-Detection - Images 1-1		2012-07-18 14:37:20.914000
46884	Edit Grid	[1,1] : Knives		cv405	XVal Session 86	1	XVal Session 86-Detection - Images 1-1	18.111.42.95	2012-07-18 14:37:29
46885	Load Instructions			cv406	XVal Session 86	1	XVal Session 86-Detection - Images 2-1	192.54.222.3	2012-07-18 14:37:30
46886	Load Instructions			cv407	XVal Session 86	1	XVal Session 86-Detection - Images 2-1	192.54.222.3	2012-07-18 14:37:30
46887	Load Instructions			cv405	XVal Session 86	1	XVal Session 86-Detection - Images 2-1	18.111.42.95	2012-07-18 14:37:30
46888	Load Instructions			cv404	XVal Session 86	1	XVal Session 86-Detection - Images 2-1	18.111.54.166	2012-07-18 14:37:30
46893	Load Workspace			cv404	XVal Session 86	1	XVal Session 86-Detection - Images 2-1	18.111.54.166	2012-07-18 14:37:35
46894	Load Workspace			cv406	XVal Session 86	1	XVal Session 86-Detection - Images 2-1	192.54.222.3	2012-07-18 14:37:35
46895	Load Workspace			cv407	XVal Session 86	1	XVal Session 86-Detection - Images 2-1	192.54.222.3	2012-07-18 14:37:35
46896	Load Workspace			cv405	XVal Session 86	1	XVal Session 86-Detection - Images 2-1	18.111.42.95	2012-07-18 14:37:35
	Chat	butterflies	Brady	cv405	XVal Session 86	1	XVal Session 86-Detection - Images 2-1		2012-07-18 14:37:40.995000
	Chat	guitars	Frank	cv407	XVal Session 86	1	XVal Session 86-Detection - Images 2-1		2012-07-18 14:37:44.782000
	Chat	26 butterflies	Brady	cv405	XVal Session 86	1	XVal Session 86-Detection - Images 2-1		2012-07-18 14:37:56
	Chat	monitors	Brady	cv405	XVal Session 86	1	XVal Session 86-Detection - Images 2-1		2012-07-18 14:38:02.056000
	Chat	14 tshirts	Bob	cv404	XVal Session 86	1	XVal Session 86-Detection - Images 2-1		2012-07-18 14:38:10.805000
	Chat	23 monitors	Brady	cv405	XVal Session 86	1	XVal Session 86-Detection - Images 2-1		2012-07-18 14:38:16.766000
	Chat	bikes	Brady	cv405	XVal Session 86	1	XVal Session 86-Detection - Images 2-1		2012-07-18 14:38:21.088000
	Chat	11 guitars	Frank	cv407	XVal Session 86	1	XVal Session 86-Detection - Images 2-1		2012-07-18 14:38:23.207000
	Chat	now machetes	Frank	cv407	XVal Session 86	1	XVal Session 86-Detection - Images 2-1		2012-07-18 14:38:26.326000
	Chat	22 bikes	Brady	cv405	XVal Session 86	1	XVal Session 86-Detection - Images 2-1		2012-07-18 14:38:38.334000
46911	Edit Grid	[1,1] : shoes		cv404	XVal Session 86	1	XVal Session 86-Detection - Images 2-1	18.111.54.166	2012-07-18 14:38:48
	Chat	more than 11 so i stopped	Frank	cv407	XVal Session 86	1	XVal Session 86-Detection - Images 2-1		2012-07-18 14:38:48.407000
46913	Load Instructions			cv405	XVal Session 86	1	XVal Session 86-Detection - Images 3-1	18.111.42.95	2012-07-18 14:38:50
46914	Load Instructions			cv404	XVal Session 86	1	XVal Session 86-Detection - Images 3-1	18.111.54.166	2012-07-18 14:38:50
46915	Load Instructions			cv407	XVal Session 86	1	XVal Session 86-Detection - Images 3-1	192.54.222.3	2012-07-18 14:38:50
46916	Load Instructions			cv406	XVal Session 86	1	XVal Session 86-Detection - Images 3-1	192.54.222.3	2012-07-18 14:38:51
46921	Load Workspace			cv407	XVal Session 86	1	XVal Session 86-Detection - Images 3-1	192.54.222.3	2012-07-18 14:38:55
46922	Load Workspace			cv406	XVal Session 86	1	XVal Session 86-Detection - Images 3-1	192.54.222.3	2012-07-18 14:38:55
46923	Load Workspace			cv405	XVal Session 86	1	XVal Session 86-Detection - Images 3-1	18.111.42.95	2012-07-18 14:38:55
46924	Load Workspace			cv404	XVal Session 86	1	XVal Session 86-Detection - Images 3-1	18.111.54.166	2012-07-18 14:38:55
	Chat	machetes	Frank	cv407	XVal Session 86	1	XVal Session 86-Detection - Images 3-1		2012-07-18 14:39:00.595000
	Chat	butterflies	Brady	cv405	XVal Session 86	1	XVal Session 86-Detection - Images 3-1		2012-07-18 14:39:02.454000
	Chat	25 butterflies	Brady	cv405	XVal Session 86	1	XVal Session 86-Detection - Images 3-1		2012-07-18 14:39:19.696000
	Chat	21 machetes	Frank	cv407	XVal Session 86	1	XVal Session 86-Detection - Images 3-1		2012-07-18 14:39:20.965000
	Chat	monitors	Brady	cv405	XVal Session 86	1	XVal Session 86-Detection - Images 3-1		2012-07-18 14:39:23.731000
	Chat	tomoatoes	Frank	cv407	XVal Session 86	1	XVal Session 86-Detection - Images 3-1		2012-07-18 14:39:25.663000
	Chat	22 monitors	Brady	cv405	XVal Session 86	1	XVal Session 86-Detection - Images 3-1		2012-07-18 14:39:35.971000
	Chat	shirts	Brady	cv405	XVal Session 86	1	XVal Session 86-Detection - Images 3-1		2012-07-18 14:39:38.314000
	Chat	22 tomatoes!	Frank	cv407	XVal Session 86	1	XVal Session 86-Detection - Images 3-1		2012-07-18 14:39:48.935000
	Chat	monitors and horses?	Bob	cv404	XVal Session 86	1	XVal Session 86-Detection - Images 3-1		2012-07-18 14:39:49.580000
	Chat	17shirts	Brady	cv405	XVal Session 86	1	XVal Session 86-Detection - Images 3-1		2012-07-18 14:39:50.172000
46945	Edit Grid	[1,1] : monitors		cv405	XVal Session 86	1	XVal Session 86-Detection - Images 3-1	18.111.42.95	2012-07-18 14:40:03
	Chat	yes	Bob	cv404	XVal Session 86	1	XVal Session 86-Detection - Images 3-1		2012-07-18 14:40:07.179000
	Chat	tomatoes and monitors?	Frank	cv407	XVal Session 86	1	XVal Session 86-Detection - Images 3-1		2012-07-18 14:40:07.347000
46946	Load Instructions			cv404	XVal Session 86	1	XVal Session 86-Detection - Words 1-1	18.111.54.166	2012-07-18 14:40:10
46947	Load Instructions			cv407	XVal Session 86	1	XVal Session 86-Detection - Words 1-1	192.54.222.3	2012-07-18 14:40:10
46948	Load Instructions			cv406	XVal Session 86	1	XVal Session 86-Detection - Words 1-1	192.54.222.3	2012-07-18 14:40:10
46949	Load Instructions			cv405	XVal Session 86	1	XVal Session 86-Detection - Words 1-1	18.111.42.95	2012-07-18 14:40:10
46954	Load Workspace			cv406	XVal Session 86	1	XVal Session 86-Detection - Words 1-1	192.54.222.3	2012-07-18 14:40:15
46955	Load Workspace			cv405	XVal Session 86	1	XVal Session 86-Detection - Words 1-1	18.111.42.95	2012-07-18 14:40:15
46956	Load Workspace			cv404	XVal Session 86	1	XVal Session 86-Detection - Words 1-1	18.111.54.166	2012-07-18 14:40:15
46957	Load Workspace			cv407	XVal Session 86	1	XVal Session 86-Detection - Words 1-1	192.54.222.3	2012-07-18 14:40:15
	Chat	diner	Frank	cv407	XVal Session 86	1	XVal Session 86-Detection - Words 1-1		2012-07-18 14:40:19.579000
	Chat	oh boy	Brady	cv405	XVal Session 86	1	XVal Session 86-Detection - Words 1-1		2012-07-18 14:40:19.710000
	Chat	i'm hungry, ha ha	Frank	cv407	XVal Session 86	1	XVal Session 86-Detection - Words 1-1		2012-07-18 14:40:25.859000
	Chat	loner?	Bob	cv404	XVal Session 86	1	XVal Session 86-Detection - Words 1-1		2012-07-18 14:40:49.589000
	Chat	10 diner	Frank	cv407	XVal Session 86	1	XVal Session 86-Detection - Words 1-1		2012-07-18 14:40:55.561000
	Chat	radio	Frank	cv407	XVal Session 86	1	XVal Session 86-Detection - Words 1-1		2012-07-18 14:40:59.897000
	Chat	hat	Brady	cv405	XVal Session 86	1	XVal Session 86-Detection - Words 1-1		2012-07-18 14:41:06.461000
	Chat	14 loner	Bob	cv404	XVal Session 86	1	XVal Session 86-Detection - Words 1-1		2012-07-18 14:41:24.596000
	Chat	5 hat	Brady	cv405	XVal Session 86	1	XVal Session 86-Detection - Words 1-1		2012-07-18 14:41:28.163000
46975	Load Instructions			cv407	XVal Session 86	1	XVal Session 86-Detection - Words 2-1	192.54.222.3	2012-07-18 14:41:30
46976	Load Instructions			cv405	XVal Session 86	1	XVal Session 86-Detection - Words 2-1	18.111.42.95	2012-07-18 14:41:30
46977	Load Instructions			cv406	XVal Session 86	1	XVal Session 86-Detection - Words 2-1	192.54.222.3	2012-07-18 14:41:30
46978	Load Instructions			cv404	XVal Session 86	1	XVal Session 86-Detection - Words 2-1	18.111.54.166	2012-07-18 14:41:30
46983	Load Workspace			cv407	XVal Session 86	1	XVal Session 86-Detection - Words 2-1	192.54.222.3	2012-07-18 14:41:35
46984	Load Workspace			cv405	XVal Session 86	1	XVal Session 86-Detection - Words 2-1	18.111.42.95	2012-07-18 14:41:35
46985	Load Workspace			cv406	XVal Session 86	1	XVal Session 86-Detection - Words 2-1	192.54.222.3	2012-07-18 14:41:35
46986	Load Workspace			cv404	XVal Session 86	1	XVal Session 86-Detection - Words 2-1	18.111.54.166	2012-07-18 14:41:35
	Chat	hat	Brady	cv405	XVal Session 86	1	XVal Session 86-Detection - Words 2-1		2012-07-18 14:41:40.789000
	Chat	least?	Frank	cv407	XVal Session 86	1	XVal Session 86-Detection - Words 2-1		2012-07-18 14:41:48.221000
	Chat	yes	Bob	cv404	XVal Session 86	1	XVal Session 86-Detection - Words 2-1		2012-07-18 14:41:52.137000
	Chat	we should scan and not count one by one	Frank	cv407	XVal Session 86	1	XVal Session 86-Detection - Words 2-1		2012-07-18 14:41:58.379000
	Chat	by the way, this is a dumb study and quite useless	Frank	cv407	XVal Session 86	1	XVal Session 86-Detection - Words 2-1		2012-07-18 14:42:06.312000
	Chat	7 hat.	Brady	cv405	XVal Session 86	1	XVal Session 86-Detection - Words 2-1		2012-07-18 14:42:14.426000
	Chat	i cant believe they get funding for this garbage	Frank	cv407	XVal Session 86	1	XVal Session 86-Detection - Words 2-1		2012-07-18 14:42:24.387000
	Chat	bed?	Bob	cv404	XVal Session 86	1	XVal Session 86-Detection - Words 2-1		2012-07-18 14:42:25.195000
	Chat	We can try a scan, it would probably be more efficient	Brady	cv405	XVal Session 86	1	XVal Session 86-Detection - Words 2-1		2012-07-18 14:42:35.638000
47007	Load Instructions			cv406	XVal Session 86	1	XVal Session 86-Detection - Words 3-1	192.54.222.3	2012-07-18 14:42:50
47008	Load Instructions			cv404	XVal Session 86	1	XVal Session 86-Detection - Words 3-1	18.111.54.166	2012-07-18 14:42:50
47009	Load Instructions			cv407	XVal Session 86	1	XVal Session 86-Detection - Words 3-1	192.54.222.3	2012-07-18 14:42:50
47010	Load Instructions			cv405	XVal Session 86	1	XVal Session 86-Detection - Words 3-1	18.111.42.95	2012-07-18 14:42:50
47015	Load Workspace			cv405	XVal Session 86	1	XVal Session 86-Detection - Words 3-1	18.111.42.95	2012-07-18 14:42:55
47016	Load Workspace			cv404	XVal Session 86	1	XVal Session 86-Detection - Words 3-1	18.111.54.166	2012-07-18 14:42:55
47017	Load Workspace			cv406	XVal Session 86	1	XVal Session 86-Detection - Words 3-1	192.54.222.3	2012-07-18 14:42:55
47018	Load Workspace			cv407	XVal Session 86	1	XVal Session 86-Detection - Words 3-1	192.54.222.3	2012-07-18 14:42:55
	Chat	xylophone and mastermind	Bob	cv404	XVal Session 86	1	XVal Session 86-Detection - Words 3-1		2012-07-18 14:43:46.193000
	Chat	ok	Brady	cv405	XVal Session 86	1	XVal Session 86-Detection - Words 3-1		2012-07-18 14:43:49.416000
47039	Edit Grid	[1,1] : xylophone		cv405	XVal Session 86	1	XVal Session 86-Detection - Words 3-1	18.111.42.95	2012-07-18 14:43:54
47040	Edit Grid	[1,2] : mastermind		cv405	XVal Session 86	1	XVal Session 86-Detection - Words 3-1	18.111.42.95	2012-07-18 14:44:00
	Chat	three off between those two bob	Frank	cv407	XVal Session 86	1	XVal Session 86-Detection - Words 3-1		2012-07-18 14:44:06.965000
47042	Load Instructions			cv407	XVal Session 86	1	XVal Session 86-Unscramble Words-1	192.54.222.3	2012-07-18 14:44:10
47043	Load Instructions			cv405	XVal Session 86	1	XVal Session 86-Unscramble Words-1	18.111.42.95	2012-07-18 14:44:10
47044	Load Instructions			cv404	XVal Session 86	1	XVal Session 86-Unscramble Words-1	18.111.54.166	2012-07-18 14:44:10
47045	Load Instructions			cv406	XVal Session 86	1	XVal Session 86-Unscramble Words-1	192.54.222.3	2012-07-18 14:44:10
47052	Load Workspace			cv406	XVal Session 86	1	XVal Session 86-Unscramble Words-1	192.54.222.3	2012-07-18 14:44:30
47053	Load Workspace			cv407	XVal Session 86	1	XVal Session 86-Unscramble Words-1	192.54.222.3	2012-07-18 14:44:30
47054	Load Workspace			cv405	XVal Session 86	1	XVal Session 86-Unscramble Words-1	18.111.42.95	2012-07-18 14:44:30
47055	Load Workspace			cv404	XVal Session 86	1	XVal Session 86-Unscramble Words-1	18.111.54.166	2012-07-18 14:44:30
47068	Edit Grid	[1,1] : paper		cv404	XVal Session 86	1	XVal Session 86-Unscramble Words-1	18.111.54.166	2012-07-18 14:44:46
	Chat	ill take last five	Frank	cv407	XVal Session 86	1	XVal Session 86-Unscramble Words-1		2012-07-18 14:44:49.228000
47069	Edit Grid	[2,1] : cable		cv406	XVal Session 86	1	XVal Session 86-Unscramble Words-1	192.54.222.3	2012-07-18 14:44:57
47074	Edit Grid	[5,1] :		cv405	XVal Session 86	1	XVal Session 86-Unscramble Words-1	18.111.42.95	2012-07-18 14:45:07
47077	Edit Grid	[3,1] : jelly		cv406	XVal Session 86	1	XVal Session 86-Unscramble Words-1	192.54.222.3	2012-07-18 14:45:12
	Chat	i'll take 13 -17	Bob	cv404	XVal Session 86	1	XVal Session 86-Unscramble Words-1		2012-07-18 14:45:20.083000
47080	Edit Grid	[4,1] : yellow		cv406	XVal Session 86	1	XVal Session 86-Unscramble Words-1	192.54.222.3	2012-07-18 14:45:27
47081	Edit Grid	[1,2] :		cv404	XVal Session 86	1	XVal Session 86-Unscramble Words-1	18.111.54.166	2012-07-18 14:45:28
	Chat	someone work with me	Bob	cv404	XVal Session 86	1	XVal Session 86-Unscramble Words-1		2012-07-18 14:45:34.438000
47084	Edit Grid	[12,2] :		cv407	XVal Session 86	1	XVal Session 86-Unscramble Words-1	192.54.222.3	2012-07-18 14:45:43
47085	Edit Grid	[6,1] : letter		cv406	XVal Session 86	1	XVal Session 86-Unscramble Words-1	192.54.222.3	2012-07-18 14:45:45
	Chat	im stumped on the last five wow	Frank	cv407	XVal Session 86	1	XVal Session 86-Unscramble Words-1		2012-07-18 14:45:51.043000
	Chat	i am doing 19-24	Frank	cv407	XVal Session 86	1	XVal Session 86-Unscramble Words-1		2012-07-18 14:45:59.020000
	Chat	I guess I'm terrible at this.	Brady	cv405	XVal Session 86	1	XVal Session 86-Unscramble Words-1		2012-07-18 14:46:03.607000
	Chat	please stay focused, floks	Bob	cv404	XVal Session 86	1	XVal Session 86-Unscramble Words-1		2012-07-18 14:46:23.246000
47093	Edit Grid	[11,1] : ellipse		cv407	XVal Session 86	1	XVal Session 86-Unscramble Words-1	192.54.222.3	2012-07-18 14:46:27
47094	Load Instructions			cv404	XVal Session 86	1	XVal Session 86-Memory - Video and Image Trial-1	18.111.54.166	2012-07-18 14:46:30
47095	Load Instructions			cv406	XVal Session 86	1	XVal Session 86-Memory - Video and Image Trial-1	192.54.222.3	2012-07-18 14:46:30
47096	Load Instructions			cv407	XVal Session 86	1	XVal Session 86-Memory - Video and Image Trial-1	192.54.222.3	2012-07-18 14:46:30
47097	Load Instructions			cv405	XVal Session 86	1	XVal Session 86-Memory - Video and Image Trial-1	18.111.42.95	2012-07-18 14:46:30
	Chat	ok free for all	Frank	cv407	XVal Session 86	1	XVal Session 86-Unscramble Words-1		2012-07-18 14:46:30.244000
47102	Load Primer			cv405	XVal Session 86	1	XVal Session 86-Memory - Video and Image Trial-1	18.111.42.95	2012-07-18 14:46:50
47103	Load Primer			cv404	XVal Session 86	1	XVal Session 86-Memory - Video and Image Trial-1	18.111.54.166	2012-07-18 14:46:50
47104	Load Primer			cv406	XVal Session 86	1	XVal Session 86-Memory - Video and Image Trial-1	192.54.222.3	2012-07-18 14:46:50
47105	Load Primer			cv407	XVal Session 86	1	XVal Session 86-Memory - Video and Image Trial-1	192.54.222.3	2012-07-18 14:46:51
47121	Load Workspace			cv407	XVal Session 86	1	XVal Session 86-Memory - Video and Image Trial-1	192.54.222.3	2012-07-18 14:48:01
47122	Load Workspace			cv406	XVal Session 86	1	XVal Session 86-Memory - Video and Image Trial-1	192.54.222.3	2012-07-18 14:48:01
47123	Load Workspace			cv405	XVal Session 86	1	XVal Session 86-Memory - Video and Image Trial-1	18.111.42.95	2012-07-18 14:48:01
47124	Load Workspace			cv404	XVal Session 86	1	XVal Session 86-Memory - Video and Image Trial-1	18.111.54.166	2012-07-18 14:48:01
	Chat	i got 5	Frank	cv407	XVal Session 86	1	XVal Session 86-Memory - Video and Image Trial-1		2012-07-18 14:48:09.621000
47129	Edit Grid	[1,1] : birds		cv404	XVal Session 86	1	XVal Session 86-Memory - Video and Image Trial-1	18.111.54.166	2012-07-18 14:48:15
47136	Edit Grid	[9,1] : d		cv407	XVal Session 86	1	XVal Session 86-Memory - Video and Image Trial-1	192.54.222.3	2012-07-18 14:48:28
47139	Edit Grid	[9,2] : c		cv407	XVal Session 86	1	XVal Session 86-Memory - Video and Image Trial-1	192.54.222.3	2012-07-18 14:48:32
47142	Edit Grid	[5,1] : 4		cv405	XVal Session 86	1	XVal Session 86-Memory - Video and Image Trial-1	18.111.42.95	2012-07-18 14:48:33
47143	Edit Grid	[9,3] : a		cv407	XVal Session 86	1	XVal Session 86-Memory - Video and Image Trial-1	192.54.222.3	2012-07-18 14:48:33
47144	Edit Grid	[7,1] : 2		cv405	XVal Session 86	1	XVal Session 86-Memory - Video and Image Trial-1	18.111.42.95	2012-07-18 14:48:36
	Chat	Was #4 2?	Brady	cv405	XVal Session 86	1	XVal Session 86-Memory - Video and Image Trial-1		2012-07-18 14:48:44.887000
47147	Edit Grid	[9,4] : b		cv407	XVal Session 86	1	XVal Session 86-Memory - Video and Image Trial-1	192.54.222.3	2012-07-18 14:48:46
47148	Edit Grid	[3,1] : left		cv404	XVal Session 86	1	XVal Session 86-Memory - Video and Image Trial-1	18.111.54.166	2012-07-18 14:48:48
	Chat	yes, 2	Bob	cv404	XVal Session 86	1	XVal Session 86-Memory - Video and Image Trial-1		2012-07-18 14:48:56.634000
	Chat	I thought 5 was c d a b	Brady	cv405	XVal Session 86	1	XVal Session 86-Memory - Video and Image Trial-1		2012-07-18 14:49:22.987000
	Chat	were those apples or pomegranates?	Frank	cv407	XVal Session 86	1	XVal Session 86-Memory - Video and Image Trial-1		2012-07-18 14:49:24.334000
47160	Load Instructions			cv404	XVal Session 86	1	XVal Session 86-Memory - Strategy 1-1	18.111.54.166	2012-07-18 14:49:31
47162	Load Instructions			cv407	XVal Session 86	1	XVal Session 86-Memory - Strategy 1-1	192.54.222.3	2012-07-18 14:49:31
47163	Load Instructions			cv406	XVal Session 86	1	XVal Session 86-Memory - Strategy 1-1	192.54.222.3	2012-07-18 14:49:31
47164	Load Instructions			cv405	XVal Session 86	1	XVal Session 86-Memory - Strategy 1-1	18.111.42.95	2012-07-18 14:49:32
47176	Load Workspace			cv407	XVal Session 86	1	XVal Session 86-Memory - Strategy 1-1	192.54.222.3	2012-07-18 14:49:56
47177	Load Workspace			cv405	XVal Session 86	1	XVal Session 86-Memory - Strategy 1-1	18.111.42.95	2012-07-18 14:49:56
47178	Load Workspace			cv406	XVal Session 86	1	XVal Session 86-Memory - Strategy 1-1	192.54.222.3	2012-07-18 14:49:56
47179	Load Workspace			cv404	XVal Session 86	1	XVal Session 86-Memory - Strategy 1-1	18.111.54.166	2012-07-18 14:49:56
	Edit pad (rev 0)		Bob	cv404	XVal Session 86	1	XVal Session 86-Memory - Strategy 1-1		2012-07-18 14:50:13.402000
	Edit pad (rev 1)		Bob	cv404	XVal Session 86	1	XVal Session 86-Memory - Strategy 1-1		2012-07-18 14:50:13.901000
	Edit pad (rev 2)		Bob	cv404	XVal Session 86	1	XVal Session 86-Memory - Strategy 1-1		2012-07-18 14:50:14.402000
	Edit pad (rev 3)		Bob	cv404	XVal Session 86	1	XVal Session 86-Memory - Strategy 1-1		2012-07-18 14:50:14.933000
	Edit pad (rev 4)		Bob	cv404	XVal Session 86	1	XVal Session 86-Memory - Strategy 1-1		2012-07-18 14:50:15.401000
	Edit pad (rev 5)		Bob	cv404	XVal Session 86	1	XVal Session 86-Memory - Strategy 1-1		2012-07-18 14:50:15.902000
	Edit pad (rev 6)		Bob	cv404	XVal Session 86	1	XVal Session 86-Memory - Strategy 1-1		2012-07-18 14:50:16.400000
	Edit pad (rev 7)		Bob	cv404	XVal Session 86	1	XVal Session 86-Memory - Strategy 1-1		2012-07-18 14:50:16.902000
	Edit pad (rev 8)		Bob	cv404	XVal Session 86	1	XVal Session 86-Memory - Strategy 1-1		2012-07-18 14:50:18.268000
	Edit pad (rev 9)		Bob	cv404	XVal Session 86	1	XVal Session 86-Memory - Strategy 1-1		2012-07-18 14:50:18.768000
	Edit pad (rev 10)		Bob	cv404	XVal Session 86	1	XVal Session 86-Memory - Strategy 1-1		2012-07-18 14:50:19.269000
	Edit pad (rev 11)		Bob	cv404	XVal Session 86	1	XVal Session 86-Memory - Strategy 1-1		2012-07-18 14:50:20.243000
	Edit pad (rev 12)		Bob	cv404	XVal Session 86	1	XVal Session 86-Memory - Strategy 1-1		2012-07-18 14:50:20.742000
	Edit pad (rev 13)		Bob	cv404	XVal Session 86	1	XVal Session 86-Memory - Strategy 1-1		2012-07-18 14:50:21.243000
	Edit pad (rev 14)		Bob	cv404	XVal Session 86	1	XVal Session 86-Memory - Strategy 1-1		2012-07-18 14:50:21.743000
	Edit pad (rev 15)		Bob	cv404	XVal Session 86	1	XVal Session 86-Memory - Strategy 1-1		2012-07-18 14:50:22.243000
	Edit pad (rev 16)		Bob	cv404	XVal Session 86	1	XVal Session 86-Memory - Strategy 1-1		2012-07-18 14:50:22.742000
	Edit pad (rev 17)		Bob	cv404	XVal Session 86	1	XVal Session 86-Memory - Strategy 1-1		2012-07-18 14:50:23.243000
	Edit pad (rev 18)		Bob	cv404	XVal Session 86	1	XVal Session 86-Memory - Strategy 1-1		2012-07-18 14:50:23.743000
	Edit pad (rev 19)		Bob	cv404	XVal Session 86	1	XVal Session 86-Memory - Strategy 1-1		2012-07-18 14:50:24.247000
	Edit pad (rev 20)		Bob	cv404	XVal Session 86	1	XVal Session 86-Memory - Strategy 1-1		2012-07-18 14:50:24.744000
	Edit pad (rev 21)		Bob	cv404	XVal Session 86	1	XVal Session 86-Memory - Strategy 1-1		2012-07-18 14:50:25.244000
	Edit pad (rev 22)		Bob	cv404	XVal Session 86	1	XVal Session 86-Memory - Strategy 1-1		2012-07-18 14:50:25.744000
	Edit pad (rev 23)		Bob	cv404	XVal Session 86	1	XVal Session 86-Memory - Strategy 1-1		2012-07-18 14:50:26.244000
	Edit pad (rev 24)		Bob	cv404	XVal Session 86	1	XVal Session 86-Memory - Strategy 1-1		2012-07-18 14:50:26.745000
	Edit pad (rev 25)		Bob	cv404	XVal Session 86	1	XVal Session 86-Memory - Strategy 1-1		2012-07-18 14:50:27.245000
	Edit pad (rev 26)		Bob	cv404	XVal Session 86	1	XVal Session 86-Memory - Strategy 1-1		2012-07-18 14:50:27.746000
	Chat	who wants to remember events, and who the images	Frank	cv407	XVal Session 86	1	XVal Session 86-Memory - Strategy 1-1		2012-07-18 14:50:28.163000
	Edit pad (rev 27)		Bob	cv404	XVal Session 86	1	XVal Session 86-Memory - Strategy 1-1		2012-07-18 14:50:30.327000
	Edit pad (rev 28)		Bob	cv404	XVal Session 86	1	XVal Session 86-Memory - Strategy 1-1		2012-07-18 14:50:30.832000
	Edit pad (rev 29)		Bob	cv404	XVal Session 86	1	XVal Session 86-Memory - Strategy 1-1		2012-07-18 14:50:31.331000
	Edit pad (rev 30)		Bob	cv404	XVal Session 86	1	XVal Session 86-Memory - Strategy 1-1		2012-07-18 14:50:32.106000
	Edit pad (rev 31)		Bob	cv404	XVal Session 86	1	XVal Session 86-Memory - Strategy 1-1		2012-07-18 14:50:32.582000
	Edit pad (rev 32)		Bob	cv404	XVal Session 86	1	XVal Session 86-Memory - Strategy 1-1		2012-07-18 14:50:33.083000
	Edit pad (rev 33)		Bob	cv404	XVal Session 86	1	XVal Session 86-Memory - Strategy 1-1		2012-07-18 14:50:33.584000
	Edit pad (rev 34)		Bob	cv404	XVal Session 86	1	XVal Session 86-Memory - Strategy 1-1		2012-07-18 14:50:34.083000
	Edit pad (rev 35)		Bob	cv404	XVal Session 86	1	XVal Session 86-Memory - Strategy 1-1		2012-07-18 14:50:34.584000
	Edit pad (rev 36)		Bob	cv404	XVal Session 86	1	XVal Session 86-Memory - Strategy 1-1		2012-07-18 14:50:35.084000
	Edit pad (rev 37)		Bob	cv404	XVal Session 86	1	XVal Session 86-Memory - Strategy 1-1		2012-07-18 14:50:35.584000
	Edit pad (rev 38)		Brady	cv405	XVal Session 86	1	XVal Session 86-Memory - Strategy 1-1		2012-07-18 14:50:35.606000
	Edit pad (rev 39)		Bob	cv404	XVal Session 86	1	XVal Session 86-Memory - Strategy 1-1		2012-07-18 14:50:36.084000
	Edit pad (rev 40)		Brady	cv405	XVal Session 86	1	XVal Session 86-Memory - Strategy 1-1		2012-07-18 14:50:36.106000
	Edit pad (rev 41)		Brady	cv405	XVal Session 86	1	XVal Session 86-Memory - Strategy 1-1		2012-07-18 14:50:36.607000
	Edit pad (rev 42)		Brady	cv405	XVal Session 86	1	XVal Session 86-Memory - Strategy 1-1		2012-07-18 14:50:37.106000
	Edit pad (rev 43)		Bob	cv404	XVal Session 86	1	XVal Session 86-Memory - Strategy 1-1		2012-07-18 14:50:38.552000
	Edit pad (rev 44)		Bob	cv404	XVal Session 86	1	XVal Session 86-Memory - Strategy 1-1		2012-07-18 14:50:39.627000
	Edit pad (rev 45)		Bob	cv404	XVal Session 86	1	XVal Session 86-Memory - Strategy 1-1		2012-07-18 14:50:40.128000
	Chat	two of us, events in sequence and two of us, details of images	Frank	cv407	XVal Session 86	1	XVal Session 86-Memory - Strategy 1-1		2012-07-18 14:50:40.286000
	Edit pad (rev 46)		Bob	cv404	XVal Session 86	1	XVal Session 86-Memory - Strategy 1-1		2012-07-18 14:50:40.692000
	Edit pad (rev 47)		Bob	cv404	XVal Session 86	1	XVal Session 86-Memory - Strategy 1-1		2012-07-18 14:50:41.129000
	Edit pad (rev 48)		Bob	cv404	XVal Session 86	1	XVal Session 86-Memory - Strategy 1-1		2012-07-18 14:50:41.629000
	Edit pad (rev 49)		Bob	cv404	XVal Session 86	1	XVal Session 86-Memory - Strategy 1-1		2012-07-18 14:50:45.165000
	Edit pad (rev 50)		Bob	cv404	XVal Session 86	1	XVal Session 86-Memory - Strategy 1-1		2012-07-18 14:50:45.666000
	Edit pad (rev 51)		Bob	cv404	XVal Session 86	1	XVal Session 86-Memory - Strategy 1-1		2012-07-18 14:50:46.166000
	Edit pad (rev 52)		Bob	cv404	XVal Session 86	1	XVal Session 86-Memory - Strategy 1-1		2012-07-18 14:50:46.670000
	Edit pad (rev 53)		Bob	cv404	XVal Session 86	1	XVal Session 86-Memory - Strategy 1-1		2012-07-18 14:50:47.170000
	Edit pad (rev 54)		Bob	cv404	XVal Session 86	1	XVal Session 86-Memory - Strategy 1-1		2012-07-18 14:50:47.754000
	Edit pad (rev 55)		Bob	cv404	XVal Session 86	1	XVal Session 86-Memory - Strategy 1-1		2012-07-18 14:50:48.254000
	Edit pad (rev 56)		Bob	cv404	XVal Session 86	1	XVal Session 86-Memory - Strategy 1-1		2012-07-18 14:50:48.755000
	Edit pad (rev 57)		Frank	cv407	XVal Session 86	1	XVal Session 86-Memory - Strategy 1-1		2012-07-18 14:50:48.910000
	Edit pad (rev 58)		Bob	cv404	XVal Session 86	1	XVal Session 86-Memory - Strategy 1-1		2012-07-18 14:50:49.294000
	Edit pad (rev 59)		Frank	cv407	XVal Session 86	1	XVal Session 86-Memory - Strategy 1-1		2012-07-18 14:50:49.408000
	Edit pad (rev 60)		Bob	cv404	XVal Session 86	1	XVal Session 86-Memory - Strategy 1-1		2012-07-18 14:50:49.755000
	Edit pad (rev 61)		Frank	cv407	XVal Session 86	1	XVal Session 86-Memory - Strategy 1-1		2012-07-18 14:50:49.908000
[truncated: 1,186 more rows]
