# Supplementary material for: Dynamics of collective performance in collaboration networks
Source: PLoS One. 2018 Oct 10;13(10):e0204547. doi: 10.1371/journal.pone.0204547 (PMC6179230; doi:10.1371/journal.pone.0204547)
Supplement: S1 Dataset — (ZIP) [file pone.0204547.s001.zip › data/team-data/team-chat-logs/XVal Session 27 - Group 1 - LogFile.csv]

id	event	data	chat_name	subject	session	session_group	completed_task	ip_address	timestamp
17378	Entering waiting room			cv129	XVal Session 27			18.111.24.12	2012-07-11 18:10:23
17380	Entering waiting room			cv127	XVal Session 27			192.54.222.11	2012-07-11 18:10:30
17381	Entering waiting room			cv128	XVal Session 27			192.54.222.3	2012-07-11 18:10:36
17394	Entering waiting room			cv126	XVal Session 27			192.54.222.11	2012-07-11 18:11:40
17400	Setup participants				XVal Session 27				2012-07-11 18:12:04
17402	Setup tasks				XVal Session 27				2012-07-11 18:12:04
17403	Introduction	Starting in 24 seconds		cv128	XVal Session 27	1		192.54.222.3	2012-07-11 18:12:05
17405	Introduction	Starting in 20 seconds		cv129	XVal Session 27	1		18.111.24.12	2012-07-11 18:12:09
17407	Introduction	Starting in 20 seconds		cv126	XVal Session 27	1		192.54.222.11	2012-07-11 18:12:09
17410	Introduction	Starting in 19 seconds		cv127	XVal Session 27	1		192.54.222.11	2012-07-11 18:12:10
17416	Load Instructions			cv128	XVal Session 27	1	XVal Session 27-Introduction-1	192.54.222.3	2012-07-11 18:12:29
17418	Load Instructions			cv127	XVal Session 27	1	XVal Session 27-Introduction-1	192.54.222.11	2012-07-11 18:12:29
17420	Load Instructions			cv129	XVal Session 27	1	XVal Session 27-Introduction-1	18.111.24.12	2012-07-11 18:12:29
17422	Load Instructions			cv126	XVal Session 27	1	XVal Session 27-Introduction-1	192.54.222.11	2012-07-11 18:12:30
17424	Load Workspace			cv126	XVal Session 27	1	XVal Session 27-Introduction-1	192.54.222.11	2012-07-11 18:12:49
17426	Load Workspace			cv128	XVal Session 27	1	XVal Session 27-Introduction-1	192.54.222.3	2012-07-11 18:12:49
17427	Load Workspace			cv127	XVal Session 27	1	XVal Session 27-Introduction-1	192.54.222.11	2012-07-11 18:12:49
17430	Load Workspace			cv129	XVal Session 27	1	XVal Session 27-Introduction-1	18.111.24.12	2012-07-11 18:12:49
	Edit pad (rev 0)		Jamey	cv409	XVal Session 27	1	XVal Session 27-Introduction-1		2012-07-11 18:12:57.751000
	Edit pad (rev 1)		Jamey	cv409	XVal Session 27	1	XVal Session 27-Introduction-1		2012-07-11 18:12:58.511000
	Edit pad (rev 2)		Jamey	cv409	XVal Session 27	1	XVal Session 27-Introduction-1		2012-07-11 18:13:00.192000
	Edit pad (rev 3)		Jamey	cv409	XVal Session 27	1	XVal Session 27-Introduction-1		2012-07-11 18:13:00.699000
	Edit pad (rev 4)		Rose	cv408	XVal Session 27	1	XVal Session 27-Introduction-1		2012-07-11 18:13:03.916000
	Edit pad (rev 5)		Rose	cv408	XVal Session 27	1	XVal Session 27-Introduction-1		2012-07-11 18:13:04.424000
	Edit pad (rev 6)		sluggo	cv411	XVal Session 27	1	XVal Session 27-Introduction-1		2012-07-11 18:13:09.665000
	Edit pad (rev 7)		Kassam	cv129	XVal Session 27	1	XVal Session 27-Introduction-1		2012-07-11 18:13:10.109000
	Edit pad (rev 8)		sluggo	cv411	XVal Session 27	1	XVal Session 27-Introduction-1		2012-07-11 18:13:11.035000
	Edit pad (rev 9)		sluggo	cv411	XVal Session 27	1	XVal Session 27-Introduction-1		2012-07-11 18:13:11.540000
	Edit pad (rev 10)		sluggo	cv411	XVal Session 27	1	XVal Session 27-Introduction-1		2012-07-11 18:13:14.021000
	Edit pad (rev 11)		sluggo	cv411	XVal Session 27	1	XVal Session 27-Introduction-1		2012-07-11 18:13:14.524000
	Edit pad (rev 12)		sluggo	cv411	XVal Session 27	1	XVal Session 27-Introduction-1		2012-07-11 18:13:15.024000
	Edit pad (rev 13)		Kassam	cv129	XVal Session 27	1	XVal Session 27-Introduction-1		2012-07-11 18:13:15.297000
	Edit pad (rev 14)		sluggo	cv411	XVal Session 27	1	XVal Session 27-Introduction-1		2012-07-11 18:13:15.525000
	Edit pad (rev 15)		Kassam	cv129	XVal Session 27	1	XVal Session 27-Introduction-1		2012-07-11 18:13:16.399000
	Edit pad (rev 16)		sluggo	cv411	XVal Session 27	1	XVal Session 27-Introduction-1		2012-07-11 18:13:20.478000
	Edit pad (rev 17)		sluggo	cv411	XVal Session 27	1	XVal Session 27-Introduction-1		2012-07-11 18:13:20.999000
	Edit pad (rev 18)		Kassam	cv129	XVal Session 27	1	XVal Session 27-Introduction-1		2012-07-11 18:13:22.277000
	Edit pad (rev 19)		Kassam	cv129	XVal Session 27	1	XVal Session 27-Introduction-1		2012-07-11 18:13:23.245000
	Edit pad (rev 20)		sluggo	cv411	XVal Session 27	1	XVal Session 27-Introduction-1		2012-07-11 18:13:23.642000
	Edit pad (rev 21)		Kassam	cv129	XVal Session 27	1	XVal Session 27-Introduction-1		2012-07-11 18:13:23.750000
	Edit pad (rev 22)		sluggo	cv411	XVal Session 27	1	XVal Session 27-Introduction-1		2012-07-11 18:13:27.770000
	Edit pad (rev 23)		sluggo	cv411	XVal Session 27	1	XVal Session 27-Introduction-1		2012-07-11 18:13:28.537000
	Edit pad (rev 24)		sluggo	cv411	XVal Session 27	1	XVal Session 27-Introduction-1		2012-07-11 18:13:29.039000
	Edit pad (rev 25)		sluggo	cv411	XVal Session 27	1	XVal Session 27-Introduction-1		2012-07-11 18:13:29.545000
	Edit pad (rev 26)		sluggo	cv411	XVal Session 27	1	XVal Session 27-Introduction-1		2012-07-11 18:13:30.055000
	Chat	fjjls	Jamey	cv409	XVal Session 27	1	XVal Session 27-Introduction-1		2012-07-11 18:13:31
	Edit pad (rev 27)		sluggo	cv411	XVal Session 27	1	XVal Session 27-Introduction-1		2012-07-11 18:13:31.402000
	Edit pad (rev 28)		Kassam	cv129	XVal Session 27	1	XVal Session 27-Introduction-1		2012-07-11 18:13:38.172000
	Edit pad (rev 29)		Kassam	cv129	XVal Session 27	1	XVal Session 27-Introduction-1		2012-07-11 18:13:39.281000
	Edit pad (rev 30)		Kassam	cv129	XVal Session 27	1	XVal Session 27-Introduction-1		2012-07-11 18:13:39.771000
	Edit pad (rev 31)		Kassam	cv129	XVal Session 27	1	XVal Session 27-Introduction-1		2012-07-11 18:13:40.285000
	Edit pad (rev 32)		Kassam	cv129	XVal Session 27	1	XVal Session 27-Introduction-1		2012-07-11 18:13:41.847000
	Edit pad (rev 33)		Kassam	cv129	XVal Session 27	1	XVal Session 27-Introduction-1		2012-07-11 18:13:42.764000
	Edit pad (rev 34)		Kassam	cv129	XVal Session 27	1	XVal Session 27-Introduction-1		2012-07-11 18:13:43.278000
	Edit pad (rev 35)		Kassam	cv129	XVal Session 27	1	XVal Session 27-Introduction-1		2012-07-11 18:13:43.785000
	Edit pad (rev 36)		Kassam	cv129	XVal Session 27	1	XVal Session 27-Introduction-1		2012-07-11 18:13:44.285000
	Edit pad (rev 37)		Kassam	cv129	XVal Session 27	1	XVal Session 27-Introduction-1		2012-07-11 18:13:44.784000
	Edit pad (rev 38)		Kassam	cv129	XVal Session 27	1	XVal Session 27-Introduction-1		2012-07-11 18:13:45.286000
	Edit pad (rev 39)		Kassam	cv129	XVal Session 27	1	XVal Session 27-Introduction-1		2012-07-11 18:13:48.420000
	Edit pad (rev 40)		Jamey	cv409	XVal Session 27	1	XVal Session 27-Introduction-1		2012-07-11 18:13:55.782000
	Edit pad (rev 41)		Jamey	cv409	XVal Session 27	1	XVal Session 27-Introduction-1		2012-07-11 18:13:56.587000
	Edit pad (rev 42)		Jamey	cv409	XVal Session 27	1	XVal Session 27-Introduction-1		2012-07-11 18:13:57.434000
	Edit pad (rev 43)		Jamey	cv409	XVal Session 27	1	XVal Session 27-Introduction-1		2012-07-11 18:13:57.935000
	Edit pad (rev 44)		Jamey	cv409	XVal Session 27	1	XVal Session 27-Introduction-1		2012-07-11 18:13:58.435000
	Edit pad (rev 45)		Jamey	cv409	XVal Session 27	1	XVal Session 27-Introduction-1		2012-07-11 18:13:59.109000
17437	Load Instructions			cv129	XVal Session 27	1	XVal Session 27-Typing - Text-1	18.111.24.12	2012-07-11 18:14:19
17438	Load Instructions			cv126	XVal Session 27	1	XVal Session 27-Typing - Text-1	192.54.222.11	2012-07-11 18:14:19
17440	Load Instructions			cv128	XVal Session 27	1	XVal Session 27-Typing - Text-1	192.54.222.3	2012-07-11 18:14:19
17441	Load Instructions			cv127	XVal Session 27	1	XVal Session 27-Typing - Text-1	192.54.222.11	2012-07-11 18:14:19
	Chat	hi	Rose	cv408	XVal Session 27	1	XVal Session 27-Introduction-1		2012-07-11 18:14:19.583000
17449	Load Workspace			cv128	XVal Session 27	1	XVal Session 27-Typing - Text-1	192.54.222.3	2012-07-11 18:14:59
17450	Load Workspace			cv127	XVal Session 27	1	XVal Session 27-Typing - Text-1	192.54.222.11	2012-07-11 18:14:59
17451	Load Workspace			cv126	XVal Session 27	1	XVal Session 27-Typing - Text-1	192.54.222.11	2012-07-11 18:14:59
17455	Load Workspace			cv129	XVal Session 27	1	XVal Session 27-Typing - Text-1	18.111.24.12	2012-07-11 18:14:59
	Edit pad (rev 0)		sluggo	cv411	XVal Session 27	1	XVal Session 27-Typing - Text-1		2012-07-11 18:15:04.822000
	Edit pad (rev 1)		sluggo	cv411	XVal Session 27	1	XVal Session 27-Typing - Text-1		2012-07-11 18:15:05.318000
	Edit pad (rev 2)		sluggo	cv411	XVal Session 27	1	XVal Session 27-Typing - Text-1		2012-07-11 18:15:05.822000
	Edit pad (rev 3)		sluggo	cv411	XVal Session 27	1	XVal Session 27-Typing - Text-1		2012-07-11 18:15:06.323000
	Edit pad (rev 4)		sluggo	cv411	XVal Session 27	1	XVal Session 27-Typing - Text-1		2012-07-11 18:15:06.825000
	Edit pad (rev 5)		sluggo	cv411	XVal Session 27	1	XVal Session 27-Typing - Text-1		2012-07-11 18:15:07.325000
	Edit pad (rev 6)		sluggo	cv411	XVal Session 27	1	XVal Session 27-Typing - Text-1		2012-07-11 18:15:07.837000
	Edit pad (rev 7)		sluggo	cv411	XVal Session 27	1	XVal Session 27-Typing - Text-1		2012-07-11 18:15:08.337000
	Edit pad (rev 8)		sluggo	cv411	XVal Session 27	1	XVal Session 27-Typing - Text-1		2012-07-11 18:15:08.835000
	Edit pad (rev 9)		sluggo	cv411	XVal Session 27	1	XVal Session 27-Typing - Text-1		2012-07-11 18:15:09.337000
	Edit pad (rev 10)		sluggo	cv411	XVal Session 27	1	XVal Session 27-Typing - Text-1		2012-07-11 18:15:09.864000
	Edit pad (rev 11)		sluggo	cv411	XVal Session 27	1	XVal Session 27-Typing - Text-1		2012-07-11 18:15:10.370000
	Edit pad (rev 12)		sluggo	cv411	XVal Session 27	1	XVal Session 27-Typing - Text-1		2012-07-11 18:15:10.869000
	Edit pad (rev 13)		sluggo	cv411	XVal Session 27	1	XVal Session 27-Typing - Text-1		2012-07-11 18:15:11.384000
	Edit pad (rev 14)		sluggo	cv411	XVal Session 27	1	XVal Session 27-Typing - Text-1		2012-07-11 18:15:13.506000
	Edit pad (rev 15)		sluggo	cv411	XVal Session 27	1	XVal Session 27-Typing - Text-1		2012-07-11 18:15:14.017000
	Edit pad (rev 16)		Kassam	cv129	XVal Session 27	1	XVal Session 27-Typing - Text-1		2012-07-11 18:15:14.493000
	Edit pad (rev 17)		sluggo	cv411	XVal Session 27	1	XVal Session 27-Typing - Text-1		2012-07-11 18:15:14.524000
	Edit pad (rev 18)		sluggo	cv411	XVal Session 27	1	XVal Session 27-Typing - Text-1		2012-07-11 18:15:15.024000
	Edit pad (rev 19)		sluggo	cv411	XVal Session 27	1	XVal Session 27-Typing - Text-1		2012-07-11 18:15:15.524000
	Edit pad (rev 20)		Kassam	cv129	XVal Session 27	1	XVal Session 27-Typing - Text-1		2012-07-11 18:15:15.768000
	Edit pad (rev 21)		Kassam	cv129	XVal Session 27	1	XVal Session 27-Typing - Text-1		2012-07-11 18:15:16.314000
	Edit pad (rev 22)		sluggo	cv411	XVal Session 27	1	XVal Session 27-Typing - Text-1		2012-07-11 18:15:16.531000
	Edit pad (rev 23)		Kassam	cv129	XVal Session 27	1	XVal Session 27-Typing - Text-1		2012-07-11 18:15:16.800000
	Edit pad (rev 24)		sluggo	cv411	XVal Session 27	1	XVal Session 27-Typing - Text-1		2012-07-11 18:15:17.041000
	Edit pad (rev 25)		Kassam	cv129	XVal Session 27	1	XVal Session 27-Typing - Text-1		2012-07-11 18:15:17.300000
	Edit pad (rev 26)		sluggo	cv411	XVal Session 27	1	XVal Session 27-Typing - Text-1		2012-07-11 18:15:17.540000
	Edit pad (rev 27)		Kassam	cv129	XVal Session 27	1	XVal Session 27-Typing - Text-1		2012-07-11 18:15:17.800000
	Edit pad (rev 28)		Kassam	cv129	XVal Session 27	1	XVal Session 27-Typing - Text-1		2012-07-11 18:15:18.372000
	Edit pad (rev 29)		Kassam	cv129	XVal Session 27	1	XVal Session 27-Typing - Text-1		2012-07-11 18:15:18.862000
	Edit pad (rev 30)		sluggo	cv411	XVal Session 27	1	XVal Session 27-Typing - Text-1		2012-07-11 18:15:18.890000
	Edit pad (rev 31)		Kassam	cv129	XVal Session 27	1	XVal Session 27-Typing - Text-1		2012-07-11 18:15:19.362000
	Edit pad (rev 32)		sluggo	cv411	XVal Session 27	1	XVal Session 27-Typing - Text-1		2012-07-11 18:15:19.400000
	Edit pad (rev 33)		Kassam	cv129	XVal Session 27	1	XVal Session 27-Typing - Text-1		2012-07-11 18:15:19.862000
	Edit pad (rev 34)		sluggo	cv411	XVal Session 27	1	XVal Session 27-Typing - Text-1		2012-07-11 18:15:19.900000
	Edit pad (rev 35)		Kassam	cv129	XVal Session 27	1	XVal Session 27-Typing - Text-1		2012-07-11 18:15:20.363000
	Edit pad (rev 36)		sluggo	cv411	XVal Session 27	1	XVal Session 27-Typing - Text-1		2012-07-11 18:15:20.403000
	Edit pad (rev 37)		Kassam	cv129	XVal Session 27	1	XVal Session 27-Typing - Text-1		2012-07-11 18:15:20.875000
	Edit pad (rev 38)		sluggo	cv411	XVal Session 27	1	XVal Session 27-Typing - Text-1		2012-07-11 18:15:20.913000
	Edit pad (rev 39)		Kassam	cv129	XVal Session 27	1	XVal Session 27-Typing - Text-1		2012-07-11 18:15:21.362000
	Edit pad (rev 40)		sluggo	cv411	XVal Session 27	1	XVal Session 27-Typing - Text-1		2012-07-11 18:15:21.415000
	Edit pad (rev 41)		sluggo	cv411	XVal Session 27	1	XVal Session 27-Typing - Text-1		2012-07-11 18:15:21.915000
	Edit pad (rev 42)		Kassam	cv129	XVal Session 27	1	XVal Session 27-Typing - Text-1		2012-07-11 18:15:22.220000
	Edit pad (rev 43)		sluggo	cv411	XVal Session 27	1	XVal Session 27-Typing - Text-1		2012-07-11 18:15:22.415000
	Edit pad (rev 44)		Kassam	cv129	XVal Session 27	1	XVal Session 27-Typing - Text-1		2012-07-11 18:15:22.721000
	Edit pad (rev 45)		Kassam	cv129	XVal Session 27	1	XVal Session 27-Typing - Text-1		2012-07-11 18:15:23.222000
	Edit pad (rev 46)		sluggo	cv411	XVal Session 27	1	XVal Session 27-Typing - Text-1		2012-07-11 18:15:23.310000
	Edit pad (rev 47)		Kassam	cv129	XVal Session 27	1	XVal Session 27-Typing - Text-1		2012-07-11 18:15:23.722000
	Edit pad (rev 48)		sluggo	cv411	XVal Session 27	1	XVal Session 27-Typing - Text-1		2012-07-11 18:15:23.819000
	Edit pad (rev 49)		sluggo	cv411	XVal Session 27	1	XVal Session 27-Typing - Text-1		2012-07-11 18:15:24.321000
	Edit pad (rev 50)		Kassam	cv129	XVal Session 27	1	XVal Session 27-Typing - Text-1		2012-07-11 18:15:24.649000
	Edit pad (rev 51)		sluggo	cv411	XVal Session 27	1	XVal Session 27-Typing - Text-1		2012-07-11 18:15:24.821000
	Edit pad (rev 52)		Kassam	cv129	XVal Session 27	1	XVal Session 27-Typing - Text-1		2012-07-11 18:15:25.441000
	Edit pad (rev 53)		sluggo	cv411	XVal Session 27	1	XVal Session 27-Typing - Text-1		2012-07-11 18:15:25.523000
	Edit pad (rev 54)		Kassam	cv129	XVal Session 27	1	XVal Session 27-Typing - Text-1		2012-07-11 18:15:25.941000
	Edit pad (rev 55)		sluggo	cv411	XVal Session 27	1	XVal Session 27-Typing - Text-1		2012-07-11 18:15:26.025000
	Edit pad (rev 56)		Kassam	cv129	XVal Session 27	1	XVal Session 27-Typing - Text-1		2012-07-11 18:15:26.441000
	Edit pad (rev 57)		sluggo	cv411	XVal Session 27	1	XVal Session 27-Typing - Text-1		2012-07-11 18:15:26.527000
	Edit pad (rev 58)		Kassam	cv129	XVal Session 27	1	XVal Session 27-Typing - Text-1		2012-07-11 18:15:26.941000
	Edit pad (rev 59)		sluggo	cv411	XVal Session 27	1	XVal Session 27-Typing - Text-1		2012-07-11 18:15:27.029000
	Edit pad (rev 60)		Kassam	cv129	XVal Session 27	1	XVal Session 27-Typing - Text-1		2012-07-11 18:15:27.441000
	Edit pad (rev 61)		Kassam	cv129	XVal Session 27	1	XVal Session 27-Typing - Text-1		2012-07-11 18:15:27.985000
	Edit pad (rev 62)		sluggo	cv411	XVal Session 27	1	XVal Session 27-Typing - Text-1		2012-07-11 18:15:28.371000
	Edit pad (rev 63)		Kassam	cv129	XVal Session 27	1	XVal Session 27-Typing - Text-1		2012-07-11 18:15:28.490000
	Edit pad (rev 64)		sluggo	cv411	XVal Session 27	1	XVal Session 27-Typing - Text-1		2012-07-11 18:15:28.883000
	Edit pad (rev 65)		Kassam	cv129	XVal Session 27	1	XVal Session 27-Typing - Text-1		2012-07-11 18:15:28.971000
	Edit pad (rev 66)		sluggo	cv411	XVal Session 27	1	XVal Session 27-Typing - Text-1		2012-07-11 18:15:29.384000
	Edit pad (rev 67)		Kassam	cv129	XVal Session 27	1	XVal Session 27-Typing - Text-1		2012-07-11 18:15:29.481000
	Edit pad (rev 68)		sluggo	cv411	XVal Session 27	1	XVal Session 27-Typing - Text-1		2012-07-11 18:15:29.883000
	Edit pad (rev 69)		Kassam	cv129	XVal Session 27	1	XVal Session 27-Typing - Text-1		2012-07-11 18:15:30.024000
	Edit pad (rev 70)		sluggo	cv411	XVal Session 27	1	XVal Session 27-Typing - Text-1		2012-07-11 18:15:30.440000
	Edit pad (rev 71)		Kassam	cv129	XVal Session 27	1	XVal Session 27-Typing - Text-1		2012-07-11 18:15:30.540000
	Edit pad (rev 72)		sluggo	cv411	XVal Session 27	1	XVal Session 27-Typing - Text-1		2012-07-11 18:15:30.946000
	Edit pad (rev 73)		Kassam	cv129	XVal Session 27	1	XVal Session 27-Typing - Text-1		2012-07-11 18:15:31.117000
	Edit pad (rev 74)		sluggo	cv411	XVal Session 27	1	XVal Session 27-Typing - Text-1		2012-07-11 18:15:31.446000
	Edit pad (rev 75)		Kassam	cv129	XVal Session 27	1	XVal Session 27-Typing - Text-1		2012-07-11 18:15:31.611000
	Edit pad (rev 76)		sluggo	cv411	XVal Session 27	1	XVal Session 27-Typing - Text-1		2012-07-11 18:15:31.946000
	Edit pad (rev 77)		Kassam	cv129	XVal Session 27	1	XVal Session 27-Typing - Text-1		2012-07-11 18:15:32.112000
	Edit pad (rev 78)		sluggo	cv411	XVal Session 27	1	XVal Session 27-Typing - Text-1		2012-07-11 18:15:32.446000
	Edit pad (rev 79)		Kassam	cv129	XVal Session 27	1	XVal Session 27-Typing - Text-1		2012-07-11 18:15:32.612000
	Edit pad (rev 80)		sluggo	cv411	XVal Session 27	1	XVal Session 27-Typing - Text-1		2012-07-11 18:15:32.946000
	Edit pad (rev 81)		Kassam	cv129	XVal Session 27	1	XVal Session 27-Typing - Text-1		2012-07-11 18:15:33.112000
	Edit pad (rev 82)		sluggo	cv411	XVal Session 27	1	XVal Session 27-Typing - Text-1		2012-07-11 18:15:33.447000
	Edit pad (rev 83)		Kassam	cv129	XVal Session 27	1	XVal Session 27-Typing - Text-1		2012-07-11 18:15:33.612000
	Edit pad (rev 84)		Kassam	cv129	XVal Session 27	1	XVal Session 27-Typing - Text-1		2012-07-11 18:15:34.275000
	Edit pad (rev 85)		Kassam	cv129	XVal Session 27	1	XVal Session 27-Typing - Text-1		2012-07-11 18:15:35.757000
	Edit pad (rev 86)		Kassam	cv129	XVal Session 27	1	XVal Session 27-Typing - Text-1		2012-07-11 18:15:37.499000
	Edit pad (rev 87)		Kassam	cv129	XVal Session 27	1	XVal Session 27-Typing - Text-1		2012-07-11 18:15:37.987000
	Edit pad (rev 88)		Jamey	cv409	XVal Session 27	1	XVal Session 27-Typing - Text-1		2012-07-11 18:15:38.282000
	Edit pad (rev 89)		Jamey	cv409	XVal Session 27	1	XVal Session 27-Typing - Text-1		2012-07-11 18:15:38.801000
	Edit pad (rev 90)		Kassam	cv129	XVal Session 27	1	XVal Session 27-Typing - Text-1		2012-07-11 18:15:39.695000
	Edit pad (rev 91)		Jamey	cv409	XVal Session 27	1	XVal Session 27-Typing - Text-1		2012-07-11 18:15:39.913000
	Edit pad (rev 92)		Kassam	cv129	XVal Session 27	1	XVal Session 27-Typing - Text-1		2012-07-11 18:15:40.225000
	Edit pad (rev 93)		Rose	cv408	XVal Session 27	1	XVal Session 27-Typing - Text-1		2012-07-11 18:15:40.230000
	Edit pad (rev 94)		Jamey	cv409	XVal Session 27	1	XVal Session 27-Typing - Text-1		2012-07-11 18:15:40.656000
	Edit pad (rev 95)		Kassam	cv129	XVal Session 27	1	XVal Session 27-Typing - Text-1		2012-07-11 18:15:40.820000
	Edit pad (rev 96)		Jamey	cv409	XVal Session 27	1	XVal Session 27-Typing - Text-1		2012-07-11 18:15:41.166000
	Edit pad (rev 97)		Kassam	cv129	XVal Session 27	1	XVal Session 27-Typing - Text-1		2012-07-11 18:15:41.322000
	Edit pad (rev 98)		Rose	cv408	XVal Session 27	1	XVal Session 27-Typing - Text-1		2012-07-11 18:15:41.605000
	Edit pad (rev 99)		Jamey	cv409	XVal Session 27	1	XVal Session 27-Typing - Text-1		2012-07-11 18:15:41.667000
	Edit pad (rev 100)		Kassam	cv129	XVal Session 27	1	XVal Session 27-Typing - Text-1		2012-07-11 18:15:41.813000
	Edit pad (rev 101)		Rose	cv408	XVal Session 27	1	XVal Session 27-Typing - Text-1		2012-07-11 18:15:42.112000
	Edit pad (rev 102)		Jamey	cv409	XVal Session 27	1	XVal Session 27-Typing - Text-1		2012-07-11 18:15:42.168000
	Edit pad (rev 103)		Kassam	cv129	XVal Session 27	1	XVal Session 27-Typing - Text-1		2012-07-11 18:15:42.314000
	Edit pad (rev 104)		Jamey	cv409	XVal Session 27	1	XVal Session 27-Typing - Text-1		2012-07-11 18:15:42.667000
	Edit pad (rev 105)		Kassam	cv129	XVal Session 27	1	XVal Session 27-Typing - Text-1		2012-07-11 18:15:42.853000
	Edit pad (rev 106)		Jamey	cv409	XVal Session 27	1	XVal Session 27-Typing - Text-1		2012-07-11 18:15:43.167000
	Edit pad (rev 107)		Jamey	cv409	XVal Session 27	1	XVal Session 27-Typing - Text-1		2012-07-11 18:15:43.665000
	Edit pad (rev 108)		Rose	cv408	XVal Session 27	1	XVal Session 27-Typing - Text-1		2012-07-11 18:15:43.679000
	Edit pad (rev 109)		Jamey	cv409	XVal Session 27	1	XVal Session 27-Typing - Text-1		2012-07-11 18:15:44.171000
	Edit pad (rev 110)		Jamey	cv409	XVal Session 27	1	XVal Session 27-Typing - Text-1		2012-07-11 18:15:44.671000
	Edit pad (rev 111)		Jamey	cv409	XVal Session 27	1	XVal Session 27-Typing - Text-1		2012-07-11 18:15:45.182000
	Edit pad (rev 112)		Rose	cv408	XVal Session 27	1	XVal Session 27-Typing - Text-1		2012-07-11 18:15:45.250000
	Edit pad (rev 113)		Jamey	cv409	XVal Session 27	1	XVal Session 27-Typing - Text-1		2012-07-11 18:15:45.684000
	Edit pad (rev 114)		Jamey	cv409	XVal Session 27	1	XVal Session 27-Typing - Text-1		2012-07-11 18:15:46.208000
	Edit pad (rev 115)		Rose	cv408	XVal Session 27	1	XVal Session 27-Typing - Text-1		2012-07-11 18:15:46.635000
	Edit pad (rev 116)		Jamey	cv409	XVal Session 27	1	XVal Session 27-Typing - Text-1		2012-07-11 18:15:46.736000
	Edit pad (rev 117)		Rose	cv408	XVal Session 27	1	XVal Session 27-Typing - Text-1		2012-07-11 18:15:47.181000
	Edit pad (rev 118)		Jamey	cv409	XVal Session 27	1	XVal Session 27-Typing - Text-1		2012-07-11 18:15:47.298000
	Edit pad (rev 119)		Kassam	cv129	XVal Session 27	1	XVal Session 27-Typing - Text-1		2012-07-11 18:15:47.489000
	Edit pad (rev 120)		Rose	cv408	XVal Session 27	1	XVal Session 27-Typing - Text-1		2012-07-11 18:15:47.690000
	Edit pad (rev 121)		Jamey	cv409	XVal Session 27	1	XVal Session 27-Typing - Text-1		2012-07-11 18:15:47.752000
	Edit pad (rev 122)		Kassam	cv129	XVal Session 27	1	XVal Session 27-Typing - Text-1		2012-07-11 18:15:47.906000
	Edit pad (rev 123)		Jamey	cv409	XVal Session 27	1	XVal Session 27-Typing - Text-1		2012-07-11 18:15:48.261000
	Edit pad (rev 124)		Kassam	cv129	XVal Session 27	1	XVal Session 27-Typing - Text-1		2012-07-11 18:15:48.408000
	Edit pad (rev 125)		Jamey	cv409	XVal Session 27	1	XVal Session 27-Typing - Text-1		2012-07-11 18:15:48.761000
	Edit pad (rev 126)		sluggo	cv411	XVal Session 27	1	XVal Session 27-Typing - Text-1		2012-07-11 18:15:48.818000
	Edit pad (rev 127)		Jamey	cv409	XVal Session 27	1	XVal Session 27-Typing - Text-1		2012-07-11 18:15:49.262000
	Edit pad (rev 128)		sluggo	cv411	XVal Session 27	1	XVal Session 27-Typing - Text-1		2012-07-11 18:15:49.321000
	Edit pad (rev 129)		Kassam	cv129	XVal Session 27	1	XVal Session 27-Typing - Text-1		2012-07-11 18:15:49.502000
	Edit pad (rev 130)		Jamey	cv409	XVal Session 27	1	XVal Session 27-Typing - Text-1		2012-07-11 18:15:49.760000
	Edit pad (rev 131)		Kassam	cv129	XVal Session 27	1	XVal Session 27-Typing - Text-1		2012-07-11 18:15:50.001000
	Edit pad (rev 132)		sluggo	cv411	XVal Session 27	1	XVal Session 27-Typing - Text-1		2012-07-11 18:15:50.078000
	Edit pad (rev 133)		Rose	cv408	XVal Session 27	1	XVal Session 27-Typing - Text-1		2012-07-11 18:15:50.098000
	Edit pad (rev 134)		Jamey	cv409	XVal Session 27	1	XVal Session 27-Typing - Text-1		2012-07-11 18:15:50.260000
	Edit pad (rev 135)		Kassam	cv129	XVal Session 27	1	XVal Session 27-Typing - Text-1		2012-07-11 18:15:50.502000
	Edit pad (rev 136)		Rose	cv408	XVal Session 27	1	XVal Session 27-Typing - Text-1		2012-07-11 18:15:50.610000
	Edit pad (rev 137)		sluggo	cv411	XVal Session 27	1	XVal Session 27-Typing - Text-1		2012-07-11 18:15:50.717000
	Edit pad (rev 138)		Jamey	cv409	XVal Session 27	1	XVal Session 27-Typing - Text-1		2012-07-11 18:15:50.759000
	Edit pad (rev 139)		Kassam	cv129	XVal Session 27	1	XVal Session 27-Typing - Text-1		2012-07-11 18:15:51.009000
	Edit pad (rev 140)		sluggo	cv411	XVal Session 27	1	XVal Session 27-Typing - Text-1		2012-07-11 18:15:51.227000
	Edit pad (rev 141)		Rose	cv408	XVal Session 27	1	XVal Session 27-Typing - Text-1		2012-07-11 18:15:51.305000
	Edit pad (rev 142)		Kassam	cv129	XVal Session 27	1	XVal Session 27-Typing - Text-1		2012-07-11 18:15:51.503000
	Edit pad (rev 143)		Rose	cv408	XVal Session 27	1	XVal Session 27-Typing - Text-1		2012-07-11 18:15:51.813000
	Edit pad (rev 144)		sluggo	cv411	XVal Session 27	1	XVal Session 27-Typing - Text-1		2012-07-11 18:15:51.850000
	Edit pad (rev 145)		Kassam	cv129	XVal Session 27	1	XVal Session 27-Typing - Text-1		2012-07-11 18:15:52.001000
	Edit pad (rev 146)		Rose	cv408	XVal Session 27	1	XVal Session 27-Typing - Text-1		2012-07-11 18:15:52.316000
	Edit pad (rev 147)		Jamey	cv409	XVal Session 27	1	XVal Session 27-Typing - Text-1		2012-07-11 18:15:52.318000
	Edit pad (rev 148)		sluggo	cv411	XVal Session 27	1	XVal Session 27-Typing - Text-1		2012-07-11 18:15:52.354000
	Edit pad (rev 149)		Kassam	cv129	XVal Session 27	1	XVal Session 27-Typing - Text-1		2012-07-11 18:15:52.576000
	Edit pad (rev 150)		Jamey	cv409	XVal Session 27	1	XVal Session 27-Typing - Text-1		2012-07-11 18:15:52.917000
	Edit pad (rev 151)		Kassam	cv129	XVal Session 27	1	XVal Session 27-Typing - Text-1		2012-07-11 18:15:53.065000
	Edit pad (rev 152)		Jamey	cv409	XVal Session 27	1	XVal Session 27-Typing - Text-1		2012-07-11 18:15:53.417000
	Edit pad (rev 153)		Kassam	cv129	XVal Session 27	1	XVal Session 27-Typing - Text-1		2012-07-11 18:15:53.567000
	Edit pad (rev 154)		Jamey	cv409	XVal Session 27	1	XVal Session 27-Typing - Text-1		2012-07-11 18:15:53.921000
	Edit pad (rev 155)		Kassam	cv129	XVal Session 27	1	XVal Session 27-Typing - Text-1		2012-07-11 18:15:54.085000
	Edit pad (rev 156)		Jamey	cv409	XVal Session 27	1	XVal Session 27-Typing - Text-1		2012-07-11 18:15:54.432000
	Edit pad (rev 157)		Kassam	cv129	XVal Session 27	1	XVal Session 27-Typing - Text-1		2012-07-11 18:15:54.584000
	Edit pad (rev 158)		Jamey	cv409	XVal Session 27	1	XVal Session 27-Typing - Text-1		2012-07-11 18:15:54.933000
	Edit pad (rev 159)		Kassam	cv129	XVal Session 27	1	XVal Session 27-Typing - Text-1		2012-07-11 18:15:55.088000
	Edit pad (rev 160)		Kassam	cv129	XVal Session 27	1	XVal Session 27-Typing - Text-1		2012-07-11 18:15:55.603000
	Edit pad (rev 161)		Jamey	cv409	XVal Session 27	1	XVal Session 27-Typing - Text-1		2012-07-11 18:15:55.694000
	Edit pad (rev 162)		Kassam	cv129	XVal Session 27	1	XVal Session 27-Typing - Text-1		2012-07-11 18:15:56.098000
	Edit pad (rev 163)		Jamey	cv409	XVal Session 27	1	XVal Session 27-Typing - Text-1		2012-07-11 18:15:56.198000
	Edit pad (rev 164)		Kassam	cv129	XVal Session 27	1	XVal Session 27-Typing - Text-1		2012-07-11 18:15:56.639000
	Edit pad (rev 165)		Jamey	cv409	XVal Session 27	1	XVal Session 27-Typing - Text-1		2012-07-11 18:15:56.700000
	Edit pad (rev 166)		Kassam	cv129	XVal Session 27	1	XVal Session 27-Typing - Text-1		2012-07-11 18:15:57.128000
	Edit pad (rev 167)		sluggo	cv411	XVal Session 27	1	XVal Session 27-Typing - Text-1		2012-07-11 18:15:57.173000
	Edit pad (rev 168)		Jamey	cv409	XVal Session 27	1	XVal Session 27-Typing - Text-1		2012-07-11 18:15:57.199000
	Edit pad (rev 169)		sluggo	cv411	XVal Session 27	1	XVal Session 27-Typing - Text-1		2012-07-11 18:15:57.679000
	Edit pad (rev 170)		Kassam	cv129	XVal Session 27	1	XVal Session 27-Typing - Text-1		2012-07-11 18:15:57.696000
	Edit pad (rev 171)		Jamey	cv409	XVal Session 27	1	XVal Session 27-Typing - Text-1		2012-07-11 18:15:57.713000
	Edit pad (rev 172)		sluggo	cv411	XVal Session 27	1	XVal Session 27-Typing - Text-1		2012-07-11 18:15:58.180000
	Edit pad (rev 173)		Kassam	cv129	XVal Session 27	1	XVal Session 27-Typing - Text-1		2012-07-11 18:15:58.295000
	Edit pad (rev 174)		Jamey	cv409	XVal Session 27	1	XVal Session 27-Typing - Text-1		2012-07-11 18:15:58.513000
	Edit pad (rev 175)		sluggo	cv411	XVal Session 27	1	XVal Session 27-Typing - Text-1		2012-07-11 18:15:58.679000
	Edit pad (rev 176)		Jamey	cv409	XVal Session 27	1	XVal Session 27-Typing - Text-1		2012-07-11 18:15:59.016000
	Edit pad (rev 177)		Kassam	cv129	XVal Session 27	1	XVal Session 27-Typing - Text-1		2012-07-11 18:15:59.173000
	Edit pad (rev 178)		Jamey	cv409	XVal Session 27	1	XVal Session 27-Typing - Text-1		2012-07-11 18:15:59.526000
	Edit pad (rev 179)		Kassam	cv129	XVal Session 27	1	XVal Session 27-Typing - Text-1		2012-07-11 18:15:59.749000
	Edit pad (rev 180)		Jamey	cv409	XVal Session 27	1	XVal Session 27-Typing - Text-1		2012-07-11 18:16:00.026000
	Edit pad (rev 181)		Kassam	cv129	XVal Session 27	1	XVal Session 27-Typing - Text-1		2012-07-11 18:16:00.236000
	Edit pad (rev 182)		Jamey	cv409	XVal Session 27	1	XVal Session 27-Typing - Text-1		2012-07-11 18:16:00.526000
	Edit pad (rev 183)		sluggo	cv411	XVal Session 27	1	XVal Session 27-Typing - Text-1		2012-07-11 18:16:00.619000
	Edit pad (rev 184)		Kassam	cv129	XVal Session 27	1	XVal Session 27-Typing - Text-1		2012-07-11 18:16:00.736000
	Edit pad (rev 185)		Jamey	cv409	XVal Session 27	1	XVal Session 27-Typing - Text-1		2012-07-11 18:16:01.026000
	Edit pad (rev 186)		sluggo	cv411	XVal Session 27	1	XVal Session 27-Typing - Text-1		2012-07-11 18:16:01.123000
	Edit pad (rev 187)		Kassam	cv129	XVal Session 27	1	XVal Session 27-Typing - Text-1		2012-07-11 18:16:01.235000
	Edit pad (rev 188)		Jamey	cv409	XVal Session 27	1	XVal Session 27-Typing - Text-1		2012-07-11 18:16:01.526000
	Edit pad (rev 189)		sluggo	cv411	XVal Session 27	1	XVal Session 27-Typing - Text-1		2012-07-11 18:16:01.632000
	Edit pad (rev 190)		Kassam	cv129	XVal Session 27	1	XVal Session 27-Typing - Text-1		2012-07-11 18:16:01.744000
	Edit pad (rev 191)		Jamey	cv409	XVal Session 27	1	XVal Session 27-Typing - Text-1		2012-07-11 18:16:02.028000
	Edit pad (rev 192)		Rose	cv408	XVal Session 27	1	XVal Session 27-Typing - Text-1		2012-07-11 18:16:02.070000
	Edit pad (rev 193)		sluggo	cv411	XVal Session 27	1	XVal Session 27-Typing - Text-1		2012-07-11 18:16:02.132000
	Edit pad (rev 194)		Kassam	cv129	XVal Session 27	1	XVal Session 27-Typing - Text-1		2012-07-11 18:16:02.297000
	Edit pad (rev 195)		Rose	cv408	XVal Session 27	1	XVal Session 27-Typing - Text-1		2012-07-11 18:16:02.580000
	Edit pad (rev 196)		sluggo	cv411	XVal Session 27	1	XVal Session 27-Typing - Text-1		2012-07-11 18:16:02.634000
	Edit pad (rev 197)		Kassam	cv129	XVal Session 27	1	XVal Session 27-Typing - Text-1		2012-07-11 18:16:02.783000
	Edit pad (rev 198)		Rose	cv408	XVal Session 27	1	XVal Session 27-Typing - Text-1		2012-07-11 18:16:03.080000
	Edit pad (rev 199)		sluggo	cv411	XVal Session 27	1	XVal Session 27-Typing - Text-1		2012-07-11 18:16:03.136000
	Edit pad (rev 200)		Jamey	cv409	XVal Session 27	1	XVal Session 27-Typing - Text-1		2012-07-11 18:16:03.340000
	Edit pad (rev 201)		Kassam	cv129	XVal Session 27	1	XVal Session 27-Typing - Text-1		2012-07-11 18:16:03.526000
	Edit pad (rev 202)		Rose	cv408	XVal Session 27	1	XVal Session 27-Typing - Text-1		2012-07-11 18:16:03.580000
	Edit pad (rev 203)		sluggo	cv411	XVal Session 27	1	XVal Session 27-Typing - Text-1		2012-07-11 18:16:03.634000
	Edit pad (rev 204)		Kassam	cv129	XVal Session 27	1	XVal Session 27-Typing - Text-1		2012-07-11 18:16:04.053000
	Edit pad (rev 205)		Rose	cv408	XVal Session 27	1	XVal Session 27-Typing - Text-1		2012-07-11 18:16:04.080000
	Edit pad (rev 206)		Jamey	cv409	XVal Session 27	1	XVal Session 27-Typing - Text-1		2012-07-11 18:16:04.132000
	Edit pad (rev 207)		sluggo	cv411	XVal Session 27	1	XVal Session 27-Typing - Text-1		2012-07-11 18:16:04.136000
	Edit pad (rev 208)		Kassam	cv129	XVal Session 27	1	XVal Session 27-Typing - Text-1		2012-07-11 18:16:04.565000
	Edit pad (rev 209)		Rose	cv408	XVal Session 27	1	XVal Session 27-Typing - Text-1		2012-07-11 18:16:04.581000
	Edit pad (rev 210)		Jamey	cv409	XVal Session 27	1	XVal Session 27-Typing - Text-1		2012-07-11 18:16:04.906000
	Edit pad (rev 211)		Kassam	cv129	XVal Session 27	1	XVal Session 27-Typing - Text-1		2012-07-11 18:16:05.064000
	Edit pad (rev 212)		sluggo	cv411	XVal Session 27	1	XVal Session 27-Typing - Text-1		2012-07-11 18:16:05.080000
	Edit pad (rev 213)		Rose	cv408	XVal Session 27	1	XVal Session 27-Typing - Text-1		2012-07-11 18:16:05.082000
	Edit pad (rev 214)		Jamey	cv409	XVal Session 27	1	XVal Session 27-Typing - Text-1		2012-07-11 18:16:05.406000
	Edit pad (rev 215)		Kassam	cv129	XVal Session 27	1	XVal Session 27-Typing - Text-1		2012-07-11 18:16:05.564000
	Edit pad (rev 216)		sluggo	cv411	XVal Session 27	1	XVal Session 27-Typing - Text-1		2012-07-11 18:16:05.586000
	Edit pad (rev 217)		Jamey	cv409	XVal Session 27	1	XVal Session 27-Typing - Text-1		2012-07-11 18:16:05.906000
	Edit pad (rev 218)		sluggo	cv411	XVal Session 27	1	XVal Session 27-Typing - Text-1		2012-07-11 18:16:06.085000
	Edit pad (rev 219)		Kassam	cv129	XVal Session 27	1	XVal Session 27-Typing - Text-1		2012-07-11 18:16:06.142000
	Edit pad (rev 220)		Jamey	cv409	XVal Session 27	1	XVal Session 27-Typing - Text-1		2012-07-11 18:16:06.416000
	Edit pad (rev 221)		sluggo	cv411	XVal Session 27	1	XVal Session 27-Typing - Text-1		2012-07-11 18:16:06.586000
	Edit pad (rev 222)		Kassam	cv129	XVal Session 27	1	XVal Session 27-Typing - Text-1		2012-07-11 18:16:06.641000
	Edit pad (rev 223)		Jamey	cv409	XVal Session 27	1	XVal Session 27-Typing - Text-1		2012-07-11 18:16:06.916000
	Edit pad (rev 224)		sluggo	cv411	XVal Session 27	1	XVal Session 27-Typing - Text-1		2012-07-11 18:16:07.085000
	Edit pad (rev 225)		Kassam	cv129	XVal Session 27	1	XVal Session 27-Typing - Text-1		2012-07-11 18:16:07.182000
	Edit pad (rev 226)		Jamey	cv409	XVal Session 27	1	XVal Session 27-Typing - Text-1		2012-07-11 18:16:07.417000
	Edit pad (rev 227)		sluggo	cv411	XVal Session 27	1	XVal Session 27-Typing - Text-1		2012-07-11 18:16:07.586000
	Edit pad (rev 228)		Kassam	cv129	XVal Session 27	1	XVal Session 27-Typing - Text-1		2012-07-11 18:16:07.678000
	Edit pad (rev 229)		Jamey	cv409	XVal Session 27	1	XVal Session 27-Typing - Text-1		2012-07-11 18:16:07.916000
	Edit pad (rev 230)		sluggo	cv411	XVal Session 27	1	XVal Session 27-Typing - Text-1		2012-07-11 18:16:08.085000
	Edit pad (rev 231)		Jamey	cv409	XVal Session 27	1	XVal Session 27-Typing - Text-1		2012-07-11 18:16:08.416000
	Edit pad (rev 232)		sluggo	cv411	XVal Session 27	1	XVal Session 27-Typing - Text-1		2012-07-11 18:16:08.628000
	Edit pad (rev 233)		Kassam	cv129	XVal Session 27	1	XVal Session 27-Typing - Text-1		2012-07-11 18:16:08.804000
	Edit pad (rev 234)		Jamey	cv409	XVal Session 27	1	XVal Session 27-Typing - Text-1		2012-07-11 18:16:08.915000
	Edit pad (rev 235)		sluggo	cv411	XVal Session 27	1	XVal Session 27-Typing - Text-1		2012-07-11 18:16:09.138000
	Edit pad (rev 236)		Kassam	cv129	XVal Session 27	1	XVal Session 27-Typing - Text-1		2012-07-11 18:16:09.297000
	Edit pad (rev 237)		Jamey	cv409	XVal Session 27	1	XVal Session 27-Typing - Text-1		2012-07-11 18:16:09.415000
	Edit pad (rev 238)		sluggo	cv411	XVal Session 27	1	XVal Session 27-Typing - Text-1		2012-07-11 18:16:09.649000
	Edit pad (rev 239)		Jamey	cv409	XVal Session 27	1	XVal Session 27-Typing - Text-1		2012-07-11 18:16:09.916000
	Edit pad (rev 240)		Jamey	cv409	XVal Session 27	1	XVal Session 27-Typing - Text-1		2012-07-11 18:16:10.416000
	Edit pad (rev 241)		Kassam	cv129	XVal Session 27	1	XVal Session 27-Typing - Text-1		2012-07-11 18:16:10.466000
	Edit pad (rev 242)		Jamey	cv409	XVal Session 27	1	XVal Session 27-Typing - Text-1		2012-07-11 18:16:10.915000
	Edit pad (rev 243)		Kassam	cv129	XVal Session 27	1	XVal Session 27-Typing - Text-1		2012-07-11 18:16:10.956000
	Edit pad (rev 244)		sluggo	cv411	XVal Session 27	1	XVal Session 27-Typing - Text-1		2012-07-11 18:16:11.247000
	Edit pad (rev 245)		Kassam	cv129	XVal Session 27	1	XVal Session 27-Typing - Text-1		2012-07-11 18:16:11.470000
	Edit pad (rev 246)		Jamey	cv409	XVal Session 27	1	XVal Session 27-Typing - Text-1		2012-07-11 18:16:11.579000
	Edit pad (rev 247)		sluggo	cv411	XVal Session 27	1	XVal Session 27-Typing - Text-1		2012-07-11 18:16:11.758000
	Edit pad (rev 248)		Kassam	cv129	XVal Session 27	1	XVal Session 27-Typing - Text-1		2012-07-11 18:16:11.970000
	Edit pad (rev 249)		Jamey	cv409	XVal Session 27	1	XVal Session 27-Typing - Text-1		2012-07-11 18:16:12.088000
	Edit pad (rev 250)		sluggo	cv411	XVal Session 27	1	XVal Session 27-Typing - Text-1		2012-07-11 18:16:12.267000
	Edit pad (rev 251)		Kassam	cv129	XVal Session 27	1	XVal Session 27-Typing - Text-1		2012-07-11 18:16:12.488000
	Edit pad (rev 252)		Jamey	cv409	XVal Session 27	1	XVal Session 27-Typing - Text-1		2012-07-11 18:16:12.590000
	Edit pad (rev 253)		sluggo	cv411	XVal Session 27	1	XVal Session 27-Typing - Text-1		2012-07-11 18:16:12.771000
	Edit pad (rev 254)		Kassam	cv129	XVal Session 27	1	XVal Session 27-Typing - Text-1		2012-07-11 18:16:12.986000
	Edit pad (rev 255)		Jamey	cv409	XVal Session 27	1	XVal Session 27-Typing - Text-1		2012-07-11 18:16:13.259000
	Edit pad (rev 256)		sluggo	cv411	XVal Session 27	1	XVal Session 27-Typing - Text-1		2012-07-11 18:16:13.279000
	Edit pad (rev 257)		sluggo	cv411	XVal Session 27	1	XVal Session 27-Typing - Text-1		2012-07-11 18:16:13.796000
	Edit pad (rev 258)		Jamey	cv409	XVal Session 27	1	XVal Session 27-Typing - Text-1		2012-07-11 18:16:13.894000
	Edit pad (rev 259)		sluggo	cv411	XVal Session 27	1	XVal Session 27-Typing - Text-1		2012-07-11 18:16:14.308000
	Edit pad (rev 260)		Jamey	cv409	XVal Session 27	1	XVal Session 27-Typing - Text-1		2012-07-11 18:16:14.399000
	Edit pad (rev 261)		Kassam	cv129	XVal Session 27	1	XVal Session 27-Typing - Text-1		2012-07-11 18:16:14.616000
	Edit pad (rev 262)		sluggo	cv411	XVal Session 27	1	XVal Session 27-Typing - Text-1		2012-07-11 18:16:14.819000
	Edit pad (rev 263)		Jamey	cv409	XVal Session 27	1	XVal Session 27-Typing - Text-1		2012-07-11 18:16:14.899000
	Edit pad (rev 264)		Kassam	cv129	XVal Session 27	1	XVal Session 27-Typing - Text-1		2012-07-11 18:16:15.109000
	Edit pad (rev 265)		sluggo	cv411	XVal Session 27	1	XVal Session 27-Typing - Text-1		2012-07-11 18:16:15.321000
	Edit pad (rev 266)		Kassam	cv129	XVal Session 27	1	XVal Session 27-Typing - Text-1		2012-07-11 18:16:15.629000
	Edit pad (rev 267)		Jamey	cv409	XVal Session 27	1	XVal Session 27-Typing - Text-1		2012-07-11 18:16:15.647000
	Edit pad (rev 268)		sluggo	cv411	XVal Session 27	1	XVal Session 27-Typing - Text-1		2012-07-11 18:16:15.821000
	Edit pad (rev 269)		Jamey	cv409	XVal Session 27	1	XVal Session 27-Typing - Text-1		2012-07-11 18:16:16.149000
	Edit pad (rev 270)		Kassam	cv129	XVal Session 27	1	XVal Session 27-Typing - Text-1		2012-07-11 18:16:16.151000
	Edit pad (rev 271)		sluggo	cv411	XVal Session 27	1	XVal Session 27-Typing - Text-1		2012-07-11 18:16:16.321000
	Edit pad (rev 272)		Jamey	cv409	XVal Session 27	1	XVal Session 27-Typing - Text-1		2012-07-11 18:16:16.656000
	Edit pad (rev 273)		Kassam	cv129	XVal Session 27	1	XVal Session 27-Typing - Text-1		2012-07-11 18:16:16.659000
	Edit pad (rev 274)		sluggo	cv411	XVal Session 27	1	XVal Session 27-Typing - Text-1		2012-07-11 18:16:16.820000
	Edit pad (rev 275)		Jamey	cv409	XVal Session 27	1	XVal Session 27-Typing - Text-1		2012-07-11 18:16:17.162000
	Edit pad (rev 276)		Jamey	cv409	XVal Session 27	1	XVal Session 27-Typing - Text-1		2012-07-11 18:16:17.667000
	Edit pad (rev 277)		Kassam	cv129	XVal Session 27	1	XVal Session 27-Typing - Text-1		2012-07-11 18:16:17.956000
	Edit pad (rev 278)		sluggo	cv411	XVal Session 27	1	XVal Session 27-Typing - Text-1		2012-07-11 18:16:18.094000
	Edit pad (rev 279)		Jamey	cv409	XVal Session 27	1	XVal Session 27-Typing - Text-1		2012-07-11 18:16:18.165000
	Edit pad (rev 280)		Kassam	cv129	XVal Session 27	1	XVal Session 27-Typing - Text-1		2012-07-11 18:16:18.439000
	Edit pad (rev 281)		sluggo	cv411	XVal Session 27	1	XVal Session 27-Typing - Text-1		2012-07-11 18:16:18.601000
	Edit pad (rev 282)		Jamey	cv409	XVal Session 27	1	XVal Session 27-Typing - Text-1		2012-07-11 18:16:18.674000
	Edit pad (rev 283)		Kassam	cv129	XVal Session 27	1	XVal Session 27-Typing - Text-1		2012-07-11 18:16:18.959000
	Edit pad (rev 284)		Jamey	cv409	XVal Session 27	1	XVal Session 27-Typing - Text-1		2012-07-11 18:16:19.182000
	Edit pad (rev 285)		sluggo	cv411	XVal Session 27	1	XVal Session 27-Typing - Text-1		2012-07-11 18:16:19.321000
	Edit pad (rev 286)		Kassam	cv129	XVal Session 27	1	XVal Session 27-Typing - Text-1		2012-07-11 18:16:19.455000
	Edit pad (rev 287)		Jamey	cv409	XVal Session 27	1	XVal Session 27-Typing - Text-1		2012-07-11 18:16:19.737000
	Edit pad (rev 288)		sluggo	cv411	XVal Session 27	1	XVal Session 27-Typing - Text-1		2012-07-11 18:16:19.821000
	Edit pad (rev 289)		Kassam	cv129	XVal Session 27	1	XVal Session 27-Typing - Text-1		2012-07-11 18:16:19.983000
	Edit pad (rev 290)		Jamey	cv409	XVal Session 27	1	XVal Session 27-Typing - Text-1		2012-07-11 18:16:20.241000
	Edit pad (rev 291)		sluggo	cv411	XVal Session 27	1	XVal Session 27-Typing - Text-1		2012-07-11 18:16:20.321000
	Edit pad (rev 292)		Kassam	cv129	XVal Session 27	1	XVal Session 27-Typing - Text-1		2012-07-11 18:16:20.470000
	Edit pad (rev 293)		Jamey	cv409	XVal Session 27	1	XVal Session 27-Typing - Text-1		2012-07-11 18:16:20.744000
	Edit pad (rev 294)		sluggo	cv411	XVal Session 27	1	XVal Session 27-Typing - Text-1		2012-07-11 18:16:20.820000
	Edit pad (rev 295)		Kassam	cv129	XVal Session 27	1	XVal Session 27-Typing - Text-1		2012-07-11 18:16:20.986000
	Edit pad (rev 296)		Jamey	cv409	XVal Session 27	1	XVal Session 27-Typing - Text-1		2012-07-11 18:16:21.245000
	Edit pad (rev 297)		sluggo	cv411	XVal Session 27	1	XVal Session 27-Typing - Text-1		2012-07-11 18:16:21.325000
	Edit pad (rev 298)		Kassam	cv129	XVal Session 27	1	XVal Session 27-Typing - Text-1		2012-07-11 18:16:21.485000
	Edit pad (rev 299)		Jamey	cv409	XVal Session 27	1	XVal Session 27-Typing - Text-1		2012-07-11 18:16:21.752000
	Edit pad (rev 300)		sluggo	cv411	XVal Session 27	1	XVal Session 27-Typing - Text-1		2012-07-11 18:16:21.835000
	Edit pad (rev 301)		Jamey	cv409	XVal Session 27	1	XVal Session 27-Typing - Text-1		2012-07-11 18:16:22.265000
	Edit pad (rev 302)		Kassam	cv129	XVal Session 27	1	XVal Session 27-Typing - Text-1		2012-07-11 18:16:22.327000
	Edit pad (rev 303)		sluggo	cv411	XVal Session 27	1	XVal Session 27-Typing - Text-1		2012-07-11 18:16:22.341000
	Edit pad (rev 304)		Kassam	cv129	XVal Session 27	1	XVal Session 27-Typing - Text-1		2012-07-11 18:16:22.814000
	Edit pad (rev 305)		Jamey	cv409	XVal Session 27	1	XVal Session 27-Typing - Text-1		2012-07-11 18:16:22.874000
	Edit pad (rev 306)		sluggo	cv411	XVal Session 27	1	XVal Session 27-Typing - Text-1		2012-07-11 18:16:22.993000
	Edit pad (rev 307)		Kassam	cv129	XVal Session 27	1	XVal Session 27-Typing - Text-1		2012-07-11 18:16:23.314000
	Edit pad (rev 308)		Jamey	cv409	XVal Session 27	1	XVal Session 27-Typing - Text-1		2012-07-11 18:16:23.389000
	Edit pad (rev 309)		Kassam	cv129	XVal Session 27	1	XVal Session 27-Typing - Text-1		2012-07-11 18:16:23.814000
	Edit pad (rev 310)		Rose	cv408	XVal Session 27	1	XVal Session 27-Typing - Text-1		2012-07-11 18:16:23.895000
	Edit pad (rev 311)		sluggo	cv411	XVal Session 27	1	XVal Session 27-Typing - Text-1		2012-07-11 18:16:23.897000
	Edit pad (rev 312)		Jamey	cv409	XVal Session 27	1	XVal Session 27-Typing - Text-1		2012-07-11 18:16:23.899000
	Edit pad (rev 313)		Kassam	cv129	XVal Session 27	1	XVal Session 27-Typing - Text-1		2012-07-11 18:16:24.314000
	Edit pad (rev 314)		Jamey	cv409	XVal Session 27	1	XVal Session 27-Typing - Text-1		2012-07-11 18:16:24.399000
	Edit pad (rev 315)		Rose	cv408	XVal Session 27	1	XVal Session 27-Typing - Text-1		2012-07-11 18:16:24.554000
	Edit pad (rev 316)		sluggo	cv411	XVal Session 27	1	XVal Session 27-Typing - Text-1		2012-07-11 18:16:24.590000
	Edit pad (rev 317)		Kassam	cv129	XVal Session 27	1	XVal Session 27-Typing - Text-1		2012-07-11 18:16:24.813000
	Edit pad (rev 318)		Jamey	cv409	XVal Session 27	1	XVal Session 27-Typing - Text-1		2012-07-11 18:16:24.900000
	Edit pad (rev 319)		sluggo	cv411	XVal Session 27	1	XVal Session 27-Typing - Text-1		2012-07-11 18:16:25.103000
	Edit pad (rev 320)		Kassam	cv129	XVal Session 27	1	XVal Session 27-Typing - Text-1		2012-07-11 18:16:25.313000
	Edit pad (rev 321)		Jamey	cv409	XVal Session 27	1	XVal Session 27-Typing - Text-1		2012-07-11 18:16:25.399000
	Edit pad (rev 322)		Kassam	cv129	XVal Session 27	1	XVal Session 27-Typing - Text-1		2012-07-11 18:16:25.814000
	Edit pad (rev 323)		Jamey	cv409	XVal Session 27	1	XVal Session 27-Typing - Text-1		2012-07-11 18:16:25.899000
	Edit pad (rev 324)		sluggo	cv411	XVal Session 27	1	XVal Session 27-Typing - Text-1		2012-07-11 18:16:26.059000
	Edit pad (rev 325)		Rose	cv408	XVal Session 27	1	XVal Session 27-Typing - Text-1		2012-07-11 18:16:26.066000
	Edit pad (rev 326)		Kassam	cv129	XVal Session 27	1	XVal Session 27-Typing - Text-1		2012-07-11 18:16:26.313000
	Edit pad (rev 327)		Jamey	cv409	XVal Session 27	1	XVal Session 27-Typing - Text-1		2012-07-11 18:16:26.400000
	Edit pad (rev 328)		sluggo	cv411	XVal Session 27	1	XVal Session 27-Typing - Text-1		2012-07-11 18:16:26.561000
	Edit pad (rev 329)		Rose	cv408	XVal Session 27	1	XVal Session 27-Typing - Text-1		2012-07-11 18:16:26.566000
	Edit pad (rev 330)		Jamey	cv409	XVal Session 27	1	XVal Session 27-Typing - Text-1		2012-07-11 18:16:26.902000
	Edit pad (rev 331)		Kassam	cv129	XVal Session 27	1	XVal Session 27-Typing - Text-1		2012-07-11 18:16:27.022000
	Edit pad (rev 332)		sluggo	cv411	XVal Session 27	1	XVal Session 27-Typing - Text-1		2012-07-11 18:16:27.060000
	Edit pad (rev 333)		Jamey	cv409	XVal Session 27	1	XVal Session 27-Typing - Text-1		2012-07-11 18:16:27.406000
	Edit pad (rev 334)		sluggo	cv411	XVal Session 27	1	XVal Session 27-Typing - Text-1		2012-07-11 18:16:27.571000
	Edit pad (rev 335)		Jamey	cv409	XVal Session 27	1	XVal Session 27-Typing - Text-1		2012-07-11 18:16:27.916000
	Edit pad (rev 336)		sluggo	cv411	XVal Session 27	1	XVal Session 27-Typing - Text-1		2012-07-11 18:16:28.072000
	Edit pad (rev 337)		Jamey	cv409	XVal Session 27	1	XVal Session 27-Typing - Text-1		2012-07-11 18:16:28.416000
	Edit pad (rev 338)		sluggo	cv411	XVal Session 27	1	XVal Session 27-Typing - Text-1		2012-07-11 18:16:28.571000
	Edit pad (rev 339)		Rose	cv408	XVal Session 27	1	XVal Session 27-Typing - Text-1		2012-07-11 18:16:28.830000
	Edit pad (rev 340)		Jamey	cv409	XVal Session 27	1	XVal Session 27-Typing - Text-1		2012-07-11 18:16:28.925000
	Edit pad (rev 341)		Kassam	cv129	XVal Session 27	1	XVal Session 27-Typing - Text-1		2012-07-11 18:16:29
	Edit pad (rev 342)		sluggo	cv411	XVal Session 27	1	XVal Session 27-Typing - Text-1		2012-07-11 18:16:29.089000
	Edit pad (rev 343)		Rose	cv408	XVal Session 27	1	XVal Session 27-Typing - Text-1		2012-07-11 18:16:29.331000
	Edit pad (rev 344)		Jamey	cv409	XVal Session 27	1	XVal Session 27-Typing - Text-1		2012-07-11 18:16:29.434000
	Edit pad (rev 345)		sluggo	cv411	XVal Session 27	1	XVal Session 27-Typing - Text-1		2012-07-11 18:16:29.587000
	Edit pad (rev 346)		Rose	cv408	XVal Session 27	1	XVal Session 27-Typing - Text-1		2012-07-11 18:16:29.831000
	Edit pad (rev 347)		Jamey	cv409	XVal Session 27	1	XVal Session 27-Typing - Text-1		2012-07-11 18:16:29.946000
	Edit pad (rev 348)		sluggo	cv411	XVal Session 27	1	XVal Session 27-Typing - Text-1		2012-07-11 18:16:30.088000
	Edit pad (rev 349)		Rose	cv408	XVal Session 27	1	XVal Session 27-Typing - Text-1		2012-07-11 18:16:30.379000
	Edit pad (rev 350)		Jamey	cv409	XVal Session 27	1	XVal Session 27-Typing - Text-1		2012-07-11 18:16:30.448000
	Edit pad (rev 351)		Kassam	cv129	XVal Session 27	1	XVal Session 27-Typing - Text-1		2012-07-11 18:16:30.450000
	Edit pad (rev 352)		sluggo	cv411	XVal Session 27	1	XVal Session 27-Typing - Text-1		2012-07-11 18:16:30.585000
	Edit pad (rev 353)		Rose	cv408	XVal Session 27	1	XVal Session 27-Typing - Text-1		2012-07-11 18:16:30.879000
	Edit pad (rev 354)		Kassam	cv129	XVal Session 27	1	XVal Session 27-Typing - Text-1		2012-07-11 18:16:30.940000
	Edit pad (rev 355)		Jamey	cv409	XVal Session 27	1	XVal Session 27-Typing - Text-1		2012-07-11 18:16:30.950000
	Edit pad (rev 356)		sluggo	cv411	XVal Session 27	1	XVal Session 27-Typing - Text-1		2012-07-11 18:16:31.090000
	Edit pad (rev 357)		Rose	cv408	XVal Session 27	1	XVal Session 27-Typing - Text-1		2012-07-11 18:16:31.379000
	Edit pad (rev 358)		Kassam	cv129	XVal Session 27	1	XVal Session 27-Typing - Text-1		2012-07-11 18:16:31.438000
	Edit pad (rev 359)		Jamey	cv409	XVal Session 27	1	XVal Session 27-Typing - Text-1		2012-07-11 18:16:31.468000
	Edit pad (rev 360)		sluggo	cv411	XVal Session 27	1	XVal Session 27-Typing - Text-1		2012-07-11 18:16:31.685000
	Edit pad (rev 361)		Rose	cv408	XVal Session 27	1	XVal Session 27-Typing - Text-1		2012-07-11 18:16:31.879000
	Edit pad (rev 362)		Jamey	cv409	XVal Session 27	1	XVal Session 27-Typing - Text-1		2012-07-11 18:16:31.978000
	Edit pad (rev 363)		Kassam	cv129	XVal Session 27	1	XVal Session 27-Typing - Text-1		2012-07-11 18:16:32.060000
	Edit pad (rev 364)		sluggo	cv411	XVal Session 27	1	XVal Session 27-Typing - Text-1		2012-07-11 18:16:32.197000
	Edit pad (rev 365)		Rose	cv408	XVal Session 27	1	XVal Session 27-Typing - Text-1		2012-07-11 18:16:32.399000
	Edit pad (rev 366)		Jamey	cv409	XVal Session 27	1	XVal Session 27-Typing - Text-1		2012-07-11 18:16:32.486000
	Edit pad (rev 367)		Kassam	cv129	XVal Session 27	1	XVal Session 27-Typing - Text-1		2012-07-11 18:16:32.563000
	Edit pad (rev 368)		sluggo	cv411	XVal Session 27	1	XVal Session 27-Typing - Text-1		2012-07-11 18:16:32.701000
	Edit pad (rev 369)		Jamey	cv409	XVal Session 27	1	XVal Session 27-Typing - Text-1		2012-07-11 18:16:32.995000
	Edit pad (rev 370)		Kassam	cv129	XVal Session 27	1	XVal Session 27-Typing - Text-1		2012-07-11 18:16:33.063000
	Edit pad (rev 371)		sluggo	cv411	XVal Session 27	1	XVal Session 27-Typing - Text-1		2012-07-11 18:16:33.433000
	Edit pad (rev 372)		Jamey	cv409	XVal Session 27	1	XVal Session 27-Typing - Text-1		2012-07-11 18:16:33.507000
	Edit pad (rev 373)		sluggo	cv411	XVal Session 27	1	XVal Session 27-Typing - Text-1		2012-07-11 18:16:33.936000
	Edit pad (rev 374)		Jamey	cv409	XVal Session 27	1	XVal Session 27-Typing - Text-1		2012-07-11 18:16:34.014000
	Edit pad (rev 375)		Kassam	cv129	XVal Session 27	1	XVal Session 27-Typing - Text-1		2012-07-11 18:16:34.345000
	Edit pad (rev 376)		Rose	cv408	XVal Session 27	1	XVal Session 27-Typing - Text-1		2012-07-11 18:16:34.443000
	Edit pad (rev 377)		sluggo	cv411	XVal Session 27	1	XVal Session 27-Typing - Text-1		2012-07-11 18:16:34.445000
	Edit pad (rev 378)		Jamey	cv409	XVal Session 27	1	XVal Session 27-Typing - Text-1		2012-07-11 18:16:34.526000
	Edit pad (rev 379)		Kassam	cv129	XVal Session 27	1	XVal Session 27-Typing - Text-1		2012-07-11 18:16:34.845000
	Edit pad (rev 380)		sluggo	cv411	XVal Session 27	1	XVal Session 27-Typing - Text-1		2012-07-11 18:16:34.945000
	Edit pad (rev 381)		Rose	cv408	XVal Session 27	1	XVal Session 27-Typing - Text-1		2012-07-11 18:16:34.961000
	Edit pad (rev 382)		Jamey	cv409	XVal Session 27	1	XVal Session 27-Typing - Text-1		2012-07-11 18:16:35.027000
	Edit pad (rev 383)		Kassam	cv129	XVal Session 27	1	XVal Session 27-Typing - Text-1		2012-07-11 18:16:35.346000
	Edit pad (rev 384)		sluggo	cv411	XVal Session 27	1	XVal Session 27-Typing - Text-1		2012-07-11 18:16:35.444000
	Edit pad (rev 385)		Rose	cv408	XVal Session 27	1	XVal Session 27-Typing - Text-1		2012-07-11 18:16:35.469000
	Edit pad (rev 386)		Jamey	cv409	XVal Session 27	1	XVal Session 27-Typing - Text-1		2012-07-11 18:16:35.527000
	Edit pad (rev 387)		Kassam	cv129	XVal Session 27	1	XVal Session 27-Typing - Text-1		2012-07-11 18:16:35.846000
	Edit pad (rev 388)		sluggo	cv411	XVal Session 27	1	XVal Session 27-Typing - Text-1		2012-07-11 18:16:35.944000
	Edit pad (rev 389)		Rose	cv408	XVal Session 27	1	XVal Session 27-Typing - Text-1		2012-07-11 18:16:35.981000
	Edit pad (rev 390)		Jamey	cv409	XVal Session 27	1	XVal Session 27-Typing - Text-1		2012-07-11 18:16:36.029000
	Edit pad (rev 391)		Kassam	cv129	XVal Session 27	1	XVal Session 27-Typing - Text-1		2012-07-11 18:16:36.361000
	Edit pad (rev 392)		sluggo	cv411	XVal Session 27	1	XVal Session 27-Typing - Text-1		2012-07-11 18:16:36.445000
	Edit pad (rev 393)		Rose	cv408	XVal Session 27	1	XVal Session 27-Typing - Text-1		2012-07-11 18:16:36.486000
	Edit pad (rev 394)		Jamey	cv409	XVal Session 27	1	XVal Session 27-Typing - Text-1		2012-07-11 18:16:36.530000
	Edit pad (rev 395)		Kassam	cv129	XVal Session 27	1	XVal Session 27-Typing - Text-1		2012-07-11 18:16:36.861000
	Edit pad (rev 396)		sluggo	cv411	XVal Session 27	1	XVal Session 27-Typing - Text-1		2012-07-11 18:16:36.947000
	Edit pad (rev 397)		Rose	cv408	XVal Session 27	1	XVal Session 27-Typing - Text-1		2012-07-11 18:16:36.986000
	Edit pad (rev 398)		Jamey	cv409	XVal Session 27	1	XVal Session 27-Typing - Text-1		2012-07-11 18:16:37.029000
	Edit pad (rev 399)		Kassam	cv129	XVal Session 27	1	XVal Session 27-Typing - Text-1		2012-07-11 18:16:37.361000
	Edit pad (rev 400)		sluggo	cv411	XVal Session 27	1	XVal Session 27-Typing - Text-1		2012-07-11 18:16:37.450000
	Edit pad (rev 401)		Jamey	cv409	XVal Session 27	1	XVal Session 27-Typing - Text-1		2012-07-11 18:16:37.529000
	Edit pad (rev 402)		Rose	cv408	XVal Session 27	1	XVal Session 27-Typing - Text-1		2012-07-11 18:16:37.725000
	Edit pad (rev 403)		Kassam	cv129	XVal Session 27	1	XVal Session 27-Typing - Text-1		2012-07-11 18:16:37.861000
	Edit pad (rev 404)		sluggo	cv411	XVal Session 27	1	XVal Session 27-Typing - Text-1		2012-07-11 18:16:37.961000
	Edit pad (rev 405)		Jamey	cv409	XVal Session 27	1	XVal Session 27-Typing - Text-1		2012-07-11 18:16:38.040000
	Edit pad (rev 406)		Kassam	cv129	XVal Session 27	1	XVal Session 27-Typing - Text-1		2012-07-11 18:16:38.361000
	Edit pad (rev 407)		Rose	cv408	XVal Session 27	1	XVal Session 27-Typing - Text-1		2012-07-11 18:16:38.415000
	Edit pad (rev 408)		sluggo	cv411	XVal Session 27	1	XVal Session 27-Typing - Text-1		2012-07-11 18:16:38.459000
	Edit pad (rev 409)		Jamey	cv409	XVal Session 27	1	XVal Session 27-Typing - Text-1		2012-07-11 18:16:38.540000
	Edit pad (rev 410)		Rose	cv408	XVal Session 27	1	XVal Session 27-Typing - Text-1		2012-07-11 18:16:38.919000
	Edit pad (rev 411)		sluggo	cv411	XVal Session 27	1	XVal Session 27-Typing - Text-1		2012-07-11 18:16:38.960000
	Edit pad (rev 412)		Jamey	cv409	XVal Session 27	1	XVal Session 27-Typing - Text-1		2012-07-11 18:16:39.039000
	Edit pad (rev 413)		Rose	cv408	XVal Session 27	1	XVal Session 27-Typing - Text-1		2012-07-11 18:16:39.425000
	Edit pad (rev 414)		sluggo	cv411	XVal Session 27	1	XVal Session 27-Typing - Text-1		2012-07-11 18:16:39.464000
	Edit pad (rev 415)		Jamey	cv409	XVal Session 27	1	XVal Session 27-Typing - Text-1		2012-07-11 18:16:39.540000
	Edit pad (rev 416)		Kassam	cv129	XVal Session 27	1	XVal Session 27-Typing - Text-1		2012-07-11 18:16:39.635000
	Edit pad (rev 417)		sluggo	cv411	XVal Session 27	1	XVal Session 27-Typing - Text-1		2012-07-11 18:16:39.977000
	Edit pad (rev 418)		Jamey	cv409	XVal Session 27	1	XVal Session 27-Typing - Text-1		2012-07-11 18:16:40.041000
	Edit pad (rev 419)		Rose	cv408	XVal Session 27	1	XVal Session 27-Typing - Text-1		2012-07-11 18:16:40.213000
	Edit pad (rev 420)		sluggo	cv411	XVal Session 27	1	XVal Session 27-Typing - Text-1		2012-07-11 18:16:40.477000
	Edit pad (rev 421)		Jamey	cv409	XVal Session 27	1	XVal Session 27-Typing - Text-1		2012-07-11 18:16:40.539000
	Edit pad (rev 422)		Rose	cv408	XVal Session 27	1	XVal Session 27-Typing - Text-1		2012-07-11 18:16:40.721000
	Edit pad (rev 423)		Kassam	cv129	XVal Session 27	1	XVal Session 27-Typing - Text-1		2012-07-11 18:16:40.766000
	Edit pad (rev 424)		sluggo	cv411	XVal Session 27	1	XVal Session 27-Typing - Text-1		2012-07-11 18:16:40.977000
	Edit pad (rev 425)		Jamey	cv409	XVal Session 27	1	XVal Session 27-Typing - Text-1		2012-07-11 18:16:41.043000
	Edit pad (rev 426)		Rose	cv408	XVal Session 27	1	XVal Session 27-Typing - Text-1		2012-07-11 18:16:41.221000
	Edit pad (rev 427)		Kassam	cv129	XVal Session 27	1	XVal Session 27-Typing - Text-1		2012-07-11 18:16:41.284000
	Edit pad (rev 428)		sluggo	cv411	XVal Session 27	1	XVal Session 27-Typing - Text-1		2012-07-11 18:16:41.478000
	Edit pad (rev 429)		Jamey	cv409	XVal Session 27	1	XVal Session 27-Typing - Text-1		2012-07-11 18:16:41.542000
	Edit pad (rev 430)		Kassam	cv129	XVal Session 27	1	XVal Session 27-Typing - Text-1		2012-07-11 18:16:41.783000
	Edit pad (rev 431)		Rose	cv408	XVal Session 27	1	XVal Session 27-Typing - Text-1		2012-07-11 18:16:41.785000
	Edit pad (rev 432)		sluggo	cv411	XVal Session 27	1	XVal Session 27-Typing - Text-1		2012-07-11 18:16:41.976000
	Edit pad (rev 433)		Jamey	cv409	XVal Session 27	1	XVal Session 27-Typing - Text-1		2012-07-11 18:16:42.042000
	Edit pad (rev 434)		Kassam	cv129	XVal Session 27	1	XVal Session 27-Typing - Text-1		2012-07-11 18:16:42.282000
	Edit pad (rev 435)		Rose	cv408	XVal Session 27	1	XVal Session 27-Typing - Text-1		2012-07-11 18:16:42.289000
	Edit pad (rev 436)		Jamey	cv409	XVal Session 27	1	XVal Session 27-Typing - Text-1		2012-07-11 18:16:42.544000
	Edit pad (rev 437)		Kassam	cv129	XVal Session 27	1	XVal Session 27-Typing - Text-1		2012-07-11 18:16:42.788000
	Edit pad (rev 438)		Rose	cv408	XVal Session 27	1	XVal Session 27-Typing - Text-1		2012-07-11 18:16:42.800000
	Edit pad (rev 439)		Jamey	cv409	XVal Session 27	1	XVal Session 27-Typing - Text-1		2012-07-11 18:16:43.044000
	Edit pad (rev 440)		Kassam	cv129	XVal Session 27	1	XVal Session 27-Typing - Text-1		2012-07-11 18:16:43.282000
	Edit pad (rev 441)		Rose	cv408	XVal Session 27	1	XVal Session 27-Typing - Text-1		2012-07-11 18:16:43.435000
	Edit pad (rev 442)		Kassam	cv129	XVal Session 27	1	XVal Session 27-Typing - Text-1		2012-07-11 18:16:43.783000
	Edit pad (rev 443)		Jamey	cv409	XVal Session 27	1	XVal Session 27-Typing - Text-1		2012-07-11 18:16:43.852000
	Edit pad (rev 444)		Rose	cv408	XVal Session 27	1	XVal Session 27-Typing - Text-1		2012-07-11 18:16:43.938000
	Edit pad (rev 445)		Jamey	cv409	XVal Session 27	1	XVal Session 27-Typing - Text-1		2012-07-11 18:16:44.354000
	Edit pad (rev 446)		Jamey	cv409	XVal Session 27	1	XVal Session 27-Typing - Text-1		2012-07-11 18:16:44.872000
	Edit pad (rev 447)		sluggo	cv411	XVal Session 27	1	XVal Session 27-Typing - Text-1		2012-07-11 18:16:45.204000
	Edit pad (rev 448)		Jamey	cv409	XVal Session 27	1	XVal Session 27-Typing - Text-1		2012-07-11 18:16:45.372000
	Edit pad (rev 449)		sluggo	cv411	XVal Session 27	1	XVal Session 27-Typing - Text-1		2012-07-11 18:16:45.713000
	Edit pad (rev 450)		Jamey	cv409	XVal Session 27	1	XVal Session 27-Typing - Text-1		2012-07-11 18:16:45.883000
	Edit pad (rev 451)		Rose	cv408	XVal Session 27	1	XVal Session 27-Typing - Text-1		2012-07-11 18:16:46.066000
	Edit pad (rev 452)		sluggo	cv411	XVal Session 27	1	XVal Session 27-Typing - Text-1		2012-07-11 18:16:46.210000
	Edit pad (rev 453)		Jamey	cv409	XVal Session 27	1	XVal Session 27-Typing - Text-1		2012-07-11 18:16:46.556000
	Edit pad (rev 454)		Rose	cv408	XVal Session 27	1	XVal Session 27-Typing - Text-1		2012-07-11 18:16:46.637000
	Edit pad (rev 455)		sluggo	cv411	XVal Session 27	1	XVal Session 27-Typing - Text-1		2012-07-11 18:16:46.710000
	Edit pad (rev 456)		Jamey	cv409	XVal Session 27	1	XVal Session 27-Typing - Text-1		2012-07-11 18:16:47.064000
	Edit pad (rev 457)		sluggo	cv411	XVal Session 27	1	XVal Session 27-Typing - Text-1		2012-07-11 18:16:47.212000
	Edit pad (rev 458)		Jamey	cv409	XVal Session 27	1	XVal Session 27-Typing - Text-1		2012-07-11 18:16:47.573000
	Edit pad (rev 459)		sluggo	cv411	XVal Session 27	1	XVal Session 27-Typing - Text-1		2012-07-11 18:16:47.711000
	Edit pad (rev 460)		Rose	cv408	XVal Session 27	1	XVal Session 27-Typing - Text-1		2012-07-11 18:16:47.911000
	Edit pad (rev 461)		Jamey	cv409	XVal Session 27	1	XVal Session 27-Typing - Text-1		2012-07-11 18:16:48.077000
	Edit pad (rev 462)		sluggo	cv411	XVal Session 27	1	XVal Session 27-Typing - Text-1		2012-07-11 18:16:48.211000
	Edit pad (rev 463)		Jamey	cv409	XVal Session 27	1	XVal Session 27-Typing - Text-1		2012-07-11 18:16:48.573000
	Edit pad (rev 464)		sluggo	cv411	XVal Session 27	1	XVal Session 27-Typing - Text-1		2012-07-11 18:16:48.711000
	Edit pad (rev 465)		Jamey	cv409	XVal Session 27	1	XVal Session 27-Typing - Text-1		2012-07-11 18:16:49.072000
	Edit pad (rev 466)		sluggo	cv411	XVal Session 27	1	XVal Session 27-Typing - Text-1		2012-07-11 18:16:49.224000
	Edit pad (rev 467)		Jamey	cv409	XVal Session 27	1	XVal Session 27-Typing - Text-1		2012-07-11 18:16:49.572000
	Edit pad (rev 468)		sluggo	cv411	XVal Session 27	1	XVal Session 27-Typing - Text-1		2012-07-11 18:16:49.727000
	Edit pad (rev 469)		Jamey	cv409	XVal Session 27	1	XVal Session 27-Typing - Text-1		2012-07-11 18:16:50.073000
	Edit pad (rev 470)		sluggo	cv411	XVal Session 27	1	XVal Session 27-Typing - Text-1		2012-07-11 18:16:50.227000
	Edit pad (rev 471)		Jamey	cv409	XVal Session 27	1	XVal Session 27-Typing - Text-1		2012-07-11 18:16:51.244000
	Edit pad (rev 472)		sluggo	cv411	XVal Session 27	1	XVal Session 27-Typing - Text-1		2012-07-11 18:16:51.258000
	Edit pad (rev 473)		sluggo	cv411	XVal Session 27	1	XVal Session 27-Typing - Text-1		2012-07-11 18:16:51.770000
	Edit pad (rev 474)		sluggo	cv411	XVal Session 27	1	XVal Session 27-Typing - Text-1		2012-07-11 18:16:52.274000
	Edit pad (rev 475)		Jamey	cv409	XVal Session 27	1	XVal Session 27-Typing - Text-1		2012-07-11 18:16:52.382000
	Edit pad (rev 476)		Rose	cv408	XVal Session 27	1	XVal Session 27-Typing - Text-1		2012-07-11 18:16:52.506000
	Edit pad (rev 477)		sluggo	cv411	XVal Session 27	1	XVal Session 27-Typing - Text-1		2012-07-11 18:16:52.779000
	Edit pad (rev 478)		Jamey	cv409	XVal Session 27	1	XVal Session 27-Typing - Text-1		2012-07-11 18:16:52.816000
	Edit pad (rev 479)		Rose	cv408	XVal Session 27	1	XVal Session 27-Typing - Text-1		2012-07-11 18:16:53.197000
	Edit pad (rev 480)		sluggo	cv411	XVal Session 27	1	XVal Session 27-Typing - Text-1		2012-07-11 18:16:53.278000
	Edit pad (rev 481)		Jamey	cv409	XVal Session 27	1	XVal Session 27-Typing - Text-1		2012-07-11 18:16:53.333000
	Edit pad (rev 482)		sluggo	cv411	XVal Session 27	1	XVal Session 27-Typing - Text-1		2012-07-11 18:16:53.790000
	Edit pad (rev 483)		Jamey	cv409	XVal Session 27	1	XVal Session 27-Typing - Text-1		2012-07-11 18:16:53.839000
	Edit pad (rev 484)		Rose	cv408	XVal Session 27	1	XVal Session 27-Typing - Text-1		2012-07-11 18:16:54.218000
	Edit pad (rev 485)		Jamey	cv409	XVal Session 27	1	XVal Session 27-Typing - Text-1		2012-07-11 18:16:54.337000
	Edit pad (rev 486)		sluggo	cv411	XVal Session 27	1	XVal Session 27-Typing - Text-1		2012-07-11 18:16:54.356000
	Edit pad (rev 487)		Rose	cv408	XVal Session 27	1	XVal Session 27-Typing - Text-1		2012-07-11 18:16:54.721000
	Edit pad (rev 488)		Jamey	cv409	XVal Session 27	1	XVal Session 27-Typing - Text-1		2012-07-11 18:16:54.837000
	Edit pad (rev 489)		Kassam	cv129	XVal Session 27	1	XVal Session 27-Typing - Text-1		2012-07-11 18:16:54.857000
	Edit pad (rev 490)		sluggo	cv411	XVal Session 27	1	XVal Session 27-Typing - Text-1		2012-07-11 18:16:54.870000
	Edit pad (rev 491)		Rose	cv408	XVal Session 27	1	XVal Session 27-Typing - Text-1		2012-07-11 18:16:55.221000
	Edit pad (rev 492)		Jamey	cv409	XVal Session 27	1	XVal Session 27-Typing - Text-1		2012-07-11 18:16:55.347000
	Edit pad (rev 493)		sluggo	cv411	XVal Session 27	1	XVal Session 27-Typing - Text-1		2012-07-11 18:16:55.382000
	Edit pad (rev 494)		Jamey	cv409	XVal Session 27	1	XVal Session 27-Typing - Text-1		2012-07-11 18:16:55.854000
	Edit pad (rev 495)		sluggo	cv411	XVal Session 27	1	XVal Session 27-Typing - Text-1		2012-07-11 18:16:55.883000
	Edit pad (rev 496)		Rose	cv408	XVal Session 27	1	XVal Session 27-Typing - Text-1		2012-07-11 18:16:56.195000
	Edit pad (rev 497)		Jamey	cv409	XVal Session 27	1	XVal Session 27-Typing - Text-1		2012-07-11 18:16:56.352000
	Edit pad (rev 498)		sluggo	cv411	XVal Session 27	1	XVal Session 27-Typing - Text-1		2012-07-11 18:16:56.391000
	Edit pad (rev 499)		Kassam	cv129	XVal Session 27	1	XVal Session 27-Typing - Text-1		2012-07-11 18:16:56.852000
	Edit pad (rev 500)		Jamey	cv409	XVal Session 27	1	XVal Session 27-Typing - Text-1		2012-07-11 18:16:56.854000
	Edit pad (rev 501)		sluggo	cv411	XVal Session 27	1	XVal Session 27-Typing - Text-1		2012-07-11 18:16:56.900000
	Edit pad (rev 502)		Rose	cv408	XVal Session 27	1	XVal Session 27-Typing - Text-1		2012-07-11 18:16:57.042000
	Edit pad (rev 503)		Jamey	cv409	XVal Session 27	1	XVal Session 27-Typing - Text-1		2012-07-11 18:16:57.354000
	Edit pad (rev 504)		Kassam	cv129	XVal Session 27	1	XVal Session 27-Typing - Text-1		2012-07-11 18:16:57.358000
	Edit pad (rev 505)		sluggo	cv411	XVal Session 27	1	XVal Session 27-Typing - Text-1		2012-07-11 18:16:57.401000
	Edit pad (rev 506)		Kassam	cv129	XVal Session 27	1	XVal Session 27-Typing - Text-1		2012-07-11 18:16:57.858000
	Edit pad (rev 507)		Jamey	cv409	XVal Session 27	1	XVal Session 27-Typing - Text-1		2012-07-11 18:16:57.863000
	Edit pad (rev 508)		sluggo	cv411	XVal Session 27	1	XVal Session 27-Typing - Text-1		2012-07-11 18:16:57.901000
	Edit pad (rev 509)		Rose	cv408	XVal Session 27	1	XVal Session 27-Typing - Text-1		2012-07-11 18:16:58.256000
	Edit pad (rev 510)		Jamey	cv409	XVal Session 27	1	XVal Session 27-Typing - Text-1		2012-07-11 18:16:58.361000
	Edit pad (rev 511)		sluggo	cv411	XVal Session 27	1	XVal Session 27-Typing - Text-1		2012-07-11 18:16:58.402000
	Edit pad (rev 512)		Kassam	cv129	XVal Session 27	1	XVal Session 27-Typing - Text-1		2012-07-11 18:16:58.495000
	Edit pad (rev 513)		Rose	cv408	XVal Session 27	1	XVal Session 27-Typing - Text-1		2012-07-11 18:16:58.757000
	Edit pad (rev 514)		Jamey	cv409	XVal Session 27	1	XVal Session 27-Typing - Text-1		2012-07-11 18:16:58.868000
	Edit pad (rev 515)		sluggo	cv411	XVal Session 27	1	XVal Session 27-Typing - Text-1		2012-07-11 18:16:58.902000
	Edit pad (rev 516)		Kassam	cv129	XVal Session 27	1	XVal Session 27-Typing - Text-1		2012-07-11 18:16:58.984000
	Edit pad (rev 517)		Rose	cv408	XVal Session 27	1	XVal Session 27-Typing - Text-1		2012-07-11 18:16:59.268000
	Edit pad (rev 518)		Jamey	cv409	XVal Session 27	1	XVal Session 27-Typing - Text-1		2012-07-11 18:16:59.368000
	Edit pad (rev 519)		sluggo	cv411	XVal Session 27	1	XVal Session 27-Typing - Text-1		2012-07-11 18:16:59.401000
	Edit pad (rev 520)		Kassam	cv129	XVal Session 27	1	XVal Session 27-Typing - Text-1		2012-07-11 18:16:59.535000
	Edit pad (rev 521)		sluggo	cv411	XVal Session 27	1	XVal Session 27-Typing - Text-1		2012-07-11 18:16:59.901000
	Edit pad (rev 522)		Jamey	cv409	XVal Session 27	1	XVal Session 27-Typing - Text-1		2012-07-11 18:16:59.928000
	Edit pad (rev 523)		Kassam	cv129	XVal Session 27	1	XVal Session 27-Typing - Text-1		2012-07-11 18:17:00.070000
	Edit pad (rev 524)		sluggo	cv411	XVal Session 27	1	XVal Session 27-Typing - Text-1		2012-07-11 18:17:00.415000
	Edit pad (rev 525)		Jamey	cv409	XVal Session 27	1	XVal Session 27-Typing - Text-1		2012-07-11 18:17:00.434000
	Edit pad (rev 526)		Rose	cv408	XVal Session 27	1	XVal Session 27-Typing - Text-1		2012-07-11 18:17:00.635000
	Edit pad (rev 527)		Kassam	cv129	XVal Session 27	1	XVal Session 27-Typing - Text-1		2012-07-11 18:17:00.685000
	Edit pad (rev 528)		Jamey	cv409	XVal Session 27	1	XVal Session 27-Typing - Text-1		2012-07-11 18:17:00.937000
	Edit pad (rev 529)		sluggo	cv411	XVal Session 27	1	XVal Session 27-Typing - Text-1		2012-07-11 18:17:00.966000
	Edit pad (rev 530)		Rose	cv408	XVal Session 27	1	XVal Session 27-Typing - Text-1		2012-07-11 18:17:01.142000
	Edit pad (rev 531)		Kassam	cv129	XVal Session 27	1	XVal Session 27-Typing - Text-1		2012-07-11 18:17:01.195000
	Edit pad (rev 532)		sluggo	cv411	XVal Session 27	1	XVal Session 27-Typing - Text-1		2012-07-11 18:17:01.439000
	Edit pad (rev 533)		Jamey	cv409	XVal Session 27	1	XVal Session 27-Typing - Text-1		2012-07-11 18:17:01.450000
	Edit pad (rev 534)		Rose	cv408	XVal Session 27	1	XVal Session 27-Typing - Text-1		2012-07-11 18:17:01.642000
	Edit pad (rev 535)		Kassam	cv129	XVal Session 27	1	XVal Session 27-Typing - Text-1		2012-07-11 18:17:01.718000
	Edit pad (rev 536)		sluggo	cv411	XVal Session 27	1	XVal Session 27-Typing - Text-1		2012-07-11 18:17:01.915000
	Edit pad (rev 537)		Jamey	cv409	XVal Session 27	1	XVal Session 27-Typing - Text-1		2012-07-11 18:17:01.948000
	Edit pad (rev 538)		Rose	cv408	XVal Session 27	1	XVal Session 27-Typing - Text-1		2012-07-11 18:17:02.143000
	Edit pad (rev 539)		Kassam	cv129	XVal Session 27	1	XVal Session 27-Typing - Text-1		2012-07-11 18:17:02.588000
	Edit pad (rev 540)		Jamey	cv409	XVal Session 27	1	XVal Session 27-Typing - Text-1		2012-07-11 18:17:02.598000
	Edit pad (rev 541)		sluggo	cv411	XVal Session 27	1	XVal Session 27-Typing - Text-1		2012-07-11 18:17:02.675000
	Edit pad (rev 542)		Jamey	cv409	XVal Session 27	1	XVal Session 27-Typing - Text-1		2012-07-11 18:17:03.104000
	Edit pad (rev 543)		sluggo	cv411	XVal Session 27	1	XVal Session 27-Typing - Text-1		2012-07-11 18:17:03.181000
	Edit pad (rev 544)		Kassam	cv129	XVal Session 27	1	XVal Session 27-Typing - Text-1		2012-07-11 18:17:03.448000
	Edit pad (rev 545)		Rose	cv408	XVal Session 27	1	XVal Session 27-Typing - Text-1		2012-07-11 18:17:03.480000
	Edit pad (rev 546)		Jamey	cv409	XVal Session 27	1	XVal Session 27-Typing - Text-1		2012-07-11 18:17:03.602000
	Edit pad (rev 547)		sluggo	cv411	XVal Session 27	1	XVal Session 27-Typing - Text-1		2012-07-11 18:17:03.681000
	Edit pad (rev 548)		Kassam	cv129	XVal Session 27	1	XVal Session 27-Typing - Text-1		2012-07-11 18:17:03.984000
	Edit pad (rev 549)		Jamey	cv409	XVal Session 27	1	XVal Session 27-Typing - Text-1		2012-07-11 18:17:04.102000
	Edit pad (rev 550)		sluggo	cv411	XVal Session 27	1	XVal Session 27-Typing - Text-1		2012-07-11 18:17:04.180000
	Edit pad (rev 551)		Kassam	cv129	XVal Session 27	1	XVal Session 27-Typing - Text-1		2012-07-11 18:17:04.479000
	Edit pad (rev 552)		Jamey	cv409	XVal Session 27	1	XVal Session 27-Typing - Text-1		2012-07-11 18:17:04.608000
	Edit pad (rev 553)		Rose	cv408	XVal Session 27	1	XVal Session 27-Typing - Text-1		2012-07-11 18:17:04.628000
	Edit pad (rev 554)		Kassam	cv129	XVal Session 27	1	XVal Session 27-Typing - Text-1		2012-07-11 18:17:04.988000
	Edit pad (rev 555)		Jamey	cv409	XVal Session 27	1	XVal Session 27-Typing - Text-1		2012-07-11 18:17:05.118000
	Edit pad (rev 556)		Rose	cv408	XVal Session 27	1	XVal Session 27-Typing - Text-1		2012-07-11 18:17:05.131000
	Edit pad (rev 557)		sluggo	cv411	XVal Session 27	1	XVal Session 27-Typing - Text-1		2012-07-11 18:17:05.143000
	Edit pad (rev 558)		Jamey	cv409	XVal Session 27	1	XVal Session 27-Typing - Text-1		2012-07-11 18:17:05.620000
	Edit pad (rev 559)		sluggo	cv411	XVal Session 27	1	XVal Session 27-Typing - Text-1		2012-07-11 18:17:05.651000
	Edit pad (rev 560)		sluggo	cv411	XVal Session 27	1	XVal Session 27-Typing - Text-1		2012-07-11 18:17:06.154000
	Edit pad (rev 561)		Kassam	cv129	XVal Session 27	1	XVal Session 27-Typing - Text-1		2012-07-11 18:17:06.365000
	Edit pad (rev 562)		Jamey	cv409	XVal Session 27	1	XVal Session 27-Typing - Text-1		2012-07-11 18:17:06.553000
	Edit pad (rev 563)		sluggo	cv411	XVal Session 27	1	XVal Session 27-Typing - Text-1		2012-07-11 18:17:06.654000
	Edit pad (rev 564)		Kassam	cv129	XVal Session 27	1	XVal Session 27-Typing - Text-1		2012-07-11 18:17:06.861000
	Edit pad (rev 565)		Jamey	cv409	XVal Session 27	1	XVal Session 27-Typing - Text-1		2012-07-11 18:17:07.057000
	Edit pad (rev 566)		sluggo	cv411	XVal Session 27	1	XVal Session 27-Typing - Text-1		2012-07-11 18:17:07.178000
	Edit pad (rev 567)		Kassam	cv129	XVal Session 27	1	XVal Session 27-Typing - Text-1		2012-07-11 18:17:07.367000
	Edit pad (rev 568)		Rose	cv408	XVal Session 27	1	XVal Session 27-Typing - Text-1		2012-07-11 18:17:07.402000
	Edit pad (rev 569)		Jamey	cv409	XVal Session 27	1	XVal Session 27-Typing - Text-1		2012-07-11 18:17:07.572000
	Edit pad (rev 570)		sluggo	cv411	XVal Session 27	1	XVal Session 27-Typing - Text-1		2012-07-11 18:17:07.679000
	Edit pad (rev 571)		Kassam	cv129	XVal Session 27	1	XVal Session 27-Typing - Text-1		2012-07-11 18:17:07.860000
	Edit pad (rev 572)		Rose	cv408	XVal Session 27	1	XVal Session 27-Typing - Text-1		2012-07-11 18:17:07.909000
	Edit pad (rev 573)		Jamey	cv409	XVal Session 27	1	XVal Session 27-Typing - Text-1		2012-07-11 18:17:08.071000
	Edit pad (rev 574)		Kassam	cv129	XVal Session 27	1	XVal Session 27-Typing - Text-1		2012-07-11 18:17:08.362000
	Edit pad (rev 575)		Jamey	cv409	XVal Session 27	1	XVal Session 27-Typing - Text-1		2012-07-11 18:17:08.573000
	Edit pad (rev 576)		Kassam	cv129	XVal Session 27	1	XVal Session 27-Typing - Text-1		2012-07-11 18:17:08.860000
	Edit pad (rev 577)		sluggo	cv411	XVal Session 27	1	XVal Session 27-Typing - Text-1		2012-07-11 18:17:08.936000
	Edit pad (rev 578)		Jamey	cv409	XVal Session 27	1	XVal Session 27-Typing - Text-1		2012-07-11 18:17:09.072000
	Edit pad (rev 579)		Rose	cv408	XVal Session 27	1	XVal Session 27-Typing - Text-1		2012-07-11 18:17:09.126000
	Edit pad (rev 580)		Kassam	cv129	XVal Session 27	1	XVal Session 27-Typing - Text-1		2012-07-11 18:17:09.363000
	Edit pad (rev 581)		sluggo	cv411	XVal Session 27	1	XVal Session 27-Typing - Text-1		2012-07-11 18:17:09.436000
	Edit pad (rev 582)		Jamey	cv409	XVal Session 27	1	XVal Session 27-Typing - Text-1		2012-07-11 18:17:09.573000
	Edit pad (rev 583)		Kassam	cv129	XVal Session 27	1	XVal Session 27-Typing - Text-1		2012-07-11 18:17:09.912000
	Edit pad (rev 584)		sluggo	cv411	XVal Session 27	1	XVal Session 27-Typing - Text-1		2012-07-11 18:17:09.947000
	Edit pad (rev 585)		Jamey	cv409	XVal Session 27	1	XVal Session 27-Typing - Text-1		2012-07-11 18:17:10.228000
	Edit pad (rev 586)		Kassam	cv129	XVal Session 27	1	XVal Session 27-Typing - Text-1		2012-07-11 18:17:10.406000
	Edit pad (rev 587)		Jamey	cv409	XVal Session 27	1	XVal Session 27-Typing - Text-1		2012-07-11 18:17:10.729000
	Edit pad (rev 588)		Kassam	cv129	XVal Session 27	1	XVal Session 27-Typing - Text-1		2012-07-11 18:17:10.924000
	Edit pad (rev 589)		Rose	cv408	XVal Session 27	1	XVal Session 27-Typing - Text-1		2012-07-11 18:17:10.981000
	Edit pad (rev 590)		Jamey	cv409	XVal Session 27	1	XVal Session 27-Typing - Text-1		2012-07-11 18:17:11.229000
	Edit pad (rev 591)		Rose	cv408	XVal Session 27	1	XVal Session 27-Typing - Text-1		2012-07-11 18:17:11.487000
	Edit pad (rev 592)		Jamey	cv409	XVal Session 27	1	XVal Session 27-Typing - Text-1		2012-07-11 18:17:11.730000
	Edit pad (rev 593)		Rose	cv408	XVal Session 27	1	XVal Session 27-Typing - Text-1		2012-07-11 18:17:11.987000
	Edit pad (rev 594)		Jamey	cv409	XVal Session 27	1	XVal Session 27-Typing - Text-1		2012-07-11 18:17:12.229000
	Edit pad (rev 595)		Rose	cv408	XVal Session 27	1	XVal Session 27-Typing - Text-1		2012-07-11 18:17:12.488000
	Edit pad (rev 596)		Jamey	cv409	XVal Session 27	1	XVal Session 27-Typing - Text-1		2012-07-11 18:17:12.729000
	Edit pad (rev 597)		Rose	cv408	XVal Session 27	1	XVal Session 27-Typing - Text-1		2012-07-11 18:17:13.077000
	Edit pad (rev 598)		Jamey	cv409	XVal Session 27	1	XVal Session 27-Typing - Text-1		2012-07-11 18:17:13.227000
	Edit pad (rev 599)		Rose	cv408	XVal Session 27	1	XVal Session 27-Typing - Text-1		2012-07-11 18:17:13.581000
	Edit pad (rev 600)		Jamey	cv409	XVal Session 27	1	XVal Session 27-Typing - Text-1		2012-07-11 18:17:13.919000
	Edit pad (rev 601)		Rose	cv408	XVal Session 27	1	XVal Session 27-Typing - Text-1		2012-07-11 18:17:14.079000
	Edit pad (rev 602)		Kassam	cv129	XVal Session 27	1	XVal Session 27-Typing - Text-1		2012-07-11 18:17:14.361000
	Edit pad (rev 603)		Jamey	cv409	XVal Session 27	1	XVal Session 27-Typing - Text-1		2012-07-11 18:17:14.418000
	Edit pad (rev 604)		Rose	cv408	XVal Session 27	1	XVal Session 27-Typing - Text-1		2012-07-11 18:17:14.581000
	Edit pad (rev 605)		Jamey	cv409	XVal Session 27	1	XVal Session 27-Typing - Text-1		2012-07-11 18:17:14.918000
	Edit pad (rev 606)		Rose	cv408	XVal Session 27	1	XVal Session 27-Typing - Text-1		2012-07-11 18:17:15.079000
	Edit pad (rev 607)		Kassam	cv129	XVal Session 27	1	XVal Session 27-Typing - Text-1		2012-07-11 18:17:15.115000
	Edit pad (rev 608)		sluggo	cv411	XVal Session 27	1	XVal Session 27-Typing - Text-1		2012-07-11 18:17:15.271000
	Edit pad (rev 609)		Jamey	cv409	XVal Session 27	1	XVal Session 27-Typing - Text-1		2012-07-11 18:17:15.427000
	Edit pad (rev 610)		Rose	cv408	XVal Session 27	1	XVal Session 27-Typing - Text-1		2012-07-11 18:17:15.580000
	Edit pad (rev 611)		sluggo	cv411	XVal Session 27	1	XVal Session 27-Typing - Text-1		2012-07-11 18:17:15.775000
	Edit pad (rev 612)		Jamey	cv409	XVal Session 27	1	XVal Session 27-Typing - Text-1		2012-07-11 18:17:15.932000
	Edit pad (rev 613)		Rose	cv408	XVal Session 27	1	XVal Session 27-Typing - Text-1		2012-07-11 18:17:16.082000
	Edit pad (rev 614)		sluggo	cv411	XVal Session 27	1	XVal Session 27-Typing - Text-1		2012-07-11 18:17:16.275000
	Edit pad (rev 615)		Jamey	cv409	XVal Session 27	1	XVal Session 27-Typing - Text-1		2012-07-11 18:17:16.437000
	Edit pad (rev 616)		Rose	cv408	XVal Session 27	1	XVal Session 27-Typing - Text-1		2012-07-11 18:17:16.582000
	Edit pad (rev 617)		sluggo	cv411	XVal Session 27	1	XVal Session 27-Typing - Text-1		2012-07-11 18:17:16.781000
	Edit pad (rev 618)		Jamey	cv409	XVal Session 27	1	XVal Session 27-Typing - Text-1		2012-07-11 18:17:16.946000
	Edit pad (rev 619)		Rose	cv408	XVal Session 27	1	XVal Session 27-Typing - Text-1		2012-07-11 18:17:17.094000
	Edit pad (rev 620)		sluggo	cv411	XVal Session 27	1	XVal Session 27-Typing - Text-1		2012-07-11 18:17:17.290000
	Edit pad (rev 621)		Jamey	cv409	XVal Session 27	1	XVal Session 27-Typing - Text-1		2012-07-11 18:17:17.446000
	Edit pad (rev 622)		Jamey	cv409	XVal Session 27	1	XVal Session 27-Typing - Text-1		2012-07-11 18:17:17.963000
	Edit pad (rev 623)		Jamey	cv409	XVal Session 27	1	XVal Session 27-Typing - Text-1		2012-07-11 18:17:18.468000
	Edit pad (rev 624)		Rose	cv408	XVal Session 27	1	XVal Session 27-Typing - Text-1		2012-07-11 18:17:18.472000
	Edit pad (rev 625)		Rose	cv408	XVal Session 27	1	XVal Session 27-Typing - Text-1		2012-07-11 18:17:18.972000
	Edit pad (rev 626)		Jamey	cv409	XVal Session 27	1	XVal Session 27-Typing - Text-1		2012-07-11 18:17:18.979000
	Edit pad (rev 627)		sluggo	cv411	XVal Session 27	1	XVal Session 27-Typing - Text-1		2012-07-11 18:17:19.045000
	Edit pad (rev 628)		Rose	cv408	XVal Session 27	1	XVal Session 27-Typing - Text-1		2012-07-11 18:17:19.472000
	Edit pad (rev 629)		Jamey	cv409	XVal Session 27	1	XVal Session 27-Typing - Text-1		2012-07-11 18:17:19.480000
	Edit pad (rev 630)		sluggo	cv411	XVal Session 27	1	XVal Session 27-Typing - Text-1		2012-07-11 18:17:19.560000
	Edit pad (rev 631)		Jamey	cv409	XVal Session 27	1	XVal Session 27-Typing - Text-1		2012-07-11 18:17:19.979000
	Edit pad (rev 632)		sluggo	cv411	XVal Session 27	1	XVal Session 27-Typing - Text-1		2012-07-11 18:17:20.069000
	Edit pad (rev 633)		Kassam	cv129	XVal Session 27	1	XVal Session 27-Typing - Text-1		2012-07-11 18:17:20.262000
	Edit pad (rev 634)		Jamey	cv409	XVal Session 27	1	XVal Session 27-Typing - Text-1		2012-07-11 18:17:20.478000
	Edit pad (rev 635)		sluggo	cv411	XVal Session 27	1	XVal Session 27-Typing - Text-1		2012-07-11 18:17:20.570000
	Edit pad (rev 636)		Rose	cv408	XVal Session 27	1	XVal Session 27-Typing - Text-1		2012-07-11 18:17:20.598000
	Edit pad (rev 637)		Kassam	cv129	XVal Session 27	1	XVal Session 27-Typing - Text-1		2012-07-11 18:17:20.774000
	Edit pad (rev 638)		Jamey	cv409	XVal Session 27	1	XVal Session 27-Typing - Text-1		2012-07-11 18:17:20.979000
	Edit pad (rev 639)		sluggo	cv411	XVal Session 27	1	XVal Session 27-Typing - Text-1		2012-07-11 18:17:21.070000
	Edit pad (rev 640)		Rose	cv408	XVal Session 27	1	XVal Session 27-Typing - Text-1		2012-07-11 18:17:21.102000
	Edit pad (rev 641)		Kassam	cv129	XVal Session 27	1	XVal Session 27-Typing - Text-1		2012-07-11 18:17:21.265000
	Edit pad (rev 642)		Jamey	cv409	XVal Session 27	1	XVal Session 27-Typing - Text-1		2012-07-11 18:17:21.479000
	Edit pad (rev 643)		sluggo	cv411	XVal Session 27	1	XVal Session 27-Typing - Text-1		2012-07-11 18:17:21.569000
	Edit pad (rev 644)		Rose	cv408	XVal Session 27	1	XVal Session 27-Typing - Text-1		2012-07-11 18:17:21.612000
	Edit pad (rev 645)		Jamey	cv409	XVal Session 27	1	XVal Session 27-Typing - Text-1		2012-07-11 18:17:21.979000
	Edit pad (rev 646)		sluggo	cv411	XVal Session 27	1	XVal Session 27-Typing - Text-1		2012-07-11 18:17:22.090000
	Edit pad (rev 647)		Rose	cv408	XVal Session 27	1	XVal Session 27-Typing - Text-1		2012-07-11 18:17:22.112000
	Edit pad (rev 648)		Jamey	cv409	XVal Session 27	1	XVal Session 27-Typing - Text-1		2012-07-11 18:17:22.479000
	Edit pad (rev 649)		sluggo	cv411	XVal Session 27	1	XVal Session 27-Typing - Text-1		2012-07-11 18:17:22.601000
	Edit pad (rev 650)		Jamey	cv409	XVal Session 27	1	XVal Session 27-Typing - Text-1		2012-07-11 18:17:22.985000
	Edit pad (rev 651)		sluggo	cv411	XVal Session 27	1	XVal Session 27-Typing - Text-1		2012-07-11 18:17:23.108000
	Edit pad (rev 652)		Jamey	cv409	XVal Session 27	1	XVal Session 27-Typing - Text-1		2012-07-11 18:17:23.484000
	Edit pad (rev 653)		Rose	cv408	XVal Session 27	1	XVal Session 27-Typing - Text-1		2012-07-11 18:17:23.589000
	Edit pad (rev 654)		sluggo	cv411	XVal Session 27	1	XVal Session 27-Typing - Text-1		2012-07-11 18:17:23.607000
	Edit pad (rev 655)		Kassam	cv129	XVal Session 27	1	XVal Session 27-Typing - Text-1		2012-07-11 18:17:23.726000
	Edit pad (rev 656)		Jamey	cv409	XVal Session 27	1	XVal Session 27-Typing - Text-1		2012-07-11 18:17:23.987000
	Edit pad (rev 657)		Rose	cv408	XVal Session 27	1	XVal Session 27-Typing - Text-1		2012-07-11 18:17:24.095000
	Edit pad (rev 658)		sluggo	cv411	XVal Session 27	1	XVal Session 27-Typing - Text-1		2012-07-11 18:17:24.108000
	Edit pad (rev 659)		Kassam	cv129	XVal Session 27	1	XVal Session 27-Typing - Text-1		2012-07-11 18:17:24.218000
	Edit pad (rev 660)		Jamey	cv409	XVal Session 27	1	XVal Session 27-Typing - Text-1		2012-07-11 18:17:24.494000
	Edit pad (rev 661)		Rose	cv408	XVal Session 27	1	XVal Session 27-Typing - Text-1		2012-07-11 18:17:24.595000
	Edit pad (rev 662)		sluggo	cv411	XVal Session 27	1	XVal Session 27-Typing - Text-1		2012-07-11 18:17:24.618000
	Edit pad (rev 663)		Kassam	cv129	XVal Session 27	1	XVal Session 27-Typing - Text-1		2012-07-11 18:17:24.723000
	Edit pad (rev 664)		Jamey	cv409	XVal Session 27	1	XVal Session 27-Typing - Text-1		2012-07-11 18:17:24.995000
	Edit pad (rev 665)		Rose	cv408	XVal Session 27	1	XVal Session 27-Typing - Text-1		2012-07-11 18:17:25.100000
	Edit pad (rev 666)		sluggo	cv411	XVal Session 27	1	XVal Session 27-Typing - Text-1		2012-07-11 18:17:25.119000
	Edit pad (rev 667)		Kassam	cv129	XVal Session 27	1	XVal Session 27-Typing - Text-1		2012-07-11 18:17:25.424000
	Edit pad (rev 668)		Jamey	cv409	XVal Session 27	1	XVal Session 27-Typing - Text-1		2012-07-11 18:17:25.516000
	Edit pad (rev 669)		Rose	cv408	XVal Session 27	1	XVal Session 27-Typing - Text-1		2012-07-11 18:17:25.612000
	Edit pad (rev 670)		sluggo	cv411	XVal Session 27	1	XVal Session 27-Typing - Text-1		2012-07-11 18:17:25.619000
	Edit pad (rev 671)		Kassam	cv129	XVal Session 27	1	XVal Session 27-Typing - Text-1		2012-07-11 18:17:25.928000
	Edit pad (rev 672)		Jamey	cv409	XVal Session 27	1	XVal Session 27-Typing - Text-1		2012-07-11 18:17:26.034000
	Edit pad (rev 673)		Rose	cv408	XVal Session 27	1	XVal Session 27-Typing - Text-1		2012-07-11 18:17:26.111000
	Edit pad (rev 674)		sluggo	cv411	XVal Session 27	1	XVal Session 27-Typing - Text-1		2012-07-11 18:17:26.136000
	Edit pad (rev 675)		Kassam	cv129	XVal Session 27	1	XVal Session 27-Typing - Text-1		2012-07-11 18:17:26.530000
	Edit pad (rev 676)		Jamey	cv409	XVal Session 27	1	XVal Session 27-Typing - Text-1		2012-07-11 18:17:26.542000
	Edit pad (rev 677)		Rose	cv408	XVal Session 27	1	XVal Session 27-Typing - Text-1		2012-07-11 18:17:26.611000
	Edit pad (rev 678)		sluggo	cv411	XVal Session 27	1	XVal Session 27-Typing - Text-1		2012-07-11 18:17:26.648000
	Edit pad (rev 679)		Kassam	cv129	XVal Session 27	1	XVal Session 27-Typing - Text-1		2012-07-11 18:17:27.033000
	Edit pad (rev 680)		Jamey	cv409	XVal Session 27	1	XVal Session 27-Typing - Text-1		2012-07-11 18:17:27.041000
	Edit pad (rev 681)		Rose	cv408	XVal Session 27	1	XVal Session 27-Typing - Text-1		2012-07-11 18:17:27.110000
	Edit pad (rev 682)		sluggo	cv411	XVal Session 27	1	XVal Session 27-Typing - Text-1		2012-07-11 18:17:27.162000
	Edit pad (rev 683)		Kassam	cv129	XVal Session 27	1	XVal Session 27-Typing - Text-1		2012-07-11 18:17:27.533000
	Edit pad (rev 684)		Jamey	cv409	XVal Session 27	1	XVal Session 27-Typing - Text-1		2012-07-11 18:17:27.541000
	Edit pad (rev 685)		Rose	cv408	XVal Session 27	1	XVal Session 27-Typing - Text-1		2012-07-11 18:17:27.613000
	Edit pad (rev 686)		sluggo	cv411	XVal Session 27	1	XVal Session 27-Typing - Text-1		2012-07-11 18:17:27.673000
	Edit pad (rev 687)		Jamey	cv409	XVal Session 27	1	XVal Session 27-Typing - Text-1		2012-07-11 18:17:28.043000
	Edit pad (rev 688)		sluggo	cv411	XVal Session 27	1	XVal Session 27-Typing - Text-1		2012-07-11 18:17:28.179000
	Edit pad (rev 689)		Jamey	cv409	XVal Session 27	1	XVal Session 27-Typing - Text-1		2012-07-11 18:17:28.542000
	Edit pad (rev 690)		sluggo	cv411	XVal Session 27	1	XVal Session 27-Typing - Text-1		2012-07-11 18:17:28.680000
	Edit pad (rev 691)		Jamey	cv409	XVal Session 27	1	XVal Session 27-Typing - Text-1		2012-07-11 18:17:29.042000
	Edit pad (rev 692)		sluggo	cv411	XVal Session 27	1	XVal Session 27-Typing - Text-1		2012-07-11 18:17:29.179000
	Edit pad (rev 693)		Jamey	cv409	XVal Session 27	1	XVal Session 27-Typing - Text-1		2012-07-11 18:17:29.542000
	Edit pad (rev 694)		Kassam	cv129	XVal Session 27	1	XVal Session 27-Typing - Text-1		2012-07-11 18:17:29.600000
	Edit pad (rev 695)		sluggo	cv411	XVal Session 27	1	XVal Session 27-Typing - Text-1		2012-07-11 18:17:29.679000
	Edit pad (rev 696)		Jamey	cv409	XVal Session 27	1	XVal Session 27-Typing - Text-1		2012-07-11 18:17:30.043000
	Edit pad (rev 697)		Kassam	cv129	XVal Session 27	1	XVal Session 27-Typing - Text-1		2012-07-11 18:17:30.119000
	Edit pad (rev 698)		sluggo	cv411	XVal Session 27	1	XVal Session 27-Typing - Text-1		2012-07-11 18:17:30.179000
	Edit pad (rev 699)		Jamey	cv409	XVal Session 27	1	XVal Session 27-Typing - Text-1		2012-07-11 18:17:30.543000
	Edit pad (rev 700)		Kassam	cv129	XVal Session 27	1	XVal Session 27-Typing - Text-1		2012-07-11 18:17:30.632000
	Edit pad (rev 701)		Rose	cv408	XVal Session 27	1	XVal Session 27-Typing - Text-1		2012-07-11 18:17:30.736000
	Edit pad (rev 702)		Jamey	cv409	XVal Session 27	1	XVal Session 27-Typing - Text-1		2012-07-11 18:17:31.043000
	Edit pad (rev 703)		Rose	cv408	XVal Session 27	1	XVal Session 27-Typing - Text-1		2012-07-11 18:17:31.236000
	Edit pad (rev 704)		Jamey	cv409	XVal Session 27	1	XVal Session 27-Typing - Text-1		2012-07-11 18:17:31.542000
	Edit pad (rev 705)		Kassam	cv129	XVal Session 27	1	XVal Session 27-Typing - Text-1		2012-07-11 18:17:31.699000
	Edit pad (rev 706)		Rose	cv408	XVal Session 27	1	XVal Session 27-Typing - Text-1		2012-07-11 18:17:31.738000
	Edit pad (rev 707)		sluggo	cv411	XVal Session 27	1	XVal Session 27-Typing - Text-1		2012-07-11 18:17:31.835000
	Edit pad (rev 708)		Jamey	cv409	XVal Session 27	1	XVal Session 27-Typing - Text-1		2012-07-11 18:17:32.047000
	Edit pad (rev 709)		Kassam	cv129	XVal Session 27	1	XVal Session 27-Typing - Text-1		2012-07-11 18:17:32.188000
	Edit pad (rev 710)		sluggo	cv411	XVal Session 27	1	XVal Session 27-Typing - Text-1		2012-07-11 18:17:32.337000
	Edit pad (rev 711)		Jamey	cv409	XVal Session 27	1	XVal Session 27-Typing - Text-1		2012-07-11 18:17:32.544000
	Edit pad (rev 712)		Kassam	cv129	XVal Session 27	1	XVal Session 27-Typing - Text-1		2012-07-11 18:17:32.688000
	Edit pad (rev 713)		Rose	cv408	XVal Session 27	1	XVal Session 27-Typing - Text-1		2012-07-11 18:17:32.721000
	Edit pad (rev 714)		Jamey	cv409	XVal Session 27	1	XVal Session 27-Typing - Text-1		2012-07-11 18:17:33.050000
	Edit pad (rev 715)		Kassam	cv129	XVal Session 27	1	XVal Session 27-Typing - Text-1		2012-07-11 18:17:33.188000
	Edit pad (rev 716)		Rose	cv408	XVal Session 27	1	XVal Session 27-Typing - Text-1		2012-07-11 18:17:33.220000
	Edit pad (rev 717)		Jamey	cv409	XVal Session 27	1	XVal Session 27-Typing - Text-1		2012-07-11 18:17:33.550000
	Edit pad (rev 718)		sluggo	cv411	XVal Session 27	1	XVal Session 27-Typing - Text-1		2012-07-11 18:17:33.588000
	Edit pad (rev 719)		Kassam	cv129	XVal Session 27	1	XVal Session 27-Typing - Text-1		2012-07-11 18:17:33.687000
	Edit pad (rev 720)		Rose	cv408	XVal Session 27	1	XVal Session 27-Typing - Text-1		2012-07-11 18:17:33.727000
	Edit pad (rev 721)		Jamey	cv409	XVal Session 27	1	XVal Session 27-Typing - Text-1		2012-07-11 18:17:34.057000
	Edit pad (rev 722)		sluggo	cv411	XVal Session 27	1	XVal Session 27-Typing - Text-1		2012-07-11 18:17:34.089000
	Edit pad (rev 723)		Kassam	cv129	XVal Session 27	1	XVal Session 27-Typing - Text-1		2012-07-11 18:17:34.219000
	Edit pad (rev 724)		Jamey	cv409	XVal Session 27	1	XVal Session 27-Typing - Text-1		2012-07-11 18:17:34.556000
	Edit pad (rev 725)		sluggo	cv411	XVal Session 27	1	XVal Session 27-Typing - Text-1		2012-07-11 18:17:34.603000
	Edit pad (rev 726)		Rose	cv408	XVal Session 27	1	XVal Session 27-Typing - Text-1		2012-07-11 18:17:34.641000
	Edit pad (rev 727)		Kassam	cv129	XVal Session 27	1	XVal Session 27-Typing - Text-1		2012-07-11 18:17:34.769000
	Edit pad (rev 728)		Jamey	cv409	XVal Session 27	1	XVal Session 27-Typing - Text-1		2012-07-11 18:17:35.057000
	Edit pad (rev 729)		sluggo	cv411	XVal Session 27	1	XVal Session 27-Typing - Text-1		2012-07-11 18:17:35.102000
	Edit pad (rev 730)		Rose	cv408	XVal Session 27	1	XVal Session 27-Typing - Text-1		2012-07-11 18:17:35.148000
	Edit pad (rev 731)		Kassam	cv129	XVal Session 27	1	XVal Session 27-Typing - Text-1		2012-07-11 18:17:35.266000
	Edit pad (rev 732)		Jamey	cv409	XVal Session 27	1	XVal Session 27-Typing - Text-1		2012-07-11 18:17:35.557000
	Edit pad (rev 733)		sluggo	cv411	XVal Session 27	1	XVal Session 27-Typing - Text-1		2012-07-11 18:17:35.603000
	Edit pad (rev 734)		Rose	cv408	XVal Session 27	1	XVal Session 27-Typing - Text-1		2012-07-11 18:17:35.653000
	Edit pad (rev 735)		Kassam	cv129	XVal Session 27	1	XVal Session 27-Typing - Text-1		2012-07-11 18:17:35.766000
	Edit pad (rev 736)		Jamey	cv409	XVal Session 27	1	XVal Session 27-Typing - Text-1		2012-07-11 18:17:36.059000
	Edit pad (rev 737)		sluggo	cv411	XVal Session 27	1	XVal Session 27-Typing - Text-1		2012-07-11 18:17:36.101000
	Edit pad (rev 738)		Jamey	cv409	XVal Session 27	1	XVal Session 27-Typing - Text-1		2012-07-11 18:17:36.557000
	Edit pad (rev 739)		Kassam	cv129	XVal Session 27	1	XVal Session 27-Typing - Text-1		2012-07-11 18:17:36.610000
	Edit pad (rev 740)		sluggo	cv411	XVal Session 27	1	XVal Session 27-Typing - Text-1		2012-07-11 18:17:36.612000
	Edit pad (rev 741)		Jamey	cv409	XVal Session 27	1	XVal Session 27-Typing - Text-1		2012-07-11 18:17:37.057000
	Edit pad (rev 742)		Kassam	cv129	XVal Session 27	1	XVal Session 27-Typing - Text-1		2012-07-11 18:17:37.098000
	Edit pad (rev 743)		sluggo	cv411	XVal Session 27	1	XVal Session 27-Typing - Text-1		2012-07-11 18:17:37.117000
	Edit pad (rev 744)		Rose	cv408	XVal Session 27	1	XVal Session 27-Typing - Text-1		2012-07-11 18:17:37.247000
	Edit pad (rev 745)		Jamey	cv409	XVal Session 27	1	XVal Session 27-Typing - Text-1		2012-07-11 18:17:37.557000
	Edit pad (rev 746)		sluggo	cv411	XVal Session 27	1	XVal Session 27-Typing - Text-1		2012-07-11 18:17:37.618000
	Edit pad (rev 747)		Kassam	cv129	XVal Session 27	1	XVal Session 27-Typing - Text-1		2012-07-11 18:17:37.620000
	Edit pad (rev 748)		Jamey	cv409	XVal Session 27	1	XVal Session 27-Typing - Text-1		2012-07-11 18:17:38.066000
	Edit pad (rev 749)		Kassam	cv129	XVal Session 27	1	XVal Session 27-Typing - Text-1		2012-07-11 18:17:38.110000
	Edit pad (rev 750)		sluggo	cv411	XVal Session 27	1	XVal Session 27-Typing - Text-1		2012-07-11 18:17:38.119000
	Edit pad (rev 751)		Rose	cv408	XVal Session 27	1	XVal Session 27-Typing - Text-1		2012-07-11 18:17:38.150000
	Edit pad (rev 752)		Jamey	cv409	XVal Session 27	1	XVal Session 27-Typing - Text-1		2012-07-11 18:17:38.566000
	Edit pad (rev 753)		sluggo	cv411	XVal Session 27	1	XVal Session 27-Typing - Text-1		2012-07-11 18:17:38.617000
	Edit pad (rev 754)		Rose	cv408	XVal Session 27	1	XVal Session 27-Typing - Text-1		2012-07-11 18:17:38.683000
	Edit pad (rev 755)		Jamey	cv409	XVal Session 27	1	XVal Session 27-Typing - Text-1		2012-07-11 18:17:39.065000
	Edit pad (rev 756)		Rose	cv408	XVal Session 27	1	XVal Session 27-Typing - Text-1		2012-07-11 18:17:39.189000
	Edit pad (rev 757)		sluggo	cv411	XVal Session 27	1	XVal Session 27-Typing - Text-1		2012-07-11 18:17:39.220000
	Edit pad (rev 758)		Kassam	cv129	XVal Session 27	1	XVal Session 27-Typing - Text-1		2012-07-11 18:17:39.272000
	Edit pad (rev 759)		Jamey	cv409	XVal Session 27	1	XVal Session 27-Typing - Text-1		2012-07-11 18:17:39.572000
	Edit pad (rev 760)		Rose	cv408	XVal Session 27	1	XVal Session 27-Typing - Text-1		2012-07-11 18:17:39.689000
	Edit pad (rev 761)		sluggo	cv411	XVal Session 27	1	XVal Session 27-Typing - Text-1		2012-07-11 18:17:39.725000
	Edit pad (rev 762)		Kassam	cv129	XVal Session 27	1	XVal Session 27-Typing - Text-1		2012-07-11 18:17:39.791000
	Edit pad (rev 763)		Jamey	cv409	XVal Session 27	1	XVal Session 27-Typing - Text-1		2012-07-11 18:17:40.072000
	Edit pad (rev 764)		Rose	cv408	XVal Session 27	1	XVal Session 27-Typing - Text-1		2012-07-11 18:17:40.189000
	Edit pad (rev 765)		sluggo	cv411	XVal Session 27	1	XVal Session 27-Typing - Text-1		2012-07-11 18:17:40.232000
	Edit pad (rev 766)		Kassam	cv129	XVal Session 27	1	XVal Session 27-Typing - Text-1		2012-07-11 18:17:40.297000
	Edit pad (rev 767)		Jamey	cv409	XVal Session 27	1	XVal Session 27-Typing - Text-1		2012-07-11 18:17:40.578000
	Edit pad (rev 768)		sluggo	cv411	XVal Session 27	1	XVal Session 27-Typing - Text-1		2012-07-11 18:17:40.742000
	Edit pad (rev 769)		Kassam	cv129	XVal Session 27	1	XVal Session 27-Typing - Text-1		2012-07-11 18:17:40.814000
	Edit pad (rev 770)		Jamey	cv409	XVal Session 27	1	XVal Session 27-Typing - Text-1		2012-07-11 18:17:41.103000
	Edit pad (rev 771)		Rose	cv408	XVal Session 27	1	XVal Session 27-Typing - Text-1		2012-07-11 18:17:41.197000
	Edit pad (rev 772)		sluggo	cv411	XVal Session 27	1	XVal Session 27-Typing - Text-1		2012-07-11 18:17:41.242000
	Edit pad (rev 773)		Kassam	cv129	XVal Session 27	1	XVal Session 27-Typing - Text-1		2012-07-11 18:17:41.313000
	Edit pad (rev 774)		Jamey	cv409	XVal Session 27	1	XVal Session 27-Typing - Text-1		2012-07-11 18:17:41.577000
	Edit pad (rev 775)		Rose	cv408	XVal Session 27	1	XVal Session 27-Typing - Text-1		2012-07-11 18:17:41.706000
	Edit pad (rev 776)		sluggo	cv411	XVal Session 27	1	XVal Session 27-Typing - Text-1		2012-07-11 18:17:41.742000
	Edit pad (rev 777)		Kassam	cv129	XVal Session 27	1	XVal Session 27-Typing - Text-1		2012-07-11 18:17:41.813000
	Edit pad (rev 778)		Jamey	cv409	XVal Session 27	1	XVal Session 27-Typing - Text-1		2012-07-11 18:17:42.122000
	Edit pad (rev 779)		sluggo	cv411	XVal Session 27	1	XVal Session 27-Typing - Text-1		2012-07-11 18:17:42.242000
	Edit pad (rev 780)		Rose	cv408	XVal Session 27	1	XVal Session 27-Typing - Text-1		2012-07-11 18:17:42.267000
	Edit pad (rev 781)		Jamey	cv409	XVal Session 27	1	XVal Session 27-Typing - Text-1		2012-07-11 18:17:42.643000
	Edit pad (rev 782)		sluggo	cv411	XVal Session 27	1	XVal Session 27-Typing - Text-1		2012-07-11 18:17:42.742000
	Edit pad (rev 783)		Jamey	cv409	XVal Session 27	1	XVal Session 27-Typing - Text-1		2012-07-11 18:17:43.155000
	Edit pad (rev 784)		Rose	cv408	XVal Session 27	1	XVal Session 27-Typing - Text-1		2012-07-11 18:17:43.172000
	Edit pad (rev 785)		sluggo	cv411	XVal Session 27	1	XVal Session 27-Typing - Text-1		2012-07-11 18:17:43.241000
	Edit pad (rev 786)		Jamey	cv409	XVal Session 27	1	XVal Session 27-Typing - Text-1		2012-07-11 18:17:43.666000
	Edit pad (rev 787)		Rose	cv408	XVal Session 27	1	XVal Session 27-Typing - Text-1		2012-07-11 18:17:43.702000
	Edit pad (rev 788)		sluggo	cv411	XVal Session 27	1	XVal Session 27-Typing - Text-1		2012-07-11 18:17:43.742000
	Edit pad (rev 789)		Jamey	cv409	XVal Session 27	1	XVal Session 27-Typing - Text-1		2012-07-11 18:17:44.166000
	Edit pad (rev 790)		Rose	cv408	XVal Session 27	1	XVal Session 27-Typing - Text-1		2012-07-11 18:17:44.215000
	Edit pad (rev 791)		sluggo	cv411	XVal Session 27	1	XVal Session 27-Typing - Text-1		2012-07-11 18:17:44.259000
	Edit pad (rev 792)		Jamey	cv409	XVal Session 27	1	XVal Session 27-Typing - Text-1		2012-07-11 18:17:44.670000
	Edit pad (rev 793)		sluggo	cv411	XVal Session 27	1	XVal Session 27-Typing - Text-1		2012-07-11 18:17:44.762000
	Edit pad (rev 794)		Rose	cv408	XVal Session 27	1	XVal Session 27-Typing - Text-1		2012-07-11 18:17:45.024000
	Edit pad (rev 795)		Jamey	cv409	XVal Session 27	1	XVal Session 27-Typing - Text-1		2012-07-11 18:17:45.169000
	Edit pad (rev 796)		sluggo	cv411	XVal Session 27	1	XVal Session 27-Typing - Text-1		2012-07-11 18:17:45.279000
	Edit pad (rev 797)		Kassam	cv129	XVal Session 27	1	XVal Session 27-Typing - Text-1		2012-07-11 18:17:45.511000
	Edit pad (rev 798)		Jamey	cv409	XVal Session 27	1	XVal Session 27-Typing - Text-1		2012-07-11 18:17:45.668000
	Edit pad (rev 799)		Rose	cv408	XVal Session 27	1	XVal Session 27-Typing - Text-1		2012-07-11 18:17:45.695000
	Edit pad (rev 800)		sluggo	cv411	XVal Session 27	1	XVal Session 27-Typing - Text-1		2012-07-11 18:17:45.789000
	Edit pad (rev 801)		Kassam	cv129	XVal Session 27	1	XVal Session 27-Typing - Text-1		2012-07-11 18:17:46.002000
	Edit pad (rev 802)		Jamey	cv409	XVal Session 27	1	XVal Session 27-Typing - Text-1		2012-07-11 18:17:46.168000
	Edit pad (rev 803)		Rose	cv408	XVal Session 27	1	XVal Session 27-Typing - Text-1		2012-07-11 18:17:46.204000
	Edit pad (rev 804)		sluggo	cv411	XVal Session 27	1	XVal Session 27-Typing - Text-1		2012-07-11 18:17:46.288000
	Edit pad (rev 805)		Kassam	cv129	XVal Session 27	1	XVal Session 27-Typing - Text-1		2012-07-11 18:17:46.534000
	Edit pad (rev 806)		Jamey	cv409	XVal Session 27	1	XVal Session 27-Typing - Text-1		2012-07-11 18:17:46.677000
	Edit pad (rev 807)		Rose	cv408	XVal Session 27	1	XVal Session 27-Typing - Text-1		2012-07-11 18:17:46.704000
	Edit pad (rev 808)		sluggo	cv411	XVal Session 27	1	XVal Session 27-Typing - Text-1		2012-07-11 18:17:46.789000
	Edit pad (rev 809)		Kassam	cv129	XVal Session 27	1	XVal Session 27-Typing - Text-1		2012-07-11 18:17:47
	Edit pad (rev 810)		Rose	cv408	XVal Session 27	1	XVal Session 27-Typing - Text-1		2012-07-11 18:17:47.206000
	Edit pad (rev 811)		sluggo	cv411	XVal Session 27	1	XVal Session 27-Typing - Text-1		2012-07-11 18:17:47.289000
	Edit pad (rev 812)		Jamey	cv409	XVal Session 27	1	XVal Session 27-Typing - Text-1		2012-07-11 18:17:47.641000
	Edit pad (rev 813)		Rose	cv408	XVal Session 27	1	XVal Session 27-Typing - Text-1		2012-07-11 18:17:47.705000
	Edit pad (rev 814)		sluggo	cv411	XVal Session 27	1	XVal Session 27-Typing - Text-1		2012-07-11 18:17:47.795000
	Edit pad (rev 815)		Jamey	cv409	XVal Session 27	1	XVal Session 27-Typing - Text-1		2012-07-11 18:17:48.150000
	Edit pad (rev 816)		Rose	cv408	XVal Session 27	1	XVal Session 27-Typing - Text-1		2012-07-11 18:17:48.214000
	Edit pad (rev 817)		sluggo	cv411	XVal Session 27	1	XVal Session 27-Typing - Text-1		2012-07-11 18:17:48.304000
	Edit pad (rev 818)		Kassam	cv129	XVal Session 27	1	XVal Session 27-Typing - Text-1		2012-07-11 18:17:48.591000
	Edit pad (rev 819)		sluggo	cv411	XVal Session 27	1	XVal Session 27-Typing - Text-1		2012-07-11 18:17:48.806000
	Edit pad (rev 820)		Jamey	cv409	XVal Session 27	1	XVal Session 27-Typing - Text-1		2012-07-11 18:17:48.976000
	Edit pad (rev 821)		Kassam	cv129	XVal Session 27	1	XVal Session 27-Typing - Text-1		2012-07-11 18:17:49.078000
	Edit pad (rev 822)		Jamey	cv409	XVal Session 27	1	XVal Session 27-Typing - Text-1		2012-07-11 18:17:49.479000
	Edit pad (rev 823)		Kassam	cv129	XVal Session 27	1	XVal Session 27-Typing - Text-1		2012-07-11 18:17:49.578000
	Edit pad (rev 824)		Jamey	cv409	XVal Session 27	1	XVal Session 27-Typing - Text-1		2012-07-11 18:17:49.979000
	Edit pad (rev 825)		Kassam	cv129	XVal Session 27	1	XVal Session 27-Typing - Text-1		2012-07-11 18:17:50.078000
	Edit pad (rev 826)		Rose	cv408	XVal Session 27	1	XVal Session 27-Typing - Text-1		2012-07-11 18:17:50.116000
	Edit pad (rev 827)		Jamey	cv409	XVal Session 27	1	XVal Session 27-Typing - Text-1		2012-07-11 18:17:50.479000
	Edit pad (rev 828)		Rose	cv408	XVal Session 27	1	XVal Session 27-Typing - Text-1		2012-07-11 18:17:50.631000
	Edit pad (rev 829)		sluggo	cv411	XVal Session 27	1	XVal Session 27-Typing - Text-1		2012-07-11 18:17:50.906000
	Edit pad (rev 830)		Jamey	cv409	XVal Session 27	1	XVal Session 27-Typing - Text-1		2012-07-11 18:17:50.980000
	Edit pad (rev 831)		Rose	cv408	XVal Session 27	1	XVal Session 27-Typing - Text-1		2012-07-11 18:17:51.131000
	Edit pad (rev 832)		sluggo	cv411	XVal Session 27	1	XVal Session 27-Typing - Text-1		2012-07-11 18:17:51.409000
	Edit pad (rev 833)		Rose	cv408	XVal Session 27	1	XVal Session 27-Typing - Text-1		2012-07-11 18:17:51.644000
	Edit pad (rev 834)		Kassam	cv129	XVal Session 27	1	XVal Session 27-Typing - Text-1		2012-07-11 18:17:51.692000
	Edit pad (rev 835)		sluggo	cv411	XVal Session 27	1	XVal Session 27-Typing - Text-1		2012-07-11 18:17:51.915000
	Edit pad (rev 836)		Jamey	cv409	XVal Session 27	1	XVal Session 27-Typing - Text-1		2012-07-11 18:17:52.089000
	Edit pad (rev 837)		Kassam	cv129	XVal Session 27	1	XVal Session 27-Typing - Text-1		2012-07-11 18:17:52.187000
	Edit pad (rev 838)		Rose	cv408	XVal Session 27	1	XVal Session 27-Typing - Text-1		2012-07-11 18:17:52.335000
	Edit pad (rev 839)		sluggo	cv411	XVal Session 27	1	XVal Session 27-Typing - Text-1		2012-07-11 18:17:52.414000
	Edit pad (rev 840)		Jamey	cv409	XVal Session 27	1	XVal Session 27-Typing - Text-1		2012-07-11 18:17:52.626000
	Edit pad (rev 841)		Rose	cv408	XVal Session 27	1	XVal Session 27-Typing - Text-1		2012-07-11 18:17:52.800000
	Edit pad (rev 842)		Kassam	cv129	XVal Session 27	1	XVal Session 27-Typing - Text-1		2012-07-11 18:17:52.848000
	Edit pad (rev 843)		sluggo	cv411	XVal Session 27	1	XVal Session 27-Typing - Text-1		2012-07-11 18:17:52.922000
	Edit pad (rev 844)		Jamey	cv409	XVal Session 27	1	XVal Session 27-Typing - Text-1		2012-07-11 18:17:53.135000
	Edit pad (rev 845)		Rose	cv408	XVal Session 27	1	XVal Session 27-Typing - Text-1		2012-07-11 18:17:53.307000
	Edit pad (rev 846)		Kassam	cv129	XVal Session 27	1	XVal Session 27-Typing - Text-1		2012-07-11 18:17:53.377000
	Edit pad (rev 847)		sluggo	cv411	XVal Session 27	1	XVal Session 27-Typing - Text-1		2012-07-11 18:17:53.429000
	Edit pad (rev 848)		Jamey	cv409	XVal Session 27	1	XVal Session 27-Typing - Text-1		2012-07-11 18:17:53.635000
	Edit pad (rev 849)		Rose	cv408	XVal Session 27	1	XVal Session 27-Typing - Text-1		2012-07-11 18:17:53.870000
	Edit pad (rev 850)		sluggo	cv411	XVal Session 27	1	XVal Session 27-Typing - Text-1		2012-07-11 18:17:53.931000
	Edit pad (rev 851)		Jamey	cv409	XVal Session 27	1	XVal Session 27-Typing - Text-1		2012-07-11 18:17:54.267000
	Edit pad (rev 852)		Kassam	cv129	XVal Session 27	1	XVal Session 27-Typing - Text-1		2012-07-11 18:17:54.354000
	Edit pad (rev 853)		Rose	cv408	XVal Session 27	1	XVal Session 27-Typing - Text-1		2012-07-11 18:17:54.375000
	Edit pad (rev 854)		sluggo	cv411	XVal Session 27	1	XVal Session 27-Typing - Text-1		2012-07-11 18:17:54.429000
	Edit pad (rev 855)		Jamey	cv409	XVal Session 27	1	XVal Session 27-Typing - Text-1		2012-07-11 18:17:54.776000
	Edit pad (rev 856)		Rose	cv408	XVal Session 27	1	XVal Session 27-Typing - Text-1		2012-07-11 18:17:54.876000
	Edit pad (rev 857)		Kassam	cv129	XVal Session 27	1	XVal Session 27-Typing - Text-1		2012-07-11 18:17:54.910000
	Edit pad (rev 858)		sluggo	cv411	XVal Session 27	1	XVal Session 27-Typing - Text-1		2012-07-11 18:17:54.942000
	Edit pad (rev 859)		Jamey	cv409	XVal Session 27	1	XVal Session 27-Typing - Text-1		2012-07-11 18:17:55.276000
	Edit pad (rev 860)		Kassam	cv129	XVal Session 27	1	XVal Session 27-Typing - Text-1		2012-07-11 18:17:55.406000
	Edit pad (rev 861)		sluggo	cv411	XVal Session 27	1	XVal Session 27-Typing - Text-1		2012-07-11 18:17:55.451000
	Edit pad (rev 862)		Jamey	cv409	XVal Session 27	1	XVal Session 27-Typing - Text-1		2012-07-11 18:17:55.776000
	Edit pad (rev 863)		Kassam	cv129	XVal Session 27	1	XVal Session 27-Typing - Text-1		2012-07-11 18:17:55.922000
	Edit pad (rev 864)		sluggo	cv411	XVal Session 27	1	XVal Session 27-Typing - Text-1		2012-07-11 18:17:55.960000
	Edit pad (rev 865)		Rose	cv408	XVal Session 27	1	XVal Session 27-Typing - Text-1		2012-07-11 18:17:56.232000
	Edit pad (rev 866)		Jamey	cv409	XVal Session 27	1	XVal Session 27-Typing - Text-1		2012-07-11 18:17:56.276000
	Edit pad (rev 867)		sluggo	cv411	XVal Session 27	1	XVal Session 27-Typing - Text-1		2012-07-11 18:17:56.461000
	Edit pad (rev 868)		Rose	cv408	XVal Session 27	1	XVal Session 27-Typing - Text-1		2012-07-11 18:17:56.737000
	Edit pad (rev 869)		Kassam	cv129	XVal Session 27	1	XVal Session 27-Typing - Text-1		2012-07-11 18:17:56.880000
	Edit pad (rev 870)		sluggo	cv411	XVal Session 27	1	XVal Session 27-Typing - Text-1		2012-07-11 18:17:56.961000
	Edit pad (rev 871)		Rose	cv408	XVal Session 27	1	XVal Session 27-Typing - Text-1		2012-07-11 18:17:57.238000
	Edit pad (rev 872)		Kassam	cv129	XVal Session 27	1	XVal Session 27-Typing - Text-1		2012-07-11 18:17:57.375000
	Edit pad (rev 873)		sluggo	cv411	XVal Session 27	1	XVal Session 27-Typing - Text-1		2012-07-11 18:17:57.465000
	Edit pad (rev 874)		Kassam	cv129	XVal Session 27	1	XVal Session 27-Typing - Text-1		2012-07-11 18:17:57.880000
	Edit pad (rev 875)		Rose	cv408	XVal Session 27	1	XVal Session 27-Typing - Text-1		2012-07-11 18:17:57.950000
	Edit pad (rev 876)		sluggo	cv411	XVal Session 27	1	XVal Session 27-Typing - Text-1		2012-07-11 18:17:57.971000
	Edit pad (rev 877)		Jamey	cv409	XVal Session 27	1	XVal Session 27-Typing - Text-1		2012-07-11 18:17:57.975000
	Edit pad (rev 878)		Kassam	cv129	XVal Session 27	1	XVal Session 27-Typing - Text-1		2012-07-11 18:17:58.376000
	Edit pad (rev 879)		Rose	cv408	XVal Session 27	1	XVal Session 27-Typing - Text-1		2012-07-11 18:17:58.450000
	Edit pad (rev 880)		sluggo	cv411	XVal Session 27	1	XVal Session 27-Typing - Text-1		2012-07-11 18:17:58.469000
	Edit pad (rev 881)		Jamey	cv409	XVal Session 27	1	XVal Session 27-Typing - Text-1		2012-07-11 18:17:58.484000
	Edit pad (rev 882)		Rose	cv408	XVal Session 27	1	XVal Session 27-Typing - Text-1		2012-07-11 18:17:58.956000
	Edit pad (rev 883)		sluggo	cv411	XVal Session 27	1	XVal Session 27-Typing - Text-1		2012-07-11 18:17:58.978000
	Edit pad (rev 884)		Jamey	cv409	XVal Session 27	1	XVal Session 27-Typing - Text-1		2012-07-11 18:17:58.992000
	Edit pad (rev 885)		sluggo	cv411	XVal Session 27	1	XVal Session 27-Typing - Text-1		2012-07-11 18:17:59.478000
	Edit pad (rev 886)		Jamey	cv409	XVal Session 27	1	XVal Session 27-Typing - Text-1		2012-07-11 18:17:59.494000
	Edit pad (rev 887)		Kassam	cv129	XVal Session 27	1	XVal Session 27-Typing - Text-1		2012-07-11 18:17:59.592000
	Edit pad (rev 888)		sluggo	cv411	XVal Session 27	1	XVal Session 27-Typing - Text-1		2012-07-11 18:17:59.978000
	Edit pad (rev 889)		Jamey	cv409	XVal Session 27	1	XVal Session 27-Typing - Text-1		2012-07-11 18:17:59.994000
	Edit pad (rev 890)		Kassam	cv129	XVal Session 27	1	XVal Session 27-Typing - Text-1		2012-07-11 18:18:00.138000
	Edit pad (rev 891)		sluggo	cv411	XVal Session 27	1	XVal Session 27-Typing - Text-1		2012-07-11 18:18:00.478000
	Edit pad (rev 892)		Jamey	cv409	XVal Session 27	1	XVal Session 27-Typing - Text-1		2012-07-11 18:18:00.607000
	Edit pad (rev 893)		Rose	cv408	XVal Session 27	1	XVal Session 27-Typing - Text-1		2012-07-11 18:18:00.685000
	Edit pad (rev 894)		sluggo	cv411	XVal Session 27	1	XVal Session 27-Typing - Text-1		2012-07-11 18:18:00.978000
	Edit pad (rev 895)		Jamey	cv409	XVal Session 27	1	XVal Session 27-Typing - Text-1		2012-07-11 18:18:01.314000
	Edit pad (rev 896)		sluggo	cv411	XVal Session 27	1	XVal Session 27-Typing - Text-1		2012-07-11 18:18:01.478000
	Edit pad (rev 897)		Jamey	cv409	XVal Session 27	1	XVal Session 27-Typing - Text-1		2012-07-11 18:18:01.823000
	Edit pad (rev 898)		Rose	cv408	XVal Session 27	1	XVal Session 27-Typing - Text-1		2012-07-11 18:18:02.185000
	Edit pad (rev 899)		sluggo	cv411	XVal Session 27	1	XVal Session 27-Typing - Text-1		2012-07-11 18:18:02.238000
	Edit pad (rev 900)		Jamey	cv409	XVal Session 27	1	XVal Session 27-Typing - Text-1		2012-07-11 18:18:02.325000
	Edit pad (rev 901)		Rose	cv408	XVal Session 27	1	XVal Session 27-Typing - Text-1		2012-07-11 18:18:02.691000
	Edit pad (rev 902)		sluggo	cv411	XVal Session 27	1	XVal Session 27-Typing - Text-1		2012-07-11 18:18:02.742000
	Edit pad (rev 903)		Jamey	cv409	XVal Session 27	1	XVal Session 27-Typing - Text-1		2012-07-11 18:18:02.833000
	Edit pad (rev 904)		Rose	cv408	XVal Session 27	1	XVal Session 27-Typing - Text-1		2012-07-11 18:18:03.190000
	Edit pad (rev 905)		sluggo	cv411	XVal Session 27	1	XVal Session 27-Typing - Text-1		2012-07-11 18:18:03.242000
	Edit pad (rev 906)		Jamey	cv409	XVal Session 27	1	XVal Session 27-Typing - Text-1		2012-07-11 18:18:03.336000
	Edit pad (rev 907)		sluggo	cv411	XVal Session 27	1	XVal Session 27-Typing - Text-1		2012-07-11 18:18:03.742000
	Edit pad (rev 908)		Jamey	cv409	XVal Session 27	1	XVal Session 27-Typing - Text-1		2012-07-11 18:18:03.837000
	Edit pad (rev 909)		Kassam	cv129	XVal Session 27	1	XVal Session 27-Typing - Text-1		2012-07-11 18:18:04.103000
	Edit pad (rev 910)		sluggo	cv411	XVal Session 27	1	XVal Session 27-Typing - Text-1		2012-07-11 18:18:04.243000
	Edit pad (rev 911)		Kassam	cv129	XVal Session 27	1	XVal Session 27-Typing - Text-1		2012-07-11 18:18:04.618000
	Edit pad (rev 912)		sluggo	cv411	XVal Session 27	1	XVal Session 27-Typing - Text-1		2012-07-11 18:18:04.742000
	Edit pad (rev 913)		Kassam	cv129	XVal Session 27	1	XVal Session 27-Typing - Text-1		2012-07-11 18:18:05.111000
	Edit pad (rev 914)		sluggo	cv411	XVal Session 27	1	XVal Session 27-Typing - Text-1		2012-07-11 18:18:05.242000
	Edit pad (rev 915)		Rose	cv408	XVal Session 27	1	XVal Session 27-Typing - Text-1		2012-07-11 18:18:05.272000
	Edit pad (rev 916)		Kassam	cv129	XVal Session 27	1	XVal Session 27-Typing - Text-1		2012-07-11 18:18:05.611000
	Edit pad (rev 917)		sluggo	cv411	XVal Session 27	1	XVal Session 27-Typing - Text-1		2012-07-11 18:18:05.742000
	Edit pad (rev 918)		Kassam	cv129	XVal Session 27	1	XVal Session 27-Typing - Text-1		2012-07-11 18:18:06.229000
	Edit pad (rev 919)		sluggo	cv411	XVal Session 27	1	XVal Session 27-Typing - Text-1		2012-07-11 18:18:06.242000
	Edit pad (rev 920)		Rose	cv408	XVal Session 27	1	XVal Session 27-Typing - Text-1		2012-07-11 18:18:06.560000
	Edit pad (rev 921)		Kassam	cv129	XVal Session 27	1	XVal Session 27-Typing - Text-1		2012-07-11 18:18:06.718000
	Edit pad (rev 922)		sluggo	cv411	XVal Session 27	1	XVal Session 27-Typing - Text-1		2012-07-11 18:18:06.741000
	Edit pad (rev 923)		Rose	cv408	XVal Session 27	1	XVal Session 27-Typing - Text-1		2012-07-11 18:18:07.065000
	Edit pad (rev 924)		Kassam	cv129	XVal Session 27	1	XVal Session 27-Typing - Text-1		2012-07-11 18:18:07.218000
	Edit pad (rev 925)		sluggo	cv411	XVal Session 27	1	XVal Session 27-Typing - Text-1		2012-07-11 18:18:07.249000
	Edit pad (rev 926)		Rose	cv408	XVal Session 27	1	XVal Session 27-Typing - Text-1		2012-07-11 18:18:07.566000
	Edit pad (rev 927)		Kassam	cv129	XVal Session 27	1	XVal Session 27-Typing - Text-1		2012-07-11 18:18:07.737000
	Edit pad (rev 928)		sluggo	cv411	XVal Session 27	1	XVal Session 27-Typing - Text-1		2012-07-11 18:18:07.759000
	Edit pad (rev 929)		Rose	cv408	XVal Session 27	1	XVal Session 27-Typing - Text-1		2012-07-11 18:18:08.065000
	Edit pad (rev 930)		Kassam	cv129	XVal Session 27	1	XVal Session 27-Typing - Text-1		2012-07-11 18:18:08.234000
	Edit pad (rev 931)		sluggo	cv411	XVal Session 27	1	XVal Session 27-Typing - Text-1		2012-07-11 18:18:08.257000
	Edit pad (rev 932)		Rose	cv408	XVal Session 27	1	XVal Session 27-Typing - Text-1		2012-07-11 18:18:08.566000
	Edit pad (rev 933)		Kassam	cv129	XVal Session 27	1	XVal Session 27-Typing - Text-1		2012-07-11 18:18:08.735000
	Edit pad (rev 934)		Rose	cv408	XVal Session 27	1	XVal Session 27-Typing - Text-1		2012-07-11 18:18:09.066000
	Edit pad (rev 935)		sluggo	cv411	XVal Session 27	1	XVal Session 27-Typing - Text-1		2012-07-11 18:18:09.181000
	Edit pad (rev 936)		Rose	cv408	XVal Session 27	1	XVal Session 27-Typing - Text-1		2012-07-11 18:18:09.805000
	Edit pad (rev 937)		sluggo	cv411	XVal Session 27	1	XVal Session 27-Typing - Text-1		2012-07-11 18:18:10.297000
	Edit pad (rev 938)		sluggo	cv411	XVal Session 27	1	XVal Session 27-Typing - Text-1		2012-07-11 18:18:10.806000
	Edit pad (rev 939)		Rose	cv408	XVal Session 27	1	XVal Session 27-Typing - Text-1		2012-07-11 18:18:11.214000
	Edit pad (rev 940)		sluggo	cv411	XVal Session 27	1	XVal Session 27-Typing - Text-1		2012-07-11 18:18:11.309000
	Edit pad (rev 941)		sluggo	cv411	XVal Session 27	1	XVal Session 27-Typing - Text-1		2012-07-11 18:18:11.821000
	Edit pad (rev 942)		Kassam	cv129	XVal Session 27	1	XVal Session 27-Typing - Text-1		2012-07-11 18:18:11.886000
	Edit pad (rev 943)		Jamey	cv409	XVal Session 27	1	XVal Session 27-Typing - Text-1		2012-07-11 18:18:12.143000
	Edit pad (rev 944)		Rose	cv408	XVal Session 27	1	XVal Session 27-Typing - Text-1		2012-07-11 18:18:12.208000
	Edit pad (rev 945)		sluggo	cv411	XVal Session 27	1	XVal Session 27-Typing - Text-1		2012-07-11 18:18:12.325000
	Edit pad (rev 946)		Kassam	cv129	XVal Session 27	1	XVal Session 27-Typing - Text-1		2012-07-11 18:18:12.381000
	Edit pad (rev 947)		Rose	cv408	XVal Session 27	1	XVal Session 27-Typing - Text-1		2012-07-11 18:18:12.723000
	Edit pad (rev 948)		sluggo	cv411	XVal Session 27	1	XVal Session 27-Typing - Text-1		2012-07-11 18:18:12.836000
	Edit pad (rev 949)		Kassam	cv129	XVal Session 27	1	XVal Session 27-Typing - Text-1		2012-07-11 18:18:12.888000
	Edit pad (rev 950)		sluggo	cv411	XVal Session 27	1	XVal Session 27-Typing - Text-1		2012-07-11 18:18:13.337000
	Edit pad (rev 951)		Rose	cv408	XVal Session 27	1	XVal Session 27-Typing - Text-1		2012-07-11 18:18:13.822000
	Edit pad (rev 952)		Kassam	cv129	XVal Session 27	1	XVal Session 27-Typing - Text-1		2012-07-11 18:18:14.092000
	Edit pad (rev 953)		sluggo	cv411	XVal Session 27	1	XVal Session 27-Typing - Text-1		2012-07-11 18:18:14.133000
	Edit pad (rev 954)		Rose	cv408	XVal Session 27	1	XVal Session 27-Typing - Text-1		2012-07-11 18:18:14.331000
	Edit pad (rev 955)		Kassam	cv129	XVal Session 27	1	XVal Session 27-Typing - Text-1		2012-07-11 18:18:14.597000
	Edit pad (rev 956)		Rose	cv408	XVal Session 27	1	XVal Session 27-Typing - Text-1		2012-07-11 18:18:15.042000
	Edit pad (rev 957)		Kassam	cv129	XVal Session 27	1	XVal Session 27-Typing - Text-1		2012-07-11 18:18:15.131000
	Edit pad (rev 958)		Rose	cv408	XVal Session 27	1	XVal Session 27-Typing - Text-1		2012-07-11 18:18:15.545000
	Edit pad (rev 959)		Kassam	cv129	XVal Session 27	1	XVal Session 27-Typing - Text-1		2012-07-11 18:18:15.682000
	Edit pad (rev 960)		Kassam	cv129	XVal Session 27	1	XVal Session 27-Typing - Text-1		2012-07-11 18:18:16.190000
	Edit pad (rev 961)		Rose	cv408	XVal Session 27	1	XVal Session 27-Typing - Text-1		2012-07-11 18:18:16.284000
	Edit pad (rev 962)		Kassam	cv129	XVal Session 27	1	XVal Session 27-Typing - Text-1		2012-07-11 18:18:16.690000
	Edit pad (rev 963)		Rose	cv408	XVal Session 27	1	XVal Session 27-Typing - Text-1		2012-07-11 18:18:16.799000
	Edit pad (rev 964)		sluggo	cv411	XVal Session 27	1	XVal Session 27-Typing - Text-1		2012-07-11 18:18:16.835000
	Edit pad (rev 965)		Rose	cv408	XVal Session 27	1	XVal Session 27-Typing - Text-1		2012-07-11 18:18:17.306000
	Edit pad (rev 966)		sluggo	cv411	XVal Session 27	1	XVal Session 27-Typing - Text-1		2012-07-11 18:18:17.340000
	Edit pad (rev 967)		Rose	cv408	XVal Session 27	1	XVal Session 27-Typing - Text-1		2012-07-11 18:18:17.815000
	Edit pad (rev 968)		sluggo	cv411	XVal Session 27	1	XVal Session 27-Typing - Text-1		2012-07-11 18:18:17.852000
	Edit pad (rev 969)		Rose	cv408	XVal Session 27	1	XVal Session 27-Typing - Text-1		2012-07-11 18:18:18.318000
	Edit pad (rev 970)		sluggo	cv411	XVal Session 27	1	XVal Session 27-Typing - Text-1		2012-07-11 18:18:18.353000
	Edit pad (rev 971)		Kassam	cv129	XVal Session 27	1	XVal Session 27-Typing - Text-1		2012-07-11 18:18:18.368000
	Edit pad (rev 972)		sluggo	cv411	XVal Session 27	1	XVal Session 27-Typing - Text-1		2012-07-11 18:18:18.856000
	Edit pad (rev 973)		Kassam	cv129	XVal Session 27	1	XVal Session 27-Typing - Text-1		2012-07-11 18:18:18.860000
	Edit pad (rev 974)		Rose	cv408	XVal Session 27	1	XVal Session 27-Typing - Text-1		2012-07-11 18:18:18.894000
	Edit pad (rev 975)		sluggo	cv411	XVal Session 27	1	XVal Session 27-Typing - Text-1		2012-07-11 18:18:19.353000
	Edit pad (rev 976)		Kassam	cv129	XVal Session 27	1	XVal Session 27-Typing - Text-1		2012-07-11 18:18:19.362000
	Edit pad (rev 977)		sluggo	cv411	XVal Session 27	1	XVal Session 27-Typing - Text-1		2012-07-11 18:18:19.853000
	Edit pad (rev 978)		Rose	cv408	XVal Session 27	1	XVal Session 27-Typing - Text-1		2012-07-11 18:18:20.156000
	Edit pad (rev 979)		sluggo	cv411	XVal Session 27	1	XVal Session 27-Typing - Text-1		2012-07-11 18:18:20.353000
	Edit pad (rev 980)		Rose	cv408	XVal Session 27	1	XVal Session 27-Typing - Text-1		2012-07-11 18:18:20.659000
	Edit pad (rev 981)		sluggo	cv411	XVal Session 27	1	XVal Session 27-Typing - Text-1		2012-07-11 18:18:20.902000
	Edit pad (rev 982)		Kassam	cv129	XVal Session 27	1	XVal Session 27-Typing - Text-1		2012-07-11 18:18:20.969000
	Edit pad (rev 983)		sluggo	cv411	XVal Session 27	1	XVal Session 27-Typing - Text-1		2012-07-11 18:18:21.368000
	Edit pad (rev 984)		Kassam	cv129	XVal Session 27	1	XVal Session 27-Typing - Text-1		2012-07-11 18:18:21.490000
	Edit pad (rev 985)		sluggo	cv411	XVal Session 27	1	XVal Session 27-Typing - Text-1		2012-07-11 18:18:21.868000
	Edit pad (rev 986)		Jamey	cv409	XVal Session 27	1	XVal Session 27-Typing - Text-1		2012-07-11 18:18:22.350000
	Edit pad (rev 987)		sluggo	cv411	XVal Session 27	1	XVal Session 27-Typing - Text-1		2012-07-11 18:18:22.368000
	Edit pad (rev 988)		Kassam	cv129	XVal Session 27	1	XVal Session 27-Typing - Text-1		2012-07-11 18:18:22.374000
	Edit pad (rev 989)		Rose	cv408	XVal Session 27	1	XVal Session 27-Typing - Text-1		2012-07-11 18:18:22.599000
	Edit pad (rev 990)		Jamey	cv409	XVal Session 27	1	XVal Session 27-Typing - Text-1		2012-07-11 18:18:22.853000
	Edit pad (rev 991)		Kassam	cv129	XVal Session 27	1	XVal Session 27-Typing - Text-1		2012-07-11 18:18:22.861000
	Edit pad (rev 992)		sluggo	cv411	XVal Session 27	1	XVal Session 27-Typing - Text-1		2012-07-11 18:18:22.867000
	Edit pad (rev 993)		Rose	cv408	XVal Session 27	1	XVal Session 27-Typing - Text-1		2012-07-11 18:18:23.099000
	Edit pad (rev 994)		Jamey	cv409	XVal Session 27	1	XVal Session 27-Typing - Text-1		2012-07-11 18:18:23.353000
	Edit pad (rev 995)		sluggo	cv411	XVal Session 27	1	XVal Session 27-Typing - Text-1		2012-07-11 18:18:23.369000
	Edit pad (rev 996)		Kassam	cv129	XVal Session 27	1	XVal Session 27-Typing - Text-1		2012-07-11 18:18:23.375000
	Edit pad (rev 997)		Jamey	cv409	XVal Session 27	1	XVal Session 27-Typing - Text-1		2012-07-11 18:18:23.857000
	Edit pad (rev 998)		Kassam	cv129	XVal Session 27	1	XVal Session 27-Typing - Text-1		2012-07-11 18:18:23.859000
	Edit pad (rev 999)		sluggo	cv411	XVal Session 27	1	XVal Session 27-Typing - Text-1		2012-07-11 18:18:23.868000
	Edit pad (rev 1000)		Rose	cv408	XVal Session 27	1	XVal Session 27-Typing - Text-1		2012-07-11 18:18:24.103000
	Edit pad (rev 1001)		Jamey	cv409	XVal Session 27	1	XVal Session 27-Typing - Text-1		2012-07-11 18:18:24.369000
	Edit pad (rev 1002)		Rose	cv408	XVal Session 27	1	XVal Session 27-Typing - Text-1		2012-07-11 18:18:25.487000
	Edit pad (rev 1003)		Kassam	cv129	XVal Session 27	1	XVal Session 27-Typing - Text-1		2012-07-11 18:18:25.624000
	Edit pad (rev 1004)		Rose	cv408	XVal Session 27	1	XVal Session 27-Typing - Text-1		2012-07-11 18:18:25.987000
	Edit pad (rev 1005)		Rose	cv408	XVal Session 27	1	XVal Session 27-Typing - Text-1		2012-07-11 18:18:27.451000
	Edit pad (rev 1006)		Kassam	cv129	XVal Session 27	1	XVal Session 27-Typing - Text-1		2012-07-11 18:18:27.605000
	Edit pad (rev 1007)		Rose	cv408	XVal Session 27	1	XVal Session 27-Typing - Text-1		2012-07-11 18:18:27.977000
	Edit pad (rev 1008)		Kassam	cv129	XVal Session 27	1	XVal Session 27-Typing - Text-1		2012-07-11 18:18:28.165000
	Edit pad (rev 1009)		Rose	cv408	XVal Session 27	1	XVal Session 27-Typing - Text-1		2012-07-11 18:18:28.486000
	Edit pad (rev 1010)		Kassam	cv129	XVal Session 27	1	XVal Session 27-Typing - Text-1		2012-07-11 18:18:28.660000
	Edit pad (rev 1011)		Rose	cv408	XVal Session 27	1	XVal Session 27-Typing - Text-1		2012-07-11 18:18:29.768000
	Edit pad (rev 1012)		Kassam	cv129	XVal Session 27	1	XVal Session 27-Typing - Text-1		2012-07-11 18:18:31.259000
	Edit pad (rev 1013)		Rose	cv408	XVal Session 27	1	XVal Session 27-Typing - Text-1		2012-07-11 18:18:31.818000
	Edit pad (rev 1014)		Rose	cv408	XVal Session 27	1	XVal Session 27-Typing - Text-1		2012-07-11 18:18:32.316000
	Edit pad (rev 1015)		Kassam	cv129	XVal Session 27	1	XVal Session 27-Typing - Text-1		2012-07-11 18:18:32.552000
	Edit pad (rev 1016)		Jamey	cv409	XVal Session 27	1	XVal Session 27-Typing - Text-1		2012-07-11 18:18:32.901000
	Edit pad (rev 1017)		Kassam	cv129	XVal Session 27	1	XVal Session 27-Typing - Text-1		2012-07-11 18:18:33.075000
	Edit pad (rev 1018)		Kassam	cv129	XVal Session 27	1	XVal Session 27-Typing - Text-1		2012-07-11 18:18:33.587000
	Edit pad (rev 1019)		Jamey	cv409	XVal Session 27	1	XVal Session 27-Typing - Text-1		2012-07-11 18:18:33.625000
	Edit pad (rev 1020)		Rose	cv408	XVal Session 27	1	XVal Session 27-Typing - Text-1		2012-07-11 18:18:33.812000
	Edit pad (rev 1021)		Kassam	cv129	XVal Session 27	1	XVal Session 27-Typing - Text-1		2012-07-11 18:18:34.094000
	Edit pad (rev 1022)		Jamey	cv409	XVal Session 27	1	XVal Session 27-Typing - Text-1		2012-07-11 18:18:34.154000
	Edit pad (rev 1023)		Rose	cv408	XVal Session 27	1	XVal Session 27-Typing - Text-1		2012-07-11 18:18:34.453000
	Edit pad (rev 1024)		Jamey	cv409	XVal Session 27	1	XVal Session 27-Typing - Text-1		2012-07-11 18:18:34.665000
	Edit pad (rev 1025)		Jamey	cv409	XVal Session 27	1	XVal Session 27-Typing - Text-1		2012-07-11 18:18:35.166000
	Edit pad (rev 1026)		Rose	cv408	XVal Session 27	1	XVal Session 27-Typing - Text-1		2012-07-11 18:18:35.192000
	Edit pad (rev 1027)		Jamey	cv409	XVal Session 27	1	XVal Session 27-Typing - Text-1		2012-07-11 18:18:35.666000
	Edit pad (rev 1028)		Jamey	cv409	XVal Session 27	1	XVal Session 27-Typing - Text-1		2012-07-11 18:18:36.187000
	Edit pad (rev 1029)		Kassam	cv129	XVal Session 27	1	XVal Session 27-Typing - Text-1		2012-07-11 18:18:36.189000
	Edit pad (rev 1030)		Jamey	cv409	XVal Session 27	1	XVal Session 27-Typing - Text-1		2012-07-11 18:18:36.672000
	Edit pad (rev 1031)		Kassam	cv129	XVal Session 27	1	XVal Session 27-Typing - Text-1		2012-07-11 18:18:36.689000
	Edit pad (rev 1032)		Jamey	cv409	XVal Session 27	1	XVal Session 27-Typing - Text-1		2012-07-11 18:18:37.171000
	Edit pad (rev 1033)		Kassam	cv129	XVal Session 27	1	XVal Session 27-Typing - Text-1		2012-07-11 18:18:37.173000
	Edit pad (rev 1034)		Jamey	cv409	XVal Session 27	1	XVal Session 27-Typing - Text-1		2012-07-11 18:18:37.746000
	Edit pad (rev 1035)		Kassam	cv129	XVal Session 27	1	XVal Session 27-Typing - Text-1		2012-07-11 18:18:37.848000
	Edit pad (rev 1036)		Rose	cv408	XVal Session 27	1	XVal Session 27-Typing - Text-1		2012-07-11 18:18:38.220000
	Edit pad (rev 1037)		Jamey	cv409	XVal Session 27	1	XVal Session 27-Typing - Text-1		2012-07-11 18:18:38.246000
	Edit pad (rev 1038)		Kassam	cv129	XVal Session 27	1	XVal Session 27-Typing - Text-1		2012-07-11 18:18:38.364000
	Edit pad (rev 1039)		Rose	cv408	XVal Session 27	1	XVal Session 27-Typing - Text-1		2012-07-11 18:18:38.721000
	Edit pad (rev 1040)		Jamey	cv409	XVal Session 27	1	XVal Session 27-Typing - Text-1		2012-07-11 18:18:38.746000
	Edit pad (rev 1041)		Kassam	cv129	XVal Session 27	1	XVal Session 27-Typing - Text-1		2012-07-11 18:18:38.866000
	Edit pad (rev 1042)		Rose	cv408	XVal Session 27	1	XVal Session 27-Typing - Text-1		2012-07-11 18:18:39.221000
	Edit pad (rev 1043)		Jamey	cv409	XVal Session 27	1	XVal Session 27-Typing - Text-1		2012-07-11 18:18:39.249000
	Edit pad (rev 1044)		Jamey	cv409	XVal Session 27	1	XVal Session 27-Typing - Text-1		2012-07-11 18:18:39.760000
	Edit pad (rev 1045)		Rose	cv408	XVal Session 27	1	XVal Session 27-Typing - Text-1		2012-07-11 18:18:39.786000
	Edit pad (rev 1046)		Kassam	cv129	XVal Session 27	1	XVal Session 27-Typing - Text-1		2012-07-11 18:18:39.974000
	Edit pad (rev 1047)		Jamey	cv409	XVal Session 27	1	XVal Session 27-Typing - Text-1		2012-07-11 18:18:40.262000
	Edit pad (rev 1048)		Rose	cv408	XVal Session 27	1	XVal Session 27-Typing - Text-1		2012-07-11 18:18:40.299000
	Edit pad (rev 1049)		Kassam	cv129	XVal Session 27	1	XVal Session 27-Typing - Text-1		2012-07-11 18:18:40.485000
	Edit pad (rev 1050)		Jamey	cv409	XVal Session 27	1	XVal Session 27-Typing - Text-1		2012-07-11 18:18:40.783000
	Edit pad (rev 1051)		Kassam	cv129	XVal Session 27	1	XVal Session 27-Typing - Text-1		2012-07-11 18:18:41.005000
	Edit pad (rev 1052)		Jamey	cv409	XVal Session 27	1	XVal Session 27-Typing - Text-1		2012-07-11 18:18:41.292000
	Edit pad (rev 1053)		Rose	cv408	XVal Session 27	1	XVal Session 27-Typing - Text-1		2012-07-11 18:18:41.355000
	Edit pad (rev 1054)		Kassam	cv129	XVal Session 27	1	XVal Session 27-Typing - Text-1		2012-07-11 18:18:41.512000
	Edit pad (rev 1055)		Jamey	cv409	XVal Session 27	1	XVal Session 27-Typing - Text-1		2012-07-11 18:18:41.791000
	Edit pad (rev 1056)		Rose	cv408	XVal Session 27	1	XVal Session 27-Typing - Text-1		2012-07-11 18:18:41.975000
	Edit pad (rev 1057)		Kassam	cv129	XVal Session 27	1	XVal Session 27-Typing - Text-1		2012-07-11 18:18:42.080000
	Edit pad (rev 1058)		Jamey	cv409	XVal Session 27	1	XVal Session 27-Typing - Text-1		2012-07-11 18:18:42.291000
	Edit pad (rev 1059)		Kassam	cv129	XVal Session 27	1	XVal Session 27-Typing - Text-1		2012-07-11 18:18:42.579000
	Edit pad (rev 1060)		Jamey	cv409	XVal Session 27	1	XVal Session 27-Typing - Text-1		2012-07-11 18:18:42.945000
	Edit pad (rev 1061)		Kassam	cv129	XVal Session 27	1	XVal Session 27-Typing - Text-1		2012-07-11 18:18:43.398000
	Edit pad (rev 1062)		Jamey	cv409	XVal Session 27	1	XVal Session 27-Typing - Text-1		2012-07-11 18:18:44.012000
	Edit pad (rev 1063)		Kassam	cv129	XVal Session 27	1	XVal Session 27-Typing - Text-1		2012-07-11 18:18:44.110000
	Edit pad (rev 1064)		Jamey	cv409	XVal Session 27	1	XVal Session 27-Typing - Text-1		2012-07-11 18:18:44.511000
	Edit pad (rev 1065)		sluggo	cv411	XVal Session 27	1	XVal Session 27-Typing - Text-1		2012-07-11 18:18:44.590000
	Edit pad (rev 1066)		Kassam	cv129	XVal Session 27	1	XVal Session 27-Typing - Text-1		2012-07-11 18:18:44.627000
	Edit pad (rev 1067)		Jamey	cv409	XVal Session 27	1	XVal Session 27-Typing - Text-1		2012-07-11 18:18:45.025000
	Edit pad (rev 1068)		sluggo	cv411	XVal Session 27	1	XVal Session 27-Typing - Text-1		2012-07-11 18:18:45.103000
	Edit pad (rev 1069)		Kassam	cv129	XVal Session 27	1	XVal Session 27-Typing - Text-1		2012-07-11 18:18:45.246000
	Edit pad (rev 1070)		sluggo	cv411	XVal Session 27	1	XVal Session 27-Typing - Text-1		2012-07-11 18:18:45.602000
	Edit pad (rev 1071)		Jamey	cv409	XVal Session 27	1	XVal Session 27-Typing - Text-1		2012-07-11 18:18:45.642000
	Edit pad (rev 1072)		Kassam	cv129	XVal Session 27	1	XVal Session 27-Typing - Text-1		2012-07-11 18:18:45.752000
	Edit pad (rev 1073)		Jamey	cv409	XVal Session 27	1	XVal Session 27-Typing - Text-1		2012-07-11 18:18:46.150000
	Edit pad (rev 1074)		Kassam	cv129	XVal Session 27	1	XVal Session 27-Typing - Text-1		2012-07-11 18:18:46.268000
	Edit pad (rev 1075)		Jamey	cv409	XVal Session 27	1	XVal Session 27-Typing - Text-1		2012-07-11 18:18:46.652000
	Edit pad (rev 1076)		Jamey	cv409	XVal Session 27	1	XVal Session 27-Typing - Text-1		2012-07-11 18:18:47.156000
	Edit pad (rev 1077)		Kassam	cv129	XVal Session 27	1	XVal Session 27-Typing - Text-1		2012-07-11 18:18:47.342000
	Edit pad (rev 1078)		Jamey	cv409	XVal Session 27	1	XVal Session 27-Typing - Text-1		2012-07-11 18:18:47.781000
	Edit pad (rev 1079)		Kassam	cv129	XVal Session 27	1	XVal Session 27-Typing - Text-1		2012-07-11 18:18:47.837000
	Edit pad (rev 1080)		Kassam	cv129	XVal Session 27	1	XVal Session 27-Typing - Text-1		2012-07-11 18:18:48.331000
	Edit pad (rev 1081)		Jamey	cv409	XVal Session 27	1	XVal Session 27-Typing - Text-1		2012-07-11 18:18:48.454000
	Edit pad (rev 1082)		Jamey	cv409	XVal Session 27	1	XVal Session 27-Typing - Text-1		2012-07-11 18:18:48.962000
	Edit pad (rev 1083)		Kassam	cv129	XVal Session 27	1	XVal Session 27-Typing - Text-1		2012-07-11 18:18:49.268000
	Edit pad (rev 1084)		Jamey	cv409	XVal Session 27	1	XVal Session 27-Typing - Text-1		2012-07-11 18:18:49.463000
	Edit pad (rev 1085)		Kassam	cv129	XVal Session 27	1	XVal Session 27-Typing - Text-1		2012-07-11 18:18:49.785000
	Edit pad (rev 1086)		Jamey	cv409	XVal Session 27	1	XVal Session 27-Typing - Text-1		2012-07-11 18:18:49.963000
	Edit pad (rev 1087)		Kassam	cv129	XVal Session 27	1	XVal Session 27-Typing - Text-1		2012-07-11 18:18:50.282000
	Edit pad (rev 1088)		Jamey	cv409	XVal Session 27	1	XVal Session 27-Typing - Text-1		2012-07-11 18:18:50.463000
	Edit pad (rev 1089)		Kassam	cv129	XVal Session 27	1	XVal Session 27-Typing - Text-1		2012-07-11 18:18:50.783000
	Edit pad (rev 1090)		Jamey	cv409	XVal Session 27	1	XVal Session 27-Typing - Text-1		2012-07-11 18:18:50.961000
	Edit pad (rev 1091)		Kassam	cv129	XVal Session 27	1	XVal Session 27-Typing - Text-1		2012-07-11 18:18:51.283000
	Edit pad (rev 1092)		Jamey	cv409	XVal Session 27	1	XVal Session 27-Typing - Text-1		2012-07-11 18:18:51.464000
	Edit pad (rev 1093)		sluggo	cv411	XVal Session 27	1	XVal Session 27-Typing - Text-1		2012-07-11 18:18:51.706000
	Edit pad (rev 1094)		Kassam	cv129	XVal Session 27	1	XVal Session 27-Typing - Text-1		2012-07-11 18:18:51.781000
	Edit pad (rev 1095)		Jamey	cv409	XVal Session 27	1	XVal Session 27-Typing - Text-1		2012-07-11 18:18:51.968000
	Edit pad (rev 1096)		sluggo	cv411	XVal Session 27	1	XVal Session 27-Typing - Text-1		2012-07-11 18:18:52.212000
	Edit pad (rev 1097)		Kassam	cv129	XVal Session 27	1	XVal Session 27-Typing - Text-1		2012-07-11 18:18:52.282000
	Edit pad (rev 1098)		Jamey	cv409	XVal Session 27	1	XVal Session 27-Typing - Text-1		2012-07-11 18:18:52.477000
	Edit pad (rev 1099)		sluggo	cv411	XVal Session 27	1	XVal Session 27-Typing - Text-1		2012-07-11 18:18:52.713000
	Edit pad (rev 1100)		Rose	cv408	XVal Session 27	1	XVal Session 27-Typing - Text-1		2012-07-11 18:18:52.918000
	Edit pad (rev 1101)		Jamey	cv409	XVal Session 27	1	XVal Session 27-Typing - Text-1		2012-07-11 18:18:52.977000
	Edit pad (rev 1102)		sluggo	cv411	XVal Session 27	1	XVal Session 27-Typing - Text-1		2012-07-11 18:18:53.212000
	Edit pad (rev 1103)		Jamey	cv409	XVal Session 27	1	XVal Session 27-Typing - Text-1		2012-07-11 18:18:53.479000
	Edit pad (rev 1104)		sluggo	cv411	XVal Session 27	1	XVal Session 27-Typing - Text-1		2012-07-11 18:18:53.712000
	Edit pad (rev 1105)		Jamey	cv409	XVal Session 27	1	XVal Session 27-Typing - Text-1		2012-07-11 18:18:53.979000
	Edit pad (rev 1106)		Rose	cv408	XVal Session 27	1	XVal Session 27-Typing - Text-1		2012-07-11 18:18:54.075000
	Edit pad (rev 1107)		sluggo	cv411	XVal Session 27	1	XVal Session 27-Typing - Text-1		2012-07-11 18:18:54.244000
	Edit pad (rev 1108)		Kassam	cv129	XVal Session 27	1	XVal Session 27-Typing - Text-1		2012-07-11 18:18:54.441000
	Edit pad (rev 1109)		Jamey	cv409	XVal Session 27	1	XVal Session 27-Typing - Text-1		2012-07-11 18:18:54.478000
	Edit pad (rev 1110)		Rose	cv408	XVal Session 27	1	XVal Session 27-Typing - Text-1		2012-07-11 18:18:54.579000
	Edit pad (rev 1111)		sluggo	cv411	XVal Session 27	1	XVal Session 27-Typing - Text-1		2012-07-11 18:18:54.744000
	Edit pad (rev 1112)		Kassam	cv129	XVal Session 27	1	XVal Session 27-Typing - Text-1		2012-07-11 18:18:54.938000
	Edit pad (rev 1113)		Jamey	cv409	XVal Session 27	1	XVal Session 27-Typing - Text-1		2012-07-11 18:18:54.979000
	Edit pad (rev 1114)		Rose	cv408	XVal Session 27	1	XVal Session 27-Typing - Text-1		2012-07-11 18:18:55.089000
	Edit pad (rev 1115)		sluggo	cv411	XVal Session 27	1	XVal Session 27-Typing - Text-1		2012-07-11 18:18:55.319000
	Edit pad (rev 1116)		Kassam	cv129	XVal Session 27	1	XVal Session 27-Typing - Text-1		2012-07-11 18:18:55.438000
	Edit pad (rev 1117)		Rose	cv408	XVal Session 27	1	XVal Session 27-Typing - Text-1		2012-07-11 18:18:55.580000
	Edit pad (rev 1118)		sluggo	cv411	XVal Session 27	1	XVal Session 27-Typing - Text-1		2012-07-11 18:18:55.828000
	Edit pad (rev 1119)		Jamey	cv409	XVal Session 27	1	XVal Session 27-Typing - Text-1		2012-07-11 18:18:55.871000
	Edit pad (rev 1120)		Kassam	cv129	XVal Session 27	1	XVal Session 27-Typing - Text-1		2012-07-11 18:18:55.951000
	Edit pad (rev 1121)		Rose	cv408	XVal Session 27	1	XVal Session 27-Typing - Text-1		2012-07-11 18:18:56.275000
	Edit pad (rev 1122)		sluggo	cv411	XVal Session 27	1	XVal Session 27-Typing - Text-1		2012-07-11 18:18:56.336000
	Edit pad (rev 1123)		Jamey	cv409	XVal Session 27	1	XVal Session 27-Typing - Text-1		2012-07-11 18:18:56.404000
	Edit pad (rev 1124)		Rose	cv408	XVal Session 27	1	XVal Session 27-Typing - Text-1		2012-07-11 18:18:56.784000
	Edit pad (rev 1125)		sluggo	cv411	XVal Session 27	1	XVal Session 27-Typing - Text-1		2012-07-11 18:18:56.835000
	Edit pad (rev 1126)		Jamey	cv409	XVal Session 27	1	XVal Session 27-Typing - Text-1		2012-07-11 18:18:56.914000
	Edit pad (rev 1127)		Rose	cv408	XVal Session 27	1	XVal Session 27-Typing - Text-1		2012-07-11 18:18:57.285000
	Edit pad (rev 1128)		sluggo	cv411	XVal Session 27	1	XVal Session 27-Typing - Text-1		2012-07-11 18:18:57.348000
	Edit pad (rev 1129)		Rose	cv408	XVal Session 27	1	XVal Session 27-Typing - Text-1		2012-07-11 18:18:57.824000
	Edit pad (rev 1130)		sluggo	cv411	XVal Session 27	1	XVal Session 27-Typing - Text-1		2012-07-11 18:18:57.849000
	Edit pad (rev 1131)		sluggo	cv411	XVal Session 27	1	XVal Session 27-Typing - Text-1		2012-07-11 18:18:58.355000
	Edit pad (rev 1132)		Rose	cv408	XVal Session 27	1	XVal Session 27-Typing - Text-1		2012-07-11 18:18:58.769000
	Edit pad (rev 1133)		sluggo	cv411	XVal Session 27	1	XVal Session 27-Typing - Text-1		2012-07-11 18:18:58.851000
	Edit pad (rev 1134)		Jamey	cv409	XVal Session 27	1	XVal Session 27-Typing - Text-1		2012-07-11 18:18:58.882000
	Edit pad (rev 1135)		Rose	cv408	XVal Session 27	1	XVal Session 27-Typing - Text-1		2012-07-11 18:18:59.284000
	Edit pad (rev 1136)		sluggo	cv411	XVal Session 27	1	XVal Session 27-Typing - Text-1		2012-07-11 18:18:59.350000
	Edit pad (rev 1137)		Jamey	cv409	XVal Session 27	1	XVal Session 27-Typing - Text-1		2012-07-11 18:18:59.383000
	Edit pad (rev 1138)		Rose	cv408	XVal Session 27	1	XVal Session 27-Typing - Text-1		2012-07-11 18:18:59.786000
	Edit pad (rev 1139)		sluggo	cv411	XVal Session 27	1	XVal Session 27-Typing - Text-1		2012-07-11 18:18:59.856000
	Edit pad (rev 1140)		Jamey	cv409	XVal Session 27	1	XVal Session 27-Typing - Text-1		2012-07-11 18:18:59.889000
	Edit pad (rev 1141)		Rose	cv408	XVal Session 27	1	XVal Session 27-Typing - Text-1		2012-07-11 18:19:00.286000
	Edit pad (rev 1142)		Kassam	cv129	XVal Session 27	1	XVal Session 27-Typing - Text-1		2012-07-11 18:19:00.333000
	Edit pad (rev 1143)		sluggo	cv411	XVal Session 27	1	XVal Session 27-Typing - Text-1		2012-07-11 18:19:00.357000
	Edit pad (rev 1144)		Jamey	cv409	XVal Session 27	1	XVal Session 27-Typing - Text-1		2012-07-11 18:19:00.395000
	Edit pad (rev 1145)		Rose	cv408	XVal Session 27	1	XVal Session 27-Typing - Text-1		2012-07-11 18:19:00.785000
	Edit pad (rev 1146)		sluggo	cv411	XVal Session 27	1	XVal Session 27-Typing - Text-1		2012-07-11 18:19:00.868000
	Edit pad (rev 1147)		Jamey	cv409	XVal Session 27	1	XVal Session 27-Typing - Text-1		2012-07-11 18:19:00.896000
	Edit pad (rev 1148)		Kassam	cv129	XVal Session 27	1	XVal Session 27-Typing - Text-1		2012-07-11 18:19:01.107000
	Edit pad (rev 1149)		Rose	cv408	XVal Session 27	1	XVal Session 27-Typing - Text-1		2012-07-11 18:19:01.283000
	Edit pad (rev 1150)		sluggo	cv411	XVal Session 27	1	XVal Session 27-Typing - Text-1		2012-07-11 18:19:01.376000
	Edit pad (rev 1151)		Jamey	cv409	XVal Session 27	1	XVal Session 27-Typing - Text-1		2012-07-11 18:19:01.400000
	Edit pad (rev 1152)		Kassam	cv129	XVal Session 27	1	XVal Session 27-Typing - Text-1		2012-07-11 18:19:01.777000
	Edit pad (rev 1153)		Rose	cv408	XVal Session 27	1	XVal Session 27-Typing - Text-1		2012-07-11 18:19:01.856000
	Edit pad (rev 1154)		sluggo	cv411	XVal Session 27	1	XVal Session 27-Typing - Text-1		2012-07-11 18:19:02.007000
	Edit pad (rev 1155)		Kassam	cv129	XVal Session 27	1	XVal Session 27-Typing - Text-1		2012-07-11 18:19:02.281000
	Edit pad (rev 1156)		sluggo	cv411	XVal Session 27	1	XVal Session 27-Typing - Text-1		2012-07-11 18:19:02.516000
	Edit pad (rev 1157)		Jamey	cv409	XVal Session 27	1	XVal Session 27-Typing - Text-1		2012-07-11 18:19:02.566000
	Edit pad (rev 1158)		sluggo	cv411	XVal Session 27	1	XVal Session 27-Typing - Text-1		2012-07-11 18:19:03.024000
	Edit pad (rev 1159)		Kassam	cv129	XVal Session 27	1	XVal Session 27-Typing - Text-1		2012-07-11 18:19:03.078000
	Edit pad (rev 1160)		Jamey	cv409	XVal Session 27	1	XVal Session 27-Typing - Text-1		2012-07-11 18:19:03.105000
	Edit pad (rev 1161)		Rose	cv408	XVal Session 27	1	XVal Session 27-Typing - Text-1		2012-07-11 18:19:03.469000
	Edit pad (rev 1162)		Jamey	cv409	XVal Session 27	1	XVal Session 27-Typing - Text-1		2012-07-11 18:19:03.604000
	Edit pad (rev 1163)		Kassam	cv129	XVal Session 27	1	XVal Session 27-Typing - Text-1		2012-07-11 18:19:03.649000
	Edit pad (rev 1164)		sluggo	cv411	XVal Session 27	1	XVal Session 27-Typing - Text-1		2012-07-11 18:19:03.849000
	Edit pad (rev 1165)		Rose	cv408	XVal Session 27	1	XVal Session 27-Typing - Text-1		2012-07-11 18:19:03.971000
	Edit pad (rev 1166)		Jamey	cv409	XVal Session 27	1	XVal Session 27-Typing - Text-1		2012-07-11 18:19:04.151000
	Edit pad (rev 1167)		Kassam	cv129	XVal Session 27	1	XVal Session 27-Typing - Text-1		2012-07-11 18:19:04.158000
	Edit pad (rev 1168)		sluggo	cv411	XVal Session 27	1	XVal Session 27-Typing - Text-1		2012-07-11 18:19:04.353000
	Edit pad (rev 1169)		Jamey	cv409	XVal Session 27	1	XVal Session 27-Typing - Text-1		2012-07-11 18:19:04.614000
	Edit pad (rev 1170)		sluggo	cv411	XVal Session 27	1	XVal Session 27-Typing - Text-1		2012-07-11 18:19:04.851000
	Edit pad (rev 1171)		Jamey	cv409	XVal Session 27	1	XVal Session 27-Typing - Text-1		2012-07-11 18:19:05.118000
	Edit pad (rev 1172)		sluggo	cv411	XVal Session 27	1	XVal Session 27-Typing - Text-1		2012-07-11 18:19:05.353000
	Edit pad (rev 1173)		Jamey	cv409	XVal Session 27	1	XVal Session 27-Typing - Text-1		2012-07-11 18:19:05.619000
	Edit pad (rev 1174)		sluggo	cv411	XVal Session 27	1	XVal Session 27-Typing - Text-1		2012-07-11 18:19:05.858000
	Edit pad (rev 1175)		Jamey	cv409	XVal Session 27	1	XVal Session 27-Typing - Text-1		2012-07-11 18:19:06.119000
	Edit pad (rev 1176)		Rose	cv408	XVal Session 27	1	XVal Session 27-Typing - Text-1		2012-07-11 18:19:06.345000
	Edit pad (rev 1177)		sluggo	cv411	XVal Session 27	1	XVal Session 27-Typing - Text-1		2012-07-11 18:19:06.359000
	Edit pad (rev 1178)		Kassam	cv129	XVal Session 27	1	XVal Session 27-Typing - Text-1		2012-07-11 18:19:06.410000
	Edit pad (rev 1179)		Jamey	cv409	XVal Session 27	1	XVal Session 27-Typing - Text-1		2012-07-11 18:19:06.619000
	Edit pad (rev 1180)		sluggo	cv411	XVal Session 27	1	XVal Session 27-Typing - Text-1		2012-07-11 18:19:06.868000
	Edit pad (rev 1181)		Kassam	cv129	XVal Session 27	1	XVal Session 27-Typing - Text-1		2012-07-11 18:19:06.926000
	Edit pad (rev 1182)		Jamey	cv409	XVal Session 27	1	XVal Session 27-Typing - Text-1		2012-07-11 18:19:07.119000
	Edit pad (rev 1183)		sluggo	cv411	XVal Session 27	1	XVal Session 27-Typing - Text-1		2012-07-11 18:19:07.374000
	Edit pad (rev 1184)		Kassam	cv129	XVal Session 27	1	XVal Session 27-Typing - Text-1		2012-07-11 18:19:07.424000
	Edit pad (rev 1185)		Rose	cv408	XVal Session 27	1	XVal Session 27-Typing - Text-1		2012-07-11 18:19:07.500000
	Edit pad (rev 1186)		Jamey	cv409	XVal Session 27	1	XVal Session 27-Typing - Text-1		2012-07-11 18:19:07.621000
	Edit pad (rev 1187)		sluggo	cv411	XVal Session 27	1	XVal Session 27-Typing - Text-1		2012-07-11 18:19:07.884000
	Edit pad (rev 1188)		Kassam	cv129	XVal Session 27	1	XVal Session 27-Typing - Text-1		2012-07-11 18:19:07.929000
	Edit pad (rev 1189)		Jamey	cv409	XVal Session 27	1	XVal Session 27-Typing - Text-1		2012-07-11 18:19:08.148000
	Edit pad (rev 1190)		sluggo	cv411	XVal Session 27	1	XVal Session 27-Typing - Text-1		2012-07-11 18:19:08.384000
	Edit pad (rev 1191)		Kassam	cv129	XVal Session 27	1	XVal Session 27-Typing - Text-1		2012-07-11 18:19:08.448000
	Edit pad (rev 1192)		Rose	cv408	XVal Session 27	1	XVal Session 27-Typing - Text-1		2012-07-11 18:19:08.491000
	Edit pad (rev 1193)		Jamey	cv409	XVal Session 27	1	XVal Session 27-Typing - Text-1		2012-07-11 18:19:08.651000
	Edit pad (rev 1194)		sluggo	cv411	XVal Session 27	1	XVal Session 27-Typing - Text-1		2012-07-11 18:19:08.884000
	Edit pad (rev 1195)		Kassam	cv129	XVal Session 27	1	XVal Session 27-Typing - Text-1		2012-07-11 18:19:08.939000
	Edit pad (rev 1196)		Jamey	cv409	XVal Session 27	1	XVal Session 27-Typing - Text-1		2012-07-11 18:19:09.150000
	Edit pad (rev 1197)		sluggo	cv411	XVal Session 27	1	XVal Session 27-Typing - Text-1		2012-07-11 18:19:09.384000
	Edit pad (rev 1198)		Rose	cv408	XVal Session 27	1	XVal Session 27-Typing - Text-1		2012-07-11 18:19:09.552000
	Edit pad (rev 1199)		Jamey	cv409	XVal Session 27	1	XVal Session 27-Typing - Text-1		2012-07-11 18:19:09.655000
	Edit pad (rev 1200)		sluggo	cv411	XVal Session 27	1	XVal Session 27-Typing - Text-1		2012-07-11 18:19:09.884000
	Edit pad (rev 1201)		Rose	cv408	XVal Session 27	1	XVal Session 27-Typing - Text-1		2012-07-11 18:19:10.051000
	Edit pad (rev 1202)		Jamey	cv409	XVal Session 27	1	XVal Session 27-Typing - Text-1		2012-07-11 18:19:10.164000
	Edit pad (rev 1203)		sluggo	cv411	XVal Session 27	1	XVal Session 27-Typing - Text-1		2012-07-11 18:19:10.384000
	Edit pad (rev 1204)		Rose	cv408	XVal Session 27	1	XVal Session 27-Typing - Text-1		2012-07-11 18:19:10.550000
	Edit pad (rev 1205)		Kassam	cv129	XVal Session 27	1	XVal Session 27-Typing - Text-1		2012-07-11 18:19:10.664000
	Edit pad (rev 1206)		Jamey	cv409	XVal Session 27	1	XVal Session 27-Typing - Text-1		2012-07-11 18:19:10.669000
	Edit pad (rev 1207)		sluggo	cv411	XVal Session 27	1	XVal Session 27-Typing - Text-1		2012-07-11 18:19:10.964000
	Edit pad (rev 1208)		Rose	cv408	XVal Session 27	1	XVal Session 27-Typing - Text-1		2012-07-11 18:19:11.055000
	Edit pad (rev 1209)		Kassam	cv129	XVal Session 27	1	XVal Session 27-Typing - Text-1		2012-07-11 18:19:11.156000
	Edit pad (rev 1210)		Jamey	cv409	XVal Session 27	1	XVal Session 27-Typing - Text-1		2012-07-11 18:19:11.181000
	Edit pad (rev 1211)		sluggo	cv411	XVal Session 27	1	XVal Session 27-Typing - Text-1		2012-07-11 18:19:11.464000
	Edit pad (rev 1212)		Rose	cv408	XVal Session 27	1	XVal Session 27-Typing - Text-1		2012-07-11 18:19:11.556000
	Edit pad (rev 1213)		Jamey	cv409	XVal Session 27	1	XVal Session 27-Typing - Text-1		2012-07-11 18:19:11.680000
	Edit pad (rev 1214)		Kassam	cv129	XVal Session 27	1	XVal Session 27-Typing - Text-1		2012-07-11 18:19:11.813000
	Edit pad (rev 1215)		sluggo	cv411	XVal Session 27	1	XVal Session 27-Typing - Text-1		2012-07-11 18:19:12.048000
	Edit pad (rev 1216)		Jamey	cv409	XVal Session 27	1	XVal Session 27-Typing - Text-1		2012-07-11 18:19:12.189000
	Edit pad (rev 1217)		Rose	cv408	XVal Session 27	1	XVal Session 27-Typing - Text-1		2012-07-11 18:19:12.335000
	Edit pad (rev 1218)		Kassam	cv129	XVal Session 27	1	XVal Session 27-Typing - Text-1		2012-07-11 18:19:12.575000
	Edit pad (rev 1219)		Jamey	cv409	XVal Session 27	1	XVal Session 27-Typing - Text-1		2012-07-11 18:19:12.695000
	Edit pad (rev 1220)		sluggo	cv411	XVal Session 27	1	XVal Session 27-Typing - Text-1		2012-07-11 18:19:12.712000
	Edit pad (rev 1221)		Kassam	cv129	XVal Session 27	1	XVal Session 27-Typing - Text-1		2012-07-11 18:19:13.064000
	Edit pad (rev 1222)		Rose	cv408	XVal Session 27	1	XVal Session 27-Typing - Text-1		2012-07-11 18:19:13.114000
	Edit pad (rev 1223)		Jamey	cv409	XVal Session 27	1	XVal Session 27-Typing - Text-1		2012-07-11 18:19:13.195000
	Edit pad (rev 1224)		sluggo	cv411	XVal Session 27	1	XVal Session 27-Typing - Text-1		2012-07-11 18:19:13.226000
	Edit pad (rev 1225)		Rose	cv408	XVal Session 27	1	XVal Session 27-Typing - Text-1		2012-07-11 18:19:13.629000
	Edit pad (rev 1226)		Kassam	cv129	XVal Session 27	1	XVal Session 27-Typing - Text-1		2012-07-11 18:19:13.682000
	Edit pad (rev 1227)		Jamey	cv409	XVal Session 27	1	XVal Session 27-Typing - Text-1		2012-07-11 18:19:13.697000
	Edit pad (rev 1228)		sluggo	cv411	XVal Session 27	1	XVal Session 27-Typing - Text-1		2012-07-11 18:19:13.728000
	Edit pad (rev 1229)		Kassam	cv129	XVal Session 27	1	XVal Session 27-Typing - Text-1		2012-07-11 18:19:14.174000
	Edit pad (rev 1230)		Kassam	cv129	XVal Session 27	1	XVal Session 27-Typing - Text-1		2012-07-11 18:19:14.674000
	Edit pad (rev 1231)		Jamey	cv409	XVal Session 27	1	XVal Session 27-Typing - Text-1		2012-07-11 18:19:15.164000
	Edit pad (rev 1232)		Rose	cv408	XVal Session 27	1	XVal Session 27-Typing - Text-1		2012-07-11 18:19:15.181000
	Edit pad (rev 1233)		Kassam	cv129	XVal Session 27	1	XVal Session 27-Typing - Text-1		2012-07-11 18:19:15.190000
	Edit pad (rev 1234)		Jamey	cv409	XVal Session 27	1	XVal Session 27-Typing - Text-1		2012-07-11 18:19:15.666000
	Edit pad (rev 1235)		Rose	cv408	XVal Session 27	1	XVal Session 27-Typing - Text-1		2012-07-11 18:19:15.690000
	Edit pad (rev 1236)		Kassam	cv129	XVal Session 27	1	XVal Session 27-Typing - Text-1		2012-07-11 18:19:15.728000
	Edit pad (rev 1237)		sluggo	cv411	XVal Session 27	1	XVal Session 27-Typing - Text-1		2012-07-11 18:19:16.042000
	Edit pad (rev 1238)		Jamey	cv409	XVal Session 27	1	XVal Session 27-Typing - Text-1		2012-07-11 18:19:16.172000
	Edit pad (rev 1239)		Kassam	cv129	XVal Session 27	1	XVal Session 27-Typing - Text-1		2012-07-11 18:19:16.237000
	Edit pad (rev 1240)		sluggo	cv411	XVal Session 27	1	XVal Session 27-Typing - Text-1		2012-07-11 18:19:16.545000
	Edit pad (rev 1241)		Rose	cv408	XVal Session 27	1	XVal Session 27-Typing - Text-1		2012-07-11 18:19:16.590000
	Edit pad (rev 1242)		Jamey	cv409	XVal Session 27	1	XVal Session 27-Typing - Text-1		2012-07-11 18:19:16.674000
	Edit pad (rev 1243)		Kassam	cv129	XVal Session 27	1	XVal Session 27-Typing - Text-1		2012-07-11 18:19:16.809000
	Edit pad (rev 1244)		Rose	cv408	XVal Session 27	1	XVal Session 27-Typing - Text-1		2012-07-11 18:19:17.097000
	Edit pad (rev 1245)		sluggo	cv411	XVal Session 27	1	XVal Session 27-Typing - Text-1		2012-07-11 18:19:17.116000
	Edit pad (rev 1246)		Jamey	cv409	XVal Session 27	1	XVal Session 27-Typing - Text-1		2012-07-11 18:19:17.174000
	Edit pad (rev 1247)		Kassam	cv129	XVal Session 27	1	XVal Session 27-Typing - Text-1		2012-07-11 18:19:17.297000
	Edit pad (rev 1248)		Rose	cv408	XVal Session 27	1	XVal Session 27-Typing - Text-1		2012-07-11 18:19:17.597000
	Edit pad (rev 1249)		sluggo	cv411	XVal Session 27	1	XVal Session 27-Typing - Text-1		2012-07-11 18:19:17.620000
	Edit pad (rev 1250)		Jamey	cv409	XVal Session 27	1	XVal Session 27-Typing - Text-1		2012-07-11 18:19:17.681000
	Edit pad (rev 1251)		Kassam	cv129	XVal Session 27	1	XVal Session 27-Typing - Text-1		2012-07-11 18:19:18.035000
	Edit pad (rev 1252)		sluggo	cv411	XVal Session 27	1	XVal Session 27-Typing - Text-1		2012-07-11 18:19:18.131000
	Edit pad (rev 1253)		Jamey	cv409	XVal Session 27	1	XVal Session 27-Typing - Text-1		2012-07-11 18:19:18.184000
	Edit pad (rev 1254)		Kassam	cv129	XVal Session 27	1	XVal Session 27-Typing - Text-1		2012-07-11 18:19:18.596000
	Edit pad (rev 1255)		sluggo	cv411	XVal Session 27	1	XVal Session 27-Typing - Text-1		2012-07-11 18:19:18.634000
	Edit pad (rev 1256)		Jamey	cv409	XVal Session 27	1	XVal Session 27-Typing - Text-1		2012-07-11 18:19:18.695000
	Edit pad (rev 1257)		Kassam	cv129	XVal Session 27	1	XVal Session 27-Typing - Text-1		2012-07-11 18:19:19.095000
	Edit pad (rev 1258)		Rose	cv408	XVal Session 27	1	XVal Session 27-Typing - Text-1		2012-07-11 18:19:19.130000
	Edit pad (rev 1259)		sluggo	cv411	XVal Session 27	1	XVal Session 27-Typing - Text-1		2012-07-11 18:19:19.134000
	Edit pad (rev 1260)		Kassam	cv129	XVal Session 27	1	XVal Session 27-Typing - Text-1		2012-07-11 18:19:19.580000
	Edit pad (rev 1261)		sluggo	cv411	XVal Session 27	1	XVal Session 27-Typing - Text-1		2012-07-11 18:19:19.635000
	Edit pad (rev 1262)		Rose	cv408	XVal Session 27	1	XVal Session 27-Typing - Text-1		2012-07-11 18:19:19.644000
	Edit pad (rev 1263)		Kassam	cv129	XVal Session 27	1	XVal Session 27-Typing - Text-1		2012-07-11 18:19:20.121000
	Edit pad (rev 1264)		sluggo	cv411	XVal Session 27	1	XVal Session 27-Typing - Text-1		2012-07-11 18:19:20.144000
	Edit pad (rev 1265)		Kassam	cv129	XVal Session 27	1	XVal Session 27-Typing - Text-1		2012-07-11 18:19:20.649000
	Edit pad (rev 1266)		sluggo	cv411	XVal Session 27	1	XVal Session 27-Typing - Text-1		2012-07-11 18:19:20.651000
	Edit pad (rev 1267)		Jamey	cv409	XVal Session 27	1	XVal Session 27-Typing - Text-1		2012-07-11 18:19:21.076000
	Edit pad (rev 1268)		Kassam	cv129	XVal Session 27	1	XVal Session 27-Typing - Text-1		2012-07-11 18:19:21.141000
	Edit pad (rev 1269)		sluggo	cv411	XVal Session 27	1	XVal Session 27-Typing - Text-1		2012-07-11 18:19:21.148000
	Edit pad (rev 1270)		Jamey	cv409	XVal Session 27	1	XVal Session 27-Typing - Text-1		2012-07-11 18:19:21.575000
	Edit pad (rev 1271)		sluggo	cv411	XVal Session 27	1	XVal Session 27-Typing - Text-1		2012-07-11 18:19:21.650000
	Edit pad (rev 1272)		Rose	cv408	XVal Session 27	1	XVal Session 27-Typing - Text-1		2012-07-11 18:19:21.846000
	Edit pad (rev 1273)		Jamey	cv409	XVal Session 27	1	XVal Session 27-Typing - Text-1		2012-07-11 18:19:22.075000
	Edit pad (rev 1274)		sluggo	cv411	XVal Session 27	1	XVal Session 27-Typing - Text-1		2012-07-11 18:19:22.148000
	Edit pad (rev 1275)		Jamey	cv409	XVal Session 27	1	XVal Session 27-Typing - Text-1		2012-07-11 18:19:22.588000
	Edit pad (rev 1276)		sluggo	cv411	XVal Session 27	1	XVal Session 27-Typing - Text-1		2012-07-11 18:19:22.648000
	Edit pad (rev 1277)		Jamey	cv409	XVal Session 27	1	XVal Session 27-Typing - Text-1		2012-07-11 18:19:23.088000
	Edit pad (rev 1278)		Rose	cv408	XVal Session 27	1	XVal Session 27-Typing - Text-1		2012-07-11 18:19:23.110000
	Edit pad (rev 1279)		sluggo	cv411	XVal Session 27	1	XVal Session 27-Typing - Text-1		2012-07-11 18:19:23.153000
	Edit pad (rev 1280)		Jamey	cv409	XVal Session 27	1	XVal Session 27-Typing - Text-1		2012-07-11 18:19:23.588000
	Edit pad (rev 1281)		Rose	cv408	XVal Session 27	1	XVal Session 27-Typing - Text-1		2012-07-11 18:19:23.612000
	Edit pad (rev 1282)		sluggo	cv411	XVal Session 27	1	XVal Session 27-Typing - Text-1		2012-07-11 18:19:23.661000
	Edit pad (rev 1283)		Jamey	cv409	XVal Session 27	1	XVal Session 27-Typing - Text-1		2012-07-11 18:19:24.089000
	Edit pad (rev 1284)		sluggo	cv411	XVal Session 27	1	XVal Session 27-Typing - Text-1		2012-07-11 18:19:24.166000
	Edit pad (rev 1285)		Kassam	cv129	XVal Session 27	1	XVal Session 27-Typing - Text-1		2012-07-11 18:19:24.381000
	Edit pad (rev 1286)		Jamey	cv409	XVal Session 27	1	XVal Session 27-Typing - Text-1		2012-07-11 18:19:24.588000
	Edit pad (rev 1287)		Rose	cv408	XVal Session 27	1	XVal Session 27-Typing - Text-1		2012-07-11 18:19:24.639000
	Edit pad (rev 1288)		sluggo	cv411	XVal Session 27	1	XVal Session 27-Typing - Text-1		2012-07-11 18:19:24.666000
	Edit pad (rev 1289)		Kassam	cv129	XVal Session 27	1	XVal Session 27-Typing - Text-1		2012-07-11 18:19:24.881000
	Edit pad (rev 1290)		Jamey	cv409	XVal Session 27	1	XVal Session 27-Typing - Text-1		2012-07-11 18:19:25.088000
	Edit pad (rev 1291)		sluggo	cv411	XVal Session 27	1	XVal Session 27-Typing - Text-1		2012-07-11 18:19:25.170000
	Edit pad (rev 1292)		Kassam	cv129	XVal Session 27	1	XVal Session 27-Typing - Text-1		2012-07-11 18:19:25.409000
	Edit pad (rev 1293)		Rose	cv408	XVal Session 27	1	XVal Session 27-Typing - Text-1		2012-07-11 18:19:25.596000
	Edit pad (rev 1294)		sluggo	cv411	XVal Session 27	1	XVal Session 27-Typing - Text-1		2012-07-11 18:19:25.669000
	Edit pad (rev 1295)		Kassam	cv129	XVal Session 27	1	XVal Session 27-Typing - Text-1		2012-07-11 18:19:25.908000
	Edit pad (rev 1296)		Rose	cv408	XVal Session 27	1	XVal Session 27-Typing - Text-1		2012-07-11 18:19:26.098000
	Edit pad (rev 1297)		Jamey	cv409	XVal Session 27	1	XVal Session 27-Typing - Text-1		2012-07-11 18:19:26.134000
	Edit pad (rev 1298)		sluggo	cv411	XVal Session 27	1	XVal Session 27-Typing - Text-1		2012-07-11 18:19:26.419000
	Edit pad (rev 1299)		Rose	cv408	XVal Session 27	1	XVal Session 27-Typing - Text-1		2012-07-11 18:19:26.598000
	Edit pad (rev 1300)		Jamey	cv409	XVal Session 27	1	XVal Session 27-Typing - Text-1		2012-07-11 18:19:26.636000
	Edit pad (rev 1301)		sluggo	cv411	XVal Session 27	1	XVal Session 27-Typing - Text-1		2012-07-11 18:19:26.922000
	Edit pad (rev 1302)		Kassam	cv129	XVal Session 27	1	XVal Session 27-Typing - Text-1		2012-07-11 18:19:27.132000
	Edit pad (rev 1303)		Jamey	cv409	XVal Session 27	1	XVal Session 27-Typing - Text-1		2012-07-11 18:19:27.150000
	Edit pad (rev 1304)		sluggo	cv411	XVal Session 27	1	XVal Session 27-Typing - Text-1		2012-07-11 18:19:27.433000
	Edit pad (rev 1305)		Rose	cv408	XVal Session 27	1	XVal Session 27-Typing - Text-1		2012-07-11 18:19:27.543000
	Edit pad (rev 1306)		Kassam	cv129	XVal Session 27	1	XVal Session 27-Typing - Text-1		2012-07-11 18:19:27.625000
	Edit pad (rev 1307)		Jamey	cv409	XVal Session 27	1	XVal Session 27-Typing - Text-1		2012-07-11 18:19:27.651000
	Edit pad (rev 1308)		sluggo	cv411	XVal Session 27	1	XVal Session 27-Typing - Text-1		2012-07-11 18:19:27.933000
	Edit pad (rev 1309)		Rose	cv408	XVal Session 27	1	XVal Session 27-Typing - Text-1		2012-07-11 18:19:28.045000
	Edit pad (rev 1310)		Kassam	cv129	XVal Session 27	1	XVal Session 27-Typing - Text-1		2012-07-11 18:19:28.140000
	Edit pad (rev 1311)		Jamey	cv409	XVal Session 27	1	XVal Session 27-Typing - Text-1		2012-07-11 18:19:28.170000
	Edit pad (rev 1312)		sluggo	cv411	XVal Session 27	1	XVal Session 27-Typing - Text-1		2012-07-11 18:19:28.449000
	Edit pad (rev 1313)		Rose	cv408	XVal Session 27	1	XVal Session 27-Typing - Text-1		2012-07-11 18:19:28.554000
	Edit pad (rev 1314)		Kassam	cv129	XVal Session 27	1	XVal Session 27-Typing - Text-1		2012-07-11 18:19:28.627000
	Edit pad (rev 1315)		Jamey	cv409	XVal Session 27	1	XVal Session 27-Typing - Text-1		2012-07-11 18:19:28.680000
	Edit pad (rev 1316)		sluggo	cv411	XVal Session 27	1	XVal Session 27-Typing - Text-1		2012-07-11 18:19:28.947000
	Edit pad (rev 1317)		Rose	cv408	XVal Session 27	1	XVal Session 27-Typing - Text-1		2012-07-11 18:19:29.064000
	Edit pad (rev 1318)		Kassam	cv129	XVal Session 27	1	XVal Session 27-Typing - Text-1		2012-07-11 18:19:29.135000
	Edit pad (rev 1319)		sluggo	cv411	XVal Session 27	1	XVal Session 27-Typing - Text-1		2012-07-11 18:19:29.448000
	Edit pad (rev 1320)		Kassam	cv129	XVal Session 27	1	XVal Session 27-Typing - Text-1		2012-07-11 18:19:29.834000
	Edit pad (rev 1321)		sluggo	cv411	XVal Session 27	1	XVal Session 27-Typing - Text-1		2012-07-11 18:19:29.964000
	Edit pad (rev 1322)		Rose	cv408	XVal Session 27	1	XVal Session 27-Typing - Text-1		2012-07-11 18:19:29.989000
	Edit pad (rev 1323)		Kassam	cv129	XVal Session 27	1	XVal Session 27-Typing - Text-1		2012-07-11 18:19:30.345000
	Edit pad (rev 1324)		sluggo	cv411	XVal Session 27	1	XVal Session 27-Typing - Text-1		2012-07-11 18:19:30.468000
	Edit pad (rev 1325)		Kassam	cv129	XVal Session 27	1	XVal Session 27-Typing - Text-1		2012-07-11 18:19:30.862000
	Edit pad (rev 1326)		sluggo	cv411	XVal Session 27	1	XVal Session 27-Typing - Text-1		2012-07-11 18:19:30.990000
	Edit pad (rev 1327)		Rose	cv408	XVal Session 27	1	XVal Session 27-Typing - Text-1		2012-07-11 18:19:31.100000
	Edit pad (rev 1328)		Kassam	cv129	XVal Session 27	1	XVal Session 27-Typing - Text-1		2012-07-11 18:19:31.377000
	Edit pad (rev 1329)		sluggo	cv411	XVal Session 27	1	XVal Session 27-Typing - Text-1		2012-07-11 18:19:31.492000
	Edit pad (rev 1330)		Rose	cv408	XVal Session 27	1	XVal Session 27-Typing - Text-1		2012-07-11 18:19:31.611000
	Edit pad (rev 1331)		Kassam	cv129	XVal Session 27	1	XVal Session 27-Typing - Text-1		2012-07-11 18:19:31.876000
	Edit pad (rev 1332)		sluggo	cv411	XVal Session 27	1	XVal Session 27-Typing - Text-1		2012-07-11 18:19:31.992000
	Edit pad (rev 1333)		Rose	cv408	XVal Session 27	1	XVal Session 27-Typing - Text-1		2012-07-11 18:19:32.180000
	Edit pad (rev 1334)		Jamey	cv409	XVal Session 27	1	XVal Session 27-Typing - Text-1		2012-07-11 18:19:32.197000
	Edit pad (rev 1335)		Kassam	cv129	XVal Session 27	1	XVal Session 27-Typing - Text-1		2012-07-11 18:19:32.376000
	Edit pad (rev 1336)		sluggo	cv411	XVal Session 27	1	XVal Session 27-Typing - Text-1		2012-07-11 18:19:32.492000
	Edit pad (rev 1337)		Jamey	cv409	XVal Session 27	1	XVal Session 27-Typing - Text-1		2012-07-11 18:19:32.753000
	Edit pad (rev 1338)		Rose	cv408	XVal Session 27	1	XVal Session 27-Typing - Text-1		2012-07-11 18:19:32.756000
	Edit pad (rev 1339)		sluggo	cv411	XVal Session 27	1	XVal Session 27-Typing - Text-1		2012-07-11 18:19:32.992000
	Edit pad (rev 1340)		Rose	cv408	XVal Session 27	1	XVal Session 27-Typing - Text-1		2012-07-11 18:19:33.191000
	Edit pad (rev 1341)		Jamey	cv409	XVal Session 27	1	XVal Session 27-Typing - Text-1		2012-07-11 18:19:33.196000
	Edit pad (rev 1342)		Kassam	cv129	XVal Session 27	1	XVal Session 27-Typing - Text-1		2012-07-11 18:19:33.366000
	Edit pad (rev 1343)		sluggo	cv411	XVal Session 27	1	XVal Session 27-Typing - Text-1		2012-07-11 18:19:33.492000
	Edit pad (rev 1344)		Jamey	cv409	XVal Session 27	1	XVal Session 27-Typing - Text-1		2012-07-11 18:19:33.697000
	Edit pad (rev 1345)		Kassam	cv129	XVal Session 27	1	XVal Session 27-Typing - Text-1		2012-07-11 18:19:33.859000
	Edit pad (rev 1346)		sluggo	cv411	XVal Session 27	1	XVal Session 27-Typing - Text-1		2012-07-11 18:19:33.993000
	Edit pad (rev 1347)		Jamey	cv409	XVal Session 27	1	XVal Session 27-Typing - Text-1		2012-07-11 18:19:34.202000
	Edit pad (rev 1348)		Rose	cv408	XVal Session 27	1	XVal Session 27-Typing - Text-1		2012-07-11 18:19:34.287000
	Edit pad (rev 1349)		Kassam	cv129	XVal Session 27	1	XVal Session 27-Typing - Text-1		2012-07-11 18:19:34.359000
	Edit pad (rev 1350)		sluggo	cv411	XVal Session 27	1	XVal Session 27-Typing - Text-1		2012-07-11 18:19:34.493000
	Edit pad (rev 1351)		Jamey	cv409	XVal Session 27	1	XVal Session 27-Typing - Text-1		2012-07-11 18:19:34.713000
	Edit pad (rev 1352)		Kassam	cv129	XVal Session 27	1	XVal Session 27-Typing - Text-1		2012-07-11 18:19:34.859000
	Edit pad (rev 1353)		sluggo	cv411	XVal Session 27	1	XVal Session 27-Typing - Text-1		2012-07-11 18:19:34.992000
	Edit pad (rev 1354)		Rose	cv408	XVal Session 27	1	XVal Session 27-Typing - Text-1		2012-07-11 18:19:35.483000
	Edit pad (rev 1355)		sluggo	cv411	XVal Session 27	1	XVal Session 27-Typing - Text-1		2012-07-11 18:19:35.494000
	Edit pad (rev 1356)		Jamey	cv409	XVal Session 27	1	XVal Session 27-Typing - Text-1		2012-07-11 18:19:35.509000
	Edit pad (rev 1357)		Kassam	cv129	XVal Session 27	1	XVal Session 27-Typing - Text-1		2012-07-11 18:19:35.729000
	Edit pad (rev 1358)		Jamey	cv409	XVal Session 27	1	XVal Session 27-Typing - Text-1		2012-07-11 18:19:36.009000
	Edit pad (rev 1359)		sluggo	cv411	XVal Session 27	1	XVal Session 27-Typing - Text-1		2012-07-11 18:19:36.116000
	Edit pad (rev 1360)		Kassam	cv129	XVal Session 27	1	XVal Session 27-Typing - Text-1		2012-07-11 18:19:36.225000
	Edit pad (rev 1361)		Rose	cv408	XVal Session 27	1	XVal Session 27-Typing - Text-1		2012-07-11 18:19:36.384000
	Edit pad (rev 1362)		Jamey	cv409	XVal Session 27	1	XVal Session 27-Typing - Text-1		2012-07-11 18:19:36.511000
	Edit pad (rev 1363)		sluggo	cv411	XVal Session 27	1	XVal Session 27-Typing - Text-1		2012-07-11 18:19:36.617000
	Edit pad (rev 1364)		Kassam	cv129	XVal Session 27	1	XVal Session 27-Typing - Text-1		2012-07-11 18:19:36.735000
	Edit pad (rev 1365)		Rose	cv408	XVal Session 27	1	XVal Session 27-Typing - Text-1		2012-07-11 18:19:36.993000
	Edit pad (rev 1366)		Jamey	cv409	XVal Session 27	1	XVal Session 27-Typing - Text-1		2012-07-11 18:19:37.015000
	Edit pad (rev 1367)		sluggo	cv411	XVal Session 27	1	XVal Session 27-Typing - Text-1		2012-07-11 18:19:37.121000
	Edit pad (rev 1368)		Kassam	cv129	XVal Session 27	1	XVal Session 27-Typing - Text-1		2012-07-11 18:19:37.257000
	Edit pad (rev 1369)		Rose	cv408	XVal Session 27	1	XVal Session 27-Typing - Text-1		2012-07-11 18:19:37.503000
	Edit pad (rev 1370)		Jamey	cv409	XVal Session 27	1	XVal Session 27-Typing - Text-1		2012-07-11 18:19:37.525000
	Edit pad (rev 1371)		sluggo	cv411	XVal Session 27	1	XVal Session 27-Typing - Text-1		2012-07-11 18:19:37.633000
	Edit pad (rev 1372)		Kassam	cv129	XVal Session 27	1	XVal Session 27-Typing - Text-1		2012-07-11 18:19:37.750000
	Edit pad (rev 1373)		Jamey	cv409	XVal Session 27	1	XVal Session 27-Typing - Text-1		2012-07-11 18:19:38.025000
	Edit pad (rev 1374)		Rose	cv408	XVal Session 27	1	XVal Session 27-Typing - Text-1		2012-07-11 18:19:38.143000
	Edit pad (rev 1375)		sluggo	cv411	XVal Session 27	1	XVal Session 27-Typing - Text-1		2012-07-11 18:19:38.240000
	Edit pad (rev 1376)		Kassam	cv129	XVal Session 27	1	XVal Session 27-Typing - Text-1		2012-07-11 18:19:38.339000
	Edit pad (rev 1377)		Jamey	cv409	XVal Session 27	1	XVal Session 27-Typing - Text-1		2012-07-11 18:19:38.525000
	Edit pad (rev 1378)		Rose	cv408	XVal Session 27	1	XVal Session 27-Typing - Text-1		2012-07-11 18:19:38.642000
	Edit pad (rev 1379)		sluggo	cv411	XVal Session 27	1	XVal Session 27-Typing - Text-1		2012-07-11 18:19:38.742000
	Edit pad (rev 1380)		Kassam	cv129	XVal Session 27	1	XVal Session 27-Typing - Text-1		2012-07-11 18:19:38.828000
	Edit pad (rev 1381)		Jamey	cv409	XVal Session 27	1	XVal Session 27-Typing - Text-1		2012-07-11 18:19:39.025000
	Edit pad (rev 1382)		Rose	cv408	XVal Session 27	1	XVal Session 27-Typing - Text-1		2012-07-11 18:19:39.142000
	Edit pad (rev 1383)		sluggo	cv411	XVal Session 27	1	XVal Session 27-Typing - Text-1		2012-07-11 18:19:39.242000
	Edit pad (rev 1384)		Jamey	cv409	XVal Session 27	1	XVal Session 27-Typing - Text-1		2012-07-11 18:19:39.525000
	Edit pad (rev 1385)		Rose	cv408	XVal Session 27	1	XVal Session 27-Typing - Text-1		2012-07-11 18:19:39.645000
	Edit pad (rev 1386)		Kassam	cv129	XVal Session 27	1	XVal Session 27-Typing - Text-1		2012-07-11 18:19:39.942000
	Edit pad (rev 1387)		Jamey	cv409	XVal Session 27	1	XVal Session 27-Typing - Text-1		2012-07-11 18:19:40.024000
	Edit pad (rev 1388)		Rose	cv408	XVal Session 27	1	XVal Session 27-Typing - Text-1		2012-07-11 18:19:40.308000
	Edit pad (rev 1389)		Kassam	cv129	XVal Session 27	1	XVal Session 27-Typing - Text-1		2012-07-11 18:19:40.440000
	Edit pad (rev 1390)		sluggo	cv411	XVal Session 27	1	XVal Session 27-Typing - Text-1		2012-07-11 18:19:40.616000
	Edit pad (rev 1391)		Rose	cv408	XVal Session 27	1	XVal Session 27-Typing - Text-1		2012-07-11 18:19:40.816000
	Edit pad (rev 1392)		Kassam	cv129	XVal Session 27	1	XVal Session 27-Typing - Text-1		2012-07-11 18:19:40.942000
	Edit pad (rev 1393)		sluggo	cv411	XVal Session 27	1	XVal Session 27-Typing - Text-1		2012-07-11 18:19:41.119000
	Edit pad (rev 1394)		Jamey	cv409	XVal Session 27	1	XVal Session 27-Typing - Text-1		2012-07-11 18:19:41.219000
	Edit pad (rev 1395)		Rose	cv408	XVal Session 27	1	XVal Session 27-Typing - Text-1		2012-07-11 18:19:41.333000
	Edit pad (rev 1396)		Kassam	cv129	XVal Session 27	1	XVal Session 27-Typing - Text-1		2012-07-11 18:19:41.439000
	Edit pad (rev 1397)		sluggo	cv411	XVal Session 27	1	XVal Session 27-Typing - Text-1		2012-07-11 18:19:41.618000
	Edit pad (rev 1398)		Jamey	cv409	XVal Session 27	1	XVal Session 27-Typing - Text-1		2012-07-11 18:19:41.727000
	Edit pad (rev 1399)		Rose	cv408	XVal Session 27	1	XVal Session 27-Typing - Text-1		2012-07-11 18:19:41.814000
	Edit pad (rev 1400)		Kassam	cv129	XVal Session 27	1	XVal Session 27-Typing - Text-1		2012-07-11 18:19:41.940000
	Edit pad (rev 1401)		sluggo	cv411	XVal Session 27	1	XVal Session 27-Typing - Text-1		2012-07-11 18:19:42.119000
	Edit pad (rev 1402)		Jamey	cv409	XVal Session 27	1	XVal Session 27-Typing - Text-1		2012-07-11 18:19:42.227000
	Edit pad (rev 1403)		Rose	cv408	XVal Session 27	1	XVal Session 27-Typing - Text-1		2012-07-11 18:19:42.314000
	Edit pad (rev 1404)		Kassam	cv129	XVal Session 27	1	XVal Session 27-Typing - Text-1		2012-07-11 18:19:42.473000
	Edit pad (rev 1405)		sluggo	cv411	XVal Session 27	1	XVal Session 27-Typing - Text-1		2012-07-11 18:19:42.618000
	Edit pad (rev 1406)		Jamey	cv409	XVal Session 27	1	XVal Session 27-Typing - Text-1		2012-07-11 18:19:42.727000
	Edit pad (rev 1407)		Rose	cv408	XVal Session 27	1	XVal Session 27-Typing - Text-1		2012-07-11 18:19:42.814000
	Edit pad (rev 1408)		Kassam	cv129	XVal Session 27	1	XVal Session 27-Typing - Text-1		2012-07-11 18:19:42.981000
	Edit pad (rev 1409)		sluggo	cv411	XVal Session 27	1	XVal Session 27-Typing - Text-1		2012-07-11 18:19:43.127000
	Edit pad (rev 1410)		Jamey	cv409	XVal Session 27	1	XVal Session 27-Typing - Text-1		2012-07-11 18:19:43.227000
	Edit pad (rev 1411)		Rose	cv408	XVal Session 27	1	XVal Session 27-Typing - Text-1		2012-07-11 18:19:43.314000
	Edit pad (rev 1412)		Kassam	cv129	XVal Session 27	1	XVal Session 27-Typing - Text-1		2012-07-11 18:19:43.470000
	Edit pad (rev 1413)		sluggo	cv411	XVal Session 27	1	XVal Session 27-Typing - Text-1		2012-07-11 18:19:43.645000
	Edit pad (rev 1414)		sluggo	cv411	XVal Session 27	1	XVal Session 27-Typing - Text-1		2012-07-11 18:19:44.150000
	Edit pad (rev 1415)		Jamey	cv409	XVal Session 27	1	XVal Session 27-Typing - Text-1		2012-07-11 18:19:44.333000
	Edit pad (rev 1416)		Kassam	cv129	XVal Session 27	1	XVal Session 27-Typing - Text-1		2012-07-11 18:19:44.425000
	Edit pad (rev 1417)		sluggo	cv411	XVal Session 27	1	XVal Session 27-Typing - Text-1		2012-07-11 18:19:44.650000
	Edit pad (rev 1418)		Rose	cv408	XVal Session 27	1	XVal Session 27-Typing - Text-1		2012-07-11 18:19:44.692000
	Edit pad (rev 1419)		Jamey	cv409	XVal Session 27	1	XVal Session 27-Typing - Text-1		2012-07-11 18:19:44.868000
	Edit pad (rev 1420)		Kassam	cv129	XVal Session 27	1	XVal Session 27-Typing - Text-1		2012-07-11 18:19:44.938000
	Edit pad (rev 1421)		sluggo	cv411	XVal Session 27	1	XVal Session 27-Typing - Text-1		2012-07-11 18:19:45.166000
	Edit pad (rev 1422)		Jamey	cv409	XVal Session 27	1	XVal Session 27-Typing - Text-1		2012-07-11 18:19:45.368000
	Edit pad (rev 1423)		Kassam	cv129	XVal Session 27	1	XVal Session 27-Typing - Text-1		2012-07-11 18:19:45.478000
	Edit pad (rev 1424)		sluggo	cv411	XVal Session 27	1	XVal Session 27-Typing - Text-1		2012-07-11 18:19:45.669000
	Edit pad (rev 1425)		Jamey	cv409	XVal Session 27	1	XVal Session 27-Typing - Text-1		2012-07-11 18:19:45.870000
	Edit pad (rev 1426)		Kassam	cv129	XVal Session 27	1	XVal Session 27-Typing - Text-1		2012-07-11 18:19:45.973000
	Edit pad (rev 1427)		sluggo	cv411	XVal Session 27	1	XVal Session 27-Typing - Text-1		2012-07-11 18:19:46.181000
	Edit pad (rev 1428)		sluggo	cv411	XVal Session 27	1	XVal Session 27-Typing - Text-1		2012-07-11 18:19:46.681000
	Edit pad (rev 1429)		Jamey	cv409	XVal Session 27	1	XVal Session 27-Typing - Text-1		2012-07-11 18:19:46.987000
	Edit pad (rev 1430)		sluggo	cv411	XVal Session 27	1	XVal Session 27-Typing - Text-1		2012-07-11 18:19:47.183000
	Edit pad (rev 1431)		Jamey	cv409	XVal Session 27	1	XVal Session 27-Typing - Text-1		2012-07-11 18:19:47.495000
	Edit pad (rev 1432)		Kassam	cv129	XVal Session 27	1	XVal Session 27-Typing - Text-1		2012-07-11 18:19:47.618000
	Edit pad (rev 1433)		sluggo	cv411	XVal Session 27	1	XVal Session 27-Typing - Text-1		2012-07-11 18:19:47.719000
	Edit pad (rev 1434)		Rose	cv408	XVal Session 27	1	XVal Session 27-Typing - Text-1		2012-07-11 18:19:47.728000
	Edit pad (rev 1435)		Jamey	cv409	XVal Session 27	1	XVal Session 27-Typing - Text-1		2012-07-11 18:19:47.994000
	Edit pad (rev 1436)		Kassam	cv129	XVal Session 27	1	XVal Session 27-Typing - Text-1		2012-07-11 18:19:48.110000
	Edit pad (rev 1437)		sluggo	cv411	XVal Session 27	1	XVal Session 27-Typing - Text-1		2012-07-11 18:19:48.227000
	Edit pad (rev 1438)		Rose	cv408	XVal Session 27	1	XVal Session 27-Typing - Text-1		2012-07-11 18:19:48.242000
	Edit pad (rev 1439)		Jamey	cv409	XVal Session 27	1	XVal Session 27-Typing - Text-1		2012-07-11 18:19:48.493000
	Edit pad (rev 1440)		Kassam	cv129	XVal Session 27	1	XVal Session 27-Typing - Text-1		2012-07-11 18:19:48.617000
	Edit pad (rev 1441)		sluggo	cv411	XVal Session 27	1	XVal Session 27-Typing - Text-1		2012-07-11 18:19:48.735000
	Edit pad (rev 1442)		Rose	cv408	XVal Session 27	1	XVal Session 27-Typing - Text-1		2012-07-11 18:19:48.750000
	Edit pad (rev 1443)		Jamey	cv409	XVal Session 27	1	XVal Session 27-Typing - Text-1		2012-07-11 18:19:49
	Edit pad (rev 1444)		Kassam	cv129	XVal Session 27	1	XVal Session 27-Typing - Text-1		2012-07-11 18:19:49.112000
	Edit pad (rev 1445)		sluggo	cv411	XVal Session 27	1	XVal Session 27-Typing - Text-1		2012-07-11 18:19:49.243000
	Edit pad (rev 1446)		Rose	cv408	XVal Session 27	1	XVal Session 27-Typing - Text-1		2012-07-11 18:19:49.253000
	Edit pad (rev 1447)		Jamey	cv409	XVal Session 27	1	XVal Session 27-Typing - Text-1		2012-07-11 18:19:49.506000
	Edit pad (rev 1448)		sluggo	cv411	XVal Session 27	1	XVal Session 27-Typing - Text-1		2012-07-11 18:19:49.753000
	Edit pad (rev 1449)		Rose	cv408	XVal Session 27	1	XVal Session 27-Typing - Text-1		2012-07-11 18:19:49.758000
	Edit pad (rev 1450)		Jamey	cv409	XVal Session 27	1	XVal Session 27-Typing - Text-1		2012-07-11 18:19:50.008000
	Edit pad (rev 1451)		Kassam	cv129	XVal Session 27	1	XVal Session 27-Typing - Text-1		2012-07-11 18:19:50.137000
	Edit pad (rev 1452)		sluggo	cv411	XVal Session 27	1	XVal Session 27-Typing - Text-1		2012-07-11 18:19:50.258000
	Edit pad (rev 1453)		Jamey	cv409	XVal Session 27	1	XVal Session 27-Typing - Text-1		2012-07-11 18:19:50.509000
	Edit pad (rev 1454)		Kassam	cv129	XVal Session 27	1	XVal Session 27-Typing - Text-1		2012-07-11 18:19:50.665000
	Edit pad (rev 1455)		sluggo	cv411	XVal Session 27	1	XVal Session 27-Typing - Text-1		2012-07-11 18:19:50.758000
	Edit pad (rev 1456)		Rose	cv408	XVal Session 27	1	XVal Session 27-Typing - Text-1		2012-07-11 18:19:50.797000
	Edit pad (rev 1457)		Jamey	cv409	XVal Session 27	1	XVal Session 27-Typing - Text-1		2012-07-11 18:19:51.010000
	Edit pad (rev 1458)		Kassam	cv129	XVal Session 27	1	XVal Session 27-Typing - Text-1		2012-07-11 18:19:51.158000
	Edit pad (rev 1459)		Rose	cv408	XVal Session 27	1	XVal Session 27-Typing - Text-1		2012-07-11 18:19:51.300000
	Edit pad (rev 1460)		sluggo	cv411	XVal Session 27	1	XVal Session 27-Typing - Text-1		2012-07-11 18:19:51.516000
	Edit pad (rev 1461)		Jamey	cv409	XVal Session 27	1	XVal Session 27-Typing - Text-1		2012-07-11 18:19:51.524000
	Edit pad (rev 1462)		Kassam	cv129	XVal Session 27	1	XVal Session 27-Typing - Text-1		2012-07-11 18:19:51.676000
	Edit pad (rev 1463)		Rose	cv408	XVal Session 27	1	XVal Session 27-Typing - Text-1		2012-07-11 18:19:51.800000
	Edit pad (rev 1464)		Jamey	cv409	XVal Session 27	1	XVal Session 27-Typing - Text-1		2012-07-11 18:19:52.025000
	Edit pad (rev 1465)		Rose	cv408	XVal Session 27	1	XVal Session 27-Typing - Text-1		2012-07-11 18:19:52.300000
	Edit pad (rev 1466)		Jamey	cv409	XVal Session 27	1	XVal Session 27-Typing - Text-1		2012-07-11 18:19:52.525000
	Edit pad (rev 1467)		sluggo	cv411	XVal Session 27	1	XVal Session 27-Typing - Text-1		2012-07-11 18:19:52.585000
	Edit pad (rev 1468)		Rose	cv408	XVal Session 27	1	XVal Session 27-Typing - Text-1		2012-07-11 18:19:52.800000
	Edit pad (rev 1469)		Kassam	cv129	XVal Session 27	1	XVal Session 27-Typing - Text-1		2012-07-11 18:19:52.951000
	Edit pad (rev 1470)		sluggo	cv411	XVal Session 27	1	XVal Session 27-Typing - Text-1		2012-07-11 18:19:53.086000
	Edit pad (rev 1471)		Jamey	cv409	XVal Session 27	1	XVal Session 27-Typing - Text-1		2012-07-11 18:19:53.263000
	Edit pad (rev 1472)		Rose	cv408	XVal Session 27	1	XVal Session 27-Typing - Text-1		2012-07-11 18:19:53.300000
	Edit pad (rev 1473)		Kassam	cv129	XVal Session 27	1	XVal Session 27-Typing - Text-1		2012-07-11 18:19:53.443000
	Edit pad (rev 1474)		sluggo	cv411	XVal Session 27	1	XVal Session 27-Typing - Text-1		2012-07-11 18:19:53.586000
	Edit pad (rev 1475)		Jamey	cv409	XVal Session 27	1	XVal Session 27-Typing - Text-1		2012-07-11 18:19:53.765000
	Edit pad (rev 1476)		Kassam	cv129	XVal Session 27	1	XVal Session 27-Typing - Text-1		2012-07-11 18:19:53.940000
	Edit pad (rev 1477)		sluggo	cv411	XVal Session 27	1	XVal Session 27-Typing - Text-1		2012-07-11 18:19:54.086000
	Edit pad (rev 1478)		Jamey	cv409	XVal Session 27	1	XVal Session 27-Typing - Text-1		2012-07-11 18:19:54.273000
	Edit pad (rev 1479)		Rose	cv408	XVal Session 27	1	XVal Session 27-Typing - Text-1		2012-07-11 18:19:54.358000
	Edit pad (rev 1480)		Kassam	cv129	XVal Session 27	1	XVal Session 27-Typing - Text-1		2012-07-11 18:19:54.442000
	Edit pad (rev 1481)		sluggo	cv411	XVal Session 27	1	XVal Session 27-Typing - Text-1		2012-07-11 18:19:54.586000
	Edit pad (rev 1482)		Jamey	cv409	XVal Session 27	1	XVal Session 27-Typing - Text-1		2012-07-11 18:19:54.775000
	Edit pad (rev 1483)		Rose	cv408	XVal Session 27	1	XVal Session 27-Typing - Text-1		2012-07-11 18:19:54.862000
	Edit pad (rev 1484)		Kassam	cv129	XVal Session 27	1	XVal Session 27-Typing - Text-1		2012-07-11 18:19:54.938000
	Edit pad (rev 1485)		sluggo	cv411	XVal Session 27	1	XVal Session 27-Typing - Text-1		2012-07-11 18:19:55.087000
	Edit pad (rev 1486)		Jamey	cv409	XVal Session 27	1	XVal Session 27-Typing - Text-1		2012-07-11 18:19:55.274000
	Edit pad (rev 1487)		Rose	cv408	XVal Session 27	1	XVal Session 27-Typing - Text-1		2012-07-11 18:19:55.361000
	Edit pad (rev 1488)		sluggo	cv411	XVal Session 27	1	XVal Session 27-Typing - Text-1		2012-07-11 18:19:55.588000
	Edit pad (rev 1489)		Rose	cv408	XVal Session 27	1	XVal Session 27-Typing - Text-1		2012-07-11 18:19:55.868000
	Edit pad (rev 1490)		sluggo	cv411	XVal Session 27	1	XVal Session 27-Typing - Text-1		2012-07-11 18:19:56.087000
	Edit pad (rev 1491)		Rose	cv408	XVal Session 27	1	XVal Session 27-Typing - Text-1		2012-07-11 18:19:56.378000
	Edit pad (rev 1492)		sluggo	cv411	XVal Session 27	1	XVal Session 27-Typing - Text-1		2012-07-11 18:19:56.652000
	Edit pad (rev 1493)		sluggo	cv411	XVal Session 27	1	XVal Session 27-Typing - Text-1		2012-07-11 18:19:57.152000
	Edit pad (rev 1494)		Kassam	cv129	XVal Session 27	1	XVal Session 27-Typing - Text-1		2012-07-11 18:19:57.333000
	Edit pad (rev 1495)		Rose	cv408	XVal Session 27	1	XVal Session 27-Typing - Text-1		2012-07-11 18:19:57.359000
	Edit pad (rev 1496)		Jamey	cv409	XVal Session 27	1	XVal Session 27-Typing - Text-1		2012-07-11 18:19:57.364000
	Edit pad (rev 1497)		sluggo	cv411	XVal Session 27	1	XVal Session 27-Typing - Text-1		2012-07-11 18:19:57.651000
	Edit pad (rev 1498)		Kassam	cv129	XVal Session 27	1	XVal Session 27-Typing - Text-1		2012-07-11 18:19:57.830000
	Edit pad (rev 1499)		Rose	cv408	XVal Session 27	1	XVal Session 27-Typing - Text-1		2012-07-11 18:19:57.866000
	Edit pad (rev 1500)		Jamey	cv409	XVal Session 27	1	XVal Session 27-Typing - Text-1		2012-07-11 18:19:57.877000
	Edit pad (rev 1501)		sluggo	cv411	XVal Session 27	1	XVal Session 27-Typing - Text-1		2012-07-11 18:19:58.165000
	Edit pad (rev 1502)		Kassam	cv129	XVal Session 27	1	XVal Session 27-Typing - Text-1		2012-07-11 18:19:58.346000
	Edit pad (rev 1503)		Rose	cv408	XVal Session 27	1	XVal Session 27-Typing - Text-1		2012-07-11 18:19:58.370000
	Edit pad (rev 1504)		Jamey	cv409	XVal Session 27	1	XVal Session 27-Typing - Text-1		2012-07-11 18:19:58.389000
	Edit pad (rev 1505)		sluggo	cv411	XVal Session 27	1	XVal Session 27-Typing - Text-1		2012-07-11 18:19:58.665000
	Edit pad (rev 1506)		Rose	cv408	XVal Session 27	1	XVal Session 27-Typing - Text-1		2012-07-11 18:19:58.878000
	Edit pad (rev 1507)		Jamey	cv409	XVal Session 27	1	XVal Session 27-Typing - Text-1		2012-07-11 18:19:58.898000
	Edit pad (rev 1508)		sluggo	cv411	XVal Session 27	1	XVal Session 27-Typing - Text-1		2012-07-11 18:19:59.170000
	Edit pad (rev 1509)		Jamey	cv409	XVal Session 27	1	XVal Session 27-Typing - Text-1		2012-07-11 18:19:59.400000
	Edit pad (rev 1510)		Rose	cv408	XVal Session 27	1	XVal Session 27-Typing - Text-1		2012-07-11 18:19:59.677000
	Edit pad (rev 1511)		sluggo	cv411	XVal Session 27	1	XVal Session 27-Typing - Text-1		2012-07-11 18:19:59.681000
	Edit pad (rev 1512)		Jamey	cv409	XVal Session 27	1	XVal Session 27-Typing - Text-1		2012-07-11 18:19:59.898000
	Edit pad (rev 1513)		sluggo	cv411	XVal Session 27	1	XVal Session 27-Typing - Text-1		2012-07-11 18:20:00.198000
	Edit pad (rev 1514)		Kassam	cv129	XVal Session 27	1	XVal Session 27-Typing - Text-1		2012-07-11 18:20:00.357000
	Edit pad (rev 1515)		Jamey	cv409	XVal Session 27	1	XVal Session 27-Typing - Text-1		2012-07-11 18:20:00.399000
	Edit pad (rev 1516)		sluggo	cv411	XVal Session 27	1	XVal Session 27-Typing - Text-1		2012-07-11 18:20:00.697000
	Edit pad (rev 1517)		Kassam	cv129	XVal Session 27	1	XVal Session 27-Typing - Text-1		2012-07-11 18:20:00.926000
	Edit pad (rev 1518)		Jamey	cv409	XVal Session 27	1	XVal Session 27-Typing - Text-1		2012-07-11 18:20:00.979000
	Edit pad (rev 1519)		Kassam	cv129	XVal Session 27	1	XVal Session 27-Typing - Text-1		2012-07-11 18:20:01.462000
	Edit pad (rev 1520)		Jamey	cv409	XVal Session 27	1	XVal Session 27-Typing - Text-1		2012-07-11 18:20:01.479000
	Edit pad (rev 1521)		sluggo	cv411	XVal Session 27	1	XVal Session 27-Typing - Text-1		2012-07-11 18:20:01.846000
	Edit pad (rev 1522)		Jamey	cv409	XVal Session 27	1	XVal Session 27-Typing - Text-1		2012-07-11 18:20:01.986000
	Edit pad (rev 1523)		Kassam	cv129	XVal Session 27	1	XVal Session 27-Typing - Text-1		2012-07-11 18:20:02.068000
	Edit pad (rev 1524)		sluggo	cv411	XVal Session 27	1	XVal Session 27-Typing - Text-1		2012-07-11 18:20:02.353000
	Edit pad (rev 1525)		Kassam	cv129	XVal Session 27	1	XVal Session 27-Typing - Text-1		2012-07-11 18:20:02.563000
	Edit pad (rev 1526)		Jamey	cv409	XVal Session 27	1	XVal Session 27-Typing - Text-1		2012-07-11 18:20:02.611000
	Edit pad (rev 1527)		Rose	cv408	XVal Session 27	1	XVal Session 27-Typing - Text-1		2012-07-11 18:20:02.672000
	Edit pad (rev 1528)		sluggo	cv411	XVal Session 27	1	XVal Session 27-Typing - Text-1		2012-07-11 18:20:02.854000
	Edit pad (rev 1529)		Kassam	cv129	XVal Session 27	1	XVal Session 27-Typing - Text-1		2012-07-11 18:20:03.088000
	Edit pad (rev 1530)		Jamey	cv409	XVal Session 27	1	XVal Session 27-Typing - Text-1		2012-07-11 18:20:03.118000
	Edit pad (rev 1531)		sluggo	cv411	XVal Session 27	1	XVal Session 27-Typing - Text-1		2012-07-11 18:20:03.353000
	Edit pad (rev 1532)		Kassam	cv129	XVal Session 27	1	XVal Session 27-Typing - Text-1		2012-07-11 18:20:03.566000
	Edit pad (rev 1533)		Jamey	cv409	XVal Session 27	1	XVal Session 27-Typing - Text-1		2012-07-11 18:20:03.619000
	Edit pad (rev 1534)		sluggo	cv411	XVal Session 27	1	XVal Session 27-Typing - Text-1		2012-07-11 18:20:03.854000
	Edit pad (rev 1535)		Kassam	cv129	XVal Session 27	1	XVal Session 27-Typing - Text-1		2012-07-11 18:20:04.064000
	Edit pad (rev 1536)		Jamey	cv409	XVal Session 27	1	XVal Session 27-Typing - Text-1		2012-07-11 18:20:04.119000
	Edit pad (rev 1537)		sluggo	cv411	XVal Session 27	1	XVal Session 27-Typing - Text-1		2012-07-11 18:20:04.354000
	Edit pad (rev 1538)		Rose	cv408	XVal Session 27	1	XVal Session 27-Typing - Text-1		2012-07-11 18:20:04.386000
	Edit pad (rev 1539)		Kassam	cv129	XVal Session 27	1	XVal Session 27-Typing - Text-1		2012-07-11 18:20:04.576000
	Edit pad (rev 1540)		Jamey	cv409	XVal Session 27	1	XVal Session 27-Typing - Text-1		2012-07-11 18:20:04.640000
	Edit pad (rev 1541)		Kassam	cv129	XVal Session 27	1	XVal Session 27-Typing - Text-1		2012-07-11 18:20:05.065000
	Edit pad (rev 1542)		sluggo	cv411	XVal Session 27	1	XVal Session 27-Typing - Text-1		2012-07-11 18:20:05.138000
	Edit pad (rev 1543)		Jamey	cv409	XVal Session 27	1	XVal Session 27-Typing - Text-1		2012-07-11 18:20:05.186000
	Edit pad (rev 1544)		sluggo	cv411	XVal Session 27	1	XVal Session 27-Typing - Text-1		2012-07-11 18:20:05.640000
	Edit pad (rev 1545)		Jamey	cv409	XVal Session 27	1	XVal Session 27-Typing - Text-1		2012-07-11 18:20:05.702000
	Edit pad (rev 1546)		Kassam	cv129	XVal Session 27	1	XVal Session 27-Typing - Text-1		2012-07-11 18:20:06.106000
	Edit pad (rev 1547)		Jamey	cv409	XVal Session 27	1	XVal Session 27-Typing - Text-1		2012-07-11 18:20:06.203000
	Edit pad (rev 1548)		sluggo	cv411	XVal Session 27	1	XVal Session 27-Typing - Text-1		2012-07-11 18:20:06.244000
	Edit pad (rev 1549)		Kassam	cv129	XVal Session 27	1	XVal Session 27-Typing - Text-1		2012-07-11 18:20:06.617000
	Edit pad (rev 1550)		Jamey	cv409	XVal Session 27	1	XVal Session 27-Typing - Text-1		2012-07-11 18:20:06.679000
	Edit pad (rev 1551)		sluggo	cv411	XVal Session 27	1	XVal Session 27-Typing - Text-1		2012-07-11 18:20:06.745000
	Edit pad (rev 1552)		Rose	cv408	XVal Session 27	1	XVal Session 27-Typing - Text-1		2012-07-11 18:20:07.097000
	Edit pad (rev 1553)		Kassam	cv129	XVal Session 27	1	XVal Session 27-Typing - Text-1		2012-07-11 18:20:07.111000
	Edit pad (rev 1554)		Jamey	cv409	XVal Session 27	1	XVal Session 27-Typing - Text-1		2012-07-11 18:20:07.223000
	Edit pad (rev 1555)		sluggo	cv411	XVal Session 27	1	XVal Session 27-Typing - Text-1		2012-07-11 18:20:07.250000
	Edit pad (rev 1556)		Rose	cv408	XVal Session 27	1	XVal Session 27-Typing - Text-1		2012-07-11 18:20:07.541000
	Edit pad (rev 1557)		Kassam	cv129	XVal Session 27	1	XVal Session 27-Typing - Text-1		2012-07-11 18:20:07.679000
	Edit pad (rev 1558)		Jamey	cv409	XVal Session 27	1	XVal Session 27-Typing - Text-1		2012-07-11 18:20:07.698000
	Edit pad (rev 1559)		sluggo	cv411	XVal Session 27	1	XVal Session 27-Typing - Text-1		2012-07-11 18:20:07.766000
	Edit pad (rev 1560)		Kassam	cv129	XVal Session 27	1	XVal Session 27-Typing - Text-1		2012-07-11 18:20:08.188000
	Edit pad (rev 1561)		Jamey	cv409	XVal Session 27	1	XVal Session 27-Typing - Text-1		2012-07-11 18:20:08.200000
	Edit pad (rev 1562)		sluggo	cv411	XVal Session 27	1	XVal Session 27-Typing - Text-1		2012-07-11 18:20:08.271000
	Edit pad (rev 1563)		Kassam	cv129	XVal Session 27	1	XVal Session 27-Typing - Text-1		2012-07-11 18:20:08.690000
	Edit pad (rev 1564)		Jamey	cv409	XVal Session 27	1	XVal Session 27-Typing - Text-1		2012-07-11 18:20:08.712000
	Edit pad (rev 1565)		Rose	cv408	XVal Session 27	1	XVal Session 27-Typing - Text-1		2012-07-11 18:20:08.736000
	Edit pad (rev 1566)		sluggo	cv411	XVal Session 27	1	XVal Session 27-Typing - Text-1		2012-07-11 18:20:08.779000
	Edit pad (rev 1567)		Jamey	cv409	XVal Session 27	1	XVal Session 27-Typing - Text-1		2012-07-11 18:20:09.218000
	Edit pad (rev 1568)		Rose	cv408	XVal Session 27	1	XVal Session 27-Typing - Text-1		2012-07-11 18:20:09.238000
	Edit pad (rev 1569)		sluggo	cv411	XVal Session 27	1	XVal Session 27-Typing - Text-1		2012-07-11 18:20:09.429000
	Edit pad (rev 1570)		Jamey	cv409	XVal Session 27	1	XVal Session 27-Typing - Text-1		2012-07-11 18:20:09.729000
	Edit pad (rev 1571)		Rose	cv408	XVal Session 27	1	XVal Session 27-Typing - Text-1		2012-07-11 18:20:09.737000
	Edit pad (rev 1572)		Kassam	cv129	XVal Session 27	1	XVal Session 27-Typing - Text-1		2012-07-11 18:20:09.922000
	Edit pad (rev 1573)		sluggo	cv411	XVal Session 27	1	XVal Session 27-Typing - Text-1		2012-07-11 18:20:09.931000
	Edit pad (rev 1574)		Jamey	cv409	XVal Session 27	1	XVal Session 27-Typing - Text-1		2012-07-11 18:20:10.312000
	Edit pad (rev 1575)		sluggo	cv411	XVal Session 27	1	XVal Session 27-Typing - Text-1		2012-07-11 18:20:10.430000
	Edit pad (rev 1576)		Kassam	cv129	XVal Session 27	1	XVal Session 27-Typing - Text-1		2012-07-11 18:20:10.435000
	Edit pad (rev 1577)		Jamey	cv409	XVal Session 27	1	XVal Session 27-Typing - Text-1		2012-07-11 18:20:10.730000
	Edit pad (rev 1578)		sluggo	cv411	XVal Session 27	1	XVal Session 27-Typing - Text-1		2012-07-11 18:20:10.931000
	Edit pad (rev 1579)		Rose	cv408	XVal Session 27	1	XVal Session 27-Typing - Text-1		2012-07-11 18:20:10.968000
	Edit pad (rev 1580)		Kassam	cv129	XVal Session 27	1	XVal Session 27-Typing - Text-1		2012-07-11 18:20:11.020000
	Edit pad (rev 1581)		Jamey	cv409	XVal Session 27	1	XVal Session 27-Typing - Text-1		2012-07-11 18:20:11.228000
	Edit pad (rev 1582)		sluggo	cv411	XVal Session 27	1	XVal Session 27-Typing - Text-1		2012-07-11 18:20:11.431000
	Edit pad (rev 1583)		Kassam	cv129	XVal Session 27	1	XVal Session 27-Typing - Text-1		2012-07-11 18:20:11.433000
	Edit pad (rev 1584)		Jamey	cv409	XVal Session 27	1	XVal Session 27-Typing - Text-1		2012-07-11 18:20:11.729000
	Edit pad (rev 1585)		Rose	cv408	XVal Session 27	1	XVal Session 27-Typing - Text-1		2012-07-11 18:20:11.756000
	Edit pad (rev 1586)		Kassam	cv129	XVal Session 27	1	XVal Session 27-Typing - Text-1		2012-07-11 18:20:12.057000
	Edit pad (rev 1587)		Jamey	cv409	XVal Session 27	1	XVal Session 27-Typing - Text-1		2012-07-11 18:20:12.228000
	Edit pad (rev 1588)		Rose	cv408	XVal Session 27	1	XVal Session 27-Typing - Text-1		2012-07-11 18:20:12.254000
	Edit pad (rev 1589)		Kassam	cv129	XVal Session 27	1	XVal Session 27-Typing - Text-1		2012-07-11 18:20:12.593000
	Edit pad (rev 1590)		Jamey	cv409	XVal Session 27	1	XVal Session 27-Typing - Text-1		2012-07-11 18:20:12.727000
	Edit pad (rev 1591)		Rose	cv408	XVal Session 27	1	XVal Session 27-Typing - Text-1		2012-07-11 18:20:12.753000
	Edit pad (rev 1592)		Kassam	cv129	XVal Session 27	1	XVal Session 27-Typing - Text-1		2012-07-11 18:20:13.032000
	Edit pad (rev 1593)		Jamey	cv409	XVal Session 27	1	XVal Session 27-Typing - Text-1		2012-07-11 18:20:13.229000
	Edit pad (rev 1594)		sluggo	cv411	XVal Session 27	1	XVal Session 27-Typing - Text-1		2012-07-11 18:20:13.301000
	Edit pad (rev 1595)		Jamey	cv409	XVal Session 27	1	XVal Session 27-Typing - Text-1		2012-07-11 18:20:13.728000
	Edit pad (rev 1596)		sluggo	cv411	XVal Session 27	1	XVal Session 27-Typing - Text-1		2012-07-11 18:20:13.844000
	Edit pad (rev 1597)		Kassam	cv129	XVal Session 27	1	XVal Session 27-Typing - Text-1		2012-07-11 18:20:14.254000
	Edit pad (rev 1598)		Jamey	cv409	XVal Session 27	1	XVal Session 27-Typing - Text-1		2012-07-11 18:20:14.318000
	Edit pad (rev 1599)		sluggo	cv411	XVal Session 27	1	XVal Session 27-Typing - Text-1		2012-07-11 18:20:14.354000
	Edit pad (rev 1600)		Kassam	cv129	XVal Session 27	1	XVal Session 27-Typing - Text-1		2012-07-11 18:20:14.736000
	Edit pad (rev 1601)		Jamey	cv409	XVal Session 27	1	XVal Session 27-Typing - Text-1		2012-07-11 18:20:14.822000
	Edit pad (rev 1602)		sluggo	cv411	XVal Session 27	1	XVal Session 27-Typing - Text-1		2012-07-11 18:20:14.859000
	Edit pad (rev 1603)		Kassam	cv129	XVal Session 27	1	XVal Session 27-Typing - Text-1		2012-07-11 18:20:15.236000
	Edit pad (rev 1604)		Jamey	cv409	XVal Session 27	1	XVal Session 27-Typing - Text-1		2012-07-11 18:20:15.348000
	Edit pad (rev 1605)		Rose	cv408	XVal Session 27	1	XVal Session 27-Typing - Text-1		2012-07-11 18:20:15.356000
	Edit pad (rev 1606)		sluggo	cv411	XVal Session 27	1	XVal Session 27-Typing - Text-1		2012-07-11 18:20:15.365000
	Edit pad (rev 1607)		Jamey	cv409	XVal Session 27	1	XVal Session 27-Typing - Text-1		2012-07-11 18:20:15.853000
	Edit pad (rev 1608)		sluggo	cv411	XVal Session 27	1	XVal Session 27-Typing - Text-1		2012-07-11 18:20:15.869000
	Edit pad (rev 1609)		Kassam	cv129	XVal Session 27	1	XVal Session 27-Typing - Text-1		2012-07-11 18:20:16.079000
	Edit pad (rev 1610)		Jamey	cv409	XVal Session 27	1	XVal Session 27-Typing - Text-1		2012-07-11 18:20:16.353000
	Edit pad (rev 1611)		sluggo	cv411	XVal Session 27	1	XVal Session 27-Typing - Text-1		2012-07-11 18:20:16.377000
	Edit pad (rev 1612)		Kassam	cv129	XVal Session 27	1	XVal Session 27-Typing - Text-1		2012-07-11 18:20:16.595000
	Edit pad (rev 1613)		Jamey	cv409	XVal Session 27	1	XVal Session 27-Typing - Text-1		2012-07-11 18:20:16.868000
	Edit pad (rev 1614)		Kassam	cv129	XVal Session 27	1	XVal Session 27-Typing - Text-1		2012-07-11 18:20:17.137000
	Edit pad (rev 1615)		sluggo	cv411	XVal Session 27	1	XVal Session 27-Typing - Text-1		2012-07-11 18:20:17.146000
	Edit pad (rev 1616)		Jamey	cv409	XVal Session 27	1	XVal Session 27-Typing - Text-1		2012-07-11 18:20:17.369000
	Edit pad (rev 1617)		Rose	cv408	XVal Session 27	1	XVal Session 27-Typing - Text-1		2012-07-11 18:20:17.550000
	Edit pad (rev 1618)		Kassam	cv129	XVal Session 27	1	XVal Session 27-Typing - Text-1		2012-07-11 18:20:17.626000
	Edit pad (rev 1619)		sluggo	cv411	XVal Session 27	1	XVal Session 27-Typing - Text-1		2012-07-11 18:20:17.648000
	Edit pad (rev 1620)		Jamey	cv409	XVal Session 27	1	XVal Session 27-Typing - Text-1		2012-07-11 18:20:17.869000
	Edit pad (rev 1621)		Rose	cv408	XVal Session 27	1	XVal Session 27-Typing - Text-1		2012-07-11 18:20:18.049000
	Edit pad (rev 1622)		sluggo	cv411	XVal Session 27	1	XVal Session 27-Typing - Text-1		2012-07-11 18:20:18.304000
	Edit pad (rev 1623)		Jamey	cv409	XVal Session 27	1	XVal Session 27-Typing - Text-1		2012-07-11 18:20:18.368000
	Edit pad (rev 1624)		Kassam	cv129	XVal Session 27	1	XVal Session 27-Typing - Text-1		2012-07-11 18:20:18.461000
	Edit pad (rev 1625)		Jamey	cv409	XVal Session 27	1	XVal Session 27-Typing - Text-1		2012-07-11 18:20:18.868000
	Edit pad (rev 1626)		sluggo	cv411	XVal Session 27	1	XVal Session 27-Typing - Text-1		2012-07-11 18:20:18.895000
	Edit pad (rev 1627)		Kassam	cv129	XVal Session 27	1	XVal Session 27-Typing - Text-1		2012-07-11 18:20:18.954000
	Edit pad (rev 1628)		sluggo	cv411	XVal Session 27	1	XVal Session 27-Typing - Text-1		2012-07-11 18:20:19.306000
	Edit pad (rev 1629)		Jamey	cv409	XVal Session 27	1	XVal Session 27-Typing - Text-1		2012-07-11 18:20:19.369000
	Edit pad (rev 1630)		Kassam	cv129	XVal Session 27	1	XVal Session 27-Typing - Text-1		2012-07-11 18:20:19.453000
	Edit pad (rev 1631)		sluggo	cv411	XVal Session 27	1	XVal Session 27-Typing - Text-1		2012-07-11 18:20:19.807000
	Edit pad (rev 1632)		Jamey	cv409	XVal Session 27	1	XVal Session 27-Typing - Text-1		2012-07-11 18:20:19.995000
	Edit pad (rev 1633)		sluggo	cv411	XVal Session 27	1	XVal Session 27-Typing - Text-1		2012-07-11 18:20:20.307000
	Edit pad (rev 1634)		Jamey	cv409	XVal Session 27	1	XVal Session 27-Typing - Text-1		2012-07-11 18:20:20.497000
	Edit pad (rev 1635)		Rose	cv408	XVal Session 27	1	XVal Session 27-Typing - Text-1		2012-07-11 18:20:20.621000
	Edit pad (rev 1636)		sluggo	cv411	XVal Session 27	1	XVal Session 27-Typing - Text-1		2012-07-11 18:20:20.805000
	Edit pad (rev 1637)		Jamey	cv409	XVal Session 27	1	XVal Session 27-Typing - Text-1		2012-07-11 18:20:21.009000
	Edit pad (rev 1638)		Rose	cv408	XVal Session 27	1	XVal Session 27-Typing - Text-1		2012-07-11 18:20:21.133000
	Edit pad (rev 1639)		sluggo	cv411	XVal Session 27	1	XVal Session 27-Typing - Text-1		2012-07-11 18:20:21.307000
	Edit pad (rev 1640)		Jamey	cv409	XVal Session 27	1	XVal Session 27-Typing - Text-1		2012-07-11 18:20:21.539000
	Edit pad (rev 1641)		Kassam	cv129	XVal Session 27	1	XVal Session 27-Typing - Text-1		2012-07-11 18:20:21.591000
	Edit pad (rev 1642)		sluggo	cv411	XVal Session 27	1	XVal Session 27-Typing - Text-1		2012-07-11 18:20:21.806000
	Edit pad (rev 1643)		Rose	cv408	XVal Session 27	1	XVal Session 27-Typing - Text-1		2012-07-11 18:20:21.840000
	Edit pad (rev 1644)		Jamey	cv409	XVal Session 27	1	XVal Session 27-Typing - Text-1		2012-07-11 18:20:22.047000
	Edit pad (rev 1645)		Kassam	cv129	XVal Session 27	1	XVal Session 27-Typing - Text-1		2012-07-11 18:20:22.106000
	Edit pad (rev 1646)		sluggo	cv411	XVal Session 27	1	XVal Session 27-Typing - Text-1		2012-07-11 18:20:22.306000
	Edit pad (rev 1647)		Rose	cv408	XVal Session 27	1	XVal Session 27-Typing - Text-1		2012-07-11 18:20:22.501000
	Edit pad (rev 1648)		Jamey	cv409	XVal Session 27	1	XVal Session 27-Typing - Text-1		2012-07-11 18:20:22.572000
	Edit pad (rev 1649)		Kassam	cv129	XVal Session 27	1	XVal Session 27-Typing - Text-1		2012-07-11 18:20:22.640000
	Edit pad (rev 1650)		sluggo	cv411	XVal Session 27	1	XVal Session 27-Typing - Text-1		2012-07-11 18:20:22.807000
	Edit pad (rev 1651)		Jamey	cv409	XVal Session 27	1	XVal Session 27-Typing - Text-1		2012-07-11 18:20:23.087000
	Edit pad (rev 1652)		Kassam	cv129	XVal Session 27	1	XVal Session 27-Typing - Text-1		2012-07-11 18:20:23.135000
	Edit pad (rev 1653)		sluggo	cv411	XVal Session 27	1	XVal Session 27-Typing - Text-1		2012-07-11 18:20:23.305000
	Edit pad (rev 1654)		Jamey	cv409	XVal Session 27	1	XVal Session 27-Typing - Text-1		2012-07-11 18:20:23.587000
	Edit pad (rev 1655)		Rose	cv408	XVal Session 27	1	XVal Session 27-Typing - Text-1		2012-07-11 18:20:23.637000
	Edit pad (rev 1656)		sluggo	cv411	XVal Session 27	1	XVal Session 27-Typing - Text-1		2012-07-11 18:20:23.806000
	Edit pad (rev 1657)		Rose	cv408	XVal Session 27	1	XVal Session 27-Typing - Text-1		2012-07-11 18:20:24.144000
	Edit pad (rev 1658)		Kassam	cv129	XVal Session 27	1	XVal Session 27-Typing - Text-1		2012-07-11 18:20:24.233000
	Edit pad (rev 1659)		sluggo	cv411	XVal Session 27	1	XVal Session 27-Typing - Text-1		2012-07-11 18:20:24.305000
	Edit pad (rev 1660)		Jamey	cv409	XVal Session 27	1	XVal Session 27-Typing - Text-1		2012-07-11 18:20:24.590000
	Edit pad (rev 1661)		Rose	cv408	XVal Session 27	1	XVal Session 27-Typing - Text-1		2012-07-11 18:20:24.652000
	Edit pad (rev 1662)		Kassam	cv129	XVal Session 27	1	XVal Session 27-Typing - Text-1		2012-07-11 18:20:24.732000
	Edit pad (rev 1663)		sluggo	cv411	XVal Session 27	1	XVal Session 27-Typing - Text-1		2012-07-11 18:20:24.806000
	Edit pad (rev 1664)		Jamey	cv409	XVal Session 27	1	XVal Session 27-Typing - Text-1		2012-07-11 18:20:25.103000
	Edit pad (rev 1665)		Kassam	cv129	XVal Session 27	1	XVal Session 27-Typing - Text-1		2012-07-11 18:20:25.234000
	Edit pad (rev 1666)		sluggo	cv411	XVal Session 27	1	XVal Session 27-Typing - Text-1		2012-07-11 18:20:25.306000
	Edit pad (rev 1667)		Kassam	cv129	XVal Session 27	1	XVal Session 27-Typing - Text-1		2012-07-11 18:20:25.737000
	Edit pad (rev 1668)		sluggo	cv411	XVal Session 27	1	XVal Session 27-Typing - Text-1		2012-07-11 18:20:25.822000
	Edit pad (rev 1669)		sluggo	cv411	XVal Session 27	1	XVal Session 27-Typing - Text-1		2012-07-11 18:20:26.331000
	Edit pad (rev 1670)		Jamey	cv409	XVal Session 27	1	XVal Session 27-Typing - Text-1		2012-07-11 18:20:26.427000
	Edit pad (rev 1671)		Rose	cv408	XVal Session 27	1	XVal Session 27-Typing - Text-1		2012-07-11 18:20:26.524000
	Edit pad (rev 1672)		sluggo	cv411	XVal Session 27	1	XVal Session 27-Typing - Text-1		2012-07-11 18:20:26.839000
	Edit pad (rev 1673)		Jamey	cv409	XVal Session 27	1	XVal Session 27-Typing - Text-1		2012-07-11 18:20:26.949000
	Edit pad (rev 1674)		Rose	cv408	XVal Session 27	1	XVal Session 27-Typing - Text-1		2012-07-11 18:20:27.036000
	Edit pad (rev 1675)		Kassam	cv129	XVal Session 27	1	XVal Session 27-Typing - Text-1		2012-07-11 18:20:27.089000
	Edit pad (rev 1676)		sluggo	cv411	XVal Session 27	1	XVal Session 27-Typing - Text-1		2012-07-11 18:20:27.338000
	Edit pad (rev 1677)		Jamey	cv409	XVal Session 27	1	XVal Session 27-Typing - Text-1		2012-07-11 18:20:27.464000
	Edit pad (rev 1678)		Kassam	cv129	XVal Session 27	1	XVal Session 27-Typing - Text-1		2012-07-11 18:20:27.588000
	Edit pad (rev 1679)		sluggo	cv411	XVal Session 27	1	XVal Session 27-Typing - Text-1		2012-07-11 18:20:27.838000
	Edit pad (rev 1680)		Jamey	cv409	XVal Session 27	1	XVal Session 27-Typing - Text-1		2012-07-11 18:20:27.964000
	Edit pad (rev 1681)		Kassam	cv129	XVal Session 27	1	XVal Session 27-Typing - Text-1		2012-07-11 18:20:28.079000
	Edit pad (rev 1682)		sluggo	cv411	XVal Session 27	1	XVal Session 27-Typing - Text-1		2012-07-11 18:20:28.337000
	Edit pad (rev 1683)		Jamey	cv409	XVal Session 27	1	XVal Session 27-Typing - Text-1		2012-07-11 18:20:28.463000
	Edit pad (rev 1684)		Kassam	cv129	XVal Session 27	1	XVal Session 27-Typing - Text-1		2012-07-11 18:20:28.595000
	Edit pad (rev 1685)		sluggo	cv411	XVal Session 27	1	XVal Session 27-Typing - Text-1		2012-07-11 18:20:28.840000
	Edit pad (rev 1686)		Rose	cv408	XVal Session 27	1	XVal Session 27-Typing - Text-1		2012-07-11 18:20:28.883000
	Edit pad (rev 1687)		Jamey	cv409	XVal Session 27	1	XVal Session 27-Typing - Text-1		2012-07-11 18:20:29.093000
	Edit pad (rev 1688)		Kassam	cv129	XVal Session 27	1	XVal Session 27-Typing - Text-1		2012-07-11 18:20:29.131000
	Edit pad (rev 1689)		sluggo	cv411	XVal Session 27	1	XVal Session 27-Typing - Text-1		2012-07-11 18:20:29.340000
	Edit pad (rev 1690)		Rose	cv408	XVal Session 27	1	XVal Session 27-Typing - Text-1		2012-07-11 18:20:29.404000
	Edit pad (rev 1691)		Jamey	cv409	XVal Session 27	1	XVal Session 27-Typing - Text-1		2012-07-11 18:20:29.604000
	Edit pad (rev 1692)		Kassam	cv129	XVal Session 27	1	XVal Session 27-Typing - Text-1		2012-07-11 18:20:29.822000
	Edit pad (rev 1693)		sluggo	cv411	XVal Session 27	1	XVal Session 27-Typing - Text-1		2012-07-11 18:20:29.840000
	Edit pad (rev 1694)		Rose	cv408	XVal Session 27	1	XVal Session 27-Typing - Text-1		2012-07-11 18:20:29.908000
	Edit pad (rev 1695)		Jamey	cv409	XVal Session 27	1	XVal Session 27-Typing - Text-1		2012-07-11 18:20:30.103000
	Edit pad (rev 1696)		Kassam	cv129	XVal Session 27	1	XVal Session 27-Typing - Text-1		2012-07-11 18:20:30.313000
	Edit pad (rev 1697)		sluggo	cv411	XVal Session 27	1	XVal Session 27-Typing - Text-1		2012-07-11 18:20:30.339000
	Edit pad (rev 1698)		Rose	cv408	XVal Session 27	1	XVal Session 27-Typing - Text-1		2012-07-11 18:20:30.411000
	Edit pad (rev 1699)		Jamey	cv409	XVal Session 27	1	XVal Session 27-Typing - Text-1		2012-07-11 18:20:30.619000
	Edit pad (rev 1700)		Kassam	cv129	XVal Session 27	1	XVal Session 27-Typing - Text-1		2012-07-11 18:20:30.815000
	Edit pad (rev 1701)		sluggo	cv411	XVal Session 27	1	XVal Session 27-Typing - Text-1		2012-07-11 18:20:30.841000
	Edit pad (rev 1702)		Rose	cv408	XVal Session 27	1	XVal Session 27-Typing - Text-1		2012-07-11 18:20:30.911000
	Edit pad (rev 1703)		Jamey	cv409	XVal Session 27	1	XVal Session 27-Typing - Text-1		2012-07-11 18:20:31.119000
	Edit pad (rev 1704)		Kassam	cv129	XVal Session 27	1	XVal Session 27-Typing - Text-1		2012-07-11 18:20:31.315000
	Edit pad (rev 1705)		sluggo	cv411	XVal Session 27	1	XVal Session 27-Typing - Text-1		2012-07-11 18:20:31.364000
	Edit pad (rev 1706)		Rose	cv408	XVal Session 27	1	XVal Session 27-Typing - Text-1		2012-07-11 18:20:31.424000
	Edit pad (rev 1707)		Jamey	cv409	XVal Session 27	1	XVal Session 27-Typing - Text-1		2012-07-11 18:20:31.618000
	Edit pad (rev 1708)		sluggo	cv411	XVal Session 27	1	XVal Session 27-Typing - Text-1		2012-07-11 18:20:31.875000
	Edit pad (rev 1709)		Rose	cv408	XVal Session 27	1	XVal Session 27-Typing - Text-1		2012-07-11 18:20:31.962000
	Edit pad (rev 1710)		Jamey	cv409	XVal Session 27	1	XVal Session 27-Typing - Text-1		2012-07-11 18:20:32.119000
	Edit pad (rev 1711)		sluggo	cv411	XVal Session 27	1	XVal Session 27-Typing - Text-1		2012-07-11 18:20:32.385000
	Edit pad (rev 1712)		Rose	cv408	XVal Session 27	1	XVal Session 27-Typing - Text-1		2012-07-11 18:20:32.479000
	Edit pad (rev 1713)		sluggo	cv411	XVal Session 27	1	XVal Session 27-Typing - Text-1		2012-07-11 18:20:32.885000
	Edit pad (rev 1714)		Rose	cv408	XVal Session 27	1	XVal Session 27-Typing - Text-1		2012-07-11 18:20:32.988000
	Edit pad (rev 1715)		sluggo	cv411	XVal Session 27	1	XVal Session 27-Typing - Text-1		2012-07-11 18:20:33.385000
	Edit pad (rev 1716)		Kassam	cv129	XVal Session 27	1	XVal Session 27-Typing - Text-1		2012-07-11 18:20:33.424000
	Edit pad (rev 1717)		Jamey	cv409	XVal Session 27	1	XVal Session 27-Typing - Text-1		2012-07-11 18:20:33.622000
	Edit pad (rev 1718)		Rose	cv408	XVal Session 27	1	XVal Session 27-Typing - Text-1		2012-07-11 18:20:33.875000
	Edit pad (rev 1719)		sluggo	cv411	XVal Session 27	1	XVal Session 27-Typing - Text-1		2012-07-11 18:20:33.900000
	Edit pad (rev 1720)		Kassam	cv129	XVal Session 27	1	XVal Session 27-Typing - Text-1		2012-07-11 18:20:33.961000
	Edit pad (rev 1721)		Jamey	cv409	XVal Session 27	1	XVal Session 27-Typing - Text-1		2012-07-11 18:20:34.125000
	Edit pad (rev 1722)		Rose	cv408	XVal Session 27	1	XVal Session 27-Typing - Text-1		2012-07-11 18:20:34.379000
	Edit pad (rev 1723)		Kassam	cv129	XVal Session 27	1	XVal Session 27-Typing - Text-1		2012-07-11 18:20:34.457000
	Edit pad (rev 1724)		sluggo	cv411	XVal Session 27	1	XVal Session 27-Typing - Text-1		2012-07-11 18:20:34.491000
	Edit pad (rev 1725)		Jamey	cv409	XVal Session 27	1	XVal Session 27-Typing - Text-1		2012-07-11 18:20:34.624000
	Edit pad (rev 1726)		Rose	cv408	XVal Session 27	1	XVal Session 27-Typing - Text-1		2012-07-11 18:20:34.931000
	Edit pad (rev 1727)		sluggo	cv411	XVal Session 27	1	XVal Session 27-Typing - Text-1		2012-07-11 18:20:34.995000
	Edit pad (rev 1728)		Jamey	cv409	XVal Session 27	1	XVal Session 27-Typing - Text-1		2012-07-11 18:20:35.135000
	Edit pad (rev 1729)		Kassam	cv129	XVal Session 27	1	XVal Session 27-Typing - Text-1		2012-07-11 18:20:35.229000
	Edit pad (rev 1730)		Rose	cv408	XVal Session 27	1	XVal Session 27-Typing - Text-1		2012-07-11 18:20:35.441000
	Edit pad (rev 1731)		sluggo	cv411	XVal Session 27	1	XVal Session 27-Typing - Text-1		2012-07-11 18:20:35.500000
	Edit pad (rev 1732)		Jamey	cv409	XVal Session 27	1	XVal Session 27-Typing - Text-1		2012-07-11 18:20:35.633000
	Edit pad (rev 1733)		Kassam	cv129	XVal Session 27	1	XVal Session 27-Typing - Text-1		2012-07-11 18:20:35.725000
	Edit pad (rev 1734)		Rose	cv408	XVal Session 27	1	XVal Session 27-Typing - Text-1		2012-07-11 18:20:35.942000
	Edit pad (rev 1735)		sluggo	cv411	XVal Session 27	1	XVal Session 27-Typing - Text-1		2012-07-11 18:20:36.010000
	Edit pad (rev 1736)		Jamey	cv409	XVal Session 27	1	XVal Session 27-Typing - Text-1		2012-07-11 18:20:36.133000
	Edit pad (rev 1737)		Kassam	cv129	XVal Session 27	1	XVal Session 27-Typing - Text-1		2012-07-11 18:20:36.219000
	Edit pad (rev 1738)		sluggo	cv411	XVal Session 27	1	XVal Session 27-Typing - Text-1		2012-07-11 18:20:36.509000
	Edit pad (rev 1739)		Jamey	cv409	XVal Session 27	1	XVal Session 27-Typing - Text-1		2012-07-11 18:20:36.633000
	Edit pad (rev 1740)		Kassam	cv129	XVal Session 27	1	XVal Session 27-Typing - Text-1		2012-07-11 18:20:36.755000
	Edit pad (rev 1741)		sluggo	cv411	XVal Session 27	1	XVal Session 27-Typing - Text-1		2012-07-11 18:20:37.010000
	Edit pad (rev 1742)		Rose	cv408	XVal Session 27	1	XVal Session 27-Typing - Text-1		2012-07-11 18:20:37.045000
	Edit pad (rev 1743)		Jamey	cv409	XVal Session 27	1	XVal Session 27-Typing - Text-1		2012-07-11 18:20:37.132000
	Edit pad (rev 1744)		Kassam	cv129	XVal Session 27	1	XVal Session 27-Typing - Text-1		2012-07-11 18:20:37.468000
	Edit pad (rev 1745)		sluggo	cv411	XVal Session 27	1	XVal Session 27-Typing - Text-1		2012-07-11 18:20:37.522000
	Edit pad (rev 1746)		Rose	cv408	XVal Session 27	1	XVal Session 27-Typing - Text-1		2012-07-11 18:20:37.548000
	Edit pad (rev 1747)		Jamey	cv409	XVal Session 27	1	XVal Session 27-Typing - Text-1		2012-07-11 18:20:37.633000
	Edit pad (rev 1748)		Kassam	cv129	XVal Session 27	1	XVal Session 27-Typing - Text-1		2012-07-11 18:20:37.980000
	Edit pad (rev 1749)		sluggo	cv411	XVal Session 27	1	XVal Session 27-Typing - Text-1		2012-07-11 18:20:38.026000
	Edit pad (rev 1750)		Jamey	cv409	XVal Session 27	1	XVal Session 27-Typing - Text-1		2012-07-11 18:20:38.133000
	Edit pad (rev 1751)		sluggo	cv411	XVal Session 27	1	XVal Session 27-Typing - Text-1		2012-07-11 18:20:38.525000
	Edit pad (rev 1752)		Jamey	cv409	XVal Session 27	1	XVal Session 27-Typing - Text-1		2012-07-11 18:20:38.647000
	Edit pad (rev 1753)		Kassam	cv129	XVal Session 27	1	XVal Session 27-Typing - Text-1		2012-07-11 18:20:38.742000
	Edit pad (rev 1754)		sluggo	cv411	XVal Session 27	1	XVal Session 27-Typing - Text-1		2012-07-11 18:20:39.025000
	Edit pad (rev 1755)		Jamey	cv409	XVal Session 27	1	XVal Session 27-Typing - Text-1		2012-07-11 18:20:39.148000
	Edit pad (rev 1756)		Rose	cv408	XVal Session 27	1	XVal Session 27-Typing - Text-1		2012-07-11 18:20:39.231000
	Edit pad (rev 1757)		Kassam	cv129	XVal Session 27	1	XVal Session 27-Typing - Text-1		2012-07-11 18:20:39.308000
	Edit pad (rev 1758)		sluggo	cv411	XVal Session 27	1	XVal Session 27-Typing - Text-1		2012-07-11 18:20:39.525000
	Edit pad (rev 1759)		Rose	cv408	XVal Session 27	1	XVal Session 27-Typing - Text-1		2012-07-11 18:20:39.738000
	Edit pad (rev 1760)		Kassam	cv129	XVal Session 27	1	XVal Session 27-Typing - Text-1		2012-07-11 18:20:39.797000
	Edit pad (rev 1761)		Jamey	cv409	XVal Session 27	1	XVal Session 27-Typing - Text-1		2012-07-11 18:20:39.838000
	Edit pad (rev 1762)		sluggo	cv411	XVal Session 27	1	XVal Session 27-Typing - Text-1		2012-07-11 18:20:40.041000
	Edit pad (rev 1763)		Jamey	cv409	XVal Session 27	1	XVal Session 27-Typing - Text-1		2012-07-11 18:20:40.339000
	Edit pad (rev 1764)		sluggo	cv411	XVal Session 27	1	XVal Session 27-Typing - Text-1		2012-07-11 18:20:40.556000
	Edit pad (rev 1765)		Jamey	cv409	XVal Session 27	1	XVal Session 27-Typing - Text-1		2012-07-11 18:20:40.838000
	Edit pad (rev 1766)		sluggo	cv411	XVal Session 27	1	XVal Session 27-Typing - Text-1		2012-07-11 18:20:41.055000
	Edit pad (rev 1767)		sluggo	cv411	XVal Session 27	1	XVal Session 27-Typing - Text-1		2012-07-11 18:20:41.571000
	Edit pad (rev 1768)		Rose	cv408	XVal Session 27	1	XVal Session 27-Typing - Text-1		2012-07-11 18:20:41.607000
	Edit pad (rev 1769)		sluggo	cv411	XVal Session 27	1	XVal Session 27-Typing - Text-1		2012-07-11 18:20:42.078000
	Edit pad (rev 1770)		Rose	cv408	XVal Session 27	1	XVal Session 27-Typing - Text-1		2012-07-11 18:20:42.113000
	Edit pad (rev 1771)		Kassam	cv129	XVal Session 27	1	XVal Session 27-Typing - Text-1		2012-07-11 18:20:42.349000
	Edit pad (rev 1772)		sluggo	cv411	XVal Session 27	1	XVal Session 27-Typing - Text-1		2012-07-11 18:20:42.588000
	Edit pad (rev 1773)		Kassam	cv129	XVal Session 27	1	XVal Session 27-Typing - Text-1		2012-07-11 18:20:42.844000
	Edit pad (rev 1774)		Rose	cv408	XVal Session 27	1	XVal Session 27-Typing - Text-1		2012-07-11 18:20:42.938000
	Edit pad (rev 1775)		sluggo	cv411	XVal Session 27	1	XVal Session 27-Typing - Text-1		2012-07-11 18:20:43.157000
	Edit pad (rev 1776)		Kassam	cv129	XVal Session 27	1	XVal Session 27-Typing - Text-1		2012-07-11 18:20:43.360000
	Edit pad (rev 1777)		Rose	cv408	XVal Session 27	1	XVal Session 27-Typing - Text-1		2012-07-11 18:20:43.447000
	Edit pad (rev 1778)		sluggo	cv411	XVal Session 27	1	XVal Session 27-Typing - Text-1		2012-07-11 18:20:43.668000
	Edit pad (rev 1779)		Kassam	cv129	XVal Session 27	1	XVal Session 27-Typing - Text-1		2012-07-11 18:20:43.912000
	Edit pad (rev 1780)		sluggo	cv411	XVal Session 27	1	XVal Session 27-Typing - Text-1		2012-07-11 18:20:44.180000
	Edit pad (rev 1781)		Kassam	cv129	XVal Session 27	1	XVal Session 27-Typing - Text-1		2012-07-11 18:20:44.406000
	Edit pad (rev 1782)		Rose	cv408	XVal Session 27	1	XVal Session 27-Typing - Text-1		2012-07-11 18:20:44.445000
	Edit pad (rev 1783)		sluggo	cv411	XVal Session 27	1	XVal Session 27-Typing - Text-1		2012-07-11 18:20:44.682000
	Edit pad (rev 1784)		Rose	cv408	XVal Session 27	1	XVal Session 27-Typing - Text-1		2012-07-11 18:20:45.118000
	Edit pad (rev 1785)		sluggo	cv411	XVal Session 27	1	XVal Session 27-Typing - Text-1		2012-07-11 18:20:45.180000
	Edit pad (rev 1786)		Kassam	cv129	XVal Session 27	1	XVal Session 27-Typing - Text-1		2012-07-11 18:20:45.339000
	Edit pad (rev 1787)		Rose	cv408	XVal Session 27	1	XVal Session 27-Typing - Text-1		2012-07-11 18:20:45.805000
	Edit pad (rev 1788)		Kassam	cv129	XVal Session 27	1	XVal Session 27-Typing - Text-1		2012-07-11 18:20:45.845000
	Edit pad (rev 1789)		Rose	cv408	XVal Session 27	1	XVal Session 27-Typing - Text-1		2012-07-11 18:20:46.316000
	Edit pad (rev 1790)		Kassam	cv129	XVal Session 27	1	XVal Session 27-Typing - Text-1		2012-07-11 18:20:46.418000
	Edit pad (rev 1791)		sluggo	cv411	XVal Session 27	1	XVal Session 27-Typing - Text-1		2012-07-11 18:20:46.771000
	Edit pad (rev 1792)		Rose	cv408	XVal Session 27	1	XVal Session 27-Typing - Text-1		2012-07-11 18:20:46.821000
	Edit pad (rev 1793)		Kassam	cv129	XVal Session 27	1	XVal Session 27-Typing - Text-1		2012-07-11 18:20:46.907000
	Edit pad (rev 1794)		Rose	cv408	XVal Session 27	1	XVal Session 27-Typing - Text-1		2012-07-11 18:20:47.374000
	Edit pad (rev 1795)		Kassam	cv129	XVal Session 27	1	XVal Session 27-Typing - Text-1		2012-07-11 18:20:47.441000
	Edit pad (rev 1796)		Rose	cv408	XVal Session 27	1	XVal Session 27-Typing - Text-1		2012-07-11 18:20:47.878000
	Edit pad (rev 1797)		Kassam	cv129	XVal Session 27	1	XVal Session 27-Typing - Text-1		2012-07-11 18:20:47.966000
	Edit pad (rev 1798)		Rose	cv408	XVal Session 27	1	XVal Session 27-Typing - Text-1		2012-07-11 18:20:48.378000
	Edit pad (rev 1799)		Rose	cv408	XVal Session 27	1	XVal Session 27-Typing - Text-1		2012-07-11 18:20:48.878000
	Edit pad (rev 1800)		Rose	cv408	XVal Session 27	1	XVal Session 27-Typing - Text-1		2012-07-11 18:20:50.094000
	Edit pad (rev 1801)		Jamey	cv409	XVal Session 27	1	XVal Session 27-Typing - Text-1		2012-07-11 18:20:50.170000
	Edit pad (rev 1802)		Kassam	cv129	XVal Session 27	1	XVal Session 27-Typing - Text-1		2012-07-11 18:20:50.361000
	Edit pad (rev 1803)		Rose	cv408	XVal Session 27	1	XVal Session 27-Typing - Text-1		2012-07-11 18:20:50.597000
	Edit pad (rev 1804)		Kassam	cv129	XVal Session 27	1	XVal Session 27-Typing - Text-1		2012-07-11 18:20:50.844000
	Edit pad (rev 1805)		Rose	cv408	XVal Session 27	1	XVal Session 27-Typing - Text-1		2012-07-11 18:20:51.283000
	Edit pad (rev 1806)		Kassam	cv129	XVal Session 27	1	XVal Session 27-Typing - Text-1		2012-07-11 18:20:51.426000
	Edit pad (rev 1807)		Kassam	cv129	XVal Session 27	1	XVal Session 27-Typing - Text-1		2012-07-11 18:20:52.108000
	Edit pad (rev 1808)		Kassam	cv129	XVal Session 27	1	XVal Session 27-Typing - Text-1		2012-07-11 18:20:52.595000
	Edit pad (rev 1809)		Kassam	cv129	XVal Session 27	1	XVal Session 27-Typing - Text-1		2012-07-11 18:20:53.112000
	Edit pad (rev 1810)		Jamey	cv409	XVal Session 27	1	XVal Session 27-Typing - Text-1		2012-07-11 18:20:53.972000
	Edit pad (rev 1811)		Rose	cv408	XVal Session 27	1	XVal Session 27-Typing - Text-1		2012-07-11 18:20:54.459000
	Edit pad (rev 1812)		Jamey	cv409	XVal Session 27	1	XVal Session 27-Typing - Text-1		2012-07-11 18:20:54.479000
	Edit pad (rev 1813)		Kassam	cv129	XVal Session 27	1	XVal Session 27-Typing - Text-1		2012-07-11 18:20:54.844000
	Edit pad (rev 1814)		Rose	cv408	XVal Session 27	1	XVal Session 27-Typing - Text-1		2012-07-11 18:20:54.957000
	Edit pad (rev 1815)		Kassam	cv129	XVal Session 27	1	XVal Session 27-Typing - Text-1		2012-07-11 18:20:55.331000
	Edit pad (rev 1816)		Kassam	cv129	XVal Session 27	1	XVal Session 27-Typing - Text-1		2012-07-11 18:20:55.847000
	Edit pad (rev 1817)		Rose	cv408	XVal Session 27	1	XVal Session 27-Typing - Text-1		2012-07-11 18:20:56.099000
	Edit pad (rev 1818)		Kassam	cv129	XVal Session 27	1	XVal Session 27-Typing - Text-1		2012-07-11 18:20:56.345000
	Edit pad (rev 1819)		Rose	cv408	XVal Session 27	1	XVal Session 27-Typing - Text-1		2012-07-11 18:20:56.629000
	Edit pad (rev 1820)		Kassam	cv129	XVal Session 27	1	XVal Session 27-Typing - Text-1		2012-07-11 18:20:56.846000
	Chat	cgn: Start on the first paragraph Kassam: 2nd Maas: Third SAM; Fourth I'll take fifth Sam: 6th	Jamey	cv409	XVal Session 27	1	XVal Session 27-Typing - Text-1		2012-07-11 18:20:57.077000
	Edit pad (rev 1821)		Rose	cv408	XVal Session 27	1	XVal Session 27-Typing - Text-1		2012-07-11 18:20:57.139000
	Edit pad (rev 1822)		Kassam	cv129	XVal Session 27	1	XVal Session 27-Typing - Text-1		2012-07-11 18:20:57.544000
	Edit pad (rev 1823)		Kassam	cv129	XVal Session 27	1	XVal Session 27-Typing - Text-1		2012-07-11 18:20:58.048000
	Edit pad (rev 1824)		Kassam	cv129	XVal Session 27	1	XVal Session 27-Typing - Text-1		2012-07-11 18:20:58.547000
	Edit pad (rev 1825)		Rose	cv408	XVal Session 27	1	XVal Session 27-Typing - Text-1		2012-07-11 18:20:58.619000
	Edit pad (rev 1826)		Kassam	cv129	XVal Session 27	1	XVal Session 27-Typing - Text-1		2012-07-11 18:20:59.048000
	Edit pad (rev 1827)		Rose	cv408	XVal Session 27	1	XVal Session 27-Typing - Text-1		2012-07-11 18:20:59.119000
	Edit pad (rev 1828)		Kassam	cv129	XVal Session 27	1	XVal Session 27-Typing - Text-1		2012-07-11 18:20:59.548000
	Edit pad (rev 1829)		Rose	cv408	XVal Session 27	1	XVal Session 27-Typing - Text-1		2012-07-11 18:20:59.659000
	Edit pad (rev 1830)		Kassam	cv129	XVal Session 27	1	XVal Session 27-Typing - Text-1		2012-07-11 18:21:00.064000
	Edit pad (rev 1831)		Rose	cv408	XVal Session 27	1	XVal Session 27-Typing - Text-1		2012-07-11 18:21:00.159000
	Edit pad (rev 1832)		Kassam	cv129	XVal Session 27	1	XVal Session 27-Typing - Text-1		2012-07-11 18:21:00.564000
	Edit pad (rev 1833)		Rose	cv408	XVal Session 27	1	XVal Session 27-Typing - Text-1		2012-07-11 18:21:01.416000
	Edit pad (rev 1834)		Kassam	cv129	XVal Session 27	1	XVal Session 27-Typing - Text-1		2012-07-11 18:21:01.540000
	Edit pad (rev 1835)		Rose	cv408	XVal Session 27	1	XVal Session 27-Typing - Text-1		2012-07-11 18:21:01.925000
	Edit pad (rev 1836)		Kassam	cv129	XVal Session 27	1	XVal Session 27-Typing - Text-1		2012-07-11 18:21:02.062000
	Edit pad (rev 1837)		Kassam	cv129	XVal Session 27	1	XVal Session 27-Typing - Text-1		2012-07-11 18:21:02.565000
	Edit pad (rev 1838)		Kassam	cv129	XVal Session 27	1	XVal Session 27-Typing - Text-1		2012-07-11 18:21:03.065000
	Edit pad (rev 1839)		Jamey	cv409	XVal Session 27	1	XVal Session 27-Typing - Text-1		2012-07-11 18:21:03.753000
	Edit pad (rev 1840)		Rose	cv408	XVal Session 27	1	XVal Session 27-Typing - Text-1		2012-07-11 18:21:04.212000
	Edit pad (rev 1841)		Kassam	cv129	XVal Session 27	1	XVal Session 27-Typing - Text-1		2012-07-11 18:21:04.374000
	Edit pad (rev 1842)		Jamey	cv409	XVal Session 27	1	XVal Session 27-Typing - Text-1		2012-07-11 18:21:04.462000
	Edit pad (rev 1843)		Rose	cv408	XVal Session 27	1	XVal Session 27-Typing - Text-1		2012-07-11 18:21:04.713000
	Edit pad (rev 1844)		Kassam	cv129	XVal Session 27	1	XVal Session 27-Typing - Text-1		2012-07-11 18:21:04.966000
	Edit pad (rev 1845)		Jamey	cv409	XVal Session 27	1	XVal Session 27-Typing - Text-1		2012-07-11 18:21:04.972000
	Edit pad (rev 1846)		Kassam	cv129	XVal Session 27	1	XVal Session 27-Typing - Text-1		2012-07-11 18:21:05.455000
	Edit pad (rev 1847)		Jamey	cv409	XVal Session 27	1	XVal Session 27-Typing - Text-1		2012-07-11 18:21:05.484000
	Edit pad (rev 1848)		Kassam	cv129	XVal Session 27	1	XVal Session 27-Typing - Text-1		2012-07-11 18:21:05.956000
	Edit pad (rev 1849)		Jamey	cv409	XVal Session 27	1	XVal Session 27-Typing - Text-1		2012-07-11 18:21:06.292000
	Edit pad (rev 1850)		Rose	cv408	XVal Session 27	1	XVal Session 27-Typing - Text-1		2012-07-11 18:21:06.637000
	Edit pad (rev 1851)		Jamey	cv409	XVal Session 27	1	XVal Session 27-Typing - Text-1		2012-07-11 18:21:06.791000
	Edit pad (rev 1852)		Rose	cv408	XVal Session 27	1	XVal Session 27-Typing - Text-1		2012-07-11 18:21:07.143000
	Edit pad (rev 1853)		Jamey	cv409	XVal Session 27	1	XVal Session 27-Typing - Text-1		2012-07-11 18:21:07.289000
	Edit pad (rev 1854)		Jamey	cv409	XVal Session 27	1	XVal Session 27-Typing - Text-1		2012-07-11 18:21:07.791000
	Edit pad (rev 1855)		Jamey	cv409	XVal Session 27	1	XVal Session 27-Typing - Text-1		2012-07-11 18:21:08.350000
	Edit pad (rev 1856)		Rose	cv408	XVal Session 27	1	XVal Session 27-Typing - Text-1		2012-07-11 18:21:08.517000
	Edit pad (rev 1857)		Jamey	cv409	XVal Session 27	1	XVal Session 27-Typing - Text-1		2012-07-11 18:21:08.853000
	Edit pad (rev 1858)		Rose	cv408	XVal Session 27	1	XVal Session 27-Typing - Text-1		2012-07-11 18:21:09.245000
	Edit pad (rev 1859)		Jamey	cv409	XVal Session 27	1	XVal Session 27-Typing - Text-1		2012-07-11 18:21:09.418000
	Edit pad (rev 1860)		Jamey	cv409	XVal Session 27	1	XVal Session 27-Typing - Text-1		2012-07-11 18:21:09.931000
	Edit pad (rev 1861)		Jamey	cv409	XVal Session 27	1	XVal Session 27-Typing - Text-1		2012-07-11 18:21:10.431000
	Edit pad (rev 1862)		Rose	cv408	XVal Session 27	1	XVal Session 27-Typing - Text-1		2012-07-11 18:21:10.478000
	Edit pad (rev 1863)		Jamey	cv409	XVal Session 27	1	XVal Session 27-Typing - Text-1		2012-07-11 18:21:10.932000
	Edit pad (rev 1864)		Rose	cv408	XVal Session 27	1	XVal Session 27-Typing - Text-1		2012-07-11 18:21:10.988000
	Edit pad (rev 1865)		Jamey	cv409	XVal Session 27	1	XVal Session 27-Typing - Text-1		2012-07-11 18:21:11.431000
	Edit pad (rev 1866)		Rose	cv408	XVal Session 27	1	XVal Session 27-Typing - Text-1		2012-07-11 18:21:11.488000
	Edit pad (rev 1867)		Jamey	cv409	XVal Session 27	1	XVal Session 27-Typing - Text-1		2012-07-11 18:21:11.931000
	Edit pad (rev 1868)		Rose	cv408	XVal Session 27	1	XVal Session 27-Typing - Text-1		2012-07-11 18:21:11.993000
	Edit pad (rev 1869)		Kassam	cv129	XVal Session 27	1	XVal Session 27-Typing - Text-1		2012-07-11 18:21:12.251000
	Edit pad (rev 1870)		Jamey	cv409	XVal Session 27	1	XVal Session 27-Typing - Text-1		2012-07-11 18:21:12.431000
	Edit pad (rev 1871)		Kassam	cv129	XVal Session 27	1	XVal Session 27-Typing - Text-1		2012-07-11 18:21:12.751000
	Edit pad (rev 1872)		Jamey	cv409	XVal Session 27	1	XVal Session 27-Typing - Text-1		2012-07-11 18:21:12.932000
	Edit pad (rev 1873)		Rose	cv408	XVal Session 27	1	XVal Session 27-Typing - Text-1		2012-07-11 18:21:13.045000
	Edit pad (rev 1874)		Kassam	cv129	XVal Session 27	1	XVal Session 27-Typing - Text-1		2012-07-11 18:21:13.250000
	Edit pad (rev 1875)		Jamey	cv409	XVal Session 27	1	XVal Session 27-Typing - Text-1		2012-07-11 18:21:13.430000
	Edit pad (rev 1876)		Rose	cv408	XVal Session 27	1	XVal Session 27-Typing - Text-1		2012-07-11 18:21:13.560000
	Edit pad (rev 1877)		Kassam	cv129	XVal Session 27	1	XVal Session 27-Typing - Text-1		2012-07-11 18:21:13.751000
	Edit pad (rev 1878)		Jamey	cv409	XVal Session 27	1	XVal Session 27-Typing - Text-1		2012-07-11 18:21:13.930000
	Edit pad (rev 1879)		Rose	cv408	XVal Session 27	1	XVal Session 27-Typing - Text-1		2012-07-11 18:21:14.064000
	Edit pad (rev 1880)		Kassam	cv129	XVal Session 27	1	XVal Session 27-Typing - Text-1		2012-07-11 18:21:14.263000
	Edit pad (rev 1881)		Rose	cv408	XVal Session 27	1	XVal Session 27-Typing - Text-1		2012-07-11 18:21:14.664000
	Edit pad (rev 1882)		Rose	cv408	XVal Session 27	1	XVal Session 27-Typing - Text-1		2012-07-11 18:21:15.165000
	Edit pad (rev 1883)		Kassam	cv129	XVal Session 27	1	XVal Session 27-Typing - Text-1		2012-07-11 18:21:15.276000
	Edit pad (rev 1884)		Jamey	cv409	XVal Session 27	1	XVal Session 27-Typing - Text-1		2012-07-11 18:21:15.586000
	Edit pad (rev 1885)		Kassam	cv129	XVal Session 27	1	XVal Session 27-Typing - Text-1		2012-07-11 18:21:15.734000
	Edit pad (rev 1886)		Jamey	cv409	XVal Session 27	1	XVal Session 27-Typing - Text-1		2012-07-11 18:21:16.103000
	Edit pad (rev 1887)		Kassam	cv129	XVal Session 27	1	XVal Session 27-Typing - Text-1		2012-07-11 18:21:16.321000
	Edit pad (rev 1888)		Jamey	cv409	XVal Session 27	1	XVal Session 27-Typing - Text-1		2012-07-11 18:21:16.606000
	Edit pad (rev 1889)		Rose	cv408	XVal Session 27	1	XVal Session 27-Typing - Text-1		2012-07-11 18:21:16.905000
	Edit pad (rev 1890)		Jamey	cv409	XVal Session 27	1	XVal Session 27-Typing - Text-1		2012-07-11 18:21:17.106000
	Edit pad (rev 1891)		Rose	cv408	XVal Session 27	1	XVal Session 27-Typing - Text-1		2012-07-11 18:21:17.409000
	Edit pad (rev 1892)		Kassam	cv129	XVal Session 27	1	XVal Session 27-Typing - Text-1		2012-07-11 18:21:17.517000
	Edit pad (rev 1893)		Jamey	cv409	XVal Session 27	1	XVal Session 27-Typing - Text-1		2012-07-11 18:21:17.604000
	Edit pad (rev 1894)		Rose	cv408	XVal Session 27	1	XVal Session 27-Typing - Text-1		2012-07-11 18:21:17.910000
	Edit pad (rev 1895)		Kassam	cv129	XVal Session 27	1	XVal Session 27-Typing - Text-1		2012-07-11 18:21:18.068000
	Edit pad (rev 1896)		Jamey	cv409	XVal Session 27	1	XVal Session 27-Typing - Text-1		2012-07-11 18:21:18.117000
	Edit pad (rev 1897)		Rose	cv408	XVal Session 27	1	XVal Session 27-Typing - Text-1		2012-07-11 18:21:18.410000
	Edit pad (rev 1898)		Kassam	cv129	XVal Session 27	1	XVal Session 27-Typing - Text-1		2012-07-11 18:21:18.594000
	Edit pad (rev 1899)		Rose	cv408	XVal Session 27	1	XVal Session 27-Typing - Text-1		2012-07-11 18:21:18.917000
	Edit pad (rev 1900)		Jamey	cv409	XVal Session 27	1	XVal Session 27-Typing - Text-1		2012-07-11 18:21:18.964000
	Edit pad (rev 1901)		Kassam	cv129	XVal Session 27	1	XVal Session 27-Typing - Text-1		2012-07-11 18:21:19.403000
	Edit pad (rev 1902)		Rose	cv408	XVal Session 27	1	XVal Session 27-Typing - Text-1		2012-07-11 18:21:19.420000
	Edit pad (rev 1903)		Jamey	cv409	XVal Session 27	1	XVal Session 27-Typing - Text-1		2012-07-11 18:21:19.465000
	Edit pad (rev 1904)		Kassam	cv129	XVal Session 27	1	XVal Session 27-Typing - Text-1		2012-07-11 18:21:19.909000
	Edit pad (rev 1905)		Rose	cv408	XVal Session 27	1	XVal Session 27-Typing - Text-1		2012-07-11 18:21:19.925000
	Edit pad (rev 1906)		Jamey	cv409	XVal Session 27	1	XVal Session 27-Typing - Text-1		2012-07-11 18:21:19.983000
	Edit pad (rev 1907)		Kassam	cv129	XVal Session 27	1	XVal Session 27-Typing - Text-1		2012-07-11 18:21:20.448000
	Edit pad (rev 1908)		Jamey	cv409	XVal Session 27	1	XVal Session 27-Typing - Text-1		2012-07-11 18:21:20.495000
	Edit pad (rev 1909)		Rose	cv408	XVal Session 27	1	XVal Session 27-Typing - Text-1		2012-07-11 18:21:20.654000
	Edit pad (rev 1910)		Kassam	cv129	XVal Session 27	1	XVal Session 27-Typing - Text-1		2012-07-11 18:21:20.941000
	Edit pad (rev 1911)		Jamey	cv409	XVal Session 27	1	XVal Session 27-Typing - Text-1		2012-07-11 18:21:20.995000
	Edit pad (rev 1912)		Jamey	cv409	XVal Session 27	1	XVal Session 27-Typing - Text-1		2012-07-11 18:21:21.495000
	Edit pad (rev 1913)		Jamey	cv409	XVal Session 27	1	XVal Session 27-Typing - Text-1		2012-07-11 18:21:21.995000
	Edit pad (rev 1914)		Jamey	cv409	XVal Session 27	1	XVal Session 27-Typing - Text-1		2012-07-11 18:21:22.495000
	Edit pad (rev 1915)		Rose	cv408	XVal Session 27	1	XVal Session 27-Typing - Text-1		2012-07-11 18:21:23.428000
	Edit pad (rev 1916)		Jamey	cv409	XVal Session 27	1	XVal Session 27-Typing - Text-1		2012-07-11 18:21:23.854000
	Edit pad (rev 1917)		Rose	cv408	XVal Session 27	1	XVal Session 27-Typing - Text-1		2012-07-11 18:21:24.313000
	Edit pad (rev 1918)		Jamey	cv409	XVal Session 27	1	XVal Session 27-Typing - Text-1		2012-07-11 18:21:24.388000
	Edit pad (rev 1919)		Jamey	cv409	XVal Session 27	1	XVal Session 27-Typing - Text-1		2012-07-11 18:21:24.853000
	Edit pad (rev 1920)		Rose	cv408	XVal Session 27	1	XVal Session 27-Typing - Text-1		2012-07-11 18:21:24.916000
	Edit pad (rev 1921)		Jamey	cv409	XVal Session 27	1	XVal Session 27-Typing - Text-1		2012-07-11 18:21:25.356000
	Edit pad (rev 1922)		Rose	cv408	XVal Session 27	1	XVal Session 27-Typing - Text-1		2012-07-11 18:21:25.424000
	Edit pad (rev 1923)		Jamey	cv409	XVal Session 27	1	XVal Session 27-Typing - Text-1		2012-07-11 18:21:25.859000
[truncated: 2,495 more rows]
