# Supplementary material for: Dynamics of collective performance in collaboration networks
Source: PLoS One. 2018 Oct 10;13(10):e0204547. doi: 10.1371/journal.pone.0204547 (PMC6179230; doi:10.1371/journal.pone.0204547)
Supplement: S1 Dataset — (ZIP) [file pone.0204547.s001.zip › data/team-data/team-chat-logs/XVal Session 59 - Group 1 - LogFile.csv]

id	event	data	chat_name	subject	session	session_group	completed_task	ip_address	timestamp
33226	Entering waiting room			cv279	XVal Session 59			192.54.222.11	2012-07-14 16:12:12
33228	Entering waiting room			cv278	XVal Session 59			192.54.222.11	2012-07-14 16:12:14
33229	Entering waiting room			cv281	XVal Session 59			192.54.222.11	2012-07-14 16:12:14
33231	Entering waiting room			cv280	XVal Session 59			192.54.222.11	2012-07-14 16:12:29
33233	Setup participants				XVal Session 59				2012-07-14 16:12:56
33234	Setup tasks				XVal Session 59				2012-07-14 16:12:56
33235	Introduction	Starting in 25 seconds		cv280	XVal Session 59	1		192.54.222.11	2012-07-14 16:12:56
33236	Introduction	Starting in 25 seconds		cv279	XVal Session 59	1		192.54.222.11	2012-07-14 16:12:56
33237	Introduction	Starting in 20 seconds		cv278	XVal Session 59	1		192.54.222.11	2012-07-14 16:13:01
33238	Introduction	Starting in 20 seconds		cv281	XVal Session 59	1		192.54.222.11	2012-07-14 16:13:01
33245	Load Instructions			cv278	XVal Session 59	1	XVal Session 59-Introduction-1	192.54.222.11	2012-07-14 16:13:21
33246	Load Instructions			cv281	XVal Session 59	1	XVal Session 59-Introduction-1	192.54.222.11	2012-07-14 16:13:21
33247	Load Instructions			cv280	XVal Session 59	1	XVal Session 59-Introduction-1	192.54.222.11	2012-07-14 16:13:21
33248	Load Instructions			cv279	XVal Session 59	1	XVal Session 59-Introduction-1	192.54.222.11	2012-07-14 16:13:22
33253	Load Workspace			cv279	XVal Session 59	1	XVal Session 59-Introduction-1	192.54.222.11	2012-07-14 16:13:41
33254	Load Workspace			cv278	XVal Session 59	1	XVal Session 59-Introduction-1	192.54.222.11	2012-07-14 16:13:41
33255	Load Workspace			cv281	XVal Session 59	1	XVal Session 59-Introduction-1	192.54.222.11	2012-07-14 16:13:41
33256	Load Workspace			cv280	XVal Session 59	1	XVal Session 59-Introduction-1	192.54.222.11	2012-07-14 16:13:41
	Edit pad (rev 0)		Jamey	cv409	XVal Session 59	1	XVal Session 59-Introduction-1		2012-07-14 16:14:13.745000
	Edit pad (rev 1)		Jamey	cv409	XVal Session 59	1	XVal Session 59-Introduction-1		2012-07-14 16:14:14.246000
	Edit pad (rev 2)		Jamey	cv409	XVal Session 59	1	XVal Session 59-Introduction-1		2012-07-14 16:14:14.745000
	Edit pad (rev 3)		Jamey	cv409	XVal Session 59	1	XVal Session 59-Introduction-1		2012-07-14 16:14:15.246000
	Edit pad (rev 4)		Jamey	cv409	XVal Session 59	1	XVal Session 59-Introduction-1		2012-07-14 16:14:15.745000
	Edit pad (rev 5)		Jamey	cv409	XVal Session 59	1	XVal Session 59-Introduction-1		2012-07-14 16:14:17.854000
	Edit pad (rev 6)		Jamey	cv409	XVal Session 59	1	XVal Session 59-Introduction-1		2012-07-14 16:14:18.401000
	Edit pad (rev 7)		Jamey	cv409	XVal Session 59	1	XVal Session 59-Introduction-1		2012-07-14 16:14:19.019000
	Edit pad (rev 8)		Jamey	cv409	XVal Session 59	1	XVal Session 59-Introduction-1		2012-07-14 16:14:19.519000
	Edit pad (rev 9)		Jamey	cv409	XVal Session 59	1	XVal Session 59-Introduction-1		2012-07-14 16:14:20.018000
	Edit pad (rev 10)		Jamey	cv409	XVal Session 59	1	XVal Session 59-Introduction-1		2012-07-14 16:14:20.520000
	Edit pad (rev 11)		Jamey	cv409	XVal Session 59	1	XVal Session 59-Introduction-1		2012-07-14 16:14:21.020000
	Edit pad (rev 12)		Jamey	cv409	XVal Session 59	1	XVal Session 59-Introduction-1		2012-07-14 16:14:21.521000
	Edit pad (rev 13)		Jamey	cv409	XVal Session 59	1	XVal Session 59-Introduction-1		2012-07-14 16:14:39.967000
	Edit pad (rev 14)		Jamey	cv409	XVal Session 59	1	XVal Session 59-Introduction-1		2012-07-14 16:14:41.657000
	Edit pad (rev 15)		Jamey	cv409	XVal Session 59	1	XVal Session 59-Introduction-1		2012-07-14 16:14:42.300000
	Edit pad (rev 16)		Jamey	cv409	XVal Session 59	1	XVal Session 59-Introduction-1		2012-07-14 16:14:46.875000
	Chat	testing	Capucine	cv402	XVal Session 59	1	XVal Session 59-Introduction-1		2012-07-14 16:14:51.931000
	Edit pad (rev 17)		Capucine	cv402	XVal Session 59	1	XVal Session 59-Introduction-1		2012-07-14 16:15:04.422000
	Edit pad (rev 18)		Capucine	cv402	XVal Session 59	1	XVal Session 59-Introduction-1		2012-07-14 16:15:05.627000
	Edit pad (rev 19)		Capucine	cv402	XVal Session 59	1	XVal Session 59-Introduction-1		2012-07-14 16:15:06.124000
	Edit pad (rev 20)		Capucine	cv402	XVal Session 59	1	XVal Session 59-Introduction-1		2012-07-14 16:15:06.624000
	Edit pad (rev 21)		Capucine	cv402	XVal Session 59	1	XVal Session 59-Introduction-1		2012-07-14 16:15:07.127000
33276	Load Instructions			cv278	XVal Session 59	1	XVal Session 59-Typing - Text-1	192.54.222.11	2012-07-14 16:15:11
33277	Load Instructions			cv281	XVal Session 59	1	XVal Session 59-Typing - Text-1	192.54.222.11	2012-07-14 16:15:11
33278	Load Instructions			cv279	XVal Session 59	1	XVal Session 59-Typing - Text-1	192.54.222.11	2012-07-14 16:15:11
33283	Load Instructions			cv280	XVal Session 59	1	XVal Session 59-Typing - Text-1	192.54.222.11	2012-07-14 16:15:27
33293	Load Workspace			cv278	XVal Session 59	1	XVal Session 59-Typing - Text-1	192.54.222.11	2012-07-14 16:15:51
33294	Load Workspace			cv281	XVal Session 59	1	XVal Session 59-Typing - Text-1	192.54.222.11	2012-07-14 16:15:51
33295	Load Workspace			cv280	XVal Session 59	1	XVal Session 59-Typing - Text-1	192.54.222.11	2012-07-14 16:15:51
33296	Load Workspace			cv279	XVal Session 59	1	XVal Session 59-Typing - Text-1	192.54.222.11	2012-07-14 16:15:51
	Edit pad (rev 0)		Jamey	cv409	XVal Session 59	1	XVal Session 59-Typing - Text-1		2012-07-14 16:16:01.584000
	Edit pad (rev 1)		Jamey	cv409	XVal Session 59	1	XVal Session 59-Typing - Text-1		2012-07-14 16:16:02.874000
	Edit pad (rev 2)		Jamey	cv409	XVal Session 59	1	XVal Session 59-Typing - Text-1		2012-07-14 16:16:03.373000
	Edit pad (rev 3)		Jamey	cv409	XVal Session 59	1	XVal Session 59-Typing - Text-1		2012-07-14 16:16:03.873000
	Edit pad (rev 4)		Jamey	cv409	XVal Session 59	1	XVal Session 59-Typing - Text-1		2012-07-14 16:16:04.374000
	Edit pad (rev 5)		Jamey	cv409	XVal Session 59	1	XVal Session 59-Typing - Text-1		2012-07-14 16:16:04.873000
	Edit pad (rev 6)		Jamey	cv409	XVal Session 59	1	XVal Session 59-Typing - Text-1		2012-07-14 16:16:05.373000
	Edit pad (rev 7)		Jamey	cv409	XVal Session 59	1	XVal Session 59-Typing - Text-1		2012-07-14 16:16:05.970000
	Edit pad (rev 8)		Jamey	cv409	XVal Session 59	1	XVal Session 59-Typing - Text-1		2012-07-14 16:16:06.471000
	Edit pad (rev 9)		Jamey	cv409	XVal Session 59	1	XVal Session 59-Typing - Text-1		2012-07-14 16:16:06.970000
	Edit pad (rev 10)		Jamey	cv409	XVal Session 59	1	XVal Session 59-Typing - Text-1		2012-07-14 16:16:07.471000
	Edit pad (rev 11)		Jamey	cv409	XVal Session 59	1	XVal Session 59-Typing - Text-1		2012-07-14 16:16:08.330000
	Edit pad (rev 12)		Jamey	cv409	XVal Session 59	1	XVal Session 59-Typing - Text-1		2012-07-14 16:16:09.122000
	Edit pad (rev 13)		Jamey	cv409	XVal Session 59	1	XVal Session 59-Typing - Text-1		2012-07-14 16:16:10.917000
	Edit pad (rev 14)		Jamey	cv409	XVal Session 59	1	XVal Session 59-Typing - Text-1		2012-07-14 16:16:11.418000
	Edit pad (rev 15)		Jamey	cv409	XVal Session 59	1	XVal Session 59-Typing - Text-1		2012-07-14 16:16:11.921000
	Edit pad (rev 16)		Jamey	cv409	XVal Session 59	1	XVal Session 59-Typing - Text-1		2012-07-14 16:16:12.421000
	Edit pad (rev 17)		Jamey	cv409	XVal Session 59	1	XVal Session 59-Typing - Text-1		2012-07-14 16:16:12.922000
	Edit pad (rev 18)		Jamey	cv409	XVal Session 59	1	XVal Session 59-Typing - Text-1		2012-07-14 16:16:13.423000
	Edit pad (rev 19)		Jamey	cv409	XVal Session 59	1	XVal Session 59-Typing - Text-1		2012-07-14 16:16:13.930000
	Edit pad (rev 20)		Jamey	cv409	XVal Session 59	1	XVal Session 59-Typing - Text-1		2012-07-14 16:16:14.426000
	Edit pad (rev 21)		Jamey	cv409	XVal Session 59	1	XVal Session 59-Typing - Text-1		2012-07-14 16:16:15.092000
	Edit pad (rev 22)		Jamey	cv409	XVal Session 59	1	XVal Session 59-Typing - Text-1		2012-07-14 16:16:15.593000
	Edit pad (rev 23)		Jamey	cv409	XVal Session 59	1	XVal Session 59-Typing - Text-1		2012-07-14 16:16:16.125000
	Edit pad (rev 24)		Jamey	cv409	XVal Session 59	1	XVal Session 59-Typing - Text-1		2012-07-14 16:16:16.628000
	Edit pad (rev 25)		Jamey	cv409	XVal Session 59	1	XVal Session 59-Typing - Text-1		2012-07-14 16:16:17.126000
	Edit pad (rev 26)		Jamey	cv409	XVal Session 59	1	XVal Session 59-Typing - Text-1		2012-07-14 16:16:17.627000
	Edit pad (rev 27)		Jamey	cv409	XVal Session 59	1	XVal Session 59-Typing - Text-1		2012-07-14 16:16:18.129000
	Edit pad (rev 28)		Jamey	cv409	XVal Session 59	1	XVal Session 59-Typing - Text-1		2012-07-14 16:16:18.626000
	Edit pad (rev 29)		Jamey	cv409	XVal Session 59	1	XVal Session 59-Typing - Text-1		2012-07-14 16:16:19.381000
	Edit pad (rev 30)		Jamey	cv409	XVal Session 59	1	XVal Session 59-Typing - Text-1		2012-07-14 16:16:19.881000
	Edit pad (rev 31)		Jamey	cv409	XVal Session 59	1	XVal Session 59-Typing - Text-1		2012-07-14 16:16:20.382000
	Edit pad (rev 32)		Jamey	cv409	XVal Session 59	1	XVal Session 59-Typing - Text-1		2012-07-14 16:16:20.881000
	Edit pad (rev 33)		Jamey	cv409	XVal Session 59	1	XVal Session 59-Typing - Text-1		2012-07-14 16:16:22.280000
	Edit pad (rev 34)		Jamey	cv409	XVal Session 59	1	XVal Session 59-Typing - Text-1		2012-07-14 16:16:22.912000
	Edit pad (rev 35)		Jamey	cv409	XVal Session 59	1	XVal Session 59-Typing - Text-1		2012-07-14 16:16:23.879000
	Edit pad (rev 36)		Jamey	cv409	XVal Session 59	1	XVal Session 59-Typing - Text-1		2012-07-14 16:16:24.379000
	Edit pad (rev 37)		Jamey	cv409	XVal Session 59	1	XVal Session 59-Typing - Text-1		2012-07-14 16:16:24.879000
	Edit pad (rev 38)		Jamey	cv409	XVal Session 59	1	XVal Session 59-Typing - Text-1		2012-07-14 16:16:25.379000
	Edit pad (rev 39)		Jamey	cv409	XVal Session 59	1	XVal Session 59-Typing - Text-1		2012-07-14 16:16:26.771000
	Edit pad (rev 40)		Jamey	cv409	XVal Session 59	1	XVal Session 59-Typing - Text-1		2012-07-14 16:16:27.273000
	Edit pad (rev 41)		Jamey	cv409	XVal Session 59	1	XVal Session 59-Typing - Text-1		2012-07-14 16:16:27.776000
	Edit pad (rev 42)		Jamey	cv409	XVal Session 59	1	XVal Session 59-Typing - Text-1		2012-07-14 16:16:28.279000
	Chat	are we supposed to start already?	Capucine	cv402	XVal Session 59	1	XVal Session 59-Typing - Text-1		2012-07-14 16:16:28.601000
	Edit pad (rev 43)		Jamey	cv409	XVal Session 59	1	XVal Session 59-Typing - Text-1		2012-07-14 16:16:28.777000
	Edit pad (rev 44)		Jamey	cv409	XVal Session 59	1	XVal Session 59-Typing - Text-1		2012-07-14 16:16:29.278000
	Edit pad (rev 45)		Jamey	cv409	XVal Session 59	1	XVal Session 59-Typing - Text-1		2012-07-14 16:16:30.445000
	Edit pad (rev 46)		Jamey	cv409	XVal Session 59	1	XVal Session 59-Typing - Text-1		2012-07-14 16:16:30.947000
	Edit pad (rev 47)		Jamey	cv409	XVal Session 59	1	XVal Session 59-Typing - Text-1		2012-07-14 16:16:31.448000
	Edit pad (rev 48)		Jamey	cv409	XVal Session 59	1	XVal Session 59-Typing - Text-1		2012-07-14 16:16:31.951000
	Edit pad (rev 49)		Jamey	cv409	XVal Session 59	1	XVal Session 59-Typing - Text-1		2012-07-14 16:16:32.452000
	Edit pad (rev 50)		Jamey	cv409	XVal Session 59	1	XVal Session 59-Typing - Text-1		2012-07-14 16:16:32.952000
	Edit pad (rev 51)		Jamey	cv409	XVal Session 59	1	XVal Session 59-Typing - Text-1		2012-07-14 16:16:33.453000
	Edit pad (rev 52)		Jamey	cv409	XVal Session 59	1	XVal Session 59-Typing - Text-1		2012-07-14 16:16:33.954000
	Edit pad (rev 53)		Jamey	cv409	XVal Session 59	1	XVal Session 59-Typing - Text-1		2012-07-14 16:16:34.455000
	Edit pad (rev 54)		Jamey	cv409	XVal Session 59	1	XVal Session 59-Typing - Text-1		2012-07-14 16:16:35.617000
	Edit pad (rev 55)		Jamey	cv409	XVal Session 59	1	XVal Session 59-Typing - Text-1		2012-07-14 16:16:36.116000
	Edit pad (rev 56)		Jamey	cv409	XVal Session 59	1	XVal Session 59-Typing - Text-1		2012-07-14 16:16:36.618000
	Edit pad (rev 57)		Jamey	cv409	XVal Session 59	1	XVal Session 59-Typing - Text-1		2012-07-14 16:16:37.548000
	Edit pad (rev 58)		Jamey	cv409	XVal Session 59	1	XVal Session 59-Typing - Text-1		2012-07-14 16:16:38.049000
	Edit pad (rev 59)		Jamey	cv409	XVal Session 59	1	XVal Session 59-Typing - Text-1		2012-07-14 16:16:38.549000
	Edit pad (rev 60)		Jamey	cv409	XVal Session 59	1	XVal Session 59-Typing - Text-1		2012-07-14 16:16:39.048000
	Edit pad (rev 61)		Jamey	cv409	XVal Session 59	1	XVal Session 59-Typing - Text-1		2012-07-14 16:16:39.550000
	Edit pad (rev 62)		Jamey	cv409	XVal Session 59	1	XVal Session 59-Typing - Text-1		2012-07-14 16:16:40.065000
	Edit pad (rev 63)		Jamey	cv409	XVal Session 59	1	XVal Session 59-Typing - Text-1		2012-07-14 16:16:40.550000
	Edit pad (rev 64)		Jamey	cv409	XVal Session 59	1	XVal Session 59-Typing - Text-1		2012-07-14 16:16:41.049000
	Edit pad (rev 65)		Jamey	cv409	XVal Session 59	1	XVal Session 59-Typing - Text-1		2012-07-14 16:16:41.548000
	Edit pad (rev 66)		Jamey	cv409	XVal Session 59	1	XVal Session 59-Typing - Text-1		2012-07-14 16:16:42.775000
	Edit pad (rev 67)		Jamey	cv409	XVal Session 59	1	XVal Session 59-Typing - Text-1		2012-07-14 16:16:43.278000
	Edit pad (rev 68)		Jamey	cv409	XVal Session 59	1	XVal Session 59-Typing - Text-1		2012-07-14 16:16:43.780000
	Edit pad (rev 69)		Jamey	cv409	XVal Session 59	1	XVal Session 59-Typing - Text-1		2012-07-14 16:16:44.281000
	Edit pad (rev 70)		Jamey	cv409	XVal Session 59	1	XVal Session 59-Typing - Text-1		2012-07-14 16:16:45.359000
	Edit pad (rev 71)		Jamey	cv409	XVal Session 59	1	XVal Session 59-Typing - Text-1		2012-07-14 16:16:45.859000
	Edit pad (rev 72)		Jamey	cv409	XVal Session 59	1	XVal Session 59-Typing - Text-1		2012-07-14 16:16:46.358000
	Edit pad (rev 73)		Jamey	cv409	XVal Session 59	1	XVal Session 59-Typing - Text-1		2012-07-14 16:16:46.867000
	Edit pad (rev 74)		Jamey	cv409	XVal Session 59	1	XVal Session 59-Typing - Text-1		2012-07-14 16:16:47.367000
	Edit pad (rev 75)		Jamey	cv409	XVal Session 59	1	XVal Session 59-Typing - Text-1		2012-07-14 16:16:47.866000
	Edit pad (rev 76)		Jamey	cv409	XVal Session 59	1	XVal Session 59-Typing - Text-1		2012-07-14 16:16:48.366000
	Edit pad (rev 77)		Jamey	cv409	XVal Session 59	1	XVal Session 59-Typing - Text-1		2012-07-14 16:16:48.869000
	Edit pad (rev 78)		Jamey	cv409	XVal Session 59	1	XVal Session 59-Typing - Text-1		2012-07-14 16:16:49.366000
	Edit pad (rev 79)		Jamey	cv409	XVal Session 59	1	XVal Session 59-Typing - Text-1		2012-07-14 16:16:49.867000
	Edit pad (rev 80)		Jamey	cv409	XVal Session 59	1	XVal Session 59-Typing - Text-1		2012-07-14 16:16:50.366000
	Edit pad (rev 81)		Jamey	cv409	XVal Session 59	1	XVal Session 59-Typing - Text-1		2012-07-14 16:16:50.866000
	Edit pad (rev 82)		Jamey	cv409	XVal Session 59	1	XVal Session 59-Typing - Text-1		2012-07-14 16:16:51.365000
	Edit pad (rev 83)		Capucine	cv402	XVal Session 59	1	XVal Session 59-Typing - Text-1		2012-07-14 16:16:51.427000
	Edit pad (rev 84)		Jamey	cv409	XVal Session 59	1	XVal Session 59-Typing - Text-1		2012-07-14 16:16:51.866000
	Edit pad (rev 85)		Capucine	cv402	XVal Session 59	1	XVal Session 59-Typing - Text-1		2012-07-14 16:16:51.924000
	Edit pad (rev 86)		Jamey	cv409	XVal Session 59	1	XVal Session 59-Typing - Text-1		2012-07-14 16:16:52.367000
	Edit pad (rev 87)		Capucine	cv402	XVal Session 59	1	XVal Session 59-Typing - Text-1		2012-07-14 16:16:52.422000
	Edit pad (rev 88)		Jamey	cv409	XVal Session 59	1	XVal Session 59-Typing - Text-1		2012-07-14 16:16:52.869000
	Edit pad (rev 89)		Capucine	cv402	XVal Session 59	1	XVal Session 59-Typing - Text-1		2012-07-14 16:16:52.926000
	Edit pad (rev 90)		Jamey	cv409	XVal Session 59	1	XVal Session 59-Typing - Text-1		2012-07-14 16:16:53.368000
	Edit pad (rev 91)		Capucine	cv402	XVal Session 59	1	XVal Session 59-Typing - Text-1		2012-07-14 16:16:53.427000
	Edit pad (rev 92)		Capucine	cv402	XVal Session 59	1	XVal Session 59-Typing - Text-1		2012-07-14 16:16:53.933000
	Edit pad (rev 93)		Capucine	cv402	XVal Session 59	1	XVal Session 59-Typing - Text-1		2012-07-14 16:16:54.434000
	Edit pad (rev 94)		Capucine	cv402	XVal Session 59	1	XVal Session 59-Typing - Text-1		2012-07-14 16:16:54.938000
	Edit pad (rev 95)		Jamey	cv409	XVal Session 59	1	XVal Session 59-Typing - Text-1		2012-07-14 16:16:56.096000
	Edit pad (rev 96)		Capucine	cv402	XVal Session 59	1	XVal Session 59-Typing - Text-1		2012-07-14 16:16:56.207000
	Edit pad (rev 97)		Jamey	cv409	XVal Session 59	1	XVal Session 59-Typing - Text-1		2012-07-14 16:16:56.598000
	Edit pad (rev 98)		Capucine	cv402	XVal Session 59	1	XVal Session 59-Typing - Text-1		2012-07-14 16:16:56.706000
	Edit pad (rev 99)		Jamey	cv409	XVal Session 59	1	XVal Session 59-Typing - Text-1		2012-07-14 16:16:57.101000
	Edit pad (rev 100)		Capucine	cv402	XVal Session 59	1	XVal Session 59-Typing - Text-1		2012-07-14 16:16:57.208000
	Edit pad (rev 101)		Jamey	cv409	XVal Session 59	1	XVal Session 59-Typing - Text-1		2012-07-14 16:16:57.601000
	Edit pad (rev 102)		Jamey	cv409	XVal Session 59	1	XVal Session 59-Typing - Text-1		2012-07-14 16:16:58.101000
	Edit pad (rev 103)		Capucine	cv402	XVal Session 59	1	XVal Session 59-Typing - Text-1		2012-07-14 16:16:58.190000
	Edit pad (rev 104)		Capucine	cv402	XVal Session 59	1	XVal Session 59-Typing - Text-1		2012-07-14 16:16:58.692000
	Edit pad (rev 105)		Jamey	cv409	XVal Session 59	1	XVal Session 59-Typing - Text-1		2012-07-14 16:16:58.795000
	Edit pad (rev 106)		Capucine	cv402	XVal Session 59	1	XVal Session 59-Typing - Text-1		2012-07-14 16:16:59.192000
	Edit pad (rev 107)		Jamey	cv409	XVal Session 59	1	XVal Session 59-Typing - Text-1		2012-07-14 16:16:59.295000
	Edit pad (rev 108)		Capucine	cv402	XVal Session 59	1	XVal Session 59-Typing - Text-1		2012-07-14 16:16:59.694000
	Edit pad (rev 109)		Capucine	cv402	XVal Session 59	1	XVal Session 59-Typing - Text-1		2012-07-14 16:17:00.194000
	Edit pad (rev 110)		Jamey	cv409	XVal Session 59	1	XVal Session 59-Typing - Text-1		2012-07-14 16:17:01.277000
	Edit pad (rev 111)		Jamey	cv409	XVal Session 59	1	XVal Session 59-Typing - Text-1		2012-07-14 16:17:01.729000
	Edit pad (rev 112)		Capucine	cv402	XVal Session 59	1	XVal Session 59-Typing - Text-1		2012-07-14 16:17:02.016000
	Edit pad (rev 113)		Jamey	cv409	XVal Session 59	1	XVal Session 59-Typing - Text-1		2012-07-14 16:17:02.228000
	Edit pad (rev 114)		Capucine	cv402	XVal Session 59	1	XVal Session 59-Typing - Text-1		2012-07-14 16:17:02.504000
	Edit pad (rev 115)		Jamey	cv409	XVal Session 59	1	XVal Session 59-Typing - Text-1		2012-07-14 16:17:02.729000
	Edit pad (rev 116)		Capucine	cv402	XVal Session 59	1	XVal Session 59-Typing - Text-1		2012-07-14 16:17:03.003000
	Edit pad (rev 117)		Jamey	cv409	XVal Session 59	1	XVal Session 59-Typing - Text-1		2012-07-14 16:17:03.229000
	Edit pad (rev 118)		Capucine	cv402	XVal Session 59	1	XVal Session 59-Typing - Text-1		2012-07-14 16:17:03.504000
	Edit pad (rev 119)		Jamey	cv409	XVal Session 59	1	XVal Session 59-Typing - Text-1		2012-07-14 16:17:03.729000
	Edit pad (rev 120)		Capucine	cv402	XVal Session 59	1	XVal Session 59-Typing - Text-1		2012-07-14 16:17:04.003000
	Edit pad (rev 121)		Jamey	cv409	XVal Session 59	1	XVal Session 59-Typing - Text-1		2012-07-14 16:17:04.241000
	Edit pad (rev 122)		Capucine	cv402	XVal Session 59	1	XVal Session 59-Typing - Text-1		2012-07-14 16:17:04.504000
	Edit pad (rev 123)		Capucine	cv402	XVal Session 59	1	XVal Session 59-Typing - Text-1		2012-07-14 16:17:05.005000
	Edit pad (rev 124)		Jamey	cv409	XVal Session 59	1	XVal Session 59-Typing - Text-1		2012-07-14 16:17:05.460000
	Edit pad (rev 125)		Capucine	cv402	XVal Session 59	1	XVal Session 59-Typing - Text-1		2012-07-14 16:17:05.504000
	Edit pad (rev 126)		Jamey	cv409	XVal Session 59	1	XVal Session 59-Typing - Text-1		2012-07-14 16:17:05.960000
	Edit pad (rev 127)		Capucine	cv402	XVal Session 59	1	XVal Session 59-Typing - Text-1		2012-07-14 16:17:06.011000
	Edit pad (rev 128)		charles	cv410	XVal Session 59	1	XVal Session 59-Typing - Text-1		2012-07-14 16:17:06.485000
	Edit pad (rev 129)		Capucine	cv402	XVal Session 59	1	XVal Session 59-Typing - Text-1		2012-07-14 16:17:06.511000
	Edit pad (rev 130)		Jamey	cv409	XVal Session 59	1	XVal Session 59-Typing - Text-1		2012-07-14 16:17:06.636000
	Edit pad (rev 131)		Capucine	cv402	XVal Session 59	1	XVal Session 59-Typing - Text-1		2012-07-14 16:17:07.012000
	Edit pad (rev 132)		Jamey	cv409	XVal Session 59	1	XVal Session 59-Typing - Text-1		2012-07-14 16:17:07.137000
	Edit pad (rev 133)		Capucine	cv402	XVal Session 59	1	XVal Session 59-Typing - Text-1		2012-07-14 16:17:07.515000
	Edit pad (rev 134)		charles	cv410	XVal Session 59	1	XVal Session 59-Typing - Text-1		2012-07-14 16:17:07.555000
	Edit pad (rev 135)		Jamey	cv409	XVal Session 59	1	XVal Session 59-Typing - Text-1		2012-07-14 16:17:07.689000
	Edit pad (rev 136)		Capucine	cv402	XVal Session 59	1	XVal Session 59-Typing - Text-1		2012-07-14 16:17:08.012000
	Edit pad (rev 137)		Jamey	cv409	XVal Session 59	1	XVal Session 59-Typing - Text-1		2012-07-14 16:17:08.189000
	Edit pad (rev 138)		Jamey	cv409	XVal Session 59	1	XVal Session 59-Typing - Text-1		2012-07-14 16:17:08.781000
	Edit pad (rev 139)		Capucine	cv402	XVal Session 59	1	XVal Session 59-Typing - Text-1		2012-07-14 16:17:08.836000
	Edit pad (rev 140)		Jamey	cv409	XVal Session 59	1	XVal Session 59-Typing - Text-1		2012-07-14 16:17:09.280000
	Edit pad (rev 141)		Capucine	cv402	XVal Session 59	1	XVal Session 59-Typing - Text-1		2012-07-14 16:17:09.336000
	Edit pad (rev 142)		Jamey	cv409	XVal Session 59	1	XVal Session 59-Typing - Text-1		2012-07-14 16:17:09.781000
	Edit pad (rev 143)		Capucine	cv402	XVal Session 59	1	XVal Session 59-Typing - Text-1		2012-07-14 16:17:09.837000
	Edit pad (rev 144)		Jamey	cv409	XVal Session 59	1	XVal Session 59-Typing - Text-1		2012-07-14 16:17:10.281000
	Edit pad (rev 145)		Capucine	cv402	XVal Session 59	1	XVal Session 59-Typing - Text-1		2012-07-14 16:17:10.338000
	Edit pad (rev 146)		Capucine	cv402	XVal Session 59	1	XVal Session 59-Typing - Text-1		2012-07-14 16:17:10.839000
	Edit pad (rev 147)		Jamey	cv409	XVal Session 59	1	XVal Session 59-Typing - Text-1		2012-07-14 16:17:10.896000
	Edit pad (rev 148)		Capucine	cv402	XVal Session 59	1	XVal Session 59-Typing - Text-1		2012-07-14 16:17:11.339000
	Edit pad (rev 149)		Jamey	cv409	XVal Session 59	1	XVal Session 59-Typing - Text-1		2012-07-14 16:17:11.402000
	Edit pad (rev 150)		Capucine	cv402	XVal Session 59	1	XVal Session 59-Typing - Text-1		2012-07-14 16:17:11.838000
	Edit pad (rev 151)		Capucine	cv402	XVal Session 59	1	XVal Session 59-Typing - Text-1		2012-07-14 16:17:12.339000
	Edit pad (rev 152)		Jamey	cv409	XVal Session 59	1	XVal Session 59-Typing - Text-1		2012-07-14 16:17:13.353000
	Edit pad (rev 153)		Capucine	cv402	XVal Session 59	1	XVal Session 59-Typing - Text-1		2012-07-14 16:17:13.358000
	Edit pad (rev 154)		Jamey	cv409	XVal Session 59	1	XVal Session 59-Typing - Text-1		2012-07-14 16:17:13.854000
	Edit pad (rev 155)		Capucine	cv402	XVal Session 59	1	XVal Session 59-Typing - Text-1		2012-07-14 16:17:13.858000
	Edit pad (rev 156)		Jamey	cv409	XVal Session 59	1	XVal Session 59-Typing - Text-1		2012-07-14 16:17:14.355000
	Edit pad (rev 157)		Capucine	cv402	XVal Session 59	1	XVal Session 59-Typing - Text-1		2012-07-14 16:17:14.358000
	Edit pad (rev 158)		Jamey	cv409	XVal Session 59	1	XVal Session 59-Typing - Text-1		2012-07-14 16:17:14.854000
	Edit pad (rev 159)		Capucine	cv402	XVal Session 59	1	XVal Session 59-Typing - Text-1		2012-07-14 16:17:14.858000
	Edit pad (rev 160)		Jamey	cv409	XVal Session 59	1	XVal Session 59-Typing - Text-1		2012-07-14 16:17:15.355000
	Edit pad (rev 161)		Capucine	cv402	XVal Session 59	1	XVal Session 59-Typing - Text-1		2012-07-14 16:17:15.358000
	Edit pad (rev 162)		charles	cv410	XVal Session 59	1	XVal Session 59-Typing - Text-1		2012-07-14 16:17:15.444000
	Edit pad (rev 163)		Jamey	cv409	XVal Session 59	1	XVal Session 59-Typing - Text-1		2012-07-14 16:17:15.854000
	Edit pad (rev 164)		Capucine	cv402	XVal Session 59	1	XVal Session 59-Typing - Text-1		2012-07-14 16:17:15.861000
	Edit pad (rev 165)		charles	cv410	XVal Session 59	1	XVal Session 59-Typing - Text-1		2012-07-14 16:17:16.134000
	Edit pad (rev 166)		Jamey	cv409	XVal Session 59	1	XVal Session 59-Typing - Text-1		2012-07-14 16:17:16.353000
	Edit pad (rev 167)		Capucine	cv402	XVal Session 59	1	XVal Session 59-Typing - Text-1		2012-07-14 16:17:16.361000
	Edit pad (rev 168)		Jamey	cv409	XVal Session 59	1	XVal Session 59-Typing - Text-1		2012-07-14 16:17:16.854000
	Edit pad (rev 169)		Capucine	cv402	XVal Session 59	1	XVal Session 59-Typing - Text-1		2012-07-14 16:17:16.859000
	Edit pad (rev 170)		charles	cv410	XVal Session 59	1	XVal Session 59-Typing - Text-1		2012-07-14 16:17:17.053000
	Edit pad (rev 171)		Jamey	cv409	XVal Session 59	1	XVal Session 59-Typing - Text-1		2012-07-14 16:17:17.355000
	Edit pad (rev 172)		Capucine	cv402	XVal Session 59	1	XVal Session 59-Typing - Text-1		2012-07-14 16:17:17.362000
	Edit pad (rev 173)		charles	cv410	XVal Session 59	1	XVal Session 59-Typing - Text-1		2012-07-14 16:17:17.554000
	Edit pad (rev 174)		Jamey	cv409	XVal Session 59	1	XVal Session 59-Typing - Text-1		2012-07-14 16:17:17.855000
	Edit pad (rev 175)		Capucine	cv402	XVal Session 59	1	XVal Session 59-Typing - Text-1		2012-07-14 16:17:17.861000
	Edit pad (rev 176)		charles	cv410	XVal Session 59	1	XVal Session 59-Typing - Text-1		2012-07-14 16:17:18.051000
	Edit pad (rev 177)		Jamey	cv409	XVal Session 59	1	XVal Session 59-Typing - Text-1		2012-07-14 16:17:18.354000
	Edit pad (rev 178)		charles	cv410	XVal Session 59	1	XVal Session 59-Typing - Text-1		2012-07-14 16:17:18.554000
	Edit pad (rev 179)		Capucine	cv402	XVal Session 59	1	XVal Session 59-Typing - Text-1		2012-07-14 16:17:18.796000
	Edit pad (rev 180)		Jamey	cv409	XVal Session 59	1	XVal Session 59-Typing - Text-1		2012-07-14 16:17:18.853000
	Edit pad (rev 181)		charles	cv410	XVal Session 59	1	XVal Session 59-Typing - Text-1		2012-07-14 16:17:19.054000
	Edit pad (rev 182)		Capucine	cv402	XVal Session 59	1	XVal Session 59-Typing - Text-1		2012-07-14 16:17:19.295000
	Edit pad (rev 183)		Jamey	cv409	XVal Session 59	1	XVal Session 59-Typing - Text-1		2012-07-14 16:17:19.355000
	Edit pad (rev 184)		charles	cv410	XVal Session 59	1	XVal Session 59-Typing - Text-1		2012-07-14 16:17:19.554000
	Edit pad (rev 185)		Capucine	cv402	XVal Session 59	1	XVal Session 59-Typing - Text-1		2012-07-14 16:17:19.796000
	Edit pad (rev 186)		Jamey	cv409	XVal Session 59	1	XVal Session 59-Typing - Text-1		2012-07-14 16:17:19.855000
	Edit pad (rev 187)		charles	cv410	XVal Session 59	1	XVal Session 59-Typing - Text-1		2012-07-14 16:17:20.058000
	Edit pad (rev 188)		Capucine	cv402	XVal Session 59	1	XVal Session 59-Typing - Text-1		2012-07-14 16:17:20.296000
	Edit pad (rev 189)		charles	cv410	XVal Session 59	1	XVal Session 59-Typing - Text-1		2012-07-14 16:17:20.555000
	Edit pad (rev 190)		Jamey	cv409	XVal Session 59	1	XVal Session 59-Typing - Text-1		2012-07-14 16:17:20.648000
	Edit pad (rev 191)		Capucine	cv402	XVal Session 59	1	XVal Session 59-Typing - Text-1		2012-07-14 16:17:20.884000
	Edit pad (rev 192)		charles	cv410	XVal Session 59	1	XVal Session 59-Typing - Text-1		2012-07-14 16:17:21.053000
	Edit pad (rev 193)		Jamey	cv409	XVal Session 59	1	XVal Session 59-Typing - Text-1		2012-07-14 16:17:21.157000
	Edit pad (rev 194)		Capucine	cv402	XVal Session 59	1	XVal Session 59-Typing - Text-1		2012-07-14 16:17:21.381000
	Edit pad (rev 195)		charles	cv410	XVal Session 59	1	XVal Session 59-Typing - Text-1		2012-07-14 16:17:21.558000
	Edit pad (rev 196)		charles	cv410	XVal Session 59	1	XVal Session 59-Typing - Text-1		2012-07-14 16:17:22.060000
	Edit pad (rev 197)		Jamey	cv409	XVal Session 59	1	XVal Session 59-Typing - Text-1		2012-07-14 16:17:22.299000
	Edit pad (rev 198)		charles	cv410	XVal Session 59	1	XVal Session 59-Typing - Text-1		2012-07-14 16:17:22.558000
	Edit pad (rev 199)		charles	cv410	XVal Session 59	1	XVal Session 59-Typing - Text-1		2012-07-14 16:17:23.059000
	Edit pad (rev 200)		Capucine	cv402	XVal Session 59	1	XVal Session 59-Typing - Text-1		2012-07-14 16:17:23.120000
	Edit pad (rev 201)		charles	cv410	XVal Session 59	1	XVal Session 59-Typing - Text-1		2012-07-14 16:17:23.557000
	Edit pad (rev 202)		Jamey	cv409	XVal Session 59	1	XVal Session 59-Typing - Text-1		2012-07-14 16:17:23.573000
	Edit pad (rev 203)		Capucine	cv402	XVal Session 59	1	XVal Session 59-Typing - Text-1		2012-07-14 16:17:23.632000
	Edit pad (rev 204)		charles	cv410	XVal Session 59	1	XVal Session 59-Typing - Text-1		2012-07-14 16:17:24.058000
	Edit pad (rev 205)		Jamey	cv409	XVal Session 59	1	XVal Session 59-Typing - Text-1		2012-07-14 16:17:24.073000
	Edit pad (rev 206)		Jamey	cv409	XVal Session 59	1	XVal Session 59-Typing - Text-1		2012-07-14 16:17:24.573000
	Edit pad (rev 207)		charles	cv410	XVal Session 59	1	XVal Session 59-Typing - Text-1		2012-07-14 16:17:24.627000
	Edit pad (rev 208)		Capucine	cv402	XVal Session 59	1	XVal Session 59-Typing - Text-1		2012-07-14 16:17:24.739000
	Edit pad (rev 209)		Jamey	cv409	XVal Session 59	1	XVal Session 59-Typing - Text-1		2012-07-14 16:17:25.074000
	Edit pad (rev 210)		charles	cv410	XVal Session 59	1	XVal Session 59-Typing - Text-1		2012-07-14 16:17:25.130000
	Edit pad (rev 211)		Capucine	cv402	XVal Session 59	1	XVal Session 59-Typing - Text-1		2012-07-14 16:17:25.239000
	Edit pad (rev 212)		Jamey	cv409	XVal Session 59	1	XVal Session 59-Typing - Text-1		2012-07-14 16:17:25.575000
	Edit pad (rev 213)		charles	cv410	XVal Session 59	1	XVal Session 59-Typing - Text-1		2012-07-14 16:17:25.636000
	Edit pad (rev 214)		Capucine	cv402	XVal Session 59	1	XVal Session 59-Typing - Text-1		2012-07-14 16:17:25.735000
	Edit pad (rev 215)		Jamey	cv409	XVal Session 59	1	XVal Session 59-Typing - Text-1		2012-07-14 16:17:26.076000
	Edit pad (rev 216)		charles	cv410	XVal Session 59	1	XVal Session 59-Typing - Text-1		2012-07-14 16:17:26.133000
	Edit pad (rev 217)		Capucine	cv402	XVal Session 59	1	XVal Session 59-Typing - Text-1		2012-07-14 16:17:26.236000
	Edit pad (rev 218)		Jamey	cv409	XVal Session 59	1	XVal Session 59-Typing - Text-1		2012-07-14 16:17:26.586000
	Edit pad (rev 219)		charles	cv410	XVal Session 59	1	XVal Session 59-Typing - Text-1		2012-07-14 16:17:26.631000
	Edit pad (rev 220)		Capucine	cv402	XVal Session 59	1	XVal Session 59-Typing - Text-1		2012-07-14 16:17:26.736000
	Edit pad (rev 221)		Jamey	cv409	XVal Session 59	1	XVal Session 59-Typing - Text-1		2012-07-14 16:17:27.086000
	Edit pad (rev 222)		charles	cv410	XVal Session 59	1	XVal Session 59-Typing - Text-1		2012-07-14 16:17:27.142000
	Edit pad (rev 223)		Capucine	cv402	XVal Session 59	1	XVal Session 59-Typing - Text-1		2012-07-14 16:17:27.236000
	Edit pad (rev 224)		charles	cv410	XVal Session 59	1	XVal Session 59-Typing - Text-1		2012-07-14 16:17:27.642000
	Edit pad (rev 225)		Capucine	cv402	XVal Session 59	1	XVal Session 59-Typing - Text-1		2012-07-14 16:17:27.737000
	Edit pad (rev 226)		charles	cv410	XVal Session 59	1	XVal Session 59-Typing - Text-1		2012-07-14 16:17:28.144000
	Edit pad (rev 227)		Capucine	cv402	XVal Session 59	1	XVal Session 59-Typing - Text-1		2012-07-14 16:17:28.237000
	Edit pad (rev 228)		charles	cv410	XVal Session 59	1	XVal Session 59-Typing - Text-1		2012-07-14 16:17:28.657000
	Edit pad (rev 229)		Capucine	cv402	XVal Session 59	1	XVal Session 59-Typing - Text-1		2012-07-14 16:17:28.736000
	Edit pad (rev 230)		Jamey	cv409	XVal Session 59	1	XVal Session 59-Typing - Text-1		2012-07-14 16:17:28.781000
	Edit pad (rev 231)		charles	cv410	XVal Session 59	1	XVal Session 59-Typing - Text-1		2012-07-14 16:17:29.141000
	Edit pad (rev 232)		Jamey	cv409	XVal Session 59	1	XVal Session 59-Typing - Text-1		2012-07-14 16:17:29.281000
	Edit pad (rev 233)		charles	cv410	XVal Session 59	1	XVal Session 59-Typing - Text-1		2012-07-14 16:17:29.663000
	Edit pad (rev 234)		Jamey	cv409	XVal Session 59	1	XVal Session 59-Typing - Text-1		2012-07-14 16:17:29.781000
	Edit pad (rev 235)		charles	cv410	XVal Session 59	1	XVal Session 59-Typing - Text-1		2012-07-14 16:17:30.141000
	Edit pad (rev 236)		Jamey	cv409	XVal Session 59	1	XVal Session 59-Typing - Text-1		2012-07-14 16:17:30.280000
	Edit pad (rev 237)		Capucine	cv402	XVal Session 59	1	XVal Session 59-Typing - Text-1		2012-07-14 16:17:30.357000
	Edit pad (rev 238)		Jamey	cv409	XVal Session 59	1	XVal Session 59-Typing - Text-1		2012-07-14 16:17:30.783000
	Edit pad (rev 239)		charles	cv410	XVal Session 59	1	XVal Session 59-Typing - Text-1		2012-07-14 16:17:30.852000
	Edit pad (rev 240)		Capucine	cv402	XVal Session 59	1	XVal Session 59-Typing - Text-1		2012-07-14 16:17:30.856000
	Edit pad (rev 241)		Jamey	cv409	XVal Session 59	1	XVal Session 59-Typing - Text-1		2012-07-14 16:17:31.283000
	Edit pad (rev 242)		charles	cv410	XVal Session 59	1	XVal Session 59-Typing - Text-1		2012-07-14 16:17:31.349000
	Edit pad (rev 243)		Capucine	cv402	XVal Session 59	1	XVal Session 59-Typing - Text-1		2012-07-14 16:17:31.375000
	Edit pad (rev 244)		Jamey	cv409	XVal Session 59	1	XVal Session 59-Typing - Text-1		2012-07-14 16:17:31.784000
	Edit pad (rev 245)		charles	cv410	XVal Session 59	1	XVal Session 59-Typing - Text-1		2012-07-14 16:17:31.849000
	Edit pad (rev 246)		Capucine	cv402	XVal Session 59	1	XVal Session 59-Typing - Text-1		2012-07-14 16:17:31.871000
	Edit pad (rev 247)		Jamey	cv409	XVal Session 59	1	XVal Session 59-Typing - Text-1		2012-07-14 16:17:32.285000
	Edit pad (rev 248)		charles	cv410	XVal Session 59	1	XVal Session 59-Typing - Text-1		2012-07-14 16:17:32.352000
	Edit pad (rev 249)		Capucine	cv402	XVal Session 59	1	XVal Session 59-Typing - Text-1		2012-07-14 16:17:32.379000
	Edit pad (rev 250)		Jamey	cv409	XVal Session 59	1	XVal Session 59-Typing - Text-1		2012-07-14 16:17:32.796000
	Edit pad (rev 251)		charles	cv410	XVal Session 59	1	XVal Session 59-Typing - Text-1		2012-07-14 16:17:32.856000
	Edit pad (rev 252)		Capucine	cv402	XVal Session 59	1	XVal Session 59-Typing - Text-1		2012-07-14 16:17:32.883000
	Edit pad (rev 253)		Jamey	cv409	XVal Session 59	1	XVal Session 59-Typing - Text-1		2012-07-14 16:17:33.298000
	Edit pad (rev 254)		charles	cv410	XVal Session 59	1	XVal Session 59-Typing - Text-1		2012-07-14 16:17:33.354000
	Edit pad (rev 255)		Capucine	cv402	XVal Session 59	1	XVal Session 59-Typing - Text-1		2012-07-14 16:17:33.386000
	Edit pad (rev 256)		Capucine	cv402	XVal Session 59	1	XVal Session 59-Typing - Text-1		2012-07-14 16:17:33.884000
	Edit pad (rev 257)		charles	cv410	XVal Session 59	1	XVal Session 59-Typing - Text-1		2012-07-14 16:17:33.903000
	Edit pad (rev 258)		Jamey	cv409	XVal Session 59	1	XVal Session 59-Typing - Text-1		2012-07-14 16:17:34.209000
	Edit pad (rev 259)		Capucine	cv402	XVal Session 59	1	XVal Session 59-Typing - Text-1		2012-07-14 16:17:34.384000
	Edit pad (rev 260)		charles	cv410	XVal Session 59	1	XVal Session 59-Typing - Text-1		2012-07-14 16:17:34.405000
	Edit pad (rev 261)		Jamey	cv409	XVal Session 59	1	XVal Session 59-Typing - Text-1		2012-07-14 16:17:34.709000
	Edit pad (rev 262)		Capucine	cv402	XVal Session 59	1	XVal Session 59-Typing - Text-1		2012-07-14 16:17:34.884000
	Edit pad (rev 263)		charles	cv410	XVal Session 59	1	XVal Session 59-Typing - Text-1		2012-07-14 16:17:34.907000
	Edit pad (rev 264)		Jamey	cv409	XVal Session 59	1	XVal Session 59-Typing - Text-1		2012-07-14 16:17:35.216000
	Edit pad (rev 265)		Capucine	cv402	XVal Session 59	1	XVal Session 59-Typing - Text-1		2012-07-14 16:17:35.385000
	Edit pad (rev 266)		charles	cv410	XVal Session 59	1	XVal Session 59-Typing - Text-1		2012-07-14 16:17:35.406000
	Edit pad (rev 267)		Jamey	cv409	XVal Session 59	1	XVal Session 59-Typing - Text-1		2012-07-14 16:17:35.716000
	Edit pad (rev 268)		Capucine	cv402	XVal Session 59	1	XVal Session 59-Typing - Text-1		2012-07-14 16:17:35.883000
	Edit pad (rev 269)		charles	cv410	XVal Session 59	1	XVal Session 59-Typing - Text-1		2012-07-14 16:17:35.920000
	Edit pad (rev 270)		Jamey	cv409	XVal Session 59	1	XVal Session 59-Typing - Text-1		2012-07-14 16:17:36.216000
	Edit pad (rev 271)		charles	cv410	XVal Session 59	1	XVal Session 59-Typing - Text-1		2012-07-14 16:17:36.421000
	Edit pad (rev 272)		Capucine	cv402	XVal Session 59	1	XVal Session 59-Typing - Text-1		2012-07-14 16:17:36.443000
	Edit pad (rev 273)		Jamey	cv409	XVal Session 59	1	XVal Session 59-Typing - Text-1		2012-07-14 16:17:36.716000
	Edit pad (rev 274)		charles	cv410	XVal Session 59	1	XVal Session 59-Typing - Text-1		2012-07-14 16:17:36.922000
	Edit pad (rev 275)		Capucine	cv402	XVal Session 59	1	XVal Session 59-Typing - Text-1		2012-07-14 16:17:36.946000
	Edit pad (rev 276)		Jamey	cv409	XVal Session 59	1	XVal Session 59-Typing - Text-1		2012-07-14 16:17:37.217000
	Edit pad (rev 277)		charles	cv410	XVal Session 59	1	XVal Session 59-Typing - Text-1		2012-07-14 16:17:37.423000
	Edit pad (rev 278)		Capucine	cv402	XVal Session 59	1	XVal Session 59-Typing - Text-1		2012-07-14 16:17:37.455000
	Edit pad (rev 279)		Jamey	cv409	XVal Session 59	1	XVal Session 59-Typing - Text-1		2012-07-14 16:17:37.717000
	Edit pad (rev 280)		charles	cv410	XVal Session 59	1	XVal Session 59-Typing - Text-1		2012-07-14 16:17:37.927000
	Edit pad (rev 281)		Capucine	cv402	XVal Session 59	1	XVal Session 59-Typing - Text-1		2012-07-14 16:17:37.952000
	Edit pad (rev 282)		Jamey	cv409	XVal Session 59	1	XVal Session 59-Typing - Text-1		2012-07-14 16:17:38.221000
	Edit pad (rev 283)		charles	cv410	XVal Session 59	1	XVal Session 59-Typing - Text-1		2012-07-14 16:17:38.425000
	Edit pad (rev 284)		Capucine	cv402	XVal Session 59	1	XVal Session 59-Typing - Text-1		2012-07-14 16:17:38.452000
	Edit pad (rev 285)		Jamey	cv409	XVal Session 59	1	XVal Session 59-Typing - Text-1		2012-07-14 16:17:38.721000
	Edit pad (rev 286)		charles	cv410	XVal Session 59	1	XVal Session 59-Typing - Text-1		2012-07-14 16:17:38.923000
	Edit pad (rev 287)		Capucine	cv402	XVal Session 59	1	XVal Session 59-Typing - Text-1		2012-07-14 16:17:38.953000
	Edit pad (rev 288)		Jamey	cv409	XVal Session 59	1	XVal Session 59-Typing - Text-1		2012-07-14 16:17:39.222000
	Edit pad (rev 289)		charles	cv410	XVal Session 59	1	XVal Session 59-Typing - Text-1		2012-07-14 16:17:39.425000
	Edit pad (rev 290)		Jamey	cv409	XVal Session 59	1	XVal Session 59-Typing - Text-1		2012-07-14 16:17:39.721000
	Edit pad (rev 291)		Capucine	cv402	XVal Session 59	1	XVal Session 59-Typing - Text-1		2012-07-14 16:17:40.176000
	Edit pad (rev 292)		Jamey	cv409	XVal Session 59	1	XVal Session 59-Typing - Text-1		2012-07-14 16:17:40.222000
	Edit pad (rev 293)		Capucine	cv402	XVal Session 59	1	XVal Session 59-Typing - Text-1		2012-07-14 16:17:40.672000
	Edit pad (rev 294)		Jamey	cv409	XVal Session 59	1	XVal Session 59-Typing - Text-1		2012-07-14 16:17:40.722000
	Edit pad (rev 295)		charles	cv410	XVal Session 59	1	XVal Session 59-Typing - Text-1		2012-07-14 16:17:40.732000
	Edit pad (rev 296)		Capucine	cv402	XVal Session 59	1	XVal Session 59-Typing - Text-1		2012-07-14 16:17:41.172000
	Edit pad (rev 297)		Jamey	cv409	XVal Session 59	1	XVal Session 59-Typing - Text-1		2012-07-14 16:17:41.222000
	Edit pad (rev 298)		charles	cv410	XVal Session 59	1	XVal Session 59-Typing - Text-1		2012-07-14 16:17:41.230000
	Edit pad (rev 299)		Capucine	cv402	XVal Session 59	1	XVal Session 59-Typing - Text-1		2012-07-14 16:17:41.672000
	Edit pad (rev 300)		charles	cv410	XVal Session 59	1	XVal Session 59-Typing - Text-1		2012-07-14 16:17:41.733000
	Edit pad (rev 301)		Jamey	cv409	XVal Session 59	1	XVal Session 59-Typing - Text-1		2012-07-14 16:17:41.736000
	Edit pad (rev 302)		Capucine	cv402	XVal Session 59	1	XVal Session 59-Typing - Text-1		2012-07-14 16:17:42.173000
	Edit pad (rev 303)		charles	cv410	XVal Session 59	1	XVal Session 59-Typing - Text-1		2012-07-14 16:17:42.231000
	Edit pad (rev 304)		Jamey	cv409	XVal Session 59	1	XVal Session 59-Typing - Text-1		2012-07-14 16:17:42.240000
	Edit pad (rev 305)		Capucine	cv402	XVal Session 59	1	XVal Session 59-Typing - Text-1		2012-07-14 16:17:42.674000
	Edit pad (rev 306)		charles	cv410	XVal Session 59	1	XVal Session 59-Typing - Text-1		2012-07-14 16:17:42.732000
	Edit pad (rev 307)		Jamey	cv409	XVal Session 59	1	XVal Session 59-Typing - Text-1		2012-07-14 16:17:42.753000
	Edit pad (rev 308)		Capucine	cv402	XVal Session 59	1	XVal Session 59-Typing - Text-1		2012-07-14 16:17:43.174000
	Edit pad (rev 309)		charles	cv410	XVal Session 59	1	XVal Session 59-Typing - Text-1		2012-07-14 16:17:43.231000
	Edit pad (rev 310)		Capucine	cv402	XVal Session 59	1	XVal Session 59-Typing - Text-1		2012-07-14 16:17:43.695000
	Edit pad (rev 311)		charles	cv410	XVal Session 59	1	XVal Session 59-Typing - Text-1		2012-07-14 16:17:43.889000
	Edit pad (rev 312)		Capucine	cv402	XVal Session 59	1	XVal Session 59-Typing - Text-1		2012-07-14 16:17:44.196000
	Edit pad (rev 313)		Jamey	cv409	XVal Session 59	1	XVal Session 59-Typing - Text-1		2012-07-14 16:17:44.717000
	Edit pad (rev 314)		charles	cv410	XVal Session 59	1	XVal Session 59-Typing - Text-1		2012-07-14 16:17:45.026000
	Edit pad (rev 315)		Capucine	cv402	XVal Session 59	1	XVal Session 59-Typing - Text-1		2012-07-14 16:17:45.099000
	Edit pad (rev 316)		Jamey	cv409	XVal Session 59	1	XVal Session 59-Typing - Text-1		2012-07-14 16:17:45.215000
	Edit pad (rev 317)		charles	cv410	XVal Session 59	1	XVal Session 59-Typing - Text-1		2012-07-14 16:17:45.526000
	Edit pad (rev 318)		Capucine	cv402	XVal Session 59	1	XVal Session 59-Typing - Text-1		2012-07-14 16:17:45.602000
	Edit pad (rev 319)		Jamey	cv409	XVal Session 59	1	XVal Session 59-Typing - Text-1		2012-07-14 16:17:45.716000
	Edit pad (rev 320)		charles	cv410	XVal Session 59	1	XVal Session 59-Typing - Text-1		2012-07-14 16:17:46.055000
	Edit pad (rev 321)		Capucine	cv402	XVal Session 59	1	XVal Session 59-Typing - Text-1		2012-07-14 16:17:46.104000
	Edit pad (rev 322)		Jamey	cv409	XVal Session 59	1	XVal Session 59-Typing - Text-1		2012-07-14 16:17:46.216000
	Edit pad (rev 323)		charles	cv410	XVal Session 59	1	XVal Session 59-Typing - Text-1		2012-07-14 16:17:46.553000
	Edit pad (rev 324)		Capucine	cv402	XVal Session 59	1	XVal Session 59-Typing - Text-1		2012-07-14 16:17:46.603000
	Edit pad (rev 325)		Jamey	cv409	XVal Session 59	1	XVal Session 59-Typing - Text-1		2012-07-14 16:17:46.716000
	Edit pad (rev 326)		Capucine	cv402	XVal Session 59	1	XVal Session 59-Typing - Text-1		2012-07-14 16:17:47.104000
	Edit pad (rev 327)		Jamey	cv409	XVal Session 59	1	XVal Session 59-Typing - Text-1		2012-07-14 16:17:47.215000
	Edit pad (rev 328)		Capucine	cv402	XVal Session 59	1	XVal Session 59-Typing - Text-1		2012-07-14 16:17:47.601000
	Edit pad (rev 329)		Jamey	cv409	XVal Session 59	1	XVal Session 59-Typing - Text-1		2012-07-14 16:17:47.716000
	Edit pad (rev 330)		Capucine	cv402	XVal Session 59	1	XVal Session 59-Typing - Text-1		2012-07-14 16:17:48.101000
	Edit pad (rev 331)		Jamey	cv409	XVal Session 59	1	XVal Session 59-Typing - Text-1		2012-07-14 16:17:48.217000
	Edit pad (rev 332)		Capucine	cv402	XVal Session 59	1	XVal Session 59-Typing - Text-1		2012-07-14 16:17:48.601000
	Edit pad (rev 333)		Capucine	cv402	XVal Session 59	1	XVal Session 59-Typing - Text-1		2012-07-14 16:17:49.101000
	Edit pad (rev 334)		charles	cv410	XVal Session 59	1	XVal Session 59-Typing - Text-1		2012-07-14 16:17:49.491000
	Edit pad (rev 335)		Capucine	cv402	XVal Session 59	1	XVal Session 59-Typing - Text-1		2012-07-14 16:17:49.601000
	Edit pad (rev 336)		charles	cv410	XVal Session 59	1	XVal Session 59-Typing - Text-1		2012-07-14 16:17:49.989000
	Edit pad (rev 337)		Capucine	cv402	XVal Session 59	1	XVal Session 59-Typing - Text-1		2012-07-14 16:17:50.101000
	Edit pad (rev 338)		charles	cv410	XVal Session 59	1	XVal Session 59-Typing - Text-1		2012-07-14 16:17:50.490000
	Edit pad (rev 339)		Jamey	cv409	XVal Session 59	1	XVal Session 59-Typing - Text-1		2012-07-14 16:17:50.536000
	Edit pad (rev 340)		Capucine	cv402	XVal Session 59	1	XVal Session 59-Typing - Text-1		2012-07-14 16:17:50.605000
	Edit pad (rev 341)		charles	cv410	XVal Session 59	1	XVal Session 59-Typing - Text-1		2012-07-14 16:17:50.991000
	Edit pad (rev 342)		Jamey	cv409	XVal Session 59	1	XVal Session 59-Typing - Text-1		2012-07-14 16:17:51.036000
	Edit pad (rev 343)		Capucine	cv402	XVal Session 59	1	XVal Session 59-Typing - Text-1		2012-07-14 16:17:51.104000
	Edit pad (rev 344)		charles	cv410	XVal Session 59	1	XVal Session 59-Typing - Text-1		2012-07-14 16:17:51.522000
	Edit pad (rev 345)		Jamey	cv409	XVal Session 59	1	XVal Session 59-Typing - Text-1		2012-07-14 16:17:51.538000
	Edit pad (rev 346)		Capucine	cv402	XVal Session 59	1	XVal Session 59-Typing - Text-1		2012-07-14 16:17:51.601000
	Edit pad (rev 347)		charles	cv410	XVal Session 59	1	XVal Session 59-Typing - Text-1		2012-07-14 16:17:52.023000
	Edit pad (rev 348)		Jamey	cv409	XVal Session 59	1	XVal Session 59-Typing - Text-1		2012-07-14 16:17:52.040000
	Edit pad (rev 349)		Capucine	cv402	XVal Session 59	1	XVal Session 59-Typing - Text-1		2012-07-14 16:17:52.124000
	Edit pad (rev 350)		Jamey	cv409	XVal Session 59	1	XVal Session 59-Typing - Text-1		2012-07-14 16:17:52.541000
	Edit pad (rev 351)		Capucine	cv402	XVal Session 59	1	XVal Session 59-Typing - Text-1		2012-07-14 16:17:52.625000
	Edit pad (rev 352)		Jamey	cv409	XVal Session 59	1	XVal Session 59-Typing - Text-1		2012-07-14 16:17:53.082000
	Edit pad (rev 353)		Jamey	cv409	XVal Session 59	1	XVal Session 59-Typing - Text-1		2012-07-14 16:17:53.541000
	Edit pad (rev 354)		Capucine	cv402	XVal Session 59	1	XVal Session 59-Typing - Text-1		2012-07-14 16:17:53.672000
	Edit pad (rev 355)		charles	cv410	XVal Session 59	1	XVal Session 59-Typing - Text-1		2012-07-14 16:17:54.102000
	Edit pad (rev 356)		Capucine	cv402	XVal Session 59	1	XVal Session 59-Typing - Text-1		2012-07-14 16:17:54.174000
	Edit pad (rev 357)		charles	cv410	XVal Session 59	1	XVal Session 59-Typing - Text-1		2012-07-14 16:17:54.655000
	Edit pad (rev 358)		Capucine	cv402	XVal Session 59	1	XVal Session 59-Typing - Text-1		2012-07-14 16:17:54.680000
	Edit pad (rev 359)		Jamey	cv409	XVal Session 59	1	XVal Session 59-Typing - Text-1		2012-07-14 16:17:54.795000
	Edit pad (rev 360)		charles	cv410	XVal Session 59	1	XVal Session 59-Typing - Text-1		2012-07-14 16:17:55.156000
	Edit pad (rev 361)		charles	cv410	XVal Session 59	1	XVal Session 59-Typing - Text-1		2012-07-14 16:17:55.654000
	Edit pad (rev 362)		charles	cv410	XVal Session 59	1	XVal Session 59-Typing - Text-1		2012-07-14 16:17:56.157000
	Edit pad (rev 363)		Capucine	cv402	XVal Session 59	1	XVal Session 59-Typing - Text-1		2012-07-14 16:17:56.486000
	Edit pad (rev 364)		charles	cv410	XVal Session 59	1	XVal Session 59-Typing - Text-1		2012-07-14 16:17:56.652000
	Edit pad (rev 365)		Jamey	cv409	XVal Session 59	1	XVal Session 59-Typing - Text-1		2012-07-14 16:17:56.715000
	Edit pad (rev 366)		Capucine	cv402	XVal Session 59	1	XVal Session 59-Typing - Text-1		2012-07-14 16:17:56.992000
	Edit pad (rev 367)		charles	cv410	XVal Session 59	1	XVal Session 59-Typing - Text-1		2012-07-14 16:17:57.153000
	Edit pad (rev 368)		Jamey	cv409	XVal Session 59	1	XVal Session 59-Typing - Text-1		2012-07-14 16:17:57.213000
	Edit pad (rev 369)		Capucine	cv402	XVal Session 59	1	XVal Session 59-Typing - Text-1		2012-07-14 16:17:57.488000
	Edit pad (rev 370)		charles	cv410	XVal Session 59	1	XVal Session 59-Typing - Text-1		2012-07-14 16:17:57.654000
	Edit pad (rev 371)		Jamey	cv409	XVal Session 59	1	XVal Session 59-Typing - Text-1		2012-07-14 16:17:57.717000
	Edit pad (rev 372)		Capucine	cv402	XVal Session 59	1	XVal Session 59-Typing - Text-1		2012-07-14 16:17:57.986000
	Edit pad (rev 373)		charles	cv410	XVal Session 59	1	XVal Session 59-Typing - Text-1		2012-07-14 16:17:58.154000
	Edit pad (rev 374)		Jamey	cv409	XVal Session 59	1	XVal Session 59-Typing - Text-1		2012-07-14 16:17:58.233000
	Edit pad (rev 375)		Capucine	cv402	XVal Session 59	1	XVal Session 59-Typing - Text-1		2012-07-14 16:17:58.495000
	Edit pad (rev 376)		Jamey	cv409	XVal Session 59	1	XVal Session 59-Typing - Text-1		2012-07-14 16:17:58.735000
	Edit pad (rev 377)		charles	cv410	XVal Session 59	1	XVal Session 59-Typing - Text-1		2012-07-14 16:17:58.813000
	Edit pad (rev 378)		Capucine	cv402	XVal Session 59	1	XVal Session 59-Typing - Text-1		2012-07-14 16:17:58.993000
	Edit pad (rev 379)		Jamey	cv409	XVal Session 59	1	XVal Session 59-Typing - Text-1		2012-07-14 16:17:59.236000
	Edit pad (rev 380)		charles	cv410	XVal Session 59	1	XVal Session 59-Typing - Text-1		2012-07-14 16:17:59.324000
	Edit pad (rev 381)		Jamey	cv409	XVal Session 59	1	XVal Session 59-Typing - Text-1		2012-07-14 16:17:59.736000
	Edit pad (rev 382)		charles	cv410	XVal Session 59	1	XVal Session 59-Typing - Text-1		2012-07-14 16:17:59.916000
	Edit pad (rev 383)		Jamey	cv409	XVal Session 59	1	XVal Session 59-Typing - Text-1		2012-07-14 16:18:00.236000
	Edit pad (rev 384)		Capucine	cv402	XVal Session 59	1	XVal Session 59-Typing - Text-1		2012-07-14 16:18:00.308000
	Edit pad (rev 385)		Jamey	cv409	XVal Session 59	1	XVal Session 59-Typing - Text-1		2012-07-14 16:18:00.737000
	Edit pad (rev 386)		Capucine	cv402	XVal Session 59	1	XVal Session 59-Typing - Text-1		2012-07-14 16:18:00.808000
	Edit pad (rev 387)		Jamey	cv409	XVal Session 59	1	XVal Session 59-Typing - Text-1		2012-07-14 16:18:01.238000
	Edit pad (rev 388)		Capucine	cv402	XVal Session 59	1	XVal Session 59-Typing - Text-1		2012-07-14 16:18:01.312000
	Edit pad (rev 389)		Jamey	cv409	XVal Session 59	1	XVal Session 59-Typing - Text-1		2012-07-14 16:18:01.735000
	Edit pad (rev 390)		Capucine	cv402	XVal Session 59	1	XVal Session 59-Typing - Text-1		2012-07-14 16:18:01.821000
	Edit pad (rev 391)		Jamey	cv409	XVal Session 59	1	XVal Session 59-Typing - Text-1		2012-07-14 16:18:02.236000
	Edit pad (rev 392)		Capucine	cv402	XVal Session 59	1	XVal Session 59-Typing - Text-1		2012-07-14 16:18:02.330000
	Edit pad (rev 393)		charles	cv410	XVal Session 59	1	XVal Session 59-Typing - Text-1		2012-07-14 16:18:02.868000
	Edit pad (rev 394)		Jamey	cv409	XVal Session 59	1	XVal Session 59-Typing - Text-1		2012-07-14 16:18:03.569000
	Edit pad (rev 395)		Capucine	cv402	XVal Session 59	1	XVal Session 59-Typing - Text-1		2012-07-14 16:18:03.596000
	Edit pad (rev 396)		Jamey	cv409	XVal Session 59	1	XVal Session 59-Typing - Text-1		2012-07-14 16:18:04.070000
	Edit pad (rev 397)		Capucine	cv402	XVal Session 59	1	XVal Session 59-Typing - Text-1		2012-07-14 16:18:04.135000
	Edit pad (rev 398)		Jamey	cv409	XVal Session 59	1	XVal Session 59-Typing - Text-1		2012-07-14 16:18:04.570000
	Edit pad (rev 399)		charles	cv410	XVal Session 59	1	XVal Session 59-Typing - Text-1		2012-07-14 16:18:04.615000
	Edit pad (rev 400)		Capucine	cv402	XVal Session 59	1	XVal Session 59-Typing - Text-1		2012-07-14 16:18:04.919000
	Edit pad (rev 401)		Jamey	cv409	XVal Session 59	1	XVal Session 59-Typing - Text-1		2012-07-14 16:18:05.068000
	Edit pad (rev 402)		charles	cv410	XVal Session 59	1	XVal Session 59-Typing - Text-1		2012-07-14 16:18:05.115000
	Edit pad (rev 403)		Capucine	cv402	XVal Session 59	1	XVal Session 59-Typing - Text-1		2012-07-14 16:18:05.420000
	Edit pad (rev 404)		Jamey	cv409	XVal Session 59	1	XVal Session 59-Typing - Text-1		2012-07-14 16:18:05.569000
	Edit pad (rev 405)		charles	cv410	XVal Session 59	1	XVal Session 59-Typing - Text-1		2012-07-14 16:18:05.615000
	Edit pad (rev 406)		Capucine	cv402	XVal Session 59	1	XVal Session 59-Typing - Text-1		2012-07-14 16:18:05.921000
	Edit pad (rev 407)		Jamey	cv409	XVal Session 59	1	XVal Session 59-Typing - Text-1		2012-07-14 16:18:06.070000
	Edit pad (rev 408)		charles	cv410	XVal Session 59	1	XVal Session 59-Typing - Text-1		2012-07-14 16:18:06.116000
	Edit pad (rev 409)		Capucine	cv402	XVal Session 59	1	XVal Session 59-Typing - Text-1		2012-07-14 16:18:06.420000
	Edit pad (rev 410)		charles	cv410	XVal Session 59	1	XVal Session 59-Typing - Text-1		2012-07-14 16:18:06.616000
	Edit pad (rev 411)		Capucine	cv402	XVal Session 59	1	XVal Session 59-Typing - Text-1		2012-07-14 16:18:06.921000
	Edit pad (rev 412)		charles	cv410	XVal Session 59	1	XVal Session 59-Typing - Text-1		2012-07-14 16:18:07.115000
	Edit pad (rev 413)		Capucine	cv402	XVal Session 59	1	XVal Session 59-Typing - Text-1		2012-07-14 16:18:07.422000
	Edit pad (rev 414)		charles	cv410	XVal Session 59	1	XVal Session 59-Typing - Text-1		2012-07-14 16:18:07.616000
	Edit pad (rev 415)		Capucine	cv402	XVal Session 59	1	XVal Session 59-Typing - Text-1		2012-07-14 16:18:07.921000
	Edit pad (rev 416)		Capucine	cv402	XVal Session 59	1	XVal Session 59-Typing - Text-1		2012-07-14 16:18:08.421000
	Edit pad (rev 417)		charles	cv410	XVal Session 59	1	XVal Session 59-Typing - Text-1		2012-07-14 16:18:08.497000
	Edit pad (rev 418)		Capucine	cv402	XVal Session 59	1	XVal Session 59-Typing - Text-1		2012-07-14 16:18:08.921000
	Edit pad (rev 419)		charles	cv410	XVal Session 59	1	XVal Session 59-Typing - Text-1		2012-07-14 16:18:08.998000
	Edit pad (rev 420)		Jamey	cv409	XVal Session 59	1	XVal Session 59-Typing - Text-1		2012-07-14 16:18:09.507000
	Edit pad (rev 421)		Capucine	cv402	XVal Session 59	1	XVal Session 59-Typing - Text-1		2012-07-14 16:18:09.841000
	Edit pad (rev 422)		Jamey	cv409	XVal Session 59	1	XVal Session 59-Typing - Text-1		2012-07-14 16:18:10.005000
	Edit pad (rev 423)		charles	cv410	XVal Session 59	1	XVal Session 59-Typing - Text-1		2012-07-14 16:18:10.043000
	Edit pad (rev 424)		Jamey	cv409	XVal Session 59	1	XVal Session 59-Typing - Text-1		2012-07-14 16:18:10.507000
	Edit pad (rev 425)		charles	cv410	XVal Session 59	1	XVal Session 59-Typing - Text-1		2012-07-14 16:18:10.545000
	Edit pad (rev 426)		Capucine	cv402	XVal Session 59	1	XVal Session 59-Typing - Text-1		2012-07-14 16:18:10.561000
	Edit pad (rev 427)		Jamey	cv409	XVal Session 59	1	XVal Session 59-Typing - Text-1		2012-07-14 16:18:11.007000
	Edit pad (rev 428)		charles	cv410	XVal Session 59	1	XVal Session 59-Typing - Text-1		2012-07-14 16:18:11.045000
	Edit pad (rev 429)		Capucine	cv402	XVal Session 59	1	XVal Session 59-Typing - Text-1		2012-07-14 16:18:11.061000
	Edit pad (rev 430)		Jamey	cv409	XVal Session 59	1	XVal Session 59-Typing - Text-1		2012-07-14 16:18:11.515000
	Edit pad (rev 431)		charles	cv410	XVal Session 59	1	XVal Session 59-Typing - Text-1		2012-07-14 16:18:11.546000
	Edit pad (rev 432)		Jamey	cv409	XVal Session 59	1	XVal Session 59-Typing - Text-1		2012-07-14 16:18:12.015000
	Edit pad (rev 433)		charles	cv410	XVal Session 59	1	XVal Session 59-Typing - Text-1		2012-07-14 16:18:12.047000
	Edit pad (rev 434)		Capucine	cv402	XVal Session 59	1	XVal Session 59-Typing - Text-1		2012-07-14 16:18:12.231000
	Edit pad (rev 435)		Jamey	cv409	XVal Session 59	1	XVal Session 59-Typing - Text-1		2012-07-14 16:18:12.516000
	Edit pad (rev 436)		charles	cv410	XVal Session 59	1	XVal Session 59-Typing - Text-1		2012-07-14 16:18:12.553000
	Edit pad (rev 437)		Capucine	cv402	XVal Session 59	1	XVal Session 59-Typing - Text-1		2012-07-14 16:18:12.729000
	Edit pad (rev 438)		Jamey	cv409	XVal Session 59	1	XVal Session 59-Typing - Text-1		2012-07-14 16:18:13.016000
	Edit pad (rev 439)		Capucine	cv402	XVal Session 59	1	XVal Session 59-Typing - Text-1		2012-07-14 16:18:13.230000
	Edit pad (rev 440)		charles	cv410	XVal Session 59	1	XVal Session 59-Typing - Text-1		2012-07-14 16:18:13.267000
	Edit pad (rev 441)		Jamey	cv409	XVal Session 59	1	XVal Session 59-Typing - Text-1		2012-07-14 16:18:13.515000
	Edit pad (rev 442)		Capucine	cv402	XVal Session 59	1	XVal Session 59-Typing - Text-1		2012-07-14 16:18:13.732000
	Edit pad (rev 443)		charles	cv410	XVal Session 59	1	XVal Session 59-Typing - Text-1		2012-07-14 16:18:13.769000
	Edit pad (rev 444)		Jamey	cv409	XVal Session 59	1	XVal Session 59-Typing - Text-1		2012-07-14 16:18:14.015000
	Edit pad (rev 445)		Capucine	cv402	XVal Session 59	1	XVal Session 59-Typing - Text-1		2012-07-14 16:18:14.229000
	Edit pad (rev 446)		Jamey	cv409	XVal Session 59	1	XVal Session 59-Typing - Text-1		2012-07-14 16:18:14.515000
	Edit pad (rev 447)		charles	cv410	XVal Session 59	1	XVal Session 59-Typing - Text-1		2012-07-14 16:18:14.764000
	Edit pad (rev 448)		Capucine	cv402	XVal Session 59	1	XVal Session 59-Typing - Text-1		2012-07-14 16:18:14.984000
	Edit pad (rev 449)		Jamey	cv409	XVal Session 59	1	XVal Session 59-Typing - Text-1		2012-07-14 16:18:15.016000
	Edit pad (rev 450)		charles	cv410	XVal Session 59	1	XVal Session 59-Typing - Text-1		2012-07-14 16:18:15.471000
	Edit pad (rev 451)		Capucine	cv402	XVal Session 59	1	XVal Session 59-Typing - Text-1		2012-07-14 16:18:15.483000
	Edit pad (rev 452)		Jamey	cv409	XVal Session 59	1	XVal Session 59-Typing - Text-1		2012-07-14 16:18:15.515000
	Edit pad (rev 453)		charles	cv410	XVal Session 59	1	XVal Session 59-Typing - Text-1		2012-07-14 16:18:15.968000
	Edit pad (rev 454)		Jamey	cv409	XVal Session 59	1	XVal Session 59-Typing - Text-1		2012-07-14 16:18:16.016000
	Edit pad (rev 455)		charles	cv410	XVal Session 59	1	XVal Session 59-Typing - Text-1		2012-07-14 16:18:16.470000
	Edit pad (rev 456)		Jamey	cv409	XVal Session 59	1	XVal Session 59-Typing - Text-1		2012-07-14 16:18:16.514000
	Edit pad (rev 457)		Capucine	cv402	XVal Session 59	1	XVal Session 59-Typing - Text-1		2012-07-14 16:18:16.539000
	Edit pad (rev 458)		Jamey	cv409	XVal Session 59	1	XVal Session 59-Typing - Text-1		2012-07-14 16:18:17.017000
	Edit pad (rev 459)		Capucine	cv402	XVal Session 59	1	XVal Session 59-Typing - Text-1		2012-07-14 16:18:17.041000
	Edit pad (rev 460)		charles	cv410	XVal Session 59	1	XVal Session 59-Typing - Text-1		2012-07-14 16:18:17.469000
	Edit pad (rev 461)		Jamey	cv409	XVal Session 59	1	XVal Session 59-Typing - Text-1		2012-07-14 16:18:17.518000
	Edit pad (rev 462)		Capucine	cv402	XVal Session 59	1	XVal Session 59-Typing - Text-1		2012-07-14 16:18:17.541000
	Edit pad (rev 463)		charles	cv410	XVal Session 59	1	XVal Session 59-Typing - Text-1		2012-07-14 16:18:17.971000
	Edit pad (rev 464)		Capucine	cv402	XVal Session 59	1	XVal Session 59-Typing - Text-1		2012-07-14 16:18:18.038000
	Edit pad (rev 465)		charles	cv410	XVal Session 59	1	XVal Session 59-Typing - Text-1		2012-07-14 16:18:18.471000
	Edit pad (rev 466)		Jamey	cv409	XVal Session 59	1	XVal Session 59-Typing - Text-1		2012-07-14 16:18:18.494000
	Edit pad (rev 467)		charles	cv410	XVal Session 59	1	XVal Session 59-Typing - Text-1		2012-07-14 16:18:18.970000
	Edit pad (rev 468)		Jamey	cv409	XVal Session 59	1	XVal Session 59-Typing - Text-1		2012-07-14 16:18:18.995000
	Edit pad (rev 469)		charles	cv410	XVal Session 59	1	XVal Session 59-Typing - Text-1		2012-07-14 16:18:19.471000
	Edit pad (rev 470)		Jamey	cv409	XVal Session 59	1	XVal Session 59-Typing - Text-1		2012-07-14 16:18:19.496000
	Edit pad (rev 471)		charles	cv410	XVal Session 59	1	XVal Session 59-Typing - Text-1		2012-07-14 16:18:19.972000
	Edit pad (rev 472)		Jamey	cv409	XVal Session 59	1	XVal Session 59-Typing - Text-1		2012-07-14 16:18:19.995000
	Edit pad (rev 473)		charles	cv410	XVal Session 59	1	XVal Session 59-Typing - Text-1		2012-07-14 16:18:20.692000
	Edit pad (rev 474)		charles	cv410	XVal Session 59	1	XVal Session 59-Typing - Text-1		2012-07-14 16:18:21.193000
	Edit pad (rev 475)		charles	cv410	XVal Session 59	1	XVal Session 59-Typing - Text-1		2012-07-14 16:18:21.692000
	Edit pad (rev 476)		charles	cv410	XVal Session 59	1	XVal Session 59-Typing - Text-1		2012-07-14 16:18:22.192000
	Edit pad (rev 477)		Jamey	cv409	XVal Session 59	1	XVal Session 59-Typing - Text-1		2012-07-14 16:18:22.276000
	Edit pad (rev 478)		charles	cv410	XVal Session 59	1	XVal Session 59-Typing - Text-1		2012-07-14 16:18:22.693000
	Edit pad (rev 479)		Jamey	cv409	XVal Session 59	1	XVal Session 59-Typing - Text-1		2012-07-14 16:18:22.777000
	Edit pad (rev 480)		charles	cv410	XVal Session 59	1	XVal Session 59-Typing - Text-1		2012-07-14 16:18:23.194000
	Edit pad (rev 481)		Capucine	cv402	XVal Session 59	1	XVal Session 59-Typing - Text-1		2012-07-14 16:18:23.241000
	Edit pad (rev 482)		Jamey	cv409	XVal Session 59	1	XVal Session 59-Typing - Text-1		2012-07-14 16:18:23.278000
	Edit pad (rev 483)		charles	cv410	XVal Session 59	1	XVal Session 59-Typing - Text-1		2012-07-14 16:18:23.693000
	Edit pad (rev 484)		Jamey	cv409	XVal Session 59	1	XVal Session 59-Typing - Text-1		2012-07-14 16:18:23.787000
	Edit pad (rev 485)		Capucine	cv402	XVal Session 59	1	XVal Session 59-Typing - Text-1		2012-07-14 16:18:24.042000
	Edit pad (rev 486)		charles	cv410	XVal Session 59	1	XVal Session 59-Typing - Text-1		2012-07-14 16:18:24.191000
	Edit pad (rev 487)		Jamey	cv409	XVal Session 59	1	XVal Session 59-Typing - Text-1		2012-07-14 16:18:24.287000
	Edit pad (rev 488)		Capucine	cv402	XVal Session 59	1	XVal Session 59-Typing - Text-1		2012-07-14 16:18:24.535000
	Edit pad (rev 489)		charles	cv410	XVal Session 59	1	XVal Session 59-Typing - Text-1		2012-07-14 16:18:24.693000
	Edit pad (rev 490)		Jamey	cv409	XVal Session 59	1	XVal Session 59-Typing - Text-1		2012-07-14 16:18:24.786000
	Edit pad (rev 491)		Capucine	cv402	XVal Session 59	1	XVal Session 59-Typing - Text-1		2012-07-14 16:18:25.036000
	Edit pad (rev 492)		charles	cv410	XVal Session 59	1	XVal Session 59-Typing - Text-1		2012-07-14 16:18:25.191000
	Edit pad (rev 493)		Jamey	cv409	XVal Session 59	1	XVal Session 59-Typing - Text-1		2012-07-14 16:18:25.285000
	Edit pad (rev 494)		Capucine	cv402	XVal Session 59	1	XVal Session 59-Typing - Text-1		2012-07-14 16:18:25.536000
	Edit pad (rev 495)		charles	cv410	XVal Session 59	1	XVal Session 59-Typing - Text-1		2012-07-14 16:18:25.695000
	Edit pad (rev 496)		Jamey	cv409	XVal Session 59	1	XVal Session 59-Typing - Text-1		2012-07-14 16:18:25.786000
	Edit pad (rev 497)		Capucine	cv402	XVal Session 59	1	XVal Session 59-Typing - Text-1		2012-07-14 16:18:26.034000
	Edit pad (rev 498)		Jamey	cv409	XVal Session 59	1	XVal Session 59-Typing - Text-1		2012-07-14 16:18:26.289000
	Edit pad (rev 499)		Capucine	cv402	XVal Session 59	1	XVal Session 59-Typing - Text-1		2012-07-14 16:18:26.536000
	Edit pad (rev 500)		charles	cv410	XVal Session 59	1	XVal Session 59-Typing - Text-1		2012-07-14 16:18:26.662000
	Edit pad (rev 501)		Jamey	cv409	XVal Session 59	1	XVal Session 59-Typing - Text-1		2012-07-14 16:18:26.789000
	Edit pad (rev 502)		charles	cv410	XVal Session 59	1	XVal Session 59-Typing - Text-1		2012-07-14 16:18:27.165000
	Edit pad (rev 503)		Jamey	cv409	XVal Session 59	1	XVal Session 59-Typing - Text-1		2012-07-14 16:18:27.289000
	Edit pad (rev 504)		charles	cv410	XVal Session 59	1	XVal Session 59-Typing - Text-1		2012-07-14 16:18:27.665000
	Edit pad (rev 505)		Jamey	cv409	XVal Session 59	1	XVal Session 59-Typing - Text-1		2012-07-14 16:18:27.789000
	Edit pad (rev 506)		charles	cv410	XVal Session 59	1	XVal Session 59-Typing - Text-1		2012-07-14 16:18:28.166000
	Edit pad (rev 507)		Jamey	cv409	XVal Session 59	1	XVal Session 59-Typing - Text-1		2012-07-14 16:18:28.289000
	Edit pad (rev 508)		Capucine	cv402	XVal Session 59	1	XVal Session 59-Typing - Text-1		2012-07-14 16:18:28.656000
	Edit pad (rev 509)		charles	cv410	XVal Session 59	1	XVal Session 59-Typing - Text-1		2012-07-14 16:18:28.666000
	Edit pad (rev 510)		Jamey	cv409	XVal Session 59	1	XVal Session 59-Typing - Text-1		2012-07-14 16:18:28.793000
	Edit pad (rev 511)		charles	cv410	XVal Session 59	1	XVal Session 59-Typing - Text-1		2012-07-14 16:18:29.164000
	Edit pad (rev 512)		Capucine	cv402	XVal Session 59	1	XVal Session 59-Typing - Text-1		2012-07-14 16:18:29.166000
	Edit pad (rev 513)		Jamey	cv409	XVal Session 59	1	XVal Session 59-Typing - Text-1		2012-07-14 16:18:29.292000
	Edit pad (rev 514)		Jamey	cv409	XVal Session 59	1	XVal Session 59-Typing - Text-1		2012-07-14 16:18:29.793000
	Edit pad (rev 515)		Capucine	cv402	XVal Session 59	1	XVal Session 59-Typing - Text-1		2012-07-14 16:18:29.820000
	Edit pad (rev 516)		charles	cv410	XVal Session 59	1	XVal Session 59-Typing - Text-1		2012-07-14 16:18:30.050000
	Edit pad (rev 517)		Jamey	cv409	XVal Session 59	1	XVal Session 59-Typing - Text-1		2012-07-14 16:18:30.332000
	Edit pad (rev 518)		Capucine	cv402	XVal Session 59	1	XVal Session 59-Typing - Text-1		2012-07-14 16:18:30.446000
	Edit pad (rev 519)		charles	cv410	XVal Session 59	1	XVal Session 59-Typing - Text-1		2012-07-14 16:18:30.548000
	Edit pad (rev 520)		Jamey	cv409	XVal Session 59	1	XVal Session 59-Typing - Text-1		2012-07-14 16:18:30.832000
	Edit pad (rev 521)		Capucine	cv402	XVal Session 59	1	XVal Session 59-Typing - Text-1		2012-07-14 16:18:30.952000
	Edit pad (rev 522)		Jamey	cv409	XVal Session 59	1	XVal Session 59-Typing - Text-1		2012-07-14 16:18:31.331000
	Edit pad (rev 523)		Capucine	cv402	XVal Session 59	1	XVal Session 59-Typing - Text-1		2012-07-14 16:18:31.454000
	Edit pad (rev 524)		Jamey	cv409	XVal Session 59	1	XVal Session 59-Typing - Text-1		2012-07-14 16:18:31.832000
	Edit pad (rev 525)		charles	cv410	XVal Session 59	1	XVal Session 59-Typing - Text-1		2012-07-14 16:18:31.898000
	Edit pad (rev 526)		Capucine	cv402	XVal Session 59	1	XVal Session 59-Typing - Text-1		2012-07-14 16:18:32.006000
	Edit pad (rev 527)		Jamey	cv409	XVal Session 59	1	XVal Session 59-Typing - Text-1		2012-07-14 16:18:32.338000
	Edit pad (rev 528)		charles	cv410	XVal Session 59	1	XVal Session 59-Typing - Text-1		2012-07-14 16:18:32.402000
	Edit pad (rev 529)		Capucine	cv402	XVal Session 59	1	XVal Session 59-Typing - Text-1		2012-07-14 16:18:32.507000
	Edit pad (rev 530)		Jamey	cv409	XVal Session 59	1	XVal Session 59-Typing - Text-1		2012-07-14 16:18:32.883000
	Edit pad (rev 531)		charles	cv410	XVal Session 59	1	XVal Session 59-Typing - Text-1		2012-07-14 16:18:32.905000
	Edit pad (rev 532)		Capucine	cv402	XVal Session 59	1	XVal Session 59-Typing - Text-1		2012-07-14 16:18:33.006000
	Edit pad (rev 533)		Jamey	cv409	XVal Session 59	1	XVal Session 59-Typing - Text-1		2012-07-14 16:18:33.337000
	Edit pad (rev 534)		charles	cv410	XVal Session 59	1	XVal Session 59-Typing - Text-1		2012-07-14 16:18:33.405000
	Edit pad (rev 535)		Capucine	cv402	XVal Session 59	1	XVal Session 59-Typing - Text-1		2012-07-14 16:18:33.506000
	Edit pad (rev 536)		Jamey	cv409	XVal Session 59	1	XVal Session 59-Typing - Text-1		2012-07-14 16:18:33.837000
	Edit pad (rev 537)		charles	cv410	XVal Session 59	1	XVal Session 59-Typing - Text-1		2012-07-14 16:18:33.904000
	Edit pad (rev 538)		Capucine	cv402	XVal Session 59	1	XVal Session 59-Typing - Text-1		2012-07-14 16:18:34.007000
	Edit pad (rev 539)		Jamey	cv409	XVal Session 59	1	XVal Session 59-Typing - Text-1		2012-07-14 16:18:34.337000
	Edit pad (rev 540)		charles	cv410	XVal Session 59	1	XVal Session 59-Typing - Text-1		2012-07-14 16:18:34.407000
	Edit pad (rev 541)		Capucine	cv402	XVal Session 59	1	XVal Session 59-Typing - Text-1		2012-07-14 16:18:34.505000
	Edit pad (rev 542)		Jamey	cv409	XVal Session 59	1	XVal Session 59-Typing - Text-1		2012-07-14 16:18:34.840000
	Edit pad (rev 543)		charles	cv410	XVal Session 59	1	XVal Session 59-Typing - Text-1		2012-07-14 16:18:35.001000
	Edit pad (rev 544)		Capucine	cv402	XVal Session 59	1	XVal Session 59-Typing - Text-1		2012-07-14 16:18:35.013000
	Edit pad (rev 545)		charles	cv410	XVal Session 59	1	XVal Session 59-Typing - Text-1		2012-07-14 16:18:35.419000
	Edit pad (rev 546)		Capucine	cv402	XVal Session 59	1	XVal Session 59-Typing - Text-1		2012-07-14 16:18:35.834000
	Edit pad (rev 547)		charles	cv410	XVal Session 59	1	XVal Session 59-Typing - Text-1		2012-07-14 16:18:35.906000
	Edit pad (rev 548)		Jamey	cv409	XVal Session 59	1	XVal Session 59-Typing - Text-1		2012-07-14 16:18:36.183000
	Edit pad (rev 549)		Capucine	cv402	XVal Session 59	1	XVal Session 59-Typing - Text-1		2012-07-14 16:18:36.330000
	Edit pad (rev 550)		charles	cv410	XVal Session 59	1	XVal Session 59-Typing - Text-1		2012-07-14 16:18:36.462000
	Edit pad (rev 551)		Capucine	cv402	XVal Session 59	1	XVal Session 59-Typing - Text-1		2012-07-14 16:18:36.833000
	Edit pad (rev 552)		Jamey	cv409	XVal Session 59	1	XVal Session 59-Typing - Text-1		2012-07-14 16:18:36.879000
	Edit pad (rev 553)		charles	cv410	XVal Session 59	1	XVal Session 59-Typing - Text-1		2012-07-14 16:18:36.928000
	Edit pad (rev 554)		Capucine	cv402	XVal Session 59	1	XVal Session 59-Typing - Text-1		2012-07-14 16:18:37.334000
	Edit pad (rev 555)		Jamey	cv409	XVal Session 59	1	XVal Session 59-Typing - Text-1		2012-07-14 16:18:37.380000
	Edit pad (rev 556)		charles	cv410	XVal Session 59	1	XVal Session 59-Typing - Text-1		2012-07-14 16:18:37.442000
	Edit pad (rev 557)		Capucine	cv402	XVal Session 59	1	XVal Session 59-Typing - Text-1		2012-07-14 16:18:37.833000
	Edit pad (rev 558)		Jamey	cv409	XVal Session 59	1	XVal Session 59-Typing - Text-1		2012-07-14 16:18:37.881000
	Edit pad (rev 559)		charles	cv410	XVal Session 59	1	XVal Session 59-Typing - Text-1		2012-07-14 16:18:37.960000
	Edit pad (rev 560)		Capucine	cv402	XVal Session 59	1	XVal Session 59-Typing - Text-1		2012-07-14 16:18:38.332000
	Edit pad (rev 561)		Jamey	cv409	XVal Session 59	1	XVal Session 59-Typing - Text-1		2012-07-14 16:18:38.384000
	Edit pad (rev 562)		charles	cv410	XVal Session 59	1	XVal Session 59-Typing - Text-1		2012-07-14 16:18:38.461000
	Edit pad (rev 563)		Jamey	cv409	XVal Session 59	1	XVal Session 59-Typing - Text-1		2012-07-14 16:18:38.885000
	Edit pad (rev 564)		charles	cv410	XVal Session 59	1	XVal Session 59-Typing - Text-1		2012-07-14 16:18:38.962000
	Edit pad (rev 565)		Jamey	cv409	XVal Session 59	1	XVal Session 59-Typing - Text-1		2012-07-14 16:18:39.385000
	Edit pad (rev 566)		charles	cv410	XVal Session 59	1	XVal Session 59-Typing - Text-1		2012-07-14 16:18:39.460000
	Edit pad (rev 567)		Jamey	cv409	XVal Session 59	1	XVal Session 59-Typing - Text-1		2012-07-14 16:18:39.886000
	Edit pad (rev 568)		charles	cv410	XVal Session 59	1	XVal Session 59-Typing - Text-1		2012-07-14 16:18:39.964000
	Edit pad (rev 569)		Jamey	cv409	XVal Session 59	1	XVal Session 59-Typing - Text-1		2012-07-14 16:18:40.386000
	Edit pad (rev 570)		charles	cv410	XVal Session 59	1	XVal Session 59-Typing - Text-1		2012-07-14 16:18:40.465000
	Edit pad (rev 571)		Jamey	cv409	XVal Session 59	1	XVal Session 59-Typing - Text-1		2012-07-14 16:18:40.886000
	Edit pad (rev 572)		charles	cv410	XVal Session 59	1	XVal Session 59-Typing - Text-1		2012-07-14 16:18:40.966000
	Edit pad (rev 573)		Jamey	cv409	XVal Session 59	1	XVal Session 59-Typing - Text-1		2012-07-14 16:18:41.386000
	Edit pad (rev 574)		charles	cv410	XVal Session 59	1	XVal Session 59-Typing - Text-1		2012-07-14 16:18:41.467000
	Edit pad (rev 575)		Jamey	cv409	XVal Session 59	1	XVal Session 59-Typing - Text-1		2012-07-14 16:18:41.886000
	Edit pad (rev 576)		charles	cv410	XVal Session 59	1	XVal Session 59-Typing - Text-1		2012-07-14 16:18:42.123000
	Edit pad (rev 577)		charles	cv410	XVal Session 59	1	XVal Session 59-Typing - Text-1		2012-07-14 16:18:42.624000
	Edit pad (rev 578)		Jamey	cv409	XVal Session 59	1	XVal Session 59-Typing - Text-1		2012-07-14 16:18:42.992000
	Edit pad (rev 579)		charles	cv410	XVal Session 59	1	XVal Session 59-Typing - Text-1		2012-07-14 16:18:43.122000
	Edit pad (rev 580)		Jamey	cv409	XVal Session 59	1	XVal Session 59-Typing - Text-1		2012-07-14 16:18:43.491000
	Edit pad (rev 581)		Jamey	cv409	XVal Session 59	1	XVal Session 59-Typing - Text-1		2012-07-14 16:18:44.165000
	Edit pad (rev 582)		charles	cv410	XVal Session 59	1	XVal Session 59-Typing - Text-1		2012-07-14 16:18:44.579000
	Edit pad (rev 583)		Jamey	cv409	XVal Session 59	1	XVal Session 59-Typing - Text-1		2012-07-14 16:18:44.663000
	Edit pad (rev 584)		charles	cv410	XVal Session 59	1	XVal Session 59-Typing - Text-1		2012-07-14 16:18:45.079000
	Edit pad (rev 585)		Jamey	cv409	XVal Session 59	1	XVal Session 59-Typing - Text-1		2012-07-14 16:18:45.162000
	Edit pad (rev 586)		charles	cv410	XVal Session 59	1	XVal Session 59-Typing - Text-1		2012-07-14 16:18:45.577000
	Edit pad (rev 587)		Jamey	cv409	XVal Session 59	1	XVal Session 59-Typing - Text-1		2012-07-14 16:18:45.664000
	Edit pad (rev 588)		Jamey	cv409	XVal Session 59	1	XVal Session 59-Typing - Text-1		2012-07-14 16:18:46.191000
	Edit pad (rev 589)		Jamey	cv409	XVal Session 59	1	XVal Session 59-Typing - Text-1		2012-07-14 16:18:46.691000
	Edit pad (rev 590)		Jamey	cv409	XVal Session 59	1	XVal Session 59-Typing - Text-1		2012-07-14 16:18:47.191000
	Edit pad (rev 591)		Capucine	cv402	XVal Session 59	1	XVal Session 59-Typing - Text-1		2012-07-14 16:18:47.309000
	Edit pad (rev 592)		Jamey	cv409	XVal Session 59	1	XVal Session 59-Typing - Text-1		2012-07-14 16:18:47.691000
	Edit pad (rev 593)		Capucine	cv402	XVal Session 59	1	XVal Session 59-Typing - Text-1		2012-07-14 16:18:47.810000
	Edit pad (rev 594)		Jamey	cv409	XVal Session 59	1	XVal Session 59-Typing - Text-1		2012-07-14 16:18:48.190000
	Edit pad (rev 595)		charles	cv410	XVal Session 59	1	XVal Session 59-Typing - Text-1		2012-07-14 16:18:48.667000
	Edit pad (rev 596)		Jamey	cv409	XVal Session 59	1	XVal Session 59-Typing - Text-1		2012-07-14 16:18:48.691000
	Edit pad (rev 597)		charles	cv410	XVal Session 59	1	XVal Session 59-Typing - Text-1		2012-07-14 16:18:49.165000
	Edit pad (rev 598)		Jamey	cv409	XVal Session 59	1	XVal Session 59-Typing - Text-1		2012-07-14 16:18:49.642000
	Edit pad (rev 599)		charles	cv410	XVal Session 59	1	XVal Session 59-Typing - Text-1		2012-07-14 16:18:49.666000
	Edit pad (rev 600)		Capucine	cv402	XVal Session 59	1	XVal Session 59-Typing - Text-1		2012-07-14 16:18:49.701000
	Edit pad (rev 601)		Jamey	cv409	XVal Session 59	1	XVal Session 59-Typing - Text-1		2012-07-14 16:18:50.144000
	Edit pad (rev 602)		Capucine	cv402	XVal Session 59	1	XVal Session 59-Typing - Text-1		2012-07-14 16:18:50.201000
	Edit pad (rev 603)		charles	cv410	XVal Session 59	1	XVal Session 59-Typing - Text-1		2012-07-14 16:18:50.406000
	Edit pad (rev 604)		Jamey	cv409	XVal Session 59	1	XVal Session 59-Typing - Text-1		2012-07-14 16:18:50.643000
	Edit pad (rev 605)		Capucine	cv402	XVal Session 59	1	XVal Session 59-Typing - Text-1		2012-07-14 16:18:50.701000
	Edit pad (rev 606)		Jamey	cv409	XVal Session 59	1	XVal Session 59-Typing - Text-1		2012-07-14 16:18:51.146000
	Edit pad (rev 607)		Capucine	cv402	XVal Session 59	1	XVal Session 59-Typing - Text-1		2012-07-14 16:18:51.201000
	Edit pad (rev 608)		charles	cv410	XVal Session 59	1	XVal Session 59-Typing - Text-1		2012-07-14 16:18:51.225000
	Edit pad (rev 609)		Capucine	cv402	XVal Session 59	1	XVal Session 59-Typing - Text-1		2012-07-14 16:18:51.701000
	Edit pad (rev 610)		charles	cv410	XVal Session 59	1	XVal Session 59-Typing - Text-1		2012-07-14 16:18:51.724000
	Edit pad (rev 611)		Jamey	cv409	XVal Session 59	1	XVal Session 59-Typing - Text-1		2012-07-14 16:18:51.734000
	Edit pad (rev 612)		Capucine	cv402	XVal Session 59	1	XVal Session 59-Typing - Text-1		2012-07-14 16:18:52.201000
	Edit pad (rev 613)		charles	cv410	XVal Session 59	1	XVal Session 59-Typing - Text-1		2012-07-14 16:18:52.226000
	Edit pad (rev 614)		Jamey	cv409	XVal Session 59	1	XVal Session 59-Typing - Text-1		2012-07-14 16:18:52.240000
	Edit pad (rev 615)		Capucine	cv402	XVal Session 59	1	XVal Session 59-Typing - Text-1		2012-07-14 16:18:52.701000
	Edit pad (rev 616)		charles	cv410	XVal Session 59	1	XVal Session 59-Typing - Text-1		2012-07-14 16:18:52.727000
	Edit pad (rev 617)		Jamey	cv409	XVal Session 59	1	XVal Session 59-Typing - Text-1		2012-07-14 16:18:52.756000
	Edit pad (rev 618)		Capucine	cv402	XVal Session 59	1	XVal Session 59-Typing - Text-1		2012-07-14 16:18:53.212000
	Edit pad (rev 619)		charles	cv410	XVal Session 59	1	XVal Session 59-Typing - Text-1		2012-07-14 16:18:53.230000
	Edit pad (rev 620)		Jamey	cv409	XVal Session 59	1	XVal Session 59-Typing - Text-1		2012-07-14 16:18:53.256000
	Edit pad (rev 621)		Capucine	cv402	XVal Session 59	1	XVal Session 59-Typing - Text-1		2012-07-14 16:18:53.707000
	Edit pad (rev 622)		charles	cv410	XVal Session 59	1	XVal Session 59-Typing - Text-1		2012-07-14 16:18:53.730000
	Edit pad (rev 623)		Jamey	cv409	XVal Session 59	1	XVal Session 59-Typing - Text-1		2012-07-14 16:18:53.757000
	Edit pad (rev 624)		Capucine	cv402	XVal Session 59	1	XVal Session 59-Typing - Text-1		2012-07-14 16:18:54.211000
	Edit pad (rev 625)		charles	cv410	XVal Session 59	1	XVal Session 59-Typing - Text-1		2012-07-14 16:18:54.244000
	Edit pad (rev 626)		Jamey	cv409	XVal Session 59	1	XVal Session 59-Typing - Text-1		2012-07-14 16:18:54.257000
	Edit pad (rev 627)		Capucine	cv402	XVal Session 59	1	XVal Session 59-Typing - Text-1		2012-07-14 16:18:54.712000
	Edit pad (rev 628)		Jamey	cv409	XVal Session 59	1	XVal Session 59-Typing - Text-1		2012-07-14 16:18:54.758000
	Edit pad (rev 629)		charles	cv410	XVal Session 59	1	XVal Session 59-Typing - Text-1		2012-07-14 16:18:54.775000
	Edit pad (rev 630)		Capucine	cv402	XVal Session 59	1	XVal Session 59-Typing - Text-1		2012-07-14 16:18:55.219000
	Edit pad (rev 631)		Jamey	cv409	XVal Session 59	1	XVal Session 59-Typing - Text-1		2012-07-14 16:18:55.262000
	Edit pad (rev 632)		charles	cv410	XVal Session 59	1	XVal Session 59-Typing - Text-1		2012-07-14 16:18:55.294000
	Edit pad (rev 633)		Capucine	cv402	XVal Session 59	1	XVal Session 59-Typing - Text-1		2012-07-14 16:18:55.716000
	Edit pad (rev 634)		Jamey	cv409	XVal Session 59	1	XVal Session 59-Typing - Text-1		2012-07-14 16:18:55.764000
	Edit pad (rev 635)		charles	cv410	XVal Session 59	1	XVal Session 59-Typing - Text-1		2012-07-14 16:18:55.797000
	Edit pad (rev 636)		Capucine	cv402	XVal Session 59	1	XVal Session 59-Typing - Text-1		2012-07-14 16:18:56.218000
	Edit pad (rev 637)		Jamey	cv409	XVal Session 59	1	XVal Session 59-Typing - Text-1		2012-07-14 16:18:56.264000
	Edit pad (rev 638)		charles	cv410	XVal Session 59	1	XVal Session 59-Typing - Text-1		2012-07-14 16:18:56.293000
	Edit pad (rev 639)		charles	cv410	XVal Session 59	1	XVal Session 59-Typing - Text-1		2012-07-14 16:18:56.794000
	Edit pad (rev 640)		Jamey	cv409	XVal Session 59	1	XVal Session 59-Typing - Text-1		2012-07-14 16:18:56.828000
	Edit pad (rev 641)		charles	cv410	XVal Session 59	1	XVal Session 59-Typing - Text-1		2012-07-14 16:18:57.295000
	Edit pad (rev 642)		Jamey	cv409	XVal Session 59	1	XVal Session 59-Typing - Text-1		2012-07-14 16:18:57.329000
	Edit pad (rev 643)		Capucine	cv402	XVal Session 59	1	XVal Session 59-Typing - Text-1		2012-07-14 16:18:57.401000
	Edit pad (rev 644)		charles	cv410	XVal Session 59	1	XVal Session 59-Typing - Text-1		2012-07-14 16:18:57.794000
	Edit pad (rev 645)		Jamey	cv409	XVal Session 59	1	XVal Session 59-Typing - Text-1		2012-07-14 16:18:57.863000
	Edit pad (rev 646)		Capucine	cv402	XVal Session 59	1	XVal Session 59-Typing - Text-1		2012-07-14 16:18:57.909000
	Edit pad (rev 647)		charles	cv410	XVal Session 59	1	XVal Session 59-Typing - Text-1		2012-07-14 16:18:58.295000
	Edit pad (rev 648)		Jamey	cv409	XVal Session 59	1	XVal Session 59-Typing - Text-1		2012-07-14 16:18:58.363000
	Edit pad (rev 649)		Capucine	cv402	XVal Session 59	1	XVal Session 59-Typing - Text-1		2012-07-14 16:18:58.409000
	Edit pad (rev 650)		charles	cv410	XVal Session 59	1	XVal Session 59-Typing - Text-1		2012-07-14 16:18:58.794000
	Edit pad (rev 651)		Jamey	cv409	XVal Session 59	1	XVal Session 59-Typing - Text-1		2012-07-14 16:18:58.863000
	Edit pad (rev 652)		Capucine	cv402	XVal Session 59	1	XVal Session 59-Typing - Text-1		2012-07-14 16:18:58.904000
	Edit pad (rev 653)		charles	cv410	XVal Session 59	1	XVal Session 59-Typing - Text-1		2012-07-14 16:18:59.297000
	Edit pad (rev 654)		Jamey	cv409	XVal Session 59	1	XVal Session 59-Typing - Text-1		2012-07-14 16:18:59.361000
	Edit pad (rev 655)		Capucine	cv402	XVal Session 59	1	XVal Session 59-Typing - Text-1		2012-07-14 16:18:59.405000
	Edit pad (rev 656)		charles	cv410	XVal Session 59	1	XVal Session 59-Typing - Text-1		2012-07-14 16:18:59.797000
	Edit pad (rev 657)		Jamey	cv409	XVal Session 59	1	XVal Session 59-Typing - Text-1		2012-07-14 16:18:59.863000
	Edit pad (rev 658)		Capucine	cv402	XVal Session 59	1	XVal Session 59-Typing - Text-1		2012-07-14 16:18:59.908000
	Edit pad (rev 659)		charles	cv410	XVal Session 59	1	XVal Session 59-Typing - Text-1		2012-07-14 16:19:00.297000
	Edit pad (rev 660)		Jamey	cv409	XVal Session 59	1	XVal Session 59-Typing - Text-1		2012-07-14 16:19:00.377000
	Edit pad (rev 661)		charles	cv410	XVal Session 59	1	XVal Session 59-Typing - Text-1		2012-07-14 16:19:00.797000
	Edit pad (rev 662)		Jamey	cv409	XVal Session 59	1	XVal Session 59-Typing - Text-1		2012-07-14 16:19:00.879000
	Edit pad (rev 663)		Capucine	cv402	XVal Session 59	1	XVal Session 59-Typing - Text-1		2012-07-14 16:19:00.922000
	Edit pad (rev 664)		charles	cv410	XVal Session 59	1	XVal Session 59-Typing - Text-1		2012-07-14 16:19:01.297000
	Edit pad (rev 665)		Jamey	cv409	XVal Session 59	1	XVal Session 59-Typing - Text-1		2012-07-14 16:19:01.379000
	Edit pad (rev 666)		Capucine	cv402	XVal Session 59	1	XVal Session 59-Typing - Text-1		2012-07-14 16:19:01.423000
	Edit pad (rev 667)		Jamey	cv409	XVal Session 59	1	XVal Session 59-Typing - Text-1		2012-07-14 16:19:01.879000
	Edit pad (rev 668)		Capucine	cv402	XVal Session 59	1	XVal Session 59-Typing - Text-1		2012-07-14 16:19:01.927000
	Edit pad (rev 669)		Jamey	cv409	XVal Session 59	1	XVal Session 59-Typing - Text-1		2012-07-14 16:19:02.381000
	Edit pad (rev 670)		charles	cv410	XVal Session 59	1	XVal Session 59-Typing - Text-1		2012-07-14 16:19:02.423000
	Edit pad (rev 671)		Capucine	cv402	XVal Session 59	1	XVal Session 59-Typing - Text-1		2012-07-14 16:19:02.484000
	Edit pad (rev 672)		Jamey	cv409	XVal Session 59	1	XVal Session 59-Typing - Text-1		2012-07-14 16:19:02.880000
	Edit pad (rev 673)		Capucine	cv402	XVal Session 59	1	XVal Session 59-Typing - Text-1		2012-07-14 16:19:02.984000
	Edit pad (rev 674)		charles	cv410	XVal Session 59	1	XVal Session 59-Typing - Text-1		2012-07-14 16:19:03.116000
	Edit pad (rev 675)		Jamey	cv409	XVal Session 59	1	XVal Session 59-Typing - Text-1		2012-07-14 16:19:03.381000
	Edit pad (rev 676)		Capucine	cv402	XVal Session 59	1	XVal Session 59-Typing - Text-1		2012-07-14 16:19:03.487000
	Edit pad (rev 677)		Jamey	cv409	XVal Session 59	1	XVal Session 59-Typing - Text-1		2012-07-14 16:19:03.883000
	Edit pad (rev 678)		charles	cv410	XVal Session 59	1	XVal Session 59-Typing - Text-1		2012-07-14 16:19:03.959000
	Edit pad (rev 679)		Capucine	cv402	XVal Session 59	1	XVal Session 59-Typing - Text-1		2012-07-14 16:19:03.989000
	Edit pad (rev 680)		charles	cv410	XVal Session 59	1	XVal Session 59-Typing - Text-1		2012-07-14 16:19:04.460000
	Edit pad (rev 681)		Capucine	cv402	XVal Session 59	1	XVal Session 59-Typing - Text-1		2012-07-14 16:19:04.489000
	Edit pad (rev 682)		Jamey	cv409	XVal Session 59	1	XVal Session 59-Typing - Text-1		2012-07-14 16:19:04.576000
	Edit pad (rev 683)		charles	cv410	XVal Session 59	1	XVal Session 59-Typing - Text-1		2012-07-14 16:19:04.964000
	Edit pad (rev 684)		Capucine	cv402	XVal Session 59	1	XVal Session 59-Typing - Text-1		2012-07-14 16:19:04.995000
	Edit pad (rev 685)		Jamey	cv409	XVal Session 59	1	XVal Session 59-Typing - Text-1		2012-07-14 16:19:05.078000
	Edit pad (rev 686)		charles	cv410	XVal Session 59	1	XVal Session 59-Typing - Text-1		2012-07-14 16:19:05.465000
	Edit pad (rev 687)		Capucine	cv402	XVal Session 59	1	XVal Session 59-Typing - Text-1		2012-07-14 16:19:05.489000
	Edit pad (rev 688)		Jamey	cv409	XVal Session 59	1	XVal Session 59-Typing - Text-1		2012-07-14 16:19:05.580000
	Edit pad (rev 689)		charles	cv410	XVal Session 59	1	XVal Session 59-Typing - Text-1		2012-07-14 16:19:05.964000
	Edit pad (rev 690)		Capucine	cv402	XVal Session 59	1	XVal Session 59-Typing - Text-1		2012-07-14 16:19:05.995000
	Edit pad (rev 691)		Jamey	cv409	XVal Session 59	1	XVal Session 59-Typing - Text-1		2012-07-14 16:19:06.080000
	Edit pad (rev 692)		charles	cv410	XVal Session 59	1	XVal Session 59-Typing - Text-1		2012-07-14 16:19:06.466000
	Edit pad (rev 693)		Capucine	cv402	XVal Session 59	1	XVal Session 59-Typing - Text-1		2012-07-14 16:19:06.495000
	Edit pad (rev 694)		Jamey	cv409	XVal Session 59	1	XVal Session 59-Typing - Text-1		2012-07-14 16:19:06.579000
	Edit pad (rev 695)		charles	cv410	XVal Session 59	1	XVal Session 59-Typing - Text-1		2012-07-14 16:19:06.967000
	Edit pad (rev 696)		Capucine	cv402	XVal Session 59	1	XVal Session 59-Typing - Text-1		2012-07-14 16:19:06.996000
	Edit pad (rev 697)		Jamey	cv409	XVal Session 59	1	XVal Session 59-Typing - Text-1		2012-07-14 16:19:07.196000
	Edit pad (rev 698)		charles	cv410	XVal Session 59	1	XVal Session 59-Typing - Text-1		2012-07-14 16:19:07.465000
	Edit pad (rev 699)		Capucine	cv402	XVal Session 59	1	XVal Session 59-Typing - Text-1		2012-07-14 16:19:07.495000
	Edit pad (rev 700)		Jamey	cv409	XVal Session 59	1	XVal Session 59-Typing - Text-1		2012-07-14 16:19:07.695000
	Edit pad (rev 701)		Capucine	cv402	XVal Session 59	1	XVal Session 59-Typing - Text-1		2012-07-14 16:19:07.996000
	Edit pad (rev 702)		charles	cv410	XVal Session 59	1	XVal Session 59-Typing - Text-1		2012-07-14 16:19:08.030000
	Edit pad (rev 703)		Jamey	cv409	XVal Session 59	1	XVal Session 59-Typing - Text-1		2012-07-14 16:19:08.193000
	Edit pad (rev 704)		Capucine	cv402	XVal Session 59	1	XVal Session 59-Typing - Text-1		2012-07-14 16:19:08.495000
	Edit pad (rev 705)		charles	cv410	XVal Session 59	1	XVal Session 59-Typing - Text-1		2012-07-14 16:19:08.532000
	Edit pad (rev 706)		Jamey	cv409	XVal Session 59	1	XVal Session 59-Typing - Text-1		2012-07-14 16:19:08.694000
	Edit pad (rev 707)		Capucine	cv402	XVal Session 59	1	XVal Session 59-Typing - Text-1		2012-07-14 16:19:08.997000
	Edit pad (rev 708)		charles	cv410	XVal Session 59	1	XVal Session 59-Typing - Text-1		2012-07-14 16:19:09.031000
	Edit pad (rev 709)		Jamey	cv409	XVal Session 59	1	XVal Session 59-Typing - Text-1		2012-07-14 16:19:09.194000
	Edit pad (rev 710)		Capucine	cv402	XVal Session 59	1	XVal Session 59-Typing - Text-1		2012-07-14 16:19:09.494000
	Edit pad (rev 711)		charles	cv410	XVal Session 59	1	XVal Session 59-Typing - Text-1		2012-07-14 16:19:09.532000
	Edit pad (rev 712)		Jamey	cv409	XVal Session 59	1	XVal Session 59-Typing - Text-1		2012-07-14 16:19:10.112000
	Edit pad (rev 713)		Jamey	cv409	XVal Session 59	1	XVal Session 59-Typing - Text-1		2012-07-14 16:19:10.618000
	Edit pad (rev 714)		charles	cv410	XVal Session 59	1	XVal Session 59-Typing - Text-1		2012-07-14 16:19:10.684000
	Edit pad (rev 715)		Capucine	cv402	XVal Session 59	1	XVal Session 59-Typing - Text-1		2012-07-14 16:19:10.763000
	Edit pad (rev 716)		Capucine	cv402	XVal Session 59	1	XVal Session 59-Typing - Text-1		2012-07-14 16:19:11.250000
	Edit pad (rev 717)		charles	cv410	XVal Session 59	1	XVal Session 59-Typing - Text-1		2012-07-14 16:19:11.387000
	Edit pad (rev 718)		Capucine	cv402	XVal Session 59	1	XVal Session 59-Typing - Text-1		2012-07-14 16:19:11.752000
	Edit pad (rev 719)		charles	cv410	XVal Session 59	1	XVal Session 59-Typing - Text-1		2012-07-14 16:19:11.990000
	Edit pad (rev 720)		Capucine	cv402	XVal Session 59	1	XVal Session 59-Typing - Text-1		2012-07-14 16:19:12.276000
	Edit pad (rev 721)		charles	cv410	XVal Session 59	1	XVal Session 59-Typing - Text-1		2012-07-14 16:19:12.488000
	Edit pad (rev 722)		Capucine	cv402	XVal Session 59	1	XVal Session 59-Typing - Text-1		2012-07-14 16:19:12.775000
	Edit pad (rev 723)		charles	cv410	XVal Session 59	1	XVal Session 59-Typing - Text-1		2012-07-14 16:19:12.989000
	Edit pad (rev 724)		Capucine	cv402	XVal Session 59	1	XVal Session 59-Typing - Text-1		2012-07-14 16:19:13.274000
	Edit pad (rev 725)		charles	cv410	XVal Session 59	1	XVal Session 59-Typing - Text-1		2012-07-14 16:19:13.488000
	Edit pad (rev 726)		Capucine	cv402	XVal Session 59	1	XVal Session 59-Typing - Text-1		2012-07-14 16:19:13.774000
	Edit pad (rev 727)		charles	cv410	XVal Session 59	1	XVal Session 59-Typing - Text-1		2012-07-14 16:19:14.185000
	Edit pad (rev 728)		Capucine	cv402	XVal Session 59	1	XVal Session 59-Typing - Text-1		2012-07-14 16:19:14.274000
	Edit pad (rev 729)		charles	cv410	XVal Session 59	1	XVal Session 59-Typing - Text-1		2012-07-14 16:19:14.692000
	Edit pad (rev 730)		Jamey	cv409	XVal Session 59	1	XVal Session 59-Typing - Text-1		2012-07-14 16:19:14.720000
	Edit pad (rev 731)		Capucine	cv402	XVal Session 59	1	XVal Session 59-Typing - Text-1		2012-07-14 16:19:14.781000
	Edit pad (rev 732)		charles	cv410	XVal Session 59	1	XVal Session 59-Typing - Text-1		2012-07-14 16:19:15.186000
	Edit pad (rev 733)		Capucine	cv402	XVal Session 59	1	XVal Session 59-Typing - Text-1		2012-07-14 16:19:15.281000
	Edit pad (rev 734)		charles	cv410	XVal Session 59	1	XVal Session 59-Typing - Text-1		2012-07-14 16:19:15.688000
	Edit pad (rev 735)		Capucine	cv402	XVal Session 59	1	XVal Session 59-Typing - Text-1		2012-07-14 16:19:15.773000
	Edit pad (rev 736)		charles	cv410	XVal Session 59	1	XVal Session 59-Typing - Text-1		2012-07-14 16:19:16.188000
	Edit pad (rev 737)		Capucine	cv402	XVal Session 59	1	XVal Session 59-Typing - Text-1		2012-07-14 16:19:16.279000
	Edit pad (rev 738)		Capucine	cv402	XVal Session 59	1	XVal Session 59-Typing - Text-1		2012-07-14 16:19:16.775000
	Edit pad (rev 739)		Capucine	cv402	XVal Session 59	1	XVal Session 59-Typing - Text-1		2012-07-14 16:19:17.274000
	Edit pad (rev 740)		Capucine	cv402	XVal Session 59	1	XVal Session 59-Typing - Text-1		2012-07-14 16:19:17.775000
	Edit pad (rev 741)		charles	cv410	XVal Session 59	1	XVal Session 59-Typing - Text-1		2012-07-14 16:19:17.814000
	Edit pad (rev 742)		Capucine	cv402	XVal Session 59	1	XVal Session 59-Typing - Text-1		2012-07-14 16:19:18.276000
	Edit pad (rev 743)		charles	cv410	XVal Session 59	1	XVal Session 59-Typing - Text-1		2012-07-14 16:19:18.314000
	Edit pad (rev 744)		Capucine	cv402	XVal Session 59	1	XVal Session 59-Typing - Text-1		2012-07-14 16:19:18.776000
	Edit pad (rev 745)		charles	cv410	XVal Session 59	1	XVal Session 59-Typing - Text-1		2012-07-14 16:19:18.816000
	Edit pad (rev 746)		charles	cv410	XVal Session 59	1	XVal Session 59-Typing - Text-1		2012-07-14 16:19:20.017000
	Edit pad (rev 747)		charles	cv410	XVal Session 59	1	XVal Session 59-Typing - Text-1		2012-07-14 16:19:20.518000
	Edit pad (rev 748)		charles	cv410	XVal Session 59	1	XVal Session 59-Typing - Text-1		2012-07-14 16:19:21.017000
	Edit pad (rev 749)		Capucine	cv402	XVal Session 59	1	XVal Session 59-Typing - Text-1		2012-07-14 16:19:21.271000
	Edit pad (rev 750)		charles	cv410	XVal Session 59	1	XVal Session 59-Typing - Text-1		2012-07-14 16:19:21.535000
	Edit pad (rev 751)		Capucine	cv402	XVal Session 59	1	XVal Session 59-Typing - Text-1		2012-07-14 16:19:21.771000
	Edit pad (rev 752)		charles	cv410	XVal Session 59	1	XVal Session 59-Typing - Text-1		2012-07-14 16:19:22.039000
	Edit pad (rev 753)		Capucine	cv402	XVal Session 59	1	XVal Session 59-Typing - Text-1		2012-07-14 16:19:22.270000
	Edit pad (rev 754)		charles	cv410	XVal Session 59	1	XVal Session 59-Typing - Text-1		2012-07-14 16:19:22.540000
	Edit pad (rev 755)		Capucine	cv402	XVal Session 59	1	XVal Session 59-Typing - Text-1		2012-07-14 16:19:22.771000
	Edit pad (rev 756)		charles	cv410	XVal Session 59	1	XVal Session 59-Typing - Text-1		2012-07-14 16:19:23.039000
	Edit pad (rev 757)		Capucine	cv402	XVal Session 59	1	XVal Session 59-Typing - Text-1		2012-07-14 16:19:23.272000
	Edit pad (rev 758)		charles	cv410	XVal Session 59	1	XVal Session 59-Typing - Text-1		2012-07-14 16:19:23.542000
	Edit pad (rev 759)		Capucine	cv402	XVal Session 59	1	XVal Session 59-Typing - Text-1		2012-07-14 16:19:23.772000
	Edit pad (rev 760)		charles	cv410	XVal Session 59	1	XVal Session 59-Typing - Text-1		2012-07-14 16:19:24.042000
	Edit pad (rev 761)		charles	cv410	XVal Session 59	1	XVal Session 59-Typing - Text-1		2012-07-14 16:19:24.548000
	Edit pad (rev 762)		charles	cv410	XVal Session 59	1	XVal Session 59-Typing - Text-1		2012-07-14 16:19:25.078000
	Edit pad (rev 763)		Capucine	cv402	XVal Session 59	1	XVal Session 59-Typing - Text-1		2012-07-14 16:19:25.163000
	Edit pad (rev 764)		charles	cv410	XVal Session 59	1	XVal Session 59-Typing - Text-1		2012-07-14 16:19:25.553000
	Edit pad (rev 765)		Jamey	cv409	XVal Session 59	1	XVal Session 59-Typing - Text-1		2012-07-14 16:19:25.564000
	Edit pad (rev 766)		Capucine	cv402	XVal Session 59	1	XVal Session 59-Typing - Text-1		2012-07-14 16:19:25.663000
	Edit pad (rev 767)		Capucine	cv402	XVal Session 59	1	XVal Session 59-Typing - Text-1		2012-07-14 16:19:26.164000
	Edit pad (rev 768)		charles	cv410	XVal Session 59	1	XVal Session 59-Typing - Text-1		2012-07-14 16:19:26.207000
	Edit pad (rev 769)		Capucine	cv402	XVal Session 59	1	XVal Session 59-Typing - Text-1		2012-07-14 16:19:26.665000
	Edit pad (rev 770)		charles	cv410	XVal Session 59	1	XVal Session 59-Typing - Text-1		2012-07-14 16:19:26.711000
	Edit pad (rev 771)		Capucine	cv402	XVal Session 59	1	XVal Session 59-Typing - Text-1		2012-07-14 16:19:27.166000
	Edit pad (rev 772)		charles	cv410	XVal Session 59	1	XVal Session 59-Typing - Text-1		2012-07-14 16:19:27.255000
	Edit pad (rev 773)		Capucine	cv402	XVal Session 59	1	XVal Session 59-Typing - Text-1		2012-07-14 16:19:27.664000
	Edit pad (rev 774)		charles	cv410	XVal Session 59	1	XVal Session 59-Typing - Text-1		2012-07-14 16:19:27.856000
	Edit pad (rev 775)		Capucine	cv402	XVal Session 59	1	XVal Session 59-Typing - Text-1		2012-07-14 16:19:28.163000
	Edit pad (rev 776)		Capucine	cv402	XVal Session 59	1	XVal Session 59-Typing - Text-1		2012-07-14 16:19:28.664000
	Edit pad (rev 777)		Capucine	cv402	XVal Session 59	1	XVal Session 59-Typing - Text-1		2012-07-14 16:19:29.168000
	Edit pad (rev 778)		charles	cv410	XVal Session 59	1	XVal Session 59-Typing - Text-1		2012-07-14 16:19:30.018000
	Edit pad (rev 779)		charles	cv410	XVal Session 59	1	XVal Session 59-Typing - Text-1		2012-07-14 16:19:30.520000
	Edit pad (rev 780)		charles	cv410	XVal Session 59	1	XVal Session 59-Typing - Text-1		2012-07-14 16:19:31.031000
	Edit pad (rev 781)		charles	cv410	XVal Session 59	1	XVal Session 59-Typing - Text-1		2012-07-14 16:19:31.536000
	Edit pad (rev 782)		charles	cv410	XVal Session 59	1	XVal Session 59-Typing - Text-1		2012-07-14 16:19:32.020000
	Edit pad (rev 783)		Capucine	cv402	XVal Session 59	1	XVal Session 59-Typing - Text-1		2012-07-14 16:19:32.237000
	Edit pad (rev 784)		charles	cv410	XVal Session 59	1	XVal Session 59-Typing - Text-1		2012-07-14 16:19:32.593000
	Edit pad (rev 785)		Capucine	cv402	XVal Session 59	1	XVal Session 59-Typing - Text-1		2012-07-14 16:19:32.735000
	Edit pad (rev 786)		charles	cv410	XVal Session 59	1	XVal Session 59-Typing - Text-1		2012-07-14 16:19:33.092000
	Edit pad (rev 787)		Capucine	cv402	XVal Session 59	1	XVal Session 59-Typing - Text-1		2012-07-14 16:19:33.272000
	Edit pad (rev 788)		charles	cv410	XVal Session 59	1	XVal Session 59-Typing - Text-1		2012-07-14 16:19:33.593000
	Edit pad (rev 789)		charles	cv410	XVal Session 59	1	XVal Session 59-Typing - Text-1		2012-07-14 16:19:34.096000
	Edit pad (rev 790)		Capucine	cv402	XVal Session 59	1	XVal Session 59-Typing - Text-1		2012-07-14 16:19:34.166000
	Edit pad (rev 791)		charles	cv410	XVal Session 59	1	XVal Session 59-Typing - Text-1		2012-07-14 16:19:34.604000
	Edit pad (rev 792)		Capucine	cv402	XVal Session 59	1	XVal Session 59-Typing - Text-1		2012-07-14 16:19:34.674000
	Edit pad (rev 793)		charles	cv410	XVal Session 59	1	XVal Session 59-Typing - Text-1		2012-07-14 16:19:35.116000
	Edit pad (rev 794)		Capucine	cv402	XVal Session 59	1	XVal Session 59-Typing - Text-1		2012-07-14 16:19:35.534000
	Edit pad (rev 795)		charles	cv410	XVal Session 59	1	XVal Session 59-Typing - Text-1		2012-07-14 16:19:35.606000
	Edit pad (rev 796)		Capucine	cv402	XVal Session 59	1	XVal Session 59-Typing - Text-1		2012-07-14 16:19:36.039000
	Edit pad (rev 797)		Capucine	cv402	XVal Session 59	1	XVal Session 59-Typing - Text-1		2012-07-14 16:19:36.537000
	Edit pad (rev 798)		Capucine	cv402	XVal Session 59	1	XVal Session 59-Typing - Text-1		2012-07-14 16:19:37.039000
	Edit pad (rev 799)		Capucine	cv402	XVal Session 59	1	XVal Session 59-Typing - Text-1		2012-07-14 16:19:37.850000
	Edit pad (rev 800)		Capucine	cv402	XVal Session 59	1	XVal Session 59-Typing - Text-1		2012-07-14 16:19:38.351000
	Edit pad (rev 801)		charles	cv410	XVal Session 59	1	XVal Session 59-Typing - Text-1		2012-07-14 16:19:38.700000
	Edit pad (rev 802)		Capucine	cv402	XVal Session 59	1	XVal Session 59-Typing - Text-1		2012-07-14 16:19:38.859000
	Edit pad (rev 803)		charles	cv410	XVal Session 59	1	XVal Session 59-Typing - Text-1		2012-07-14 16:19:39.212000
	Edit pad (rev 804)		Capucine	cv402	XVal Session 59	1	XVal Session 59-Typing - Text-1		2012-07-14 16:19:39.352000
	Edit pad (rev 805)		charles	cv410	XVal Session 59	1	XVal Session 59-Typing - Text-1		2012-07-14 16:19:39.711000
	Edit pad (rev 806)		Capucine	cv402	XVal Session 59	1	XVal Session 59-Typing - Text-1		2012-07-14 16:19:39.856000
	Edit pad (rev 807)		charles	cv410	XVal Session 59	1	XVal Session 59-Typing - Text-1		2012-07-14 16:19:40.233000
	Edit pad (rev 808)		Capucine	cv402	XVal Session 59	1	XVal Session 59-Typing - Text-1		2012-07-14 16:19:40.350000
	Edit pad (rev 809)		charles	cv410	XVal Session 59	1	XVal Session 59-Typing - Text-1		2012-07-14 16:19:40.716000
	Edit pad (rev 810)		Capucine	cv402	XVal Session 59	1	XVal Session 59-Typing - Text-1		2012-07-14 16:19:40.851000
	Edit pad (rev 811)		Jamey	cv409	XVal Session 59	1	XVal Session 59-Typing - Text-1		2012-07-14 16:19:41.309000
	Edit pad (rev 812)		Capucine	cv402	XVal Session 59	1	XVal Session 59-Typing - Text-1		2012-07-14 16:19:41.366000
	Edit pad (rev 813)		Jamey	cv409	XVal Session 59	1	XVal Session 59-Typing - Text-1		2012-07-14 16:19:41.814000
	Edit pad (rev 814)		Capucine	cv402	XVal Session 59	1	XVal Session 59-Typing - Text-1		2012-07-14 16:19:41.868000
	Edit pad (rev 815)		charles	cv410	XVal Session 59	1	XVal Session 59-Typing - Text-1		2012-07-14 16:19:41.939000
	Edit pad (rev 816)		Capucine	cv402	XVal Session 59	1	XVal Session 59-Typing - Text-1		2012-07-14 16:19:42.390000
	Edit pad (rev 817)		charles	cv410	XVal Session 59	1	XVal Session 59-Typing - Text-1		2012-07-14 16:19:42.609000
	Edit pad (rev 818)		Capucine	cv402	XVal Session 59	1	XVal Session 59-Typing - Text-1		2012-07-14 16:19:42.868000
	Edit pad (rev 819)		charles	cv410	XVal Session 59	1	XVal Session 59-Typing - Text-1		2012-07-14 16:19:43.203000
	Edit pad (rev 820)		charles	cv410	XVal Session 59	1	XVal Session 59-Typing - Text-1		2012-07-14 16:19:43.671000
	Edit pad (rev 821)		Capucine	cv402	XVal Session 59	1	XVal Session 59-Typing - Text-1		2012-07-14 16:19:44.062000
	Edit pad (rev 822)		charles	cv410	XVal Session 59	1	XVal Session 59-Typing - Text-1		2012-07-14 16:19:44.167000
	Edit pad (rev 823)		Capucine	cv402	XVal Session 59	1	XVal Session 59-Typing - Text-1		2012-07-14 16:19:44.569000
	Edit pad (rev 824)		charles	cv410	XVal Session 59	1	XVal Session 59-Typing - Text-1		2012-07-14 16:19:44.670000
	Edit pad (rev 825)		Capucine	cv402	XVal Session 59	1	XVal Session 59-Typing - Text-1		2012-07-14 16:19:45.066000
	Edit pad (rev 826)		charles	cv410	XVal Session 59	1	XVal Session 59-Typing - Text-1		2012-07-14 16:19:45.168000
	Edit pad (rev 827)		Capucine	cv402	XVal Session 59	1	XVal Session 59-Typing - Text-1		2012-07-14 16:19:45.564000
	Edit pad (rev 828)		charles	cv410	XVal Session 59	1	XVal Session 59-Typing - Text-1		2012-07-14 16:19:45.669000
	Edit pad (rev 829)		Capucine	cv402	XVal Session 59	1	XVal Session 59-Typing - Text-1		2012-07-14 16:19:46.066000
	Edit pad (rev 830)		charles	cv410	XVal Session 59	1	XVal Session 59-Typing - Text-1		2012-07-14 16:19:46.172000
	Edit pad (rev 831)		charles	cv410	XVal Session 59	1	XVal Session 59-Typing - Text-1		2012-07-14 16:19:46.685000
	Edit pad (rev 832)		Capucine	cv402	XVal Session 59	1	XVal Session 59-Typing - Text-1		2012-07-14 16:19:46.988000
	Edit pad (rev 833)		Capucine	cv402	XVal Session 59	1	XVal Session 59-Typing - Text-1		2012-07-14 16:19:47.488000
	Edit pad (rev 834)		Capucine	cv402	XVal Session 59	1	XVal Session 59-Typing - Text-1		2012-07-14 16:19:47.990000
	Chat	Tiridates I was King of AIn aTiridates (who was the brother of Vologases V of Parthia) was crowned king of Armenia by the Roman emperor Neru	greg	cv412	XVal Session 59	1	XVal Session 59-Typing - Text-1		2012-07-14 16:19:48.080000
	Edit pad (rev 835)		Capucine	cv402	XVal Session 59	1	XVal Session 59-Typing - Text-1		2012-07-14 16:19:48.489000
	Edit pad (rev 836)		Capucine	cv402	XVal Session 59	1	XVal Session 59-Typing - Text-1		2012-07-14 16:19:48.988000
	Edit pad (rev 837)		charles	cv410	XVal Session 59	1	XVal Session 59-Typing - Text-1		2012-07-14 16:19:49.151000
	Chat		greg	cv412	XVal Session 59	1	XVal Session 59-Typing - Text-1		2012-07-14 16:19:49.474000
	Edit pad (rev 838)		Capucine	cv402	XVal Session 59	1	XVal Session 59-Typing - Text-1		2012-07-14 16:19:49.486000
	Edit pad (rev 839)		charles	cv410	XVal Session 59	1	XVal Session 59-Typing - Text-1		2012-07-14 16:19:49.656000
	Edit pad (rev 840)		charles	cv410	XVal Session 59	1	XVal Session 59-Typing - Text-1		2012-07-14 16:19:50.156000
	Edit pad (rev 841)		charles	cv410	XVal Session 59	1	XVal Session 59-Typing - Text-1		2012-07-14 16:19:50.985000
	Edit pad (rev 842)		Jamey	cv409	XVal Session 59	1	XVal Session 59-Typing - Text-1		2012-07-14 16:19:52.410000
	Edit pad (rev 843)		Capucine	cv402	XVal Session 59	1	XVal Session 59-Typing - Text-1		2012-07-14 16:19:52.531000
	Edit pad (rev 844)		Capucine	cv402	XVal Session 59	1	XVal Session 59-Typing - Text-1		2012-07-14 16:19:53.035000
	Edit pad (rev 845)		Jamey	cv409	XVal Session 59	1	XVal Session 59-Typing - Text-1		2012-07-14 16:19:53.140000
	Edit pad (rev 846)		Capucine	cv402	XVal Session 59	1	XVal Session 59-Typing - Text-1		2012-07-14 16:19:53.538000
	Edit pad (rev 847)		charles	cv410	XVal Session 59	1	XVal Session 59-Typing - Text-1		2012-07-14 16:19:53.999000
	Edit pad (rev 848)		Capucine	cv402	XVal Session 59	1	XVal Session 59-Typing - Text-1		2012-07-14 16:19:54.301000
	Edit pad (rev 849)		charles	cv410	XVal Session 59	1	XVal Session 59-Typing - Text-1		2012-07-14 16:19:54.496000
	Edit pad (rev 850)		Capucine	cv402	XVal Session 59	1	XVal Session 59-Typing - Text-1		2012-07-14 16:19:54.801000
	Edit pad (rev 851)		charles	cv410	XVal Session 59	1	XVal Session 59-Typing - Text-1		2012-07-14 16:19:54.993000
	Edit pad (rev 852)		Capucine	cv402	XVal Session 59	1	XVal Session 59-Typing - Text-1		2012-07-14 16:19:55.327000
	Edit pad (rev 853)		charles	cv410	XVal Session 59	1	XVal Session 59-Typing - Text-1		2012-07-14 16:19:55.494000
	Edit pad (rev 854)		Capucine	cv402	XVal Session 59	1	XVal Session 59-Typing - Text-1		2012-07-14 16:19:55.807000
	Edit pad (rev 855)		charles	cv410	XVal Session 59	1	XVal Session 59-Typing - Text-1		2012-07-14 16:19:55.994000
	Edit pad (rev 856)		Capucine	cv402	XVal Session 59	1	XVal Session 59-Typing - Text-1		2012-07-14 16:19:56.309000
	Edit pad (rev 857)		charles	cv410	XVal Session 59	1	XVal Session 59-Typing - Text-1		2012-07-14 16:19:56.492000
	Edit pad (rev 858)		charles	cv410	XVal Session 59	1	XVal Session 59-Typing - Text-1		2012-07-14 16:19:56.994000
	Edit pad (rev 859)		Capucine	cv402	XVal Session 59	1	XVal Session 59-Typing - Text-1		2012-07-14 16:19:57.548000
	Edit pad (rev 860)		charles	cv410	XVal Session 59	1	XVal Session 59-Typing - Text-1		2012-07-14 16:19:57.566000
	Edit pad (rev 861)		charles	cv410	XVal Session 59	1	XVal Session 59-Typing - Text-1		2012-07-14 16:19:58.065000
	Edit pad (rev 862)		charles	cv410	XVal Session 59	1	XVal Session 59-Typing - Text-1		2012-07-14 16:19:58.570000
	Edit pad (rev 863)		charles	cv410	XVal Session 59	1	XVal Session 59-Typing - Text-1		2012-07-14 16:19:59.066000
	Edit pad (rev 864)		Capucine	cv402	XVal Session 59	1	XVal Session 59-Typing - Text-1		2012-07-14 16:19:59.347000
	Edit pad (rev 865)		charles	cv410	XVal Session 59	1	XVal Session 59-Typing - Text-1		2012-07-14 16:19:59.567000
	Edit pad (rev 866)		Capucine	cv402	XVal Session 59	1	XVal Session 59-Typing - Text-1		2012-07-14 16:19:59.847000
	Edit pad (rev 867)		charles	cv410	XVal Session 59	1	XVal Session 59-Typing - Text-1		2012-07-14 16:20:00.064000
	Edit pad (rev 868)		Capucine	cv402	XVal Session 59	1	XVal Session 59-Typing - Text-1		2012-07-14 16:20:00.346000
	Edit pad (rev 869)		charles	cv410	XVal Session 59	1	XVal Session 59-Typing - Text-1		2012-07-14 16:20:00.564000
	Edit pad (rev 870)		Capucine	cv402	XVal Session 59	1	XVal Session 59-Typing - Text-1		2012-07-14 16:20:00.847000
	Edit pad (rev 871)		charles	cv410	XVal Session 59	1	XVal Session 59-Typing - Text-1		2012-07-14 16:20:01.066000
	Edit pad (rev 872)		charles	cv410	XVal Session 59	1	XVal Session 59-Typing - Text-1		2012-07-14 16:20:01.574000
	Edit pad (rev 873)		charles	cv410	XVal Session 59	1	XVal Session 59-Typing - Text-1		2012-07-14 16:20:02.074000
	Edit pad (rev 874)		charles	cv410	XVal Session 59	1	XVal Session 59-Typing - Text-1		2012-07-14 16:20:02.574000
	Edit pad (rev 875)		Capucine	cv402	XVal Session 59	1	XVal Session 59-Typing - Text-1		2012-07-14 16:20:02.952000
	Edit pad (rev 876)		charles	cv410	XVal Session 59	1	XVal Session 59-Typing - Text-1		2012-07-14 16:20:03.097000
	Edit pad (rev 877)		Capucine	cv402	XVal Session 59	1	XVal Session 59-Typing - Text-1		2012-07-14 16:20:03.458000
	Edit pad (rev 878)		charles	cv410	XVal Session 59	1	XVal Session 59-Typing - Text-1		2012-07-14 16:20:03.584000
	Edit pad (rev 879)		Capucine	cv402	XVal Session 59	1	XVal Session 59-Typing - Text-1		2012-07-14 16:20:03.954000
	Edit pad (rev 880)		charles	cv410	XVal Session 59	1	XVal Session 59-Typing - Text-1		2012-07-14 16:20:04.080000
	Edit pad (rev 881)		Capucine	cv402	XVal Session 59	1	XVal Session 59-Typing - Text-1		2012-07-14 16:20:04.454000
	Edit pad (rev 882)		charles	cv410	XVal Session 59	1	XVal Session 59-Typing - Text-1		2012-07-14 16:20:04.606000
	Edit pad (rev 883)		Capucine	cv402	XVal Session 59	1	XVal Session 59-Typing - Text-1		2012-07-14 16:20:04.983000
	Edit pad (rev 884)		charles	cv410	XVal Session 59	1	XVal Session 59-Typing - Text-1		2012-07-14 16:20:05.105000
	Edit pad (rev 885)		Capucine	cv402	XVal Session 59	1	XVal Session 59-Typing - Text-1		2012-07-14 16:20:05.486000
	Edit pad (rev 886)		charles	cv410	XVal Session 59	1	XVal Session 59-Typing - Text-1		2012-07-14 16:20:05.613000
	Edit pad (rev 887)		Capucine	cv402	XVal Session 59	1	XVal Session 59-Typing - Text-1		2012-07-14 16:20:05.986000
	Edit pad (rev 888)		charles	cv410	XVal Session 59	1	XVal Session 59-Typing - Text-1		2012-07-14 16:20:06.115000
	Edit pad (rev 889)		Capucine	cv402	XVal Session 59	1	XVal Session 59-Typing - Text-1		2012-07-14 16:20:06.489000
	Edit pad (rev 890)		charles	cv410	XVal Session 59	1	XVal Session 59-Typing - Text-1		2012-07-14 16:20:06.788000
	Edit pad (rev 891)		Capucine	cv402	XVal Session 59	1	XVal Session 59-Typing - Text-1		2012-07-14 16:20:06.991000
	Edit pad (rev 892)		charles	cv410	XVal Session 59	1	XVal Session 59-Typing - Text-1		2012-07-14 16:20:07.288000
	Edit pad (rev 893)		Capucine	cv402	XVal Session 59	1	XVal Session 59-Typing - Text-1		2012-07-14 16:20:07.688000
	Edit pad (rev 894)		charles	cv410	XVal Session 59	1	XVal Session 59-Typing - Text-1		2012-07-14 16:20:07.786000
	Edit pad (rev 895)		Capucine	cv402	XVal Session 59	1	XVal Session 59-Typing - Text-1		2012-07-14 16:20:08.191000
	Edit pad (rev 896)		charles	cv410	XVal Session 59	1	XVal Session 59-Typing - Text-1		2012-07-14 16:20:08.286000
	Edit pad (rev 897)		Capucine	cv402	XVal Session 59	1	XVal Session 59-Typing - Text-1		2012-07-14 16:20:08.688000
	Edit pad (rev 898)		charles	cv410	XVal Session 59	1	XVal Session 59-Typing - Text-1		2012-07-14 16:20:08.789000
	Edit pad (rev 899)		Capucine	cv402	XVal Session 59	1	XVal Session 59-Typing - Text-1		2012-07-14 16:20:09.190000
	Edit pad (rev 900)		charles	cv410	XVal Session 59	1	XVal Session 59-Typing - Text-1		2012-07-14 16:20:09.286000
	Edit pad (rev 901)		Capucine	cv402	XVal Session 59	1	XVal Session 59-Typing - Text-1		2012-07-14 16:20:09.689000
	Edit pad (rev 902)		charles	cv410	XVal Session 59	1	XVal Session 59-Typing - Text-1		2012-07-14 16:20:09.790000
	Edit pad (rev 903)		Capucine	cv402	XVal Session 59	1	XVal Session 59-Typing - Text-1		2012-07-14 16:20:10.199000
	Edit pad (rev 904)		charles	cv410	XVal Session 59	1	XVal Session 59-Typing - Text-1		2012-07-14 16:20:10.297000
	Edit pad (rev 905)		Capucine	cv402	XVal Session 59	1	XVal Session 59-Typing - Text-1		2012-07-14 16:20:10.693000
	Edit pad (rev 906)		charles	cv410	XVal Session 59	1	XVal Session 59-Typing - Text-1		2012-07-14 16:20:11.078000
	Edit pad (rev 907)		Capucine	cv402	XVal Session 59	1	XVal Session 59-Typing - Text-1		2012-07-14 16:20:11.188000
	Edit pad (rev 908)		charles	cv410	XVal Session 59	1	XVal Session 59-Typing - Text-1		2012-07-14 16:20:11.579000
	Edit pad (rev 909)		Capucine	cv402	XVal Session 59	1	XVal Session 59-Typing - Text-1		2012-07-14 16:20:11.776000
	Edit pad (rev 910)		charles	cv410	XVal Session 59	1	XVal Session 59-Typing - Text-1		2012-07-14 16:20:12.085000
	Edit pad (rev 911)		Capucine	cv402	XVal Session 59	1	XVal Session 59-Typing - Text-1		2012-07-14 16:20:12.275000
	Edit pad (rev 912)		Capucine	cv402	XVal Session 59	1	XVal Session 59-Typing - Text-1		2012-07-14 16:20:12.778000
	Edit pad (rev 913)		Capucine	cv402	XVal Session 59	1	XVal Session 59-Typing - Text-1		2012-07-14 16:20:13.279000
	Edit pad (rev 914)		charles	cv410	XVal Session 59	1	XVal Session 59-Typing - Text-1		2012-07-14 16:20:13.483000
	Edit pad (rev 915)		Capucine	cv402	XVal Session 59	1	XVal Session 59-Typing - Text-1		2012-07-14 16:20:13.777000
	Edit pad (rev 916)		charles	cv410	XVal Session 59	1	XVal Session 59-Typing - Text-1		2012-07-14 16:20:13.985000
	Edit pad (rev 917)		Capucine	cv402	XVal Session 59	1	XVal Session 59-Typing - Text-1		2012-07-14 16:20:14.282000
	Edit pad (rev 918)		charles	cv410	XVal Session 59	1	XVal Session 59-Typing - Text-1		2012-07-14 16:20:14.483000
	Edit pad (rev 919)		charles	cv410	XVal Session 59	1	XVal Session 59-Typing - Text-1		2012-07-14 16:20:14.983000
	Edit pad (rev 920)		Capucine	cv402	XVal Session 59	1	XVal Session 59-Typing - Text-1		2012-07-14 16:20:15.432000
	Edit pad (rev 921)		charles	cv410	XVal Session 59	1	XVal Session 59-Typing - Text-1		2012-07-14 16:20:15.483000
	Edit pad (rev 922)		Capucine	cv402	XVal Session 59	1	XVal Session 59-Typing - Text-1		2012-07-14 16:20:15.932000
	Edit pad (rev 923)		charles	cv410	XVal Session 59	1	XVal Session 59-Typing - Text-1		2012-07-14 16:20:15.983000
	Edit pad (rev 924)		Capucine	cv402	XVal Session 59	1	XVal Session 59-Typing - Text-1		2012-07-14 16:20:16.433000
	Edit pad (rev 925)		charles	cv410	XVal Session 59	1	XVal Session 59-Typing - Text-1		2012-07-14 16:20:16.515000
	Edit pad (rev 926)		Capucine	cv402	XVal Session 59	1	XVal Session 59-Typing - Text-1		2012-07-14 16:20:16.932000
	Edit pad (rev 927)		charles	cv410	XVal Session 59	1	XVal Session 59-Typing - Text-1		2012-07-14 16:20:17.019000
	Edit pad (rev 928)		charles	cv410	XVal Session 59	1	XVal Session 59-Typing - Text-1		2012-07-14 16:20:17.520000
	Edit pad (rev 929)		Capucine	cv402	XVal Session 59	1	XVal Session 59-Typing - Text-1		2012-07-14 16:20:17.526000
	Edit pad (rev 930)		charles	cv410	XVal Session 59	1	XVal Session 59-Typing - Text-1		2012-07-14 16:20:18.020000
	Edit pad (rev 931)		Capucine	cv402	XVal Session 59	1	XVal Session 59-Typing - Text-1		2012-07-14 16:20:18.026000
	Edit pad (rev 932)		Capucine	cv402	XVal Session 59	1	XVal Session 59-Typing - Text-1		2012-07-14 16:20:18.530000
	Edit pad (rev 933)		Capucine	cv402	XVal Session 59	1	XVal Session 59-Typing - Text-1		2012-07-14 16:20:19.054000
	Edit pad (rev 934)		Capucine	cv402	XVal Session 59	1	XVal Session 59-Typing - Text-1		2012-07-14 16:20:19.552000
	Edit pad (rev 935)		Capucine	cv402	XVal Session 59	1	XVal Session 59-Typing - Text-1		2012-07-14 16:20:20.052000
	Edit pad (rev 936)		Capucine	cv402	XVal Session 59	1	XVal Session 59-Typing - Text-1		2012-07-14 16:20:20.554000
	Edit pad (rev 937)		Capucine	cv402	XVal Session 59	1	XVal Session 59-Typing - Text-1		2012-07-14 16:20:21.054000
	Edit pad (rev 938)		Capucine	cv402	XVal Session 59	1	XVal Session 59-Typing - Text-1		2012-07-14 16:20:21.553000
	Edit pad (rev 939)		Capucine	cv402	XVal Session 59	1	XVal Session 59-Typing - Text-1		2012-07-14 16:20:22.054000
	Edit pad (rev 940)		Capucine	cv402	XVal Session 59	1	XVal Session 59-Typing - Text-1		2012-07-14 16:20:22.563000
	Edit pad (rev 941)		Capucine	cv402	XVal Session 59	1	XVal Session 59-Typing - Text-1		2012-07-14 16:20:23.055000
	Edit pad (rev 942)		Capucine	cv402	XVal Session 59	1	XVal Session 59-Typing - Text-1		2012-07-14 16:20:23.556000
	Edit pad (rev 943)		Capucine	cv402	XVal Session 59	1	XVal Session 59-Typing - Text-1		2012-07-14 16:20:24.056000
	Edit pad (rev 944)		Capucine	cv402	XVal Session 59	1	XVal Session 59-Typing - Text-1		2012-07-14 16:20:24.555000
	Edit pad (rev 945)		Capucine	cv402	XVal Session 59	1	XVal Session 59-Typing - Text-1		2012-07-14 16:20:25.057000
	Edit pad (rev 946)		Capucine	cv402	XVal Session 59	1	XVal Session 59-Typing - Text-1		2012-07-14 16:20:25.557000
	Edit pad (rev 947)		Capucine	cv402	XVal Session 59	1	XVal Session 59-Typing - Text-1		2012-07-14 16:20:26.056000
	Edit pad (rev 948)		Capucine	cv402	XVal Session 59	1	XVal Session 59-Typing - Text-1		2012-07-14 16:20:26.557000
	Edit pad (rev 949)		charles	cv410	XVal Session 59	1	XVal Session 59-Typing - Text-1		2012-07-14 16:20:26.690000
	Edit pad (rev 950)		Capucine	cv402	XVal Session 59	1	XVal Session 59-Typing - Text-1		2012-07-14 16:20:27.062000
	Edit pad (rev 951)		charles	cv410	XVal Session 59	1	XVal Session 59-Typing - Text-1		2012-07-14 16:20:27.191000
	Edit pad (rev 952)		charles	cv410	XVal Session 59	1	XVal Session 59-Typing - Text-1		2012-07-14 16:20:27.693000
	Edit pad (rev 953)		Capucine	cv402	XVal Session 59	1	XVal Session 59-Typing - Text-1		2012-07-14 16:20:28.661000
	Edit pad (rev 954)		Capucine	cv402	XVal Session 59	1	XVal Session 59-Typing - Text-1		2012-07-14 16:20:29.161000
	Edit pad (rev 955)		Capucine	cv402	XVal Session 59	1	XVal Session 59-Typing - Text-1		2012-07-14 16:20:29.662000
	Edit pad (rev 956)		Capucine	cv402	XVal Session 59	1	XVal Session 59-Typing - Text-1		2012-07-14 16:20:30.163000
	Edit pad (rev 957)		Capucine	cv402	XVal Session 59	1	XVal Session 59-Typing - Text-1		2012-07-14 16:20:30.661000
	Edit pad (rev 958)		Jamey	cv409	XVal Session 59	1	XVal Session 59-Typing - Text-1		2012-07-14 16:20:30.681000
	Edit pad (rev 959)		Capucine	cv402	XVal Session 59	1	XVal Session 59-Typing - Text-1		2012-07-14 16:20:31.163000
	Edit pad (rev 960)		charles	cv410	XVal Session 59	1	XVal Session 59-Typing - Text-1		2012-07-14 16:20:31.186000
	Edit pad (rev 961)		Jamey	cv409	XVal Session 59	1	XVal Session 59-Typing - Text-1		2012-07-14 16:20:31.351000
	Edit pad (rev 962)		Capucine	cv402	XVal Session 59	1	XVal Session 59-Typing - Text-1		2012-07-14 16:20:31.667000
	Edit pad (rev 963)		charles	cv410	XVal Session 59	1	XVal Session 59-Typing - Text-1		2012-07-14 16:20:31.700000
	Edit pad (rev 964)		Capucine	cv402	XVal Session 59	1	XVal Session 59-Typing - Text-1		2012-07-14 16:20:32.176000
	Edit pad (rev 965)		charles	cv410	XVal Session 59	1	XVal Session 59-Typing - Text-1		2012-07-14 16:20:32.203000
	Edit pad (rev 966)		Jamey	cv409	XVal Session 59	1	XVal Session 59-Typing - Text-1		2012-07-14 16:20:32.562000
	Edit pad (rev 967)		Capucine	cv402	XVal Session 59	1	XVal Session 59-Typing - Text-1		2012-07-14 16:20:32.673000
	Edit pad (rev 968)		charles	cv410	XVal Session 59	1	XVal Session 59-Typing - Text-1		2012-07-14 16:20:32.700000
	Edit pad (rev 969)		charles	cv410	XVal Session 59	1	XVal Session 59-Typing - Text-1		2012-07-14 16:20:33.286000
	Edit pad (rev 970)		Capucine	cv402	XVal Session 59	1	XVal Session 59-Typing - Text-1		2012-07-14 16:20:33.354000
	Edit pad (rev 971)		charles	cv410	XVal Session 59	1	XVal Session 59-Typing - Text-1		2012-07-14 16:20:33.789000
	Edit pad (rev 972)		Capucine	cv402	XVal Session 59	1	XVal Session 59-Typing - Text-1		2012-07-14 16:20:33.862000
	Edit pad (rev 973)		charles	cv410	XVal Session 59	1	XVal Session 59-Typing - Text-1		2012-07-14 16:20:34.286000
	Edit pad (rev 974)		Capucine	cv402	XVal Session 59	1	XVal Session 59-Typing - Text-1		2012-07-14 16:20:34.359000
	Edit pad (rev 975)		charles	cv410	XVal Session 59	1	XVal Session 59-Typing - Text-1		2012-07-14 16:20:34.786000
	Edit pad (rev 976)		Capucine	cv402	XVal Session 59	1	XVal Session 59-Typing - Text-1		2012-07-14 16:20:34.860000
	Edit pad (rev 977)		charles	cv410	XVal Session 59	1	XVal Session 59-Typing - Text-1		2012-07-14 16:20:35.286000
	Edit pad (rev 978)		Capucine	cv402	XVal Session 59	1	XVal Session 59-Typing - Text-1		2012-07-14 16:20:35.360000
	Edit pad (rev 979)		charles	cv410	XVal Session 59	1	XVal Session 59-Typing - Text-1		2012-07-14 16:20:35.786000
	Edit pad (rev 980)		Capucine	cv402	XVal Session 59	1	XVal Session 59-Typing - Text-1		2012-07-14 16:20:35.861000
	Edit pad (rev 981)		charles	cv410	XVal Session 59	1	XVal Session 59-Typing - Text-1		2012-07-14 16:20:36.287000
	Edit pad (rev 982)		Capucine	cv402	XVal Session 59	1	XVal Session 59-Typing - Text-1		2012-07-14 16:20:36.361000
	Edit pad (rev 983)		charles	cv410	XVal Session 59	1	XVal Session 59-Typing - Text-1		2012-07-14 16:20:36.787000
	Edit pad (rev 984)		Capucine	cv402	XVal Session 59	1	XVal Session 59-Typing - Text-1		2012-07-14 16:20:36.867000
	Edit pad (rev 985)		Capucine	cv402	XVal Session 59	1	XVal Session 59-Typing - Text-1		2012-07-14 16:20:37.367000
	Edit pad (rev 986)		charles	cv410	XVal Session 59	1	XVal Session 59-Typing - Text-1		2012-07-14 16:20:37.560000
	Edit pad (rev 987)		Capucine	cv402	XVal Session 59	1	XVal Session 59-Typing - Text-1		2012-07-14 16:20:37.867000
	Edit pad (rev 988)		charles	cv410	XVal Session 59	1	XVal Session 59-Typing - Text-1		2012-07-14 16:20:38.060000
	Edit pad (rev 989)		charles	cv410	XVal Session 59	1	XVal Session 59-Typing - Text-1		2012-07-14 16:20:38.560000
	Edit pad (rev 990)		Capucine	cv402	XVal Session 59	1	XVal Session 59-Typing - Text-1		2012-07-14 16:20:38.723000
	Edit pad (rev 991)		charles	cv410	XVal Session 59	1	XVal Session 59-Typing - Text-1		2012-07-14 16:20:39.060000
	Edit pad (rev 992)		Capucine	cv402	XVal Session 59	1	XVal Session 59-Typing - Text-1		2012-07-14 16:20:39.224000
	Edit pad (rev 993)		Capucine	cv402	XVal Session 59	1	XVal Session 59-Typing - Text-1		2012-07-14 16:20:39.723000
	Edit pad (rev 994)		Capucine	cv402	XVal Session 59	1	XVal Session 59-Typing - Text-1		2012-07-14 16:20:40.224000
	Edit pad (rev 995)		charles	cv410	XVal Session 59	1	XVal Session 59-Typing - Text-1		2012-07-14 16:20:40.240000
	Edit pad (rev 996)		Capucine	cv402	XVal Session 59	1	XVal Session 59-Typing - Text-1		2012-07-14 16:20:40.723000
	Edit pad (rev 997)		charles	cv410	XVal Session 59	1	XVal Session 59-Typing - Text-1		2012-07-14 16:20:40.784000
	Edit pad (rev 998)		charles	cv410	XVal Session 59	1	XVal Session 59-Typing - Text-1		2012-07-14 16:20:41.284000
	Edit pad (rev 999)		Capucine	cv402	XVal Session 59	1	XVal Session 59-Typing - Text-1		2012-07-14 16:20:41.422000
	Edit pad (rev 1000)		charles	cv410	XVal Session 59	1	XVal Session 59-Typing - Text-1		2012-07-14 16:20:41.787000
	Edit pad (rev 1001)		Capucine	cv402	XVal Session 59	1	XVal Session 59-Typing - Text-1		2012-07-14 16:20:41.922000
	Edit pad (rev 1002)		charles	cv410	XVal Session 59	1	XVal Session 59-Typing - Text-1		2012-07-14 16:20:42.287000
	Edit pad (rev 1003)		Capucine	cv402	XVal Session 59	1	XVal Session 59-Typing - Text-1		2012-07-14 16:20:42.426000
	Edit pad (rev 1004)		charles	cv410	XVal Session 59	1	XVal Session 59-Typing - Text-1		2012-07-14 16:20:42.789000
	Edit pad (rev 1005)		Capucine	cv402	XVal Session 59	1	XVal Session 59-Typing - Text-1		2012-07-14 16:20:42.925000
	Edit pad (rev 1006)		charles	cv410	XVal Session 59	1	XVal Session 59-Typing - Text-1		2012-07-14 16:20:43.286000
	Edit pad (rev 1007)		Capucine	cv402	XVal Session 59	1	XVal Session 59-Typing - Text-1		2012-07-14 16:20:43.617000
	Edit pad (rev 1008)		Jamey	cv409	XVal Session 59	1	XVal Session 59-Typing - Text-1		2012-07-14 16:20:43.650000
	Edit pad (rev 1009)		charles	cv410	XVal Session 59	1	XVal Session 59-Typing - Text-1		2012-07-14 16:20:43.785000
	Edit pad (rev 1010)		Capucine	cv402	XVal Session 59	1	XVal Session 59-Typing - Text-1		2012-07-14 16:20:44.119000
	Edit pad (rev 1011)		Jamey	cv409	XVal Session 59	1	XVal Session 59-Typing - Text-1		2012-07-14 16:20:44.209000
	Edit pad (rev 1012)		charles	cv410	XVal Session 59	1	XVal Session 59-Typing - Text-1		2012-07-14 16:20:44.284000
	Edit pad (rev 1013)		Capucine	cv402	XVal Session 59	1	XVal Session 59-Typing - Text-1		2012-07-14 16:20:44.619000
	Edit pad (rev 1014)		charles	cv410	XVal Session 59	1	XVal Session 59-Typing - Text-1		2012-07-14 16:20:44.788000
	Edit pad (rev 1015)		Capucine	cv402	XVal Session 59	1	XVal Session 59-Typing - Text-1		2012-07-14 16:20:45.120000
	Edit pad (rev 1016)		charles	cv410	XVal Session 59	1	XVal Session 59-Typing - Text-1		2012-07-14 16:20:45.286000
	Edit pad (rev 1017)		charles	cv410	XVal Session 59	1	XVal Session 59-Typing - Text-1		2012-07-14 16:20:45.787000
	Edit pad (rev 1018)		charles	cv410	XVal Session 59	1	XVal Session 59-Typing - Text-1		2012-07-14 16:20:46.287000
	Edit pad (rev 1019)		charles	cv410	XVal Session 59	1	XVal Session 59-Typing - Text-1		2012-07-14 16:20:46.788000
	Edit pad (rev 1020)		charles	cv410	XVal Session 59	1	XVal Session 59-Typing - Text-1		2012-07-14 16:20:47.287000
	Edit pad (rev 1021)		Capucine	cv402	XVal Session 59	1	XVal Session 59-Typing - Text-1		2012-07-14 16:20:47.780000
	Edit pad (rev 1022)		charles	cv410	XVal Session 59	1	XVal Session 59-Typing - Text-1		2012-07-14 16:20:47.858000
	Edit pad (rev 1023)		Capucine	cv402	XVal Session 59	1	XVal Session 59-Typing - Text-1		2012-07-14 16:20:48.281000
	Edit pad (rev 1024)		charles	cv410	XVal Session 59	1	XVal Session 59-Typing - Text-1		2012-07-14 16:20:48.288000
	Edit pad (rev 1025)		Capucine	cv402	XVal Session 59	1	XVal Session 59-Typing - Text-1		2012-07-14 16:20:48.782000
	Edit pad (rev 1026)		charles	cv410	XVal Session 59	1	XVal Session 59-Typing - Text-1		2012-07-14 16:20:48.788000
	Edit pad (rev 1027)		Capucine	cv402	XVal Session 59	1	XVal Session 59-Typing - Text-1		2012-07-14 16:20:49.282000
	Edit pad (rev 1028)		charles	cv410	XVal Session 59	1	XVal Session 59-Typing - Text-1		2012-07-14 16:20:49.289000
	Edit pad (rev 1029)		Capucine	cv402	XVal Session 59	1	XVal Session 59-Typing - Text-1		2012-07-14 16:20:49.789000
	Edit pad (rev 1030)		charles	cv410	XVal Session 59	1	XVal Session 59-Typing - Text-1		2012-07-14 16:20:49.791000
	Edit pad (rev 1031)		charles	cv410	XVal Session 59	1	XVal Session 59-Typing - Text-1		2012-07-14 16:20:50.292000
	Edit pad (rev 1032)		Capucine	cv402	XVal Session 59	1	XVal Session 59-Typing - Text-1		2012-07-14 16:20:50.294000
	Edit pad (rev 1033)		charles	cv410	XVal Session 59	1	XVal Session 59-Typing - Text-1		2012-07-14 16:20:50.789000
	Edit pad (rev 1034)		Capucine	cv402	XVal Session 59	1	XVal Session 59-Typing - Text-1		2012-07-14 16:20:50.792000
	Edit pad (rev 1035)		Capucine	cv402	XVal Session 59	1	XVal Session 59-Typing - Text-1		2012-07-14 16:20:51.595000
	Edit pad (rev 1036)		charles	cv410	XVal Session 59	1	XVal Session 59-Typing - Text-1		2012-07-14 16:20:51.658000
	Edit pad (rev 1037)		Capucine	cv402	XVal Session 59	1	XVal Session 59-Typing - Text-1		2012-07-14 16:20:52.095000
	Edit pad (rev 1038)		charles	cv410	XVal Session 59	1	XVal Session 59-Typing - Text-1		2012-07-14 16:20:52.157000
	Edit pad (rev 1039)		Capucine	cv402	XVal Session 59	1	XVal Session 59-Typing - Text-1		2012-07-14 16:20:52.595000
	Edit pad (rev 1040)		charles	cv410	XVal Session 59	1	XVal Session 59-Typing - Text-1		2012-07-14 16:20:52.660000
	Edit pad (rev 1041)		Capucine	cv402	XVal Session 59	1	XVal Session 59-Typing - Text-1		2012-07-14 16:20:53.094000
	Edit pad (rev 1042)		charles	cv410	XVal Session 59	1	XVal Session 59-Typing - Text-1		2012-07-14 16:20:53.159000
	Edit pad (rev 1043)		Capucine	cv402	XVal Session 59	1	XVal Session 59-Typing - Text-1		2012-07-14 16:20:53.615000
	Edit pad (rev 1044)		charles	cv410	XVal Session 59	1	XVal Session 59-Typing - Text-1		2012-07-14 16:20:53.659000
	Edit pad (rev 1045)		Capucine	cv402	XVal Session 59	1	XVal Session 59-Typing - Text-1		2012-07-14 16:20:54.116000
	Edit pad (rev 1046)		charles	cv410	XVal Session 59	1	XVal Session 59-Typing - Text-1		2012-07-14 16:20:54.159000
	Edit pad (rev 1047)		Capucine	cv402	XVal Session 59	1	XVal Session 59-Typing - Text-1		2012-07-14 16:20:54.618000
	Edit pad (rev 1048)		charles	cv410	XVal Session 59	1	XVal Session 59-Typing - Text-1		2012-07-14 16:20:54.659000
	Edit pad (rev 1049)		Capucine	cv402	XVal Session 59	1	XVal Session 59-Typing - Text-1		2012-07-14 16:20:55.117000
	Edit pad (rev 1050)		Capucine	cv402	XVal Session 59	1	XVal Session 59-Typing - Text-1		2012-07-14 16:20:55.616000
	Edit pad (rev 1051)		charles	cv410	XVal Session 59	1	XVal Session 59-Typing - Text-1		2012-07-14 16:20:55.844000
	Edit pad (rev 1052)		Capucine	cv402	XVal Session 59	1	XVal Session 59-Typing - Text-1		2012-07-14 16:20:56.119000
	Edit pad (rev 1053)		charles	cv410	XVal Session 59	1	XVal Session 59-Typing - Text-1		2012-07-14 16:20:56.343000
	Edit pad (rev 1054)		Capucine	cv402	XVal Session 59	1	XVal Session 59-Typing - Text-1		2012-07-14 16:20:56.683000
	Edit pad (rev 1055)		charles	cv410	XVal Session 59	1	XVal Session 59-Typing - Text-1		2012-07-14 16:20:56.842000
	Edit pad (rev 1056)		Capucine	cv402	XVal Session 59	1	XVal Session 59-Typing - Text-1		2012-07-14 16:20:57.183000
	Edit pad (rev 1057)		charles	cv410	XVal Session 59	1	XVal Session 59-Typing - Text-1		2012-07-14 16:20:57.341000
	Edit pad (rev 1058)		Capucine	cv402	XVal Session 59	1	XVal Session 59-Typing - Text-1		2012-07-14 16:20:57.682000
	Edit pad (rev 1059)		Capucine	cv402	XVal Session 59	1	XVal Session 59-Typing - Text-1		2012-07-14 16:20:58.183000
	Edit pad (rev 1060)		Capucine	cv402	XVal Session 59	1	XVal Session 59-Typing - Text-1		2012-07-14 16:20:58.682000
	Edit pad (rev 1061)		Capucine	cv402	XVal Session 59	1	XVal Session 59-Typing - Text-1		2012-07-14 16:20:59.191000
	Edit pad (rev 1062)		Capucine	cv402	XVal Session 59	1	XVal Session 59-Typing - Text-1		2012-07-14 16:20:59.692000
	Edit pad (rev 1063)		charles	cv410	XVal Session 59	1	XVal Session 59-Typing - Text-1		2012-07-14 16:20:59.931000
	Edit pad (rev 1064)		Capucine	cv402	XVal Session 59	1	XVal Session 59-Typing - Text-1		2012-07-14 16:21:00.191000
	Edit pad (rev 1065)		charles	cv410	XVal Session 59	1	XVal Session 59-Typing - Text-1		2012-07-14 16:21:00.434000
	Edit pad (rev 1066)		Capucine	cv402	XVal Session 59	1	XVal Session 59-Typing - Text-1		2012-07-14 16:21:00.693000
	Edit pad (rev 1067)		charles	cv410	XVal Session 59	1	XVal Session 59-Typing - Text-1		2012-07-14 16:21:00.934000
	Edit pad (rev 1068)		Capucine	cv402	XVal Session 59	1	XVal Session 59-Typing - Text-1		2012-07-14 16:21:01.193000
	Edit pad (rev 1069)		charles	cv410	XVal Session 59	1	XVal Session 59-Typing - Text-1		2012-07-14 16:21:01.436000
	Edit pad (rev 1070)		Capucine	cv402	XVal Session 59	1	XVal Session 59-Typing - Text-1		2012-07-14 16:21:01.696000
	Edit pad (rev 1071)		Capucine	cv402	XVal Session 59	1	XVal Session 59-Typing - Text-1		2012-07-14 16:21:02.196000
	Edit pad (rev 1072)		Capucine	cv402	XVal Session 59	1	XVal Session 59-Typing - Text-1		2012-07-14 16:21:03.472000
	Edit pad (rev 1073)		Capucine	cv402	XVal Session 59	1	XVal Session 59-Typing - Text-1		2012-07-14 16:21:03.972000
	Edit pad (rev 1074)		Capucine	cv402	XVal Session 59	1	XVal Session 59-Typing - Text-1		2012-07-14 16:21:04.471000
	Edit pad (rev 1075)		Capucine	cv402	XVal Session 59	1	XVal Session 59-Typing - Text-1		2012-07-14 16:21:05.669000
	Edit pad (rev 1076)		Capucine	cv402	XVal Session 59	1	XVal Session 59-Typing - Text-1		2012-07-14 16:21:06.169000
	Edit pad (rev 1077)		Capucine	cv402	XVal Session 59	1	XVal Session 59-Typing - Text-1		2012-07-14 16:21:06.669000
	Edit pad (rev 1078)		Capucine	cv402	XVal Session 59	1	XVal Session 59-Typing - Text-1		2012-07-14 16:21:07.661000
	Edit pad (rev 1079)		Capucine	cv402	XVal Session 59	1	XVal Session 59-Typing - Text-1		2012-07-14 16:21:08.162000
	Edit pad (rev 1080)		Capucine	cv402	XVal Session 59	1	XVal Session 59-Typing - Text-1		2012-07-14 16:21:08.663000
	Edit pad (rev 1081)		charles	cv410	XVal Session 59	1	XVal Session 59-Typing - Text-1		2012-07-14 16:21:08.784000
	Edit pad (rev 1082)		Capucine	cv402	XVal Session 59	1	XVal Session 59-Typing - Text-1		2012-07-14 16:21:09.164000
	Edit pad (rev 1083)		charles	cv410	XVal Session 59	1	XVal Session 59-Typing - Text-1		2012-07-14 16:21:09.282000
	Edit pad (rev 1084)		Capucine	cv402	XVal Session 59	1	XVal Session 59-Typing - Text-1		2012-07-14 16:21:09.663000
	Edit pad (rev 1085)		charles	cv410	XVal Session 59	1	XVal Session 59-Typing - Text-1		2012-07-14 16:21:09.783000
	Edit pad (rev 1086)		charles	cv410	XVal Session 59	1	XVal Session 59-Typing - Text-1		2012-07-14 16:21:10.284000
	Edit pad (rev 1087)		charles	cv410	XVal Session 59	1	XVal Session 59-Typing - Text-1		2012-07-14 16:21:10.788000
	Edit pad (rev 1088)		Capucine	cv402	XVal Session 59	1	XVal Session 59-Typing - Text-1		2012-07-14 16:21:11.281000
	Edit pad (rev 1089)		charles	cv410	XVal Session 59	1	XVal Session 59-Typing - Text-1		2012-07-14 16:21:11.289000
	Edit pad (rev 1090)		Capucine	cv402	XVal Session 59	1	XVal Session 59-Typing - Text-1		2012-07-14 16:21:11.780000
	Edit pad (rev 1091)		charles	cv410	XVal Session 59	1	XVal Session 59-Typing - Text-1		2012-07-14 16:21:11.787000
	Edit pad (rev 1092)		Capucine	cv402	XVal Session 59	1	XVal Session 59-Typing - Text-1		2012-07-14 16:21:12.279000
	Edit pad (rev 1093)		charles	cv410	XVal Session 59	1	XVal Session 59-Typing - Text-1		2012-07-14 16:21:12.287000
	Edit pad (rev 1094)		Capucine	cv402	XVal Session 59	1	XVal Session 59-Typing - Text-1		2012-07-14 16:21:12.781000
	Edit pad (rev 1095)		charles	cv410	XVal Session 59	1	XVal Session 59-Typing - Text-1		2012-07-14 16:21:12.786000
	Edit pad (rev 1096)		Capucine	cv402	XVal Session 59	1	XVal Session 59-Typing - Text-1		2012-07-14 16:21:13.281000
	Edit pad (rev 1097)		charles	cv410	XVal Session 59	1	XVal Session 59-Typing - Text-1		2012-07-14 16:21:13.286000
	Edit pad (rev 1098)		Capucine	cv402	XVal Session 59	1	XVal Session 59-Typing - Text-1		2012-07-14 16:21:13.782000
	Edit pad (rev 1099)		charles	cv410	XVal Session 59	1	XVal Session 59-Typing - Text-1		2012-07-14 16:21:13.801000
	Edit pad (rev 1100)		Jamey	cv409	XVal Session 59	1	XVal Session 59-Typing - Text-1		2012-07-14 16:21:14.246000
	Edit pad (rev 1101)		Capucine	cv402	XVal Session 59	1	XVal Session 59-Typing - Text-1		2012-07-14 16:21:14.282000
	Edit pad (rev 1102)		charles	cv410	XVal Session 59	1	XVal Session 59-Typing - Text-1		2012-07-14 16:21:14.287000
	Edit pad (rev 1103)		Capucine	cv402	XVal Session 59	1	XVal Session 59-Typing - Text-1		2012-07-14 16:21:14.785000
	Edit pad (rev 1104)		charles	cv410	XVal Session 59	1	XVal Session 59-Typing - Text-1		2012-07-14 16:21:14.791000
	Edit pad (rev 1105)		Jamey	cv409	XVal Session 59	1	XVal Session 59-Typing - Text-1		2012-07-14 16:21:15.249000
	Edit pad (rev 1106)		Capucine	cv402	XVal Session 59	1	XVal Session 59-Typing - Text-1		2012-07-14 16:21:15.282000
	Edit pad (rev 1107)		charles	cv410	XVal Session 59	1	XVal Session 59-Typing - Text-1		2012-07-14 16:21:15.288000
	Edit pad (rev 1108)		Capucine	cv402	XVal Session 59	1	XVal Session 59-Typing - Text-1		2012-07-14 16:21:15.785000
	Edit pad (rev 1109)		charles	cv410	XVal Session 59	1	XVal Session 59-Typing - Text-1		2012-07-14 16:21:15.789000
	Edit pad (rev 1110)		Capucine	cv402	XVal Session 59	1	XVal Session 59-Typing - Text-1		2012-07-14 16:21:16.285000
	Edit pad (rev 1111)		charles	cv410	XVal Session 59	1	XVal Session 59-Typing - Text-1		2012-07-14 16:21:16.290000
	Edit pad (rev 1112)		charles	cv410	XVal Session 59	1	XVal Session 59-Typing - Text-1		2012-07-14 16:21:16.792000
	Edit pad (rev 1113)		charles	cv410	XVal Session 59	1	XVal Session 59-Typing - Text-1		2012-07-14 16:21:17.291000
	Edit pad (rev 1114)		Capucine	cv402	XVal Session 59	1	XVal Session 59-Typing - Text-1		2012-07-14 16:21:17.794000
	Edit pad (rev 1115)		charles	cv410	XVal Session 59	1	XVal Session 59-Typing - Text-1		2012-07-14 16:21:17.795000
	Edit pad (rev 1116)		Capucine	cv402	XVal Session 59	1	XVal Session 59-Typing - Text-1		2012-07-14 16:21:18.288000
	Edit pad (rev 1117)		charles	cv410	XVal Session 59	1	XVal Session 59-Typing - Text-1		2012-07-14 16:21:18.292000
	Edit pad (rev 1118)		Capucine	cv402	XVal Session 59	1	XVal Session 59-Typing - Text-1		2012-07-14 16:21:18.787000
	Edit pad (rev 1119)		charles	cv410	XVal Session 59	1	XVal Session 59-Typing - Text-1		2012-07-14 16:21:18.795000
	Edit pad (rev 1120)		charles	cv410	XVal Session 59	1	XVal Session 59-Typing - Text-1		2012-07-14 16:21:19.880000
	Edit pad (rev 1121)		Capucine	cv402	XVal Session 59	1	XVal Session 59-Typing - Text-1		2012-07-14 16:21:20.330000
	Edit pad (rev 1122)		charles	cv410	XVal Session 59	1	XVal Session 59-Typing - Text-1		2012-07-14 16:21:20.536000
	Edit pad (rev 1123)		Capucine	cv402	XVal Session 59	1	XVal Session 59-Typing - Text-1		2012-07-14 16:21:20.830000
	Edit pad (rev 1124)		charles	cv410	XVal Session 59	1	XVal Session 59-Typing - Text-1		2012-07-14 16:21:21.038000
	Edit pad (rev 1125)		Capucine	cv402	XVal Session 59	1	XVal Session 59-Typing - Text-1		2012-07-14 16:21:21.330000
	Edit pad (rev 1126)		charles	cv410	XVal Session 59	1	XVal Session 59-Typing - Text-1		2012-07-14 16:21:21.780000
	Edit pad (rev 1127)		Capucine	cv402	XVal Session 59	1	XVal Session 59-Typing - Text-1		2012-07-14 16:21:21.829000
	Edit pad (rev 1128)		charles	cv410	XVal Session 59	1	XVal Session 59-Typing - Text-1		2012-07-14 16:21:22.281000
	Edit pad (rev 1129)		Capucine	cv402	XVal Session 59	1	XVal Session 59-Typing - Text-1		2012-07-14 16:21:22.328000
	Edit pad (rev 1130)		charles	cv410	XVal Session 59	1	XVal Session 59-Typing - Text-1		2012-07-14 16:21:22.784000
	Edit pad (rev 1131)		Capucine	cv402	XVal Session 59	1	XVal Session 59-Typing - Text-1		2012-07-14 16:21:22.829000
	Edit pad (rev 1132)		charles	cv410	XVal Session 59	1	XVal Session 59-Typing - Text-1		2012-07-14 16:21:23.282000
	Edit pad (rev 1133)		Capucine	cv402	XVal Session 59	1	XVal Session 59-Typing - Text-1		2012-07-14 16:21:23.330000
	Edit pad (rev 1134)		Capucine	cv402	XVal Session 59	1	XVal Session 59-Typing - Text-1		2012-07-14 16:21:23.833000
	Edit pad (rev 1135)		charles	cv410	XVal Session 59	1	XVal Session 59-Typing - Text-1		2012-07-14 16:21:23.949000
	Edit pad (rev 1136)		Capucine	cv402	XVal Session 59	1	XVal Session 59-Typing - Text-1		2012-07-14 16:21:24.383000
	Edit pad (rev 1137)		charles	cv410	XVal Session 59	1	XVal Session 59-Typing - Text-1		2012-07-14 16:21:24.457000
	Edit pad (rev 1138)		Capucine	cv402	XVal Session 59	1	XVal Session 59-Typing - Text-1		2012-07-14 16:21:24.884000
	Edit pad (rev 1139)		charles	cv410	XVal Session 59	1	XVal Session 59-Typing - Text-1		2012-07-14 16:21:24.962000
	Edit pad (rev 1140)		charles	cv410	XVal Session 59	1	XVal Session 59-Typing - Text-1		2012-07-14 16:21:25.530000
	Edit pad (rev 1141)		charles	cv410	XVal Session 59	1	XVal Session 59-Typing - Text-1		2012-07-14 16:21:26.032000
	Edit pad (rev 1142)		Capucine	cv402	XVal Session 59	1	XVal Session 59-Typing - Text-1		2012-07-14 16:21:26.360000
	Edit pad (rev 1143)		charles	cv410	XVal Session 59	1	XVal Session 59-Typing - Text-1		2012-07-14 16:21:26.530000
	Edit pad (rev 1144)		Capucine	cv402	XVal Session 59	1	XVal Session 59-Typing - Text-1		2012-07-14 16:21:26.861000
	Edit pad (rev 1145)		charles	cv410	XVal Session 59	1	XVal Session 59-Typing - Text-1		2012-07-14 16:21:27.029000
	Edit pad (rev 1146)		Capucine	cv402	XVal Session 59	1	XVal Session 59-Typing - Text-1		2012-07-14 16:21:27.361000
	Edit pad (rev 1147)		charles	cv410	XVal Session 59	1	XVal Session 59-Typing - Text-1		2012-07-14 16:21:27.530000
	Edit pad (rev 1148)		Capucine	cv402	XVal Session 59	1	XVal Session 59-Typing - Text-1		2012-07-14 16:21:27.860000
	Edit pad (rev 1149)		charles	cv410	XVal Session 59	1	XVal Session 59-Typing - Text-1		2012-07-14 16:21:28.036000
	Edit pad (rev 1150)		Capucine	cv402	XVal Session 59	1	XVal Session 59-Typing - Text-1		2012-07-14 16:21:28.361000
	Edit pad (rev 1151)		Capucine	cv402	XVal Session 59	1	XVal Session 59-Typing - Text-1		2012-07-14 16:21:28.864000
	Edit pad (rev 1152)		Capucine	cv402	XVal Session 59	1	XVal Session 59-Typing - Text-1		2012-07-14 16:21:29.363000
	Edit pad (rev 1153)		Capucine	cv402	XVal Session 59	1	XVal Session 59-Typing - Text-1		2012-07-14 16:21:29.863000
	Edit pad (rev 1154)		Capucine	cv402	XVal Session 59	1	XVal Session 59-Typing - Text-1		2012-07-14 16:21:30.364000
	Edit pad (rev 1155)		Capucine	cv402	XVal Session 59	1	XVal Session 59-Typing - Text-1		2012-07-14 16:21:30.864000
	Edit pad (rev 1156)		Capucine	cv402	XVal Session 59	1	XVal Session 59-Typing - Text-1		2012-07-14 16:21:31.365000
	Edit pad (rev 1157)		charles	cv410	XVal Session 59	1	XVal Session 59-Typing - Text-1		2012-07-14 16:21:31.849000
	Edit pad (rev 1158)		Capucine	cv402	XVal Session 59	1	XVal Session 59-Typing - Text-1		2012-07-14 16:21:31.867000
	Edit pad (rev 1159)		Capucine	cv402	XVal Session 59	1	XVal Session 59-Typing - Text-1		2012-07-14 16:21:32.366000
	Edit pad (rev 1160)		charles	cv410	XVal Session 59	1	XVal Session 59-Typing - Text-1		2012-07-14 16:21:32.539000
	Edit pad (rev 1161)		Capucine	cv402	XVal Session 59	1	XVal Session 59-Typing - Text-1		2012-07-14 16:21:32.866000
	Edit pad (rev 1162)		charles	cv410	XVal Session 59	1	XVal Session 59-Typing - Text-1		2012-07-14 16:21:33.267000
	Edit pad (rev 1163)		Capucine	cv402	XVal Session 59	1	XVal Session 59-Typing - Text-1		2012-07-14 16:21:33.366000
	Edit pad (rev 1164)		Capucine	cv402	XVal Session 59	1	XVal Session 59-Typing - Text-1		2012-07-14 16:21:33.867000
	Edit pad (rev 1165)		Capucine	cv402	XVal Session 59	1	XVal Session 59-Typing - Text-1		2012-07-14 16:21:34.369000
	Edit pad (rev 1166)		charles	cv410	XVal Session 59	1	XVal Session 59-Typing - Text-1		2012-07-14 16:21:34.470000
	Edit pad (rev 1167)		Capucine	cv402	XVal Session 59	1	XVal Session 59-Typing - Text-1		2012-07-14 16:21:34.869000
	Edit pad (rev 1168)		charles	cv410	XVal Session 59	1	XVal Session 59-Typing - Text-1		2012-07-14 16:21:34.971000
	Edit pad (rev 1169)		charles	cv410	XVal Session 59	1	XVal Session 59-Typing - Text-1		2012-07-14 16:21:35.472000
	Edit pad (rev 1170)		Capucine	cv402	XVal Session 59	1	XVal Session 59-Typing - Text-1		2012-07-14 16:21:35.985000
	Edit pad (rev 1171)		charles	cv410	XVal Session 59	1	XVal Session 59-Typing - Text-1		2012-07-14 16:21:36.079000
	Edit pad (rev 1172)		Capucine	cv402	XVal Session 59	1	XVal Session 59-Typing - Text-1		2012-07-14 16:21:36.486000
	Edit pad (rev 1173)		charles	cv410	XVal Session 59	1	XVal Session 59-Typing - Text-1		2012-07-14 16:21:36.581000
	Edit pad (rev 1174)		Capucine	cv402	XVal Session 59	1	XVal Session 59-Typing - Text-1		2012-07-14 16:21:37.014000
	Edit pad (rev 1175)		charles	cv410	XVal Session 59	1	XVal Session 59-Typing - Text-1		2012-07-14 16:21:37.088000
	Edit pad (rev 1176)		Capucine	cv402	XVal Session 59	1	XVal Session 59-Typing - Text-1		2012-07-14 16:21:37.514000
	Edit pad (rev 1177)		charles	cv410	XVal Session 59	1	XVal Session 59-Typing - Text-1		2012-07-14 16:21:37.589000
	Edit pad (rev 1178)		charles	cv410	XVal Session 59	1	XVal Session 59-Typing - Text-1		2012-07-14 16:21:38.090000
	Edit pad (rev 1179)		Capucine	cv402	XVal Session 59	1	XVal Session 59-Typing - Text-1		2012-07-14 16:21:38.329000
	Edit pad (rev 1180)		charles	cv410	XVal Session 59	1	XVal Session 59-Typing - Text-1		2012-07-14 16:21:38.842000
	Edit pad (rev 1181)		Capucine	cv402	XVal Session 59	1	XVal Session 59-Typing - Text-1		2012-07-14 16:21:38.844000
	Edit pad (rev 1182)		Capucine	cv402	XVal Session 59	1	XVal Session 59-Typing - Text-1		2012-07-14 16:21:39.329000
	Edit pad (rev 1183)		charles	cv410	XVal Session 59	1	XVal Session 59-Typing - Text-1		2012-07-14 16:21:39.383000
	Edit pad (rev 1184)		Capucine	cv402	XVal Session 59	1	XVal Session 59-Typing - Text-1		2012-07-14 16:21:39.831000
	Edit pad (rev 1185)		charles	cv410	XVal Session 59	1	XVal Session 59-Typing - Text-1		2012-07-14 16:21:39.887000
	Edit pad (rev 1186)		Capucine	cv402	XVal Session 59	1	XVal Session 59-Typing - Text-1		2012-07-14 16:21:40.364000
	Edit pad (rev 1187)		charles	cv410	XVal Session 59	1	XVal Session 59-Typing - Text-1		2012-07-14 16:21:40.694000
	Edit pad (rev 1188)		Capucine	cv402	XVal Session 59	1	XVal Session 59-Typing - Text-1		2012-07-14 16:21:40.833000
	Edit pad (rev 1189)		Capucine	cv402	XVal Session 59	1	XVal Session 59-Typing - Text-1		2012-07-14 16:21:41.334000
	Edit pad (rev 1190)		Capucine	cv402	XVal Session 59	1	XVal Session 59-Typing - Text-1		2012-07-14 16:21:41.834000
	Edit pad (rev 1191)		Capucine	cv402	XVal Session 59	1	XVal Session 59-Typing - Text-1		2012-07-14 16:21:42.335000
	Edit pad (rev 1192)		Capucine	cv402	XVal Session 59	1	XVal Session 59-Typing - Text-1		2012-07-14 16:21:42.834000
	Edit pad (rev 1193)		charles	cv410	XVal Session 59	1	XVal Session 59-Typing - Text-1		2012-07-14 16:21:43.544000
	Edit pad (rev 1194)		charles	cv410	XVal Session 59	1	XVal Session 59-Typing - Text-1		2012-07-14 16:21:44.043000
	Edit pad (rev 1195)		Capucine	cv402	XVal Session 59	1	XVal Session 59-Typing - Text-1		2012-07-14 16:21:44.477000
	Edit pad (rev 1196)		charles	cv410	XVal Session 59	1	XVal Session 59-Typing - Text-1		2012-07-14 16:21:44.545000
	Edit pad (rev 1197)		Capucine	cv402	XVal Session 59	1	XVal Session 59-Typing - Text-1		2012-07-14 16:21:44.976000
	Edit pad (rev 1198)		Capucine	cv402	XVal Session 59	1	XVal Session 59-Typing - Text-1		2012-07-14 16:21:45.635000
	Edit pad (rev 1199)		charles	cv410	XVal Session 59	1	XVal Session 59-Typing - Text-1		2012-07-14 16:21:46.092000
	Edit pad (rev 1200)		Capucine	cv402	XVal Session 59	1	XVal Session 59-Typing - Text-1		2012-07-14 16:21:46.146000
	Edit pad (rev 1201)		charles	cv410	XVal Session 59	1	XVal Session 59-Typing - Text-1		2012-07-14 16:21:46.594000
	Edit pad (rev 1202)		charles	cv410	XVal Session 59	1	XVal Session 59-Typing - Text-1		2012-07-14 16:21:47.093000
	Edit pad (rev 1203)		charles	cv410	XVal Session 59	1	XVal Session 59-Typing - Text-1		2012-07-14 16:21:47.592000
	Edit pad (rev 1204)		Capucine	cv402	XVal Session 59	1	XVal Session 59-Typing - Text-1		2012-07-14 16:21:47.988000
	Edit pad (rev 1205)		Capucine	cv402	XVal Session 59	1	XVal Session 59-Typing - Text-1		2012-07-14 16:21:48.488000
	Edit pad (rev 1206)		Capucine	cv402	XVal Session 59	1	XVal Session 59-Typing - Text-1		2012-07-14 16:21:48.988000
	Edit pad (rev 1207)		Capucine	cv402	XVal Session 59	1	XVal Session 59-Typing - Text-1		2012-07-14 16:21:49.488000
	Edit pad (rev 1208)		Capucine	cv402	XVal Session 59	1	XVal Session 59-Typing - Text-1		2012-07-14 16:21:49.988000
	Edit pad (rev 1209)		Capucine	cv402	XVal Session 59	1	XVal Session 59-Typing - Text-1		2012-07-14 16:21:50.488000
	Edit pad (rev 1210)		Capucine	cv402	XVal Session 59	1	XVal Session 59-Typing - Text-1		2012-07-14 16:21:50.994000
	Edit pad (rev 1211)		Capucine	cv402	XVal Session 59	1	XVal Session 59-Typing - Text-1		2012-07-14 16:21:51.494000
	Edit pad (rev 1212)		Capucine	cv402	XVal Session 59	1	XVal Session 59-Typing - Text-1		2012-07-14 16:21:51.994000
	Edit pad (rev 1213)		charles	cv410	XVal Session 59	1	XVal Session 59-Typing - Text-1		2012-07-14 16:21:53.799000
	Edit pad (rev 1214)		Capucine	cv402	XVal Session 59	1	XVal Session 59-Typing - Text-1		2012-07-14 16:21:53.988000
	Edit pad (rev 1215)		charles	cv410	XVal Session 59	1	XVal Session 59-Typing - Text-1		2012-07-14 16:21:54.297000
	Edit pad (rev 1216)		charles	cv410	XVal Session 59	1	XVal Session 59-Typing - Text-1		2012-07-14 16:21:54.903000
	Edit pad (rev 1217)		charles	cv410	XVal Session 59	1	XVal Session 59-Typing - Text-1		2012-07-14 16:21:55.402000
	Edit pad (rev 1218)		charles	cv410	XVal Session 59	1	XVal Session 59-Typing - Text-1		2012-07-14 16:21:55.902000
	Edit pad (rev 1219)		charles	cv410	XVal Session 59	1	XVal Session 59-Typing - Text-1		2012-07-14 16:21:56.403000
	Edit pad (rev 1220)		charles	cv410	XVal Session 59	1	XVal Session 59-Typing - Text-1		2012-07-14 16:21:56.903000
	Edit pad (rev 1221)		charles	cv410	XVal Session 59	1	XVal Session 59-Typing - Text-1		2012-07-14 16:21:57.402000
	Edit pad (rev 1222)		charles	cv410	XVal Session 59	1	XVal Session 59-Typing - Text-1		2012-07-14 16:21:57.902000
	Edit pad (rev 1223)		charles	cv410	XVal Session 59	1	XVal Session 59-Typing - Text-1		2012-07-14 16:21:58.404000
	Edit pad (rev 1224)		charles	cv410	XVal Session 59	1	XVal Session 59-Typing - Text-1		2012-07-14 16:21:58.905000
	Edit pad (rev 1225)		charles	cv410	XVal Session 59	1	XVal Session 59-Typing - Text-1		2012-07-14 16:21:59.404000
	Edit pad (rev 1226)		charles	cv410	XVal Session 59	1	XVal Session 59-Typing - Text-1		2012-07-14 16:22:00.724000
	Edit pad (rev 1227)		charles	cv410	XVal Session 59	1	XVal Session 59-Typing - Text-1		2012-07-14 16:22:01.223000
	Edit pad (rev 1228)		charles	cv410	XVal Session 59	1	XVal Session 59-Typing - Text-1		2012-07-14 16:22:03.539000
	Edit pad (rev 1229)		charles	cv410	XVal Session 59	1	XVal Session 59-Typing - Text-1		2012-07-14 16:22:04.145000
	Edit pad (rev 1230)		charles	cv410	XVal Session 59	1	XVal Session 59-Typing - Text-1		2012-07-14 16:22:04.643000
	Edit pad (rev 1231)		charles	cv410	XVal Session 59	1	XVal Session 59-Typing - Text-1		2012-07-14 16:22:05.143000
	Edit pad (rev 1232)		charles	cv410	XVal Session 59	1	XVal Session 59-Typing - Text-1		2012-07-14 16:22:05.649000
	Edit pad (rev 1233)		charles	cv410	XVal Session 59	1	XVal Session 59-Typing - Text-1		2012-07-14 16:22:06.149000
	Edit pad (rev 1234)		charles	cv410	XVal Session 59	1	XVal Session 59-Typing - Text-1		2012-07-14 16:22:06.649000
	Edit pad (rev 1235)		charles	cv410	XVal Session 59	1	XVal Session 59-Typing - Text-1		2012-07-14 16:22:07.152000
	Edit pad (rev 1236)		charles	cv410	XVal Session 59	1	XVal Session 59-Typing - Text-1		2012-07-14 16:22:07.652000
	Edit pad (rev 1237)		charles	cv410	XVal Session 59	1	XVal Session 59-Typing - Text-1		2012-07-14 16:22:08.153000
	Edit pad (rev 1238)		charles	cv410	XVal Session 59	1	XVal Session 59-Typing - Text-1		2012-07-14 16:22:08.659000
	Edit pad (rev 1239)		charles	cv410	XVal Session 59	1	XVal Session 59-Typing - Text-1		2012-07-14 16:22:09.159000
	Edit pad (rev 1240)		charles	cv410	XVal Session 59	1	XVal Session 59-Typing - Text-1		2012-07-14 16:22:09.659000
	Edit pad (rev 1241)		charles	cv410	XVal Session 59	1	XVal Session 59-Typing - Text-1		2012-07-14 16:22:10.159000
	Edit pad (rev 1242)		charles	cv410	XVal Session 59	1	XVal Session 59-Typing - Text-1		2012-07-14 16:22:10.660000
	Edit pad (rev 1243)		charles	cv410	XVal Session 59	1	XVal Session 59-Typing - Text-1		2012-07-14 16:22:11.160000
	Edit pad (rev 1244)		charles	cv410	XVal Session 59	1	XVal Session 59-Typing - Text-1		2012-07-14 16:22:11.660000
	Edit pad (rev 1245)		charles	cv410	XVal Session 59	1	XVal Session 59-Typing - Text-1		2012-07-14 16:22:12.158000
	Edit pad (rev 1246)		charles	cv410	XVal Session 59	1	XVal Session 59-Typing - Text-1		2012-07-14 16:22:12.661000
	Edit pad (rev 1247)		charles	cv410	XVal Session 59	1	XVal Session 59-Typing - Text-1		2012-07-14 16:22:13.160000
	Edit pad (rev 1248)		charles	cv410	XVal Session 59	1	XVal Session 59-Typing - Text-1		2012-07-14 16:22:13.666000
	Edit pad (rev 1249)		charles	cv410	XVal Session 59	1	XVal Session 59-Typing - Text-1		2012-07-14 16:22:16.920000
	Edit pad (rev 1250)		charles	cv410	XVal Session 59	1	XVal Session 59-Typing - Text-1		2012-07-14 16:22:17.420000
	Edit pad (rev 1251)		charles	cv410	XVal Session 59	1	XVal Session 59-Typing - Text-1		2012-07-14 16:22:17.921000
	Edit pad (rev 1252)		charles	cv410	XVal Session 59	1	XVal Session 59-Typing - Text-1		2012-07-14 16:22:18.422000
	Edit pad (rev 1253)		charles	cv410	XVal Session 59	1	XVal Session 59-Typing - Text-1		2012-07-14 16:22:18.930000
	Edit pad (rev 1254)		charles	cv410	XVal Session 59	1	XVal Session 59-Typing - Text-1		2012-07-14 16:22:19.426000
	Edit pad (rev 1255)		charles	cv410	XVal Session 59	1	XVal Session 59-Typing - Text-1		2012-07-14 16:22:19.926000
	Edit pad (rev 1256)		charles	cv410	XVal Session 59	1	XVal Session 59-Typing - Text-1		2012-07-14 16:22:20.426000
	Edit pad (rev 1257)		charles	cv410	XVal Session 59	1	XVal Session 59-Typing - Text-1		2012-07-14 16:22:20.932000
33382	Load Instructions			cv279	XVal Session 59	1	XVal Session 59-Typing - Numbers-1	192.54.222.11	2012-07-14 16:22:21
33383	Load Instructions			cv278	XVal Session 59	1	XVal Session 59-Typing - Numbers-1	192.54.222.11	2012-07-14 16:22:21
33384	Load Instructions			cv281	XVal Session 59	1	XVal Session 59-Typing - Numbers-1	192.54.222.11	2012-07-14 16:22:21
33385	Load Instructions			cv280	XVal Session 59	1	XVal Session 59-Typing - Numbers-1	192.54.222.11	2012-07-14 16:22:21
	Edit pad (rev 1258)		charles	cv410	XVal Session 59	1	XVal Session 59-Typing - Text-1		2012-07-14 16:22:21.432000
33390	Load Workspace			cv281	XVal Session 59	1	XVal Session 59-Typing - Numbers-1	192.54.222.11	2012-07-14 16:22:51
33391	Load Workspace			cv278	XVal Session 59	1	XVal Session 59-Typing - Numbers-1	192.54.222.11	2012-07-14 16:22:51
33392	Load Workspace			cv280	XVal Session 59	1	XVal Session 59-Typing - Numbers-1	192.54.222.11	2012-07-14 16:22:51
33393	Load Workspace			cv279	XVal Session 59	1	XVal Session 59-Typing - Numbers-1	192.54.222.11	2012-07-14 16:22:51
	Edit pad (rev 0)		Jamey	cv409	XVal Session 59	1	XVal Session 59-Typing - Numbers-1		2012-07-14 16:22:55.433000
	Edit pad (rev 1)		Jamey	cv409	XVal Session 59	1	XVal Session 59-Typing - Numbers-1		2012-07-14 16:22:55.930000
	Edit pad (rev 2)		Jamey	cv409	XVal Session 59	1	XVal Session 59-Typing - Numbers-1		2012-07-14 16:22:56.675000
	Edit pad (rev 3)		Jamey	cv409	XVal Session 59	1	XVal Session 59-Typing - Numbers-1		2012-07-14 16:22:57.228000
	Edit pad (rev 4)		Jamey	cv409	XVal Session 59	1	XVal Session 59-Typing - Numbers-1		2012-07-14 16:22:58.599000
	Edit pad (rev 5)		charles	cv410	XVal Session 59	1	XVal Session 59-Typing - Numbers-1		2012-07-14 16:22:58.712000
	Edit pad (rev 6)		Capucine	cv402	XVal Session 59	1	XVal Session 59-Typing - Numbers-1		2012-07-14 16:22:59.033000
	Edit pad (rev 7)		charles	cv410	XVal Session 59	1	XVal Session 59-Typing - Numbers-1		2012-07-14 16:22:59.209000
	Edit pad (rev 8)		Jamey	cv409	XVal Session 59	1	XVal Session 59-Typing - Numbers-1		2012-07-14 16:22:59.379000
	Edit pad (rev 9)		Jamey	cv409	XVal Session 59	1	XVal Session 59-Typing - Numbers-1		2012-07-14 16:22:59.881000
	Edit pad (rev 10)		charles	cv410	XVal Session 59	1	XVal Session 59-Typing - Numbers-1		2012-07-14 16:22:59.997000
	Edit pad (rev 11)		Capucine	cv402	XVal Session 59	1	XVal Session 59-Typing - Numbers-1		2012-07-14 16:23:00.305000
	Edit pad (rev 12)		charles	cv410	XVal Session 59	1	XVal Session 59-Typing - Numbers-1		2012-07-14 16:23:00.497000
	Edit pad (rev 13)		Jamey	cv409	XVal Session 59	1	XVal Session 59-Typing - Numbers-1		2012-07-14 16:23:00.811000
	Edit pad (rev 14)		charles	cv410	XVal Session 59	1	XVal Session 59-Typing - Numbers-1		2012-07-14 16:23:00.998000
	Edit pad (rev 15)		Capucine	cv402	XVal Session 59	1	XVal Session 59-Typing - Numbers-1		2012-07-14 16:23:01.233000
	Edit pad (rev 16)		Jamey	cv409	XVal Session 59	1	XVal Session 59-Typing - Numbers-1		2012-07-14 16:23:01.317000
	Edit pad (rev 17)		charles	cv410	XVal Session 59	1	XVal Session 59-Typing - Numbers-1		2012-07-14 16:23:01.500000
	Edit pad (rev 18)		Capucine	cv402	XVal Session 59	1	XVal Session 59-Typing - Numbers-1		2012-07-14 16:23:01.732000
	Edit pad (rev 19)		Jamey	cv409	XVal Session 59	1	XVal Session 59-Typing - Numbers-1		2012-07-14 16:23:01.816000
	Edit pad (rev 20)		charles	cv410	XVal Session 59	1	XVal Session 59-Typing - Numbers-1		2012-07-14 16:23:02.001000
	Edit pad (rev 21)		Jamey	cv409	XVal Session 59	1	XVal Session 59-Typing - Numbers-1		2012-07-14 16:23:02.317000
	Edit pad (rev 22)		charles	cv410	XVal Session 59	1	XVal Session 59-Typing - Numbers-1		2012-07-14 16:23:02.500000
	Edit pad (rev 23)		Jamey	cv409	XVal Session 59	1	XVal Session 59-Typing - Numbers-1		2012-07-14 16:23:02.818000
	Edit pad (rev 24)		charles	cv410	XVal Session 59	1	XVal Session 59-Typing - Numbers-1		2012-07-14 16:23:03
	Edit pad (rev 25)		Jamey	cv409	XVal Session 59	1	XVal Session 59-Typing - Numbers-1		2012-07-14 16:23:03.318000
	Edit pad (rev 26)		Jamey	cv409	XVal Session 59	1	XVal Session 59-Typing - Numbers-1		2012-07-14 16:23:03.819000
	Edit pad (rev 27)		charles	cv410	XVal Session 59	1	XVal Session 59-Typing - Numbers-1		2012-07-14 16:23:03.885000
	Edit pad (rev 28)		Capucine	cv402	XVal Session 59	1	XVal Session 59-Typing - Numbers-1		2012-07-14 16:23:04.398000
	Edit pad (rev 29)		charles	cv410	XVal Session 59	1	XVal Session 59-Typing - Numbers-1		2012-07-14 16:23:04.534000
	Edit pad (rev 30)		Capucine	cv402	XVal Session 59	1	XVal Session 59-Typing - Numbers-1		2012-07-14 16:23:04.897000
	Edit pad (rev 31)		Jamey	cv409	XVal Session 59	1	XVal Session 59-Typing - Numbers-1		2012-07-14 16:23:04.899000
	Edit pad (rev 32)		Jamey	cv409	XVal Session 59	1	XVal Session 59-Typing - Numbers-1		2012-07-14 16:23:05.397000
	Edit pad (rev 33)		Capucine	cv402	XVal Session 59	1	XVal Session 59-Typing - Numbers-1		2012-07-14 16:23:05.402000
	Edit pad (rev 34)		charles	cv410	XVal Session 59	1	XVal Session 59-Typing - Numbers-1		2012-07-14 16:23:05.451000
	Edit pad (rev 35)		Jamey	cv409	XVal Session 59	1	XVal Session 59-Typing - Numbers-1		2012-07-14 16:23:05.900000
	Edit pad (rev 36)		Capucine	cv402	XVal Session 59	1	XVal Session 59-Typing - Numbers-1		2012-07-14 16:23:05.902000
	Edit pad (rev 37)		charles	cv410	XVal Session 59	1	XVal Session 59-Typing - Numbers-1		2012-07-14 16:23:05.966000
	Edit pad (rev 38)		charles	cv410	XVal Session 59	1	XVal Session 59-Typing - Numbers-1		2012-07-14 16:23:06.480000
	Edit pad (rev 39)		Jamey	cv409	XVal Session 59	1	XVal Session 59-Typing - Numbers-1		2012-07-14 16:23:06.569000
	Edit pad (rev 40)		charles	cv410	XVal Session 59	1	XVal Session 59-Typing - Numbers-1		2012-07-14 16:23:06.983000
	Edit pad (rev 41)		Jamey	cv409	XVal Session 59	1	XVal Session 59-Typing - Numbers-1		2012-07-14 16:23:07.079000
	Edit pad (rev 42)		charles	cv410	XVal Session 59	1	XVal Session 59-Typing - Numbers-1		2012-07-14 16:23:07.482000
	Edit pad (rev 43)		charles	cv410	XVal Session 59	1	XVal Session 59-Typing - Numbers-1		2012-07-14 16:23:07.981000
	Edit pad (rev 44)		Jamey	cv409	XVal Session 59	1	XVal Session 59-Typing - Numbers-1		2012-07-14 16:23:08.255000
	Edit pad (rev 45)		Capucine	cv402	XVal Session 59	1	XVal Session 59-Typing - Numbers-1		2012-07-14 16:23:08.474000
	Edit pad (rev 46)		Jamey	cv409	XVal Session 59	1	XVal Session 59-Typing - Numbers-1		2012-07-14 16:23:08.754000
	Edit pad (rev 47)		Jamey	cv409	XVal Session 59	1	XVal Session 59-Typing - Numbers-1		2012-07-14 16:23:09.254000
	Edit pad (rev 48)		Capucine	cv402	XVal Session 59	1	XVal Session 59-Typing - Numbers-1		2012-07-14 16:23:09.403000
	Edit pad (rev 49)		Capucine	cv402	XVal Session 59	1	XVal Session 59-Typing - Numbers-1		2012-07-14 16:23:09.903000
	Edit pad (rev 50)		Capucine	cv402	XVal Session 59	1	XVal Session 59-Typing - Numbers-1		2012-07-14 16:23:10.403000
	Edit pad (rev 51)		Jamey	cv409	XVal Session 59	1	XVal Session 59-Typing - Numbers-1		2012-07-14 16:23:10.428000
	Edit pad (rev 52)		Capucine	cv402	XVal Session 59	1	XVal Session 59-Typing - Numbers-1		2012-07-14 16:23:10.903000
	Edit pad (rev 53)		Jamey	cv409	XVal Session 59	1	XVal Session 59-Typing - Numbers-1		2012-07-14 16:23:10.955000
	Edit pad (rev 54)		charles	cv410	XVal Session 59	1	XVal Session 59-Typing - Numbers-1		2012-07-14 16:23:11.172000
	Edit pad (rev 55)		Capucine	cv402	XVal Session 59	1	XVal Session 59-Typing - Numbers-1		2012-07-14 16:23:11.405000
	Edit pad (rev 56)		Jamey	cv409	XVal Session 59	1	XVal Session 59-Typing - Numbers-1		2012-07-14 16:23:11.456000
	Edit pad (rev 57)		charles	cv410	XVal Session 59	1	XVal Session 59-Typing - Numbers-1		2012-07-14 16:23:11.672000
	Edit pad (rev 58)		Capucine	cv402	XVal Session 59	1	XVal Session 59-Typing - Numbers-1		2012-07-14 16:23:11.926000
	Edit pad (rev 59)		Jamey	cv409	XVal Session 59	1	XVal Session 59-Typing - Numbers-1		2012-07-14 16:23:11.958000
	Edit pad (rev 60)		Capucine	cv402	XVal Session 59	1	XVal Session 59-Typing - Numbers-1		2012-07-14 16:23:12.439000
	Edit pad (rev 61)		Jamey	cv409	XVal Session 59	1	XVal Session 59-Typing - Numbers-1		2012-07-14 16:23:12.458000
	Edit pad (rev 62)		Capucine	cv402	XVal Session 59	1	XVal Session 59-Typing - Numbers-1		2012-07-14 16:23:12.940000
	Edit pad (rev 63)		Jamey	cv409	XVal Session 59	1	XVal Session 59-Typing - Numbers-1		2012-07-14 16:23:12.962000
	Edit pad (rev 64)		charles	cv410	XVal Session 59	1	XVal Session 59-Typing - Numbers-1		2012-07-14 16:23:12.972000
	Edit pad (rev 65)		Capucine	cv402	XVal Session 59	1	XVal Session 59-Typing - Numbers-1		2012-07-14 16:23:13.438000
	Edit pad (rev 66)		Jamey	cv409	XVal Session 59	1	XVal Session 59-Typing - Numbers-1		2012-07-14 16:23:13.463000
	Edit pad (rev 67)		charles	cv410	XVal Session 59	1	XVal Session 59-Typing - Numbers-1		2012-07-14 16:23:13.516000
	Edit pad (rev 68)		Capucine	cv402	XVal Session 59	1	XVal Session 59-Typing - Numbers-1		2012-07-14 16:23:13.944000
	Edit pad (rev 69)		Jamey	cv409	XVal Session 59	1	XVal Session 59-Typing - Numbers-1		2012-07-14 16:23:13.967000
	Edit pad (rev 70)		Jamey	cv409	XVal Session 59	1	XVal Session 59-Typing - Numbers-1		2012-07-14 16:23:14.469000
	Edit pad (rev 71)		Capucine	cv402	XVal Session 59	1	XVal Session 59-Typing - Numbers-1		2012-07-14 16:23:14.514000
	Edit pad (rev 72)		Jamey	cv409	XVal Session 59	1	XVal Session 59-Typing - Numbers-1		2012-07-14 16:23:14.970000
	Edit pad (rev 73)		charles	cv410	XVal Session 59	1	XVal Session 59-Typing - Numbers-1		2012-07-14 16:23:14.978000
	Edit pad (rev 74)		Capucine	cv402	XVal Session 59	1	XVal Session 59-Typing - Numbers-1		2012-07-14 16:23:15.021000
	Edit pad (rev 75)		Jamey	cv409	XVal Session 59	1	XVal Session 59-Typing - Numbers-1		2012-07-14 16:23:15.470000
	Edit pad (rev 76)		charles	cv410	XVal Session 59	1	XVal Session 59-Typing - Numbers-1		2012-07-14 16:23:15.480000
	Edit pad (rev 77)		Capucine	cv402	XVal Session 59	1	XVal Session 59-Typing - Numbers-1		2012-07-14 16:23:15.522000
	Edit pad (rev 78)		Jamey	cv409	XVal Session 59	1	XVal Session 59-Typing - Numbers-1		2012-07-14 16:23:15.970000
	Edit pad (rev 79)		charles	cv410	XVal Session 59	1	XVal Session 59-Typing - Numbers-1		2012-07-14 16:23:16.447000
	Edit pad (rev 80)		Jamey	cv409	XVal Session 59	1	XVal Session 59-Typing - Numbers-1		2012-07-14 16:23:16.470000
	Edit pad (rev 81)		Capucine	cv402	XVal Session 59	1	XVal Session 59-Typing - Numbers-1		2012-07-14 16:23:16.699000
	Edit pad (rev 82)		Jamey	cv409	XVal Session 59	1	XVal Session 59-Typing - Numbers-1		2012-07-14 16:23:16.971000
	Edit pad (rev 83)		charles	cv410	XVal Session 59	1	XVal Session 59-Typing - Numbers-1		2012-07-14 16:23:17.004000
	Edit pad (rev 84)		Capucine	cv402	XVal Session 59	1	XVal Session 59-Typing - Numbers-1		2012-07-14 16:23:17.395000
	Edit pad (rev 85)		Jamey	cv409	XVal Session 59	1	XVal Session 59-Typing - Numbers-1		2012-07-14 16:23:17.469000
	Edit pad (rev 86)		charles	cv410	XVal Session 59	1	XVal Session 59-Typing - Numbers-1		2012-07-14 16:23:17.638000
	Edit pad (rev 87)		Capucine	cv402	XVal Session 59	1	XVal Session 59-Typing - Numbers-1		2012-07-14 16:23:17.896000
	Edit pad (rev 88)		Jamey	cv409	XVal Session 59	1	XVal Session 59-Typing - Numbers-1		2012-07-14 16:23:17.970000
	Edit pad (rev 89)		charles	cv410	XVal Session 59	1	XVal Session 59-Typing - Numbers-1		2012-07-14 16:23:18.138000
	Edit pad (rev 90)		Capucine	cv402	XVal Session 59	1	XVal Session 59-Typing - Numbers-1		2012-07-14 16:23:18.395000
	Edit pad (rev 91)		Jamey	cv409	XVal Session 59	1	XVal Session 59-Typing - Numbers-1		2012-07-14 16:23:18.472000
	Edit pad (rev 92)		charles	cv410	XVal Session 59	1	XVal Session 59-Typing - Numbers-1		2012-07-14 16:23:18.637000
	Edit pad (rev 93)		Capucine	cv402	XVal Session 59	1	XVal Session 59-Typing - Numbers-1		2012-07-14 16:23:18.896000
	Edit pad (rev 94)		charles	cv410	XVal Session 59	1	XVal Session 59-Typing - Numbers-1		2012-07-14 16:23:19.140000
	Edit pad (rev 95)		Jamey	cv409	XVal Session 59	1	XVal Session 59-Typing - Numbers-1		2012-07-14 16:23:19.198000
	Edit pad (rev 96)		Capucine	cv402	XVal Session 59	1	XVal Session 59-Typing - Numbers-1		2012-07-14 16:23:19.431000
	Edit pad (rev 97)		Jamey	cv409	XVal Session 59	1	XVal Session 59-Typing - Numbers-1		2012-07-14 16:23:19.701000
	Edit pad (rev 98)		Capucine	cv402	XVal Session 59	1	XVal Session 59-Typing - Numbers-1		2012-07-14 16:23:19.897000
	Edit pad (rev 99)		Capucine	cv402	XVal Session 59	1	XVal Session 59-Typing - Numbers-1		2012-07-14 16:23:20.410000
	Edit pad (rev 100)		Jamey	cv409	XVal Session 59	1	XVal Session 59-Typing - Numbers-1		2012-07-14 16:23:20.454000
	Edit pad (rev 101)		Capucine	cv402	XVal Session 59	1	XVal Session 59-Typing - Numbers-1		2012-07-14 16:23:20.911000
	Edit pad (rev 102)		charles	cv410	XVal Session 59	1	XVal Session 59-Typing - Numbers-1		2012-07-14 16:23:20.922000
	Edit pad (rev 103)		Jamey	cv409	XVal Session 59	1	XVal Session 59-Typing - Numbers-1		2012-07-14 16:23:20.957000
	Edit pad (rev 104)		charles	cv410	XVal Session 59	1	XVal Session 59-Typing - Numbers-1		2012-07-14 16:23:21.363000
	Edit pad (rev 105)		Capucine	cv402	XVal Session 59	1	XVal Session 59-Typing - Numbers-1		2012-07-14 16:23:21.408000
	Edit pad (rev 106)		Jamey	cv409	XVal Session 59	1	XVal Session 59-Typing - Numbers-1		2012-07-14 16:23:21.457000
	Edit pad (rev 107)		Capucine	cv402	XVal Session 59	1	XVal Session 59-Typing - Numbers-1		2012-07-14 16:23:21.910000
	Edit pad (rev 108)		Jamey	cv409	XVal Session 59	1	XVal Session 59-Typing - Numbers-1		2012-07-14 16:23:21.957000
	Edit pad (rev 109)		charles	cv410	XVal Session 59	1	XVal Session 59-Typing - Numbers-1		2012-07-14 16:23:22.222000
	Edit pad (rev 110)		Capucine	cv402	XVal Session 59	1	XVal Session 59-Typing - Numbers-1		2012-07-14 16:23:22.411000
	Edit pad (rev 111)		Jamey	cv409	XVal Session 59	1	XVal Session 59-Typing - Numbers-1		2012-07-14 16:23:22.455000
	Edit pad (rev 112)		Capucine	cv402	XVal Session 59	1	XVal Session 59-Typing - Numbers-1		2012-07-14 16:23:22.911000
	Edit pad (rev 113)		Jamey	cv409	XVal Session 59	1	XVal Session 59-Typing - Numbers-1		2012-07-14 16:23:22.955000
	Edit pad (rev 114)		Capucine	cv402	XVal Session 59	1	XVal Session 59-Typing - Numbers-1		2012-07-14 16:23:23.411000
	Edit pad (rev 115)		Jamey	cv409	XVal Session 59	1	XVal Session 59-Typing - Numbers-1		2012-07-14 16:23:23.479000
	Edit pad (rev 116)		Capucine	cv402	XVal Session 59	1	XVal Session 59-Typing - Numbers-1		2012-07-14 16:23:23.911000
	Edit pad (rev 117)		Jamey	cv409	XVal Session 59	1	XVal Session 59-Typing - Numbers-1		2012-07-14 16:23:23.981000
	Edit pad (rev 118)		Capucine	cv402	XVal Session 59	1	XVal Session 59-Typing - Numbers-1		2012-07-14 16:23:24.411000
	Edit pad (rev 119)		Jamey	cv409	XVal Session 59	1	XVal Session 59-Typing - Numbers-1		2012-07-14 16:23:24.481000
	Edit pad (rev 120)		Capucine	cv402	XVal Session 59	1	XVal Session 59-Typing - Numbers-1		2012-07-14 16:23:24.911000
	Edit pad (rev 121)		Jamey	cv409	XVal Session 59	1	XVal Session 59-Typing - Numbers-1		2012-07-14 16:23:24.981000
	Edit pad (rev 122)		Capucine	cv402	XVal Session 59	1	XVal Session 59-Typing - Numbers-1		2012-07-14 16:23:25.411000
	Edit pad (rev 123)		Jamey	cv409	XVal Session 59	1	XVal Session 59-Typing - Numbers-1		2012-07-14 16:23:25.479000
	Edit pad (rev 124)		Capucine	cv402	XVal Session 59	1	XVal Session 59-Typing - Numbers-1		2012-07-14 16:23:25.911000
	Edit pad (rev 125)		Jamey	cv409	XVal Session 59	1	XVal Session 59-Typing - Numbers-1		2012-07-14 16:23:26.486000
	Edit pad (rev 126)		Capucine	cv402	XVal Session 59	1	XVal Session 59-Typing - Numbers-1		2012-07-14 16:23:26.509000
	Edit pad (rev 127)		charles	cv410	XVal Session 59	1	XVal Session 59-Typing - Numbers-1		2012-07-14 16:23:26.824000
	Edit pad (rev 128)		Capucine	cv402	XVal Session 59	1	XVal Session 59-Typing - Numbers-1		2012-07-14 16:23:27.011000
	Edit pad (rev 129)		charles	cv410	XVal Session 59	1	XVal Session 59-Typing - Numbers-1		2012-07-14 16:23:27.344000
	Edit pad (rev 130)		Capucine	cv402	XVal Session 59	1	XVal Session 59-Typing - Numbers-1		2012-07-14 16:23:27.510000
	Edit pad (rev 131)		charles	cv410	XVal Session 59	1	XVal Session 59-Typing - Numbers-1		2012-07-14 16:23:27.847000
	Edit pad (rev 132)		Capucine	cv402	XVal Session 59	1	XVal Session 59-Typing - Numbers-1		2012-07-14 16:23:28.014000
	Edit pad (rev 133)		charles	cv410	XVal Session 59	1	XVal Session 59-Typing - Numbers-1		2012-07-14 16:23:28.344000
	Edit pad (rev 134)		Capucine	cv402	XVal Session 59	1	XVal Session 59-Typing - Numbers-1		2012-07-14 16:23:28.518000
	Edit pad (rev 135)		charles	cv410	XVal Session 59	1	XVal Session 59-Typing - Numbers-1		2012-07-14 16:23:28.849000
	Edit pad (rev 136)		charles	cv410	XVal Session 59	1	XVal Session 59-Typing - Numbers-1		2012-07-14 16:23:29.348000
	Edit pad (rev 137)		Capucine	cv402	XVal Session 59	1	XVal Session 59-Typing - Numbers-1		2012-07-14 16:23:29.434000
	Edit pad (rev 138)		Capucine	cv402	XVal Session 59	1	XVal Session 59-Typing - Numbers-1		2012-07-14 16:23:29.937000
	Edit pad (rev 139)		Capucine	cv402	XVal Session 59	1	XVal Session 59-Typing - Numbers-1		2012-07-14 16:23:30.437000
	Edit pad (rev 140)		charles	cv410	XVal Session 59	1	XVal Session 59-Typing - Numbers-1		2012-07-14 16:23:30.751000
	Edit pad (rev 141)		Capucine	cv402	XVal Session 59	1	XVal Session 59-Typing - Numbers-1		2012-07-14 16:23:30.938000
	Edit pad (rev 142)		charles	cv410	XVal Session 59	1	XVal Session 59-Typing - Numbers-1		2012-07-14 16:23:31.253000
	Edit pad (rev 143)		Capucine	cv402	XVal Session 59	1	XVal Session 59-Typing - Numbers-1		2012-07-14 16:23:31.435000
	Edit pad (rev 144)		charles	cv410	XVal Session 59	1	XVal Session 59-Typing - Numbers-1		2012-07-14 16:23:31.860000
	Edit pad (rev 145)		Capucine	cv402	XVal Session 59	1	XVal Session 59-Typing - Numbers-1		2012-07-14 16:23:31.943000
	Edit pad (rev 146)		Capucine	cv402	XVal Session 59	1	XVal Session 59-Typing - Numbers-1		2012-07-14 16:23:32.482000
	Edit pad (rev 147)		charles	cv410	XVal Session 59	1	XVal Session 59-Typing - Numbers-1		2012-07-14 16:23:32.484000
	Edit pad (rev 148)		Capucine	cv402	XVal Session 59	1	XVal Session 59-Typing - Numbers-1		2012-07-14 16:23:32.982000
	Edit pad (rev 149)		charles	cv410	XVal Session 59	1	XVal Session 59-Typing - Numbers-1		2012-07-14 16:23:32.985000
	Edit pad (rev 150)		charles	cv410	XVal Session 59	1	XVal Session 59-Typing - Numbers-1		2012-07-14 16:23:33.485000
	Edit pad (rev 151)		charles	cv410	XVal Session 59	1	XVal Session 59-Typing - Numbers-1		2012-07-14 16:23:34.339000
	Edit pad (rev 152)		charles	cv410	XVal Session 59	1	XVal Session 59-Typing - Numbers-1		2012-07-14 16:23:34.845000
	Edit pad (rev 153)		Jamey	cv409	XVal Session 59	1	XVal Session 59-Typing - Numbers-1		2012-07-14 16:23:35.330000
	Edit pad (rev 154)		Capucine	cv402	XVal Session 59	1	XVal Session 59-Typing - Numbers-1		2012-07-14 16:23:35.394000
	Edit pad (rev 155)		Jamey	cv409	XVal Session 59	1	XVal Session 59-Typing - Numbers-1		2012-07-14 16:23:35.830000
	Edit pad (rev 156)		Capucine	cv402	XVal Session 59	1	XVal Session 59-Typing - Numbers-1		2012-07-14 16:23:35.920000
	Edit pad (rev 157)		charles	cv410	XVal Session 59	1	XVal Session 59-Typing - Numbers-1		2012-07-14 16:23:36.163000
	Edit pad (rev 158)		Capucine	cv402	XVal Session 59	1	XVal Session 59-Typing - Numbers-1		2012-07-14 16:23:36.421000
	Edit pad (rev 159)		charles	cv410	XVal Session 59	1	XVal Session 59-Typing - Numbers-1		2012-07-14 16:23:36.662000
	Edit pad (rev 160)		Capucine	cv402	XVal Session 59	1	XVal Session 59-Typing - Numbers-1		2012-07-14 16:23:36.962000
	Edit pad (rev 161)		Jamey	cv409	XVal Session 59	1	XVal Session 59-Typing - Numbers-1		2012-07-14 16:23:37.033000
	Edit pad (rev 162)		Capucine	cv402	XVal Session 59	1	XVal Session 59-Typing - Numbers-1		2012-07-14 16:23:37.480000
	Edit pad (rev 163)		Jamey	cv409	XVal Session 59	1	XVal Session 59-Typing - Numbers-1		2012-07-14 16:23:37.532000
	Edit pad (rev 164)		Jamey	cv409	XVal Session 59	1	XVal Session 59-Typing - Numbers-1		2012-07-14 16:23:38.032000
	Edit pad (rev 165)		Capucine	cv402	XVal Session 59	1	XVal Session 59-Typing - Numbers-1		2012-07-14 16:23:38.250000
	Edit pad (rev 166)		Jamey	cv409	XVal Session 59	1	XVal Session 59-Typing - Numbers-1		2012-07-14 16:23:38.532000
	Edit pad (rev 167)		Capucine	cv402	XVal Session 59	1	XVal Session 59-Typing - Numbers-1		2012-07-14 16:23:38.752000
	Edit pad (rev 168)		Capucine	cv402	XVal Session 59	1	XVal Session 59-Typing - Numbers-1		2012-07-14 16:23:39.253000
	Edit pad (rev 169)		Capucine	cv402	XVal Session 59	1	XVal Session 59-Typing - Numbers-1		2012-07-14 16:23:39.752000
	Edit pad (rev 170)		Jamey	cv409	XVal Session 59	1	XVal Session 59-Typing - Numbers-1		2012-07-14 16:23:39.800000
	Edit pad (rev 171)		Capucine	cv402	XVal Session 59	1	XVal Session 59-Typing - Numbers-1		2012-07-14 16:23:40.253000
	Edit pad (rev 172)		Jamey	cv409	XVal Session 59	1	XVal Session 59-Typing - Numbers-1		2012-07-14 16:23:40.299000
	Edit pad (rev 173)		charles	cv410	XVal Session 59	1	XVal Session 59-Typing - Numbers-1		2012-07-14 16:23:40.694000
	Edit pad (rev 174)		Jamey	cv409	XVal Session 59	1	XVal Session 59-Typing - Numbers-1		2012-07-14 16:23:40.799000
	Edit pad (rev 175)		Capucine	cv402	XVal Session 59	1	XVal Session 59-Typing - Numbers-1		2012-07-14 16:23:41.184000
	Edit pad (rev 176)		Jamey	cv409	XVal Session 59	1	XVal Session 59-Typing - Numbers-1		2012-07-14 16:23:41.328000
	Edit pad (rev 177)		Capucine	cv402	XVal Session 59	1	XVal Session 59-Typing - Numbers-1		2012-07-14 16:23:41.842000
	Edit pad (rev 178)		Jamey	cv409	XVal Session 59	1	XVal Session 59-Typing - Numbers-1		2012-07-14 16:23:41.909000
	Edit pad (rev 179)		Capucine	cv402	XVal Session 59	1	XVal Session 59-Typing - Numbers-1		2012-07-14 16:23:42.348000
	Edit pad (rev 180)		charles	cv410	XVal Session 59	1	XVal Session 59-Typing - Numbers-1		2012-07-14 16:23:42.426000
	Edit pad (rev 181)		Jamey	cv409	XVal Session 59	1	XVal Session 59-Typing - Numbers-1		2012-07-14 16:23:42.802000
	Edit pad (rev 182)		charles	cv410	XVal Session 59	1	XVal Session 59-Typing - Numbers-1		2012-07-14 16:23:43.250000
	Edit pad (rev 183)		Jamey	cv409	XVal Session 59	1	XVal Session 59-Typing - Numbers-1		2012-07-14 16:23:43.302000
	Edit pad (rev 184)		Capucine	cv402	XVal Session 59	1	XVal Session 59-Typing - Numbers-1		2012-07-14 16:23:43.327000
	Edit pad (rev 185)		Capucine	cv402	XVal Session 59	1	XVal Session 59-Typing - Numbers-1		2012-07-14 16:23:43.961000
	Edit pad (rev 186)		Jamey	cv409	XVal Session 59	1	XVal Session 59-Typing - Numbers-1		2012-07-14 16:23:43.977000
	Edit pad (rev 187)		charles	cv410	XVal Session 59	1	XVal Session 59-Typing - Numbers-1		2012-07-14 16:23:44.242000
	Edit pad (rev 188)		Capucine	cv402	XVal Session 59	1	XVal Session 59-Typing - Numbers-1		2012-07-14 16:23:44.460000
	Edit pad (rev 189)		charles	cv410	XVal Session 59	1	XVal Session 59-Typing - Numbers-1		2012-07-14 16:23:44.875000
	Edit pad (rev 190)		Capucine	cv402	XVal Session 59	1	XVal Session 59-Typing - Numbers-1		2012-07-14 16:23:44.961000
	Edit pad (rev 191)		Jamey	cv409	XVal Session 59	1	XVal Session 59-Typing - Numbers-1		2012-07-14 16:23:45.188000
	Edit pad (rev 192)		charles	cv410	XVal Session 59	1	XVal Session 59-Typing - Numbers-1		2012-07-14 16:23:45.419000
	Edit pad (rev 193)		Jamey	cv409	XVal Session 59	1	XVal Session 59-Typing - Numbers-1		2012-07-14 16:23:45.663000
	Edit pad (rev 194)		Capucine	cv402	XVal Session 59	1	XVal Session 59-Typing - Numbers-1		2012-07-14 16:23:45.682000
	Edit pad (rev 195)		charles	cv410	XVal Session 59	1	XVal Session 59-Typing - Numbers-1		2012-07-14 16:23:45.920000
	Edit pad (rev 196)		Jamey	cv409	XVal Session 59	1	XVal Session 59-Typing - Numbers-1		2012-07-14 16:23:46.166000
	Edit pad (rev 197)		charles	cv410	XVal Session 59	1	XVal Session 59-Typing - Numbers-1		2012-07-14 16:23:46.421000
	Edit pad (rev 198)		Jamey	cv409	XVal Session 59	1	XVal Session 59-Typing - Numbers-1		2012-07-14 16:23:46.664000
	Edit pad (rev 199)		charles	cv410	XVal Session 59	1	XVal Session 59-Typing - Numbers-1		2012-07-14 16:23:46.920000
	Edit pad (rev 200)		Jamey	cv409	XVal Session 59	1	XVal Session 59-Typing - Numbers-1		2012-07-14 16:23:47.164000
	Edit pad (rev 201)		charles	cv410	XVal Session 59	1	XVal Session 59-Typing - Numbers-1		2012-07-14 16:23:47.421000
	Edit pad (rev 202)		charles	cv410	XVal Session 59	1	XVal Session 59-Typing - Numbers-1		2012-07-14 16:23:47.927000
	Edit pad (rev 203)		Capucine	cv402	XVal Session 59	1	XVal Session 59-Typing - Numbers-1		2012-07-14 16:23:47.929000
	Edit pad (rev 204)		charles	cv410	XVal Session 59	1	XVal Session 59-Typing - Numbers-1		2012-07-14 16:23:48.424000
	Edit pad (rev 205)		Capucine	cv402	XVal Session 59	1	XVal Session 59-Typing - Numbers-1		2012-07-14 16:23:48.429000
	Edit pad (rev 206)		Jamey	cv409	XVal Session 59	1	XVal Session 59-Typing - Numbers-1		2012-07-14 16:23:48.670000
	Edit pad (rev 207)		Capucine	cv402	XVal Session 59	1	XVal Session 59-Typing - Numbers-1		2012-07-14 16:23:48.930000
	Edit pad (rev 208)		Jamey	cv409	XVal Session 59	1	XVal Session 59-Typing - Numbers-1		2012-07-14 16:23:49.171000
	Edit pad (rev 209)		charles	cv410	XVal Session 59	1	XVal Session 59-Typing - Numbers-1		2012-07-14 16:23:49.424000
	Edit pad (rev 210)		Capucine	cv402	XVal Session 59	1	XVal Session 59-Typing - Numbers-1		2012-07-14 16:23:49.429000
	Edit pad (rev 211)		Jamey	cv409	XVal Session 59	1	XVal Session 59-Typing - Numbers-1		2012-07-14 16:23:49.691000
	Edit pad (rev 212)		charles	cv410	XVal Session 59	1	XVal Session 59-Typing - Numbers-1		2012-07-14 16:23:49.926000
	Edit pad (rev 213)		Jamey	cv409	XVal Session 59	1	XVal Session 59-Typing - Numbers-1		2012-07-14 16:23:50.190000
	Edit pad (rev 214)		Capucine	cv402	XVal Session 59	1	XVal Session 59-Typing - Numbers-1		2012-07-14 16:23:50.353000
	Edit pad (rev 215)		charles	cv410	XVal Session 59	1	XVal Session 59-Typing - Numbers-1		2012-07-14 16:23:50.426000
	Edit pad (rev 216)		Jamey	cv409	XVal Session 59	1	XVal Session 59-Typing - Numbers-1		2012-07-14 16:23:50.690000
	Edit pad (rev 217)		Capucine	cv402	XVal Session 59	1	XVal Session 59-Typing - Numbers-1		2012-07-14 16:23:50.900000
	Edit pad (rev 218)		charles	cv410	XVal Session 59	1	XVal Session 59-Typing - Numbers-1		2012-07-14 16:23:50.926000
	Edit pad (rev 219)		Jamey	cv409	XVal Session 59	1	XVal Session 59-Typing - Numbers-1		2012-07-14 16:23:51.192000
	Edit pad (rev 220)		charles	cv410	XVal Session 59	1	XVal Session 59-Typing - Numbers-1		2012-07-14 16:23:51.429000
	Edit pad (rev 221)		Capucine	cv402	XVal Session 59	1	XVal Session 59-Typing - Numbers-1		2012-07-14 16:23:51.448000
	Edit pad (rev 222)		Jamey	cv409	XVal Session 59	1	XVal Session 59-Typing - Numbers-1		2012-07-14 16:23:51.692000
	Edit pad (rev 223)		Capucine	cv402	XVal Session 59	1	XVal Session 59-Typing - Numbers-1		2012-07-14 16:23:51.907000
	Edit pad (rev 224)		Jamey	cv409	XVal Session 59	1	XVal Session 59-Typing - Numbers-1		2012-07-14 16:23:52.192000
	Edit pad (rev 225)		Capucine	cv402	XVal Session 59	1	XVal Session 59-Typing - Numbers-1		2012-07-14 16:23:52.426000
	Edit pad (rev 226)		charles	cv410	XVal Session 59	1	XVal Session 59-Typing - Numbers-1		2012-07-14 16:23:52.491000
	Edit pad (rev 227)		Jamey	cv409	XVal Session 59	1	XVal Session 59-Typing - Numbers-1		2012-07-14 16:23:52.692000
	Edit pad (rev 228)		Capucine	cv402	XVal Session 59	1	XVal Session 59-Typing - Numbers-1		2012-07-14 16:23:52.907000
	Edit pad (rev 229)		Jamey	cv409	XVal Session 59	1	XVal Session 59-Typing - Numbers-1		2012-07-14 16:23:53.192000
	Edit pad (rev 230)		Capucine	cv402	XVal Session 59	1	XVal Session 59-Typing - Numbers-1		2012-07-14 16:23:53.408000
	Edit pad (rev 231)		Jamey	cv409	XVal Session 59	1	XVal Session 59-Typing - Numbers-1		2012-07-14 16:23:53.693000
	Edit pad (rev 232)		Capucine	cv402	XVal Session 59	1	XVal Session 59-Typing - Numbers-1		2012-07-14 16:23:53.909000
	Edit pad (rev 233)		charles	cv410	XVal Session 59	1	XVal Session 59-Typing - Numbers-1		2012-07-14 16:23:54.117000
	Edit pad (rev 234)		Jamey	cv409	XVal Session 59	1	XVal Session 59-Typing - Numbers-1		2012-07-14 16:23:54.194000
	Edit pad (rev 235)		Capucine	cv402	XVal Session 59	1	XVal Session 59-Typing - Numbers-1		2012-07-14 16:23:54.411000
	Edit pad (rev 236)		charles	cv410	XVal Session 59	1	XVal Session 59-Typing - Numbers-1		2012-07-14 16:23:54.623000
	Edit pad (rev 237)		Jamey	cv409	XVal Session 59	1	XVal Session 59-Typing - Numbers-1		2012-07-14 16:23:54.697000
	Edit pad (rev 238)		Capucine	cv402	XVal Session 59	1	XVal Session 59-Typing - Numbers-1		2012-07-14 16:23:54.996000
	Edit pad (rev 239)		charles	cv410	XVal Session 59	1	XVal Session 59-Typing - Numbers-1		2012-07-14 16:23:55.127000
	Edit pad (rev 240)		Jamey	cv409	XVal Session 59	1	XVal Session 59-Typing - Numbers-1		2012-07-14 16:23:55.199000
	Edit pad (rev 241)		Capucine	cv402	XVal Session 59	1	XVal Session 59-Typing - Numbers-1		2012-07-14 16:23:55.496000
	Edit pad (rev 242)		Jamey	cv409	XVal Session 59	1	XVal Session 59-Typing - Numbers-1		2012-07-14 16:23:55.699000
	Edit pad (rev 243)		Capucine	cv402	XVal Session 59	1	XVal Session 59-Typing - Numbers-1		2012-07-14 16:23:55.997000
	Edit pad (rev 244)		Jamey	cv409	XVal Session 59	1	XVal Session 59-Typing - Numbers-1		2012-07-14 16:23:56.198000
	Edit pad (rev 245)		Capucine	cv402	XVal Session 59	1	XVal Session 59-Typing - Numbers-1		2012-07-14 16:23:56.497000
	Edit pad (rev 246)		Jamey	cv409	XVal Session 59	1	XVal Session 59-Typing - Numbers-1		2012-07-14 16:23:56.698000
	Edit pad (rev 247)		Capucine	cv402	XVal Session 59	1	XVal Session 59-Typing - Numbers-1		2012-07-14 16:23:56.997000
	Edit pad (rev 248)		Jamey	cv409	XVal Session 59	1	XVal Session 59-Typing - Numbers-1		2012-07-14 16:23:57.197000
	Edit pad (rev 249)		Capucine	cv402	XVal Session 59	1	XVal Session 59-Typing - Numbers-1		2012-07-14 16:23:57.497000
	Edit pad (rev 250)		Jamey	cv409	XVal Session 59	1	XVal Session 59-Typing - Numbers-1		2012-07-14 16:23:57.699000
	Edit pad (rev 251)		Capucine	cv402	XVal Session 59	1	XVal Session 59-Typing - Numbers-1		2012-07-14 16:23:57.998000
	Edit pad (rev 252)		Jamey	cv409	XVal Session 59	1	XVal Session 59-Typing - Numbers-1		2012-07-14 16:23:58.199000
	Edit pad (rev 253)		Capucine	cv402	XVal Session 59	1	XVal Session 59-Typing - Numbers-1		2012-07-14 16:23:58.500000
	Edit pad (rev 254)		Jamey	cv409	XVal Session 59	1	XVal Session 59-Typing - Numbers-1		2012-07-14 16:23:58.699000
	Edit pad (rev 255)		Capucine	cv402	XVal Session 59	1	XVal Session 59-Typing - Numbers-1		2012-07-14 16:23:58.998000
	Edit pad (rev 256)		Jamey	cv409	XVal Session 59	1	XVal Session 59-Typing - Numbers-1		2012-07-14 16:23:59.203000
	Edit pad (rev 257)		Capucine	cv402	XVal Session 59	1	XVal Session 59-Typing - Numbers-1		2012-07-14 16:23:59.546000
	Edit pad (rev 258)		Jamey	cv409	XVal Session 59	1	XVal Session 59-Typing - Numbers-1		2012-07-14 16:23:59.699000
	Edit pad (rev 259)		Capucine	cv402	XVal Session 59	1	XVal Session 59-Typing - Numbers-1		2012-07-14 16:24:00.048000
	Edit pad (rev 260)		charles	cv410	XVal Session 59	1	XVal Session 59-Typing - Numbers-1		2012-07-14 16:24:00.079000
	Edit pad (rev 261)		Jamey	cv409	XVal Session 59	1	XVal Session 59-Typing - Numbers-1		2012-07-14 16:24:00.198000
	Edit pad (rev 262)		charles	cv410	XVal Session 59	1	XVal Session 59-Typing - Numbers-1		2012-07-14 16:24:00.578000
	Edit pad (rev 263)		Capucine	cv402	XVal Session 59	1	XVal Session 59-Typing - Numbers-1		2012-07-14 16:24:00.627000
	Edit pad (rev 264)		Jamey	cv409	XVal Session 59	1	XVal Session 59-Typing - Numbers-1		2012-07-14 16:24:00.699000
	Edit pad (rev 265)		charles	cv410	XVal Session 59	1	XVal Session 59-Typing - Numbers-1		2012-07-14 16:24:01.076000
	Edit pad (rev 266)		Capucine	cv402	XVal Session 59	1	XVal Session 59-Typing - Numbers-1		2012-07-14 16:24:01.126000
	Edit pad (rev 267)		Jamey	cv409	XVal Session 59	1	XVal Session 59-Typing - Numbers-1		2012-07-14 16:24:01.200000
	Edit pad (rev 268)		charles	cv410	XVal Session 59	1	XVal Session 59-Typing - Numbers-1		2012-07-14 16:24:01.576000
	Edit pad (rev 269)		Capucine	cv402	XVal Session 59	1	XVal Session 59-Typing - Numbers-1		2012-07-14 16:24:01.627000
	Edit pad (rev 270)		Jamey	cv409	XVal Session 59	1	XVal Session 59-Typing - Numbers-1		2012-07-14 16:24:01.699000
	Edit pad (rev 271)		charles	cv410	XVal Session 59	1	XVal Session 59-Typing - Numbers-1		2012-07-14 16:24:02.076000
	Edit pad (rev 272)		Capucine	cv402	XVal Session 59	1	XVal Session 59-Typing - Numbers-1		2012-07-14 16:24:02.130000
	Edit pad (rev 273)		Jamey	cv409	XVal Session 59	1	XVal Session 59-Typing - Numbers-1		2012-07-14 16:24:02.199000
	Edit pad (rev 274)		charles	cv410	XVal Session 59	1	XVal Session 59-Typing - Numbers-1		2012-07-14 16:24:02.579000
	Edit pad (rev 275)		Capucine	cv402	XVal Session 59	1	XVal Session 59-Typing - Numbers-1		2012-07-14 16:24:02.635000
	Edit pad (rev 276)		Jamey	cv409	XVal Session 59	1	XVal Session 59-Typing - Numbers-1		2012-07-14 16:24:02.699000
	Edit pad (rev 277)		charles	cv410	XVal Session 59	1	XVal Session 59-Typing - Numbers-1		2012-07-14 16:24:03.080000
	Edit pad (rev 278)		Jamey	cv409	XVal Session 59	1	XVal Session 59-Typing - Numbers-1		2012-07-14 16:24:03.326000
	Edit pad (rev 279)		Capucine	cv402	XVal Session 59	1	XVal Session 59-Typing - Numbers-1		2012-07-14 16:24:03.385000
	Edit pad (rev 280)		charles	cv410	XVal Session 59	1	XVal Session 59-Typing - Numbers-1		2012-07-14 16:24:03.584000
	Edit pad (rev 281)		Jamey	cv409	XVal Session 59	1	XVal Session 59-Typing - Numbers-1		2012-07-14 16:24:03.825000
	Edit pad (rev 282)		Capucine	cv402	XVal Session 59	1	XVal Session 59-Typing - Numbers-1		2012-07-14 16:24:03.924000
	Edit pad (rev 283)		charles	cv410	XVal Session 59	1	XVal Session 59-Typing - Numbers-1		2012-07-14 16:24:04.082000
	Edit pad (rev 284)		Jamey	cv409	XVal Session 59	1	XVal Session 59-Typing - Numbers-1		2012-07-14 16:24:04.327000
	Edit pad (rev 285)		Capucine	cv402	XVal Session 59	1	XVal Session 59-Typing - Numbers-1		2012-07-14 16:24:04.426000
	Edit pad (rev 286)		charles	cv410	XVal Session 59	1	XVal Session 59-Typing - Numbers-1		2012-07-14 16:24:04.809000
	Edit pad (rev 287)		Jamey	cv409	XVal Session 59	1	XVal Session 59-Typing - Numbers-1		2012-07-14 16:24:04.843000
	Edit pad (rev 288)		Capucine	cv402	XVal Session 59	1	XVal Session 59-Typing - Numbers-1		2012-07-14 16:24:04.931000
	Edit pad (rev 289)		charles	cv410	XVal Session 59	1	XVal Session 59-Typing - Numbers-1		2012-07-14 16:24:05.306000
	Edit pad (rev 290)		Jamey	cv409	XVal Session 59	1	XVal Session 59-Typing - Numbers-1		2012-07-14 16:24:05.327000
	Edit pad (rev 291)		Capucine	cv402	XVal Session 59	1	XVal Session 59-Typing - Numbers-1		2012-07-14 16:24:05.435000
	Edit pad (rev 292)		Jamey	cv409	XVal Session 59	1	XVal Session 59-Typing - Numbers-1		2012-07-14 16:24:05.826000
	Edit pad (rev 293)		charles	cv410	XVal Session 59	1	XVal Session 59-Typing - Numbers-1		2012-07-14 16:24:05.893000
	Edit pad (rev 294)		Capucine	cv402	XVal Session 59	1	XVal Session 59-Typing - Numbers-1		2012-07-14 16:24:05.934000
	Edit pad (rev 295)		charles	cv410	XVal Session 59	1	XVal Session 59-Typing - Numbers-1		2012-07-14 16:24:06.312000
	Edit pad (rev 296)		Jamey	cv409	XVal Session 59	1	XVal Session 59-Typing - Numbers-1		2012-07-14 16:24:06.328000
	Edit pad (rev 297)		Capucine	cv402	XVal Session 59	1	XVal Session 59-Typing - Numbers-1		2012-07-14 16:24:06.433000
	Edit pad (rev 298)		charles	cv410	XVal Session 59	1	XVal Session 59-Typing - Numbers-1		2012-07-14 16:24:06.808000
	Edit pad (rev 299)		Jamey	cv409	XVal Session 59	1	XVal Session 59-Typing - Numbers-1		2012-07-14 16:24:06.844000
	Edit pad (rev 300)		Capucine	cv402	XVal Session 59	1	XVal Session 59-Typing - Numbers-1		2012-07-14 16:24:06.934000
	Edit pad (rev 301)		Jamey	cv409	XVal Session 59	1	XVal Session 59-Typing - Numbers-1		2012-07-14 16:24:07.348000
	Edit pad (rev 302)		Capucine	cv402	XVal Session 59	1	XVal Session 59-Typing - Numbers-1		2012-07-14 16:24:07.438000
	Edit pad (rev 303)		Jamey	cv409	XVal Session 59	1	XVal Session 59-Typing - Numbers-1		2012-07-14 16:24:07.862000
	Edit pad (rev 304)		Capucine	cv402	XVal Session 59	1	XVal Session 59-Typing - Numbers-1		2012-07-14 16:24:07.986000
	Edit pad (rev 305)		charles	cv410	XVal Session 59	1	XVal Session 59-Typing - Numbers-1		2012-07-14 16:24:08.125000
	Edit pad (rev 306)		Jamey	cv409	XVal Session 59	1	XVal Session 59-Typing - Numbers-1		2012-07-14 16:24:08.363000
	Edit pad (rev 307)		Capucine	cv402	XVal Session 59	1	XVal Session 59-Typing - Numbers-1		2012-07-14 16:24:08.487000
	Edit pad (rev 308)		Jamey	cv409	XVal Session 59	1	XVal Session 59-Typing - Numbers-1		2012-07-14 16:24:08.864000
	Edit pad (rev 309)		Capucine	cv402	XVal Session 59	1	XVal Session 59-Typing - Numbers-1		2012-07-14 16:24:08.986000
	Edit pad (rev 310)		charles	cv410	XVal Session 59	1	XVal Session 59-Typing - Numbers-1		2012-07-14 16:24:09.262000
	Edit pad (rev 311)		Jamey	cv409	XVal Session 59	1	XVal Session 59-Typing - Numbers-1		2012-07-14 16:24:09.363000
	Edit pad (rev 312)		Capucine	cv402	XVal Session 59	1	XVal Session 59-Typing - Numbers-1		2012-07-14 16:24:09.490000
	Edit pad (rev 313)		charles	cv410	XVal Session 59	1	XVal Session 59-Typing - Numbers-1		2012-07-14 16:24:09.764000
	Edit pad (rev 314)		Jamey	cv409	XVal Session 59	1	XVal Session 59-Typing - Numbers-1		2012-07-14 16:24:09.863000
	Edit pad (rev 315)		Capucine	cv402	XVal Session 59	1	XVal Session 59-Typing - Numbers-1		2012-07-14 16:24:09.988000
	Edit pad (rev 316)		charles	cv410	XVal Session 59	1	XVal Session 59-Typing - Numbers-1		2012-07-14 16:24:10.307000
	Edit pad (rev 317)		Jamey	cv409	XVal Session 59	1	XVal Session 59-Typing - Numbers-1		2012-07-14 16:24:10.363000
	Edit pad (rev 318)		Capucine	cv402	XVal Session 59	1	XVal Session 59-Typing - Numbers-1		2012-07-14 16:24:10.489000
	Edit pad (rev 319)		Jamey	cv409	XVal Session 59	1	XVal Session 59-Typing - Numbers-1		2012-07-14 16:24:10.865000
	Edit pad (rev 320)		charles	cv410	XVal Session 59	1	XVal Session 59-Typing - Numbers-1		2012-07-14 16:24:10.932000
	Edit pad (rev 321)		Capucine	cv402	XVal Session 59	1	XVal Session 59-Typing - Numbers-1		2012-07-14 16:24:11.193000
	Edit pad (rev 322)		Jamey	cv409	XVal Session 59	1	XVal Session 59-Typing - Numbers-1		2012-07-14 16:24:11.385000
	Edit pad (rev 323)		charles	cv410	XVal Session 59	1	XVal Session 59-Typing - Numbers-1		2012-07-14 16:24:11.428000
	Edit pad (rev 324)		Capucine	cv402	XVal Session 59	1	XVal Session 59-Typing - Numbers-1		2012-07-14 16:24:11.692000
	Edit pad (rev 325)		Jamey	cv409	XVal Session 59	1	XVal Session 59-Typing - Numbers-1		2012-07-14 16:24:11.884000
	Edit pad (rev 326)		charles	cv410	XVal Session 59	1	XVal Session 59-Typing - Numbers-1		2012-07-14 16:24:11.924000
	Edit pad (rev 327)		Capucine	cv402	XVal Session 59	1	XVal Session 59-Typing - Numbers-1		2012-07-14 16:24:12.192000
	Edit pad (rev 328)		Jamey	cv409	XVal Session 59	1	XVal Session 59-Typing - Numbers-1		2012-07-14 16:24:12.385000
	Edit pad (rev 329)		Capucine	cv402	XVal Session 59	1	XVal Session 59-Typing - Numbers-1		2012-07-14 16:24:12.693000
	Edit pad (rev 330)		Jamey	cv409	XVal Session 59	1	XVal Session 59-Typing - Numbers-1		2012-07-14 16:24:12.885000
	Edit pad (rev 331)		charles	cv410	XVal Session 59	1	XVal Session 59-Typing - Numbers-1		2012-07-14 16:24:12.905000
	Edit pad (rev 332)		Capucine	cv402	XVal Session 59	1	XVal Session 59-Typing - Numbers-1		2012-07-14 16:24:13.193000
	Edit pad (rev 333)		Jamey	cv409	XVal Session 59	1	XVal Session 59-Typing - Numbers-1		2012-07-14 16:24:13.383000
	Edit pad (rev 334)		Capucine	cv402	XVal Session 59	1	XVal Session 59-Typing - Numbers-1		2012-07-14 16:24:13.693000
	Edit pad (rev 335)		Capucine	cv402	XVal Session 59	1	XVal Session 59-Typing - Numbers-1		2012-07-14 16:24:14.219000
	Edit pad (rev 336)		Jamey	cv409	XVal Session 59	1	XVal Session 59-Typing - Numbers-1		2012-07-14 16:24:14.220000
	Edit pad (rev 337)		charles	cv410	XVal Session 59	1	XVal Session 59-Typing - Numbers-1		2012-07-14 16:24:14.531000
	Edit pad (rev 338)		Jamey	cv409	XVal Session 59	1	XVal Session 59-Typing - Numbers-1		2012-07-14 16:24:14.719000
	Edit pad (rev 339)		Capucine	cv402	XVal Session 59	1	XVal Session 59-Typing - Numbers-1		2012-07-14 16:24:14.990000
	Edit pad (rev 340)		Capucine	cv402	XVal Session 59	1	XVal Session 59-Typing - Numbers-1		2012-07-14 16:24:15.490000
	Edit pad (rev 341)		Jamey	cv409	XVal Session 59	1	XVal Session 59-Typing - Numbers-1		2012-07-14 16:24:15.516000
	Edit pad (rev 342)		charles	cv410	XVal Session 59	1	XVal Session 59-Typing - Numbers-1		2012-07-14 16:24:15.725000
	Edit pad (rev 343)		Capucine	cv402	XVal Session 59	1	XVal Session 59-Typing - Numbers-1		2012-07-14 16:24:15.991000
	Edit pad (rev 344)		Jamey	cv409	XVal Session 59	1	XVal Session 59-Typing - Numbers-1		2012-07-14 16:24:16.017000
	Edit pad (rev 345)		Jamey	cv409	XVal Session 59	1	XVal Session 59-Typing - Numbers-1		2012-07-14 16:24:16.519000
	Edit pad (rev 346)		Capucine	cv402	XVal Session 59	1	XVal Session 59-Typing - Numbers-1		2012-07-14 16:24:16.672000
	Edit pad (rev 347)		Capucine	cv402	XVal Session 59	1	XVal Session 59-Typing - Numbers-1		2012-07-14 16:24:17.455000
	Edit pad (rev 348)		Capucine	cv402	XVal Session 59	1	XVal Session 59-Typing - Numbers-1		2012-07-14 16:24:18.276000
	Edit pad (rev 349)		Capucine	cv402	XVal Session 59	1	XVal Session 59-Typing - Numbers-1		2012-07-14 16:24:18.776000
	Edit pad (rev 350)		charles	cv410	XVal Session 59	1	XVal Session 59-Typing - Numbers-1		2012-07-14 16:24:18.875000
	Edit pad (rev 351)		charles	cv410	XVal Session 59	1	XVal Session 59-Typing - Numbers-1		2012-07-14 16:24:19.382000
	Edit pad (rev 352)		Capucine	cv402	XVal Session 59	1	XVal Session 59-Typing - Numbers-1		2012-07-14 16:24:19.486000
	Edit pad (rev 353)		Capucine	cv402	XVal Session 59	1	XVal Session 59-Typing - Numbers-1		2012-07-14 16:24:20.074000
	Edit pad (rev 354)		Jamey	cv409	XVal Session 59	1	XVal Session 59-Typing - Numbers-1		2012-07-14 16:24:20.114000
	Edit pad (rev 355)		charles	cv410	XVal Session 59	1	XVal Session 59-Typing - Numbers-1		2012-07-14 16:24:20.264000
	Edit pad (rev 356)		Capucine	cv402	XVal Session 59	1	XVal Session 59-Typing - Numbers-1		2012-07-14 16:24:20.698000
	Edit pad (rev 357)		Capucine	cv402	XVal Session 59	1	XVal Session 59-Typing - Numbers-1		2012-07-14 16:24:21.202000
	Edit pad (rev 358)		charles	cv410	XVal Session 59	1	XVal Session 59-Typing - Numbers-1		2012-07-14 16:24:21.232000
	Edit pad (rev 359)		Capucine	cv402	XVal Session 59	1	XVal Session 59-Typing - Numbers-1		2012-07-14 16:24:21.702000
	Edit pad (rev 360)		charles	cv410	XVal Session 59	1	XVal Session 59-Typing - Numbers-1		2012-07-14 16:24:22.870000
	Edit pad (rev 361)		Capucine	cv402	XVal Session 59	1	XVal Session 59-Typing - Numbers-1		2012-07-14 16:24:23.318000
	Edit pad (rev 362)		charles	cv410	XVal Session 59	1	XVal Session 59-Typing - Numbers-1		2012-07-14 16:24:23.363000
	Edit pad (rev 363)		charles	cv410	XVal Session 59	1	XVal Session 59-Typing - Numbers-1		2012-07-14 16:24:23.865000
	Edit pad (rev 364)		Capucine	cv402	XVal Session 59	1	XVal Session 59-Typing - Numbers-1		2012-07-14 16:24:23.959000
	Edit pad (rev 365)		charles	cv410	XVal Session 59	1	XVal Session 59-Typing - Numbers-1		2012-07-14 16:24:24.367000
	Edit pad (rev 366)		Capucine	cv402	XVal Session 59	1	XVal Session 59-Typing - Numbers-1		2012-07-14 16:24:24.611000
	Edit pad (rev 367)		Capucine	cv402	XVal Session 59	1	XVal Session 59-Typing - Numbers-1		2012-07-14 16:24:25.111000
	Edit pad (rev 368)		Capucine	cv402	XVal Session 59	1	XVal Session 59-Typing - Numbers-1		2012-07-14 16:24:25.612000
	Edit pad (rev 369)		charles	cv410	XVal Session 59	1	XVal Session 59-Typing - Numbers-1		2012-07-14 16:24:26.038000
	Edit pad (rev 370)		charles	cv410	XVal Session 59	1	XVal Session 59-Typing - Numbers-1		2012-07-14 16:24:27.588000
	Edit pad (rev 371)		charles	cv410	XVal Session 59	1	XVal Session 59-Typing - Numbers-1		2012-07-14 16:24:28.088000
	Edit pad (rev 372)		Capucine	cv402	XVal Session 59	1	XVal Session 59-Typing - Numbers-1		2012-07-14 16:24:28.683000
	Edit pad (rev 373)		Capucine	cv402	XVal Session 59	1	XVal Session 59-Typing - Numbers-1		2012-07-14 16:24:29.374000
	Edit pad (rev 374)		Capucine	cv402	XVal Session 59	1	XVal Session 59-Typing - Numbers-1		2012-07-14 16:24:29.874000
	Edit pad (rev 375)		charles	cv410	XVal Session 59	1	XVal Session 59-Typing - Numbers-1		2012-07-14 16:24:30.056000
	Edit pad (rev 376)		Capucine	cv402	XVal Session 59	1	XVal Session 59-Typing - Numbers-1		2012-07-14 16:24:30.374000
	Edit pad (rev 377)		charles	cv410	XVal Session 59	1	XVal Session 59-Typing - Numbers-1		2012-07-14 16:24:30.557000
	Edit pad (rev 378)		Capucine	cv402	XVal Session 59	1	XVal Session 59-Typing - Numbers-1		2012-07-14 16:24:30.875000
	Edit pad (rev 379)		charles	cv410	XVal Session 59	1	XVal Session 59-Typing - Numbers-1		2012-07-14 16:24:31.055000
	Edit pad (rev 380)		Capucine	cv402	XVal Session 59	1	XVal Session 59-Typing - Numbers-1		2012-07-14 16:24:31.999000
	Edit pad (rev 381)		Capucine	cv402	XVal Session 59	1	XVal Session 59-Typing - Numbers-1		2012-07-14 16:24:32.501000
	Edit pad (rev 382)		Capucine	cv402	XVal Session 59	1	XVal Session 59-Typing - Numbers-1		2012-07-14 16:24:32.999000
	Edit pad (rev 383)		Capucine	cv402	XVal Session 59	1	XVal Session 59-Typing - Numbers-1		2012-07-14 16:24:33.513000
	Edit pad (rev 384)		Capucine	cv402	XVal Session 59	1	XVal Session 59-Typing - Numbers-1		2012-07-14 16:24:34.015000
	Edit pad (rev 385)		charles	cv410	XVal Session 59	1	XVal Session 59-Typing - Numbers-1		2012-07-14 16:24:34.130000
	Edit pad (rev 386)		Capucine	cv402	XVal Session 59	1	XVal Session 59-Typing - Numbers-1		2012-07-14 16:24:34.515000
	Edit pad (rev 387)		charles	cv410	XVal Session 59	1	XVal Session 59-Typing - Numbers-1		2012-07-14 16:24:34.629000
	Edit pad (rev 388)		Capucine	cv402	XVal Session 59	1	XVal Session 59-Typing - Numbers-1		2012-07-14 16:24:35.013000
	Edit pad (rev 389)		charles	cv410	XVal Session 59	1	XVal Session 59-Typing - Numbers-1		2012-07-14 16:24:35.278000
	Edit pad (rev 390)		Capucine	cv402	XVal Session 59	1	XVal Session 59-Typing - Numbers-1		2012-07-14 16:24:35.548000
	Edit pad (rev 391)		Capucine	cv402	XVal Session 59	1	XVal Session 59-Typing - Numbers-1		2012-07-14 16:24:36.089000
	Edit pad (rev 392)		charles	cv410	XVal Session 59	1	XVal Session 59-Typing - Numbers-1		2012-07-14 16:24:36.214000
	Edit pad (rev 393)		Capucine	cv402	XVal Session 59	1	XVal Session 59-Typing - Numbers-1		2012-07-14 16:24:36.591000
	Edit pad (rev 394)		Capucine	cv402	XVal Session 59	1	XVal Session 59-Typing - Numbers-1		2012-07-14 16:24:37.963000
	Edit pad (rev 395)		Capucine	cv402	XVal Session 59	1	XVal Session 59-Typing - Numbers-1		2012-07-14 16:24:41.035000
	Edit pad (rev 396)		Capucine	cv402	XVal Session 59	1	XVal Session 59-Typing - Numbers-1		2012-07-14 16:24:41.537000
	Edit pad (rev 397)		Capucine	cv402	XVal Session 59	1	XVal Session 59-Typing - Numbers-1		2012-07-14 16:24:42.044000
	Edit pad (rev 398)		Capucine	cv402	XVal Session 59	1	XVal Session 59-Typing - Numbers-1		2012-07-14 16:24:42.545000
	Edit pad (rev 399)		Capucine	cv402	XVal Session 59	1	XVal Session 59-Typing - Numbers-1		2012-07-14 16:24:43.987000
	Edit pad (rev 400)		Capucine	cv402	XVal Session 59	1	XVal Session 59-Typing - Numbers-1		2012-07-14 16:24:44.489000
	Edit pad (rev 401)		Capucine	cv402	XVal Session 59	1	XVal Session 59-Typing - Numbers-1		2012-07-14 16:24:44.988000
	Edit pad (rev 402)		Capucine	cv402	XVal Session 59	1	XVal Session 59-Typing - Numbers-1		2012-07-14 16:24:45.489000
	Edit pad (rev 403)		charles	cv410	XVal Session 59	1	XVal Session 59-Typing - Numbers-1		2012-07-14 16:24:52.351000
	Edit pad (rev 404)		charles	cv410	XVal Session 59	1	XVal Session 59-Typing - Numbers-1		2012-07-14 16:24:53.650000
	Edit pad (rev 405)		charles	cv410	XVal Session 59	1	XVal Session 59-Typing - Numbers-1		2012-07-14 16:24:54.336000
	Edit pad (rev 406)		charles	cv410	XVal Session 59	1	XVal Session 59-Typing - Numbers-1		2012-07-14 16:24:55.274000
	Edit pad (rev 407)		charles	cv410	XVal Session 59	1	XVal Session 59-Typing - Numbers-1		2012-07-14 16:24:56.164000
	Edit pad (rev 408)		charles	cv410	XVal Session 59	1	XVal Session 59-Typing - Numbers-1		2012-07-14 16:24:56.670000
	Edit pad (rev 409)		charles	cv410	XVal Session 59	1	XVal Session 59-Typing - Numbers-1		2012-07-14 16:24:57.234000
	Edit pad (rev 410)		charles	cv410	XVal Session 59	1	XVal Session 59-Typing - Numbers-1		2012-07-14 16:24:57.734000
	Edit pad (rev 411)		charles	cv410	XVal Session 59	1	XVal Session 59-Typing - Numbers-1		2012-07-14 16:24:58.234000
	Edit pad (rev 412)		charles	cv410	XVal Session 59	1	XVal Session 59-Typing - Numbers-1		2012-07-14 16:24:58.746000
	Edit pad (rev 413)		Jamey	cv409	XVal Session 59	1	XVal Session 59-Typing - Numbers-1		2012-07-14 16:24:59.545000
	Edit pad (rev 414)		charles	cv410	XVal Session 59	1	XVal Session 59-Typing - Numbers-1		2012-07-14 16:24:59.789000
	Edit pad (rev 415)		Jamey	cv409	XVal Session 59	1	XVal Session 59-Typing - Numbers-1		2012-07-14 16:25:00.045000
	Edit pad (rev 416)		charles	cv410	XVal Session 59	1	XVal Session 59-Typing - Numbers-1		2012-07-14 16:25:00.292000
	Edit pad (rev 417)		charles	cv410	XVal Session 59	1	XVal Session 59-Typing - Numbers-1		2012-07-14 16:25:00.791000
	Edit pad (rev 418)		Jamey	cv409	XVal Session 59	1	XVal Session 59-Typing - Numbers-1		2012-07-14 16:25:01.188000
	Edit pad (rev 419)		charles	cv410	XVal Session 59	1	XVal Session 59-Typing - Numbers-1		2012-07-14 16:25:01.675000
	Edit pad (rev 420)		Jamey	cv409	XVal Session 59	1	XVal Session 59-Typing - Numbers-1		2012-07-14 16:25:01.687000
	Edit pad (rev 421)		Jamey	cv409	XVal Session 59	1	XVal Session 59-Typing - Numbers-1		2012-07-14 16:25:02.189000
	Edit pad (rev 422)		charles	cv410	XVal Session 59	1	XVal Session 59-Typing - Numbers-1		2012-07-14 16:25:02.376000
	Edit pad (rev 423)		Jamey	cv409	XVal Session 59	1	XVal Session 59-Typing - Numbers-1		2012-07-14 16:25:02.689000
	Edit pad (rev 424)		charles	cv410	XVal Session 59	1	XVal Session 59-Typing - Numbers-1		2012-07-14 16:25:02.853000
	Edit pad (rev 425)		Jamey	cv409	XVal Session 59	1	XVal Session 59-Typing - Numbers-1		2012-07-14 16:25:03.189000
	Edit pad (rev 426)		Capucine	cv402	XVal Session 59	1	XVal Session 59-Typing - Numbers-1		2012-07-14 16:25:03.216000
	Edit pad (rev 427)		Jamey	cv409	XVal Session 59	1	XVal Session 59-Typing - Numbers-1		2012-07-14 16:25:03.690000
	Edit pad (rev 428)		charles	cv410	XVal Session 59	1	XVal Session 59-Typing - Numbers-1		2012-07-14 16:25:03.792000
	Edit pad (rev 429)		Jamey	cv409	XVal Session 59	1	XVal Session 59-Typing - Numbers-1		2012-07-14 16:25:04.191000
	Edit pad (rev 430)		charles	cv410	XVal Session 59	1	XVal Session 59-Typing - Numbers-1		2012-07-14 16:25:04.298000
	Edit pad (rev 431)		Capucine	cv402	XVal Session 59	1	XVal Session 59-Typing - Numbers-1		2012-07-14 16:25:04.502000
	Edit pad (rev 432)		Jamey	cv409	XVal Session 59	1	XVal Session 59-Typing - Numbers-1		2012-07-14 16:25:04.689000
	Edit pad (rev 433)		Capucine	cv402	XVal Session 59	1	XVal Session 59-Typing - Numbers-1		2012-07-14 16:25:05.003000
	Edit pad (rev 434)		Jamey	cv409	XVal Session 59	1	XVal Session 59-Typing - Numbers-1		2012-07-14 16:25:05.341000
	Edit pad (rev 435)		Capucine	cv402	XVal Session 59	1	XVal Session 59-Typing - Numbers-1		2012-07-14 16:25:05.501000
	Edit pad (rev 436)		Jamey	cv409	XVal Session 59	1	XVal Session 59-Typing - Numbers-1		2012-07-14 16:25:05.842000
	Edit pad (rev 437)		charles	cv410	XVal Session 59	1	XVal Session 59-Typing - Numbers-1		2012-07-14 16:25:05.987000
	Edit pad (rev 438)		Capucine	cv402	XVal Session 59	1	XVal Session 59-Typing - Numbers-1		2012-07-14 16:25:06.001000
	Edit pad (rev 439)		charles	cv410	XVal Session 59	1	XVal Session 59-Typing - Numbers-1		2012-07-14 16:25:06.491000
	Edit pad (rev 440)		Jamey	cv409	XVal Session 59	1	XVal Session 59-Typing - Numbers-1		2012-07-14 16:25:06.888000
	Edit pad (rev 441)		Capucine	cv402	XVal Session 59	1	XVal Session 59-Typing - Numbers-1		2012-07-14 16:25:07.003000
	Edit pad (rev 442)		charles	cv410	XVal Session 59	1	XVal Session 59-Typing - Numbers-1		2012-07-14 16:25:07.203000
	Edit pad (rev 443)		Jamey	cv409	XVal Session 59	1	XVal Session 59-Typing - Numbers-1		2012-07-14 16:25:07.391000
	Edit pad (rev 444)		Capucine	cv402	XVal Session 59	1	XVal Session 59-Typing - Numbers-1		2012-07-14 16:25:07.504000
	Edit pad (rev 445)		charles	cv410	XVal Session 59	1	XVal Session 59-Typing - Numbers-1		2012-07-14 16:25:07.703000
	Edit pad (rev 446)		Jamey	cv409	XVal Session 59	1	XVal Session 59-Typing - Numbers-1		2012-07-14 16:25:07.891000
	Edit pad (rev 447)		Capucine	cv402	XVal Session 59	1	XVal Session 59-Typing - Numbers-1		2012-07-14 16:25:08.003000
	Edit pad (rev 448)		charles	cv410	XVal Session 59	1	XVal Session 59-Typing - Numbers-1		2012-07-14 16:25:08.205000
	Edit pad (rev 449)		Capucine	cv402	XVal Session 59	1	XVal Session 59-Typing - Numbers-1		2012-07-14 16:25:08.504000
	Edit pad (rev 450)		Jamey	cv409	XVal Session 59	1	XVal Session 59-Typing - Numbers-1		2012-07-14 16:25:08.562000
	Edit pad (rev 451)		Jamey	cv409	XVal Session 59	1	XVal Session 59-Typing - Numbers-1		2012-07-14 16:25:09.065000
	Edit pad (rev 452)		Jamey	cv409	XVal Session 59	1	XVal Session 59-Typing - Numbers-1		2012-07-14 16:25:09.762000
	Edit pad (rev 453)		Jamey	cv409	XVal Session 59	1	XVal Session 59-Typing - Numbers-1		2012-07-14 16:25:10.381000
	Edit pad (rev 454)		charles	cv410	XVal Session 59	1	XVal Session 59-Typing - Numbers-1		2012-07-14 16:25:10.729000
	Edit pad (rev 455)		Jamey	cv409	XVal Session 59	1	XVal Session 59-Typing - Numbers-1		2012-07-14 16:25:10.881000
	Edit pad (rev 456)		charles	cv410	XVal Session 59	1	XVal Session 59-Typing - Numbers-1		2012-07-14 16:25:11.256000
	Edit pad (rev 457)		Jamey	cv409	XVal Session 59	1	XVal Session 59-Typing - Numbers-1		2012-07-14 16:25:11.379000
	Edit pad (rev 458)		Jamey	cv409	XVal Session 59	1	XVal Session 59-Typing - Numbers-1		2012-07-14 16:25:11.881000
	Edit pad (rev 459)		Jamey	cv409	XVal Session 59	1	XVal Session 59-Typing - Numbers-1		2012-07-14 16:25:12.382000
	Edit pad (rev 460)		charles	cv410	XVal Session 59	1	XVal Session 59-Typing - Numbers-1		2012-07-14 16:25:12.794000
	Edit pad (rev 461)		Jamey	cv409	XVal Session 59	1	XVal Session 59-Typing - Numbers-1		2012-07-14 16:25:12.882000
	Edit pad (rev 462)		charles	cv410	XVal Session 59	1	XVal Session 59-Typing - Numbers-1		2012-07-14 16:25:13.298000
	Edit pad (rev 463)		Jamey	cv409	XVal Session 59	1	XVal Session 59-Typing - Numbers-1		2012-07-14 16:25:13.382000
	Edit pad (rev 464)		charles	cv410	XVal Session 59	1	XVal Session 59-Typing - Numbers-1		2012-07-14 16:25:13.792000
	Edit pad (rev 465)		Jamey	cv409	XVal Session 59	1	XVal Session 59-Typing - Numbers-1		2012-07-14 16:25:14.093000
	Edit pad (rev 466)		charles	cv410	XVal Session 59	1	XVal Session 59-Typing - Numbers-1		2012-07-14 16:25:14.386000
	Edit pad (rev 467)		Jamey	cv409	XVal Session 59	1	XVal Session 59-Typing - Numbers-1		2012-07-14 16:25:14.595000
	Edit pad (rev 468)		charles	cv410	XVal Session 59	1	XVal Session 59-Typing - Numbers-1		2012-07-14 16:25:14.887000
	Edit pad (rev 469)		Jamey	cv409	XVal Session 59	1	XVal Session 59-Typing - Numbers-1		2012-07-14 16:25:15.094000
	Edit pad (rev 470)		charles	cv410	XVal Session 59	1	XVal Session 59-Typing - Numbers-1		2012-07-14 16:25:15.387000
	Edit pad (rev 471)		Jamey	cv409	XVal Session 59	1	XVal Session 59-Typing - Numbers-1		2012-07-14 16:25:15.594000
	Edit pad (rev 472)		Jamey	cv409	XVal Session 59	1	XVal Session 59-Typing - Numbers-1		2012-07-14 16:25:16.094000
	Edit pad (rev 473)		Jamey	cv409	XVal Session 59	1	XVal Session 59-Typing - Numbers-1		2012-07-14 16:25:16.595000
	Edit pad (rev 474)		charles	cv410	XVal Session 59	1	XVal Session 59-Typing - Numbers-1		2012-07-14 16:25:16.748000
	Edit pad (rev 475)		Jamey	cv409	XVal Session 59	1	XVal Session 59-Typing - Numbers-1		2012-07-14 16:25:17.098000
	Edit pad (rev 476)		Jamey	cv409	XVal Session 59	1	XVal Session 59-Typing - Numbers-1		2012-07-14 16:25:17.626000
	Edit pad (rev 477)		charles	cv410	XVal Session 59	1	XVal Session 59-Typing - Numbers-1		2012-07-14 16:25:17.675000
	Edit pad (rev 478)		Jamey	cv409	XVal Session 59	1	XVal Session 59-Typing - Numbers-1		2012-07-14 16:25:18.181000
	Edit pad (rev 479)		charles	cv410	XVal Session 59	1	XVal Session 59-Typing - Numbers-1		2012-07-14 16:25:18.184000
	Edit pad (rev 480)		charles	cv410	XVal Session 59	1	XVal Session 59-Typing - Numbers-1		2012-07-14 16:25:19.013000
	Edit pad (rev 481)		Jamey	cv409	XVal Session 59	1	XVal Session 59-Typing - Numbers-1		2012-07-14 16:25:19.220000
	Edit pad (rev 482)		charles	cv410	XVal Session 59	1	XVal Session 59-Typing - Numbers-1		2012-07-14 16:25:19.512000
	Edit pad (rev 483)		Jamey	cv409	XVal Session 59	1	XVal Session 59-Typing - Numbers-1		2012-07-14 16:25:19.718000
	Edit pad (rev 484)		Jamey	cv409	XVal Session 59	1	XVal Session 59-Typing - Numbers-1		2012-07-14 16:25:20.221000
	Edit pad (rev 485)		charles	cv410	XVal Session 59	1	XVal Session 59-Typing - Numbers-1		2012-07-14 16:25:20.718000
	Edit pad (rev 486)		Jamey	cv409	XVal Session 59	1	XVal Session 59-Typing - Numbers-1		2012-07-14 16:25:20.720000
	Edit pad (rev 487)		Jamey	cv409	XVal Session 59	1	XVal Session 59-Typing - Numbers-1		2012-07-14 16:25:21.222000
	Edit pad (rev 488)		charles	cv410	XVal Session 59	1	XVal Session 59-Typing - Numbers-1		2012-07-14 16:25:21.408000
	Edit pad (rev 489)		charles	cv410	XVal Session 59	1	XVal Session 59-Typing - Numbers-1		2012-07-14 16:25:21.729000
	Edit pad (rev 490)		Jamey	cv409	XVal Session 59	1	XVal Session 59-Typing - Numbers-1		2012-07-14 16:25:22.202000
	Edit pad (rev 491)		Jamey	cv409	XVal Session 59	1	XVal Session 59-Typing - Numbers-1		2012-07-14 16:25:22.701000
	Chat	84159650040 995 58068 6369 962 92653 656 9769 5785 7976 41918 565 344 60738 783 717 38093 57242 220 765034 0615 902 2345 2011 070 050 7533 5	greg	cv412	XVal Session 59	1	XVal Session 59-Typing - Numbers-1		2012-07-14 16:25:22.912000
	Edit pad (rev 492)		Jamey	cv409	XVal Session 59	1	XVal Session 59-Typing - Numbers-1		2012-07-14 16:25:23.221000
	Edit pad (rev 493)		Jamey	cv409	XVal Session 59	1	XVal Session 59-Typing - Numbers-1		2012-07-14 16:25:23.720000
	Edit pad (rev 494)		Jamey	cv409	XVal Session 59	1	XVal Session 59-Typing - Numbers-1		2012-07-14 16:25:26.203000
	Edit pad (rev 495)		Jamey	cv409	XVal Session 59	1	XVal Session 59-Typing - Numbers-1		2012-07-14 16:25:31.895000
	Edit pad (rev 496)		Jamey	cv409	XVal Session 59	1	XVal Session 59-Typing - Numbers-1		2012-07-14 16:25:32.796000
	Edit pad (rev 497)		Jamey	cv409	XVal Session 59	1	XVal Session 59-Typing - Numbers-1		2012-07-14 16:25:33.296000
	Edit pad (rev 498)		Jamey	cv409	XVal Session 59	1	XVal Session 59-Typing - Numbers-1		2012-07-14 16:25:33.798000
	Edit pad (rev 499)		Jamey	cv409	XVal Session 59	1	XVal Session 59-Typing - Numbers-1		2012-07-14 16:25:34.298000
	Edit pad (rev 500)		Jamey	cv409	XVal Session 59	1	XVal Session 59-Typing - Numbers-1		2012-07-14 16:25:34.797000
	Edit pad (rev 501)		Jamey	cv409	XVal Session 59	1	XVal Session 59-Typing - Numbers-1		2012-07-14 16:25:35.298000
	Edit pad (rev 502)		Jamey	cv409	XVal Session 59	1	XVal Session 59-Typing - Numbers-1		2012-07-14 16:25:35.834000
	Edit pad (rev 503)		Jamey	cv409	XVal Session 59	1	XVal Session 59-Typing - Numbers-1		2012-07-14 16:25:36.957000
	Edit pad (rev 504)		Jamey	cv409	XVal Session 59	1	XVal Session 59-Typing - Numbers-1		2012-07-14 16:25:37.496000
	Edit pad (rev 505)		Jamey	cv409	XVal Session 59	1	XVal Session 59-Typing - Numbers-1		2012-07-14 16:25:38.664000
	Edit pad (rev 506)		Jamey	cv409	XVal Session 59	1	XVal Session 59-Typing - Numbers-1		2012-07-14 16:25:39.166000
	Edit pad (rev 507)		Jamey	cv409	XVal Session 59	1	XVal Session 59-Typing - Numbers-1		2012-07-14 16:25:39.666000
	Edit pad (rev 508)		Jamey	cv409	XVal Session 59	1	XVal Session 59-Typing - Numbers-1		2012-07-14 16:25:40.166000
	Edit pad (rev 509)		charles	cv410	XVal Session 59	1	XVal Session 59-Typing - Numbers-1		2012-07-14 16:25:40.270000
	Edit pad (rev 510)		Capucine	cv402	XVal Session 59	1	XVal Session 59-Typing - Numbers-1		2012-07-14 16:25:40.295000
	Edit pad (rev 511)		Jamey	cv409	XVal Session 59	1	XVal Session 59-Typing - Numbers-1		2012-07-14 16:25:40.666000
	Edit pad (rev 512)		Capucine	cv402	XVal Session 59	1	XVal Session 59-Typing - Numbers-1		2012-07-14 16:25:40.796000
	Edit pad (rev 513)		Jamey	cv409	XVal Session 59	1	XVal Session 59-Typing - Numbers-1		2012-07-14 16:25:41.167000
	Edit pad (rev 514)		charles	cv410	XVal Session 59	1	XVal Session 59-Typing - Numbers-1		2012-07-14 16:25:41.197000
	Edit pad (rev 515)		Jamey	cv409	XVal Session 59	1	XVal Session 59-Typing - Numbers-1		2012-07-14 16:25:41.668000
	Edit pad (rev 516)		Jamey	cv409	XVal Session 59	1	XVal Session 59-Typing - Numbers-1		2012-07-14 16:25:42.169000
	Edit pad (rev 517)		Capucine	cv402	XVal Session 59	1	XVal Session 59-Typing - Numbers-1		2012-07-14 16:25:42.197000
	Edit pad (rev 518)		Jamey	cv409	XVal Session 59	1	XVal Session 59-Typing - Numbers-1		2012-07-14 16:25:42.670000
	Edit pad (rev 519)		Capucine	cv402	XVal Session 59	1	XVal Session 59-Typing - Numbers-1		2012-07-14 16:25:42.697000
	Edit pad (rev 520)		Jamey	cv409	XVal Session 59	1	XVal Session 59-Typing - Numbers-1		2012-07-14 16:25:43.169000
	Edit pad (rev 521)		Capucine	cv402	XVal Session 59	1	XVal Session 59-Typing - Numbers-1		2012-07-14 16:25:43.200000
	Edit pad (rev 522)		Jamey	cv409	XVal Session 59	1	XVal Session 59-Typing - Numbers-1		2012-07-14 16:25:43.669000
	Edit pad (rev 523)		Capucine	cv402	XVal Session 59	1	XVal Session 59-Typing - Numbers-1		2012-07-14 16:25:43.699000
	Edit pad (rev 524)		Jamey	cv409	XVal Session 59	1	XVal Session 59-Typing - Numbers-1		2012-07-14 16:25:44.169000
	Edit pad (rev 525)		Capucine	cv402	XVal Session 59	1	XVal Session 59-Typing - Numbers-1		2012-07-14 16:25:44.200000
	Edit pad (rev 526)		charles	cv410	XVal Session 59	1	XVal Session 59-Typing - Numbers-1		2012-07-14 16:25:44.245000
	Edit pad (rev 527)		Jamey	cv409	XVal Session 59	1	XVal Session 59-Typing - Numbers-1		2012-07-14 16:25:44.670000
	Edit pad (rev 528)		Capucine	cv402	XVal Session 59	1	XVal Session 59-Typing - Numbers-1		2012-07-14 16:25:44.703000
	Edit pad (rev 529)		charles	cv410	XVal Session 59	1	XVal Session 59-Typing - Numbers-1		2012-07-14 16:25:44.948000
	Edit pad (rev 530)		Jamey	cv409	XVal Session 59	1	XVal Session 59-Typing - Numbers-1		2012-07-14 16:25:45.170000
	Edit pad (rev 531)		Capucine	cv402	XVal Session 59	1	XVal Session 59-Typing - Numbers-1		2012-07-14 16:25:45.204000
	Edit pad (rev 532)		charles	cv410	XVal Session 59	1	XVal Session 59-Typing - Numbers-1		2012-07-14 16:25:45.648000
	Edit pad (rev 533)		Jamey	cv409	XVal Session 59	1	XVal Session 59-Typing - Numbers-1		2012-07-14 16:25:45.671000
	Edit pad (rev 534)		Capucine	cv402	XVal Session 59	1	XVal Session 59-Typing - Numbers-1		2012-07-14 16:25:45.705000
	Edit pad (rev 535)		Jamey	cv409	XVal Session 59	1	XVal Session 59-Typing - Numbers-1		2012-07-14 16:25:46.172000
	Edit pad (rev 536)		Capucine	cv402	XVal Session 59	1	XVal Session 59-Typing - Numbers-1		2012-07-14 16:25:46.206000
	Edit pad (rev 537)		charles	cv410	XVal Session 59	1	XVal Session 59-Typing - Numbers-1		2012-07-14 16:25:46.308000
	Edit pad (rev 538)		Jamey	cv409	XVal Session 59	1	XVal Session 59-Typing - Numbers-1		2012-07-14 16:25:46.673000
	Edit pad (rev 539)		Capucine	cv402	XVal Session 59	1	XVal Session 59-Typing - Numbers-1		2012-07-14 16:25:46.705000
	Edit pad (rev 540)		Jamey	cv409	XVal Session 59	1	XVal Session 59-Typing - Numbers-1		2012-07-14 16:25:47.173000
	Edit pad (rev 541)		Capucine	cv402	XVal Session 59	1	XVal Session 59-Typing - Numbers-1		2012-07-14 16:25:47.211000
	Edit pad (rev 542)		Jamey	cv409	XVal Session 59	1	XVal Session 59-Typing - Numbers-1		2012-07-14 16:25:47.671000
	Edit pad (rev 543)		Capucine	cv402	XVal Session 59	1	XVal Session 59-Typing - Numbers-1		2012-07-14 16:25:47.713000
	Edit pad (rev 544)		charles	cv410	XVal Session 59	1	XVal Session 59-Typing - Numbers-1		2012-07-14 16:25:47.770000
	Edit pad (rev 545)		Jamey	cv409	XVal Session 59	1	XVal Session 59-Typing - Numbers-1		2012-07-14 16:25:48.173000
	Edit pad (rev 546)		Capucine	cv402	XVal Session 59	1	XVal Session 59-Typing - Numbers-1		2012-07-14 16:25:48.215000
	Edit pad (rev 547)		charles	cv410	XVal Session 59	1	XVal Session 59-Typing - Numbers-1		2012-07-14 16:25:48.335000
	Edit pad (rev 548)		Jamey	cv409	XVal Session 59	1	XVal Session 59-Typing - Numbers-1		2012-07-14 16:25:48.743000
	Edit pad (rev 549)		Capucine	cv402	XVal Session 59	1	XVal Session 59-Typing - Numbers-1		2012-07-14 16:25:49.229000
	Edit pad (rev 550)		Jamey	cv409	XVal Session 59	1	XVal Session 59-Typing - Numbers-1		2012-07-14 16:25:49.263000
	Edit pad (rev 551)		charles	cv410	XVal Session 59	1	XVal Session 59-Typing - Numbers-1		2012-07-14 16:25:49.626000
	Edit pad (rev 552)		charles	cv410	XVal Session 59	1	XVal Session 59-Typing - Numbers-1		2012-07-14 16:25:50.128000
	Edit pad (rev 553)		Capucine	cv402	XVal Session 59	1	XVal Session 59-Typing - Numbers-1		2012-07-14 16:25:50.241000
	Edit pad (rev 554)		charles	cv410	XVal Session 59	1	XVal Session 59-Typing - Numbers-1		2012-07-14 16:25:50.629000
	Edit pad (rev 555)		Capucine	cv402	XVal Session 59	1	XVal Session 59-Typing - Numbers-1		2012-07-14 16:25:50.741000
33436	Load Instructions			cv281	XVal Session 59	1	XVal Session 59-Matrix Solving-1	192.54.222.11	2012-07-14 16:25:51
33437	Load Instructions			cv278	XVal Session 59	1	XVal Session 59-Matrix Solving-1	192.54.222.11	2012-07-14 16:25:51
33438	Load Instructions			cv280	XVal Session 59	1	XVal Session 59-Matrix Solving-1	192.54.222.11	2012-07-14 16:25:51
33439	Load Instructions			cv279	XVal Session 59	1	XVal Session 59-Matrix Solving-1	192.54.222.11	2012-07-14 16:25:51
	Edit pad (rev 556)		Capucine	cv402	XVal Session 59	1	XVal Session 59-Typing - Numbers-1		2012-07-14 16:25:51.243000
33462	Load Primer			cv281	XVal Session 59	1	XVal Session 59-Matrix Solving-1	192.54.222.11	2012-07-14 16:26:11
33463	Load Primer			cv278	XVal Session 59	1	XVal Session 59-Matrix Solving-1	192.54.222.11	2012-07-14 16:26:11
33464	Load Primer			cv280	XVal Session 59	1	XVal Session 59-Matrix Solving-1	192.54.222.11	2012-07-14 16:26:11
33465	Load Primer			cv279	XVal Session 59	1	XVal Session 59-Matrix Solving-1	192.54.222.11	2012-07-14 16:26:12
33470	Load Workspace			cv278	XVal Session 59	1	XVal Session 59-Matrix Solving-1	192.54.222.11	2012-07-14 16:26:56
33471	Load Workspace			cv280	XVal Session 59	1	XVal Session 59-Matrix Solving-1	192.54.222.11	2012-07-14 16:26:56
33472	Load Workspace			cv279	XVal Session 59	1	XVal Session 59-Matrix Solving-1	192.54.222.11	2012-07-14 16:26:56
33473	Load Workspace			cv281	XVal Session 59	1	XVal Session 59-Matrix Solving-1	192.54.222.11	2012-07-14 16:26:56
33492	Edit Grid	[1,1] : 5		cv281	XVal Session 59	1	XVal Session 59-Matrix Solving-1	192.54.222.11	2012-07-14 16:27:25
33498	Edit Grid	[1,1] : 2		cv280	XVal Session 59	1	XVal Session 59-Matrix Solving-1	192.54.222.11	2012-07-14 16:27:47
33501	Edit Grid	[3,1] : 7		cv281	XVal Session 59	1	XVal Session 59-Matrix Solving-1	192.54.222.11	2012-07-14 16:27:57
33502	Edit Grid	[5,1] :		cv281	XVal Session 59	1	XVal Session 59-Matrix Solving-1	192.54.222.11	2012-07-14 16:28:06
33503	Edit Grid	[1,1] : 5		cv281	XVal Session 59	1	XVal Session 59-Matrix Solving-1	192.54.222.11	2012-07-14 16:28:09
33506	Edit Grid	[5,1] : 8		cv278	XVal Session 59	1	XVal Session 59-Matrix Solving-1	192.54.222.11	2012-07-14 16:28:25
33528	Edit Grid	[5,1] : 3		cv280	XVal Session 59	1	XVal Session 59-Matrix Solving-1	192.54.222.11	2012-07-14 16:28:52
33531	Edit Grid	[7,1] : 6		cv278	XVal Session 59	1	XVal Session 59-Matrix Solving-1	192.54.222.11	2012-07-14 16:29:02
33534	Edit Grid	[9,1] : 3		cv278	XVal Session 59	1	XVal Session 59-Matrix Solving-1	192.54.222.11	2012-07-14 16:29:31
33547	Edit Grid	[17,2] : 1		cv281	XVal Session 59	1	XVal Session 59-Matrix Solving-1	192.54.222.11	2012-07-14 16:30:05
33558	Load Instructions			cv281	XVal Session 59	1	XVal Session 59-Detection - Images Trial-1	192.54.222.11	2012-07-14 16:30:26
33559	Load Instructions			cv278	XVal Session 59	1	XVal Session 59-Detection - Images Trial-1	192.54.222.11	2012-07-14 16:30:26
33560	Load Instructions			cv280	XVal Session 59	1	XVal Session 59-Detection - Images Trial-1	192.54.222.11	2012-07-14 16:30:26
33561	Load Instructions			cv279	XVal Session 59	1	XVal Session 59-Detection - Images Trial-1	192.54.222.11	2012-07-14 16:30:26
33557	Edit Grid	[13,1] : 2		cv280	XVal Session 59	1	XVal Session 59-Matrix Solving-1	192.54.222.11	2012-07-14 16:30:26
33569	Load Workspace			cv279	XVal Session 59	1	XVal Session 59-Detection - Images Trial-1	192.54.222.11	2012-07-14 16:30:36
33570	Load Workspace			cv281	XVal Session 59	1	XVal Session 59-Detection - Images Trial-1	192.54.222.11	2012-07-14 16:30:36
33571	Load Workspace			cv278	XVal Session 59	1	XVal Session 59-Detection - Images Trial-1	192.54.222.11	2012-07-14 16:30:36
33572	Load Workspace			cv280	XVal Session 59	1	XVal Session 59-Detection - Images Trial-1	192.54.222.11	2012-07-14 16:30:36
33583	Edit Grid	[1,1] : tree		cv278	XVal Session 59	1	XVal Session 59-Detection - Images Trial-1	192.54.222.11	2012-07-14 16:31:08
	Chat	I think it's the knives	Capucine	cv402	XVal Session 59	1	XVal Session 59-Detection - Images Trial-1		2012-07-14 16:31:22.258000
33590	Edit Grid	[1,1] : knives		cv281	XVal Session 59	1	XVal Session 59-Detection - Images Trial-1	192.54.222.11	2012-07-14 16:31:42
33594	Load Instructions			cv278	XVal Session 59	1	XVal Session 59-Detection - Strategy-1	192.54.222.11	2012-07-14 16:31:51
33595	Load Instructions			cv280	XVal Session 59	1	XVal Session 59-Detection - Strategy-1	192.54.222.11	2012-07-14 16:31:51
33596	Load Instructions			cv279	XVal Session 59	1	XVal Session 59-Detection - Strategy-1	192.54.222.11	2012-07-14 16:31:51
33597	Load Instructions			cv281	XVal Session 59	1	XVal Session 59-Detection - Strategy-1	192.54.222.11	2012-07-14 16:31:51
33609	Load Workspace			cv281	XVal Session 59	1	XVal Session 59-Detection - Strategy-1	192.54.222.11	2012-07-14 16:32:11
33610	Load Workspace			cv278	XVal Session 59	1	XVal Session 59-Detection - Strategy-1	192.54.222.11	2012-07-14 16:32:11
33611	Load Workspace			cv280	XVal Session 59	1	XVal Session 59-Detection - Strategy-1	192.54.222.11	2012-07-14 16:32:11
33612	Load Workspace			cv279	XVal Session 59	1	XVal Session 59-Detection - Strategy-1	192.54.222.11	2012-07-14 16:32:11
	Chat	so what's the plan?	Capucine	cv402	XVal Session 59	1	XVal Session 59-Detection - Strategy-1		2012-07-14 16:32:30.616000
	Chat	should we decide befoeanswering?	charles	cv410	XVal Session 59	1	XVal Session 59-Detection - Strategy-1		2012-07-14 16:32:34.640000
33633	Load Instructions			cv281	XVal Session 59	1	XVal Session 59-Detection - Images 1-1	192.54.222.11	2012-07-14 16:33:11
33634	Load Instructions			cv278	XVal Session 59	1	XVal Session 59-Detection - Images 1-1	192.54.222.11	2012-07-14 16:33:11
33635	Load Instructions			cv280	XVal Session 59	1	XVal Session 59-Detection - Images 1-1	192.54.222.11	2012-07-14 16:33:11
33636	Load Instructions			cv279	XVal Session 59	1	XVal Session 59-Detection - Images 1-1	192.54.222.11	2012-07-14 16:33:11
33637	Load Workspace			cv278	XVal Session 59	1	XVal Session 59-Detection - Images 1-1	192.54.222.11	2012-07-14 16:33:16
33638	Load Workspace			cv280	XVal Session 59	1	XVal Session 59-Detection - Images 1-1	192.54.222.11	2012-07-14 16:33:16
33639	Load Workspace			cv279	XVal Session 59	1	XVal Session 59-Detection - Images 1-1	192.54.222.11	2012-07-14 16:33:16
33640	Load Workspace			cv281	XVal Session 59	1	XVal Session 59-Detection - Images 1-1	192.54.222.11	2012-07-14 16:33:16
	Chat	iether head or knive?	charles	cv410	XVal Session 59	1	XVal Session 59-Detection - Images 1-1		2012-07-14 16:33:36.939000
	Chat	head	Capucine	cv402	XVal Session 59	1	XVal Session 59-Detection - Images 1-1		2012-07-14 16:33:48.656000
33662	Edit Grid	[1,1] : head		cv281	XVal Session 59	1	XVal Session 59-Detection - Images 1-1	192.54.222.11	2012-07-14 16:34:16
	Chat	so head then?	charles	cv410	XVal Session 59	1	XVal Session 59-Detection - Images 1-1		2012-07-14 16:34:21.594000
	Chat	I think it is knives	Jamey	cv409	XVal Session 59	1	XVal Session 59-Detection - Images 1-1		2012-07-14 16:34:22.049000
33668	Load Instructions			cv280	XVal Session 59	1	XVal Session 59-Detection - Images 2-1	192.54.222.11	2012-07-14 16:34:31
33669	Load Instructions			cv278	XVal Session 59	1	XVal Session 59-Detection - Images 2-1	192.54.222.11	2012-07-14 16:34:31
33670	Load Instructions			cv279	XVal Session 59	1	XVal Session 59-Detection - Images 2-1	192.54.222.11	2012-07-14 16:34:31
33671	Load Instructions			cv281	XVal Session 59	1	XVal Session 59-Detection - Images 2-1	192.54.222.11	2012-07-14 16:34:31
33674	Load Workspace			cv281	XVal Session 59	1	XVal Session 59-Detection - Images 2-1	192.54.222.11	2012-07-14 16:34:36
33675	Load Workspace			cv280	XVal Session 59	1	XVal Session 59-Detection - Images 2-1	192.54.222.11	2012-07-14 16:34:36
33676	Load Workspace			cv278	XVal Session 59	1	XVal Session 59-Detection - Images 2-1	192.54.222.11	2012-07-14 16:34:36
33677	Load Workspace			cv279	XVal Session 59	1	XVal Session 59-Detection - Images 2-1	192.54.222.11	2012-07-14 16:34:36
	Chat	bike?	charles	cv410	XVal Session 59	1	XVal Session 59-Detection - Images 2-1		2012-07-14 16:34:50.735000
	Chat	Horse	Jamey	cv409	XVal Session 59	1	XVal Session 59-Detection - Images 2-1		2012-07-14 16:34:57.384000
	Chat	horse	Capucine	cv402	XVal Session 59	1	XVal Session 59-Detection - Images 2-1		2012-07-14 16:35:04.454000
33701	Edit Grid	[1,1] : horse		cv279	XVal Session 59	1	XVal Session 59-Detection - Images 2-1	192.54.222.11	2012-07-14 16:35:20
	Chat	spider?	greg	cv412	XVal Session 59	1	XVal Session 59-Detection - Images 2-1		2012-07-14 16:35:28.709000
	Chat	i still think it's bike	charles	cv410	XVal Session 59	1	XVal Session 59-Detection - Images 2-1		2012-07-14 16:35:34.451000
	Chat	the least frequent object	Capucine	cv402	XVal Session 59	1	XVal Session 59-Detection - Images 2-1		2012-07-14 16:35:48.851000
33718	Load Instructions			cv281	XVal Session 59	1	XVal Session 59-Detection - Images 3-1	192.54.222.11	2012-07-14 16:35:51
33719	Load Instructions			cv280	XVal Session 59	1	XVal Session 59-Detection - Images 3-1	192.54.222.11	2012-07-14 16:35:51
33720	Load Instructions			cv278	XVal Session 59	1	XVal Session 59-Detection - Images 3-1	192.54.222.11	2012-07-14 16:35:51
33721	Load Instructions			cv279	XVal Session 59	1	XVal Session 59-Detection - Images 3-1	192.54.222.11	2012-07-14 16:35:52
33722	Load Workspace			cv280	XVal Session 59	1	XVal Session 59-Detection - Images 3-1	192.54.222.11	2012-07-14 16:35:56
33723	Load Workspace			cv278	XVal Session 59	1	XVal Session 59-Detection - Images 3-1	192.54.222.11	2012-07-14 16:35:56
33724	Load Workspace			cv279	XVal Session 59	1	XVal Session 59-Detection - Images 3-1	192.54.222.11	2012-07-14 16:35:56
33725	Load Workspace			cv281	XVal Session 59	1	XVal Session 59-Detection - Images 3-1	192.54.222.11	2012-07-14 16:35:56
	Chat	......	Capucine	cv402	XVal Session 59	1	XVal Session 59-Detection - Images 3-1		2012-07-14 16:36:05.203000
	Chat	butterflies and tomatoes =D	Capucine	cv402	XVal Session 59	1	XVal Session 59-Detection - Images 3-1		2012-07-14 16:36:22.853000
	Chat	screen and shoes?	charles	cv410	XVal Session 59	1	XVal Session 59-Detection - Images 3-1		2012-07-14 16:36:23.316000
33752	Edit Grid	[1,1] : screens		cv281	XVal Session 59	1	XVal Session 59-Detection - Images 3-1	192.54.222.11	2012-07-14 16:37:02
	Chat	shoes and screen	greg	cv412	XVal Session 59	1	XVal Session 59-Detection - Images 3-1		2012-07-14 16:37:02.663000
33753	Edit Grid	[1,2] : shoes		cv281	XVal Session 59	1	XVal Session 59-Detection - Images 3-1	192.54.222.11	2012-07-14 16:37:06
33754	Load Instructions			cv280	XVal Session 59	1	XVal Session 59-Detection - Words 1-1	192.54.222.11	2012-07-14 16:37:11
33755	Load Instructions			cv278	XVal Session 59	1	XVal Session 59-Detection - Words 1-1	192.54.222.11	2012-07-14 16:37:11
33756	Load Instructions			cv279	XVal Session 59	1	XVal Session 59-Detection - Words 1-1	192.54.222.11	2012-07-14 16:37:11
33757	Load Instructions			cv281	XVal Session 59	1	XVal Session 59-Detection - Words 1-1	192.54.222.11	2012-07-14 16:37:11
33759	Load Workspace			cv281	XVal Session 59	1	XVal Session 59-Detection - Words 1-1	192.54.222.11	2012-07-14 16:37:16
33760	Load Workspace			cv280	XVal Session 59	1	XVal Session 59-Detection - Words 1-1	192.54.222.11	2012-07-14 16:37:16
33761	Load Workspace			cv278	XVal Session 59	1	XVal Session 59-Detection - Words 1-1	192.54.222.11	2012-07-14 16:37:16
33762	Load Workspace			cv279	XVal Session 59	1	XVal Session 59-Detection - Words 1-1	192.54.222.11	2012-07-14 16:37:16
	Chat	loner?	charles	cv410	XVal Session 59	1	XVal Session 59-Detection - Words 1-1		2012-07-14 16:37:44.235000
	Chat	loner	Jamey	cv409	XVal Session 59	1	XVal Session 59-Detection - Words 1-1		2012-07-14 16:37:49.661000
	Chat	loner	Capucine	cv402	XVal Session 59	1	XVal Session 59-Detection - Words 1-1		2012-07-14 16:37:58.703000
33777	Edit Grid	[1,1] : loner		cv278	XVal Session 59	1	XVal Session 59-Detection - Words 1-1	192.54.222.11	2012-07-14 16:37:59
	Chat	loner	greg	cv412	XVal Session 59	1	XVal Session 59-Detection - Words 1-1		2012-07-14 16:38:15.888000
33779	Load Instructions			cv280	XVal Session 59	1	XVal Session 59-Detection - Words 2-1	192.54.222.11	2012-07-14 16:38:31
33780	Load Instructions			cv278	XVal Session 59	1	XVal Session 59-Detection - Words 2-1	192.54.222.11	2012-07-14 16:38:31
33781	Load Instructions			cv279	XVal Session 59	1	XVal Session 59-Detection - Words 2-1	192.54.222.11	2012-07-14 16:38:31
33782	Load Instructions			cv281	XVal Session 59	1	XVal Session 59-Detection - Words 2-1	192.54.222.11	2012-07-14 16:38:31
33783	Load Workspace			cv280	XVal Session 59	1	XVal Session 59-Detection - Words 2-1	192.54.222.11	2012-07-14 16:38:36
33784	Load Workspace			cv279	XVal Session 59	1	XVal Session 59-Detection - Words 2-1	192.54.222.11	2012-07-14 16:38:36
33785	Load Workspace			cv278	XVal Session 59	1	XVal Session 59-Detection - Words 2-1	192.54.222.11	2012-07-14 16:38:36
33786	Load Workspace			cv281	XVal Session 59	1	XVal Session 59-Detection - Words 2-1	192.54.222.11	2012-07-14 16:38:36
	Chat	vehicle	Capucine	cv402	XVal Session 59	1	XVal Session 59-Detection - Words 2-1		2012-07-14 16:38:45.411000
	Chat	bed?	charles	cv410	XVal Session 59	1	XVal Session 59-Detection - Words 2-1		2012-07-14 16:38:47.304000
	Chat	parrot	greg	cv412	XVal Session 59	1	XVal Session 59-Detection - Words 2-1		2012-07-14 16:39:19.207000
	Chat	vehicle	Jamey	cv409	XVal Session 59	1	XVal Session 59-Detection - Words 2-1		2012-07-14 16:39:22.661000
	Chat	parrott	Capucine	cv402	XVal Session 59	1	XVal Session 59-Detection - Words 2-1		2012-07-14 16:39:32.592000
	Chat	there's a lot of vehicles on the right	Capucine	cv402	XVal Session 59	1	XVal Session 59-Detection - Words 2-1		2012-07-14 16:39:38.387000
33818	Load Instructions			cv280	XVal Session 59	1	XVal Session 59-Detection - Words 3-1	192.54.222.11	2012-07-14 16:39:51
33819	Load Instructions			cv279	XVal Session 59	1	XVal Session 59-Detection - Words 3-1	192.54.222.11	2012-07-14 16:39:51
33820	Load Instructions			cv278	XVal Session 59	1	XVal Session 59-Detection - Words 3-1	192.54.222.11	2012-07-14 16:39:51
33821	Load Instructions			cv281	XVal Session 59	1	XVal Session 59-Detection - Words 3-1	192.54.222.11	2012-07-14 16:39:51
33822	Load Workspace			cv278	XVal Session 59	1	XVal Session 59-Detection - Words 3-1	192.54.222.11	2012-07-14 16:39:56
33823	Load Workspace			cv281	XVal Session 59	1	XVal Session 59-Detection - Words 3-1	192.54.222.11	2012-07-14 16:39:56
33825	Load Workspace			cv280	XVal Session 59	1	XVal Session 59-Detection - Words 3-1	192.54.222.11	2012-07-14 16:39:56
33826	Load Workspace			cv279	XVal Session 59	1	XVal Session 59-Detection - Words 3-1	192.54.222.11	2012-07-14 16:39:57
	Chat	mastermind and xylophone?	Capucine	cv402	XVal Session 59	1	XVal Session 59-Detection - Words 3-1		2012-07-14 16:40:31.043000
[truncated: 1,106 more rows]
