# Supplementary material for: Dynamics of collective performance in collaboration networks
Source: PLoS One. 2018 Oct 10;13(10):e0204547. doi: 10.1371/journal.pone.0204547 (PMC6179230; doi:10.1371/journal.pone.0204547)
Supplement: S1 Dataset — (ZIP) [file pone.0204547.s001.zip › data/team-data/team-chat-logs/XVal Session 75 - Group 1 - LogFile.csv]

id	event	data	chat_name	subject	session	session_group	completed_task	ip_address	timestamp
40883	Entering waiting room			cv350	XVal Session 75			18.111.10.210	2012-07-17 10:12:15
40884	Entering waiting room			cv352	XVal Session 75			192.54.222.11	2012-07-17 10:12:21
40885	Entering waiting room			cv353	XVal Session 75			192.54.222.11	2012-07-17 10:12:32
40892	Entering waiting room			cv351	XVal Session 75			192.54.222.3	2012-07-17 10:12:56
40901	Setup participants				XVal Session 75				2012-07-17 10:13:21
40902	Setup tasks				XVal Session 75				2012-07-17 10:13:21
40903	Introduction	Starting in 29 seconds		cv351	XVal Session 75	1		192.54.222.3	2012-07-17 10:13:21
40904	Introduction	Starting in 25 seconds		cv350	XVal Session 75	1		18.111.10.210	2012-07-17 10:13:25
40905	Introduction	Starting in 25 seconds		cv353	XVal Session 75	1		192.54.222.11	2012-07-17 10:13:25
40906	Introduction	Starting in 24 seconds		cv352	XVal Session 75	1		192.54.222.11	2012-07-17 10:13:26
40907	Load Instructions			cv352	XVal Session 75	1	XVal Session 75-Introduction-1	192.54.222.11	2012-07-17 10:13:50
40908	Load Instructions			cv350	XVal Session 75	1	XVal Session 75-Introduction-1	18.111.10.210	2012-07-17 10:13:50
40909	Load Instructions			cv351	XVal Session 75	1	XVal Session 75-Introduction-1	192.54.222.3	2012-07-17 10:13:50
40910	Load Instructions			cv353	XVal Session 75	1	XVal Session 75-Introduction-1	192.54.222.11	2012-07-17 10:13:50
40911	Load Workspace			cv352	XVal Session 75	1	XVal Session 75-Introduction-1	192.54.222.11	2012-07-17 10:14:10
40912	Load Workspace			cv350	XVal Session 75	1	XVal Session 75-Introduction-1	18.111.10.210	2012-07-17 10:14:10
40913	Load Workspace			cv351	XVal Session 75	1	XVal Session 75-Introduction-1	192.54.222.3	2012-07-17 10:14:10
40914	Load Workspace			cv353	XVal Session 75	1	XVal Session 75-Introduction-1	192.54.222.11	2012-07-17 10:14:10
	Edit pad (rev 0)		sean	cv372	XVal Session 75	1	XVal Session 75-Introduction-1		2012-07-17 10:14:38.631000
	Edit pad (rev 1)		sean	cv372	XVal Session 75	1	XVal Session 75-Introduction-1		2012-07-17 10:14:39.128000
	Edit pad (rev 2)		sean	cv372	XVal Session 75	1	XVal Session 75-Introduction-1		2012-07-17 10:14:39.928000
	Edit pad (rev 3)		sean	cv372	XVal Session 75	1	XVal Session 75-Introduction-1		2012-07-17 10:14:40.428000
	Edit pad (rev 4)		Kate	cv406	XVal Session 75	1	XVal Session 75-Introduction-1		2012-07-17 10:14:48.219000
	Edit pad (rev 5)		Kate	cv406	XVal Session 75	1	XVal Session 75-Introduction-1		2012-07-17 10:14:48.720000
	Edit pad (rev 6)		Kate	cv406	XVal Session 75	1	XVal Session 75-Introduction-1		2012-07-17 10:14:49.570000
	Edit pad (rev 7)		Nick	cv396	XVal Session 75	1	XVal Session 75-Introduction-1		2012-07-17 10:14:55.215000
	Edit pad (rev 8)		Nick	cv396	XVal Session 75	1	XVal Session 75-Introduction-1		2012-07-17 10:14:55.728000
	Edit pad (rev 9)		sean	cv372	XVal Session 75	1	XVal Session 75-Introduction-1		2012-07-17 10:14:56.138000
	Edit pad (rev 10)		sean	cv372	XVal Session 75	1	XVal Session 75-Introduction-1		2012-07-17 10:14:56.640000
	Edit pad (rev 11)		sean	cv372	XVal Session 75	1	XVal Session 75-Introduction-1		2012-07-17 10:15:00.374000
	Edit pad (rev 12)		sean	cv372	XVal Session 75	1	XVal Session 75-Introduction-1		2012-07-17 10:15:00.877000
	Edit pad (rev 13)		sean	cv372	XVal Session 75	1	XVal Session 75-Introduction-1		2012-07-17 10:15:01.376000
	Edit pad (rev 14)		sean	cv372	XVal Session 75	1	XVal Session 75-Introduction-1		2012-07-17 10:15:01.950000
	Edit pad (rev 15)		sean	cv372	XVal Session 75	1	XVal Session 75-Introduction-1		2012-07-17 10:15:02.450000
	Edit pad (rev 16)		sean	cv372	XVal Session 75	1	XVal Session 75-Introduction-1		2012-07-17 10:15:03.033000
	Edit pad (rev 17)		sean	cv372	XVal Session 75	1	XVal Session 75-Introduction-1		2012-07-17 10:15:03.534000
	Edit pad (rev 18)		sean	cv372	XVal Session 75	1	XVal Session 75-Introduction-1		2012-07-17 10:15:04.036000
	Edit pad (rev 19)		sean	cv372	XVal Session 75	1	XVal Session 75-Introduction-1		2012-07-17 10:15:04.825000
	Edit pad (rev 20)		sean	cv372	XVal Session 75	1	XVal Session 75-Introduction-1		2012-07-17 10:15:05.326000
	Edit pad (rev 21)		Kate	cv406	XVal Session 75	1	XVal Session 75-Introduction-1		2012-07-17 10:15:05.729000
	Edit pad (rev 22)		Kate	cv406	XVal Session 75	1	XVal Session 75-Introduction-1		2012-07-17 10:15:06.236000
	Edit pad (rev 23)		Kate	cv406	XVal Session 75	1	XVal Session 75-Introduction-1		2012-07-17 10:15:06.736000
	Edit pad (rev 24)		sean	cv372	XVal Session 75	1	XVal Session 75-Introduction-1		2012-07-17 10:15:06.994000
	Edit pad (rev 25)		Kate	cv406	XVal Session 75	1	XVal Session 75-Introduction-1		2012-07-17 10:15:07.325000
	Edit pad (rev 26)		sean	cv372	XVal Session 75	1	XVal Session 75-Introduction-1		2012-07-17 10:15:07.935000
	Edit pad (rev 27)		sean	cv372	XVal Session 75	1	XVal Session 75-Introduction-1		2012-07-17 10:15:08.786000
	Edit pad (rev 28)		sean	cv372	XVal Session 75	1	XVal Session 75-Introduction-1		2012-07-17 10:15:09.286000
	Edit pad (rev 29)		sean	cv372	XVal Session 75	1	XVal Session 75-Introduction-1		2012-07-17 10:15:09.785000
	Edit pad (rev 30)		sean	cv372	XVal Session 75	1	XVal Session 75-Introduction-1		2012-07-17 10:15:17.721000
	Edit pad (rev 31)		sean	cv372	XVal Session 75	1	XVal Session 75-Introduction-1		2012-07-17 10:15:18.713000
	Edit pad (rev 32)		sean	cv372	XVal Session 75	1	XVal Session 75-Introduction-1		2012-07-17 10:15:19.215000
	Edit pad (rev 33)		sean	cv372	XVal Session 75	1	XVal Session 75-Introduction-1		2012-07-17 10:15:19.715000
	Edit pad (rev 34)		sean	cv372	XVal Session 75	1	XVal Session 75-Introduction-1		2012-07-17 10:15:20.216000
	Edit pad (rev 35)		Frank	cv407	XVal Session 75	1	XVal Session 75-Introduction-1		2012-07-17 10:15:20.478000
	Edit pad (rev 36)		sean	cv372	XVal Session 75	1	XVal Session 75-Introduction-1		2012-07-17 10:15:20.715000
	Edit pad (rev 37)		Frank	cv407	XVal Session 75	1	XVal Session 75-Introduction-1		2012-07-17 10:15:20.982000
	Edit pad (rev 38)		Frank	cv407	XVal Session 75	1	XVal Session 75-Introduction-1		2012-07-17 10:15:21.746000
	Edit pad (rev 39)		Frank	cv407	XVal Session 75	1	XVal Session 75-Introduction-1		2012-07-17 10:15:22.249000
	Edit pad (rev 40)		Frank	cv407	XVal Session 75	1	XVal Session 75-Introduction-1		2012-07-17 10:15:22.749000
	Edit pad (rev 41)		Frank	cv407	XVal Session 75	1	XVal Session 75-Introduction-1		2012-07-17 10:15:23.248000
	Edit pad (rev 42)		Frank	cv407	XVal Session 75	1	XVal Session 75-Introduction-1		2012-07-17 10:15:23.748000
	Edit pad (rev 43)		Frank	cv407	XVal Session 75	1	XVal Session 75-Introduction-1		2012-07-17 10:15:25.657000
40923	Load Instructions			cv353	XVal Session 75	1	XVal Session 75-Typing - Text-1	192.54.222.11	2012-07-17 10:15:40
	Edit pad (rev 44)		sean	cv372	XVal Session 75	1	XVal Session 75-Introduction-1		2012-07-17 10:15:40.778000
40924	Load Instructions			cv352	XVal Session 75	1	XVal Session 75-Typing - Text-1	192.54.222.11	2012-07-17 10:15:41
40925	Load Instructions			cv350	XVal Session 75	1	XVal Session 75-Typing - Text-1	18.111.10.210	2012-07-17 10:15:41
40926	Load Instructions			cv351	XVal Session 75	1	XVal Session 75-Typing - Text-1	192.54.222.3	2012-07-17 10:15:41
40927	Load Workspace			cv350	XVal Session 75	1	XVal Session 75-Typing - Text-1	18.111.10.210	2012-07-17 10:16:20
40928	Load Workspace			cv351	XVal Session 75	1	XVal Session 75-Typing - Text-1	192.54.222.3	2012-07-17 10:16:20
40929	Load Workspace			cv352	XVal Session 75	1	XVal Session 75-Typing - Text-1	192.54.222.11	2012-07-17 10:16:20
40930	Load Workspace			cv353	XVal Session 75	1	XVal Session 75-Typing - Text-1	192.54.222.11	2012-07-17 10:16:20
	Edit pad (rev 0)		Kate	cv406	XVal Session 75	1	XVal Session 75-Typing - Text-1		2012-07-17 10:16:37.555000
	Edit pad (rev 1)		Kate	cv406	XVal Session 75	1	XVal Session 75-Typing - Text-1		2012-07-17 10:16:38.064000
	Edit pad (rev 2)		Kate	cv406	XVal Session 75	1	XVal Session 75-Typing - Text-1		2012-07-17 10:16:38.564000
	Edit pad (rev 3)		Kate	cv406	XVal Session 75	1	XVal Session 75-Typing - Text-1		2012-07-17 10:16:39.067000
	Edit pad (rev 4)		Kate	cv406	XVal Session 75	1	XVal Session 75-Typing - Text-1		2012-07-17 10:16:39.569000
	Edit pad (rev 5)		Kate	cv406	XVal Session 75	1	XVal Session 75-Typing - Text-1		2012-07-17 10:16:40.080000
	Edit pad (rev 6)		Kate	cv406	XVal Session 75	1	XVal Session 75-Typing - Text-1		2012-07-17 10:16:40.580000
	Edit pad (rev 7)		Kate	cv406	XVal Session 75	1	XVal Session 75-Typing - Text-1		2012-07-17 10:16:41.083000
	Edit pad (rev 8)		Kate	cv406	XVal Session 75	1	XVal Session 75-Typing - Text-1		2012-07-17 10:16:41.584000
	Edit pad (rev 9)		Kate	cv406	XVal Session 75	1	XVal Session 75-Typing - Text-1		2012-07-17 10:16:42.083000
	Edit pad (rev 10)		Nick	cv396	XVal Session 75	1	XVal Session 75-Typing - Text-1		2012-07-17 10:16:42.118000
	Edit pad (rev 11)		Nick	cv396	XVal Session 75	1	XVal Session 75-Typing - Text-1		2012-07-17 10:16:42.631000
	Edit pad (rev 12)		Nick	cv396	XVal Session 75	1	XVal Session 75-Typing - Text-1		2012-07-17 10:16:43.134000
	Edit pad (rev 13)		Nick	cv396	XVal Session 75	1	XVal Session 75-Typing - Text-1		2012-07-17 10:16:43.645000
	Edit pad (rev 14)		Nick	cv396	XVal Session 75	1	XVal Session 75-Typing - Text-1		2012-07-17 10:16:44.149000
	Edit pad (rev 15)		Nick	cv396	XVal Session 75	1	XVal Session 75-Typing - Text-1		2012-07-17 10:16:44.649000
	Edit pad (rev 16)		Nick	cv396	XVal Session 75	1	XVal Session 75-Typing - Text-1		2012-07-17 10:16:45.152000
	Edit pad (rev 17)		Nick	cv396	XVal Session 75	1	XVal Session 75-Typing - Text-1		2012-07-17 10:16:45.818000
	Edit pad (rev 18)		sean	cv372	XVal Session 75	1	XVal Session 75-Typing - Text-1		2012-07-17 10:16:46.004000
	Edit pad (rev 19)		Nick	cv396	XVal Session 75	1	XVal Session 75-Typing - Text-1		2012-07-17 10:16:46.321000
	Edit pad (rev 20)		sean	cv372	XVal Session 75	1	XVal Session 75-Typing - Text-1		2012-07-17 10:16:46.505000
	Edit pad (rev 21)		sean	cv372	XVal Session 75	1	XVal Session 75-Typing - Text-1		2012-07-17 10:16:47.005000
	Edit pad (rev 22)		Nick	cv396	XVal Session 75	1	XVal Session 75-Typing - Text-1		2012-07-17 10:16:47.491000
	Edit pad (rev 23)		sean	cv372	XVal Session 75	1	XVal Session 75-Typing - Text-1		2012-07-17 10:16:47.696000
	Edit pad (rev 24)		sean	cv372	XVal Session 75	1	XVal Session 75-Typing - Text-1		2012-07-17 10:16:48.197000
	Edit pad (rev 25)		sean	cv372	XVal Session 75	1	XVal Session 75-Typing - Text-1		2012-07-17 10:16:48.697000
	Edit pad (rev 26)		Nick	cv396	XVal Session 75	1	XVal Session 75-Typing - Text-1		2012-07-17 10:16:48.870000
	Edit pad (rev 27)		sean	cv372	XVal Session 75	1	XVal Session 75-Typing - Text-1		2012-07-17 10:16:49.353000
	Edit pad (rev 28)		Nick	cv396	XVal Session 75	1	XVal Session 75-Typing - Text-1		2012-07-17 10:16:49.383000
	Edit pad (rev 29)		sean	cv372	XVal Session 75	1	XVal Session 75-Typing - Text-1		2012-07-17 10:16:49.852000
	Edit pad (rev 30)		Nick	cv396	XVal Session 75	1	XVal Session 75-Typing - Text-1		2012-07-17 10:16:49.886000
	Edit pad (rev 31)		sean	cv372	XVal Session 75	1	XVal Session 75-Typing - Text-1		2012-07-17 10:16:50.353000
	Edit pad (rev 32)		sean	cv372	XVal Session 75	1	XVal Session 75-Typing - Text-1		2012-07-17 10:16:50.930000
	Edit pad (rev 33)		sean	cv372	XVal Session 75	1	XVal Session 75-Typing - Text-1		2012-07-17 10:16:51.354000
	Edit pad (rev 34)		sean	cv372	XVal Session 75	1	XVal Session 75-Typing - Text-1		2012-07-17 10:16:51.856000
	Edit pad (rev 35)		sean	cv372	XVal Session 75	1	XVal Session 75-Typing - Text-1		2012-07-17 10:16:52.796000
	Edit pad (rev 36)		Kate	cv406	XVal Session 75	1	XVal Session 75-Typing - Text-1		2012-07-17 10:16:52.868000
	Edit pad (rev 37)		sean	cv372	XVal Session 75	1	XVal Session 75-Typing - Text-1		2012-07-17 10:16:53.296000
	Edit pad (rev 38)		Kate	cv406	XVal Session 75	1	XVal Session 75-Typing - Text-1		2012-07-17 10:16:53.375000
	Edit pad (rev 39)		sean	cv372	XVal Session 75	1	XVal Session 75-Typing - Text-1		2012-07-17 10:16:53.796000
	Edit pad (rev 40)		sean	cv372	XVal Session 75	1	XVal Session 75-Typing - Text-1		2012-07-17 10:16:54.297000
	Edit pad (rev 41)		sean	cv372	XVal Session 75	1	XVal Session 75-Typing - Text-1		2012-07-17 10:16:54.798000
	Edit pad (rev 42)		sean	cv372	XVal Session 75	1	XVal Session 75-Typing - Text-1		2012-07-17 10:16:55.348000
	Edit pad (rev 43)		sean	cv372	XVal Session 75	1	XVal Session 75-Typing - Text-1		2012-07-17 10:16:55.847000
	Edit pad (rev 44)		Kate	cv406	XVal Session 75	1	XVal Session 75-Typing - Text-1		2012-07-17 10:16:55.990000
	Edit pad (rev 45)		sean	cv372	XVal Session 75	1	XVal Session 75-Typing - Text-1		2012-07-17 10:16:56.348000
	Edit pad (rev 46)		sean	cv372	XVal Session 75	1	XVal Session 75-Typing - Text-1		2012-07-17 10:16:56.849000
	Edit pad (rev 47)		sean	cv372	XVal Session 75	1	XVal Session 75-Typing - Text-1		2012-07-17 10:16:57.349000
	Edit pad (rev 48)		sean	cv372	XVal Session 75	1	XVal Session 75-Typing - Text-1		2012-07-17 10:16:57.849000
	Edit pad (rev 49)		sean	cv372	XVal Session 75	1	XVal Session 75-Typing - Text-1		2012-07-17 10:17:00.099000
	Edit pad (rev 50)		Kate	cv406	XVal Session 75	1	XVal Session 75-Typing - Text-1		2012-07-17 10:17:00.374000
	Edit pad (rev 51)		Kate	cv406	XVal Session 75	1	XVal Session 75-Typing - Text-1		2012-07-17 10:17:02.654000
	Edit pad (rev 52)		Kate	cv406	XVal Session 75	1	XVal Session 75-Typing - Text-1		2012-07-17 10:17:03.158000
	Edit pad (rev 53)		Nick	cv396	XVal Session 75	1	XVal Session 75-Typing - Text-1		2012-07-17 10:17:03.190000
	Edit pad (rev 54)		Kate	cv406	XVal Session 75	1	XVal Session 75-Typing - Text-1		2012-07-17 10:17:03.663000
	Edit pad (rev 55)		Nick	cv396	XVal Session 75	1	XVal Session 75-Typing - Text-1		2012-07-17 10:17:03.696000
	Edit pad (rev 56)		Kate	cv406	XVal Session 75	1	XVal Session 75-Typing - Text-1		2012-07-17 10:17:04.174000
	Edit pad (rev 57)		Nick	cv396	XVal Session 75	1	XVal Session 75-Typing - Text-1		2012-07-17 10:17:04.196000
	Edit pad (rev 58)		Kate	cv406	XVal Session 75	1	XVal Session 75-Typing - Text-1		2012-07-17 10:17:04.674000
	Edit pad (rev 59)		Nick	cv396	XVal Session 75	1	XVal Session 75-Typing - Text-1		2012-07-17 10:17:04.698000
	Edit pad (rev 60)		Kate	cv406	XVal Session 75	1	XVal Session 75-Typing - Text-1		2012-07-17 10:17:05.173000
	Edit pad (rev 61)		Nick	cv396	XVal Session 75	1	XVal Session 75-Typing - Text-1		2012-07-17 10:17:05.221000
	Edit pad (rev 62)		Kate	cv406	XVal Session 75	1	XVal Session 75-Typing - Text-1		2012-07-17 10:17:05.673000
	Edit pad (rev 63)		Nick	cv396	XVal Session 75	1	XVal Session 75-Typing - Text-1		2012-07-17 10:17:05.740000
	Edit pad (rev 64)		Kate	cv406	XVal Session 75	1	XVal Session 75-Typing - Text-1		2012-07-17 10:17:06.173000
	Edit pad (rev 65)		Nick	cv396	XVal Session 75	1	XVal Session 75-Typing - Text-1		2012-07-17 10:17:06.241000
	Edit pad (rev 66)		Nick	cv396	XVal Session 75	1	XVal Session 75-Typing - Text-1		2012-07-17 10:17:06.743000
	Edit pad (rev 67)		Nick	cv396	XVal Session 75	1	XVal Session 75-Typing - Text-1		2012-07-17 10:17:07.246000
	Edit pad (rev 68)		Nick	cv396	XVal Session 75	1	XVal Session 75-Typing - Text-1		2012-07-17 10:17:07.759000
	Edit pad (rev 69)		Nick	cv396	XVal Session 75	1	XVal Session 75-Typing - Text-1		2012-07-17 10:17:08.263000
	Edit pad (rev 70)		Nick	cv396	XVal Session 75	1	XVal Session 75-Typing - Text-1		2012-07-17 10:17:08.768000
	Edit pad (rev 71)		Nick	cv396	XVal Session 75	1	XVal Session 75-Typing - Text-1		2012-07-17 10:17:09.274000
	Edit pad (rev 72)		Nick	cv396	XVal Session 75	1	XVal Session 75-Typing - Text-1		2012-07-17 10:17:09.774000
	Edit pad (rev 73)		Kate	cv406	XVal Session 75	1	XVal Session 75-Typing - Text-1		2012-07-17 10:17:10.074000
	Edit pad (rev 74)		Kate	cv406	XVal Session 75	1	XVal Session 75-Typing - Text-1		2012-07-17 10:17:12.307000
	Edit pad (rev 75)		Kate	cv406	XVal Session 75	1	XVal Session 75-Typing - Text-1		2012-07-17 10:17:12.819000
	Edit pad (rev 76)		Kate	cv406	XVal Session 75	1	XVal Session 75-Typing - Text-1		2012-07-17 10:17:13.329000
	Edit pad (rev 77)		Kate	cv406	XVal Session 75	1	XVal Session 75-Typing - Text-1		2012-07-17 10:17:13.831000
	Edit pad (rev 78)		Kate	cv406	XVal Session 75	1	XVal Session 75-Typing - Text-1		2012-07-17 10:17:14.329000
	Edit pad (rev 79)		Kate	cv406	XVal Session 75	1	XVal Session 75-Typing - Text-1		2012-07-17 10:17:14.835000
	Edit pad (rev 80)		Kate	cv406	XVal Session 75	1	XVal Session 75-Typing - Text-1		2012-07-17 10:17:15.345000
	Edit pad (rev 81)		Kate	cv406	XVal Session 75	1	XVal Session 75-Typing - Text-1		2012-07-17 10:17:15.847000
	Edit pad (rev 82)		Kate	cv406	XVal Session 75	1	XVal Session 75-Typing - Text-1		2012-07-17 10:17:16.517000
	Edit pad (rev 83)		Kate	cv406	XVal Session 75	1	XVal Session 75-Typing - Text-1		2012-07-17 10:17:17.016000
	Edit pad (rev 84)		Kate	cv406	XVal Session 75	1	XVal Session 75-Typing - Text-1		2012-07-17 10:17:17.515000
	Edit pad (rev 85)		Kate	cv406	XVal Session 75	1	XVal Session 75-Typing - Text-1		2012-07-17 10:17:18.017000
	Edit pad (rev 86)		Kate	cv406	XVal Session 75	1	XVal Session 75-Typing - Text-1		2012-07-17 10:17:18.518000
	Edit pad (rev 87)		Kate	cv406	XVal Session 75	1	XVal Session 75-Typing - Text-1		2012-07-17 10:17:19.017000
	Edit pad (rev 88)		Nick	cv396	XVal Session 75	1	XVal Session 75-Typing - Text-1		2012-07-17 10:17:19.405000
	Edit pad (rev 89)		Kate	cv406	XVal Session 75	1	XVal Session 75-Typing - Text-1		2012-07-17 10:17:19.515000
	Edit pad (rev 90)		Nick	cv396	XVal Session 75	1	XVal Session 75-Typing - Text-1		2012-07-17 10:17:19.972000
	Edit pad (rev 91)		Kate	cv406	XVal Session 75	1	XVal Session 75-Typing - Text-1		2012-07-17 10:17:20.063000
	Edit pad (rev 92)		Nick	cv396	XVal Session 75	1	XVal Session 75-Typing - Text-1		2012-07-17 10:17:20.476000
	Edit pad (rev 93)		Kate	cv406	XVal Session 75	1	XVal Session 75-Typing - Text-1		2012-07-17 10:17:20.564000
	Edit pad (rev 94)		Nick	cv396	XVal Session 75	1	XVal Session 75-Typing - Text-1		2012-07-17 10:17:20.980000
	Edit pad (rev 95)		Kate	cv406	XVal Session 75	1	XVal Session 75-Typing - Text-1		2012-07-17 10:17:21.063000
	Edit pad (rev 96)		Nick	cv396	XVal Session 75	1	XVal Session 75-Typing - Text-1		2012-07-17 10:17:21.480000
	Edit pad (rev 97)		Kate	cv406	XVal Session 75	1	XVal Session 75-Typing - Text-1		2012-07-17 10:17:21.562000
	Edit pad (rev 98)		Nick	cv396	XVal Session 75	1	XVal Session 75-Typing - Text-1		2012-07-17 10:17:21.992000
	Edit pad (rev 99)		Kate	cv406	XVal Session 75	1	XVal Session 75-Typing - Text-1		2012-07-17 10:17:22.072000
	Edit pad (rev 100)		Nick	cv396	XVal Session 75	1	XVal Session 75-Typing - Text-1		2012-07-17 10:17:22.492000
	Edit pad (rev 101)		Kate	cv406	XVal Session 75	1	XVal Session 75-Typing - Text-1		2012-07-17 10:17:22.573000
	Edit pad (rev 102)		Nick	cv396	XVal Session 75	1	XVal Session 75-Typing - Text-1		2012-07-17 10:17:22.993000
	Edit pad (rev 103)		Kate	cv406	XVal Session 75	1	XVal Session 75-Typing - Text-1		2012-07-17 10:17:23.081000
	Edit pad (rev 104)		Nick	cv396	XVal Session 75	1	XVal Session 75-Typing - Text-1		2012-07-17 10:17:23.492000
	Edit pad (rev 105)		Kate	cv406	XVal Session 75	1	XVal Session 75-Typing - Text-1		2012-07-17 10:17:23.592000
	Edit pad (rev 106)		Nick	cv396	XVal Session 75	1	XVal Session 75-Typing - Text-1		2012-07-17 10:17:23.993000
	Edit pad (rev 107)		Kate	cv406	XVal Session 75	1	XVal Session 75-Typing - Text-1		2012-07-17 10:17:24.093000
	Edit pad (rev 108)		Nick	cv396	XVal Session 75	1	XVal Session 75-Typing - Text-1		2012-07-17 10:17:24.493000
	Edit pad (rev 109)		Kate	cv406	XVal Session 75	1	XVal Session 75-Typing - Text-1		2012-07-17 10:17:24.594000
	Edit pad (rev 110)		Kate	cv406	XVal Session 75	1	XVal Session 75-Typing - Text-1		2012-07-17 10:17:25.095000
	Edit pad (rev 111)		Nick	cv396	XVal Session 75	1	XVal Session 75-Typing - Text-1		2012-07-17 10:17:25.472000
	Edit pad (rev 112)		Kate	cv406	XVal Session 75	1	XVal Session 75-Typing - Text-1		2012-07-17 10:17:25.593000
	Edit pad (rev 113)		Nick	cv396	XVal Session 75	1	XVal Session 75-Typing - Text-1		2012-07-17 10:17:25.977000
	Edit pad (rev 114)		Kate	cv406	XVal Session 75	1	XVal Session 75-Typing - Text-1		2012-07-17 10:17:26.094000
	Edit pad (rev 115)		Nick	cv396	XVal Session 75	1	XVal Session 75-Typing - Text-1		2012-07-17 10:17:26.477000
	Edit pad (rev 116)		Kate	cv406	XVal Session 75	1	XVal Session 75-Typing - Text-1		2012-07-17 10:17:27.703000
	Edit pad (rev 117)		Kate	cv406	XVal Session 75	1	XVal Session 75-Typing - Text-1		2012-07-17 10:17:28.204000
	Edit pad (rev 118)		Kate	cv406	XVal Session 75	1	XVal Session 75-Typing - Text-1		2012-07-17 10:17:28.705000
	Edit pad (rev 119)		Kate	cv406	XVal Session 75	1	XVal Session 75-Typing - Text-1		2012-07-17 10:17:29.204000
	Edit pad (rev 120)		Kate	cv406	XVal Session 75	1	XVal Session 75-Typing - Text-1		2012-07-17 10:17:30.358000
	Edit pad (rev 121)		Kate	cv406	XVal Session 75	1	XVal Session 75-Typing - Text-1		2012-07-17 10:17:31.705000
	Edit pad (rev 122)		Kate	cv406	XVal Session 75	1	XVal Session 75-Typing - Text-1		2012-07-17 10:17:32.205000
	Edit pad (rev 123)		Nick	cv396	XVal Session 75	1	XVal Session 75-Typing - Text-1		2012-07-17 10:17:32.340000
	Edit pad (rev 124)		Kate	cv406	XVal Session 75	1	XVal Session 75-Typing - Text-1		2012-07-17 10:17:32.704000
	Edit pad (rev 125)		Nick	cv396	XVal Session 75	1	XVal Session 75-Typing - Text-1		2012-07-17 10:17:32.851000
	Edit pad (rev 126)		Kate	cv406	XVal Session 75	1	XVal Session 75-Typing - Text-1		2012-07-17 10:17:33.204000
	Edit pad (rev 127)		Kate	cv406	XVal Session 75	1	XVal Session 75-Typing - Text-1		2012-07-17 10:17:33.705000
	Edit pad (rev 128)		Kate	cv406	XVal Session 75	1	XVal Session 75-Typing - Text-1		2012-07-17 10:17:34.204000
	Edit pad (rev 129)		Kate	cv406	XVal Session 75	1	XVal Session 75-Typing - Text-1		2012-07-17 10:17:34.705000
	Edit pad (rev 130)		Kate	cv406	XVal Session 75	1	XVal Session 75-Typing - Text-1		2012-07-17 10:17:35.205000
	Edit pad (rev 131)		Kate	cv406	XVal Session 75	1	XVal Session 75-Typing - Text-1		2012-07-17 10:17:35.709000
	Edit pad (rev 132)		Kate	cv406	XVal Session 75	1	XVal Session 75-Typing - Text-1		2012-07-17 10:17:36.211000
	Edit pad (rev 133)		Kate	cv406	XVal Session 75	1	XVal Session 75-Typing - Text-1		2012-07-17 10:17:36.722000
	Edit pad (rev 134)		Nick	cv396	XVal Session 75	1	XVal Session 75-Typing - Text-1		2012-07-17 10:17:37.044000
	Edit pad (rev 135)		Kate	cv406	XVal Session 75	1	XVal Session 75-Typing - Text-1		2012-07-17 10:17:37.220000
	Edit pad (rev 136)		Nick	cv396	XVal Session 75	1	XVal Session 75-Typing - Text-1		2012-07-17 10:17:37.595000
	Edit pad (rev 137)		Kate	cv406	XVal Session 75	1	XVal Session 75-Typing - Text-1		2012-07-17 10:17:37.718000
	Edit pad (rev 138)		Nick	cv396	XVal Session 75	1	XVal Session 75-Typing - Text-1		2012-07-17 10:17:38.102000
	Edit pad (rev 139)		Frank	cv407	XVal Session 75	1	XVal Session 75-Typing - Text-1		2012-07-17 10:17:38.141000
	Edit pad (rev 140)		Kate	cv406	XVal Session 75	1	XVal Session 75-Typing - Text-1		2012-07-17 10:17:38.219000
	Edit pad (rev 141)		Nick	cv396	XVal Session 75	1	XVal Session 75-Typing - Text-1		2012-07-17 10:17:38.602000
	Edit pad (rev 142)		Kate	cv406	XVal Session 75	1	XVal Session 75-Typing - Text-1		2012-07-17 10:17:38.718000
	Edit pad (rev 143)		Nick	cv396	XVal Session 75	1	XVal Session 75-Typing - Text-1		2012-07-17 10:17:39.102000
	Edit pad (rev 144)		Kate	cv406	XVal Session 75	1	XVal Session 75-Typing - Text-1		2012-07-17 10:17:39.218000
	Edit pad (rev 145)		Nick	cv396	XVal Session 75	1	XVal Session 75-Typing - Text-1		2012-07-17 10:17:39.701000
	Edit pad (rev 146)		Kate	cv406	XVal Session 75	1	XVal Session 75-Typing - Text-1		2012-07-17 10:17:39.720000
	Edit pad (rev 147)		Nick	cv396	XVal Session 75	1	XVal Session 75-Typing - Text-1		2012-07-17 10:17:40.211000
	Edit pad (rev 148)		Kate	cv406	XVal Session 75	1	XVal Session 75-Typing - Text-1		2012-07-17 10:17:40.220000
	Edit pad (rev 149)		Nick	cv396	XVal Session 75	1	XVal Session 75-Typing - Text-1		2012-07-17 10:17:40.711000
	Edit pad (rev 150)		Kate	cv406	XVal Session 75	1	XVal Session 75-Typing - Text-1		2012-07-17 10:17:40.720000
	Edit pad (rev 151)		Frank	cv407	XVal Session 75	1	XVal Session 75-Typing - Text-1		2012-07-17 10:17:41.041000
	Edit pad (rev 152)		Nick	cv396	XVal Session 75	1	XVal Session 75-Typing - Text-1		2012-07-17 10:17:41.216000
	Edit pad (rev 153)		Kate	cv406	XVal Session 75	1	XVal Session 75-Typing - Text-1		2012-07-17 10:17:41.218000
	Edit pad (rev 154)		Frank	cv407	XVal Session 75	1	XVal Session 75-Typing - Text-1		2012-07-17 10:17:41.671000
	Edit pad (rev 155)		Kate	cv406	XVal Session 75	1	XVal Session 75-Typing - Text-1		2012-07-17 10:17:41.720000
	Edit pad (rev 156)		Nick	cv396	XVal Session 75	1	XVal Session 75-Typing - Text-1		2012-07-17 10:17:41.721000
	Edit pad (rev 157)		Frank	cv407	XVal Session 75	1	XVal Session 75-Typing - Text-1		2012-07-17 10:17:42.171000
	Edit pad (rev 158)		Nick	cv396	XVal Session 75	1	XVal Session 75-Typing - Text-1		2012-07-17 10:17:42.225000
	Edit pad (rev 159)		Kate	cv406	XVal Session 75	1	XVal Session 75-Typing - Text-1		2012-07-17 10:17:42.228000
	Edit pad (rev 160)		Nick	cv396	XVal Session 75	1	XVal Session 75-Typing - Text-1		2012-07-17 10:17:42.727000
	Edit pad (rev 161)		Kate	cv406	XVal Session 75	1	XVal Session 75-Typing - Text-1		2012-07-17 10:17:42.735000
	Edit pad (rev 162)		Nick	cv396	XVal Session 75	1	XVal Session 75-Typing - Text-1		2012-07-17 10:17:43.227000
	Edit pad (rev 163)		Kate	cv406	XVal Session 75	1	XVal Session 75-Typing - Text-1		2012-07-17 10:17:43.234000
	Edit pad (rev 164)		Nick	cv396	XVal Session 75	1	XVal Session 75-Typing - Text-1		2012-07-17 10:17:43.728000
	Edit pad (rev 165)		Kate	cv406	XVal Session 75	1	XVal Session 75-Typing - Text-1		2012-07-17 10:17:43.735000
	Edit pad (rev 166)		Nick	cv396	XVal Session 75	1	XVal Session 75-Typing - Text-1		2012-07-17 10:17:44.229000
	Edit pad (rev 167)		Kate	cv406	XVal Session 75	1	XVal Session 75-Typing - Text-1		2012-07-17 10:17:44.235000
	Edit pad (rev 168)		Nick	cv396	XVal Session 75	1	XVal Session 75-Typing - Text-1		2012-07-17 10:17:44.728000
	Edit pad (rev 169)		Kate	cv406	XVal Session 75	1	XVal Session 75-Typing - Text-1		2012-07-17 10:17:44.736000
	Edit pad (rev 170)		Nick	cv396	XVal Session 75	1	XVal Session 75-Typing - Text-1		2012-07-17 10:17:45.228000
	Edit pad (rev 171)		Kate	cv406	XVal Session 75	1	XVal Session 75-Typing - Text-1		2012-07-17 10:17:45.236000
	Edit pad (rev 172)		Frank	cv407	XVal Session 75	1	XVal Session 75-Typing - Text-1		2012-07-17 10:17:45.354000
	Edit pad (rev 173)		Kate	cv406	XVal Session 75	1	XVal Session 75-Typing - Text-1		2012-07-17 10:17:45.739000
	Edit pad (rev 174)		Kate	cv406	XVal Session 75	1	XVal Session 75-Typing - Text-1		2012-07-17 10:17:46.251000
	Edit pad (rev 175)		Kate	cv406	XVal Session 75	1	XVal Session 75-Typing - Text-1		2012-07-17 10:17:46.752000
	Edit pad (rev 176)		Nick	cv396	XVal Session 75	1	XVal Session 75-Typing - Text-1		2012-07-17 10:17:46.962000
	Edit pad (rev 177)		Kate	cv406	XVal Session 75	1	XVal Session 75-Typing - Text-1		2012-07-17 10:17:47.267000
	Edit pad (rev 178)		Nick	cv396	XVal Session 75	1	XVal Session 75-Typing - Text-1		2012-07-17 10:17:47.460000
	Edit pad (rev 179)		Kate	cv406	XVal Session 75	1	XVal Session 75-Typing - Text-1		2012-07-17 10:17:47.766000
	Edit pad (rev 180)		Frank	cv407	XVal Session 75	1	XVal Session 75-Typing - Text-1		2012-07-17 10:17:47.855000
	Edit pad (rev 181)		Nick	cv396	XVal Session 75	1	XVal Session 75-Typing - Text-1		2012-07-17 10:17:47.964000
	Edit pad (rev 182)		Kate	cv406	XVal Session 75	1	XVal Session 75-Typing - Text-1		2012-07-17 10:17:48.340000
	Edit pad (rev 183)		Frank	cv407	XVal Session 75	1	XVal Session 75-Typing - Text-1		2012-07-17 10:17:48.369000
	Edit pad (rev 184)		Nick	cv396	XVal Session 75	1	XVal Session 75-Typing - Text-1		2012-07-17 10:17:48.473000
	Edit pad (rev 185)		sean	cv372	XVal Session 75	1	XVal Session 75-Typing - Text-1		2012-07-17 10:17:48.494000
	Edit pad (rev 186)		Kate	cv406	XVal Session 75	1	XVal Session 75-Typing - Text-1		2012-07-17 10:17:48.766000
	Edit pad (rev 187)		Frank	cv407	XVal Session 75	1	XVal Session 75-Typing - Text-1		2012-07-17 10:17:48.872000
	Edit pad (rev 188)		Nick	cv396	XVal Session 75	1	XVal Session 75-Typing - Text-1		2012-07-17 10:17:48.975000
	Edit pad (rev 189)		Kate	cv406	XVal Session 75	1	XVal Session 75-Typing - Text-1		2012-07-17 10:17:49.380000
	Edit pad (rev 190)		Nick	cv396	XVal Session 75	1	XVal Session 75-Typing - Text-1		2012-07-17 10:17:49.475000
	Edit pad (rev 191)		Kate	cv406	XVal Session 75	1	XVal Session 75-Typing - Text-1		2012-07-17 10:17:49.886000
	Edit pad (rev 192)		Nick	cv396	XVal Session 75	1	XVal Session 75-Typing - Text-1		2012-07-17 10:17:49.975000
	Edit pad (rev 193)		Frank	cv407	XVal Session 75	1	XVal Session 75-Typing - Text-1		2012-07-17 10:17:50.317000
	Edit pad (rev 194)		Kate	cv406	XVal Session 75	1	XVal Session 75-Typing - Text-1		2012-07-17 10:17:50.390000
	Edit pad (rev 195)		Frank	cv407	XVal Session 75	1	XVal Session 75-Typing - Text-1		2012-07-17 10:17:50.826000
	Edit pad (rev 196)		Kate	cv406	XVal Session 75	1	XVal Session 75-Typing - Text-1		2012-07-17 10:17:50.917000
	Edit pad (rev 197)		Nick	cv396	XVal Session 75	1	XVal Session 75-Typing - Text-1		2012-07-17 10:17:50.940000
	Edit pad (rev 198)		Kate	cv406	XVal Session 75	1	XVal Session 75-Typing - Text-1		2012-07-17 10:17:51.425000
	Edit pad (rev 199)		Nick	cv396	XVal Session 75	1	XVal Session 75-Typing - Text-1		2012-07-17 10:17:51.446000
	Edit pad (rev 200)		sean	cv372	XVal Session 75	1	XVal Session 75-Typing - Text-1		2012-07-17 10:17:51.672000
	Edit pad (rev 201)		Kate	cv406	XVal Session 75	1	XVal Session 75-Typing - Text-1		2012-07-17 10:17:51.952000
	Edit pad (rev 202)		Nick	cv396	XVal Session 75	1	XVal Session 75-Typing - Text-1		2012-07-17 10:17:51.963000
	Edit pad (rev 203)		sean	cv372	XVal Session 75	1	XVal Session 75-Typing - Text-1		2012-07-17 10:17:52.172000
	Edit pad (rev 204)		Kate	cv406	XVal Session 75	1	XVal Session 75-Typing - Text-1		2012-07-17 10:17:52.454000
	Edit pad (rev 205)		Nick	cv396	XVal Session 75	1	XVal Session 75-Typing - Text-1		2012-07-17 10:17:52.476000
	Edit pad (rev 206)		sean	cv372	XVal Session 75	1	XVal Session 75-Typing - Text-1		2012-07-17 10:17:52.808000
	Edit pad (rev 207)		Kate	cv406	XVal Session 75	1	XVal Session 75-Typing - Text-1		2012-07-17 10:17:52.953000
	Edit pad (rev 208)		Nick	cv396	XVal Session 75	1	XVal Session 75-Typing - Text-1		2012-07-17 10:17:53.244000
	Edit pad (rev 209)		sean	cv372	XVal Session 75	1	XVal Session 75-Typing - Text-1		2012-07-17 10:17:53.308000
	Edit pad (rev 210)		Frank	cv407	XVal Session 75	1	XVal Session 75-Typing - Text-1		2012-07-17 10:17:53.427000
	Edit pad (rev 211)		Kate	cv406	XVal Session 75	1	XVal Session 75-Typing - Text-1		2012-07-17 10:17:53.453000
	Edit pad (rev 212)		Nick	cv396	XVal Session 75	1	XVal Session 75-Typing - Text-1		2012-07-17 10:17:53.745000
	Edit pad (rev 213)		Frank	cv407	XVal Session 75	1	XVal Session 75-Typing - Text-1		2012-07-17 10:17:53.931000
	Edit pad (rev 214)		Kate	cv406	XVal Session 75	1	XVal Session 75-Typing - Text-1		2012-07-17 10:17:53.954000
	Edit pad (rev 215)		Nick	cv396	XVal Session 75	1	XVal Session 75-Typing - Text-1		2012-07-17 10:17:54.243000
	Edit pad (rev 216)		sean	cv372	XVal Session 75	1	XVal Session 75-Typing - Text-1		2012-07-17 10:17:54.368000
	Edit pad (rev 217)		Kate	cv406	XVal Session 75	1	XVal Session 75-Typing - Text-1		2012-07-17 10:17:54.468000
	Edit pad (rev 218)		Nick	cv396	XVal Session 75	1	XVal Session 75-Typing - Text-1		2012-07-17 10:17:54.743000
	Edit pad (rev 219)		sean	cv372	XVal Session 75	1	XVal Session 75-Typing - Text-1		2012-07-17 10:17:54.867000
	Edit pad (rev 220)		Kate	cv406	XVal Session 75	1	XVal Session 75-Typing - Text-1		2012-07-17 10:17:54.969000
	Edit pad (rev 221)		Nick	cv396	XVal Session 75	1	XVal Session 75-Typing - Text-1		2012-07-17 10:17:55.243000
	Edit pad (rev 222)		sean	cv372	XVal Session 75	1	XVal Session 75-Typing - Text-1		2012-07-17 10:17:55.367000
	Edit pad (rev 223)		Kate	cv406	XVal Session 75	1	XVal Session 75-Typing - Text-1		2012-07-17 10:17:55.468000
	Edit pad (rev 224)		Nick	cv396	XVal Session 75	1	XVal Session 75-Typing - Text-1		2012-07-17 10:17:55.748000
	Edit pad (rev 225)		sean	cv372	XVal Session 75	1	XVal Session 75-Typing - Text-1		2012-07-17 10:17:55.928000
	Edit pad (rev 226)		Kate	cv406	XVal Session 75	1	XVal Session 75-Typing - Text-1		2012-07-17 10:17:55.986000
	Edit pad (rev 227)		Nick	cv396	XVal Session 75	1	XVal Session 75-Typing - Text-1		2012-07-17 10:17:56.258000
	Edit pad (rev 228)		sean	cv372	XVal Session 75	1	XVal Session 75-Typing - Text-1		2012-07-17 10:17:56.372000
	Edit pad (rev 229)		Kate	cv406	XVal Session 75	1	XVal Session 75-Typing - Text-1		2012-07-17 10:17:56.500000
	Edit pad (rev 230)		Nick	cv396	XVal Session 75	1	XVal Session 75-Typing - Text-1		2012-07-17 10:17:56.758000
	Edit pad (rev 231)		sean	cv372	XVal Session 75	1	XVal Session 75-Typing - Text-1		2012-07-17 10:17:56.900000
	Edit pad (rev 232)		Kate	cv406	XVal Session 75	1	XVal Session 75-Typing - Text-1		2012-07-17 10:17:57
	Edit pad (rev 233)		Nick	cv396	XVal Session 75	1	XVal Session 75-Typing - Text-1		2012-07-17 10:17:57.258000
	Edit pad (rev 234)		sean	cv372	XVal Session 75	1	XVal Session 75-Typing - Text-1		2012-07-17 10:17:57.373000
	Edit pad (rev 235)		Kate	cv406	XVal Session 75	1	XVal Session 75-Typing - Text-1		2012-07-17 10:17:57.516000
	Edit pad (rev 236)		Nick	cv396	XVal Session 75	1	XVal Session 75-Typing - Text-1		2012-07-17 10:17:57.757000
	Edit pad (rev 237)		sean	cv372	XVal Session 75	1	XVal Session 75-Typing - Text-1		2012-07-17 10:17:57.874000
	Edit pad (rev 238)		Kate	cv406	XVal Session 75	1	XVal Session 75-Typing - Text-1		2012-07-17 10:17:58.017000
	Edit pad (rev 239)		Nick	cv396	XVal Session 75	1	XVal Session 75-Typing - Text-1		2012-07-17 10:17:58.259000
	Edit pad (rev 240)		sean	cv372	XVal Session 75	1	XVal Session 75-Typing - Text-1		2012-07-17 10:17:58.374000
	Edit pad (rev 241)		Kate	cv406	XVal Session 75	1	XVal Session 75-Typing - Text-1		2012-07-17 10:17:58.517000
	Edit pad (rev 242)		Nick	cv396	XVal Session 75	1	XVal Session 75-Typing - Text-1		2012-07-17 10:17:58.759000
	Edit pad (rev 243)		sean	cv372	XVal Session 75	1	XVal Session 75-Typing - Text-1		2012-07-17 10:17:58.874000
	Edit pad (rev 244)		Kate	cv406	XVal Session 75	1	XVal Session 75-Typing - Text-1		2012-07-17 10:17:59.033000
	Edit pad (rev 245)		Nick	cv396	XVal Session 75	1	XVal Session 75-Typing - Text-1		2012-07-17 10:17:59.259000
	Edit pad (rev 246)		sean	cv372	XVal Session 75	1	XVal Session 75-Typing - Text-1		2012-07-17 10:17:59.373000
	Edit pad (rev 247)		Kate	cv406	XVal Session 75	1	XVal Session 75-Typing - Text-1		2012-07-17 10:17:59.531000
	Edit pad (rev 248)		Nick	cv396	XVal Session 75	1	XVal Session 75-Typing - Text-1		2012-07-17 10:17:59.759000
	Edit pad (rev 249)		sean	cv372	XVal Session 75	1	XVal Session 75-Typing - Text-1		2012-07-17 10:17:59.880000
	Edit pad (rev 250)		Kate	cv406	XVal Session 75	1	XVal Session 75-Typing - Text-1		2012-07-17 10:18:00.033000
	Edit pad (rev 251)		Nick	cv396	XVal Session 75	1	XVal Session 75-Typing - Text-1		2012-07-17 10:18:00.259000
	Edit pad (rev 252)		sean	cv372	XVal Session 75	1	XVal Session 75-Typing - Text-1		2012-07-17 10:18:00.378000
	Edit pad (rev 253)		Kate	cv406	XVal Session 75	1	XVal Session 75-Typing - Text-1		2012-07-17 10:18:00.531000
	Edit pad (rev 254)		Nick	cv396	XVal Session 75	1	XVal Session 75-Typing - Text-1		2012-07-17 10:18:00.759000
	Edit pad (rev 255)		Kate	cv406	XVal Session 75	1	XVal Session 75-Typing - Text-1		2012-07-17 10:18:01.033000
	Edit pad (rev 256)		Nick	cv396	XVal Session 75	1	XVal Session 75-Typing - Text-1		2012-07-17 10:18:01.264000
	Edit pad (rev 257)		sean	cv372	XVal Session 75	1	XVal Session 75-Typing - Text-1		2012-07-17 10:18:01.435000
	Edit pad (rev 258)		Kate	cv406	XVal Session 75	1	XVal Session 75-Typing - Text-1		2012-07-17 10:18:01.531000
	Edit pad (rev 259)		Nick	cv396	XVal Session 75	1	XVal Session 75-Typing - Text-1		2012-07-17 10:18:01.774000
	Edit pad (rev 260)		sean	cv372	XVal Session 75	1	XVal Session 75-Typing - Text-1		2012-07-17 10:18:01.936000
	Edit pad (rev 261)		Kate	cv406	XVal Session 75	1	XVal Session 75-Typing - Text-1		2012-07-17 10:18:02.033000
	Edit pad (rev 262)		Nick	cv396	XVal Session 75	1	XVal Session 75-Typing - Text-1		2012-07-17 10:18:02.274000
	Edit pad (rev 263)		Kate	cv406	XVal Session 75	1	XVal Session 75-Typing - Text-1		2012-07-17 10:18:02.548000
	Edit pad (rev 264)		sean	cv372	XVal Session 75	1	XVal Session 75-Typing - Text-1		2012-07-17 10:18:02.772000
	Edit pad (rev 265)		Nick	cv396	XVal Session 75	1	XVal Session 75-Typing - Text-1		2012-07-17 10:18:02.774000
	Edit pad (rev 266)		sean	cv372	XVal Session 75	1	XVal Session 75-Typing - Text-1		2012-07-17 10:18:03.272000
	Edit pad (rev 267)		Nick	cv396	XVal Session 75	1	XVal Session 75-Typing - Text-1		2012-07-17 10:18:03.433000
	Edit pad (rev 268)		Kate	cv406	XVal Session 75	1	XVal Session 75-Typing - Text-1		2012-07-17 10:18:03.728000
	Edit pad (rev 269)		sean	cv372	XVal Session 75	1	XVal Session 75-Typing - Text-1		2012-07-17 10:18:03.777000
	Edit pad (rev 270)		Nick	cv396	XVal Session 75	1	XVal Session 75-Typing - Text-1		2012-07-17 10:18:03.946000
	Edit pad (rev 271)		sean	cv372	XVal Session 75	1	XVal Session 75-Typing - Text-1		2012-07-17 10:18:04.281000
	Edit pad (rev 272)		Nick	cv396	XVal Session 75	1	XVal Session 75-Typing - Text-1		2012-07-17 10:18:04.444000
	Edit pad (rev 273)		sean	cv372	XVal Session 75	1	XVal Session 75-Typing - Text-1		2012-07-17 10:18:04.781000
	Edit pad (rev 274)		Kate	cv406	XVal Session 75	1	XVal Session 75-Typing - Text-1		2012-07-17 10:18:04.886000
	Edit pad (rev 275)		sean	cv372	XVal Session 75	1	XVal Session 75-Typing - Text-1		2012-07-17 10:18:05.280000
	Edit pad (rev 276)		Frank	cv407	XVal Session 75	1	XVal Session 75-Typing - Text-1		2012-07-17 10:18:05.303000
	Edit pad (rev 277)		Kate	cv406	XVal Session 75	1	XVal Session 75-Typing - Text-1		2012-07-17 10:18:05.433000
	Edit pad (rev 278)		sean	cv372	XVal Session 75	1	XVal Session 75-Typing - Text-1		2012-07-17 10:18:05.780000
	Edit pad (rev 279)		Kate	cv406	XVal Session 75	1	XVal Session 75-Typing - Text-1		2012-07-17 10:18:05.938000
	Edit pad (rev 280)		Frank	cv407	XVal Session 75	1	XVal Session 75-Typing - Text-1		2012-07-17 10:18:06.051000
	Edit pad (rev 281)		sean	cv372	XVal Session 75	1	XVal Session 75-Typing - Text-1		2012-07-17 10:18:06.283000
	Edit pad (rev 282)		Frank	cv407	XVal Session 75	1	XVal Session 75-Typing - Text-1		2012-07-17 10:18:06.560000
	Edit pad (rev 283)		sean	cv372	XVal Session 75	1	XVal Session 75-Typing - Text-1		2012-07-17 10:18:06.781000
	Edit pad (rev 284)		Frank	cv407	XVal Session 75	1	XVal Session 75-Typing - Text-1		2012-07-17 10:18:07.061000
	Edit pad (rev 285)		sean	cv372	XVal Session 75	1	XVal Session 75-Typing - Text-1		2012-07-17 10:18:07.283000
	Edit pad (rev 286)		Frank	cv407	XVal Session 75	1	XVal Session 75-Typing - Text-1		2012-07-17 10:18:07.561000
	Edit pad (rev 287)		Frank	cv407	XVal Session 75	1	XVal Session 75-Typing - Text-1		2012-07-17 10:18:08.060000
	Edit pad (rev 288)		sean	cv372	XVal Session 75	1	XVal Session 75-Typing - Text-1		2012-07-17 10:18:08.411000
	Edit pad (rev 289)		Frank	cv407	XVal Session 75	1	XVal Session 75-Typing - Text-1		2012-07-17 10:18:08.559000
	Edit pad (rev 290)		sean	cv372	XVal Session 75	1	XVal Session 75-Typing - Text-1		2012-07-17 10:18:08.910000
	Edit pad (rev 291)		Frank	cv407	XVal Session 75	1	XVal Session 75-Typing - Text-1		2012-07-17 10:18:09.059000
	Edit pad (rev 292)		sean	cv372	XVal Session 75	1	XVal Session 75-Typing - Text-1		2012-07-17 10:18:09.410000
	Edit pad (rev 293)		Frank	cv407	XVal Session 75	1	XVal Session 75-Typing - Text-1		2012-07-17 10:18:09.559000
	Edit pad (rev 294)		sean	cv372	XVal Session 75	1	XVal Session 75-Typing - Text-1		2012-07-17 10:18:09.910000
	Edit pad (rev 295)		Nick	cv396	XVal Session 75	1	XVal Session 75-Typing - Text-1		2012-07-17 10:18:09.985000
	Edit pad (rev 296)		Frank	cv407	XVal Session 75	1	XVal Session 75-Typing - Text-1		2012-07-17 10:18:10.059000
	Edit pad (rev 297)		sean	cv372	XVal Session 75	1	XVal Session 75-Typing - Text-1		2012-07-17 10:18:10.411000
	Edit pad (rev 298)		Frank	cv407	XVal Session 75	1	XVal Session 75-Typing - Text-1		2012-07-17 10:18:10.559000
	Edit pad (rev 299)		Kate	cv406	XVal Session 75	1	XVal Session 75-Typing - Text-1		2012-07-17 10:18:10.710000
	Edit pad (rev 300)		Kate	cv406	XVal Session 75	1	XVal Session 75-Typing - Text-1		2012-07-17 10:18:11.212000
	Edit pad (rev 301)		Nick	cv396	XVal Session 75	1	XVal Session 75-Typing - Text-1		2012-07-17 10:18:11.520000
	Edit pad (rev 302)		Kate	cv406	XVal Session 75	1	XVal Session 75-Typing - Text-1		2012-07-17 10:18:11.720000
	Edit pad (rev 303)		Nick	cv396	XVal Session 75	1	XVal Session 75-Typing - Text-1		2012-07-17 10:18:12.024000
	Edit pad (rev 304)		Kate	cv406	XVal Session 75	1	XVal Session 75-Typing - Text-1		2012-07-17 10:18:12.230000
	Edit pad (rev 305)		Nick	cv396	XVal Session 75	1	XVal Session 75-Typing - Text-1		2012-07-17 10:18:12.664000
	Edit pad (rev 306)		Kate	cv406	XVal Session 75	1	XVal Session 75-Typing - Text-1		2012-07-17 10:18:12.725000
	Edit pad (rev 307)		Nick	cv396	XVal Session 75	1	XVal Session 75-Typing - Text-1		2012-07-17 10:18:13.165000
	Edit pad (rev 308)		Kate	cv406	XVal Session 75	1	XVal Session 75-Typing - Text-1		2012-07-17 10:18:13.243000
	Edit pad (rev 309)		sean	cv372	XVal Session 75	1	XVal Session 75-Typing - Text-1		2012-07-17 10:18:13.269000
	Edit pad (rev 310)		Nick	cv396	XVal Session 75	1	XVal Session 75-Typing - Text-1		2012-07-17 10:18:13.665000
	Edit pad (rev 311)		Kate	cv406	XVal Session 75	1	XVal Session 75-Typing - Text-1		2012-07-17 10:18:13.743000
	Edit pad (rev 312)		sean	cv372	XVal Session 75	1	XVal Session 75-Typing - Text-1		2012-07-17 10:18:13.770000
	Edit pad (rev 313)		Nick	cv396	XVal Session 75	1	XVal Session 75-Typing - Text-1		2012-07-17 10:18:14.165000
	Edit pad (rev 314)		sean	cv372	XVal Session 75	1	XVal Session 75-Typing - Text-1		2012-07-17 10:18:14.269000
	Edit pad (rev 315)		Kate	cv406	XVal Session 75	1	XVal Session 75-Typing - Text-1		2012-07-17 10:18:14.271000
	Edit pad (rev 316)		Frank	cv407	XVal Session 75	1	XVal Session 75-Typing - Text-1		2012-07-17 10:18:14.601000
	Edit pad (rev 317)		Nick	cv396	XVal Session 75	1	XVal Session 75-Typing - Text-1		2012-07-17 10:18:14.670000
	Edit pad (rev 318)		sean	cv372	XVal Session 75	1	XVal Session 75-Typing - Text-1		2012-07-17 10:18:14.769000
	Edit pad (rev 319)		Kate	cv406	XVal Session 75	1	XVal Session 75-Typing - Text-1		2012-07-17 10:18:14.782000
	Edit pad (rev 320)		Frank	cv407	XVal Session 75	1	XVal Session 75-Typing - Text-1		2012-07-17 10:18:15.107000
	Edit pad (rev 321)		Nick	cv396	XVal Session 75	1	XVal Session 75-Typing - Text-1		2012-07-17 10:18:15.180000
	Edit pad (rev 322)		sean	cv372	XVal Session 75	1	XVal Session 75-Typing - Text-1		2012-07-17 10:18:15.269000
	Edit pad (rev 323)		Kate	cv406	XVal Session 75	1	XVal Session 75-Typing - Text-1		2012-07-17 10:18:15.282000
	Edit pad (rev 324)		Frank	cv407	XVal Session 75	1	XVal Session 75-Typing - Text-1		2012-07-17 10:18:15.608000
	Edit pad (rev 325)		Nick	cv396	XVal Session 75	1	XVal Session 75-Typing - Text-1		2012-07-17 10:18:15.685000
	Edit pad (rev 326)		Kate	cv406	XVal Session 75	1	XVal Session 75-Typing - Text-1		2012-07-17 10:18:15.782000
	Edit pad (rev 327)		Frank	cv407	XVal Session 75	1	XVal Session 75-Typing - Text-1		2012-07-17 10:18:16.108000
	Edit pad (rev 328)		Nick	cv396	XVal Session 75	1	XVal Session 75-Typing - Text-1		2012-07-17 10:18:16.194000
	Edit pad (rev 329)		Kate	cv406	XVal Session 75	1	XVal Session 75-Typing - Text-1		2012-07-17 10:18:16.282000
	Edit pad (rev 330)		Frank	cv407	XVal Session 75	1	XVal Session 75-Typing - Text-1		2012-07-17 10:18:16.607000
	Edit pad (rev 331)		Kate	cv406	XVal Session 75	1	XVal Session 75-Typing - Text-1		2012-07-17 10:18:16.784000
	Edit pad (rev 332)		Frank	cv407	XVal Session 75	1	XVal Session 75-Typing - Text-1		2012-07-17 10:18:17.107000
	Edit pad (rev 333)		Nick	cv396	XVal Session 75	1	XVal Session 75-Typing - Text-1		2012-07-17 10:18:17.182000
	Edit pad (rev 334)		Kate	cv406	XVal Session 75	1	XVal Session 75-Typing - Text-1		2012-07-17 10:18:17.287000
	Edit pad (rev 335)		Frank	cv407	XVal Session 75	1	XVal Session 75-Typing - Text-1		2012-07-17 10:18:17.606000
	Edit pad (rev 336)		Nick	cv396	XVal Session 75	1	XVal Session 75-Typing - Text-1		2012-07-17 10:18:17.685000
	Edit pad (rev 337)		Kate	cv406	XVal Session 75	1	XVal Session 75-Typing - Text-1		2012-07-17 10:18:17.796000
	Edit pad (rev 338)		Nick	cv396	XVal Session 75	1	XVal Session 75-Typing - Text-1		2012-07-17 10:18:18.196000
	Edit pad (rev 339)		Kate	cv406	XVal Session 75	1	XVal Session 75-Typing - Text-1		2012-07-17 10:18:18.302000
	Edit pad (rev 340)		Nick	cv396	XVal Session 75	1	XVal Session 75-Typing - Text-1		2012-07-17 10:18:18.695000
	Edit pad (rev 341)		Kate	cv406	XVal Session 75	1	XVal Session 75-Typing - Text-1		2012-07-17 10:18:18.848000
	Edit pad (rev 342)		Nick	cv396	XVal Session 75	1	XVal Session 75-Typing - Text-1		2012-07-17 10:18:19.195000
	Edit pad (rev 343)		Frank	cv407	XVal Session 75	1	XVal Session 75-Typing - Text-1		2012-07-17 10:18:19.213000
	Edit pad (rev 344)		Kate	cv406	XVal Session 75	1	XVal Session 75-Typing - Text-1		2012-07-17 10:18:19.312000
	Edit pad (rev 345)		sean	cv372	XVal Session 75	1	XVal Session 75-Typing - Text-1		2012-07-17 10:18:19.588000
	Edit pad (rev 346)		Nick	cv396	XVal Session 75	1	XVal Session 75-Typing - Text-1		2012-07-17 10:18:19.694000
	Edit pad (rev 347)		Kate	cv406	XVal Session 75	1	XVal Session 75-Typing - Text-1		2012-07-17 10:18:19.814000
	Edit pad (rev 348)		sean	cv372	XVal Session 75	1	XVal Session 75-Typing - Text-1		2012-07-17 10:18:20.087000
	Edit pad (rev 349)		Frank	cv407	XVal Session 75	1	XVal Session 75-Typing - Text-1		2012-07-17 10:18:20.265000
	Edit pad (rev 350)		Nick	cv396	XVal Session 75	1	XVal Session 75-Typing - Text-1		2012-07-17 10:18:20.324000
	Edit pad (rev 351)		Frank	cv407	XVal Session 75	1	XVal Session 75-Typing - Text-1		2012-07-17 10:18:20.769000
	Edit pad (rev 352)		Nick	cv396	XVal Session 75	1	XVal Session 75-Typing - Text-1		2012-07-17 10:18:20.833000
	Edit pad (rev 353)		Kate	cv406	XVal Session 75	1	XVal Session 75-Typing - Text-1		2012-07-17 10:18:20.850000
	Edit pad (rev 354)		sean	cv372	XVal Session 75	1	XVal Session 75-Typing - Text-1		2012-07-17 10:18:20.861000
	Edit pad (rev 355)		Frank	cv407	XVal Session 75	1	XVal Session 75-Typing - Text-1		2012-07-17 10:18:21.270000
	Edit pad (rev 356)		Nick	cv396	XVal Session 75	1	XVal Session 75-Typing - Text-1		2012-07-17 10:18:21.336000
	Edit pad (rev 357)		Kate	cv406	XVal Session 75	1	XVal Session 75-Typing - Text-1		2012-07-17 10:18:21.352000
	Edit pad (rev 358)		sean	cv372	XVal Session 75	1	XVal Session 75-Typing - Text-1		2012-07-17 10:18:21.360000
	Edit pad (rev 359)		Frank	cv407	XVal Session 75	1	XVal Session 75-Typing - Text-1		2012-07-17 10:18:21.779000
	Edit pad (rev 360)		Kate	cv406	XVal Session 75	1	XVal Session 75-Typing - Text-1		2012-07-17 10:18:21.861000
	Edit pad (rev 361)		Frank	cv407	XVal Session 75	1	XVal Session 75-Typing - Text-1		2012-07-17 10:18:22.280000
	Edit pad (rev 362)		Nick	cv396	XVal Session 75	1	XVal Session 75-Typing - Text-1		2012-07-17 10:18:22.302000
	Edit pad (rev 363)		Kate	cv406	XVal Session 75	1	XVal Session 75-Typing - Text-1		2012-07-17 10:18:22.360000
	Edit pad (rev 364)		sean	cv372	XVal Session 75	1	XVal Session 75-Typing - Text-1		2012-07-17 10:18:22.708000
	Edit pad (rev 365)		Frank	cv407	XVal Session 75	1	XVal Session 75-Typing - Text-1		2012-07-17 10:18:22.778000
	Edit pad (rev 366)		Nick	cv396	XVal Session 75	1	XVal Session 75-Typing - Text-1		2012-07-17 10:18:22.806000
	Edit pad (rev 367)		Kate	cv406	XVal Session 75	1	XVal Session 75-Typing - Text-1		2012-07-17 10:18:23.041000
	Edit pad (rev 368)		sean	cv372	XVal Session 75	1	XVal Session 75-Typing - Text-1		2012-07-17 10:18:23.227000
	Edit pad (rev 369)		Nick	cv396	XVal Session 75	1	XVal Session 75-Typing - Text-1		2012-07-17 10:18:23.306000
	Edit pad (rev 370)		Frank	cv407	XVal Session 75	1	XVal Session 75-Typing - Text-1		2012-07-17 10:18:23.322000
	Edit pad (rev 371)		Kate	cv406	XVal Session 75	1	XVal Session 75-Typing - Text-1		2012-07-17 10:18:23.558000
	Edit pad (rev 372)		sean	cv372	XVal Session 75	1	XVal Session 75-Typing - Text-1		2012-07-17 10:18:23.728000
	Edit pad (rev 373)		Nick	cv396	XVal Session 75	1	XVal Session 75-Typing - Text-1		2012-07-17 10:18:23.804000
	Edit pad (rev 374)		Frank	cv407	XVal Session 75	1	XVal Session 75-Typing - Text-1		2012-07-17 10:18:23.823000
	Edit pad (rev 375)		Kate	cv406	XVal Session 75	1	XVal Session 75-Typing - Text-1		2012-07-17 10:18:24.064000
	Edit pad (rev 376)		Frank	cv407	XVal Session 75	1	XVal Session 75-Typing - Text-1		2012-07-17 10:18:24.326000
	Edit pad (rev 377)		Nick	cv396	XVal Session 75	1	XVal Session 75-Typing - Text-1		2012-07-17 10:18:24.402000
	Edit pad (rev 378)		Kate	cv406	XVal Session 75	1	XVal Session 75-Typing - Text-1		2012-07-17 10:18:24.564000
	Edit pad (rev 379)		Nick	cv396	XVal Session 75	1	XVal Session 75-Typing - Text-1		2012-07-17 10:18:25.056000
	Edit pad (rev 380)		Kate	cv406	XVal Session 75	1	XVal Session 75-Typing - Text-1		2012-07-17 10:18:25.064000
	Edit pad (rev 381)		Frank	cv407	XVal Session 75	1	XVal Session 75-Typing - Text-1		2012-07-17 10:18:25.365000
	Edit pad (rev 382)		Nick	cv396	XVal Session 75	1	XVal Session 75-Typing - Text-1		2012-07-17 10:18:25.555000
	Edit pad (rev 383)		Kate	cv406	XVal Session 75	1	XVal Session 75-Typing - Text-1		2012-07-17 10:18:25.564000
	Edit pad (rev 384)		sean	cv372	XVal Session 75	1	XVal Session 75-Typing - Text-1		2012-07-17 10:18:25.854000
	Edit pad (rev 385)		Frank	cv407	XVal Session 75	1	XVal Session 75-Typing - Text-1		2012-07-17 10:18:25.873000
	Edit pad (rev 386)		Kate	cv406	XVal Session 75	1	XVal Session 75-Typing - Text-1		2012-07-17 10:18:26.062000
	Edit pad (rev 387)		Nick	cv396	XVal Session 75	1	XVal Session 75-Typing - Text-1		2012-07-17 10:18:26.138000
	Edit pad (rev 388)		sean	cv372	XVal Session 75	1	XVal Session 75-Typing - Text-1		2012-07-17 10:18:26.354000
	Edit pad (rev 389)		Frank	cv407	XVal Session 75	1	XVal Session 75-Typing - Text-1		2012-07-17 10:18:26.513000
	Edit pad (rev 390)		Nick	cv396	XVal Session 75	1	XVal Session 75-Typing - Text-1		2012-07-17 10:18:26.557000
	Edit pad (rev 391)		Kate	cv406	XVal Session 75	1	XVal Session 75-Typing - Text-1		2012-07-17 10:18:26.562000
	Edit pad (rev 392)		sean	cv372	XVal Session 75	1	XVal Session 75-Typing - Text-1		2012-07-17 10:18:26.854000
	Edit pad (rev 393)		Kate	cv406	XVal Session 75	1	XVal Session 75-Typing - Text-1		2012-07-17 10:18:27.064000
	Edit pad (rev 394)		Kate	cv406	XVal Session 75	1	XVal Session 75-Typing - Text-1		2012-07-17 10:18:27.564000
	Edit pad (rev 395)		Nick	cv396	XVal Session 75	1	XVal Session 75-Typing - Text-1		2012-07-17 10:18:27.781000
	Edit pad (rev 396)		sean	cv372	XVal Session 75	1	XVal Session 75-Typing - Text-1		2012-07-17 10:18:27.819000
	Edit pad (rev 397)		Frank	cv407	XVal Session 75	1	XVal Session 75-Typing - Text-1		2012-07-17 10:18:28.023000
	Edit pad (rev 398)		Kate	cv406	XVal Session 75	1	XVal Session 75-Typing - Text-1		2012-07-17 10:18:28.075000
	Edit pad (rev 399)		Nick	cv396	XVal Session 75	1	XVal Session 75-Typing - Text-1		2012-07-17 10:18:28.289000
	Edit pad (rev 400)		sean	cv372	XVal Session 75	1	XVal Session 75-Typing - Text-1		2012-07-17 10:18:28.318000
	Edit pad (rev 401)		Frank	cv407	XVal Session 75	1	XVal Session 75-Typing - Text-1		2012-07-17 10:18:28.530000
	Edit pad (rev 402)		Kate	cv406	XVal Session 75	1	XVal Session 75-Typing - Text-1		2012-07-17 10:18:28.578000
	Edit pad (rev 403)		Kate	cv406	XVal Session 75	1	XVal Session 75-Typing - Text-1		2012-07-17 10:18:29.080000
	Edit pad (rev 404)		Nick	cv396	XVal Session 75	1	XVal Session 75-Typing - Text-1		2012-07-17 10:18:29.158000
	Edit pad (rev 405)		Frank	cv407	XVal Session 75	1	XVal Session 75-Typing - Text-1		2012-07-17 10:18:29.300000
	Edit pad (rev 406)		sean	cv372	XVal Session 75	1	XVal Session 75-Typing - Text-1		2012-07-17 10:18:29.534000
	Edit pad (rev 407)		Kate	cv406	XVal Session 75	1	XVal Session 75-Typing - Text-1		2012-07-17 10:18:29.580000
	Edit pad (rev 408)		Nick	cv396	XVal Session 75	1	XVal Session 75-Typing - Text-1		2012-07-17 10:18:29.659000
	Edit pad (rev 409)		Frank	cv407	XVal Session 75	1	XVal Session 75-Typing - Text-1		2012-07-17 10:18:29.906000
	Edit pad (rev 410)		Kate	cv406	XVal Session 75	1	XVal Session 75-Typing - Text-1		2012-07-17 10:18:30.080000
	Edit pad (rev 411)		Nick	cv396	XVal Session 75	1	XVal Session 75-Typing - Text-1		2012-07-17 10:18:30.163000
	Edit pad (rev 412)		Frank	cv407	XVal Session 75	1	XVal Session 75-Typing - Text-1		2012-07-17 10:18:30.420000
	Edit pad (rev 413)		sean	cv372	XVal Session 75	1	XVal Session 75-Typing - Text-1		2012-07-17 10:18:30.482000
	Edit pad (rev 414)		Kate	cv406	XVal Session 75	1	XVal Session 75-Typing - Text-1		2012-07-17 10:18:30.578000
	Edit pad (rev 415)		Nick	cv396	XVal Session 75	1	XVal Session 75-Typing - Text-1		2012-07-17 10:18:30.663000
	Edit pad (rev 416)		Frank	cv407	XVal Session 75	1	XVal Session 75-Typing - Text-1		2012-07-17 10:18:30.921000
	Edit pad (rev 417)		Nick	cv396	XVal Session 75	1	XVal Session 75-Typing - Text-1		2012-07-17 10:18:31.253000
	Edit pad (rev 418)		Frank	cv407	XVal Session 75	1	XVal Session 75-Typing - Text-1		2012-07-17 10:18:31.420000
	Edit pad (rev 419)		Kate	cv406	XVal Session 75	1	XVal Session 75-Typing - Text-1		2012-07-17 10:18:31.468000
	Edit pad (rev 420)		Frank	cv407	XVal Session 75	1	XVal Session 75-Typing - Text-1		2012-07-17 10:18:31.921000
	Edit pad (rev 421)		Kate	cv406	XVal Session 75	1	XVal Session 75-Typing - Text-1		2012-07-17 10:18:31.970000
	Edit pad (rev 422)		Frank	cv407	XVal Session 75	1	XVal Session 75-Typing - Text-1		2012-07-17 10:18:32.420000
	Edit pad (rev 423)		Kate	cv406	XVal Session 75	1	XVal Session 75-Typing - Text-1		2012-07-17 10:18:32.686000
	Edit pad (rev 424)		Nick	cv396	XVal Session 75	1	XVal Session 75-Typing - Text-1		2012-07-17 10:18:32.747000
	Edit pad (rev 425)		sean	cv372	XVal Session 75	1	XVal Session 75-Typing - Text-1		2012-07-17 10:18:32.812000
	Edit pad (rev 426)		Frank	cv407	XVal Session 75	1	XVal Session 75-Typing - Text-1		2012-07-17 10:18:32.919000
	Edit pad (rev 427)		Kate	cv406	XVal Session 75	1	XVal Session 75-Typing - Text-1		2012-07-17 10:18:33.189000
	Edit pad (rev 428)		Nick	cv396	XVal Session 75	1	XVal Session 75-Typing - Text-1		2012-07-17 10:18:33.271000
	Edit pad (rev 429)		sean	cv372	XVal Session 75	1	XVal Session 75-Typing - Text-1		2012-07-17 10:18:33.312000
	Edit pad (rev 430)		Frank	cv407	XVal Session 75	1	XVal Session 75-Typing - Text-1		2012-07-17 10:18:33.419000
	Edit pad (rev 431)		Kate	cv406	XVal Session 75	1	XVal Session 75-Typing - Text-1		2012-07-17 10:18:33.689000
	Edit pad (rev 432)		Nick	cv396	XVal Session 75	1	XVal Session 75-Typing - Text-1		2012-07-17 10:18:33.773000
	Edit pad (rev 433)		sean	cv372	XVal Session 75	1	XVal Session 75-Typing - Text-1		2012-07-17 10:18:33.812000
	Edit pad (rev 434)		Frank	cv407	XVal Session 75	1	XVal Session 75-Typing - Text-1		2012-07-17 10:18:34.104000
	Edit pad (rev 435)		Kate	cv406	XVal Session 75	1	XVal Session 75-Typing - Text-1		2012-07-17 10:18:34.189000
	Edit pad (rev 436)		Frank	cv407	XVal Session 75	1	XVal Session 75-Typing - Text-1		2012-07-17 10:18:34.604000
	Edit pad (rev 437)		Kate	cv406	XVal Session 75	1	XVal Session 75-Typing - Text-1		2012-07-17 10:18:34.688000
	Edit pad (rev 438)		Nick	cv396	XVal Session 75	1	XVal Session 75-Typing - Text-1		2012-07-17 10:18:35.014000
	Edit pad (rev 439)		Frank	cv407	XVal Session 75	1	XVal Session 75-Typing - Text-1		2012-07-17 10:18:35.106000
	Edit pad (rev 440)		Kate	cv406	XVal Session 75	1	XVal Session 75-Typing - Text-1		2012-07-17 10:18:35.188000
	Edit pad (rev 441)		Kate	cv406	XVal Session 75	1	XVal Session 75-Typing - Text-1		2012-07-17 10:18:35.689000
	Edit pad (rev 442)		Nick	cv396	XVal Session 75	1	XVal Session 75-Typing - Text-1		2012-07-17 10:18:35.708000
	Edit pad (rev 443)		Kate	cv406	XVal Session 75	1	XVal Session 75-Typing - Text-1		2012-07-17 10:18:36.188000
	Edit pad (rev 444)		Nick	cv396	XVal Session 75	1	XVal Session 75-Typing - Text-1		2012-07-17 10:18:36.211000
	Edit pad (rev 445)		Frank	cv407	XVal Session 75	1	XVal Session 75-Typing - Text-1		2012-07-17 10:18:36.290000
	Edit pad (rev 446)		Kate	cv406	XVal Session 75	1	XVal Session 75-Typing - Text-1		2012-07-17 10:18:36.689000
	Edit pad (rev 447)		Frank	cv407	XVal Session 75	1	XVal Session 75-Typing - Text-1		2012-07-17 10:18:37.085000
	Edit pad (rev 448)		Kate	cv406	XVal Session 75	1	XVal Session 75-Typing - Text-1		2012-07-17 10:18:37.188000
	Edit pad (rev 449)		Frank	cv407	XVal Session 75	1	XVal Session 75-Typing - Text-1		2012-07-17 10:18:37.592000
	Edit pad (rev 450)		Kate	cv406	XVal Session 75	1	XVal Session 75-Typing - Text-1		2012-07-17 10:18:37.694000
	Edit pad (rev 451)		Frank	cv407	XVal Session 75	1	XVal Session 75-Typing - Text-1		2012-07-17 10:18:38.195000
	Edit pad (rev 452)		Kate	cv406	XVal Session 75	1	XVal Session 75-Typing - Text-1		2012-07-17 10:18:38.197000
	Edit pad (rev 453)		Kate	cv406	XVal Session 75	1	XVal Session 75-Typing - Text-1		2012-07-17 10:18:38.705000
	Edit pad (rev 454)		Frank	cv407	XVal Session 75	1	XVal Session 75-Typing - Text-1		2012-07-17 10:18:38.824000
	Edit pad (rev 455)		Kate	cv406	XVal Session 75	1	XVal Session 75-Typing - Text-1		2012-07-17 10:18:39.204000
	Edit pad (rev 456)		Frank	cv407	XVal Session 75	1	XVal Session 75-Typing - Text-1		2012-07-17 10:18:39.325000
	Edit pad (rev 457)		Kate	cv406	XVal Session 75	1	XVal Session 75-Typing - Text-1		2012-07-17 10:18:39.836000
	Edit pad (rev 458)		sean	cv372	XVal Session 75	1	XVal Session 75-Typing - Text-1		2012-07-17 10:18:40.579000
	Edit pad (rev 459)		Frank	cv407	XVal Session 75	1	XVal Session 75-Typing - Text-1		2012-07-17 10:18:40.701000
	Edit pad (rev 460)		Kate	cv406	XVal Session 75	1	XVal Session 75-Typing - Text-1		2012-07-17 10:18:40.708000
	Edit pad (rev 461)		sean	cv372	XVal Session 75	1	XVal Session 75-Typing - Text-1		2012-07-17 10:18:41.133000
	Edit pad (rev 462)		Kate	cv406	XVal Session 75	1	XVal Session 75-Typing - Text-1		2012-07-17 10:18:41.210000
	Edit pad (rev 463)		sean	cv372	XVal Session 75	1	XVal Session 75-Typing - Text-1		2012-07-17 10:18:41.638000
	Edit pad (rev 464)		Kate	cv406	XVal Session 75	1	XVal Session 75-Typing - Text-1		2012-07-17 10:18:41.720000
	Edit pad (rev 465)		Kate	cv406	XVal Session 75	1	XVal Session 75-Typing - Text-1		2012-07-17 10:18:42.220000
	Edit pad (rev 466)		sean	cv372	XVal Session 75	1	XVal Session 75-Typing - Text-1		2012-07-17 10:18:42.314000
	Edit pad (rev 467)		Frank	cv407	XVal Session 75	1	XVal Session 75-Typing - Text-1		2012-07-17 10:18:42.559000
	Edit pad (rev 468)		Kate	cv406	XVal Session 75	1	XVal Session 75-Typing - Text-1		2012-07-17 10:18:42.719000
	Edit pad (rev 469)		sean	cv372	XVal Session 75	1	XVal Session 75-Typing - Text-1		2012-07-17 10:18:42.832000
	Edit pad (rev 470)		Frank	cv407	XVal Session 75	1	XVal Session 75-Typing - Text-1		2012-07-17 10:18:43.061000
	Edit pad (rev 471)		Kate	cv406	XVal Session 75	1	XVal Session 75-Typing - Text-1		2012-07-17 10:18:43.220000
	Edit pad (rev 472)		sean	cv372	XVal Session 75	1	XVal Session 75-Typing - Text-1		2012-07-17 10:18:43.332000
	Edit pad (rev 473)		Frank	cv407	XVal Session 75	1	XVal Session 75-Typing - Text-1		2012-07-17 10:18:43.560000
	Edit pad (rev 474)		Nick	cv396	XVal Session 75	1	XVal Session 75-Typing - Text-1		2012-07-17 10:18:43.618000
	Edit pad (rev 475)		Kate	cv406	XVal Session 75	1	XVal Session 75-Typing - Text-1		2012-07-17 10:18:43.718000
	Edit pad (rev 476)		Kate	cv406	XVal Session 75	1	XVal Session 75-Typing - Text-1		2012-07-17 10:18:44.220000
	Edit pad (rev 477)		Kate	cv406	XVal Session 75	1	XVal Session 75-Typing - Text-1		2012-07-17 10:18:44.720000
	Edit pad (rev 478)		Nick	cv396	XVal Session 75	1	XVal Session 75-Typing - Text-1		2012-07-17 10:18:44.964000
	Edit pad (rev 479)		Kate	cv406	XVal Session 75	1	XVal Session 75-Typing - Text-1		2012-07-17 10:18:45.220000
	Edit pad (rev 480)		Nick	cv396	XVal Session 75	1	XVal Session 75-Typing - Text-1		2012-07-17 10:18:45.464000
	Edit pad (rev 481)		Kate	cv406	XVal Session 75	1	XVal Session 75-Typing - Text-1		2012-07-17 10:18:45.726000
	Edit pad (rev 482)		Nick	cv396	XVal Session 75	1	XVal Session 75-Typing - Text-1		2012-07-17 10:18:45.977000
	Edit pad (rev 483)		Kate	cv406	XVal Session 75	1	XVal Session 75-Typing - Text-1		2012-07-17 10:18:46.247000
	Edit pad (rev 484)		Nick	cv396	XVal Session 75	1	XVal Session 75-Typing - Text-1		2012-07-17 10:18:46.576000
	Edit pad (rev 485)		sean	cv372	XVal Session 75	1	XVal Session 75-Typing - Text-1		2012-07-17 10:18:46.636000
	Edit pad (rev 486)		Kate	cv406	XVal Session 75	1	XVal Session 75-Typing - Text-1		2012-07-17 10:18:46.750000
	Edit pad (rev 487)		Frank	cv407	XVal Session 75	1	XVal Session 75-Typing - Text-1		2012-07-17 10:18:46.909000
	Edit pad (rev 488)		Nick	cv396	XVal Session 75	1	XVal Session 75-Typing - Text-1		2012-07-17 10:18:47.086000
	Edit pad (rev 489)		Kate	cv406	XVal Session 75	1	XVal Session 75-Typing - Text-1		2012-07-17 10:18:47.252000
	Edit pad (rev 490)		sean	cv372	XVal Session 75	1	XVal Session 75-Typing - Text-1		2012-07-17 10:18:47.551000
	Edit pad (rev 491)		Kate	cv406	XVal Session 75	1	XVal Session 75-Typing - Text-1		2012-07-17 10:18:47.759000
	Edit pad (rev 492)		Nick	cv396	XVal Session 75	1	XVal Session 75-Typing - Text-1		2012-07-17 10:18:47.787000
	Edit pad (rev 493)		Frank	cv407	XVal Session 75	1	XVal Session 75-Typing - Text-1		2012-07-17 10:18:47.812000
	Edit pad (rev 494)		Kate	cv406	XVal Session 75	1	XVal Session 75-Typing - Text-1		2012-07-17 10:18:48.267000
	Edit pad (rev 495)		Nick	cv396	XVal Session 75	1	XVal Session 75-Typing - Text-1		2012-07-17 10:18:48.291000
	Edit pad (rev 496)		Frank	cv407	XVal Session 75	1	XVal Session 75-Typing - Text-1		2012-07-17 10:18:48.341000
	Edit pad (rev 497)		Kate	cv406	XVal Session 75	1	XVal Session 75-Typing - Text-1		2012-07-17 10:18:48.768000
	Edit pad (rev 498)		Nick	cv396	XVal Session 75	1	XVal Session 75-Typing - Text-1		2012-07-17 10:18:48.805000
	Edit pad (rev 499)		Frank	cv407	XVal Session 75	1	XVal Session 75-Typing - Text-1		2012-07-17 10:18:48.850000
	Edit pad (rev 500)		Kate	cv406	XVal Session 75	1	XVal Session 75-Typing - Text-1		2012-07-17 10:18:49.267000
	Edit pad (rev 501)		Nick	cv396	XVal Session 75	1	XVal Session 75-Typing - Text-1		2012-07-17 10:18:49.305000
	Edit pad (rev 502)		Frank	cv407	XVal Session 75	1	XVal Session 75-Typing - Text-1		2012-07-17 10:18:49.361000
	Edit pad (rev 503)		Kate	cv406	XVal Session 75	1	XVal Session 75-Typing - Text-1		2012-07-17 10:18:49.768000
	Edit pad (rev 504)		Nick	cv396	XVal Session 75	1	XVal Session 75-Typing - Text-1		2012-07-17 10:18:49.811000
	Edit pad (rev 505)		Frank	cv407	XVal Session 75	1	XVal Session 75-Typing - Text-1		2012-07-17 10:18:49.872000
	Edit pad (rev 506)		Kate	cv406	XVal Session 75	1	XVal Session 75-Typing - Text-1		2012-07-17 10:18:50.269000
	Edit pad (rev 507)		Nick	cv396	XVal Session 75	1	XVal Session 75-Typing - Text-1		2012-07-17 10:18:50.315000
	Edit pad (rev 508)		Frank	cv407	XVal Session 75	1	XVal Session 75-Typing - Text-1		2012-07-17 10:18:50.371000
	Edit pad (rev 509)		Kate	cv406	XVal Session 75	1	XVal Session 75-Typing - Text-1		2012-07-17 10:18:50.769000
	Edit pad (rev 510)		Nick	cv396	XVal Session 75	1	XVal Session 75-Typing - Text-1		2012-07-17 10:18:50.819000
	Edit pad (rev 511)		Frank	cv407	XVal Session 75	1	XVal Session 75-Typing - Text-1		2012-07-17 10:18:50.872000
	Edit pad (rev 512)		Kate	cv406	XVal Session 75	1	XVal Session 75-Typing - Text-1		2012-07-17 10:18:51.269000
	Edit pad (rev 513)		Nick	cv396	XVal Session 75	1	XVal Session 75-Typing - Text-1		2012-07-17 10:18:51.320000
	Edit pad (rev 514)		Frank	cv407	XVal Session 75	1	XVal Session 75-Typing - Text-1		2012-07-17 10:18:51.524000
	Edit pad (rev 515)		Nick	cv396	XVal Session 75	1	XVal Session 75-Typing - Text-1		2012-07-17 10:18:51.821000
	Edit pad (rev 516)		Kate	cv406	XVal Session 75	1	XVal Session 75-Typing - Text-1		2012-07-17 10:18:51.939000
	Edit pad (rev 517)		sean	cv372	XVal Session 75	1	XVal Session 75-Typing - Text-1		2012-07-17 10:18:51.960000
	Edit pad (rev 518)		Frank	cv407	XVal Session 75	1	XVal Session 75-Typing - Text-1		2012-07-17 10:18:52.028000
	Edit pad (rev 519)		Nick	cv396	XVal Session 75	1	XVal Session 75-Typing - Text-1		2012-07-17 10:18:52.321000
	Edit pad (rev 520)		Kate	cv406	XVal Session 75	1	XVal Session 75-Typing - Text-1		2012-07-17 10:18:52.425000
	Edit pad (rev 521)		sean	cv372	XVal Session 75	1	XVal Session 75-Typing - Text-1		2012-07-17 10:18:52.461000
	Edit pad (rev 522)		Frank	cv407	XVal Session 75	1	XVal Session 75-Typing - Text-1		2012-07-17 10:18:52.528000
	Edit pad (rev 523)		Nick	cv396	XVal Session 75	1	XVal Session 75-Typing - Text-1		2012-07-17 10:18:52.822000
	Edit pad (rev 524)		Kate	cv406	XVal Session 75	1	XVal Session 75-Typing - Text-1		2012-07-17 10:18:52.925000
	Edit pad (rev 525)		Kate	cv406	XVal Session 75	1	XVal Session 75-Typing - Text-1		2012-07-17 10:18:53.427000
	Edit pad (rev 526)		sean	cv372	XVal Session 75	1	XVal Session 75-Typing - Text-1		2012-07-17 10:18:53.889000
	Edit pad (rev 527)		Frank	cv407	XVal Session 75	1	XVal Session 75-Typing - Text-1		2012-07-17 10:18:53.892000
	Edit pad (rev 528)		Kate	cv406	XVal Session 75	1	XVal Session 75-Typing - Text-1		2012-07-17 10:18:53.927000
	Edit pad (rev 529)		sean	cv372	XVal Session 75	1	XVal Session 75-Typing - Text-1		2012-07-17 10:18:54.388000
	Edit pad (rev 530)		Kate	cv406	XVal Session 75	1	XVal Session 75-Typing - Text-1		2012-07-17 10:18:54.426000
	Edit pad (rev 531)		Nick	cv396	XVal Session 75	1	XVal Session 75-Typing - Text-1		2012-07-17 10:18:54.802000
	Edit pad (rev 532)		sean	cv372	XVal Session 75	1	XVal Session 75-Typing - Text-1		2012-07-17 10:18:54.895000
	Edit pad (rev 533)		Kate	cv406	XVal Session 75	1	XVal Session 75-Typing - Text-1		2012-07-17 10:18:54.978000
	Edit pad (rev 534)		Frank	cv407	XVal Session 75	1	XVal Session 75-Typing - Text-1		2012-07-17 10:18:55.013000
	Edit pad (rev 535)		Nick	cv396	XVal Session 75	1	XVal Session 75-Typing - Text-1		2012-07-17 10:18:55.305000
	Edit pad (rev 536)		Kate	cv406	XVal Session 75	1	XVal Session 75-Typing - Text-1		2012-07-17 10:18:55.438000
	Edit pad (rev 537)		Frank	cv407	XVal Session 75	1	XVal Session 75-Typing - Text-1		2012-07-17 10:18:55.512000
	Edit pad (rev 538)		sean	cv372	XVal Session 75	1	XVal Session 75-Typing - Text-1		2012-07-17 10:18:55.747000
	Edit pad (rev 539)		Kate	cv406	XVal Session 75	1	XVal Session 75-Typing - Text-1		2012-07-17 10:18:55.992000
	Edit pad (rev 540)		Frank	cv407	XVal Session 75	1	XVal Session 75-Typing - Text-1		2012-07-17 10:18:56.014000
	Edit pad (rev 541)		Nick	cv396	XVal Session 75	1	XVal Session 75-Typing - Text-1		2012-07-17 10:18:56.334000
	Edit pad (rev 542)		sean	cv372	XVal Session 75	1	XVal Session 75-Typing - Text-1		2012-07-17 10:18:56.380000
	Edit pad (rev 543)		Kate	cv406	XVal Session 75	1	XVal Session 75-Typing - Text-1		2012-07-17 10:18:56.437000
	Edit pad (rev 544)		Frank	cv407	XVal Session 75	1	XVal Session 75-Typing - Text-1		2012-07-17 10:18:56.512000
	Edit pad (rev 545)		Nick	cv396	XVal Session 75	1	XVal Session 75-Typing - Text-1		2012-07-17 10:18:56.836000
	Edit pad (rev 546)		sean	cv372	XVal Session 75	1	XVal Session 75-Typing - Text-1		2012-07-17 10:18:56.879000
	Edit pad (rev 547)		Kate	cv406	XVal Session 75	1	XVal Session 75-Typing - Text-1		2012-07-17 10:18:56.938000
	Edit pad (rev 548)		Frank	cv407	XVal Session 75	1	XVal Session 75-Typing - Text-1		2012-07-17 10:18:57.014000
	Edit pad (rev 549)		Nick	cv396	XVal Session 75	1	XVal Session 75-Typing - Text-1		2012-07-17 10:18:57.336000
	Edit pad (rev 550)		sean	cv372	XVal Session 75	1	XVal Session 75-Typing - Text-1		2012-07-17 10:18:57.380000
	Edit pad (rev 551)		Kate	cv406	XVal Session 75	1	XVal Session 75-Typing - Text-1		2012-07-17 10:18:57.442000
	Edit pad (rev 552)		Frank	cv407	XVal Session 75	1	XVal Session 75-Typing - Text-1		2012-07-17 10:18:57.512000
	Edit pad (rev 553)		Nick	cv396	XVal Session 75	1	XVal Session 75-Typing - Text-1		2012-07-17 10:18:57.835000
	Edit pad (rev 554)		Kate	cv406	XVal Session 75	1	XVal Session 75-Typing - Text-1		2012-07-17 10:18:57.947000
	Edit pad (rev 555)		Frank	cv407	XVal Session 75	1	XVal Session 75-Typing - Text-1		2012-07-17 10:18:58.012000
	Edit pad (rev 556)		Nick	cv396	XVal Session 75	1	XVal Session 75-Typing - Text-1		2012-07-17 10:18:58.336000
	Edit pad (rev 557)		Kate	cv406	XVal Session 75	1	XVal Session 75-Typing - Text-1		2012-07-17 10:18:58.455000
	Edit pad (rev 558)		Frank	cv407	XVal Session 75	1	XVal Session 75-Typing - Text-1		2012-07-17 10:18:58.512000
	Edit pad (rev 559)		Nick	cv396	XVal Session 75	1	XVal Session 75-Typing - Text-1		2012-07-17 10:18:58.905000
	Edit pad (rev 560)		Kate	cv406	XVal Session 75	1	XVal Session 75-Typing - Text-1		2012-07-17 10:18:58.957000
	Edit pad (rev 561)		Nick	cv396	XVal Session 75	1	XVal Session 75-Typing - Text-1		2012-07-17 10:18:59.415000
	Edit pad (rev 562)		Frank	cv407	XVal Session 75	1	XVal Session 75-Typing - Text-1		2012-07-17 10:18:59.441000
	Edit pad (rev 563)		Kate	cv406	XVal Session 75	1	XVal Session 75-Typing - Text-1		2012-07-17 10:18:59.470000
	Edit pad (rev 564)		Frank	cv407	XVal Session 75	1	XVal Session 75-Typing - Text-1		2012-07-17 10:18:59.951000
	Edit pad (rev 565)		Kate	cv406	XVal Session 75	1	XVal Session 75-Typing - Text-1		2012-07-17 10:18:59.970000
	Edit pad (rev 566)		sean	cv372	XVal Session 75	1	XVal Session 75-Typing - Text-1		2012-07-17 10:19:00.012000
	Edit pad (rev 567)		Nick	cv396	XVal Session 75	1	XVal Session 75-Typing - Text-1		2012-07-17 10:19:00.289000
	Edit pad (rev 568)		Frank	cv407	XVal Session 75	1	XVal Session 75-Typing - Text-1		2012-07-17 10:19:00.449000
	Edit pad (rev 569)		Kate	cv406	XVal Session 75	1	XVal Session 75-Typing - Text-1		2012-07-17 10:19:00.522000
	Edit pad (rev 570)		Nick	cv396	XVal Session 75	1	XVal Session 75-Typing - Text-1		2012-07-17 10:19:00.790000
	Edit pad (rev 571)		Frank	cv407	XVal Session 75	1	XVal Session 75-Typing - Text-1		2012-07-17 10:19:00.950000
	Edit pad (rev 572)		Kate	cv406	XVal Session 75	1	XVal Session 75-Typing - Text-1		2012-07-17 10:19:00.969000
	Edit pad (rev 573)		Nick	cv396	XVal Session 75	1	XVal Session 75-Typing - Text-1		2012-07-17 10:19:01.289000
	Edit pad (rev 574)		Frank	cv407	XVal Session 75	1	XVal Session 75-Typing - Text-1		2012-07-17 10:19:01.450000
	Edit pad (rev 575)		Kate	cv406	XVal Session 75	1	XVal Session 75-Typing - Text-1		2012-07-17 10:19:01.469000
	Edit pad (rev 576)		Nick	cv396	XVal Session 75	1	XVal Session 75-Typing - Text-1		2012-07-17 10:19:01.790000
	Edit pad (rev 577)		Kate	cv406	XVal Session 75	1	XVal Session 75-Typing - Text-1		2012-07-17 10:19:01.972000
	Edit pad (rev 578)		Frank	cv407	XVal Session 75	1	XVal Session 75-Typing - Text-1		2012-07-17 10:19:02.224000
	Edit pad (rev 579)		Nick	cv396	XVal Session 75	1	XVal Session 75-Typing - Text-1		2012-07-17 10:19:02.308000
	Edit pad (rev 580)		Kate	cv406	XVal Session 75	1	XVal Session 75-Typing - Text-1		2012-07-17 10:19:02.472000
	Edit pad (rev 581)		Nick	cv396	XVal Session 75	1	XVal Session 75-Typing - Text-1		2012-07-17 10:19:02.821000
	Edit pad (rev 582)		Frank	cv407	XVal Session 75	1	XVal Session 75-Typing - Text-1		2012-07-17 10:19:02.961000
	Edit pad (rev 583)		Kate	cv406	XVal Session 75	1	XVal Session 75-Typing - Text-1		2012-07-17 10:19:02.983000
	Edit pad (rev 584)		Nick	cv396	XVal Session 75	1	XVal Session 75-Typing - Text-1		2012-07-17 10:19:03.322000
	Edit pad (rev 585)		Frank	cv407	XVal Session 75	1	XVal Session 75-Typing - Text-1		2012-07-17 10:19:03.472000
	Edit pad (rev 586)		Kate	cv406	XVal Session 75	1	XVal Session 75-Typing - Text-1		2012-07-17 10:19:03.712000
	Edit pad (rev 587)		Frank	cv407	XVal Session 75	1	XVal Session 75-Typing - Text-1		2012-07-17 10:19:03.971000
	Edit pad (rev 588)		Kate	cv406	XVal Session 75	1	XVal Session 75-Typing - Text-1		2012-07-17 10:19:04.212000
	Edit pad (rev 589)		Nick	cv396	XVal Session 75	1	XVal Session 75-Typing - Text-1		2012-07-17 10:19:04.428000
	Edit pad (rev 590)		Frank	cv407	XVal Session 75	1	XVal Session 75-Typing - Text-1		2012-07-17 10:19:04.483000
	Edit pad (rev 591)		Kate	cv406	XVal Session 75	1	XVal Session 75-Typing - Text-1		2012-07-17 10:19:04.712000
	Edit pad (rev 592)		Nick	cv396	XVal Session 75	1	XVal Session 75-Typing - Text-1		2012-07-17 10:19:04.930000
	Edit pad (rev 593)		Frank	cv407	XVal Session 75	1	XVal Session 75-Typing - Text-1		2012-07-17 10:19:04.983000
	Edit pad (rev 594)		Kate	cv406	XVal Session 75	1	XVal Session 75-Typing - Text-1		2012-07-17 10:19:05.212000
	Edit pad (rev 595)		Nick	cv396	XVal Session 75	1	XVal Session 75-Typing - Text-1		2012-07-17 10:19:05.444000
	Edit pad (rev 596)		Frank	cv407	XVal Session 75	1	XVal Session 75-Typing - Text-1		2012-07-17 10:19:05.482000
	Edit pad (rev 597)		Kate	cv406	XVal Session 75	1	XVal Session 75-Typing - Text-1		2012-07-17 10:19:05.721000
	Edit pad (rev 598)		Nick	cv396	XVal Session 75	1	XVal Session 75-Typing - Text-1		2012-07-17 10:19:05.953000
	Edit pad (rev 599)		Frank	cv407	XVal Session 75	1	XVal Session 75-Typing - Text-1		2012-07-17 10:19:05.980000
	Edit pad (rev 600)		Kate	cv406	XVal Session 75	1	XVal Session 75-Typing - Text-1		2012-07-17 10:19:06.221000
	Edit pad (rev 601)		Nick	cv396	XVal Session 75	1	XVal Session 75-Typing - Text-1		2012-07-17 10:19:06.461000
	Edit pad (rev 602)		Frank	cv407	XVal Session 75	1	XVal Session 75-Typing - Text-1		2012-07-17 10:19:06.481000
	Edit pad (rev 603)		Kate	cv406	XVal Session 75	1	XVal Session 75-Typing - Text-1		2012-07-17 10:19:06.737000
	Edit pad (rev 604)		Nick	cv396	XVal Session 75	1	XVal Session 75-Typing - Text-1		2012-07-17 10:19:06.968000
	Edit pad (rev 605)		Frank	cv407	XVal Session 75	1	XVal Session 75-Typing - Text-1		2012-07-17 10:19:07.060000
	Edit pad (rev 606)		Kate	cv406	XVal Session 75	1	XVal Session 75-Typing - Text-1		2012-07-17 10:19:07.235000
	Edit pad (rev 607)		Nick	cv396	XVal Session 75	1	XVal Session 75-Typing - Text-1		2012-07-17 10:19:07.474000
	Edit pad (rev 608)		Frank	cv407	XVal Session 75	1	XVal Session 75-Typing - Text-1		2012-07-17 10:19:07.570000
	Edit pad (rev 609)		Kate	cv406	XVal Session 75	1	XVal Session 75-Typing - Text-1		2012-07-17 10:19:07.737000
	Edit pad (rev 610)		Nick	cv396	XVal Session 75	1	XVal Session 75-Typing - Text-1		2012-07-17 10:19:07.984000
	Edit pad (rev 611)		Kate	cv406	XVal Session 75	1	XVal Session 75-Typing - Text-1		2012-07-17 10:19:08.236000
	Edit pad (rev 612)		Frank	cv407	XVal Session 75	1	XVal Session 75-Typing - Text-1		2012-07-17 10:19:08.346000
	Edit pad (rev 613)		Nick	cv396	XVal Session 75	1	XVal Session 75-Typing - Text-1		2012-07-17 10:19:08.484000
	Edit pad (rev 614)		Kate	cv406	XVal Session 75	1	XVal Session 75-Typing - Text-1		2012-07-17 10:19:08.736000
	Edit pad (rev 615)		Frank	cv407	XVal Session 75	1	XVal Session 75-Typing - Text-1		2012-07-17 10:19:08.856000
	Edit pad (rev 616)		Nick	cv396	XVal Session 75	1	XVal Session 75-Typing - Text-1		2012-07-17 10:19:08.993000
	Edit pad (rev 617)		Kate	cv406	XVal Session 75	1	XVal Session 75-Typing - Text-1		2012-07-17 10:19:09.236000
	Edit pad (rev 618)		Frank	cv407	XVal Session 75	1	XVal Session 75-Typing - Text-1		2012-07-17 10:19:09.360000
	Edit pad (rev 619)		Nick	cv396	XVal Session 75	1	XVal Session 75-Typing - Text-1		2012-07-17 10:19:09.492000
	Edit pad (rev 620)		Kate	cv406	XVal Session 75	1	XVal Session 75-Typing - Text-1		2012-07-17 10:19:09.736000
	Edit pad (rev 621)		Frank	cv407	XVal Session 75	1	XVal Session 75-Typing - Text-1		2012-07-17 10:19:09.914000
	Edit pad (rev 622)		sean	cv372	XVal Session 75	1	XVal Session 75-Typing - Text-1		2012-07-17 10:19:09.930000
	Edit pad (rev 623)		Nick	cv396	XVal Session 75	1	XVal Session 75-Typing - Text-1		2012-07-17 10:19:09.993000
	Edit pad (rev 624)		Kate	cv406	XVal Session 75	1	XVal Session 75-Typing - Text-1		2012-07-17 10:19:10.236000
	Edit pad (rev 625)		Frank	cv407	XVal Session 75	1	XVal Session 75-Typing - Text-1		2012-07-17 10:19:10.443000
	Edit pad (rev 626)		Nick	cv396	XVal Session 75	1	XVal Session 75-Typing - Text-1		2012-07-17 10:19:10.492000
	Edit pad (rev 627)		Kate	cv406	XVal Session 75	1	XVal Session 75-Typing - Text-1		2012-07-17 10:19:10.736000
	Edit pad (rev 628)		Frank	cv407	XVal Session 75	1	XVal Session 75-Typing - Text-1		2012-07-17 10:19:10.872000
	Edit pad (rev 629)		Nick	cv396	XVal Session 75	1	XVal Session 75-Typing - Text-1		2012-07-17 10:19:10.991000
	Edit pad (rev 630)		Kate	cv406	XVal Session 75	1	XVal Session 75-Typing - Text-1		2012-07-17 10:19:11.237000
	Edit pad (rev 631)		Nick	cv396	XVal Session 75	1	XVal Session 75-Typing - Text-1		2012-07-17 10:19:11.493000
	Edit pad (rev 632)		Kate	cv406	XVal Session 75	1	XVal Session 75-Typing - Text-1		2012-07-17 10:19:11.736000
	Edit pad (rev 633)		Nick	cv396	XVal Session 75	1	XVal Session 75-Typing - Text-1		2012-07-17 10:19:11.993000
	Edit pad (rev 634)		Kate	cv406	XVal Session 75	1	XVal Session 75-Typing - Text-1		2012-07-17 10:19:12.254000
	Edit pad (rev 635)		Nick	cv396	XVal Session 75	1	XVal Session 75-Typing - Text-1		2012-07-17 10:19:12.493000
	Edit pad (rev 636)		Kate	cv406	XVal Session 75	1	XVal Session 75-Typing - Text-1		2012-07-17 10:19:12.774000
	Edit pad (rev 637)		Nick	cv396	XVal Session 75	1	XVal Session 75-Typing - Text-1		2012-07-17 10:19:12.993000
	Edit pad (rev 638)		Kate	cv406	XVal Session 75	1	XVal Session 75-Typing - Text-1		2012-07-17 10:19:13.283000
	Edit pad (rev 639)		Nick	cv396	XVal Session 75	1	XVal Session 75-Typing - Text-1		2012-07-17 10:19:13.635000
	Edit pad (rev 640)		Frank	cv407	XVal Session 75	1	XVal Session 75-Typing - Text-1		2012-07-17 10:19:13.703000
	Edit pad (rev 641)		Kate	cv406	XVal Session 75	1	XVal Session 75-Typing - Text-1		2012-07-17 10:19:13.781000
	Edit pad (rev 642)		Kate	cv406	XVal Session 75	1	XVal Session 75-Typing - Text-1		2012-07-17 10:19:14.283000
	Edit pad (rev 643)		Frank	cv407	XVal Session 75	1	XVal Session 75-Typing - Text-1		2012-07-17 10:19:14.360000
	Edit pad (rev 644)		Kate	cv406	XVal Session 75	1	XVal Session 75-Typing - Text-1		2012-07-17 10:19:14.799000
	Edit pad (rev 645)		Frank	cv407	XVal Session 75	1	XVal Session 75-Typing - Text-1		2012-07-17 10:19:14.863000
	Edit pad (rev 646)		sean	cv372	XVal Session 75	1	XVal Session 75-Typing - Text-1		2012-07-17 10:19:15.150000
	Edit pad (rev 647)		Kate	cv406	XVal Session 75	1	XVal Session 75-Typing - Text-1		2012-07-17 10:19:15.297000
	Edit pad (rev 648)		Frank	cv407	XVal Session 75	1	XVal Session 75-Typing - Text-1		2012-07-17 10:19:15.372000
	Edit pad (rev 649)		sean	cv372	XVal Session 75	1	XVal Session 75-Typing - Text-1		2012-07-17 10:19:15.650000
	Edit pad (rev 650)		Kate	cv406	XVal Session 75	1	XVal Session 75-Typing - Text-1		2012-07-17 10:19:15.798000
	Edit pad (rev 651)		Frank	cv407	XVal Session 75	1	XVal Session 75-Typing - Text-1		2012-07-17 10:19:15.873000
	Edit pad (rev 652)		Kate	cv406	XVal Session 75	1	XVal Session 75-Typing - Text-1		2012-07-17 10:19:16.323000
	Edit pad (rev 653)		Frank	cv407	XVal Session 75	1	XVal Session 75-Typing - Text-1		2012-07-17 10:19:16.373000
	Edit pad (rev 654)		Kate	cv406	XVal Session 75	1	XVal Session 75-Typing - Text-1		2012-07-17 10:19:16.833000
	Edit pad (rev 655)		Frank	cv407	XVal Session 75	1	XVal Session 75-Typing - Text-1		2012-07-17 10:19:16.875000
	Edit pad (rev 656)		Nick	cv396	XVal Session 75	1	XVal Session 75-Typing - Text-1		2012-07-17 10:19:16.929000
	Edit pad (rev 657)		Kate	cv406	XVal Session 75	1	XVal Session 75-Typing - Text-1		2012-07-17 10:19:17.346000
	Edit pad (rev 658)		Kate	cv406	XVal Session 75	1	XVal Session 75-Typing - Text-1		2012-07-17 10:19:17.845000
	Edit pad (rev 659)		Frank	cv407	XVal Session 75	1	XVal Session 75-Typing - Text-1		2012-07-17 10:19:17.891000
	Edit pad (rev 660)		Kate	cv406	XVal Session 75	1	XVal Session 75-Typing - Text-1		2012-07-17 10:19:18.351000
	Edit pad (rev 661)		Frank	cv407	XVal Session 75	1	XVal Session 75-Typing - Text-1		2012-07-17 10:19:18.396000
	Edit pad (rev 662)		sean	cv372	XVal Session 75	1	XVal Session 75-Typing - Text-1		2012-07-17 10:19:18.846000
	Edit pad (rev 663)		Kate	cv406	XVal Session 75	1	XVal Session 75-Typing - Text-1		2012-07-17 10:19:18.861000
	Edit pad (rev 664)		sean	cv372	XVal Session 75	1	XVal Session 75-Typing - Text-1		2012-07-17 10:19:19.345000
	Edit pad (rev 665)		Kate	cv406	XVal Session 75	1	XVal Session 75-Typing - Text-1		2012-07-17 10:19:19.363000
	Edit pad (rev 666)		Frank	cv407	XVal Session 75	1	XVal Session 75-Typing - Text-1		2012-07-17 10:19:19.832000
	Edit pad (rev 667)		sean	cv372	XVal Session 75	1	XVal Session 75-Typing - Text-1		2012-07-17 10:19:19.846000
	Edit pad (rev 668)		Kate	cv406	XVal Session 75	1	XVal Session 75-Typing - Text-1		2012-07-17 10:19:19.861000
	Edit pad (rev 669)		Frank	cv407	XVal Session 75	1	XVal Session 75-Typing - Text-1		2012-07-17 10:19:20.343000
	Edit pad (rev 670)		Kate	cv406	XVal Session 75	1	XVal Session 75-Typing - Text-1		2012-07-17 10:19:20.368000
	Edit pad (rev 671)		Frank	cv407	XVal Session 75	1	XVal Session 75-Typing - Text-1		2012-07-17 10:19:20.842000
	Edit pad (rev 672)		Kate	cv406	XVal Session 75	1	XVal Session 75-Typing - Text-1		2012-07-17 10:19:20.878000
	Edit pad (rev 673)		Frank	cv407	XVal Session 75	1	XVal Session 75-Typing - Text-1		2012-07-17 10:19:21.357000
	Edit pad (rev 674)		Kate	cv406	XVal Session 75	1	XVal Session 75-Typing - Text-1		2012-07-17 10:19:21.378000
	Edit pad (rev 675)		Kate	cv406	XVal Session 75	1	XVal Session 75-Typing - Text-1		2012-07-17 10:19:21.878000
	Edit pad (rev 676)		Kate	cv406	XVal Session 75	1	XVal Session 75-Typing - Text-1		2012-07-17 10:19:22.379000
	Edit pad (rev 677)		sean	cv372	XVal Session 75	1	XVal Session 75-Typing - Text-1		2012-07-17 10:19:22.676000
	Edit pad (rev 678)		Kate	cv406	XVal Session 75	1	XVal Session 75-Typing - Text-1		2012-07-17 10:19:22.918000
	Edit pad (rev 679)		sean	cv372	XVal Session 75	1	XVal Session 75-Typing - Text-1		2012-07-17 10:19:23.176000
	Edit pad (rev 680)		Frank	cv407	XVal Session 75	1	XVal Session 75-Typing - Text-1		2012-07-17 10:19:23.213000
	Edit pad (rev 681)		Kate	cv406	XVal Session 75	1	XVal Session 75-Typing - Text-1		2012-07-17 10:19:23.423000
	Edit pad (rev 682)		sean	cv372	XVal Session 75	1	XVal Session 75-Typing - Text-1		2012-07-17 10:19:23.675000
	Edit pad (rev 683)		Frank	cv407	XVal Session 75	1	XVal Session 75-Typing - Text-1		2012-07-17 10:19:23.729000
	Edit pad (rev 684)		Kate	cv406	XVal Session 75	1	XVal Session 75-Typing - Text-1		2012-07-17 10:19:23.923000
	Edit pad (rev 685)		sean	cv372	XVal Session 75	1	XVal Session 75-Typing - Text-1		2012-07-17 10:19:24.175000
	Edit pad (rev 686)		Kate	cv406	XVal Session 75	1	XVal Session 75-Typing - Text-1		2012-07-17 10:19:24.424000
	Edit pad (rev 687)		sean	cv372	XVal Session 75	1	XVal Session 75-Typing - Text-1		2012-07-17 10:19:24.680000
	Edit pad (rev 688)		Kate	cv406	XVal Session 75	1	XVal Session 75-Typing - Text-1		2012-07-17 10:19:24.923000
	Edit pad (rev 689)		sean	cv372	XVal Session 75	1	XVal Session 75-Typing - Text-1		2012-07-17 10:19:25.178000
	Edit pad (rev 690)		Frank	cv407	XVal Session 75	1	XVal Session 75-Typing - Text-1		2012-07-17 10:19:25.392000
	Edit pad (rev 691)		Kate	cv406	XVal Session 75	1	XVal Session 75-Typing - Text-1		2012-07-17 10:19:25.423000
	Edit pad (rev 692)		sean	cv372	XVal Session 75	1	XVal Session 75-Typing - Text-1		2012-07-17 10:19:25.679000
	Edit pad (rev 693)		Frank	cv407	XVal Session 75	1	XVal Session 75-Typing - Text-1		2012-07-17 10:19:25.899000
	Edit pad (rev 694)		Kate	cv406	XVal Session 75	1	XVal Session 75-Typing - Text-1		2012-07-17 10:19:25.924000
	Edit pad (rev 695)		sean	cv372	XVal Session 75	1	XVal Session 75-Typing - Text-1		2012-07-17 10:19:26.180000
	Edit pad (rev 696)		Frank	cv407	XVal Session 75	1	XVal Session 75-Typing - Text-1		2012-07-17 10:19:26.403000
	Edit pad (rev 697)		Kate	cv406	XVal Session 75	1	XVal Session 75-Typing - Text-1		2012-07-17 10:19:26.443000
	Edit pad (rev 698)		sean	cv372	XVal Session 75	1	XVal Session 75-Typing - Text-1		2012-07-17 10:19:26.680000
	Edit pad (rev 699)		Kate	cv406	XVal Session 75	1	XVal Session 75-Typing - Text-1		2012-07-17 10:19:26.954000
	Edit pad (rev 700)		Frank	cv407	XVal Session 75	1	XVal Session 75-Typing - Text-1		2012-07-17 10:19:27.310000
	Edit pad (rev 701)		Kate	cv406	XVal Session 75	1	XVal Session 75-Typing - Text-1		2012-07-17 10:19:27.453000
	Edit pad (rev 702)		sean	cv372	XVal Session 75	1	XVal Session 75-Typing - Text-1		2012-07-17 10:19:27.459000
	Edit pad (rev 703)		sean	cv372	XVal Session 75	1	XVal Session 75-Typing - Text-1		2012-07-17 10:19:27.678000
	Edit pad (rev 704)		Frank	cv407	XVal Session 75	1	XVal Session 75-Typing - Text-1		2012-07-17 10:19:27.811000
	Edit pad (rev 705)		Kate	cv406	XVal Session 75	1	XVal Session 75-Typing - Text-1		2012-07-17 10:19:27.953000
	Edit pad (rev 706)		sean	cv372	XVal Session 75	1	XVal Session 75-Typing - Text-1		2012-07-17 10:19:28.181000
	Edit pad (rev 707)		Frank	cv407	XVal Session 75	1	XVal Session 75-Typing - Text-1		2012-07-17 10:19:28.309000
	Edit pad (rev 708)		Kate	cv406	XVal Session 75	1	XVal Session 75-Typing - Text-1		2012-07-17 10:19:28.453000
	Edit pad (rev 709)		sean	cv372	XVal Session 75	1	XVal Session 75-Typing - Text-1		2012-07-17 10:19:28.682000
	Edit pad (rev 710)		Frank	cv407	XVal Session 75	1	XVal Session 75-Typing - Text-1		2012-07-17 10:19:28.809000
	Edit pad (rev 711)		Kate	cv406	XVal Session 75	1	XVal Session 75-Typing - Text-1		2012-07-17 10:19:28.955000
	Edit pad (rev 712)		sean	cv372	XVal Session 75	1	XVal Session 75-Typing - Text-1		2012-07-17 10:19:29.180000
	Edit pad (rev 713)		Frank	cv407	XVal Session 75	1	XVal Session 75-Typing - Text-1		2012-07-17 10:19:29.309000
	Edit pad (rev 714)		Nick	cv396	XVal Session 75	1	XVal Session 75-Typing - Text-1		2012-07-17 10:19:29.754000
	Edit pad (rev 715)		Frank	cv407	XVal Session 75	1	XVal Session 75-Typing - Text-1		2012-07-17 10:19:29.816000
	Edit pad (rev 716)		sean	cv372	XVal Session 75	1	XVal Session 75-Typing - Text-1		2012-07-17 10:19:29.955000
	Edit pad (rev 717)		Frank	cv407	XVal Session 75	1	XVal Session 75-Typing - Text-1		2012-07-17 10:19:30.326000
	Edit pad (rev 718)		sean	cv372	XVal Session 75	1	XVal Session 75-Typing - Text-1		2012-07-17 10:19:30.460000
	Edit pad (rev 719)		Frank	cv407	XVal Session 75	1	XVal Session 75-Typing - Text-1		2012-07-17 10:19:30.826000
	Edit pad (rev 720)		sean	cv372	XVal Session 75	1	XVal Session 75-Typing - Text-1		2012-07-17 10:19:30.961000
	Edit pad (rev 721)		Nick	cv396	XVal Session 75	1	XVal Session 75-Typing - Text-1		2012-07-17 10:19:30.980000
	Edit pad (rev 722)		Frank	cv407	XVal Session 75	1	XVal Session 75-Typing - Text-1		2012-07-17 10:19:31.328000
	Edit pad (rev 723)		sean	cv372	XVal Session 75	1	XVal Session 75-Typing - Text-1		2012-07-17 10:19:31.460000
	Edit pad (rev 724)		Nick	cv396	XVal Session 75	1	XVal Session 75-Typing - Text-1		2012-07-17 10:19:31.491000
	Edit pad (rev 725)		Frank	cv407	XVal Session 75	1	XVal Session 75-Typing - Text-1		2012-07-17 10:19:31.826000
	Edit pad (rev 726)		sean	cv372	XVal Session 75	1	XVal Session 75-Typing - Text-1		2012-07-17 10:19:31.960000
	Edit pad (rev 727)		Nick	cv396	XVal Session 75	1	XVal Session 75-Typing - Text-1		2012-07-17 10:19:31.998000
	Edit pad (rev 728)		Kate	cv406	XVal Session 75	1	XVal Session 75-Typing - Text-1		2012-07-17 10:19:32.255000
	Edit pad (rev 729)		Frank	cv407	XVal Session 75	1	XVal Session 75-Typing - Text-1		2012-07-17 10:19:32.325000
	Edit pad (rev 730)		sean	cv372	XVal Session 75	1	XVal Session 75-Typing - Text-1		2012-07-17 10:19:32.461000
	Edit pad (rev 731)		Nick	cv396	XVal Session 75	1	XVal Session 75-Typing - Text-1		2012-07-17 10:19:32.568000
	Edit pad (rev 732)		Kate	cv406	XVal Session 75	1	XVal Session 75-Typing - Text-1		2012-07-17 10:19:32.767000
	Edit pad (rev 733)		Frank	cv407	XVal Session 75	1	XVal Session 75-Typing - Text-1		2012-07-17 10:19:32.824000
	Edit pad (rev 734)		Nick	cv396	XVal Session 75	1	XVal Session 75-Typing - Text-1		2012-07-17 10:19:33.091000
	Edit pad (rev 735)		Kate	cv406	XVal Session 75	1	XVal Session 75-Typing - Text-1		2012-07-17 10:19:33.267000
	Edit pad (rev 736)		sean	cv372	XVal Session 75	1	XVal Session 75-Typing - Text-1		2012-07-17 10:19:33.387000
	Edit pad (rev 737)		Nick	cv396	XVal Session 75	1	XVal Session 75-Typing - Text-1		2012-07-17 10:19:33.507000
	Edit pad (rev 738)		Frank	cv407	XVal Session 75	1	XVal Session 75-Typing - Text-1		2012-07-17 10:19:33.546000
	Edit pad (rev 739)		Kate	cv406	XVal Session 75	1	XVal Session 75-Typing - Text-1		2012-07-17 10:19:33.773000
	Edit pad (rev 740)		sean	cv372	XVal Session 75	1	XVal Session 75-Typing - Text-1		2012-07-17 10:19:33.886000
	Edit pad (rev 741)		Nick	cv396	XVal Session 75	1	XVal Session 75-Typing - Text-1		2012-07-17 10:19:34.006000
	Edit pad (rev 742)		Frank	cv407	XVal Session 75	1	XVal Session 75-Typing - Text-1		2012-07-17 10:19:34.198000
	Edit pad (rev 743)		Kate	cv406	XVal Session 75	1	XVal Session 75-Typing - Text-1		2012-07-17 10:19:34.272000
	Edit pad (rev 744)		sean	cv372	XVal Session 75	1	XVal Session 75-Typing - Text-1		2012-07-17 10:19:34.394000
	Edit pad (rev 745)		Nick	cv396	XVal Session 75	1	XVal Session 75-Typing - Text-1		2012-07-17 10:19:34.619000
	Edit pad (rev 746)		Frank	cv407	XVal Session 75	1	XVal Session 75-Typing - Text-1		2012-07-17 10:19:34.699000
	Edit pad (rev 747)		Kate	cv406	XVal Session 75	1	XVal Session 75-Typing - Text-1		2012-07-17 10:19:34.783000
	Edit pad (rev 748)		sean	cv372	XVal Session 75	1	XVal Session 75-Typing - Text-1		2012-07-17 10:19:34.895000
	Edit pad (rev 749)		Nick	cv396	XVal Session 75	1	XVal Session 75-Typing - Text-1		2012-07-17 10:19:35.120000
	Edit pad (rev 750)		Frank	cv407	XVal Session 75	1	XVal Session 75-Typing - Text-1		2012-07-17 10:19:35.201000
	Edit pad (rev 751)		Kate	cv406	XVal Session 75	1	XVal Session 75-Typing - Text-1		2012-07-17 10:19:35.296000
	Edit pad (rev 752)		Nick	cv396	XVal Session 75	1	XVal Session 75-Typing - Text-1		2012-07-17 10:19:35.619000
	Edit pad (rev 753)		sean	cv372	XVal Session 75	1	XVal Session 75-Typing - Text-1		2012-07-17 10:19:35.682000
	Edit pad (rev 754)		Frank	cv407	XVal Session 75	1	XVal Session 75-Typing - Text-1		2012-07-17 10:19:35.701000
	Edit pad (rev 755)		Kate	cv406	XVal Session 75	1	XVal Session 75-Typing - Text-1		2012-07-17 10:19:35.798000
	Edit pad (rev 756)		Nick	cv396	XVal Session 75	1	XVal Session 75-Typing - Text-1		2012-07-17 10:19:36.183000
	Edit pad (rev 757)		sean	cv372	XVal Session 75	1	XVal Session 75-Typing - Text-1		2012-07-17 10:19:36.185000
	Edit pad (rev 758)		Frank	cv407	XVal Session 75	1	XVal Session 75-Typing - Text-1		2012-07-17 10:19:36.203000
	Edit pad (rev 759)		Kate	cv406	XVal Session 75	1	XVal Session 75-Typing - Text-1		2012-07-17 10:19:36.297000
	Edit pad (rev 760)		Nick	cv396	XVal Session 75	1	XVal Session 75-Typing - Text-1		2012-07-17 10:19:36.695000
	Edit pad (rev 761)		Kate	cv406	XVal Session 75	1	XVal Session 75-Typing - Text-1		2012-07-17 10:19:36.811000
	Edit pad (rev 762)		Frank	cv407	XVal Session 75	1	XVal Session 75-Typing - Text-1		2012-07-17 10:19:37.015000
	Edit pad (rev 763)		Nick	cv396	XVal Session 75	1	XVal Session 75-Typing - Text-1		2012-07-17 10:19:37.196000
	Edit pad (rev 764)		Kate	cv406	XVal Session 75	1	XVal Session 75-Typing - Text-1		2012-07-17 10:19:37.312000
	Edit pad (rev 765)		Frank	cv407	XVal Session 75	1	XVal Session 75-Typing - Text-1		2012-07-17 10:19:37.515000
	Edit pad (rev 766)		Nick	cv396	XVal Session 75	1	XVal Session 75-Typing - Text-1		2012-07-17 10:19:37.695000
	Edit pad (rev 767)		Kate	cv406	XVal Session 75	1	XVal Session 75-Typing - Text-1		2012-07-17 10:19:37.818000
	Edit pad (rev 768)		Frank	cv407	XVal Session 75	1	XVal Session 75-Typing - Text-1		2012-07-17 10:19:38.013000
	Edit pad (rev 769)		Nick	cv396	XVal Session 75	1	XVal Session 75-Typing - Text-1		2012-07-17 10:19:38.195000
	Edit pad (rev 770)		Kate	cv406	XVal Session 75	1	XVal Session 75-Typing - Text-1		2012-07-17 10:19:38.328000
	Edit pad (rev 771)		Frank	cv407	XVal Session 75	1	XVal Session 75-Typing - Text-1		2012-07-17 10:19:38.516000
	Edit pad (rev 772)		Nick	cv396	XVal Session 75	1	XVal Session 75-Typing - Text-1		2012-07-17 10:19:38.698000
	Edit pad (rev 773)		Kate	cv406	XVal Session 75	1	XVal Session 75-Typing - Text-1		2012-07-17 10:19:38.828000
	Edit pad (rev 774)		Frank	cv407	XVal Session 75	1	XVal Session 75-Typing - Text-1		2012-07-17 10:19:39.015000
	Edit pad (rev 775)		Nick	cv396	XVal Session 75	1	XVal Session 75-Typing - Text-1		2012-07-17 10:19:39.196000
	Edit pad (rev 776)		sean	cv372	XVal Session 75	1	XVal Session 75-Typing - Text-1		2012-07-17 10:19:39.214000
	Edit pad (rev 777)		Kate	cv406	XVal Session 75	1	XVal Session 75-Typing - Text-1		2012-07-17 10:19:39.328000
	Edit pad (rev 778)		Frank	cv407	XVal Session 75	1	XVal Session 75-Typing - Text-1		2012-07-17 10:19:39.515000
	Edit pad (rev 779)		Nick	cv396	XVal Session 75	1	XVal Session 75-Typing - Text-1		2012-07-17 10:19:39.695000
	Edit pad (rev 780)		sean	cv372	XVal Session 75	1	XVal Session 75-Typing - Text-1		2012-07-17 10:19:39.716000
	Edit pad (rev 781)		Kate	cv406	XVal Session 75	1	XVal Session 75-Typing - Text-1		2012-07-17 10:19:39.835000
	Edit pad (rev 782)		Frank	cv407	XVal Session 75	1	XVal Session 75-Typing - Text-1		2012-07-17 10:19:40.237000
	Edit pad (rev 783)		Kate	cv406	XVal Session 75	1	XVal Session 75-Typing - Text-1		2012-07-17 10:19:40.338000
	Edit pad (rev 784)		Nick	cv396	XVal Session 75	1	XVal Session 75-Typing - Text-1		2012-07-17 10:19:40.572000
	Edit pad (rev 785)		Kate	cv406	XVal Session 75	1	XVal Session 75-Typing - Text-1		2012-07-17 10:19:40.839000
	Edit pad (rev 786)		Frank	cv407	XVal Session 75	1	XVal Session 75-Typing - Text-1		2012-07-17 10:19:41.038000
	Edit pad (rev 787)		Nick	cv396	XVal Session 75	1	XVal Session 75-Typing - Text-1		2012-07-17 10:19:41.070000
	Edit pad (rev 788)		sean	cv372	XVal Session 75	1	XVal Session 75-Typing - Text-1		2012-07-17 10:19:41.296000
	Edit pad (rev 789)		Kate	cv406	XVal Session 75	1	XVal Session 75-Typing - Text-1		2012-07-17 10:19:41.346000
	Edit pad (rev 790)		Frank	cv407	XVal Session 75	1	XVal Session 75-Typing - Text-1		2012-07-17 10:19:41.542000
	Edit pad (rev 791)		Nick	cv396	XVal Session 75	1	XVal Session 75-Typing - Text-1		2012-07-17 10:19:41.576000
	Edit pad (rev 792)		sean	cv372	XVal Session 75	1	XVal Session 75-Typing - Text-1		2012-07-17 10:19:41.796000
	Edit pad (rev 793)		Kate	cv406	XVal Session 75	1	XVal Session 75-Typing - Text-1		2012-07-17 10:19:41.845000
	Edit pad (rev 794)		Nick	cv396	XVal Session 75	1	XVal Session 75-Typing - Text-1		2012-07-17 10:19:42.086000
	Edit pad (rev 795)		sean	cv372	XVal Session 75	1	XVal Session 75-Typing - Text-1		2012-07-17 10:19:42.297000
	Edit pad (rev 796)		Kate	cv406	XVal Session 75	1	XVal Session 75-Typing - Text-1		2012-07-17 10:19:42.343000
	Edit pad (rev 797)		Nick	cv396	XVal Session 75	1	XVal Session 75-Typing - Text-1		2012-07-17 10:19:42.586000
	Edit pad (rev 798)		Frank	cv407	XVal Session 75	1	XVal Session 75-Typing - Text-1		2012-07-17 10:19:42.903000
	Edit pad (rev 799)		Nick	cv396	XVal Session 75	1	XVal Session 75-Typing - Text-1		2012-07-17 10:19:43.087000
	Edit pad (rev 800)		sean	cv372	XVal Session 75	1	XVal Session 75-Typing - Text-1		2012-07-17 10:19:43.296000
	Edit pad (rev 801)		Frank	cv407	XVal Session 75	1	XVal Session 75-Typing - Text-1		2012-07-17 10:19:43.465000
	Edit pad (rev 802)		Nick	cv396	XVal Session 75	1	XVal Session 75-Typing - Text-1		2012-07-17 10:19:43.592000
	Edit pad (rev 803)		sean	cv372	XVal Session 75	1	XVal Session 75-Typing - Text-1		2012-07-17 10:19:43.796000
	Edit pad (rev 804)		Frank	cv407	XVal Session 75	1	XVal Session 75-Typing - Text-1		2012-07-17 10:19:43.918000
	Edit pad (rev 805)		sean	cv372	XVal Session 75	1	XVal Session 75-Typing - Text-1		2012-07-17 10:19:44.296000
	Edit pad (rev 806)		Nick	cv396	XVal Session 75	1	XVal Session 75-Typing - Text-1		2012-07-17 10:19:44.397000
	Edit pad (rev 807)		Kate	cv406	XVal Session 75	1	XVal Session 75-Typing - Text-1		2012-07-17 10:19:44.419000
	Edit pad (rev 808)		Frank	cv407	XVal Session 75	1	XVal Session 75-Typing - Text-1		2012-07-17 10:19:44.425000
	Edit pad (rev 809)		sean	cv372	XVal Session 75	1	XVal Session 75-Typing - Text-1		2012-07-17 10:19:44.796000
	Edit pad (rev 810)		Nick	cv396	XVal Session 75	1	XVal Session 75-Typing - Text-1		2012-07-17 10:19:44.898000
	Edit pad (rev 811)		Kate	cv406	XVal Session 75	1	XVal Session 75-Typing - Text-1		2012-07-17 10:19:44.921000
	Edit pad (rev 812)		Frank	cv407	XVal Session 75	1	XVal Session 75-Typing - Text-1		2012-07-17 10:19:44.938000
	Edit pad (rev 813)		sean	cv372	XVal Session 75	1	XVal Session 75-Typing - Text-1		2012-07-17 10:19:45.296000
	Edit pad (rev 814)		Nick	cv396	XVal Session 75	1	XVal Session 75-Typing - Text-1		2012-07-17 10:19:45.403000
	Edit pad (rev 815)		Kate	cv406	XVal Session 75	1	XVal Session 75-Typing - Text-1		2012-07-17 10:19:45.421000
	Edit pad (rev 816)		Frank	cv407	XVal Session 75	1	XVal Session 75-Typing - Text-1		2012-07-17 10:19:45.612000
	Edit pad (rev 817)		sean	cv372	XVal Session 75	1	XVal Session 75-Typing - Text-1		2012-07-17 10:19:45.800000
	Edit pad (rev 818)		Nick	cv396	XVal Session 75	1	XVal Session 75-Typing - Text-1		2012-07-17 10:19:45.913000
	Edit pad (rev 819)		Kate	cv406	XVal Session 75	1	XVal Session 75-Typing - Text-1		2012-07-17 10:19:45.926000
	Edit pad (rev 820)		Frank	cv407	XVal Session 75	1	XVal Session 75-Typing - Text-1		2012-07-17 10:19:46.124000
	Edit pad (rev 821)		sean	cv372	XVal Session 75	1	XVal Session 75-Typing - Text-1		2012-07-17 10:19:46.304000
	Edit pad (rev 822)		Kate	cv406	XVal Session 75	1	XVal Session 75-Typing - Text-1		2012-07-17 10:19:46.438000
	Edit pad (rev 823)		Frank	cv407	XVal Session 75	1	XVal Session 75-Typing - Text-1		2012-07-17 10:19:46.632000
	Edit pad (rev 824)		sean	cv372	XVal Session 75	1	XVal Session 75-Typing - Text-1		2012-07-17 10:19:46.804000
	Edit pad (rev 825)		Frank	cv407	XVal Session 75	1	XVal Session 75-Typing - Text-1		2012-07-17 10:19:47.139000
	Edit pad (rev 826)		sean	cv372	XVal Session 75	1	XVal Session 75-Typing - Text-1		2012-07-17 10:19:47.473000
	Edit pad (rev 827)		Frank	cv407	XVal Session 75	1	XVal Session 75-Typing - Text-1		2012-07-17 10:19:47.637000
	Edit pad (rev 828)		Nick	cv396	XVal Session 75	1	XVal Session 75-Typing - Text-1		2012-07-17 10:19:47.846000
	Edit pad (rev 829)		sean	cv372	XVal Session 75	1	XVal Session 75-Typing - Text-1		2012-07-17 10:19:47.971000
	Edit pad (rev 830)		Frank	cv407	XVal Session 75	1	XVal Session 75-Typing - Text-1		2012-07-17 10:19:48.139000
	Edit pad (rev 831)		Nick	cv396	XVal Session 75	1	XVal Session 75-Typing - Text-1		2012-07-17 10:19:48.347000
	Edit pad (rev 832)		sean	cv372	XVal Session 75	1	XVal Session 75-Typing - Text-1		2012-07-17 10:19:48.472000
	Edit pad (rev 833)		Frank	cv407	XVal Session 75	1	XVal Session 75-Typing - Text-1		2012-07-17 10:19:48.639000
	Edit pad (rev 834)		Nick	cv396	XVal Session 75	1	XVal Session 75-Typing - Text-1		2012-07-17 10:19:48.852000
	Edit pad (rev 835)		sean	cv372	XVal Session 75	1	XVal Session 75-Typing - Text-1		2012-07-17 10:19:48.972000
	Edit pad (rev 836)		Kate	cv406	XVal Session 75	1	XVal Session 75-Typing - Text-1		2012-07-17 10:19:49.356000
	Edit pad (rev 837)		Nick	cv396	XVal Session 75	1	XVal Session 75-Typing - Text-1		2012-07-17 10:19:49.368000
	Edit pad (rev 838)		Frank	cv407	XVal Session 75	1	XVal Session 75-Typing - Text-1		2012-07-17 10:19:49.430000
	Edit pad (rev 839)		sean	cv372	XVal Session 75	1	XVal Session 75-Typing - Text-1		2012-07-17 10:19:49.494000
	Edit pad (rev 840)		Kate	cv406	XVal Session 75	1	XVal Session 75-Typing - Text-1		2012-07-17 10:19:49.861000
	Edit pad (rev 841)		Frank	cv407	XVal Session 75	1	XVal Session 75-Typing - Text-1		2012-07-17 10:19:49.947000
	Edit pad (rev 842)		Nick	cv396	XVal Session 75	1	XVal Session 75-Typing - Text-1		2012-07-17 10:19:50.110000
	Edit pad (rev 843)		sean	cv372	XVal Session 75	1	XVal Session 75-Typing - Text-1		2012-07-17 10:19:50.145000
	Edit pad (rev 844)		Frank	cv407	XVal Session 75	1	XVal Session 75-Typing - Text-1		2012-07-17 10:19:50.451000
	Edit pad (rev 845)		Kate	cv406	XVal Session 75	1	XVal Session 75-Typing - Text-1		2012-07-17 10:19:50.526000
	Edit pad (rev 846)		Nick	cv396	XVal Session 75	1	XVal Session 75-Typing - Text-1		2012-07-17 10:19:50.619000
	Edit pad (rev 847)		sean	cv372	XVal Session 75	1	XVal Session 75-Typing - Text-1		2012-07-17 10:19:50.644000
	Edit pad (rev 848)		Kate	cv406	XVal Session 75	1	XVal Session 75-Typing - Text-1		2012-07-17 10:19:51.032000
	Edit pad (rev 849)		Frank	cv407	XVal Session 75	1	XVal Session 75-Typing - Text-1		2012-07-17 10:19:51.104000
	Edit pad (rev 850)		Nick	cv396	XVal Session 75	1	XVal Session 75-Typing - Text-1		2012-07-17 10:19:51.117000
	Edit pad (rev 851)		sean	cv372	XVal Session 75	1	XVal Session 75-Typing - Text-1		2012-07-17 10:19:51.156000
	Edit pad (rev 852)		Kate	cv406	XVal Session 75	1	XVal Session 75-Typing - Text-1		2012-07-17 10:19:51.532000
	Edit pad (rev 853)		Frank	cv407	XVal Session 75	1	XVal Session 75-Typing - Text-1		2012-07-17 10:19:51.615000
	Edit pad (rev 854)		Nick	cv396	XVal Session 75	1	XVal Session 75-Typing - Text-1		2012-07-17 10:19:51.616000
	Edit pad (rev 855)		sean	cv372	XVal Session 75	1	XVal Session 75-Typing - Text-1		2012-07-17 10:19:51.997000
	Edit pad (rev 856)		Kate	cv406	XVal Session 75	1	XVal Session 75-Typing - Text-1		2012-07-17 10:19:52.046000
	Edit pad (rev 857)		Nick	cv396	XVal Session 75	1	XVal Session 75-Typing - Text-1		2012-07-17 10:19:52.117000
	Edit pad (rev 858)		Frank	cv407	XVal Session 75	1	XVal Session 75-Typing - Text-1		2012-07-17 10:19:52.122000
	Edit pad (rev 859)		sean	cv372	XVal Session 75	1	XVal Session 75-Typing - Text-1		2012-07-17 10:19:52.498000
	Edit pad (rev 860)		Kate	cv406	XVal Session 75	1	XVal Session 75-Typing - Text-1		2012-07-17 10:19:52.533000
	Edit pad (rev 861)		sean	cv372	XVal Session 75	1	XVal Session 75-Typing - Text-1		2012-07-17 10:19:52.998000
	Edit pad (rev 862)		Kate	cv406	XVal Session 75	1	XVal Session 75-Typing - Text-1		2012-07-17 10:19:53.034000
	Edit pad (rev 863)		Nick	cv396	XVal Session 75	1	XVal Session 75-Typing - Text-1		2012-07-17 10:19:53.138000
	Edit pad (rev 864)		Kate	cv406	XVal Session 75	1	XVal Session 75-Typing - Text-1		2012-07-17 10:19:53.534000
	Edit pad (rev 865)		Nick	cv396	XVal Session 75	1	XVal Session 75-Typing - Text-1		2012-07-17 10:19:53.647000
	Edit pad (rev 866)		sean	cv372	XVal Session 75	1	XVal Session 75-Typing - Text-1		2012-07-17 10:19:53.821000
	Edit pad (rev 867)		Kate	cv406	XVal Session 75	1	XVal Session 75-Typing - Text-1		2012-07-17 10:19:54.038000
	Edit pad (rev 868)		Nick	cv396	XVal Session 75	1	XVal Session 75-Typing - Text-1		2012-07-17 10:19:54.148000
	Edit pad (rev 869)		Kate	cv406	XVal Session 75	1	XVal Session 75-Typing - Text-1		2012-07-17 10:19:54.548000
	Edit pad (rev 870)		sean	cv372	XVal Session 75	1	XVal Session 75-Typing - Text-1		2012-07-17 10:19:54.598000
	Edit pad (rev 871)		Kate	cv406	XVal Session 75	1	XVal Session 75-Typing - Text-1		2012-07-17 10:19:55.047000
	Edit pad (rev 872)		sean	cv372	XVal Session 75	1	XVal Session 75-Typing - Text-1		2012-07-17 10:19:55.106000
	Edit pad (rev 873)		Nick	cv396	XVal Session 75	1	XVal Session 75-Typing - Text-1		2012-07-17 10:19:55.354000
	Edit pad (rev 874)		Kate	cv406	XVal Session 75	1	XVal Session 75-Typing - Text-1		2012-07-17 10:19:55.549000
	Edit pad (rev 875)		Nick	cv396	XVal Session 75	1	XVal Session 75-Typing - Text-1		2012-07-17 10:19:55.854000
	Edit pad (rev 876)		Kate	cv406	XVal Session 75	1	XVal Session 75-Typing - Text-1		2012-07-17 10:19:56.049000
	Edit pad (rev 877)		sean	cv372	XVal Session 75	1	XVal Session 75-Typing - Text-1		2012-07-17 10:19:56.256000
	Edit pad (rev 878)		Kate	cv406	XVal Session 75	1	XVal Session 75-Typing - Text-1		2012-07-17 10:19:56.555000
	Edit pad (rev 879)		Nick	cv396	XVal Session 75	1	XVal Session 75-Typing - Text-1		2012-07-17 10:19:56.622000
	Edit pad (rev 880)		sean	cv372	XVal Session 75	1	XVal Session 75-Typing - Text-1		2012-07-17 10:19:56.755000
	Edit pad (rev 881)		Kate	cv406	XVal Session 75	1	XVal Session 75-Typing - Text-1		2012-07-17 10:19:57.064000
	Edit pad (rev 882)		Nick	cv396	XVal Session 75	1	XVal Session 75-Typing - Text-1		2012-07-17 10:19:57.130000
	Edit pad (rev 883)		sean	cv372	XVal Session 75	1	XVal Session 75-Typing - Text-1		2012-07-17 10:19:57.257000
	Edit pad (rev 884)		Kate	cv406	XVal Session 75	1	XVal Session 75-Typing - Text-1		2012-07-17 10:19:57.564000
	Edit pad (rev 885)		Nick	cv396	XVal Session 75	1	XVal Session 75-Typing - Text-1		2012-07-17 10:19:57.633000
	Edit pad (rev 886)		sean	cv372	XVal Session 75	1	XVal Session 75-Typing - Text-1		2012-07-17 10:19:57.757000
	Edit pad (rev 887)		Kate	cv406	XVal Session 75	1	XVal Session 75-Typing - Text-1		2012-07-17 10:19:58.064000
	Edit pad (rev 888)		Nick	cv396	XVal Session 75	1	XVal Session 75-Typing - Text-1		2012-07-17 10:19:58.133000
	Edit pad (rev 889)		sean	cv372	XVal Session 75	1	XVal Session 75-Typing - Text-1		2012-07-17 10:19:58.255000
	Edit pad (rev 890)		Kate	cv406	XVal Session 75	1	XVal Session 75-Typing - Text-1		2012-07-17 10:19:58.564000
	Edit pad (rev 891)		Nick	cv396	XVal Session 75	1	XVal Session 75-Typing - Text-1		2012-07-17 10:19:58.632000
	Edit pad (rev 892)		sean	cv372	XVal Session 75	1	XVal Session 75-Typing - Text-1		2012-07-17 10:19:58.756000
	Edit pad (rev 893)		Kate	cv406	XVal Session 75	1	XVal Session 75-Typing - Text-1		2012-07-17 10:19:59.064000
	Edit pad (rev 894)		Nick	cv396	XVal Session 75	1	XVal Session 75-Typing - Text-1		2012-07-17 10:19:59.183000
	Edit pad (rev 895)		Kate	cv406	XVal Session 75	1	XVal Session 75-Typing - Text-1		2012-07-17 10:19:59.565000
	Edit pad (rev 896)		sean	cv372	XVal Session 75	1	XVal Session 75-Typing - Text-1		2012-07-17 10:19:59.903000
	Edit pad (rev 897)		Kate	cv406	XVal Session 75	1	XVal Session 75-Typing - Text-1		2012-07-17 10:20:00.066000
	Edit pad (rev 898)		Nick	cv396	XVal Session 75	1	XVal Session 75-Typing - Text-1		2012-07-17 10:20:00.090000
	Edit pad (rev 899)		Kate	cv406	XVal Session 75	1	XVal Session 75-Typing - Text-1		2012-07-17 10:20:00.567000
	Edit pad (rev 900)		Nick	cv396	XVal Session 75	1	XVal Session 75-Typing - Text-1		2012-07-17 10:20:00.602000
	Edit pad (rev 901)		Kate	cv406	XVal Session 75	1	XVal Session 75-Typing - Text-1		2012-07-17 10:20:01.094000
	Edit pad (rev 902)		Nick	cv396	XVal Session 75	1	XVal Session 75-Typing - Text-1		2012-07-17 10:20:01.102000
	Edit pad (rev 903)		sean	cv372	XVal Session 75	1	XVal Session 75-Typing - Text-1		2012-07-17 10:20:01.190000
	Edit pad (rev 904)		Kate	cv406	XVal Session 75	1	XVal Session 75-Typing - Text-1		2012-07-17 10:20:01.625000
	Edit pad (rev 905)		sean	cv372	XVal Session 75	1	XVal Session 75-Typing - Text-1		2012-07-17 10:20:01.690000
	Edit pad (rev 906)		Kate	cv406	XVal Session 75	1	XVal Session 75-Typing - Text-1		2012-07-17 10:20:02.066000
	Edit pad (rev 907)		sean	cv372	XVal Session 75	1	XVal Session 75-Typing - Text-1		2012-07-17 10:20:02.190000
	Edit pad (rev 908)		Nick	cv396	XVal Session 75	1	XVal Session 75-Typing - Text-1		2012-07-17 10:20:02.519000
	Edit pad (rev 909)		Kate	cv406	XVal Session 75	1	XVal Session 75-Typing - Text-1		2012-07-17 10:20:02.566000
	Edit pad (rev 910)		Nick	cv396	XVal Session 75	1	XVal Session 75-Typing - Text-1		2012-07-17 10:20:03.024000
	Edit pad (rev 911)		Frank	cv407	XVal Session 75	1	XVal Session 75-Typing - Text-1		2012-07-17 10:20:03.044000
	Edit pad (rev 912)		Kate	cv406	XVal Session 75	1	XVal Session 75-Typing - Text-1		2012-07-17 10:20:03.070000
	Edit pad (rev 913)		Nick	cv396	XVal Session 75	1	XVal Session 75-Typing - Text-1		2012-07-17 10:20:03.524000
	Edit pad (rev 914)		Kate	cv406	XVal Session 75	1	XVal Session 75-Typing - Text-1		2012-07-17 10:20:03.580000
	Edit pad (rev 915)		sean	cv372	XVal Session 75	1	XVal Session 75-Typing - Text-1		2012-07-17 10:20:03.983000
	Edit pad (rev 916)		Nick	cv396	XVal Session 75	1	XVal Session 75-Typing - Text-1		2012-07-17 10:20:04.029000
	Edit pad (rev 917)		Kate	cv406	XVal Session 75	1	XVal Session 75-Typing - Text-1		2012-07-17 10:20:04.077000
	Edit pad (rev 918)		sean	cv372	XVal Session 75	1	XVal Session 75-Typing - Text-1		2012-07-17 10:20:04.483000
	Edit pad (rev 919)		Frank	cv407	XVal Session 75	1	XVal Session 75-Typing - Text-1		2012-07-17 10:20:04.734000
	Edit pad (rev 920)		Nick	cv396	XVal Session 75	1	XVal Session 75-Typing - Text-1		2012-07-17 10:20:04.757000
	Edit pad (rev 921)		sean	cv372	XVal Session 75	1	XVal Session 75-Typing - Text-1		2012-07-17 10:20:04.982000
	Edit pad (rev 922)		Nick	cv396	XVal Session 75	1	XVal Session 75-Typing - Text-1		2012-07-17 10:20:05.196000
	Edit pad (rev 923)		Frank	cv407	XVal Session 75	1	XVal Session 75-Typing - Text-1		2012-07-17 10:20:05.233000
	Edit pad (rev 924)		sean	cv372	XVal Session 75	1	XVal Session 75-Typing - Text-1		2012-07-17 10:20:05.485000
	Edit pad (rev 925)		Nick	cv396	XVal Session 75	1	XVal Session 75-Typing - Text-1		2012-07-17 10:20:05.694000
	Edit pad (rev 926)		Kate	cv406	XVal Session 75	1	XVal Session 75-Typing - Text-1		2012-07-17 10:20:05.709000
	Edit pad (rev 927)		sean	cv372	XVal Session 75	1	XVal Session 75-Typing - Text-1		2012-07-17 10:20:05.987000
	Edit pad (rev 928)		Nick	cv396	XVal Session 75	1	XVal Session 75-Typing - Text-1		2012-07-17 10:20:06.196000
	Edit pad (rev 929)		Kate	cv406	XVal Session 75	1	XVal Session 75-Typing - Text-1		2012-07-17 10:20:06.210000
	Edit pad (rev 930)		Frank	cv407	XVal Session 75	1	XVal Session 75-Typing - Text-1		2012-07-17 10:20:06.223000
	Edit pad (rev 931)		sean	cv372	XVal Session 75	1	XVal Session 75-Typing - Text-1		2012-07-17 10:20:06.487000
	Edit pad (rev 932)		Kate	cv406	XVal Session 75	1	XVal Session 75-Typing - Text-1		2012-07-17 10:20:06.710000
	Edit pad (rev 933)		Frank	cv407	XVal Session 75	1	XVal Session 75-Typing - Text-1		2012-07-17 10:20:06.750000
	Edit pad (rev 934)		Nick	cv396	XVal Session 75	1	XVal Session 75-Typing - Text-1		2012-07-17 10:20:06.907000
	Edit pad (rev 935)		sean	cv372	XVal Session 75	1	XVal Session 75-Typing - Text-1		2012-07-17 10:20:06.988000
	Edit pad (rev 936)		Kate	cv406	XVal Session 75	1	XVal Session 75-Typing - Text-1		2012-07-17 10:20:07.216000
	Edit pad (rev 937)		Frank	cv407	XVal Session 75	1	XVal Session 75-Typing - Text-1		2012-07-17 10:20:07.264000
	Edit pad (rev 938)		Nick	cv396	XVal Session 75	1	XVal Session 75-Typing - Text-1		2012-07-17 10:20:07.406000
	Edit pad (rev 939)		Kate	cv406	XVal Session 75	1	XVal Session 75-Typing - Text-1		2012-07-17 10:20:07.720000
	Edit pad (rev 940)		sean	cv372	XVal Session 75	1	XVal Session 75-Typing - Text-1		2012-07-17 10:20:07.751000
	Edit pad (rev 941)		Frank	cv407	XVal Session 75	1	XVal Session 75-Typing - Text-1		2012-07-17 10:20:07.764000
	Edit pad (rev 942)		Nick	cv396	XVal Session 75	1	XVal Session 75-Typing - Text-1		2012-07-17 10:20:07.922000
	Edit pad (rev 943)		Kate	cv406	XVal Session 75	1	XVal Session 75-Typing - Text-1		2012-07-17 10:20:08.220000
	Edit pad (rev 944)		Frank	cv407	XVal Session 75	1	XVal Session 75-Typing - Text-1		2012-07-17 10:20:08.264000
	Edit pad (rev 945)		sean	cv372	XVal Session 75	1	XVal Session 75-Typing - Text-1		2012-07-17 10:20:08.266000
	Edit pad (rev 946)		Nick	cv396	XVal Session 75	1	XVal Session 75-Typing - Text-1		2012-07-17 10:20:08.429000
	Edit pad (rev 947)		Kate	cv406	XVal Session 75	1	XVal Session 75-Typing - Text-1		2012-07-17 10:20:08.720000
	Edit pad (rev 948)		sean	cv372	XVal Session 75	1	XVal Session 75-Typing - Text-1		2012-07-17 10:20:08.750000
	Edit pad (rev 949)		Frank	cv407	XVal Session 75	1	XVal Session 75-Typing - Text-1		2012-07-17 10:20:08.770000
	Edit pad (rev 950)		Nick	cv396	XVal Session 75	1	XVal Session 75-Typing - Text-1		2012-07-17 10:20:08.930000
	Edit pad (rev 951)		Kate	cv406	XVal Session 75	1	XVal Session 75-Typing - Text-1		2012-07-17 10:20:09.223000
	Edit pad (rev 952)		sean	cv372	XVal Session 75	1	XVal Session 75-Typing - Text-1		2012-07-17 10:20:09.252000
	Edit pad (rev 953)		Frank	cv407	XVal Session 75	1	XVal Session 75-Typing - Text-1		2012-07-17 10:20:09.280000
	Edit pad (rev 954)		Kate	cv406	XVal Session 75	1	XVal Session 75-Typing - Text-1		2012-07-17 10:20:09.726000
	Edit pad (rev 955)		Frank	cv407	XVal Session 75	1	XVal Session 75-Typing - Text-1		2012-07-17 10:20:09.786000
	Edit pad (rev 956)		Nick	cv396	XVal Session 75	1	XVal Session 75-Typing - Text-1		2012-07-17 10:20:09.871000
	Edit pad (rev 957)		sean	cv372	XVal Session 75	1	XVal Session 75-Typing - Text-1		2012-07-17 10:20:10.227000
	Edit pad (rev 958)		Kate	cv406	XVal Session 75	1	XVal Session 75-Typing - Text-1		2012-07-17 10:20:10.235000
	Edit pad (rev 959)		Frank	cv407	XVal Session 75	1	XVal Session 75-Typing - Text-1		2012-07-17 10:20:10.295000
	Edit pad (rev 960)		Nick	cv396	XVal Session 75	1	XVal Session 75-Typing - Text-1		2012-07-17 10:20:10.382000
	Edit pad (rev 961)		sean	cv372	XVal Session 75	1	XVal Session 75-Typing - Text-1		2012-07-17 10:20:10.728000
	Edit pad (rev 962)		Kate	cv406	XVal Session 75	1	XVal Session 75-Typing - Text-1		2012-07-17 10:20:10.735000
	Edit pad (rev 963)		Frank	cv407	XVal Session 75	1	XVal Session 75-Typing - Text-1		2012-07-17 10:20:10.796000
	Edit pad (rev 964)		Nick	cv396	XVal Session 75	1	XVal Session 75-Typing - Text-1		2012-07-17 10:20:10.882000
	Edit pad (rev 965)		sean	cv372	XVal Session 75	1	XVal Session 75-Typing - Text-1		2012-07-17 10:20:11.228000
	Edit pad (rev 966)		Kate	cv406	XVal Session 75	1	XVal Session 75-Typing - Text-1		2012-07-17 10:20:11.235000
	Edit pad (rev 967)		Frank	cv407	XVal Session 75	1	XVal Session 75-Typing - Text-1		2012-07-17 10:20:11.293000
	Edit pad (rev 968)		Nick	cv396	XVal Session 75	1	XVal Session 75-Typing - Text-1		2012-07-17 10:20:11.422000
	Edit pad (rev 969)		sean	cv372	XVal Session 75	1	XVal Session 75-Typing - Text-1		2012-07-17 10:20:11.729000
	Edit pad (rev 970)		Kate	cv406	XVal Session 75	1	XVal Session 75-Typing - Text-1		2012-07-17 10:20:11.736000
	Edit pad (rev 971)		Frank	cv407	XVal Session 75	1	XVal Session 75-Typing - Text-1		2012-07-17 10:20:11.794000
	Edit pad (rev 972)		Nick	cv396	XVal Session 75	1	XVal Session 75-Typing - Text-1		2012-07-17 10:20:11.930000
	Edit pad (rev 973)		Kate	cv406	XVal Session 75	1	XVal Session 75-Typing - Text-1		2012-07-17 10:20:12.241000
	Edit pad (rev 974)		Frank	cv407	XVal Session 75	1	XVal Session 75-Typing - Text-1		2012-07-17 10:20:12.309000
	Edit pad (rev 975)		Nick	cv396	XVal Session 75	1	XVal Session 75-Typing - Text-1		2012-07-17 10:20:12.429000
	Edit pad (rev 976)		Kate	cv406	XVal Session 75	1	XVal Session 75-Typing - Text-1		2012-07-17 10:20:12.735000
	Edit pad (rev 977)		Frank	cv407	XVal Session 75	1	XVal Session 75-Typing - Text-1		2012-07-17 10:20:12.816000
	Edit pad (rev 978)		Nick	cv396	XVal Session 75	1	XVal Session 75-Typing - Text-1		2012-07-17 10:20:12.929000
	Edit pad (rev 979)		Kate	cv406	XVal Session 75	1	XVal Session 75-Typing - Text-1		2012-07-17 10:20:13.236000
	Edit pad (rev 980)		sean	cv372	XVal Session 75	1	XVal Session 75-Typing - Text-1		2012-07-17 10:20:13.273000
	Edit pad (rev 981)		Nick	cv396	XVal Session 75	1	XVal Session 75-Typing - Text-1		2012-07-17 10:20:13.431000
	Edit pad (rev 982)		Kate	cv406	XVal Session 75	1	XVal Session 75-Typing - Text-1		2012-07-17 10:20:13.736000
	Edit pad (rev 983)		sean	cv372	XVal Session 75	1	XVal Session 75-Typing - Text-1		2012-07-17 10:20:13.775000
	Edit pad (rev 984)		Nick	cv396	XVal Session 75	1	XVal Session 75-Typing - Text-1		2012-07-17 10:20:13.931000
	Edit pad (rev 985)		Frank	cv407	XVal Session 75	1	XVal Session 75-Typing - Text-1		2012-07-17 10:20:14.220000
	Edit pad (rev 986)		sean	cv372	XVal Session 75	1	XVal Session 75-Typing - Text-1		2012-07-17 10:20:14.277000
	Edit pad (rev 987)		Kate	cv406	XVal Session 75	1	XVal Session 75-Typing - Text-1		2012-07-17 10:20:14.553000
	Edit pad (rev 988)		Frank	cv407	XVal Session 75	1	XVal Session 75-Typing - Text-1		2012-07-17 10:20:14.719000
	Edit pad (rev 989)		Kate	cv406	XVal Session 75	1	XVal Session 75-Typing - Text-1		2012-07-17 10:20:15.054000
	Edit pad (rev 990)		Nick	cv396	XVal Session 75	1	XVal Session 75-Typing - Text-1		2012-07-17 10:20:15.134000
	Edit pad (rev 991)		Frank	cv407	XVal Session 75	1	XVal Session 75-Typing - Text-1		2012-07-17 10:20:15.222000
	Edit pad (rev 992)		Kate	cv406	XVal Session 75	1	XVal Session 75-Typing - Text-1		2012-07-17 10:20:15.554000
	Edit pad (rev 993)		sean	cv372	XVal Session 75	1	XVal Session 75-Typing - Text-1		2012-07-17 10:20:15.570000
	Edit pad (rev 994)		Nick	cv396	XVal Session 75	1	XVal Session 75-Typing - Text-1		2012-07-17 10:20:15.633000
	Edit pad (rev 995)		Frank	cv407	XVal Session 75	1	XVal Session 75-Typing - Text-1		2012-07-17 10:20:15.721000
	Edit pad (rev 996)		Kate	cv406	XVal Session 75	1	XVal Session 75-Typing - Text-1		2012-07-17 10:20:16.064000
	Edit pad (rev 997)		Frank	cv407	XVal Session 75	1	XVal Session 75-Typing - Text-1		2012-07-17 10:20:16.235000
	Edit pad (rev 998)		sean	cv372	XVal Session 75	1	XVal Session 75-Typing - Text-1		2012-07-17 10:20:16.412000
	Edit pad (rev 999)		Kate	cv406	XVal Session 75	1	XVal Session 75-Typing - Text-1		2012-07-17 10:20:16.682000
	Edit pad (rev 1000)		Frank	cv407	XVal Session 75	1	XVal Session 75-Typing - Text-1		2012-07-17 10:20:16.748000
	Edit pad (rev 1001)		Nick	cv396	XVal Session 75	1	XVal Session 75-Typing - Text-1		2012-07-17 10:20:17.004000
	Edit pad (rev 1002)		Kate	cv406	XVal Session 75	1	XVal Session 75-Typing - Text-1		2012-07-17 10:20:17.187000
	Edit pad (rev 1003)		Frank	cv407	XVal Session 75	1	XVal Session 75-Typing - Text-1		2012-07-17 10:20:17.248000
	Edit pad (rev 1004)		Nick	cv396	XVal Session 75	1	XVal Session 75-Typing - Text-1		2012-07-17 10:20:17.521000
	Edit pad (rev 1005)		Kate	cv406	XVal Session 75	1	XVal Session 75-Typing - Text-1		2012-07-17 10:20:17.688000
	Edit pad (rev 1006)		Nick	cv396	XVal Session 75	1	XVal Session 75-Typing - Text-1		2012-07-17 10:20:18.024000
	Edit pad (rev 1007)		Frank	cv407	XVal Session 75	1	XVal Session 75-Typing - Text-1		2012-07-17 10:20:18.161000
	Edit pad (rev 1008)		Kate	cv406	XVal Session 75	1	XVal Session 75-Typing - Text-1		2012-07-17 10:20:18.192000
	Edit pad (rev 1009)		Nick	cv396	XVal Session 75	1	XVal Session 75-Typing - Text-1		2012-07-17 10:20:18.524000
	Edit pad (rev 1010)		Frank	cv407	XVal Session 75	1	XVal Session 75-Typing - Text-1		2012-07-17 10:20:18.666000
	Edit pad (rev 1011)		Kate	cv406	XVal Session 75	1	XVal Session 75-Typing - Text-1		2012-07-17 10:20:18.705000
	Edit pad (rev 1012)		sean	cv372	XVal Session 75	1	XVal Session 75-Typing - Text-1		2012-07-17 10:20:18.738000
	Edit pad (rev 1013)		Frank	cv407	XVal Session 75	1	XVal Session 75-Typing - Text-1		2012-07-17 10:20:19.169000
	Edit pad (rev 1014)		Kate	cv406	XVal Session 75	1	XVal Session 75-Typing - Text-1		2012-07-17 10:20:19.210000
	Edit pad (rev 1015)		sean	cv372	XVal Session 75	1	XVal Session 75-Typing - Text-1		2012-07-17 10:20:19.242000
	Edit pad (rev 1016)		Nick	cv396	XVal Session 75	1	XVal Session 75-Typing - Text-1		2012-07-17 10:20:19.298000
	Edit pad (rev 1017)		Frank	cv407	XVal Session 75	1	XVal Session 75-Typing - Text-1		2012-07-17 10:20:19.670000
	Edit pad (rev 1018)		Kate	cv406	XVal Session 75	1	XVal Session 75-Typing - Text-1		2012-07-17 10:20:19.718000
	Edit pad (rev 1019)		sean	cv372	XVal Session 75	1	XVal Session 75-Typing - Text-1		2012-07-17 10:20:19.747000
	Edit pad (rev 1020)		Nick	cv396	XVal Session 75	1	XVal Session 75-Typing - Text-1		2012-07-17 10:20:19.804000
	Edit pad (rev 1021)		Frank	cv407	XVal Session 75	1	XVal Session 75-Typing - Text-1		2012-07-17 10:20:20.170000
	Edit pad (rev 1022)		Kate	cv406	XVal Session 75	1	XVal Session 75-Typing - Text-1		2012-07-17 10:20:20.219000
	Edit pad (rev 1023)		sean	cv372	XVal Session 75	1	XVal Session 75-Typing - Text-1		2012-07-17 10:20:20.249000
	Edit pad (rev 1024)		Nick	cv396	XVal Session 75	1	XVal Session 75-Typing - Text-1		2012-07-17 10:20:20.304000
	Edit pad (rev 1025)		Kate	cv406	XVal Session 75	1	XVal Session 75-Typing - Text-1		2012-07-17 10:20:20.721000
	Edit pad (rev 1026)		sean	cv372	XVal Session 75	1	XVal Session 75-Typing - Text-1		2012-07-17 10:20:20.749000
	Edit pad (rev 1027)		Nick	cv396	XVal Session 75	1	XVal Session 75-Typing - Text-1		2012-07-17 10:20:20.804000
	Edit pad (rev 1028)		Frank	cv407	XVal Session 75	1	XVal Session 75-Typing - Text-1		2012-07-17 10:20:20.826000
	Edit pad (rev 1029)		Kate	cv406	XVal Session 75	1	XVal Session 75-Typing - Text-1		2012-07-17 10:20:21.220000
	Edit pad (rev 1030)		Frank	cv407	XVal Session 75	1	XVal Session 75-Typing - Text-1		2012-07-17 10:20:21.325000
	Edit pad (rev 1031)		sean	cv372	XVal Session 75	1	XVal Session 75-Typing - Text-1		2012-07-17 10:20:21.346000
	Edit pad (rev 1032)		Kate	cv406	XVal Session 75	1	XVal Session 75-Typing - Text-1		2012-07-17 10:20:21.720000
	Edit pad (rev 1033)		Nick	cv396	XVal Session 75	1	XVal Session 75-Typing - Text-1		2012-07-17 10:20:21.745000
	Edit pad (rev 1034)		Frank	cv407	XVal Session 75	1	XVal Session 75-Typing - Text-1		2012-07-17 10:20:21.831000
	Edit pad (rev 1035)		sean	cv372	XVal Session 75	1	XVal Session 75-Typing - Text-1		2012-07-17 10:20:21.925000
	Edit pad (rev 1036)		Kate	cv406	XVal Session 75	1	XVal Session 75-Typing - Text-1		2012-07-17 10:20:22.220000
	Edit pad (rev 1037)		Frank	cv407	XVal Session 75	1	XVal Session 75-Typing - Text-1		2012-07-17 10:20:22.343000
	Edit pad (rev 1038)		sean	cv372	XVal Session 75	1	XVal Session 75-Typing - Text-1		2012-07-17 10:20:22.370000
	Edit pad (rev 1039)		Kate	cv406	XVal Session 75	1	XVal Session 75-Typing - Text-1		2012-07-17 10:20:22.727000
	Edit pad (rev 1040)		Nick	cv396	XVal Session 75	1	XVal Session 75-Typing - Text-1		2012-07-17 10:20:22.858000
	Edit pad (rev 1041)		Frank	cv407	XVal Session 75	1	XVal Session 75-Typing - Text-1		2012-07-17 10:20:22.862000
	Edit pad (rev 1042)		sean	cv372	XVal Session 75	1	XVal Session 75-Typing - Text-1		2012-07-17 10:20:22.872000
	Edit pad (rev 1043)		Kate	cv406	XVal Session 75	1	XVal Session 75-Typing - Text-1		2012-07-17 10:20:23.236000
	Edit pad (rev 1044)		Nick	cv396	XVal Session 75	1	XVal Session 75-Typing - Text-1		2012-07-17 10:20:23.337000
	Edit pad (rev 1045)		Frank	cv407	XVal Session 75	1	XVal Session 75-Typing - Text-1		2012-07-17 10:20:23.352000
	Edit pad (rev 1046)		sean	cv372	XVal Session 75	1	XVal Session 75-Typing - Text-1		2012-07-17 10:20:23.529000
	Edit pad (rev 1047)		Kate	cv406	XVal Session 75	1	XVal Session 75-Typing - Text-1		2012-07-17 10:20:23.736000
	Edit pad (rev 1048)		Nick	cv396	XVal Session 75	1	XVal Session 75-Typing - Text-1		2012-07-17 10:20:23.835000
	Edit pad (rev 1049)		Frank	cv407	XVal Session 75	1	XVal Session 75-Typing - Text-1		2012-07-17 10:20:23.857000
	Edit pad (rev 1050)		sean	cv372	XVal Session 75	1	XVal Session 75-Typing - Text-1		2012-07-17 10:20:24.030000
	Edit pad (rev 1051)		sean	cv372	XVal Session 75	1	XVal Session 75-Typing - Text-1		2012-07-17 10:20:24.529000
	Edit pad (rev 1052)		Kate	cv406	XVal Session 75	1	XVal Session 75-Typing - Text-1		2012-07-17 10:20:24.644000
	Edit pad (rev 1053)		Nick	cv396	XVal Session 75	1	XVal Session 75-Typing - Text-1		2012-07-17 10:20:24.826000
	Edit pad (rev 1054)		Frank	cv407	XVal Session 75	1	XVal Session 75-Typing - Text-1		2012-07-17 10:20:24.937000
	Edit pad (rev 1055)		sean	cv372	XVal Session 75	1	XVal Session 75-Typing - Text-1		2012-07-17 10:20:25.027000
	Edit pad (rev 1056)		Kate	cv406	XVal Session 75	1	XVal Session 75-Typing - Text-1		2012-07-17 10:20:25.149000
	Edit pad (rev 1057)		Nick	cv396	XVal Session 75	1	XVal Session 75-Typing - Text-1		2012-07-17 10:20:25.337000
	Edit pad (rev 1058)		Frank	cv407	XVal Session 75	1	XVal Session 75-Typing - Text-1		2012-07-17 10:20:25.445000
	Edit pad (rev 1059)		Kate	cv406	XVal Session 75	1	XVal Session 75-Typing - Text-1		2012-07-17 10:20:25.661000
	Edit pad (rev 1060)		sean	cv372	XVal Session 75	1	XVal Session 75-Typing - Text-1		2012-07-17 10:20:25.736000
	Edit pad (rev 1061)		Frank	cv407	XVal Session 75	1	XVal Session 75-Typing - Text-1		2012-07-17 10:20:26.007000
	Edit pad (rev 1062)		Kate	cv406	XVal Session 75	1	XVal Session 75-Typing - Text-1		2012-07-17 10:20:26.160000
	Edit pad (rev 1063)		Nick	cv396	XVal Session 75	1	XVal Session 75-Typing - Text-1		2012-07-17 10:20:26.314000
	Edit pad (rev 1064)		Frank	cv407	XVal Session 75	1	XVal Session 75-Typing - Text-1		2012-07-17 10:20:26.512000
	Edit pad (rev 1065)		Kate	cv406	XVal Session 75	1	XVal Session 75-Typing - Text-1		2012-07-17 10:20:26.659000
	Edit pad (rev 1066)		Kate	cv406	XVal Session 75	1	XVal Session 75-Typing - Text-1		2012-07-17 10:20:27.160000
	Edit pad (rev 1067)		Frank	cv407	XVal Session 75	1	XVal Session 75-Typing - Text-1		2012-07-17 10:20:27.327000
	Edit pad (rev 1068)		Frank	cv407	XVal Session 75	1	XVal Session 75-Typing - Text-1		2012-07-17 10:20:27.829000
	Edit pad (rev 1069)		Nick	cv396	XVal Session 75	1	XVal Session 75-Typing - Text-1		2012-07-17 10:20:27.831000
	Edit pad (rev 1070)		Kate	cv406	XVal Session 75	1	XVal Session 75-Typing - Text-1		2012-07-17 10:20:28.150000
	Edit pad (rev 1071)		Nick	cv396	XVal Session 75	1	XVal Session 75-Typing - Text-1		2012-07-17 10:20:28.433000
	Edit pad (rev 1072)		Kate	cv406	XVal Session 75	1	XVal Session 75-Typing - Text-1		2012-07-17 10:20:28.658000
	Edit pad (rev 1073)		Frank	cv407	XVal Session 75	1	XVal Session 75-Typing - Text-1		2012-07-17 10:20:29
	Edit pad (rev 1074)		Kate	cv406	XVal Session 75	1	XVal Session 75-Typing - Text-1		2012-07-17 10:20:29.156000
	Edit pad (rev 1075)		sean	cv372	XVal Session 75	1	XVal Session 75-Typing - Text-1		2012-07-17 10:20:29.376000
	Edit pad (rev 1076)		Frank	cv407	XVal Session 75	1	XVal Session 75-Typing - Text-1		2012-07-17 10:20:29.497000
	Edit pad (rev 1077)		Kate	cv406	XVal Session 75	1	XVal Session 75-Typing - Text-1		2012-07-17 10:20:29.657000
	Edit pad (rev 1078)		Nick	cv396	XVal Session 75	1	XVal Session 75-Typing - Text-1		2012-07-17 10:20:29.707000
	Edit pad (rev 1079)		sean	cv372	XVal Session 75	1	XVal Session 75-Typing - Text-1		2012-07-17 10:20:29.880000
	Edit pad (rev 1080)		Kate	cv406	XVal Session 75	1	XVal Session 75-Typing - Text-1		2012-07-17 10:20:30.158000
	Edit pad (rev 1081)		Nick	cv396	XVal Session 75	1	XVal Session 75-Typing - Text-1		2012-07-17 10:20:30.218000
	Edit pad (rev 1082)		sean	cv372	XVal Session 75	1	XVal Session 75-Typing - Text-1		2012-07-17 10:20:30.380000
	Edit pad (rev 1083)		Kate	cv406	XVal Session 75	1	XVal Session 75-Typing - Text-1		2012-07-17 10:20:30.658000
	Edit pad (rev 1084)		Nick	cv396	XVal Session 75	1	XVal Session 75-Typing - Text-1		2012-07-17 10:20:30.721000
	Edit pad (rev 1085)		Frank	cv407	XVal Session 75	1	XVal Session 75-Typing - Text-1		2012-07-17 10:20:30.741000
	Edit pad (rev 1086)		Nick	cv396	XVal Session 75	1	XVal Session 75-Typing - Text-1		2012-07-17 10:20:31.227000
	Edit pad (rev 1087)		Kate	cv406	XVal Session 75	1	XVal Session 75-Typing - Text-1		2012-07-17 10:20:31.298000
	Edit pad (rev 1088)		Kate	cv406	XVal Session 75	1	XVal Session 75-Typing - Text-1		2012-07-17 10:20:31.799000
	Edit pad (rev 1089)		Nick	cv396	XVal Session 75	1	XVal Session 75-Typing - Text-1		2012-07-17 10:20:31.813000
	Edit pad (rev 1090)		Frank	cv407	XVal Session 75	1	XVal Session 75-Typing - Text-1		2012-07-17 10:20:31.829000
	Edit pad (rev 1091)		Kate	cv406	XVal Session 75	1	XVal Session 75-Typing - Text-1		2012-07-17 10:20:32.299000
	Edit pad (rev 1092)		Nick	cv396	XVal Session 75	1	XVal Session 75-Typing - Text-1		2012-07-17 10:20:32.305000
	Edit pad (rev 1093)		Frank	cv407	XVal Session 75	1	XVal Session 75-Typing - Text-1		2012-07-17 10:20:32.346000
	Edit pad (rev 1094)		Kate	cv406	XVal Session 75	1	XVal Session 75-Typing - Text-1		2012-07-17 10:20:32.799000
	Edit pad (rev 1095)		Nick	cv396	XVal Session 75	1	XVal Session 75-Typing - Text-1		2012-07-17 10:20:32.805000
	Edit pad (rev 1096)		sean	cv372	XVal Session 75	1	XVal Session 75-Typing - Text-1		2012-07-17 10:20:33.182000
	Edit pad (rev 1097)		Kate	cv406	XVal Session 75	1	XVal Session 75-Typing - Text-1		2012-07-17 10:20:33.297000
	Edit pad (rev 1098)		Nick	cv396	XVal Session 75	1	XVal Session 75-Typing - Text-1		2012-07-17 10:20:33.318000
	Edit pad (rev 1099)		Frank	cv407	XVal Session 75	1	XVal Session 75-Typing - Text-1		2012-07-17 10:20:33.616000
	Edit pad (rev 1100)		sean	cv372	XVal Session 75	1	XVal Session 75-Typing - Text-1		2012-07-17 10:20:33.771000
	Edit pad (rev 1101)		Kate	cv406	XVal Session 75	1	XVal Session 75-Typing - Text-1		2012-07-17 10:20:33.797000
	Edit pad (rev 1102)		Nick	cv396	XVal Session 75	1	XVal Session 75-Typing - Text-1		2012-07-17 10:20:33.827000
	Edit pad (rev 1103)		Frank	cv407	XVal Session 75	1	XVal Session 75-Typing - Text-1		2012-07-17 10:20:34.123000
	Edit pad (rev 1104)		sean	cv372	XVal Session 75	1	XVal Session 75-Typing - Text-1		2012-07-17 10:20:34.271000
	Edit pad (rev 1105)		Kate	cv406	XVal Session 75	1	XVal Session 75-Typing - Text-1		2012-07-17 10:20:34.304000
	Edit pad (rev 1106)		Nick	cv396	XVal Session 75	1	XVal Session 75-Typing - Text-1		2012-07-17 10:20:34.335000
	Edit pad (rev 1107)		Frank	cv407	XVal Session 75	1	XVal Session 75-Typing - Text-1		2012-07-17 10:20:34.623000
	Edit pad (rev 1108)		Kate	cv406	XVal Session 75	1	XVal Session 75-Typing - Text-1		2012-07-17 10:20:34.805000
	Edit pad (rev 1109)		Frank	cv407	XVal Session 75	1	XVal Session 75-Typing - Text-1		2012-07-17 10:20:35.123000
	Edit pad (rev 1110)		Kate	cv406	XVal Session 75	1	XVal Session 75-Typing - Text-1		2012-07-17 10:20:35.327000
	Edit pad (rev 1111)		Frank	cv407	XVal Session 75	1	XVal Session 75-Typing - Text-1		2012-07-17 10:20:35.766000
	Edit pad (rev 1112)		Nick	cv396	XVal Session 75	1	XVal Session 75-Typing - Text-1		2012-07-17 10:20:36.027000
	Edit pad (rev 1113)		Frank	cv407	XVal Session 75	1	XVal Session 75-Typing - Text-1		2012-07-17 10:20:36.280000
	Edit pad (rev 1114)		Nick	cv396	XVal Session 75	1	XVal Session 75-Typing - Text-1		2012-07-17 10:20:36.531000
	Edit pad (rev 1115)		Frank	cv407	XVal Session 75	1	XVal Session 75-Typing - Text-1		2012-07-17 10:20:36.780000
	Edit pad (rev 1116)		Nick	cv396	XVal Session 75	1	XVal Session 75-Typing - Text-1		2012-07-17 10:20:37.039000
	Edit pad (rev 1117)		Frank	cv407	XVal Session 75	1	XVal Session 75-Typing - Text-1		2012-07-17 10:20:37.280000
	Edit pad (rev 1118)		sean	cv372	XVal Session 75	1	XVal Session 75-Typing - Text-1		2012-07-17 10:20:37.522000
	Edit pad (rev 1119)		Nick	cv396	XVal Session 75	1	XVal Session 75-Typing - Text-1		2012-07-17 10:20:37.538000
	Edit pad (rev 1120)		sean	cv372	XVal Session 75	1	XVal Session 75-Typing - Text-1		2012-07-17 10:20:38.022000
	Edit pad (rev 1121)		Nick	cv396	XVal Session 75	1	XVal Session 75-Typing - Text-1		2012-07-17 10:20:38.039000
	Edit pad (rev 1122)		Kate	cv406	XVal Session 75	1	XVal Session 75-Typing - Text-1		2012-07-17 10:20:38.474000
	Edit pad (rev 1123)		sean	cv372	XVal Session 75	1	XVal Session 75-Typing - Text-1		2012-07-17 10:20:38.522000
	Edit pad (rev 1124)		Nick	cv396	XVal Session 75	1	XVal Session 75-Typing - Text-1		2012-07-17 10:20:38.579000
	Edit pad (rev 1125)		Frank	cv407	XVal Session 75	1	XVal Session 75-Typing - Text-1		2012-07-17 10:20:38.805000
	Edit pad (rev 1126)		Nick	cv396	XVal Session 75	1	XVal Session 75-Typing - Text-1		2012-07-17 10:20:39.210000
	Edit pad (rev 1127)		Frank	cv407	XVal Session 75	1	XVal Session 75-Typing - Text-1		2012-07-17 10:20:39.636000
	Edit pad (rev 1128)		Nick	cv396	XVal Session 75	1	XVal Session 75-Typing - Text-1		2012-07-17 10:20:39.705000
	Edit pad (rev 1129)		sean	cv372	XVal Session 75	1	XVal Session 75-Typing - Text-1		2012-07-17 10:20:40.076000
	Edit pad (rev 1130)		Frank	cv407	XVal Session 75	1	XVal Session 75-Typing - Text-1		2012-07-17 10:20:40.146000
	Edit pad (rev 1131)		Nick	cv396	XVal Session 75	1	XVal Session 75-Typing - Text-1		2012-07-17 10:20:40.209000
	Edit pad (rev 1132)		sean	cv372	XVal Session 75	1	XVal Session 75-Typing - Text-1		2012-07-17 10:20:40.576000
	Edit pad (rev 1133)		Frank	cv407	XVal Session 75	1	XVal Session 75-Typing - Text-1		2012-07-17 10:20:40.653000
	Edit pad (rev 1134)		Nick	cv396	XVal Session 75	1	XVal Session 75-Typing - Text-1		2012-07-17 10:20:40.940000
	Edit pad (rev 1135)		sean	cv372	XVal Session 75	1	XVal Session 75-Typing - Text-1		2012-07-17 10:20:41.076000
	Edit pad (rev 1136)		Frank	cv407	XVal Session 75	1	XVal Session 75-Typing - Text-1		2012-07-17 10:20:41.153000
	Edit pad (rev 1137)		Nick	cv396	XVal Session 75	1	XVal Session 75-Typing - Text-1		2012-07-17 10:20:41.445000
	Edit pad (rev 1138)		Frank	cv407	XVal Session 75	1	XVal Session 75-Typing - Text-1		2012-07-17 10:20:41.769000
	Edit pad (rev 1139)		sean	cv372	XVal Session 75	1	XVal Session 75-Typing - Text-1		2012-07-17 10:20:41.813000
	Edit pad (rev 1140)		Nick	cv396	XVal Session 75	1	XVal Session 75-Typing - Text-1		2012-07-17 10:20:41.945000
	Edit pad (rev 1141)		Kate	cv406	XVal Session 75	1	XVal Session 75-Typing - Text-1		2012-07-17 10:20:42.188000
	Edit pad (rev 1142)		Frank	cv407	XVal Session 75	1	XVal Session 75-Typing - Text-1		2012-07-17 10:20:42.268000
	Edit pad (rev 1143)		sean	cv372	XVal Session 75	1	XVal Session 75-Typing - Text-1		2012-07-17 10:20:42.313000
	Edit pad (rev 1144)		Nick	cv396	XVal Session 75	1	XVal Session 75-Typing - Text-1		2012-07-17 10:20:42.452000
	Edit pad (rev 1145)		Kate	cv406	XVal Session 75	1	XVal Session 75-Typing - Text-1		2012-07-17 10:20:42.689000
	Edit pad (rev 1146)		Frank	cv407	XVal Session 75	1	XVal Session 75-Typing - Text-1		2012-07-17 10:20:42.779000
	Edit pad (rev 1147)		sean	cv372	XVal Session 75	1	XVal Session 75-Typing - Text-1		2012-07-17 10:20:42.815000
	Edit pad (rev 1148)		Nick	cv396	XVal Session 75	1	XVal Session 75-Typing - Text-1		2012-07-17 10:20:42.962000
	Edit pad (rev 1149)		Kate	cv406	XVal Session 75	1	XVal Session 75-Typing - Text-1		2012-07-17 10:20:43.191000
	Edit pad (rev 1150)		Frank	cv407	XVal Session 75	1	XVal Session 75-Typing - Text-1		2012-07-17 10:20:43.280000
	Edit pad (rev 1151)		sean	cv372	XVal Session 75	1	XVal Session 75-Typing - Text-1		2012-07-17 10:20:43.316000
	Edit pad (rev 1152)		Nick	cv396	XVal Session 75	1	XVal Session 75-Typing - Text-1		2012-07-17 10:20:43.461000
	Edit pad (rev 1153)		sean	cv372	XVal Session 75	1	XVal Session 75-Typing - Text-1		2012-07-17 10:20:43.818000
	Edit pad (rev 1154)		Kate	cv406	XVal Session 75	1	XVal Session 75-Typing - Text-1		2012-07-17 10:20:43.920000
	Edit pad (rev 1155)		Nick	cv396	XVal Session 75	1	XVal Session 75-Typing - Text-1		2012-07-17 10:20:43.963000
	Edit pad (rev 1156)		Kate	cv406	XVal Session 75	1	XVal Session 75-Typing - Text-1		2012-07-17 10:20:44.424000
	Edit pad (rev 1157)		Nick	cv396	XVal Session 75	1	XVal Session 75-Typing - Text-1		2012-07-17 10:20:44.470000
	Edit pad (rev 1158)		Frank	cv407	XVal Session 75	1	XVal Session 75-Typing - Text-1		2012-07-17 10:20:44.821000
	Edit pad (rev 1159)		Kate	cv406	XVal Session 75	1	XVal Session 75-Typing - Text-1		2012-07-17 10:20:44.922000
	Edit pad (rev 1160)		Nick	cv396	XVal Session 75	1	XVal Session 75-Typing - Text-1		2012-07-17 10:20:44.975000
	Edit pad (rev 1161)		Frank	cv407	XVal Session 75	1	XVal Session 75-Typing - Text-1		2012-07-17 10:20:45.326000
	Edit pad (rev 1162)		Kate	cv406	XVal Session 75	1	XVal Session 75-Typing - Text-1		2012-07-17 10:20:45.429000
	Edit pad (rev 1163)		Nick	cv396	XVal Session 75	1	XVal Session 75-Typing - Text-1		2012-07-17 10:20:45.475000
	Edit pad (rev 1164)		Frank	cv407	XVal Session 75	1	XVal Session 75-Typing - Text-1		2012-07-17 10:20:45.826000
	Edit pad (rev 1165)		Nick	cv396	XVal Session 75	1	XVal Session 75-Typing - Text-1		2012-07-17 10:20:45.976000
	Edit pad (rev 1166)		sean	cv372	XVal Session 75	1	XVal Session 75-Typing - Text-1		2012-07-17 10:20:46.248000
	Edit pad (rev 1167)		Frank	cv407	XVal Session 75	1	XVal Session 75-Typing - Text-1		2012-07-17 10:20:46.326000
	Edit pad (rev 1168)		Nick	cv396	XVal Session 75	1	XVal Session 75-Typing - Text-1		2012-07-17 10:20:46.721000
	Edit pad (rev 1169)		sean	cv372	XVal Session 75	1	XVal Session 75-Typing - Text-1		2012-07-17 10:20:46.749000
	Edit pad (rev 1170)		Frank	cv407	XVal Session 75	1	XVal Session 75-Typing - Text-1		2012-07-17 10:20:46.825000
	Edit pad (rev 1171)		Nick	cv396	XVal Session 75	1	XVal Session 75-Typing - Text-1		2012-07-17 10:20:47.227000
	Edit pad (rev 1172)		Frank	cv407	XVal Session 75	1	XVal Session 75-Typing - Text-1		2012-07-17 10:20:47.325000
	Edit pad (rev 1173)		Nick	cv396	XVal Session 75	1	XVal Session 75-Typing - Text-1		2012-07-17 10:20:47.726000
	Edit pad (rev 1174)		Frank	cv407	XVal Session 75	1	XVal Session 75-Typing - Text-1		2012-07-17 10:20:48.227000
	Edit pad (rev 1175)		Nick	cv396	XVal Session 75	1	XVal Session 75-Typing - Text-1		2012-07-17 10:20:48.228000
	Edit pad (rev 1176)		Frank	cv407	XVal Session 75	1	XVal Session 75-Typing - Text-1		2012-07-17 10:20:48.727000
	Edit pad (rev 1177)		Nick	cv396	XVal Session 75	1	XVal Session 75-Typing - Text-1		2012-07-17 10:20:48.729000
	Edit pad (rev 1178)		Kate	cv406	XVal Session 75	1	XVal Session 75-Typing - Text-1		2012-07-17 10:20:49.168000
	Edit pad (rev 1179)		Nick	cv396	XVal Session 75	1	XVal Session 75-Typing - Text-1		2012-07-17 10:20:49.228000
	Edit pad (rev 1180)		Kate	cv406	XVal Session 75	1	XVal Session 75-Typing - Text-1		2012-07-17 10:20:49.702000
	Edit pad (rev 1181)		Nick	cv396	XVal Session 75	1	XVal Session 75-Typing - Text-1		2012-07-17 10:20:49.728000
	Edit pad (rev 1182)		sean	cv372	XVal Session 75	1	XVal Session 75-Typing - Text-1		2012-07-17 10:20:49.759000
	Edit pad (rev 1183)		Frank	cv407	XVal Session 75	1	XVal Session 75-Typing - Text-1		2012-07-17 10:20:49.890000
	Edit pad (rev 1184)		Kate	cv406	XVal Session 75	1	XVal Session 75-Typing - Text-1		2012-07-17 10:20:50.205000
	Edit pad (rev 1185)		Nick	cv396	XVal Session 75	1	XVal Session 75-Typing - Text-1		2012-07-17 10:20:50.239000
	Edit pad (rev 1186)		sean	cv372	XVal Session 75	1	XVal Session 75-Typing - Text-1		2012-07-17 10:20:50.258000
	Edit pad (rev 1187)		Frank	cv407	XVal Session 75	1	XVal Session 75-Typing - Text-1		2012-07-17 10:20:50.389000
	Edit pad (rev 1188)		Nick	cv396	XVal Session 75	1	XVal Session 75-Typing - Text-1		2012-07-17 10:20:50.743000
	Edit pad (rev 1189)		Nick	cv396	XVal Session 75	1	XVal Session 75-Typing - Text-1		2012-07-17 10:20:51.243000
	Edit pad (rev 1190)		Frank	cv407	XVal Session 75	1	XVal Session 75-Typing - Text-1		2012-07-17 10:20:51.383000
	Edit pad (rev 1191)		Kate	cv406	XVal Session 75	1	XVal Session 75-Typing - Text-1		2012-07-17 10:20:51.563000
	Edit pad (rev 1192)		Nick	cv396	XVal Session 75	1	XVal Session 75-Typing - Text-1		2012-07-17 10:20:51.741000
	Edit pad (rev 1193)		Frank	cv407	XVal Session 75	1	XVal Session 75-Typing - Text-1		2012-07-17 10:20:51.887000
	Edit pad (rev 1194)		sean	cv372	XVal Session 75	1	XVal Session 75-Typing - Text-1		2012-07-17 10:20:51.907000
	Edit pad (rev 1195)		Kate	cv406	XVal Session 75	1	XVal Session 75-Typing - Text-1		2012-07-17 10:20:52.062000
	Edit pad (rev 1196)		Nick	cv396	XVal Session 75	1	XVal Session 75-Typing - Text-1		2012-07-17 10:20:52.243000
	Edit pad (rev 1197)		Frank	cv407	XVal Session 75	1	XVal Session 75-Typing - Text-1		2012-07-17 10:20:52.387000
	Edit pad (rev 1198)		sean	cv372	XVal Session 75	1	XVal Session 75-Typing - Text-1		2012-07-17 10:20:52.413000
	Edit pad (rev 1199)		Kate	cv406	XVal Session 75	1	XVal Session 75-Typing - Text-1		2012-07-17 10:20:52.562000
	Edit pad (rev 1200)		Nick	cv396	XVal Session 75	1	XVal Session 75-Typing - Text-1		2012-07-17 10:20:52.743000
	Edit pad (rev 1201)		sean	cv372	XVal Session 75	1	XVal Session 75-Typing - Text-1		2012-07-17 10:20:52.913000
	Edit pad (rev 1202)		Kate	cv406	XVal Session 75	1	XVal Session 75-Typing - Text-1		2012-07-17 10:20:53.062000
	Edit pad (rev 1203)		Nick	cv396	XVal Session 75	1	XVal Session 75-Typing - Text-1		2012-07-17 10:20:53.243000
	Edit pad (rev 1204)		sean	cv372	XVal Session 75	1	XVal Session 75-Typing - Text-1		2012-07-17 10:20:53.416000
	Edit pad (rev 1205)		Nick	cv396	XVal Session 75	1	XVal Session 75-Typing - Text-1		2012-07-17 10:20:53.743000
	Edit pad (rev 1206)		sean	cv372	XVal Session 75	1	XVal Session 75-Typing - Text-1		2012-07-17 10:20:53.916000
	Edit pad (rev 1207)		Kate	cv406	XVal Session 75	1	XVal Session 75-Typing - Text-1		2012-07-17 10:20:53.984000
	Edit pad (rev 1208)		Nick	cv396	XVal Session 75	1	XVal Session 75-Typing - Text-1		2012-07-17 10:20:54.290000
	Edit pad (rev 1209)		sean	cv372	XVal Session 75	1	XVal Session 75-Typing - Text-1		2012-07-17 10:20:54.418000
	Edit pad (rev 1210)		Nick	cv396	XVal Session 75	1	XVal Session 75-Typing - Text-1		2012-07-17 10:20:54.790000
	Edit pad (rev 1211)		sean	cv372	XVal Session 75	1	XVal Session 75-Typing - Text-1		2012-07-17 10:20:54.918000
	Edit pad (rev 1212)		sean	cv372	XVal Session 75	1	XVal Session 75-Typing - Text-1		2012-07-17 10:20:55.421000
	Edit pad (rev 1213)		Nick	cv396	XVal Session 75	1	XVal Session 75-Typing - Text-1		2012-07-17 10:20:55.439000
	Edit pad (rev 1214)		sean	cv372	XVal Session 75	1	XVal Session 75-Typing - Text-1		2012-07-17 10:20:55.920000
	Edit pad (rev 1215)		Nick	cv396	XVal Session 75	1	XVal Session 75-Typing - Text-1		2012-07-17 10:20:55.951000
	Edit pad (rev 1216)		sean	cv372	XVal Session 75	1	XVal Session 75-Typing - Text-1		2012-07-17 10:20:56.420000
	Edit pad (rev 1217)		Nick	cv396	XVal Session 75	1	XVal Session 75-Typing - Text-1		2012-07-17 10:20:56.473000
	Edit pad (rev 1218)		sean	cv372	XVal Session 75	1	XVal Session 75-Typing - Text-1		2012-07-17 10:20:56.923000
	Edit pad (rev 1219)		Nick	cv396	XVal Session 75	1	XVal Session 75-Typing - Text-1		2012-07-17 10:20:56.991000
	Edit pad (rev 1220)		sean	cv372	XVal Session 75	1	XVal Session 75-Typing - Text-1		2012-07-17 10:20:57.424000
	Edit pad (rev 1221)		Nick	cv396	XVal Session 75	1	XVal Session 75-Typing - Text-1		2012-07-17 10:20:57.493000
	Edit pad (rev 1222)		Nick	cv396	XVal Session 75	1	XVal Session 75-Typing - Text-1		2012-07-17 10:20:57.992000
	Edit pad (rev 1223)		Kate	cv406	XVal Session 75	1	XVal Session 75-Typing - Text-1		2012-07-17 10:20:58.015000
	Edit pad (rev 1224)		Nick	cv396	XVal Session 75	1	XVal Session 75-Typing - Text-1		2012-07-17 10:20:58.499000
	Edit pad (rev 1225)		Kate	cv406	XVal Session 75	1	XVal Session 75-Typing - Text-1		2012-07-17 10:20:58.522000
	Edit pad (rev 1226)		sean	cv372	XVal Session 75	1	XVal Session 75-Typing - Text-1		2012-07-17 10:20:58.549000
	Edit pad (rev 1227)		Nick	cv396	XVal Session 75	1	XVal Session 75-Typing - Text-1		2012-07-17 10:20:59.008000
	Edit pad (rev 1228)		Kate	cv406	XVal Session 75	1	XVal Session 75-Typing - Text-1		2012-07-17 10:20:59.033000
	Edit pad (rev 1229)		Nick	cv396	XVal Session 75	1	XVal Session 75-Typing - Text-1		2012-07-17 10:20:59.516000
	Edit pad (rev 1230)		Kate	cv406	XVal Session 75	1	XVal Session 75-Typing - Text-1		2012-07-17 10:20:59.534000
	Edit pad (rev 1231)		sean	cv372	XVal Session 75	1	XVal Session 75-Typing - Text-1		2012-07-17 10:20:59.605000
	Edit pad (rev 1232)		Nick	cv396	XVal Session 75	1	XVal Session 75-Typing - Text-1		2012-07-17 10:21:00.024000
	Edit pad (rev 1233)		Kate	cv406	XVal Session 75	1	XVal Session 75-Typing - Text-1		2012-07-17 10:21:00.035000
	Edit pad (rev 1234)		sean	cv372	XVal Session 75	1	XVal Session 75-Typing - Text-1		2012-07-17 10:21:00.109000
	Edit pad (rev 1235)		Nick	cv396	XVal Session 75	1	XVal Session 75-Typing - Text-1		2012-07-17 10:21:00.531000
	Edit pad (rev 1236)		sean	cv372	XVal Session 75	1	XVal Session 75-Typing - Text-1		2012-07-17 10:21:00.613000
	Edit pad (rev 1237)		Nick	cv396	XVal Session 75	1	XVal Session 75-Typing - Text-1		2012-07-17 10:21:01.056000
	Edit pad (rev 1238)		Nick	cv396	XVal Session 75	1	XVal Session 75-Typing - Text-1		2012-07-17 10:21:01.565000
	Edit pad (rev 1239)		sean	cv372	XVal Session 75	1	XVal Session 75-Typing - Text-1		2012-07-17 10:21:01.578000
	Edit pad (rev 1240)		Frank	cv407	XVal Session 75	1	XVal Session 75-Typing - Text-1		2012-07-17 10:21:01.764000
	Edit pad (rev 1241)		Nick	cv396	XVal Session 75	1	XVal Session 75-Typing - Text-1		2012-07-17 10:21:02.078000
	Edit pad (rev 1242)		sean	cv372	XVal Session 75	1	XVal Session 75-Typing - Text-1		2012-07-17 10:21:02.079000
	Edit pad (rev 1243)		sean	cv372	XVal Session 75	1	XVal Session 75-Typing - Text-1		2012-07-17 10:21:02.578000
	Edit pad (rev 1244)		Nick	cv396	XVal Session 75	1	XVal Session 75-Typing - Text-1		2012-07-17 10:21:02.586000
	Edit pad (rev 1245)		Frank	cv407	XVal Session 75	1	XVal Session 75-Typing - Text-1		2012-07-17 10:21:02.629000
	Edit pad (rev 1246)		Nick	cv396	XVal Session 75	1	XVal Session 75-Typing - Text-1		2012-07-17 10:21:03.093000
	Edit pad (rev 1247)		Frank	cv407	XVal Session 75	1	XVal Session 75-Typing - Text-1		2012-07-17 10:21:03.139000
	Edit pad (rev 1248)		Kate	cv406	XVal Session 75	1	XVal Session 75-Typing - Text-1		2012-07-17 10:21:03.171000
	Edit pad (rev 1249)		Nick	cv396	XVal Session 75	1	XVal Session 75-Typing - Text-1		2012-07-17 10:21:03.602000
	Edit pad (rev 1250)		Frank	cv407	XVal Session 75	1	XVal Session 75-Typing - Text-1		2012-07-17 10:21:03.639000
	Edit pad (rev 1251)		Kate	cv406	XVal Session 75	1	XVal Session 75-Typing - Text-1		2012-07-17 10:21:03.700000
	Edit pad (rev 1252)		sean	cv372	XVal Session 75	1	XVal Session 75-Typing - Text-1		2012-07-17 10:21:03.739000
	Edit pad (rev 1253)		Frank	cv407	XVal Session 75	1	XVal Session 75-Typing - Text-1		2012-07-17 10:21:04.139000
	Edit pad (rev 1254)		Nick	cv396	XVal Session 75	1	XVal Session 75-Typing - Text-1		2012-07-17 10:21:04.156000
	Edit pad (rev 1255)		Kate	cv406	XVal Session 75	1	XVal Session 75-Typing - Text-1		2012-07-17 10:21:04.203000
	Edit pad (rev 1256)		sean	cv372	XVal Session 75	1	XVal Session 75-Typing - Text-1		2012-07-17 10:21:04.240000
	Edit pad (rev 1257)		Nick	cv396	XVal Session 75	1	XVal Session 75-Typing - Text-1		2012-07-17 10:21:04.665000
	Edit pad (rev 1258)		Kate	cv406	XVal Session 75	1	XVal Session 75-Typing - Text-1		2012-07-17 10:21:04.705000
	Edit pad (rev 1259)		sean	cv372	XVal Session 75	1	XVal Session 75-Typing - Text-1		2012-07-17 10:21:04.741000
	Edit pad (rev 1260)		Nick	cv396	XVal Session 75	1	XVal Session 75-Typing - Text-1		2012-07-17 10:21:05.165000
	Edit pad (rev 1261)		Kate	cv406	XVal Session 75	1	XVal Session 75-Typing - Text-1		2012-07-17 10:21:05.211000
	Edit pad (rev 1262)		Nick	cv396	XVal Session 75	1	XVal Session 75-Typing - Text-1		2012-07-17 10:21:05.665000
	Edit pad (rev 1263)		Kate	cv406	XVal Session 75	1	XVal Session 75-Typing - Text-1		2012-07-17 10:21:05.715000
	Edit pad (rev 1264)		Frank	cv407	XVal Session 75	1	XVal Session 75-Typing - Text-1		2012-07-17 10:21:06.162000
	Edit pad (rev 1265)		Nick	cv396	XVal Session 75	1	XVal Session 75-Typing - Text-1		2012-07-17 10:21:06.164000
	Edit pad (rev 1266)		Kate	cv406	XVal Session 75	1	XVal Session 75-Typing - Text-1		2012-07-17 10:21:06.242000
	Edit pad (rev 1267)		Nick	cv396	XVal Session 75	1	XVal Session 75-Typing - Text-1		2012-07-17 10:21:06.665000
	Edit pad (rev 1268)		Kate	cv406	XVal Session 75	1	XVal Session 75-Typing - Text-1		2012-07-17 10:21:06.750000
	Edit pad (rev 1269)		Frank	cv407	XVal Session 75	1	XVal Session 75-Typing - Text-1		2012-07-17 10:21:06.927000
	Edit pad (rev 1270)		Nick	cv396	XVal Session 75	1	XVal Session 75-Typing - Text-1		2012-07-17 10:21:07.165000
	Edit pad (rev 1271)		Kate	cv406	XVal Session 75	1	XVal Session 75-Typing - Text-1		2012-07-17 10:21:07.314000
	Edit pad (rev 1272)		Frank	cv407	XVal Session 75	1	XVal Session 75-Typing - Text-1		2012-07-17 10:21:07.435000
	Edit pad (rev 1273)		Nick	cv396	XVal Session 75	1	XVal Session 75-Typing - Text-1		2012-07-17 10:21:07.736000
	Edit pad (rev 1274)		Kate	cv406	XVal Session 75	1	XVal Session 75-Typing - Text-1		2012-07-17 10:21:07.841000
	Edit pad (rev 1275)		Frank	cv407	XVal Session 75	1	XVal Session 75-Typing - Text-1		2012-07-17 10:21:07.934000
	Edit pad (rev 1276)		Nick	cv396	XVal Session 75	1	XVal Session 75-Typing - Text-1		2012-07-17 10:21:08.237000
	Edit pad (rev 1277)		sean	cv372	XVal Session 75	1	XVal Session 75-Typing - Text-1		2012-07-17 10:21:08.277000
	Edit pad (rev 1278)		Frank	cv407	XVal Session 75	1	XVal Session 75-Typing - Text-1		2012-07-17 10:21:08.436000
	Edit pad (rev 1279)		Nick	cv396	XVal Session 75	1	XVal Session 75-Typing - Text-1		2012-07-17 10:21:08.743000
	Edit pad (rev 1280)		Kate	cv406	XVal Session 75	1	XVal Session 75-Typing - Text-1		2012-07-17 10:21:08.758000
	Edit pad (rev 1281)		sean	cv372	XVal Session 75	1	XVal Session 75-Typing - Text-1		2012-07-17 10:21:08.777000
	Edit pad (rev 1282)		Frank	cv407	XVal Session 75	1	XVal Session 75-Typing - Text-1		2012-07-17 10:21:08.936000
	Edit pad (rev 1283)		Nick	cv396	XVal Session 75	1	XVal Session 75-Typing - Text-1		2012-07-17 10:21:09.243000
	Edit pad (rev 1284)		Kate	cv406	XVal Session 75	1	XVal Session 75-Typing - Text-1		2012-07-17 10:21:09.269000
	Edit pad (rev 1285)		sean	cv372	XVal Session 75	1	XVal Session 75-Typing - Text-1		2012-07-17 10:21:09.277000
	Edit pad (rev 1286)		Frank	cv407	XVal Session 75	1	XVal Session 75-Typing - Text-1		2012-07-17 10:21:09.451000
	Edit pad (rev 1287)		Nick	cv396	XVal Session 75	1	XVal Session 75-Typing - Text-1		2012-07-17 10:21:09.754000
	Edit pad (rev 1288)		Kate	cv406	XVal Session 75	1	XVal Session 75-Typing - Text-1		2012-07-17 10:21:09.766000
	Edit pad (rev 1289)		sean	cv372	XVal Session 75	1	XVal Session 75-Typing - Text-1		2012-07-17 10:21:09.782000
	Edit pad (rev 1290)		Nick	cv396	XVal Session 75	1	XVal Session 75-Typing - Text-1		2012-07-17 10:21:10.258000
	Edit pad (rev 1291)		Kate	cv406	XVal Session 75	1	XVal Session 75-Typing - Text-1		2012-07-17 10:21:10.269000
	Edit pad (rev 1292)		sean	cv372	XVal Session 75	1	XVal Session 75-Typing - Text-1		2012-07-17 10:21:10.285000
	Edit pad (rev 1293)		Nick	cv396	XVal Session 75	1	XVal Session 75-Typing - Text-1		2012-07-17 10:21:10.758000
	Edit pad (rev 1294)		sean	cv372	XVal Session 75	1	XVal Session 75-Typing - Text-1		2012-07-17 10:21:10.786000
	Edit pad (rev 1295)		Frank	cv407	XVal Session 75	1	XVal Session 75-Typing - Text-1		2012-07-17 10:21:11.122000
	Edit pad (rev 1296)		Nick	cv396	XVal Session 75	1	XVal Session 75-Typing - Text-1		2012-07-17 10:21:11.257000
	Edit pad (rev 1297)		sean	cv372	XVal Session 75	1	XVal Session 75-Typing - Text-1		2012-07-17 10:21:11.284000
	Edit pad (rev 1298)		Nick	cv396	XVal Session 75	1	XVal Session 75-Typing - Text-1		2012-07-17 10:21:11.774000
	Edit pad (rev 1299)		sean	cv372	XVal Session 75	1	XVal Session 75-Typing - Text-1		2012-07-17 10:21:12.243000
	Edit pad (rev 1300)		Nick	cv396	XVal Session 75	1	XVal Session 75-Typing - Text-1		2012-07-17 10:21:12.274000
	Edit pad (rev 1301)		Frank	cv407	XVal Session 75	1	XVal Session 75-Typing - Text-1		2012-07-17 10:21:12.638000
	Edit pad (rev 1302)		sean	cv372	XVal Session 75	1	XVal Session 75-Typing - Text-1		2012-07-17 10:21:12.741000
	Edit pad (rev 1303)		Nick	cv396	XVal Session 75	1	XVal Session 75-Typing - Text-1		2012-07-17 10:21:12.776000
	Edit pad (rev 1304)		sean	cv372	XVal Session 75	1	XVal Session 75-Typing - Text-1		2012-07-17 10:21:13.243000
	Edit pad (rev 1305)		Frank	cv407	XVal Session 75	1	XVal Session 75-Typing - Text-1		2012-07-17 10:21:13.249000
	Edit pad (rev 1306)		Nick	cv396	XVal Session 75	1	XVal Session 75-Typing - Text-1		2012-07-17 10:21:13.285000
	Edit pad (rev 1307)		Frank	cv407	XVal Session 75	1	XVal Session 75-Typing - Text-1		2012-07-17 10:21:13.749000
	Edit pad (rev 1308)		Nick	cv396	XVal Session 75	1	XVal Session 75-Typing - Text-1		2012-07-17 10:21:13.788000
	Edit pad (rev 1309)		Nick	cv396	XVal Session 75	1	XVal Session 75-Typing - Text-1		2012-07-17 10:21:14.290000
	Edit pad (rev 1310)		sean	cv372	XVal Session 75	1	XVal Session 75-Typing - Text-1		2012-07-17 10:21:14.371000
	Edit pad (rev 1311)		Nick	cv396	XVal Session 75	1	XVal Session 75-Typing - Text-1		2012-07-17 10:21:14.790000
	Edit pad (rev 1312)		sean	cv372	XVal Session 75	1	XVal Session 75-Typing - Text-1		2012-07-17 10:21:14.871000
	Edit pad (rev 1313)		Nick	cv396	XVal Session 75	1	XVal Session 75-Typing - Text-1		2012-07-17 10:21:15.305000
	Edit pad (rev 1314)		sean	cv372	XVal Session 75	1	XVal Session 75-Typing - Text-1		2012-07-17 10:21:15.393000
	Edit pad (rev 1315)		Nick	cv396	XVal Session 75	1	XVal Session 75-Typing - Text-1		2012-07-17 10:21:15.806000
	Edit pad (rev 1316)		sean	cv372	XVal Session 75	1	XVal Session 75-Typing - Text-1		2012-07-17 10:21:15.872000
	Edit pad (rev 1317)		Nick	cv396	XVal Session 75	1	XVal Session 75-Typing - Text-1		2012-07-17 10:21:16.306000
	Edit pad (rev 1318)		sean	cv372	XVal Session 75	1	XVal Session 75-Typing - Text-1		2012-07-17 10:21:16.803000
	Edit pad (rev 1319)		Nick	cv396	XVal Session 75	1	XVal Session 75-Typing - Text-1		2012-07-17 10:21:16.805000
	Edit pad (rev 1320)		sean	cv372	XVal Session 75	1	XVal Session 75-Typing - Text-1		2012-07-17 10:21:17.304000
	Edit pad (rev 1321)		Nick	cv396	XVal Session 75	1	XVal Session 75-Typing - Text-1		2012-07-17 10:21:17.320000
	Edit pad (rev 1322)		Frank	cv407	XVal Session 75	1	XVal Session 75-Typing - Text-1		2012-07-17 10:21:17.702000
	Edit pad (rev 1323)		sean	cv372	XVal Session 75	1	XVal Session 75-Typing - Text-1		2012-07-17 10:21:17.803000
	Edit pad (rev 1324)		Nick	cv396	XVal Session 75	1	XVal Session 75-Typing - Text-1		2012-07-17 10:21:17.835000
	Edit pad (rev 1325)		Frank	cv407	XVal Session 75	1	XVal Session 75-Typing - Text-1		2012-07-17 10:21:18.202000
	Edit pad (rev 1326)		sean	cv372	XVal Session 75	1	XVal Session 75-Typing - Text-1		2012-07-17 10:21:18.302000
	Edit pad (rev 1327)		Nick	cv396	XVal Session 75	1	XVal Session 75-Typing - Text-1		2012-07-17 10:21:18.335000
	Edit pad (rev 1328)		Frank	cv407	XVal Session 75	1	XVal Session 75-Typing - Text-1		2012-07-17 10:21:18.703000
	Edit pad (rev 1329)		sean	cv372	XVal Session 75	1	XVal Session 75-Typing - Text-1		2012-07-17 10:21:18.803000
	Edit pad (rev 1330)		Nick	cv396	XVal Session 75	1	XVal Session 75-Typing - Text-1		2012-07-17 10:21:18.867000
	Edit pad (rev 1331)		Frank	cv407	XVal Session 75	1	XVal Session 75-Typing - Text-1		2012-07-17 10:21:19.200000
	Edit pad (rev 1332)		Nick	cv396	XVal Session 75	1	XVal Session 75-Typing - Text-1		2012-07-17 10:21:19.368000
	Edit pad (rev 1333)		Nick	cv396	XVal Session 75	1	XVal Session 75-Typing - Text-1		2012-07-17 10:21:19.869000
	Edit pad (rev 1334)		Nick	cv396	XVal Session 75	1	XVal Session 75-Typing - Text-1		2012-07-17 10:21:20.368000
	Edit pad (rev 1335)		sean	cv372	XVal Session 75	1	XVal Session 75-Typing - Text-1		2012-07-17 10:21:20.454000
	Edit pad (rev 1336)		Frank	cv407	XVal Session 75	1	XVal Session 75-Typing - Text-1		2012-07-17 10:21:20.675000
	Edit pad (rev 1337)		Nick	cv396	XVal Session 75	1	XVal Session 75-Typing - Text-1		2012-07-17 10:21:20.872000
	Edit pad (rev 1338)		sean	cv372	XVal Session 75	1	XVal Session 75-Typing - Text-1		2012-07-17 10:21:20.953000
	Edit pad (rev 1339)		Frank	cv407	XVal Session 75	1	XVal Session 75-Typing - Text-1		2012-07-17 10:21:21.196000
	Edit pad (rev 1340)		Kate	cv406	XVal Session 75	1	XVal Session 75-Typing - Text-1		2012-07-17 10:21:21.244000
	Edit pad (rev 1341)		Nick	cv396	XVal Session 75	1	XVal Session 75-Typing - Text-1		2012-07-17 10:21:21.384000
	Edit pad (rev 1342)		sean	cv372	XVal Session 75	1	XVal Session 75-Typing - Text-1		2012-07-17 10:21:21.455000
	Edit pad (rev 1343)		Nick	cv396	XVal Session 75	1	XVal Session 75-Typing - Text-1		2012-07-17 10:21:21.883000
	Edit pad (rev 1344)		sean	cv372	XVal Session 75	1	XVal Session 75-Typing - Text-1		2012-07-17 10:21:21.956000
	Edit pad (rev 1345)		Nick	cv396	XVal Session 75	1	XVal Session 75-Typing - Text-1		2012-07-17 10:21:22.390000
	Edit pad (rev 1346)		sean	cv372	XVal Session 75	1	XVal Session 75-Typing - Text-1		2012-07-17 10:21:22.458000
	Edit pad (rev 1347)		Frank	cv407	XVal Session 75	1	XVal Session 75-Typing - Text-1		2012-07-17 10:21:22.587000
	Edit pad (rev 1348)		sean	cv372	XVal Session 75	1	XVal Session 75-Typing - Text-1		2012-07-17 10:21:22.960000
	Edit pad (rev 1349)		Nick	cv396	XVal Session 75	1	XVal Session 75-Typing - Text-1		2012-07-17 10:21:23.051000
	Edit pad (rev 1350)		Frank	cv407	XVal Session 75	1	XVal Session 75-Typing - Text-1		2012-07-17 10:21:23.091000
	Edit pad (rev 1351)		Nick	cv396	XVal Session 75	1	XVal Session 75-Typing - Text-1		2012-07-17 10:21:23.555000
	Edit pad (rev 1352)		Frank	cv407	XVal Session 75	1	XVal Session 75-Typing - Text-1		2012-07-17 10:21:23.753000
	Edit pad (rev 1353)		Nick	cv396	XVal Session 75	1	XVal Session 75-Typing - Text-1		2012-07-17 10:21:24.055000
	Edit pad (rev 1354)		Frank	cv407	XVal Session 75	1	XVal Session 75-Typing - Text-1		2012-07-17 10:21:24.264000
	Edit pad (rev 1355)		Nick	cv396	XVal Session 75	1	XVal Session 75-Typing - Text-1		2012-07-17 10:21:24.558000
	Edit pad (rev 1356)		Nick	cv396	XVal Session 75	1	XVal Session 75-Typing - Text-1		2012-07-17 10:21:25.069000
	Edit pad (rev 1357)		Frank	cv407	XVal Session 75	1	XVal Session 75-Typing - Text-1		2012-07-17 10:21:25.258000
	Edit pad (rev 1358)		Nick	cv396	XVal Session 75	1	XVal Session 75-Typing - Text-1		2012-07-17 10:21:25.571000
	Edit pad (rev 1359)		Frank	cv407	XVal Session 75	1	XVal Session 75-Typing - Text-1		2012-07-17 10:21:25.764000
	Edit pad (rev 1360)		Nick	cv396	XVal Session 75	1	XVal Session 75-Typing - Text-1		2012-07-17 10:21:26.071000
	Edit pad (rev 1361)		Frank	cv407	XVal Session 75	1	XVal Session 75-Typing - Text-1		2012-07-17 10:21:26.264000
	Edit pad (rev 1362)		Nick	cv396	XVal Session 75	1	XVal Session 75-Typing - Text-1		2012-07-17 10:21:26.586000
	Edit pad (rev 1363)		Frank	cv407	XVal Session 75	1	XVal Session 75-Typing - Text-1		2012-07-17 10:21:26.765000
	Edit pad (rev 1364)		Nick	cv396	XVal Session 75	1	XVal Session 75-Typing - Text-1		2012-07-17 10:21:27.087000
	Edit pad (rev 1365)		Frank	cv407	XVal Session 75	1	XVal Session 75-Typing - Text-1		2012-07-17 10:21:27.262000
	Edit pad (rev 1366)		Nick	cv396	XVal Session 75	1	XVal Session 75-Typing - Text-1		2012-07-17 10:21:27.587000
	Edit pad (rev 1367)		Nick	cv396	XVal Session 75	1	XVal Session 75-Typing - Text-1		2012-07-17 10:21:28.497000
	Edit pad (rev 1368)		Frank	cv407	XVal Session 75	1	XVal Session 75-Typing - Text-1		2012-07-17 10:21:28.544000
	Edit pad (rev 1369)		Nick	cv396	XVal Session 75	1	XVal Session 75-Typing - Text-1		2012-07-17 10:21:29.152000
	Edit pad (rev 1370)		Frank	cv407	XVal Session 75	1	XVal Session 75-Typing - Text-1		2012-07-17 10:21:29.173000
	Edit pad (rev 1371)		Nick	cv396	XVal Session 75	1	XVal Session 75-Typing - Text-1		2012-07-17 10:21:29.655000
	Edit pad (rev 1372)		Frank	cv407	XVal Session 75	1	XVal Session 75-Typing - Text-1		2012-07-17 10:21:29.688000
	Edit pad (rev 1373)		sean	cv372	XVal Session 75	1	XVal Session 75-Typing - Text-1		2012-07-17 10:21:30.060000
	Edit pad (rev 1374)		Nick	cv396	XVal Session 75	1	XVal Session 75-Typing - Text-1		2012-07-17 10:21:30.163000
	Edit pad (rev 1375)		Frank	cv407	XVal Session 75	1	XVal Session 75-Typing - Text-1		2012-07-17 10:21:30.290000
	Edit pad (rev 1376)		Frank	cv407	XVal Session 75	1	XVal Session 75-Typing - Text-1		2012-07-17 10:21:30.810000
	Edit pad (rev 1377)		Nick	cv396	XVal Session 75	1	XVal Session 75-Typing - Text-1		2012-07-17 10:21:30.903000
	Edit pad (rev 1378)		sean	cv372	XVal Session 75	1	XVal Session 75-Typing - Text-1		2012-07-17 10:21:31.248000
	Edit pad (rev 1379)		Kate	cv406	XVal Session 75	1	XVal Session 75-Typing - Text-1		2012-07-17 10:21:31.330000
	Edit pad (rev 1380)		Nick	cv396	XVal Session 75	1	XVal Session 75-Typing - Text-1		2012-07-17 10:21:31.406000
	Edit pad (rev 1381)		sean	cv372	XVal Session 75	1	XVal Session 75-Typing - Text-1		2012-07-17 10:21:31.750000
	Edit pad (rev 1382)		Nick	cv396	XVal Session 75	1	XVal Session 75-Typing - Text-1		2012-07-17 10:21:31.915000
	Edit pad (rev 1383)		sean	cv372	XVal Session 75	1	XVal Session 75-Typing - Text-1		2012-07-17 10:21:32.250000
	Edit pad (rev 1384)		Nick	cv396	XVal Session 75	1	XVal Session 75-Typing - Text-1		2012-07-17 10:21:32.414000
	Edit pad (rev 1385)		Nick	cv396	XVal Session 75	1	XVal Session 75-Typing - Text-1		2012-07-17 10:21:32.914000
	Edit pad (rev 1386)		Frank	cv407	XVal Session 75	1	XVal Session 75-Typing - Text-1		2012-07-17 10:21:32.991000
	Edit pad (rev 1387)		sean	cv372	XVal Session 75	1	XVal Session 75-Typing - Text-1		2012-07-17 10:21:33.122000
	Edit pad (rev 1388)		Frank	cv407	XVal Session 75	1	XVal Session 75-Typing - Text-1		2012-07-17 10:21:33.500000
	Edit pad (rev 1389)		sean	cv372	XVal Session 75	1	XVal Session 75-Typing - Text-1		2012-07-17 10:21:33.620000
	Edit pad (rev 1390)		sean	cv372	XVal Session 75	1	XVal Session 75-Typing - Text-1		2012-07-17 10:21:34.220000
	Edit pad (rev 1391)		Frank	cv407	XVal Session 75	1	XVal Session 75-Typing - Text-1		2012-07-17 10:21:34.383000
	Edit pad (rev 1392)		Nick	cv396	XVal Session 75	1	XVal Session 75-Typing - Text-1		2012-07-17 10:21:34.588000
	Edit pad (rev 1393)		sean	cv372	XVal Session 75	1	XVal Session 75-Typing - Text-1		2012-07-17 10:21:34.720000
	Edit pad (rev 1394)		Frank	cv407	XVal Session 75	1	XVal Session 75-Typing - Text-1		2012-07-17 10:21:34.887000
	Edit pad (rev 1395)		Nick	cv396	XVal Session 75	1	XVal Session 75-Typing - Text-1		2012-07-17 10:21:35.093000
	Edit pad (rev 1396)		sean	cv372	XVal Session 75	1	XVal Session 75-Typing - Text-1		2012-07-17 10:21:35.481000
	Edit pad (rev 1397)		Nick	cv396	XVal Session 75	1	XVal Session 75-Typing - Text-1		2012-07-17 10:21:35.600000
	Edit pad (rev 1398)		Frank	cv407	XVal Session 75	1	XVal Session 75-Typing - Text-1		2012-07-17 10:21:36.047000
	Edit pad (rev 1399)		sean	cv372	XVal Session 75	1	XVal Session 75-Typing - Text-1		2012-07-17 10:21:36.101000
	Edit pad (rev 1400)		Nick	cv396	XVal Session 75	1	XVal Session 75-Typing - Text-1		2012-07-17 10:21:36.369000
	Edit pad (rev 1401)		Frank	cv407	XVal Session 75	1	XVal Session 75-Typing - Text-1		2012-07-17 10:21:36.558000
	Edit pad (rev 1402)		sean	cv372	XVal Session 75	1	XVal Session 75-Typing - Text-1		2012-07-17 10:21:36.602000
	Edit pad (rev 1403)		Nick	cv396	XVal Session 75	1	XVal Session 75-Typing - Text-1		2012-07-17 10:21:36.869000
	Edit pad (rev 1404)		sean	cv372	XVal Session 75	1	XVal Session 75-Typing - Text-1		2012-07-17 10:21:37.102000
	Edit pad (rev 1405)		Nick	cv396	XVal Session 75	1	XVal Session 75-Typing - Text-1		2012-07-17 10:21:37.369000
	Edit pad (rev 1406)		Frank	cv407	XVal Session 75	1	XVal Session 75-Typing - Text-1		2012-07-17 10:21:37.849000
	Edit pad (rev 1407)		Nick	cv396	XVal Session 75	1	XVal Session 75-Typing - Text-1		2012-07-17 10:21:37.872000
	Edit pad (rev 1408)		sean	cv372	XVal Session 75	1	XVal Session 75-Typing - Text-1		2012-07-17 10:21:37.891000
	Edit pad (rev 1409)		Nick	cv396	XVal Session 75	1	XVal Session 75-Typing - Text-1		2012-07-17 10:21:38.384000
	Edit pad (rev 1410)		sean	cv372	XVal Session 75	1	XVal Session 75-Typing - Text-1		2012-07-17 10:21:38.392000
	Edit pad (rev 1411)		Frank	cv407	XVal Session 75	1	XVal Session 75-Typing - Text-1		2012-07-17 10:21:38.672000
	Edit pad (rev 1412)		Nick	cv396	XVal Session 75	1	XVal Session 75-Typing - Text-1		2012-07-17 10:21:38.884000
	Edit pad (rev 1413)		sean	cv372	XVal Session 75	1	XVal Session 75-Typing - Text-1		2012-07-17 10:21:38.893000
	Edit pad (rev 1414)		Kate	cv406	XVal Session 75	1	XVal Session 75-Typing - Text-1		2012-07-17 10:21:39
	Edit pad (rev 1415)		Frank	cv407	XVal Session 75	1	XVal Session 75-Typing - Text-1		2012-07-17 10:21:39.282000
	Edit pad (rev 1416)		sean	cv372	XVal Session 75	1	XVal Session 75-Typing - Text-1		2012-07-17 10:21:39.391000
	Edit pad (rev 1417)		Nick	cv396	XVal Session 75	1	XVal Session 75-Typing - Text-1		2012-07-17 10:21:39.406000
	Edit pad (rev 1418)		Frank	cv407	XVal Session 75	1	XVal Session 75-Typing - Text-1		2012-07-17 10:21:39.782000
	Edit pad (rev 1419)		sean	cv372	XVal Session 75	1	XVal Session 75-Typing - Text-1		2012-07-17 10:21:39.891000
	Edit pad (rev 1420)		Nick	cv396	XVal Session 75	1	XVal Session 75-Typing - Text-1		2012-07-17 10:21:39.914000
	Edit pad (rev 1421)		Frank	cv407	XVal Session 75	1	XVal Session 75-Typing - Text-1		2012-07-17 10:21:40.282000
	Edit pad (rev 1422)		Nick	cv396	XVal Session 75	1	XVal Session 75-Typing - Text-1		2012-07-17 10:21:40.414000
	Edit pad (rev 1423)		Frank	cv407	XVal Session 75	1	XVal Session 75-Typing - Text-1		2012-07-17 10:21:40.781000
	Edit pad (rev 1424)		sean	cv372	XVal Session 75	1	XVal Session 75-Typing - Text-1		2012-07-17 10:21:40.788000
	Edit pad (rev 1425)		Nick	cv396	XVal Session 75	1	XVal Session 75-Typing - Text-1		2012-07-17 10:21:40.915000
	Edit pad (rev 1426)		sean	cv372	XVal Session 75	1	XVal Session 75-Typing - Text-1		2012-07-17 10:21:41.295000
	Edit pad (rev 1427)		Frank	cv407	XVal Session 75	1	XVal Session 75-Typing - Text-1		2012-07-17 10:21:41.308000
	Edit pad (rev 1428)		Nick	cv396	XVal Session 75	1	XVal Session 75-Typing - Text-1		2012-07-17 10:21:41.413000
	Edit pad (rev 1429)		sean	cv372	XVal Session 75	1	XVal Session 75-Typing - Text-1		2012-07-17 10:21:41.795000
	Edit pad (rev 1430)		Nick	cv396	XVal Session 75	1	XVal Session 75-Typing - Text-1		2012-07-17 10:21:41.913000
	Edit pad (rev 1431)		Frank	cv407	XVal Session 75	1	XVal Session 75-Typing - Text-1		2012-07-17 10:21:41.949000
	Edit pad (rev 1432)		sean	cv372	XVal Session 75	1	XVal Session 75-Typing - Text-1		2012-07-17 10:21:42.295000
	Edit pad (rev 1433)		Nick	cv396	XVal Session 75	1	XVal Session 75-Typing - Text-1		2012-07-17 10:21:42.413000
	Edit pad (rev 1434)		Frank	cv407	XVal Session 75	1	XVal Session 75-Typing - Text-1		2012-07-17 10:21:42.460000
	Edit pad (rev 1435)		sean	cv372	XVal Session 75	1	XVal Session 75-Typing - Text-1		2012-07-17 10:21:42.797000
	Edit pad (rev 1436)		Nick	cv396	XVal Session 75	1	XVal Session 75-Typing - Text-1		2012-07-17 10:21:42.913000
	Edit pad (rev 1437)		Frank	cv407	XVal Session 75	1	XVal Session 75-Typing - Text-1		2012-07-17 10:21:42.965000
	Edit pad (rev 1438)		sean	cv372	XVal Session 75	1	XVal Session 75-Typing - Text-1		2012-07-17 10:21:43.297000
	Edit pad (rev 1439)		Nick	cv396	XVal Session 75	1	XVal Session 75-Typing - Text-1		2012-07-17 10:21:43.413000
	Edit pad (rev 1440)		Frank	cv407	XVal Session 75	1	XVal Session 75-Typing - Text-1		2012-07-17 10:21:43.466000
	Edit pad (rev 1441)		Frank	cv407	XVal Session 75	1	XVal Session 75-Typing - Text-1		2012-07-17 10:21:43.967000
	Edit pad (rev 1442)		Nick	cv396	XVal Session 75	1	XVal Session 75-Typing - Text-1		2012-07-17 10:21:44.294000
	Edit pad (rev 1443)		Frank	cv407	XVal Session 75	1	XVal Session 75-Typing - Text-1		2012-07-17 10:21:44.468000
	Edit pad (rev 1444)		Nick	cv396	XVal Session 75	1	XVal Session 75-Typing - Text-1		2012-07-17 10:21:44.804000
	Edit pad (rev 1445)		Frank	cv407	XVal Session 75	1	XVal Session 75-Typing - Text-1		2012-07-17 10:21:45.122000
	Edit pad (rev 1446)		Nick	cv396	XVal Session 75	1	XVal Session 75-Typing - Text-1		2012-07-17 10:21:45.347000
	Edit pad (rev 1447)		Frank	cv407	XVal Session 75	1	XVal Session 75-Typing - Text-1		2012-07-17 10:21:45.624000
	Edit pad (rev 1448)		Nick	cv396	XVal Session 75	1	XVal Session 75-Typing - Text-1		2012-07-17 10:21:45.851000
	Edit pad (rev 1449)		Frank	cv407	XVal Session 75	1	XVal Session 75-Typing - Text-1		2012-07-17 10:21:46.124000
	Edit pad (rev 1450)		Nick	cv396	XVal Session 75	1	XVal Session 75-Typing - Text-1		2012-07-17 10:21:46.352000
	Edit pad (rev 1451)		Frank	cv407	XVal Session 75	1	XVal Session 75-Typing - Text-1		2012-07-17 10:21:46.630000
	Edit pad (rev 1452)		Nick	cv396	XVal Session 75	1	XVal Session 75-Typing - Text-1		2012-07-17 10:21:46.851000
	Edit pad (rev 1453)		Nick	cv396	XVal Session 75	1	XVal Session 75-Typing - Text-1		2012-07-17 10:21:47.420000
	Edit pad (rev 1454)		Nick	cv396	XVal Session 75	1	XVal Session 75-Typing - Text-1		2012-07-17 10:21:47.929000
	Edit pad (rev 1455)		Frank	cv407	XVal Session 75	1	XVal Session 75-Typing - Text-1		2012-07-17 10:21:47.941000
	Edit pad (rev 1456)		Nick	cv396	XVal Session 75	1	XVal Session 75-Typing - Text-1		2012-07-17 10:21:48.430000
	Edit pad (rev 1457)		Frank	cv407	XVal Session 75	1	XVal Session 75-Typing - Text-1		2012-07-17 10:21:48.452000
	Edit pad (rev 1458)		Nick	cv396	XVal Session 75	1	XVal Session 75-Typing - Text-1		2012-07-17 10:21:48.930000
	Edit pad (rev 1459)		Frank	cv407	XVal Session 75	1	XVal Session 75-Typing - Text-1		2012-07-17 10:21:49.026000
	Edit pad (rev 1460)		Nick	cv396	XVal Session 75	1	XVal Session 75-Typing - Text-1		2012-07-17 10:21:49.446000
	Edit pad (rev 1461)		Frank	cv407	XVal Session 75	1	XVal Session 75-Typing - Text-1		2012-07-17 10:21:49.537000
	Edit pad (rev 1462)		Nick	cv396	XVal Session 75	1	XVal Session 75-Typing - Text-1		2012-07-17 10:21:49.946000
	Edit pad (rev 1463)		Frank	cv407	XVal Session 75	1	XVal Session 75-Typing - Text-1		2012-07-17 10:21:50.044000
	Edit pad (rev 1464)		Nick	cv396	XVal Session 75	1	XVal Session 75-Typing - Text-1		2012-07-17 10:21:50.451000
	Edit pad (rev 1465)		Frank	cv407	XVal Session 75	1	XVal Session 75-Typing - Text-1		2012-07-17 10:21:50.544000
	Edit pad (rev 1466)		Nick	cv396	XVal Session 75	1	XVal Session 75-Typing - Text-1		2012-07-17 10:21:50.961000
	Edit pad (rev 1467)		Nick	cv396	XVal Session 75	1	XVal Session 75-Typing - Text-1		2012-07-17 10:21:51.462000
	Edit pad (rev 1468)		Frank	cv407	XVal Session 75	1	XVal Session 75-Typing - Text-1		2012-07-17 10:21:51.478000
	Edit pad (rev 1469)		Frank	cv407	XVal Session 75	1	XVal Session 75-Typing - Text-1		2012-07-17 10:21:51.983000
	Edit pad (rev 1470)		Nick	cv396	XVal Session 75	1	XVal Session 75-Typing - Text-1		2012-07-17 10:21:52.410000
	Edit pad (rev 1471)		Frank	cv407	XVal Session 75	1	XVal Session 75-Typing - Text-1		2012-07-17 10:21:52.483000
	Edit pad (rev 1472)		Nick	cv396	XVal Session 75	1	XVal Session 75-Typing - Text-1		2012-07-17 10:21:52.917000
	Edit pad (rev 1473)		Frank	cv407	XVal Session 75	1	XVal Session 75-Typing - Text-1		2012-07-17 10:21:52.984000
	Edit pad (rev 1474)		Nick	cv396	XVal Session 75	1	XVal Session 75-Typing - Text-1		2012-07-17 10:21:53.417000
	Edit pad (rev 1475)		Frank	cv407	XVal Session 75	1	XVal Session 75-Typing - Text-1		2012-07-17 10:21:53.485000
	Edit pad (rev 1476)		Frank	cv407	XVal Session 75	1	XVal Session 75-Typing - Text-1		2012-07-17 10:21:53.998000
	Edit pad (rev 1477)		Nick	cv396	XVal Session 75	1	XVal Session 75-Typing - Text-1		2012-07-17 10:21:54.008000
	Edit pad (rev 1478)		Frank	cv407	XVal Session 75	1	XVal Session 75-Typing - Text-1		2012-07-17 10:21:54.499000
	Edit pad (rev 1479)		Nick	cv396	XVal Session 75	1	XVal Session 75-Typing - Text-1		2012-07-17 10:21:54.509000
	Edit pad (rev 1480)		Frank	cv407	XVal Session 75	1	XVal Session 75-Typing - Text-1		2012-07-17 10:21:54.998000
	Edit pad (rev 1481)		Nick	cv396	XVal Session 75	1	XVal Session 75-Typing - Text-1		2012-07-17 10:21:55.011000
	Edit pad (rev 1482)		Frank	cv407	XVal Session 75	1	XVal Session 75-Typing - Text-1		2012-07-17 10:21:55.498000
	Edit pad (rev 1483)		Nick	cv396	XVal Session 75	1	XVal Session 75-Typing - Text-1		2012-07-17 10:21:55.524000
	Edit pad (rev 1484)		Frank	cv407	XVal Session 75	1	XVal Session 75-Typing - Text-1		2012-07-17 10:21:55.997000
	Edit pad (rev 1485)		Nick	cv396	XVal Session 75	1	XVal Session 75-Typing - Text-1		2012-07-17 10:21:56.024000
	Edit pad (rev 1486)		Frank	cv407	XVal Session 75	1	XVal Session 75-Typing - Text-1		2012-07-17 10:21:56.499000
	Edit pad (rev 1487)		Nick	cv396	XVal Session 75	1	XVal Session 75-Typing - Text-1		2012-07-17 10:21:56.522000
	Edit pad (rev 1488)		Frank	cv407	XVal Session 75	1	XVal Session 75-Typing - Text-1		2012-07-17 10:21:56.998000
	Edit pad (rev 1489)		Nick	cv396	XVal Session 75	1	XVal Session 75-Typing - Text-1		2012-07-17 10:21:57.024000
	Edit pad (rev 1490)		Nick	cv396	XVal Session 75	1	XVal Session 75-Typing - Text-1		2012-07-17 10:21:57.530000
	Edit pad (rev 1491)		Nick	cv396	XVal Session 75	1	XVal Session 75-Typing - Text-1		2012-07-17 10:21:58.041000
	Edit pad (rev 1492)		Nick	cv396	XVal Session 75	1	XVal Session 75-Typing - Text-1		2012-07-17 10:21:58.539000
	Edit pad (rev 1493)		Nick	cv396	XVal Session 75	1	XVal Session 75-Typing - Text-1		2012-07-17 10:21:59.039000
	Edit pad (rev 1494)		Nick	cv396	XVal Session 75	1	XVal Session 75-Typing - Text-1		2012-07-17 10:21:59.538000
	Edit pad (rev 1495)		Nick	cv396	XVal Session 75	1	XVal Session 75-Typing - Text-1		2012-07-17 10:22:00.039000
	Edit pad (rev 1496)		Nick	cv396	XVal Session 75	1	XVal Session 75-Typing - Text-1		2012-07-17 10:22:00.539000
	Edit pad (rev 1497)		sean	cv372	XVal Session 75	1	XVal Session 75-Typing - Text-1		2012-07-17 10:22:00.825000
	Edit pad (rev 1498)		Nick	cv396	XVal Session 75	1	XVal Session 75-Typing - Text-1		2012-07-17 10:22:01.207000
	Edit pad (rev 1499)		sean	cv372	XVal Session 75	1	XVal Session 75-Typing - Text-1		2012-07-17 10:22:01.324000
	Edit pad (rev 1500)		Nick	cv396	XVal Session 75	1	XVal Session 75-Typing - Text-1		2012-07-17 10:22:01.710000
	Edit pad (rev 1501)		Nick	cv396	XVal Session 75	1	XVal Session 75-Typing - Text-1		2012-07-17 10:22:02.212000
	Edit pad (rev 1502)		sean	cv372	XVal Session 75	1	XVal Session 75-Typing - Text-1		2012-07-17 10:22:02.838000
	Edit pad (rev 1503)		Nick	cv396	XVal Session 75	1	XVal Session 75-Typing - Text-1		2012-07-17 10:22:02.913000
	Edit pad (rev 1504)		sean	cv372	XVal Session 75	1	XVal Session 75-Typing - Text-1		2012-07-17 10:22:03.340000
	Edit pad (rev 1505)		Nick	cv396	XVal Session 75	1	XVal Session 75-Typing - Text-1		2012-07-17 10:22:03.416000
	Edit pad (rev 1506)		sean	cv372	XVal Session 75	1	XVal Session 75-Typing - Text-1		2012-07-17 10:22:03.842000
	Edit pad (rev 1507)		Nick	cv396	XVal Session 75	1	XVal Session 75-Typing - Text-1		2012-07-17 10:22:03.917000
	Edit pad (rev 1508)		sean	cv372	XVal Session 75	1	XVal Session 75-Typing - Text-1		2012-07-17 10:22:04.341000
	Edit pad (rev 1509)		Nick	cv396	XVal Session 75	1	XVal Session 75-Typing - Text-1		2012-07-17 10:22:04.430000
	Edit pad (rev 1510)		sean	cv372	XVal Session 75	1	XVal Session 75-Typing - Text-1		2012-07-17 10:22:04.841000
	Edit pad (rev 1511)		Nick	cv396	XVal Session 75	1	XVal Session 75-Typing - Text-1		2012-07-17 10:22:04.989000
	Edit pad (rev 1512)		sean	cv372	XVal Session 75	1	XVal Session 75-Typing - Text-1		2012-07-17 10:22:05.342000
	Edit pad (rev 1513)		Nick	cv396	XVal Session 75	1	XVal Session 75-Typing - Text-1		2012-07-17 10:22:05.835000
	Edit pad (rev 1514)		sean	cv372	XVal Session 75	1	XVal Session 75-Typing - Text-1		2012-07-17 10:22:05.842000
	Edit pad (rev 1515)		sean	cv372	XVal Session 75	1	XVal Session 75-Typing - Text-1		2012-07-17 10:22:06.341000
	Edit pad (rev 1516)		Nick	cv396	XVal Session 75	1	XVal Session 75-Typing - Text-1		2012-07-17 10:22:06.343000
	Edit pad (rev 1517)		sean	cv372	XVal Session 75	1	XVal Session 75-Typing - Text-1		2012-07-17 10:22:06.842000
	Edit pad (rev 1518)		Nick	cv396	XVal Session 75	1	XVal Session 75-Typing - Text-1		2012-07-17 10:22:06.851000
	Edit pad (rev 1519)		sean	cv372	XVal Session 75	1	XVal Session 75-Typing - Text-1		2012-07-17 10:22:07.342000
	Edit pad (rev 1520)		Nick	cv396	XVal Session 75	1	XVal Session 75-Typing - Text-1		2012-07-17 10:22:07.352000
	Edit pad (rev 1521)		sean	cv372	XVal Session 75	1	XVal Session 75-Typing - Text-1		2012-07-17 10:22:07.843000
	Edit pad (rev 1522)		Nick	cv396	XVal Session 75	1	XVal Session 75-Typing - Text-1		2012-07-17 10:22:07.852000
	Edit pad (rev 1523)		Nick	cv396	XVal Session 75	1	XVal Session 75-Typing - Text-1		2012-07-17 10:22:08.352000
	Edit pad (rev 1524)		sean	cv372	XVal Session 75	1	XVal Session 75-Typing - Text-1		2012-07-17 10:22:08.658000
	Edit pad (rev 1525)		Nick	cv396	XVal Session 75	1	XVal Session 75-Typing - Text-1		2012-07-17 10:22:08.851000
	Edit pad (rev 1526)		sean	cv372	XVal Session 75	1	XVal Session 75-Typing - Text-1		2012-07-17 10:22:09.158000
	Edit pad (rev 1527)		Nick	cv396	XVal Session 75	1	XVal Session 75-Typing - Text-1		2012-07-17 10:22:09.351000
	Edit pad (rev 1528)		sean	cv372	XVal Session 75	1	XVal Session 75-Typing - Text-1		2012-07-17 10:22:09.658000
	Edit pad (rev 1529)		Nick	cv396	XVal Session 75	1	XVal Session 75-Typing - Text-1		2012-07-17 10:22:10.037000
	Edit pad (rev 1530)		sean	cv372	XVal Session 75	1	XVal Session 75-Typing - Text-1		2012-07-17 10:22:10.158000
	Edit pad (rev 1531)		Nick	cv396	XVal Session 75	1	XVal Session 75-Typing - Text-1		2012-07-17 10:22:10.540000
	Edit pad (rev 1532)		sean	cv372	XVal Session 75	1	XVal Session 75-Typing - Text-1		2012-07-17 10:22:10.656000
	Edit pad (rev 1533)		Nick	cv396	XVal Session 75	1	XVal Session 75-Typing - Text-1		2012-07-17 10:22:11.040000
	Edit pad (rev 1534)		Nick	cv396	XVal Session 75	1	XVal Session 75-Typing - Text-1		2012-07-17 10:22:12.117000
	Edit pad (rev 1535)		Nick	cv396	XVal Session 75	1	XVal Session 75-Typing - Text-1		2012-07-17 10:22:12.621000
	Edit pad (rev 1536)		Nick	cv396	XVal Session 75	1	XVal Session 75-Typing - Text-1		2012-07-17 10:22:13.141000
	Edit pad (rev 1537)		Nick	cv396	XVal Session 75	1	XVal Session 75-Typing - Text-1		2012-07-17 10:22:13.649000
	Edit pad (rev 1538)		Nick	cv396	XVal Session 75	1	XVal Session 75-Typing - Text-1		2012-07-17 10:22:15.005000
	Edit pad (rev 1539)		Nick	cv396	XVal Session 75	1	XVal Session 75-Typing - Text-1		2012-07-17 10:22:15.509000
	Edit pad (rev 1540)		Nick	cv396	XVal Session 75	1	XVal Session 75-Typing - Text-1		2012-07-17 10:22:16.008000
	Edit pad (rev 1541)		Nick	cv396	XVal Session 75	1	XVal Session 75-Typing - Text-1		2012-07-17 10:22:16.508000
	Edit pad (rev 1542)		Nick	cv396	XVal Session 75	1	XVal Session 75-Typing - Text-1		2012-07-17 10:22:17.009000
	Edit pad (rev 1543)		Nick	cv396	XVal Session 75	1	XVal Session 75-Typing - Text-1		2012-07-17 10:22:17.511000
	Edit pad (rev 1544)		Nick	cv396	XVal Session 75	1	XVal Session 75-Typing - Text-1		2012-07-17 10:22:18.009000
	Edit pad (rev 1545)		Nick	cv396	XVal Session 75	1	XVal Session 75-Typing - Text-1		2012-07-17 10:22:18.748000
	Edit pad (rev 1546)		Nick	cv396	XVal Session 75	1	XVal Session 75-Typing - Text-1		2012-07-17 10:22:19.258000
	Edit pad (rev 1547)		Nick	cv396	XVal Session 75	1	XVal Session 75-Typing - Text-1		2012-07-17 10:22:19.759000
	Edit pad (rev 1548)		Nick	cv396	XVal Session 75	1	XVal Session 75-Typing - Text-1		2012-07-17 10:22:21.273000
	Edit pad (rev 1549)		Nick	cv396	XVal Session 75	1	XVal Session 75-Typing - Text-1		2012-07-17 10:22:21.774000
	Edit pad (rev 1550)		Nick	cv396	XVal Session 75	1	XVal Session 75-Typing - Text-1		2012-07-17 10:22:22.274000
	Edit pad (rev 1551)		Nick	cv396	XVal Session 75	1	XVal Session 75-Typing - Text-1		2012-07-17 10:22:22.774000
	Edit pad (rev 1552)		Nick	cv396	XVal Session 75	1	XVal Session 75-Typing - Text-1		2012-07-17 10:22:23.274000
	Edit pad (rev 1553)		Nick	cv396	XVal Session 75	1	XVal Session 75-Typing - Text-1		2012-07-17 10:22:23.774000
	Edit pad (rev 1554)		Nick	cv396	XVal Session 75	1	XVal Session 75-Typing - Text-1		2012-07-17 10:22:24.274000
	Edit pad (rev 1555)		Nick	cv396	XVal Session 75	1	XVal Session 75-Typing - Text-1		2012-07-17 10:22:24.774000
	Edit pad (rev 1556)		Nick	cv396	XVal Session 75	1	XVal Session 75-Typing - Text-1		2012-07-17 10:22:25.274000
	Edit pad (rev 1557)		Nick	cv396	XVal Session 75	1	XVal Session 75-Typing - Text-1		2012-07-17 10:22:25.774000
	Edit pad (rev 1558)		Nick	cv396	XVal Session 75	1	XVal Session 75-Typing - Text-1		2012-07-17 10:22:26.274000
	Edit pad (rev 1559)		Nick	cv396	XVal Session 75	1	XVal Session 75-Typing - Text-1		2012-07-17 10:22:26.774000
	Edit pad (rev 1560)		Nick	cv396	XVal Session 75	1	XVal Session 75-Typing - Text-1		2012-07-17 10:22:27.274000
	Edit pad (rev 1561)		Nick	cv396	XVal Session 75	1	XVal Session 75-Typing - Text-1		2012-07-17 10:22:27.825000
	Edit pad (rev 1562)		Nick	cv396	XVal Session 75	1	XVal Session 75-Typing - Text-1		2012-07-17 10:22:28.337000
	Edit pad (rev 1563)		Frank	cv407	XVal Session 75	1	XVal Session 75-Typing - Text-1		2012-07-17 10:22:28.669000
	Edit pad (rev 1564)		Nick	cv396	XVal Session 75	1	XVal Session 75-Typing - Text-1		2012-07-17 10:22:28.841000
	Edit pad (rev 1565)		Nick	cv396	XVal Session 75	1	XVal Session 75-Typing - Text-1		2012-07-17 10:22:29.442000
	Edit pad (rev 1566)		Nick	cv396	XVal Session 75	1	XVal Session 75-Typing - Text-1		2012-07-17 10:22:30.002000
	Edit pad (rev 1567)		Frank	cv407	XVal Session 75	1	XVal Session 75-Typing - Text-1		2012-07-17 10:22:30.137000
	Edit pad (rev 1568)		Nick	cv396	XVal Session 75	1	XVal Session 75-Typing - Text-1		2012-07-17 10:22:30.508000
	Edit pad (rev 1569)		Nick	cv396	XVal Session 75	1	XVal Session 75-Typing - Text-1		2012-07-17 10:22:31.008000
	Edit pad (rev 1570)		Nick	cv396	XVal Session 75	1	XVal Session 75-Typing - Text-1		2012-07-17 10:22:32.189000
	Edit pad (rev 1571)		Nick	cv396	XVal Session 75	1	XVal Session 75-Typing - Text-1		2012-07-17 10:22:32.696000
	Edit pad (rev 1572)		Nick	cv396	XVal Session 75	1	XVal Session 75-Typing - Text-1		2012-07-17 10:22:33.196000
	Edit pad (rev 1573)		Nick	cv396	XVal Session 75	1	XVal Session 75-Typing - Text-1		2012-07-17 10:22:33.696000
	Edit pad (rev 1574)		Nick	cv396	XVal Session 75	1	XVal Session 75-Typing - Text-1		2012-07-17 10:22:34.297000
	Edit pad (rev 1575)		Nick	cv396	XVal Session 75	1	XVal Session 75-Typing - Text-1		2012-07-17 10:22:34.806000
	Edit pad (rev 1576)		Nick	cv396	XVal Session 75	1	XVal Session 75-Typing - Text-1		2012-07-17 10:22:35.305000
	Edit pad (rev 1577)		Frank	cv407	XVal Session 75	1	XVal Session 75-Typing - Text-1		2012-07-17 10:22:35.363000
	Edit pad (rev 1578)		Nick	cv396	XVal Session 75	1	XVal Session 75-Typing - Text-1		2012-07-17 10:22:35.825000
	Edit pad (rev 1579)		Frank	cv407	XVal Session 75	1	XVal Session 75-Typing - Text-1		2012-07-17 10:22:35.873000
	Edit pad (rev 1580)		Nick	cv396	XVal Session 75	1	XVal Session 75-Typing - Text-1		2012-07-17 10:22:36.337000
	Edit pad (rev 1581)		Frank	cv407	XVal Session 75	1	XVal Session 75-Typing - Text-1		2012-07-17 10:22:36.375000
	Edit pad (rev 1582)		Nick	cv396	XVal Session 75	1	XVal Session 75-Typing - Text-1		2012-07-17 10:22:36.836000
	Edit pad (rev 1583)		Frank	cv407	XVal Session 75	1	XVal Session 75-Typing - Text-1		2012-07-17 10:22:36.873000
	Edit pad (rev 1584)		Nick	cv396	XVal Session 75	1	XVal Session 75-Typing - Text-1		2012-07-17 10:22:37.436000
	Edit pad (rev 1585)		Nick	cv396	XVal Session 75	1	XVal Session 75-Typing - Text-1		2012-07-17 10:22:37.946000
	Edit pad (rev 1586)		Nick	cv396	XVal Session 75	1	XVal Session 75-Typing - Text-1		2012-07-17 10:22:38.446000
	Edit pad (rev 1587)		Frank	cv407	XVal Session 75	1	XVal Session 75-Typing - Text-1		2012-07-17 10:22:39.643000
	Edit pad (rev 1588)		Nick	cv396	XVal Session 75	1	XVal Session 75-Typing - Text-1		2012-07-17 10:22:40.037000
	Edit pad (rev 1589)		Nick	cv396	XVal Session 75	1	XVal Session 75-Typing - Text-1		2012-07-17 10:22:40.539000
	Edit pad (rev 1590)		Nick	cv396	XVal Session 75	1	XVal Session 75-Typing - Text-1		2012-07-17 10:22:41.039000
	Edit pad (rev 1591)		Nick	cv396	XVal Session 75	1	XVal Session 75-Typing - Text-1		2012-07-17 10:22:41.541000
	Edit pad (rev 1592)		Frank	cv407	XVal Session 75	1	XVal Session 75-Typing - Text-1		2012-07-17 10:22:41.571000
	Edit pad (rev 1593)		Nick	cv396	XVal Session 75	1	XVal Session 75-Typing - Text-1		2012-07-17 10:22:42.039000
	Edit pad (rev 1594)		Frank	cv407	XVal Session 75	1	XVal Session 75-Typing - Text-1		2012-07-17 10:22:42.301000
	Edit pad (rev 1595)		Nick	cv396	XVal Session 75	1	XVal Session 75-Typing - Text-1		2012-07-17 10:22:42.539000
	Edit pad (rev 1596)		Nick	cv396	XVal Session 75	1	XVal Session 75-Typing - Text-1		2012-07-17 10:22:43.039000
	Edit pad (rev 1597)		Nick	cv396	XVal Session 75	1	XVal Session 75-Typing - Text-1		2012-07-17 10:22:43.539000
	Edit pad (rev 1598)		Frank	cv407	XVal Session 75	1	XVal Session 75-Typing - Text-1		2012-07-17 10:22:43.817000
	Edit pad (rev 1599)		sean	cv372	XVal Session 75	1	XVal Session 75-Typing - Text-1		2012-07-17 10:22:43.961000
	Edit pad (rev 1600)		Nick	cv396	XVal Session 75	1	XVal Session 75-Typing - Text-1		2012-07-17 10:22:44.044000
	Edit pad (rev 1601)		Nick	cv396	XVal Session 75	1	XVal Session 75-Typing - Text-1		2012-07-17 10:22:44.554000
	Edit pad (rev 1602)		Frank	cv407	XVal Session 75	1	XVal Session 75-Typing - Text-1		2012-07-17 10:22:44.886000
	Edit pad (rev 1603)		Nick	cv396	XVal Session 75	1	XVal Session 75-Typing - Text-1		2012-07-17 10:22:45.227000
	Edit pad (rev 1604)		Frank	cv407	XVal Session 75	1	XVal Session 75-Typing - Text-1		2012-07-17 10:22:45.389000
	Edit pad (rev 1605)		Nick	cv396	XVal Session 75	1	XVal Session 75-Typing - Text-1		2012-07-17 10:22:45.727000
	Edit pad (rev 1606)		Frank	cv407	XVal Session 75	1	XVal Session 75-Typing - Text-1		2012-07-17 10:22:45.888000
	Edit pad (rev 1607)		Nick	cv396	XVal Session 75	1	XVal Session 75-Typing - Text-1		2012-07-17 10:22:46.225000
	Edit pad (rev 1608)		Frank	cv407	XVal Session 75	1	XVal Session 75-Typing - Text-1		2012-07-17 10:22:46.389000
	Edit pad (rev 1609)		Frank	cv407	XVal Session 75	1	XVal Session 75-Typing - Text-1		2012-07-17 10:22:47.197000
	Edit pad (rev 1610)		Nick	cv396	XVal Session 75	1	XVal Session 75-Typing - Text-1		2012-07-17 10:22:47.396000
	Edit pad (rev 1611)		Frank	cv407	XVal Session 75	1	XVal Session 75-Typing - Text-1		2012-07-17 10:22:47.700000
	Edit pad (rev 1612)		Nick	cv396	XVal Session 75	1	XVal Session 75-Typing - Text-1		2012-07-17 10:22:47.918000
	Edit pad (rev 1613)		Nick	cv396	XVal Session 75	1	XVal Session 75-Typing - Text-1		2012-07-17 10:22:48.397000
	Edit pad (rev 1614)		Frank	cv407	XVal Session 75	1	XVal Session 75-Typing - Text-1		2012-07-17 10:22:48.449000
	Edit pad (rev 1615)		Nick	cv396	XVal Session 75	1	XVal Session 75-Typing - Text-1		2012-07-17 10:22:48.899000
	Edit pad (rev 1616)		Frank	cv407	XVal Session 75	1	XVal Session 75-Typing - Text-1		2012-07-17 10:22:49.100000
	Edit pad (rev 1617)		Nick	cv396	XVal Session 75	1	XVal Session 75-Typing - Text-1		2012-07-17 10:22:49.399000
	Edit pad (rev 1618)		Frank	cv407	XVal Session 75	1	XVal Session 75-Typing - Text-1		2012-07-17 10:22:49.608000
	Edit pad (rev 1619)		Nick	cv396	XVal Session 75	1	XVal Session 75-Typing - Text-1		2012-07-17 10:22:49.907000
40947	Load Instructions			cv353	XVal Session 75	1	XVal Session 75-Typing - Numbers-1	192.54.222.11	2012-07-17 10:22:50
40948	Load Instructions			cv351	XVal Session 75	1	XVal Session 75-Typing - Numbers-1	192.54.222.3	2012-07-17 10:22:50
40949	Load Instructions			cv352	XVal Session 75	1	XVal Session 75-Typing - Numbers-1	192.54.222.11	2012-07-17 10:22:50
	Edit pad (rev 1620)		Frank	cv407	XVal Session 75	1	XVal Session 75-Typing - Text-1		2012-07-17 10:22:50.260000
	Edit pad (rev 1621)		Nick	cv396	XVal Session 75	1	XVal Session 75-Typing - Text-1		2012-07-17 10:22:50.498000
	Edit pad (rev 1622)		Nick	cv396	XVal Session 75	1	XVal Session 75-Typing - Text-1		2012-07-17 10:22:50.915000
	Edit pad (rev 1623)		Nick	cv396	XVal Session 75	1	XVal Session 75-Typing - Text-1		2012-07-17 10:22:51.415000
	Edit pad (rev 1624)		Nick	cv396	XVal Session 75	1	XVal Session 75-Typing - Text-1		2012-07-17 10:22:52.469000
	Edit pad (rev 1625)		Nick	cv396	XVal Session 75	1	XVal Session 75-Typing - Text-1		2012-07-17 10:22:52.977000
40950	Load Instructions			cv350	XVal Session 75	1	XVal Session 75-Typing - Numbers-1	18.111.10.210	2012-07-17 10:22:53
	Edit pad (rev 1626)		Nick	cv396	XVal Session 75	1	XVal Session 75-Typing - Text-1		2012-07-17 10:22:53.477000
40951	Load Workspace			cv350	XVal Session 75	1	XVal Session 75-Typing - Numbers-1	18.111.10.210	2012-07-17 10:23:20
40952	Load Workspace			cv353	XVal Session 75	1	XVal Session 75-Typing - Numbers-1	192.54.222.11	2012-07-17 10:23:20
40953	Load Workspace			cv351	XVal Session 75	1	XVal Session 75-Typing - Numbers-1	192.54.222.3	2012-07-17 10:23:20
40954	Load Workspace			cv352	XVal Session 75	1	XVal Session 75-Typing - Numbers-1	192.54.222.11	2012-07-17 10:23:21
	Edit pad (rev 0)		sean	cv372	XVal Session 75	1	XVal Session 75-Typing - Numbers-1		2012-07-17 10:23:30.329000
	Edit pad (rev 1)		sean	cv372	XVal Session 75	1	XVal Session 75-Typing - Numbers-1		2012-07-17 10:23:30.861000
	Edit pad (rev 2)		sean	cv372	XVal Session 75	1	XVal Session 75-Typing - Numbers-1		2012-07-17 10:23:31.326000
	Edit pad (rev 3)		sean	cv372	XVal Session 75	1	XVal Session 75-Typing - Numbers-1		2012-07-17 10:23:32.440000
	Edit pad (rev 4)		sean	cv372	XVal Session 75	1	XVal Session 75-Typing - Numbers-1		2012-07-17 10:23:32.941000
	Edit pad (rev 5)		sean	cv372	XVal Session 75	1	XVal Session 75-Typing - Numbers-1		2012-07-17 10:23:33.907000
	Edit pad (rev 6)		sean	cv372	XVal Session 75	1	XVal Session 75-Typing - Numbers-1		2012-07-17 10:23:34.408000
	Edit pad (rev 7)		sean	cv372	XVal Session 75	1	XVal Session 75-Typing - Numbers-1		2012-07-17 10:23:35.923000
	Edit pad (rev 8)		sean	cv372	XVal Session 75	1	XVal Session 75-Typing - Numbers-1		2012-07-17 10:23:36.422000
	Edit pad (rev 9)		sean	cv372	XVal Session 75	1	XVal Session 75-Typing - Numbers-1		2012-07-17 10:23:36.923000
	Edit pad (rev 10)		sean	cv372	XVal Session 75	1	XVal Session 75-Typing - Numbers-1		2012-07-17 10:23:37.819000
	Edit pad (rev 11)		sean	cv372	XVal Session 75	1	XVal Session 75-Typing - Numbers-1		2012-07-17 10:23:38.321000
	Edit pad (rev 12)		sean	cv372	XVal Session 75	1	XVal Session 75-Typing - Numbers-1		2012-07-17 10:23:38.820000
	Edit pad (rev 13)		sean	cv372	XVal Session 75	1	XVal Session 75-Typing - Numbers-1		2012-07-17 10:23:39.320000
	Edit pad (rev 14)		sean	cv372	XVal Session 75	1	XVal Session 75-Typing - Numbers-1		2012-07-17 10:23:39.830000
	Edit pad (rev 15)		sean	cv372	XVal Session 75	1	XVal Session 75-Typing - Numbers-1		2012-07-17 10:23:40.331000
	Edit pad (rev 16)		sean	cv372	XVal Session 75	1	XVal Session 75-Typing - Numbers-1		2012-07-17 10:23:40.830000
	Edit pad (rev 17)		sean	cv372	XVal Session 75	1	XVal Session 75-Typing - Numbers-1		2012-07-17 10:23:41.331000
	Edit pad (rev 18)		sean	cv372	XVal Session 75	1	XVal Session 75-Typing - Numbers-1		2012-07-17 10:23:41.831000
	Edit pad (rev 19)		sean	cv372	XVal Session 75	1	XVal Session 75-Typing - Numbers-1		2012-07-17 10:23:42.331000
	Edit pad (rev 20)		sean	cv372	XVal Session 75	1	XVal Session 75-Typing - Numbers-1		2012-07-17 10:23:42.873000
	Edit pad (rev 21)		sean	cv372	XVal Session 75	1	XVal Session 75-Typing - Numbers-1		2012-07-17 10:23:43.564000
	Edit pad (rev 22)		sean	cv372	XVal Session 75	1	XVal Session 75-Typing - Numbers-1		2012-07-17 10:23:44.064000
	Edit pad (rev 23)		sean	cv372	XVal Session 75	1	XVal Session 75-Typing - Numbers-1		2012-07-17 10:23:44.566000
	Edit pad (rev 24)		sean	cv372	XVal Session 75	1	XVal Session 75-Typing - Numbers-1		2012-07-17 10:23:45.064000
	Edit pad (rev 25)		sean	cv372	XVal Session 75	1	XVal Session 75-Typing - Numbers-1		2012-07-17 10:23:45.565000
	Edit pad (rev 26)		sean	cv372	XVal Session 75	1	XVal Session 75-Typing - Numbers-1		2012-07-17 10:23:46.065000
	Edit pad (rev 27)		sean	cv372	XVal Session 75	1	XVal Session 75-Typing - Numbers-1		2012-07-17 10:23:46.565000
	Edit pad (rev 28)		sean	cv372	XVal Session 75	1	XVal Session 75-Typing - Numbers-1		2012-07-17 10:23:47.063000
	Edit pad (rev 29)		sean	cv372	XVal Session 75	1	XVal Session 75-Typing - Numbers-1		2012-07-17 10:23:47.565000
	Edit pad (rev 30)		sean	cv372	XVal Session 75	1	XVal Session 75-Typing - Numbers-1		2012-07-17 10:23:48.064000
	Edit pad (rev 31)		sean	cv372	XVal Session 75	1	XVal Session 75-Typing - Numbers-1		2012-07-17 10:23:48.567000
	Edit pad (rev 32)		sean	cv372	XVal Session 75	1	XVal Session 75-Typing - Numbers-1		2012-07-17 10:23:49.068000
	Edit pad (rev 33)		sean	cv372	XVal Session 75	1	XVal Session 75-Typing - Numbers-1		2012-07-17 10:23:49.569000
	Edit pad (rev 34)		sean	cv372	XVal Session 75	1	XVal Session 75-Typing - Numbers-1		2012-07-17 10:23:50.070000
	Edit pad (rev 35)		sean	cv372	XVal Session 75	1	XVal Session 75-Typing - Numbers-1		2012-07-17 10:23:50.570000
	Edit pad (rev 36)		sean	cv372	XVal Session 75	1	XVal Session 75-Typing - Numbers-1		2012-07-17 10:23:51.264000
	Edit pad (rev 37)		Kate	cv406	XVal Session 75	1	XVal Session 75-Typing - Numbers-1		2012-07-17 10:23:53.719000
	Edit pad (rev 38)		Frank	cv407	XVal Session 75	1	XVal Session 75-Typing - Numbers-1		2012-07-17 10:23:53.937000
	Edit pad (rev 39)		Kate	cv406	XVal Session 75	1	XVal Session 75-Typing - Numbers-1		2012-07-17 10:23:54.220000
	Edit pad (rev 40)		Frank	cv407	XVal Session 75	1	XVal Session 75-Typing - Numbers-1		2012-07-17 10:23:54.441000
	Edit pad (rev 41)		Frank	cv407	XVal Session 75	1	XVal Session 75-Typing - Numbers-1		2012-07-17 10:23:54.952000
	Edit pad (rev 42)		Frank	cv407	XVal Session 75	1	XVal Session 75-Typing - Numbers-1		2012-07-17 10:23:55.758000
	Edit pad (rev 43)		Nick	cv396	XVal Session 75	1	XVal Session 75-Typing - Numbers-1		2012-07-17 10:24:01.063000
	Edit pad (rev 44)		Nick	cv396	XVal Session 75	1	XVal Session 75-Typing - Numbers-1		2012-07-17 10:24:01.580000
	Edit pad (rev 45)		Nick	cv396	XVal Session 75	1	XVal Session 75-Typing - Numbers-1		2012-07-17 10:24:02.086000
	Edit pad (rev 46)		Kate	cv406	XVal Session 75	1	XVal Session 75-Typing - Numbers-1		2012-07-17 10:24:02.519000
	Edit pad (rev 47)		Nick	cv396	XVal Session 75	1	XVal Session 75-Typing - Numbers-1		2012-07-17 10:24:02.605000
	Edit pad (rev 48)		Kate	cv406	XVal Session 75	1	XVal Session 75-Typing - Numbers-1		2012-07-17 10:24:03.018000
	Edit pad (rev 49)		Nick	cv396	XVal Session 75	1	XVal Session 75-Typing - Numbers-1		2012-07-17 10:24:03.106000
	Edit pad (rev 50)		Nick	cv396	XVal Session 75	1	XVal Session 75-Typing - Numbers-1		2012-07-17 10:24:03.618000
	Edit pad (rev 51)		Kate	cv406	XVal Session 75	1	XVal Session 75-Typing - Numbers-1		2012-07-17 10:24:04.023000
	Edit pad (rev 52)		Nick	cv396	XVal Session 75	1	XVal Session 75-Typing - Numbers-1		2012-07-17 10:24:04.117000
	Edit pad (rev 53)		Kate	cv406	XVal Session 75	1	XVal Session 75-Typing - Numbers-1		2012-07-17 10:24:04.522000
	Edit pad (rev 54)		Nick	cv396	XVal Session 75	1	XVal Session 75-Typing - Numbers-1		2012-07-17 10:24:04.617000
	Edit pad (rev 55)		Nick	cv396	XVal Session 75	1	XVal Session 75-Typing - Numbers-1		2012-07-17 10:24:05.118000
	Edit pad (rev 56)		Frank	cv407	XVal Session 75	1	XVal Session 75-Typing - Numbers-1		2012-07-17 10:24:05.182000
	Edit pad (rev 57)		Kate	cv406	XVal Session 75	1	XVal Session 75-Typing - Numbers-1		2012-07-17 10:24:06.952000
	Edit pad (rev 58)		Frank	cv407	XVal Session 75	1	XVal Session 75-Typing - Numbers-1		2012-07-17 10:24:07.226000
	Edit pad (rev 59)		Kate	cv406	XVal Session 75	1	XVal Session 75-Typing - Numbers-1		2012-07-17 10:24:07.455000
	Edit pad (rev 60)		Frank	cv407	XVal Session 75	1	XVal Session 75-Typing - Numbers-1		2012-07-17 10:24:07.727000
	Edit pad (rev 61)		Kate	cv406	XVal Session 75	1	XVal Session 75-Typing - Numbers-1		2012-07-17 10:24:07.955000
	Edit pad (rev 62)		Frank	cv407	XVal Session 75	1	XVal Session 75-Typing - Numbers-1		2012-07-17 10:24:08.234000
	Edit pad (rev 63)		Frank	cv407	XVal Session 75	1	XVal Session 75-Typing - Numbers-1		2012-07-17 10:24:08.733000
	Edit pad (rev 64)		Frank	cv407	XVal Session 75	1	XVal Session 75-Typing - Numbers-1		2012-07-17 10:24:09.277000
	Edit pad (rev 65)		Nick	cv396	XVal Session 75	1	XVal Session 75-Typing - Numbers-1		2012-07-17 10:24:09.634000
	Edit pad (rev 66)		Frank	cv407	XVal Session 75	1	XVal Session 75-Typing - Numbers-1		2012-07-17 10:24:09.779000
	Edit pad (rev 67)		Frank	cv407	XVal Session 75	1	XVal Session 75-Typing - Numbers-1		2012-07-17 10:24:10.281000
	Edit pad (rev 68)		Frank	cv407	XVal Session 75	1	XVal Session 75-Typing - Numbers-1		2012-07-17 10:24:10.781000
	Edit pad (rev 69)		Nick	cv396	XVal Session 75	1	XVal Session 75-Typing - Numbers-1		2012-07-17 10:24:11.139000
	Edit pad (rev 70)		Frank	cv407	XVal Session 75	1	XVal Session 75-Typing - Numbers-1		2012-07-17 10:24:11.278000
	Edit pad (rev 71)		Nick	cv396	XVal Session 75	1	XVal Session 75-Typing - Numbers-1		2012-07-17 10:24:11.648000
	Edit pad (rev 72)		Nick	cv396	XVal Session 75	1	XVal Session 75-Typing - Numbers-1		2012-07-17 10:24:12.149000
	Edit pad (rev 73)		Nick	cv396	XVal Session 75	1	XVal Session 75-Typing - Numbers-1		2012-07-17 10:24:12.754000
	Edit pad (rev 74)		Nick	cv396	XVal Session 75	1	XVal Session 75-Typing - Numbers-1		2012-07-17 10:24:13.258000
	Edit pad (rev 75)		Nick	cv396	XVal Session 75	1	XVal Session 75-Typing - Numbers-1		2012-07-17 10:24:14.124000
	Edit pad (rev 76)		Nick	cv396	XVal Session 75	1	XVal Session 75-Typing - Numbers-1		2012-07-17 10:24:14.635000
	Edit pad (rev 77)		Nick	cv396	XVal Session 75	1	XVal Session 75-Typing - Numbers-1		2012-07-17 10:24:15.133000
	Edit pad (rev 78)		Frank	cv407	XVal Session 75	1	XVal Session 75-Typing - Numbers-1		2012-07-17 10:24:15.351000
	Edit pad (rev 79)		Nick	cv396	XVal Session 75	1	XVal Session 75-Typing - Numbers-1		2012-07-17 10:24:15.632000
	Edit pad (rev 80)		Frank	cv407	XVal Session 75	1	XVal Session 75-Typing - Numbers-1		2012-07-17 10:24:15.858000
	Edit pad (rev 81)		Nick	cv396	XVal Session 75	1	XVal Session 75-Typing - Numbers-1		2012-07-17 10:24:16.133000
	Edit pad (rev 82)		Frank	cv407	XVal Session 75	1	XVal Session 75-Typing - Numbers-1		2012-07-17 10:24:16.363000
	Edit pad (rev 83)		Nick	cv396	XVal Session 75	1	XVal Session 75-Typing - Numbers-1		2012-07-17 10:24:16.633000
	Edit pad (rev 84)		Frank	cv407	XVal Session 75	1	XVal Session 75-Typing - Numbers-1		2012-07-17 10:24:16.874000
	Edit pad (rev 85)		Nick	cv396	XVal Session 75	1	XVal Session 75-Typing - Numbers-1		2012-07-17 10:24:17.133000
	Edit pad (rev 86)		Frank	cv407	XVal Session 75	1	XVal Session 75-Typing - Numbers-1		2012-07-17 10:24:17.374000
	Edit pad (rev 87)		sean	cv372	XVal Session 75	1	XVal Session 75-Typing - Numbers-1		2012-07-17 10:24:17.651000
	Edit pad (rev 88)		Nick	cv396	XVal Session 75	1	XVal Session 75-Typing - Numbers-1		2012-07-17 10:24:17.823000
	Edit pad (rev 89)		Frank	cv407	XVal Session 75	1	XVal Session 75-Typing - Numbers-1		2012-07-17 10:24:17.872000
	Edit pad (rev 90)		sean	cv372	XVal Session 75	1	XVal Session 75-Typing - Numbers-1		2012-07-17 10:24:18.151000
	Edit pad (rev 91)		Frank	cv407	XVal Session 75	1	XVal Session 75-Typing - Numbers-1		2012-07-17 10:24:18.373000
	Edit pad (rev 92)		Nick	cv396	XVal Session 75	1	XVal Session 75-Typing - Numbers-1		2012-07-17 10:24:18.400000
	Edit pad (rev 93)		Frank	cv407	XVal Session 75	1	XVal Session 75-Typing - Numbers-1		2012-07-17 10:24:18.906000
	Edit pad (rev 94)		sean	cv372	XVal Session 75	1	XVal Session 75-Typing - Numbers-1		2012-07-17 10:24:19.318000
	Edit pad (rev 95)		Frank	cv407	XVal Session 75	1	XVal Session 75-Typing - Numbers-1		2012-07-17 10:24:19.868000
	Edit pad (rev 96)		Nick	cv396	XVal Session 75	1	XVal Session 75-Typing - Numbers-1		2012-07-17 10:24:21.141000
	Edit pad (rev 97)		Frank	cv407	XVal Session 75	1	XVal Session 75-Typing - Numbers-1		2012-07-17 10:24:21.533000
	Edit pad (rev 98)		Nick	cv396	XVal Session 75	1	XVal Session 75-Typing - Numbers-1		2012-07-17 10:24:21.648000
	Edit pad (rev 99)		Frank	cv407	XVal Session 75	1	XVal Session 75-Typing - Numbers-1		2012-07-17 10:24:22.014000
	Edit pad (rev 100)		Nick	cv396	XVal Session 75	1	XVal Session 75-Typing - Numbers-1		2012-07-17 10:24:22.153000
	Edit pad (rev 101)		Nick	cv396	XVal Session 75	1	XVal Session 75-Typing - Numbers-1		2012-07-17 10:24:22.668000
	Edit pad (rev 102)		Frank	cv407	XVal Session 75	1	XVal Session 75-Typing - Numbers-1		2012-07-17 10:24:23.263000
	Edit pad (rev 103)		Nick	cv396	XVal Session 75	1	XVal Session 75-Typing - Numbers-1		2012-07-17 10:24:23.316000
	Edit pad (rev 104)		Kate	cv406	XVal Session 75	1	XVal Session 75-Typing - Numbers-1		2012-07-17 10:24:23.445000
	Edit pad (rev 105)		Nick	cv396	XVal Session 75	1	XVal Session 75-Typing - Numbers-1		2012-07-17 10:24:23.821000
	Edit pad (rev 106)		Frank	cv407	XVal Session 75	1	XVal Session 75-Typing - Numbers-1		2012-07-17 10:24:24.184000
	Edit pad (rev 107)		Nick	cv396	XVal Session 75	1	XVal Session 75-Typing - Numbers-1		2012-07-17 10:24:24.319000
	Edit pad (rev 108)		Frank	cv407	XVal Session 75	1	XVal Session 75-Typing - Numbers-1		2012-07-17 10:24:24.693000
	Edit pad (rev 109)		Frank	cv407	XVal Session 75	1	XVal Session 75-Typing - Numbers-1		2012-07-17 10:24:25.677000
	Edit pad (rev 110)		Nick	cv396	XVal Session 75	1	XVal Session 75-Typing - Numbers-1		2012-07-17 10:24:25.747000
	Edit pad (rev 111)		Kate	cv406	XVal Session 75	1	XVal Session 75-Typing - Numbers-1		2012-07-17 10:24:26.730000
	Edit pad (rev 112)		Nick	cv396	XVal Session 75	1	XVal Session 75-Typing - Numbers-1		2012-07-17 10:24:26.757000
	Edit pad (rev 113)		Frank	cv407	XVal Session 75	1	XVal Session 75-Typing - Numbers-1		2012-07-17 10:24:26.870000
	Edit pad (rev 114)		Nick	cv396	XVal Session 75	1	XVal Session 75-Typing - Numbers-1		2012-07-17 10:24:27.347000
	Edit pad (rev 115)		Frank	cv407	XVal Session 75	1	XVal Session 75-Typing - Numbers-1		2012-07-17 10:24:27.359000
	Edit pad (rev 116)		Nick	cv396	XVal Session 75	1	XVal Session 75-Typing - Numbers-1		2012-07-17 10:24:27.852000
	Edit pad (rev 117)		Nick	cv396	XVal Session 75	1	XVal Session 75-Typing - Numbers-1		2012-07-17 10:24:28.350000
	Edit pad (rev 118)		Nick	cv396	XVal Session 75	1	XVal Session 75-Typing - Numbers-1		2012-07-17 10:24:28.852000
	Edit pad (rev 119)		Nick	cv396	XVal Session 75	1	XVal Session 75-Typing - Numbers-1		2012-07-17 10:24:29.352000
	Edit pad (rev 120)		Nick	cv396	XVal Session 75	1	XVal Session 75-Typing - Numbers-1		2012-07-17 10:24:29.852000
	Edit pad (rev 121)		Frank	cv407	XVal Session 75	1	XVal Session 75-Typing - Numbers-1		2012-07-17 10:24:30.544000
	Edit pad (rev 122)		Nick	cv396	XVal Session 75	1	XVal Session 75-Typing - Numbers-1		2012-07-17 10:24:30.810000
	Edit pad (rev 123)		sean	cv372	XVal Session 75	1	XVal Session 75-Typing - Numbers-1		2012-07-17 10:24:31.080000
	Edit pad (rev 124)		Frank	cv407	XVal Session 75	1	XVal Session 75-Typing - Numbers-1		2012-07-17 10:24:31.334000
	Edit pad (rev 125)		Kate	cv406	XVal Session 75	1	XVal Session 75-Typing - Numbers-1		2012-07-17 10:24:31.338000
	Edit pad (rev 126)		Nick	cv396	XVal Session 75	1	XVal Session 75-Typing - Numbers-1		2012-07-17 10:24:31.342000
	Edit pad (rev 127)		sean	cv372	XVal Session 75	1	XVal Session 75-Typing - Numbers-1		2012-07-17 10:24:31.579000
	Edit pad (rev 128)		Frank	cv407	XVal Session 75	1	XVal Session 75-Typing - Numbers-1		2012-07-17 10:24:31.843000
	Edit pad (rev 129)		sean	cv372	XVal Session 75	1	XVal Session 75-Typing - Numbers-1		2012-07-17 10:24:32.079000
	Edit pad (rev 130)		Frank	cv407	XVal Session 75	1	XVal Session 75-Typing - Numbers-1		2012-07-17 10:24:32.409000
	Edit pad (rev 131)		sean	cv372	XVal Session 75	1	XVal Session 75-Typing - Numbers-1		2012-07-17 10:24:32.592000
	Edit pad (rev 132)		sean	cv372	XVal Session 75	1	XVal Session 75-Typing - Numbers-1		2012-07-17 10:24:33.090000
	Edit pad (rev 133)		sean	cv372	XVal Session 75	1	XVal Session 75-Typing - Numbers-1		2012-07-17 10:24:33.637000
	Edit pad (rev 134)		Frank	cv407	XVal Session 75	1	XVal Session 75-Typing - Numbers-1		2012-07-17 10:24:33.703000
	Edit pad (rev 135)		sean	cv372	XVal Session 75	1	XVal Session 75-Typing - Numbers-1		2012-07-17 10:24:34.145000
	Edit pad (rev 136)		Frank	cv407	XVal Session 75	1	XVal Session 75-Typing - Numbers-1		2012-07-17 10:24:34.253000
	Edit pad (rev 137)		sean	cv372	XVal Session 75	1	XVal Session 75-Typing - Numbers-1		2012-07-17 10:24:34.636000
	Edit pad (rev 138)		Frank	cv407	XVal Session 75	1	XVal Session 75-Typing - Numbers-1		2012-07-17 10:24:34.763000
	Edit pad (rev 139)		sean	cv372	XVal Session 75	1	XVal Session 75-Typing - Numbers-1		2012-07-17 10:24:35.137000
	Edit pad (rev 140)		sean	cv372	XVal Session 75	1	XVal Session 75-Typing - Numbers-1		2012-07-17 10:24:35.636000
	Edit pad (rev 141)		sean	cv372	XVal Session 75	1	XVal Session 75-Typing - Numbers-1		2012-07-17 10:24:36.138000
	Edit pad (rev 142)		Frank	cv407	XVal Session 75	1	XVal Session 75-Typing - Numbers-1		2012-07-17 10:24:36.553000
	Edit pad (rev 143)		Frank	cv407	XVal Session 75	1	XVal Session 75-Typing - Numbers-1		2012-07-17 10:24:37.060000
	Edit pad (rev 144)		sean	cv372	XVal Session 75	1	XVal Session 75-Typing - Numbers-1		2012-07-17 10:24:37.292000
	Edit pad (rev 145)		Frank	cv407	XVal Session 75	1	XVal Session 75-Typing - Numbers-1		2012-07-17 10:24:37.561000
	Edit pad (rev 146)		sean	cv372	XVal Session 75	1	XVal Session 75-Typing - Numbers-1		2012-07-17 10:24:37.791000
	Edit pad (rev 147)		Frank	cv407	XVal Session 75	1	XVal Session 75-Typing - Numbers-1		2012-07-17 10:24:38.069000
	Edit pad (rev 148)		sean	cv372	XVal Session 75	1	XVal Session 75-Typing - Numbers-1		2012-07-17 10:24:38.293000
	Edit pad (rev 149)		sean	cv372	XVal Session 75	1	XVal Session 75-Typing - Numbers-1		2012-07-17 10:24:38.791000
	Edit pad (rev 150)		Frank	cv407	XVal Session 75	1	XVal Session 75-Typing - Numbers-1		2012-07-17 10:24:39.017000
	Edit pad (rev 151)		Frank	cv407	XVal Session 75	1	XVal Session 75-Typing - Numbers-1		2012-07-17 10:24:40.034000
	Edit pad (rev 152)		Frank	cv407	XVal Session 75	1	XVal Session 75-Typing - Numbers-1		2012-07-17 10:24:40.597000
	Edit pad (rev 153)		Frank	cv407	XVal Session 75	1	XVal Session 75-Typing - Numbers-1		2012-07-17 10:24:41.104000
	Edit pad (rev 154)		Frank	cv407	XVal Session 75	1	XVal Session 75-Typing - Numbers-1		2012-07-17 10:24:41.751000
	Edit pad (rev 155)		Frank	cv407	XVal Session 75	1	XVal Session 75-Typing - Numbers-1		2012-07-17 10:24:42.264000
	Edit pad (rev 156)		Kate	cv406	XVal Session 75	1	XVal Session 75-Typing - Numbers-1		2012-07-17 10:24:42.606000
	Edit pad (rev 157)		Frank	cv407	XVal Session 75	1	XVal Session 75-Typing - Numbers-1		2012-07-17 10:24:42.762000
	Edit pad (rev 158)		Kate	cv406	XVal Session 75	1	XVal Session 75-Typing - Numbers-1		2012-07-17 10:24:43.113000
	Edit pad (rev 159)		Kate	cv406	XVal Session 75	1	XVal Session 75-Typing - Numbers-1		2012-07-17 10:24:43.715000
	Edit pad (rev 160)		Frank	cv407	XVal Session 75	1	XVal Session 75-Typing - Numbers-1		2012-07-17 10:24:43.854000
	Edit pad (rev 161)		Kate	cv406	XVal Session 75	1	XVal Session 75-Typing - Numbers-1		2012-07-17 10:24:44.221000
	Edit pad (rev 162)		Kate	cv406	XVal Session 75	1	XVal Session 75-Typing - Numbers-1		2012-07-17 10:24:44.721000
	Edit pad (rev 163)		Frank	cv407	XVal Session 75	1	XVal Session 75-Typing - Numbers-1		2012-07-17 10:24:44.878000
	Edit pad (rev 164)		Kate	cv406	XVal Session 75	1	XVal Session 75-Typing - Numbers-1		2012-07-17 10:24:45.221000
	Edit pad (rev 165)		Kate	cv406	XVal Session 75	1	XVal Session 75-Typing - Numbers-1		2012-07-17 10:24:45.725000
	Edit pad (rev 166)		Frank	cv407	XVal Session 75	1	XVal Session 75-Typing - Numbers-1		2012-07-17 10:24:45.980000
	Edit pad (rev 167)		Kate	cv406	XVal Session 75	1	XVal Session 75-Typing - Numbers-1		2012-07-17 10:24:46.236000
	Edit pad (rev 168)		Kate	cv406	XVal Session 75	1	XVal Session 75-Typing - Numbers-1		2012-07-17 10:24:46.736000
	Edit pad (rev 169)		Frank	cv407	XVal Session 75	1	XVal Session 75-Typing - Numbers-1		2012-07-17 10:24:46.777000
	Edit pad (rev 170)		Kate	cv406	XVal Session 75	1	XVal Session 75-Typing - Numbers-1		2012-07-17 10:24:47.236000
	Edit pad (rev 171)		Frank	cv407	XVal Session 75	1	XVal Session 75-Typing - Numbers-1		2012-07-17 10:24:47.280000
	Edit pad (rev 172)		Frank	cv407	XVal Session 75	1	XVal Session 75-Typing - Numbers-1		2012-07-17 10:24:47.925000
	Edit pad (rev 173)		Frank	cv407	XVal Session 75	1	XVal Session 75-Typing - Numbers-1		2012-07-17 10:24:48.815000
	Edit pad (rev 174)		Frank	cv407	XVal Session 75	1	XVal Session 75-Typing - Numbers-1		2012-07-17 10:24:49.327000
	Edit pad (rev 175)		Frank	cv407	XVal Session 75	1	XVal Session 75-Typing - Numbers-1		2012-07-17 10:24:49.827000
	Edit pad (rev 176)		Frank	cv407	XVal Session 75	1	XVal Session 75-Typing - Numbers-1		2012-07-17 10:24:50.327000
	Edit pad (rev 177)		sean	cv372	XVal Session 75	1	XVal Session 75-Typing - Numbers-1		2012-07-17 10:24:50.338000
	Edit pad (rev 178)		Kate	cv406	XVal Session 75	1	XVal Session 75-Typing - Numbers-1		2012-07-17 10:24:50.366000
	Edit pad (rev 179)		Frank	cv407	XVal Session 75	1	XVal Session 75-Typing - Numbers-1		2012-07-17 10:24:50.827000
	Edit pad (rev 180)		sean	cv372	XVal Session 75	1	XVal Session 75-Typing - Numbers-1		2012-07-17 10:24:50.961000
	Edit pad (rev 181)		Kate	cv406	XVal Session 75	1	XVal Session 75-Typing - Numbers-1		2012-07-17 10:24:50.976000
	Edit pad (rev 182)		sean	cv372	XVal Session 75	1	XVal Session 75-Typing - Numbers-1		2012-07-17 10:24:51.800000
	Edit pad (rev 183)		Kate	cv406	XVal Session 75	1	XVal Session 75-Typing - Numbers-1		2012-07-17 10:24:51.831000
	Edit pad (rev 184)		Frank	cv407	XVal Session 75	1	XVal Session 75-Typing - Numbers-1		2012-07-17 10:24:52.071000
	Edit pad (rev 185)		sean	cv372	XVal Session 75	1	XVal Session 75-Typing - Numbers-1		2012-07-17 10:24:52.357000
	Edit pad (rev 186)		Kate	cv406	XVal Session 75	1	XVal Session 75-Typing - Numbers-1		2012-07-17 10:24:52.426000
	Edit pad (rev 187)		Frank	cv407	XVal Session 75	1	XVal Session 75-Typing - Numbers-1		2012-07-17 10:24:52.632000
	Edit pad (rev 188)		Frank	cv407	XVal Session 75	1	XVal Session 75-Typing - Numbers-1		2012-07-17 10:24:53.077000
	Edit pad (rev 189)		Nick	cv396	XVal Session 75	1	XVal Session 75-Typing - Numbers-1		2012-07-17 10:24:53.108000
	Edit pad (rev 190)		Kate	cv406	XVal Session 75	1	XVal Session 75-Typing - Numbers-1		2012-07-17 10:24:53.395000
	Edit pad (rev 191)		Frank	cv407	XVal Session 75	1	XVal Session 75-Typing - Numbers-1		2012-07-17 10:24:53.680000
	Edit pad (rev 192)		Nick	cv396	XVal Session 75	1	XVal Session 75-Typing - Numbers-1		2012-07-17 10:24:53.774000
	Edit pad (rev 193)		sean	cv372	XVal Session 75	1	XVal Session 75-Typing - Numbers-1		2012-07-17 10:24:53.799000
	Edit pad (rev 194)		Kate	cv406	XVal Session 75	1	XVal Session 75-Typing - Numbers-1		2012-07-17 10:24:53.893000
	Edit pad (rev 195)		Frank	cv407	XVal Session 75	1	XVal Session 75-Typing - Numbers-1		2012-07-17 10:24:54.246000
	Edit pad (rev 196)		sean	cv372	XVal Session 75	1	XVal Session 75-Typing - Numbers-1		2012-07-17 10:24:54.505000
	Edit pad (rev 197)		Kate	cv406	XVal Session 75	1	XVal Session 75-Typing - Numbers-1		2012-07-17 10:24:54.556000
	Edit pad (rev 198)		Frank	cv407	XVal Session 75	1	XVal Session 75-Typing - Numbers-1		2012-07-17 10:24:54.835000
	Edit pad (rev 199)		Kate	cv406	XVal Session 75	1	XVal Session 75-Typing - Numbers-1		2012-07-17 10:24:55.064000
	Edit pad (rev 200)		Kate	cv406	XVal Session 75	1	XVal Session 75-Typing - Numbers-1		2012-07-17 10:24:55.566000
	Edit pad (rev 201)		Frank	cv407	XVal Session 75	1	XVal Session 75-Typing - Numbers-1		2012-07-17 10:24:55.668000
	Edit pad (rev 202)		Kate	cv406	XVal Session 75	1	XVal Session 75-Typing - Numbers-1		2012-07-17 10:24:56.070000
	Edit pad (rev 203)		Frank	cv407	XVal Session 75	1	XVal Session 75-Typing - Numbers-1		2012-07-17 10:24:56.468000
	Edit pad (rev 204)		Kate	cv406	XVal Session 75	1	XVal Session 75-Typing - Numbers-1		2012-07-17 10:24:56.921000
	Edit pad (rev 205)		sean	cv372	XVal Session 75	1	XVal Session 75-Typing - Numbers-1		2012-07-17 10:24:56.955000
	Edit pad (rev 206)		Frank	cv407	XVal Session 75	1	XVal Session 75-Typing - Numbers-1		2012-07-17 10:24:57.036000
	Edit pad (rev 207)		Kate	cv406	XVal Session 75	1	XVal Session 75-Typing - Numbers-1		2012-07-17 10:24:57.423000
	Edit pad (rev 208)		sean	cv372	XVal Session 75	1	XVal Session 75-Typing - Numbers-1		2012-07-17 10:24:57.965000
	Edit pad (rev 209)		Frank	cv407	XVal Session 75	1	XVal Session 75-Typing - Numbers-1		2012-07-17 10:24:58.035000
	Edit pad (rev 210)		Frank	cv407	XVal Session 75	1	XVal Session 75-Typing - Numbers-1		2012-07-17 10:24:58.545000
	Edit pad (rev 211)		sean	cv372	XVal Session 75	1	XVal Session 75-Typing - Numbers-1		2012-07-17 10:24:58.604000
	Edit pad (rev 212)		Frank	cv407	XVal Session 75	1	XVal Session 75-Typing - Numbers-1		2012-07-17 10:24:59.124000
	Edit pad (rev 213)		Kate	cv406	XVal Session 75	1	XVal Session 75-Typing - Numbers-1		2012-07-17 10:24:59.760000
	Edit pad (rev 214)		Frank	cv407	XVal Session 75	1	XVal Session 75-Typing - Numbers-1		2012-07-17 10:24:59.994000
	Edit pad (rev 215)		Kate	cv406	XVal Session 75	1	XVal Session 75-Typing - Numbers-1		2012-07-17 10:25:00.269000
	Edit pad (rev 216)		Frank	cv407	XVal Session 75	1	XVal Session 75-Typing - Numbers-1		2012-07-17 10:25:00.507000
	Edit pad (rev 217)		sean	cv372	XVal Session 75	1	XVal Session 75-Typing - Numbers-1		2012-07-17 10:25:00.715000
	Edit pad (rev 218)		Kate	cv406	XVal Session 75	1	XVal Session 75-Typing - Numbers-1		2012-07-17 10:25:00.766000
	Edit pad (rev 219)		Kate	cv406	XVal Session 75	1	XVal Session 75-Typing - Numbers-1		2012-07-17 10:25:01.266000
	Edit pad (rev 220)		sean	cv372	XVal Session 75	1	XVal Session 75-Typing - Numbers-1		2012-07-17 10:25:01.488000
	Edit pad (rev 221)		Kate	cv406	XVal Session 75	1	XVal Session 75-Typing - Numbers-1		2012-07-17 10:25:02.138000
	Edit pad (rev 222)		Frank	cv407	XVal Session 75	1	XVal Session 75-Typing - Numbers-1		2012-07-17 10:25:02.534000
	Edit pad (rev 223)		Kate	cv406	XVal Session 75	1	XVal Session 75-Typing - Numbers-1		2012-07-17 10:25:02.641000
	Edit pad (rev 224)		Kate	cv406	XVal Session 75	1	XVal Session 75-Typing - Numbers-1		2012-07-17 10:25:03.141000
	Edit pad (rev 225)		Kate	cv406	XVal Session 75	1	XVal Session 75-Typing - Numbers-1		2012-07-17 10:25:03.643000
	Edit pad (rev 226)		sean	cv372	XVal Session 75	1	XVal Session 75-Typing - Numbers-1		2012-07-17 10:25:04.009000
	Edit pad (rev 227)		Frank	cv407	XVal Session 75	1	XVal Session 75-Typing - Numbers-1		2012-07-17 10:25:04.124000
	Edit pad (rev 228)		Kate	cv406	XVal Session 75	1	XVal Session 75-Typing - Numbers-1		2012-07-17 10:25:04.142000
	Edit pad (rev 229)		sean	cv372	XVal Session 75	1	XVal Session 75-Typing - Numbers-1		2012-07-17 10:25:04.508000
	Edit pad (rev 230)		Frank	cv407	XVal Session 75	1	XVal Session 75-Typing - Numbers-1		2012-07-17 10:25:04.638000
	Edit pad (rev 231)		Kate	cv406	XVal Session 75	1	XVal Session 75-Typing - Numbers-1		2012-07-17 10:25:04.751000
	Edit pad (rev 232)		sean	cv372	XVal Session 75	1	XVal Session 75-Typing - Numbers-1		2012-07-17 10:25:05.009000
	Edit pad (rev 233)		Frank	cv407	XVal Session 75	1	XVal Session 75-Typing - Numbers-1		2012-07-17 10:25:05.140000
	Edit pad (rev 234)		Frank	cv407	XVal Session 75	1	XVal Session 75-Typing - Numbers-1		2012-07-17 10:25:05.667000
	Edit pad (rev 235)		Kate	cv406	XVal Session 75	1	XVal Session 75-Typing - Numbers-1		2012-07-17 10:25:05.936000
	Edit pad (rev 236)		Frank	cv407	XVal Session 75	1	XVal Session 75-Typing - Numbers-1		2012-07-17 10:25:06.266000
	Edit pad (rev 237)		Kate	cv406	XVal Session 75	1	XVal Session 75-Typing - Numbers-1		2012-07-17 10:25:06.439000
	Edit pad (rev 238)		Kate	cv406	XVal Session 75	1	XVal Session 75-Typing - Numbers-1		2012-07-17 10:25:06.940000
	Edit pad (rev 239)		Frank	cv407	XVal Session 75	1	XVal Session 75-Typing - Numbers-1		2012-07-17 10:25:07.238000
	Edit pad (rev 240)		Kate	cv406	XVal Session 75	1	XVal Session 75-Typing - Numbers-1		2012-07-17 10:25:07.439000
	Edit pad (rev 241)		sean	cv372	XVal Session 75	1	XVal Session 75-Typing - Numbers-1		2012-07-17 10:25:07.619000
	Edit pad (rev 242)		Frank	cv407	XVal Session 75	1	XVal Session 75-Typing - Numbers-1		2012-07-17 10:25:07.747000
	Edit pad (rev 243)		Kate	cv406	XVal Session 75	1	XVal Session 75-Typing - Numbers-1		2012-07-17 10:25:07.947000
	Edit pad (rev 244)		sean	cv372	XVal Session 75	1	XVal Session 75-Typing - Numbers-1		2012-07-17 10:25:08.196000
	Edit pad (rev 245)		Frank	cv407	XVal Session 75	1	XVal Session 75-Typing - Numbers-1		2012-07-17 10:25:08.249000
	Edit pad (rev 246)		Kate	cv406	XVal Session 75	1	XVal Session 75-Typing - Numbers-1		2012-07-17 10:25:08.455000
	Edit pad (rev 247)		Frank	cv407	XVal Session 75	1	XVal Session 75-Typing - Numbers-1		2012-07-17 10:25:08.748000
	Edit pad (rev 248)		Kate	cv406	XVal Session 75	1	XVal Session 75-Typing - Numbers-1		2012-07-17 10:25:09.081000
	Edit pad (rev 249)		sean	cv372	XVal Session 75	1	XVal Session 75-Typing - Numbers-1		2012-07-17 10:25:09.182000
	Edit pad (rev 250)		Frank	cv407	XVal Session 75	1	XVal Session 75-Typing - Numbers-1		2012-07-17 10:25:09.247000
	Edit pad (rev 251)		Nick	cv396	XVal Session 75	1	XVal Session 75-Typing - Numbers-1		2012-07-17 10:25:09.858000
	Edit pad (rev 252)		Kate	cv406	XVal Session 75	1	XVal Session 75-Typing - Numbers-1		2012-07-17 10:25:09.982000
	Edit pad (rev 253)		sean	cv372	XVal Session 75	1	XVal Session 75-Typing - Numbers-1		2012-07-17 10:25:10.333000
	Edit pad (rev 254)		Kate	cv406	XVal Session 75	1	XVal Session 75-Typing - Numbers-1		2012-07-17 10:25:10.491000
	Edit pad (rev 255)		Nick	cv396	XVal Session 75	1	XVal Session 75-Typing - Numbers-1		2012-07-17 10:25:10.591000
	Edit pad (rev 256)		sean	cv372	XVal Session 75	1	XVal Session 75-Typing - Numbers-1		2012-07-17 10:25:10.832000
	Edit pad (rev 257)		Kate	cv406	XVal Session 75	1	XVal Session 75-Typing - Numbers-1		2012-07-17 10:25:11.075000
	Edit pad (rev 258)		Nick	cv396	XVal Session 75	1	XVal Session 75-Typing - Numbers-1		2012-07-17 10:25:11.106000
	Edit pad (rev 259)		Nick	cv396	XVal Session 75	1	XVal Session 75-Typing - Numbers-1		2012-07-17 10:25:11.617000
	Edit pad (rev 260)		Kate	cv406	XVal Session 75	1	XVal Session 75-Typing - Numbers-1		2012-07-17 10:25:11.887000
	Edit pad (rev 261)		Nick	cv396	XVal Session 75	1	XVal Session 75-Typing - Numbers-1		2012-07-17 10:25:12.118000
	Edit pad (rev 262)		Kate	cv406	XVal Session 75	1	XVal Session 75-Typing - Numbers-1		2012-07-17 10:25:12.395000
	Edit pad (rev 263)		Frank	cv407	XVal Session 75	1	XVal Session 75-Typing - Numbers-1		2012-07-17 10:25:12.528000
	Edit pad (rev 264)		Nick	cv396	XVal Session 75	1	XVal Session 75-Typing - Numbers-1		2012-07-17 10:25:12.750000
	Edit pad (rev 265)		Kate	cv406	XVal Session 75	1	XVal Session 75-Typing - Numbers-1		2012-07-17 10:25:12.899000
	Edit pad (rev 266)		Nick	cv396	XVal Session 75	1	XVal Session 75-Typing - Numbers-1		2012-07-17 10:25:13.334000
	Edit pad (rev 267)		sean	cv372	XVal Session 75	1	XVal Session 75-Typing - Numbers-1		2012-07-17 10:25:13.491000
	Edit pad (rev 268)		sean	cv372	XVal Session 75	1	XVal Session 75-Typing - Numbers-1		2012-07-17 10:25:14.132000
	Edit pad (rev 269)		Nick	cv396	XVal Session 75	1	XVal Session 75-Typing - Numbers-1		2012-07-17 10:25:14.253000
	Edit pad (rev 270)		Kate	cv406	XVal Session 75	1	XVal Session 75-Typing - Numbers-1		2012-07-17 10:25:14.589000
	Edit pad (rev 271)		Nick	cv396	XVal Session 75	1	XVal Session 75-Typing - Numbers-1		2012-07-17 10:25:14.982000
	Edit pad (rev 272)		Kate	cv406	XVal Session 75	1	XVal Session 75-Typing - Numbers-1		2012-07-17 10:25:15.093000
	Edit pad (rev 273)		Nick	cv396	XVal Session 75	1	XVal Session 75-Typing - Numbers-1		2012-07-17 10:25:15.619000
	Edit pad (rev 274)		Nick	cv396	XVal Session 75	1	XVal Session 75-Typing - Numbers-1		2012-07-17 10:25:16.366000
	Edit pad (rev 275)		Kate	cv406	XVal Session 75	1	XVal Session 75-Typing - Numbers-1		2012-07-17 10:25:16.644000
	Edit pad (rev 276)		Nick	cv396	XVal Session 75	1	XVal Session 75-Typing - Numbers-1		2012-07-17 10:25:16.868000
	Edit pad (rev 277)		Kate	cv406	XVal Session 75	1	XVal Session 75-Typing - Numbers-1		2012-07-17 10:25:17.219000
	Edit pad (rev 278)		Kate	cv406	XVal Session 75	1	XVal Session 75-Typing - Numbers-1		2012-07-17 10:25:17.720000
	Edit pad (rev 279)		Kate	cv406	XVal Session 75	1	XVal Session 75-Typing - Numbers-1		2012-07-17 10:25:18.221000
	Edit pad (rev 280)		Nick	cv396	XVal Session 75	1	XVal Session 75-Typing - Numbers-1		2012-07-17 10:25:18.787000
	Edit pad (rev 281)		Nick	cv396	XVal Session 75	1	XVal Session 75-Typing - Numbers-1		2012-07-17 10:25:19.289000
	Edit pad (rev 282)		Kate	cv406	XVal Session 75	1	XVal Session 75-Typing - Numbers-1		2012-07-17 10:25:19.625000
	Edit pad (rev 283)		Nick	cv396	XVal Session 75	1	XVal Session 75-Typing - Numbers-1		2012-07-17 10:25:19.795000
	Edit pad (rev 284)		Nick	cv396	XVal Session 75	1	XVal Session 75-Typing - Numbers-1		2012-07-17 10:25:20.937000
	Edit pad (rev 285)		Kate	cv406	XVal Session 75	1	XVal Session 75-Typing - Numbers-1		2012-07-17 10:25:20.978000
	Edit pad (rev 286)		Nick	cv396	XVal Session 75	1	XVal Session 75-Typing - Numbers-1		2012-07-17 10:25:21.436000
	Edit pad (rev 287)		Kate	cv406	XVal Session 75	1	XVal Session 75-Typing - Numbers-1		2012-07-17 10:25:21.484000
	Edit pad (rev 288)		Nick	cv396	XVal Session 75	1	XVal Session 75-Typing - Numbers-1		2012-07-17 10:25:21.978000
	Edit pad (rev 289)		Kate	cv406	XVal Session 75	1	XVal Session 75-Typing - Numbers-1		2012-07-17 10:25:21.986000
	Edit pad (rev 290)		Kate	cv406	XVal Session 75	1	XVal Session 75-Typing - Numbers-1		2012-07-17 10:25:22.486000
	Edit pad (rev 291)		Nick	cv396	XVal Session 75	1	XVal Session 75-Typing - Numbers-1		2012-07-17 10:25:23.083000
	Edit pad (rev 292)		sean	cv372	XVal Session 75	1	XVal Session 75-Typing - Numbers-1		2012-07-17 10:25:23.135000
[truncated: 1,906 more rows]
