# Supplementary material for: Dynamics of collective performance in collaboration networks
Source: PLoS One. 2018 Oct 10;13(10):e0204547. doi: 10.1371/journal.pone.0204547 (PMC6179230; doi:10.1371/journal.pone.0204547)
Supplement: S1 Dataset — (ZIP) [file pone.0204547.s001.zip › data/team-data/team-chat-logs/XVal Session 79 - Group 1 - LogFile.csv]

id	event	data	chat_name	subject	session	session_group	completed_task	ip_address	timestamp
41972	Entering waiting room			cv370	XVal Session 79			18.111.10.210	2012-07-17 14:06:39
41973	Entering waiting room			cv371	XVal Session 79			192.54.222.11	2012-07-17 14:06:44
41975	Entering waiting room			cv368	XVal Session 79			192.54.222.11	2012-07-17 14:06:52
41976	Entering waiting room			cv369	XVal Session 79			192.54.222.11	2012-07-17 14:07:05
41977	Setup participants				XVal Session 79				2012-07-17 14:07:33
41978	Setup tasks				XVal Session 79				2012-07-17 14:07:33
41979	Introduction	Starting in 25 seconds		cv371	XVal Session 79	1		192.54.222.11	2012-07-17 14:07:33
41980	Introduction	Starting in 25 seconds		cv368	XVal Session 79	1		192.54.222.11	2012-07-17 14:07:33
41981	Introduction	Starting in 24 seconds		cv369	XVal Session 79	1		192.54.222.11	2012-07-17 14:07:34
41982	Introduction	Starting in 24 seconds		cv370	XVal Session 79	1		18.111.10.210	2012-07-17 14:07:34
41984	Load Instructions			cv369	XVal Session 79	1	XVal Session 79-Introduction-1	192.54.222.11	2012-07-17 14:07:58
41985	Load Instructions			cv370	XVal Session 79	1	XVal Session 79-Introduction-1	18.111.10.210	2012-07-17 14:07:58
41986	Load Instructions			cv371	XVal Session 79	1	XVal Session 79-Introduction-1	192.54.222.11	2012-07-17 14:07:58
41987	Load Instructions			cv368	XVal Session 79	1	XVal Session 79-Introduction-1	192.54.222.11	2012-07-17 14:07:59
41989	Load Workspace			cv368	XVal Session 79	1	XVal Session 79-Introduction-1	192.54.222.11	2012-07-17 14:08:18
41990	Load Workspace			cv369	XVal Session 79	1	XVal Session 79-Introduction-1	192.54.222.11	2012-07-17 14:08:18
41991	Load Workspace			cv370	XVal Session 79	1	XVal Session 79-Introduction-1	18.111.10.210	2012-07-17 14:08:18
41992	Load Workspace			cv371	XVal Session 79	1	XVal Session 79-Introduction-1	192.54.222.11	2012-07-17 14:08:19
	Edit pad (rev 0)		Nick	cv396	XVal Session 79	1	XVal Session 79-Introduction-1		2012-07-17 14:08:31.834000
	Edit pad (rev 1)		Nick	cv396	XVal Session 79	1	XVal Session 79-Introduction-1		2012-07-17 14:08:32.330000
	Edit pad (rev 2)		Nick	cv396	XVal Session 79	1	XVal Session 79-Introduction-1		2012-07-17 14:08:33.299000
	Edit pad (rev 3)		Nick	cv396	XVal Session 79	1	XVal Session 79-Introduction-1		2012-07-17 14:08:33.798000
	Edit pad (rev 4)		Nick	cv396	XVal Session 79	1	XVal Session 79-Introduction-1		2012-07-17 14:08:34.299000
	Edit pad (rev 5)		Kate	cv406	XVal Session 79	1	XVal Session 79-Introduction-1		2012-07-17 14:08:56.213000
	Edit pad (rev 6)		Kate	cv406	XVal Session 79	1	XVal Session 79-Introduction-1		2012-07-17 14:08:56.714000
	Edit pad (rev 7)		Kate	cv406	XVal Session 79	1	XVal Session 79-Introduction-1		2012-07-17 14:08:57.215000
	Edit pad (rev 8)		Kate	cv406	XVal Session 79	1	XVal Session 79-Introduction-1		2012-07-17 14:08:57.718000
	Edit pad (rev 9)		Kate	cv406	XVal Session 79	1	XVal Session 79-Introduction-1		2012-07-17 14:09:11.466000
	Edit pad (rev 10)		Kate	cv406	XVal Session 79	1	XVal Session 79-Introduction-1		2012-07-17 14:09:18.483000
	Edit pad (rev 11)		Nick	cv396	XVal Session 79	1	XVal Session 79-Introduction-1		2012-07-17 14:09:18.577000
	Chat	hi	Nick	cv396	XVal Session 79	1	XVal Session 79-Introduction-1		2012-07-17 14:09:27.469000
	Chat	Hey everybody	Frank	cv407	XVal Session 79	1	XVal Session 79-Introduction-1		2012-07-17 14:09:44.875000
42007	Load Instructions			cv371	XVal Session 79	1	XVal Session 79-Typing - Text-1	192.54.222.11	2012-07-17 14:09:48
42008	Load Instructions			cv368	XVal Session 79	1	XVal Session 79-Typing - Text-1	192.54.222.11	2012-07-17 14:09:48
42009	Load Instructions			cv369	XVal Session 79	1	XVal Session 79-Typing - Text-1	192.54.222.11	2012-07-17 14:09:48
42010	Load Instructions			cv370	XVal Session 79	1	XVal Session 79-Typing - Text-1	18.111.10.210	2012-07-17 14:09:48
42011	Load Workspace			cv370	XVal Session 79	1	XVal Session 79-Typing - Text-1	18.111.10.210	2012-07-17 14:10:28
42012	Load Workspace			cv371	XVal Session 79	1	XVal Session 79-Typing - Text-1	192.54.222.11	2012-07-17 14:10:28
42013	Load Workspace			cv368	XVal Session 79	1	XVal Session 79-Typing - Text-1	192.54.222.11	2012-07-17 14:10:28
42014	Load Workspace			cv369	XVal Session 79	1	XVal Session 79-Typing - Text-1	192.54.222.11	2012-07-17 14:10:29
	Chat	Tridates	Kate	cv406	XVal Session 79	1	XVal Session 79-Typing - Text-1		2012-07-17 14:10:45.192000
	Chat	Should we break this up by paragraphs?	Frank	cv407	XVal Session 79	1	XVal Session 79-Typing - Text-1		2012-07-17 14:10:53.441000
	Chat	yes	Nick	cv396	XVal Session 79	1	XVal Session 79-Typing - Text-1		2012-07-17 14:10:56.540000
	Chat	sure good idea	Kate	cv406	XVal Session 79	1	XVal Session 79-Typing - Text-1		2012-07-17 14:11:02.780000
	Chat	ok ill do the first one	Nick	cv396	XVal Session 79	1	XVal Session 79-Typing - Text-1		2012-07-17 14:11:21.611000
	Edit pad (rev 0)		Nick	cv396	XVal Session 79	1	XVal Session 79-Typing - Text-1		2012-07-17 14:11:26.640000
	Edit pad (rev 1)		Nick	cv396	XVal Session 79	1	XVal Session 79-Typing - Text-1		2012-07-17 14:11:27.140000
	Edit pad (rev 2)		Nick	cv396	XVal Session 79	1	XVal Session 79-Typing - Text-1		2012-07-17 14:11:27.640000
	Chat	great	sluggo	cv411	XVal Session 79	1	XVal Session 79-Typing - Text-1		2012-07-17 14:11:27.705000
	Chat	I'll take the second	Frank	cv407	XVal Session 79	1	XVal Session 79-Typing - Text-1		2012-07-17 14:11:31.091000
	Edit pad (rev 3)		Nick	cv396	XVal Session 79	1	XVal Session 79-Typing - Text-1		2012-07-17 14:11:31.396000
	Edit pad (rev 4)		Nick	cv396	XVal Session 79	1	XVal Session 79-Typing - Text-1		2012-07-17 14:11:31.895000
	Edit pad (rev 5)		Nick	cv396	XVal Session 79	1	XVal Session 79-Typing - Text-1		2012-07-17 14:11:32.396000
	Edit pad (rev 6)		Nick	cv396	XVal Session 79	1	XVal Session 79-Typing - Text-1		2012-07-17 14:11:32.896000
	Edit pad (rev 7)		Nick	cv396	XVal Session 79	1	XVal Session 79-Typing - Text-1		2012-07-17 14:11:34.346000
	Edit pad (rev 8)		Nick	cv396	XVal Session 79	1	XVal Session 79-Typing - Text-1		2012-07-17 14:11:34.847000
	Edit pad (rev 9)		Nick	cv396	XVal Session 79	1	XVal Session 79-Typing - Text-1		2012-07-17 14:11:35.347000
	Edit pad (rev 10)		Nick	cv396	XVal Session 79	1	XVal Session 79-Typing - Text-1		2012-07-17 14:11:35.848000
	Edit pad (rev 11)		Nick	cv396	XVal Session 79	1	XVal Session 79-Typing - Text-1		2012-07-17 14:11:36.347000
	Edit pad (rev 12)		Nick	cv396	XVal Session 79	1	XVal Session 79-Typing - Text-1		2012-07-17 14:11:36.969000
	Edit pad (rev 13)		Nick	cv396	XVal Session 79	1	XVal Session 79-Typing - Text-1		2012-07-17 14:11:37.469000
	Edit pad (rev 14)		Nick	cv396	XVal Session 79	1	XVal Session 79-Typing - Text-1		2012-07-17 14:11:37.972000
	Edit pad (rev 15)		Nick	cv396	XVal Session 79	1	XVal Session 79-Typing - Text-1		2012-07-17 14:11:38.734000
	Edit pad (rev 16)		Nick	cv396	XVal Session 79	1	XVal Session 79-Typing - Text-1		2012-07-17 14:11:39.403000
	Chat	I will take the third	Kate	cv406	XVal Session 79	1	XVal Session 79-Typing - Text-1		2012-07-17 14:11:39.698000
	Edit pad (rev 17)		Nick	cv396	XVal Session 79	1	XVal Session 79-Typing - Text-1		2012-07-17 14:11:39.902000
	Edit pad (rev 18)		Nick	cv396	XVal Session 79	1	XVal Session 79-Typing - Text-1		2012-07-17 14:11:40.919000
	Edit pad (rev 19)		Nick	cv396	XVal Session 79	1	XVal Session 79-Typing - Text-1		2012-07-17 14:11:41.421000
	Edit pad (rev 20)		Frank	cv407	XVal Session 79	1	XVal Session 79-Typing - Text-1		2012-07-17 14:11:41.851000
	Edit pad (rev 21)		Nick	cv396	XVal Session 79	1	XVal Session 79-Typing - Text-1		2012-07-17 14:11:41.928000
	Edit pad (rev 22)		Frank	cv407	XVal Session 79	1	XVal Session 79-Typing - Text-1		2012-07-17 14:11:42.350000
	Edit pad (rev 23)		Frank	cv407	XVal Session 79	1	XVal Session 79-Typing - Text-1		2012-07-17 14:11:42.869000
	Edit pad (rev 24)		Frank	cv407	XVal Session 79	1	XVal Session 79-Typing - Text-1		2012-07-17 14:11:43.367000
	Edit pad (rev 25)		Nick	cv396	XVal Session 79	1	XVal Session 79-Typing - Text-1		2012-07-17 14:11:43.477000
	Edit pad (rev 26)		Frank	cv407	XVal Session 79	1	XVal Session 79-Typing - Text-1		2012-07-17 14:11:43.867000
	Edit pad (rev 27)		Nick	cv396	XVal Session 79	1	XVal Session 79-Typing - Text-1		2012-07-17 14:11:43.980000
	Edit pad (rev 28)		Frank	cv407	XVal Session 79	1	XVal Session 79-Typing - Text-1		2012-07-17 14:11:44.369000
	Edit pad (rev 29)		Nick	cv396	XVal Session 79	1	XVal Session 79-Typing - Text-1		2012-07-17 14:11:44.480000
	Edit pad (rev 30)		Frank	cv407	XVal Session 79	1	XVal Session 79-Typing - Text-1		2012-07-17 14:11:44.869000
	Edit pad (rev 31)		Nick	cv396	XVal Session 79	1	XVal Session 79-Typing - Text-1		2012-07-17 14:11:44.981000
	Edit pad (rev 32)		Frank	cv407	XVal Session 79	1	XVal Session 79-Typing - Text-1		2012-07-17 14:11:45.370000
	Edit pad (rev 33)		Frank	cv407	XVal Session 79	1	XVal Session 79-Typing - Text-1		2012-07-17 14:11:45.870000
	Edit pad (rev 34)		Frank	cv407	XVal Session 79	1	XVal Session 79-Typing - Text-1		2012-07-17 14:11:46.375000
	Edit pad (rev 35)		Frank	cv407	XVal Session 79	1	XVal Session 79-Typing - Text-1		2012-07-17 14:11:46.877000
	Edit pad (rev 36)		Nick	cv396	XVal Session 79	1	XVal Session 79-Typing - Text-1		2012-07-17 14:11:46.942000
	Edit pad (rev 37)		Frank	cv407	XVal Session 79	1	XVal Session 79-Typing - Text-1		2012-07-17 14:11:47.377000
	Edit pad (rev 38)		Nick	cv396	XVal Session 79	1	XVal Session 79-Typing - Text-1		2012-07-17 14:11:47.443000
	Edit pad (rev 39)		Frank	cv407	XVal Session 79	1	XVal Session 79-Typing - Text-1		2012-07-17 14:11:47.877000
	Edit pad (rev 40)		Nick	cv396	XVal Session 79	1	XVal Session 79-Typing - Text-1		2012-07-17 14:11:47.943000
	Edit pad (rev 41)		Frank	cv407	XVal Session 79	1	XVal Session 79-Typing - Text-1		2012-07-17 14:11:48.376000
	Edit pad (rev 42)		Nick	cv396	XVal Session 79	1	XVal Session 79-Typing - Text-1		2012-07-17 14:11:48.678000
	Edit pad (rev 43)		Frank	cv407	XVal Session 79	1	XVal Session 79-Typing - Text-1		2012-07-17 14:11:48.876000
	Edit pad (rev 44)		Frank	cv407	XVal Session 79	1	XVal Session 79-Typing - Text-1		2012-07-17 14:11:49.376000
	Edit pad (rev 45)		Nick	cv396	XVal Session 79	1	XVal Session 79-Typing - Text-1		2012-07-17 14:11:49.619000
	Edit pad (rev 46)		Nick	cv396	XVal Session 79	1	XVal Session 79-Typing - Text-1		2012-07-17 14:11:50.119000
	Edit pad (rev 47)		Frank	cv407	XVal Session 79	1	XVal Session 79-Typing - Text-1		2012-07-17 14:11:50.194000
	Edit pad (rev 48)		Frank	cv407	XVal Session 79	1	XVal Session 79-Typing - Text-1		2012-07-17 14:11:51.068000
	Edit pad (rev 49)		Nick	cv396	XVal Session 79	1	XVal Session 79-Typing - Text-1		2012-07-17 14:11:51.124000
	Edit pad (rev 50)		Nick	cv396	XVal Session 79	1	XVal Session 79-Typing - Text-1		2012-07-17 14:11:51.789000
	Edit pad (rev 51)		Frank	cv407	XVal Session 79	1	XVal Session 79-Typing - Text-1		2012-07-17 14:11:52.026000
	Edit pad (rev 52)		Nick	cv396	XVal Session 79	1	XVal Session 79-Typing - Text-1		2012-07-17 14:11:52.289000
	Edit pad (rev 53)		Kate	cv406	XVal Session 79	1	XVal Session 79-Typing - Text-1		2012-07-17 14:11:52.473000
	Edit pad (rev 54)		Frank	cv407	XVal Session 79	1	XVal Session 79-Typing - Text-1		2012-07-17 14:11:52.529000
	Edit pad (rev 55)		Nick	cv396	XVal Session 79	1	XVal Session 79-Typing - Text-1		2012-07-17 14:11:53.339000
	Edit pad (rev 56)		Nick	cv396	XVal Session 79	1	XVal Session 79-Typing - Text-1		2012-07-17 14:11:53.840000
	Edit pad (rev 57)		Frank	cv407	XVal Session 79	1	XVal Session 79-Typing - Text-1		2012-07-17 14:11:54.539000
	Edit pad (rev 58)		Nick	cv396	XVal Session 79	1	XVal Session 79-Typing - Text-1		2012-07-17 14:11:54.636000
	Chat	and i will follow	sluggo	cv411	XVal Session 79	1	XVal Session 79-Typing - Text-1		2012-07-17 14:11:54.653000
	Edit pad (rev 59)		Frank	cv407	XVal Session 79	1	XVal Session 79-Typing - Text-1		2012-07-17 14:11:55.039000
	Edit pad (rev 60)		Nick	cv396	XVal Session 79	1	XVal Session 79-Typing - Text-1		2012-07-17 14:11:55.135000
	Edit pad (rev 61)		Frank	cv407	XVal Session 79	1	XVal Session 79-Typing - Text-1		2012-07-17 14:11:55.539000
	Edit pad (rev 62)		Nick	cv396	XVal Session 79	1	XVal Session 79-Typing - Text-1		2012-07-17 14:11:55.637000
	Edit pad (rev 63)		Frank	cv407	XVal Session 79	1	XVal Session 79-Typing - Text-1		2012-07-17 14:11:56.040000
	Edit pad (rev 64)		Nick	cv396	XVal Session 79	1	XVal Session 79-Typing - Text-1		2012-07-17 14:11:56.136000
	Edit pad (rev 65)		Frank	cv407	XVal Session 79	1	XVal Session 79-Typing - Text-1		2012-07-17 14:11:56.539000
	Edit pad (rev 66)		Frank	cv407	XVal Session 79	1	XVal Session 79-Typing - Text-1		2012-07-17 14:11:57.040000
	Edit pad (rev 67)		Nick	cv396	XVal Session 79	1	XVal Session 79-Typing - Text-1		2012-07-17 14:11:57.080000
	Edit pad (rev 68)		Frank	cv407	XVal Session 79	1	XVal Session 79-Typing - Text-1		2012-07-17 14:11:57.543000
	Edit pad (rev 69)		Nick	cv396	XVal Session 79	1	XVal Session 79-Typing - Text-1		2012-07-17 14:11:57.580000
	Edit pad (rev 70)		Frank	cv407	XVal Session 79	1	XVal Session 79-Typing - Text-1		2012-07-17 14:11:58.046000
	Edit pad (rev 71)		Nick	cv396	XVal Session 79	1	XVal Session 79-Typing - Text-1		2012-07-17 14:11:58.081000
	Edit pad (rev 72)		Frank	cv407	XVal Session 79	1	XVal Session 79-Typing - Text-1		2012-07-17 14:11:58.546000
	Edit pad (rev 73)		Frank	cv407	XVal Session 79	1	XVal Session 79-Typing - Text-1		2012-07-17 14:11:59.046000
	Edit pad (rev 74)		Frank	cv407	XVal Session 79	1	XVal Session 79-Typing - Text-1		2012-07-17 14:11:59.548000
	Edit pad (rev 75)		Frank	cv407	XVal Session 79	1	XVal Session 79-Typing - Text-1		2012-07-17 14:12:00.050000
	Edit pad (rev 76)		Nick	cv396	XVal Session 79	1	XVal Session 79-Typing - Text-1		2012-07-17 14:12:00.376000
	Edit pad (rev 77)		Frank	cv407	XVal Session 79	1	XVal Session 79-Typing - Text-1		2012-07-17 14:12:00.549000
	Edit pad (rev 78)		Nick	cv396	XVal Session 79	1	XVal Session 79-Typing - Text-1		2012-07-17 14:12:00.876000
	Edit pad (rev 79)		Kate	cv406	XVal Session 79	1	XVal Session 79-Typing - Text-1		2012-07-17 14:12:00.910000
	Edit pad (rev 80)		Frank	cv407	XVal Session 79	1	XVal Session 79-Typing - Text-1		2012-07-17 14:12:01.049000
	Edit pad (rev 81)		Nick	cv396	XVal Session 79	1	XVal Session 79-Typing - Text-1		2012-07-17 14:12:01.376000
	Edit pad (rev 82)		Kate	cv406	XVal Session 79	1	XVal Session 79-Typing - Text-1		2012-07-17 14:12:01.416000
	Edit pad (rev 83)		Frank	cv407	XVal Session 79	1	XVal Session 79-Typing - Text-1		2012-07-17 14:12:01.551000
	Edit pad (rev 84)		Kate	cv406	XVal Session 79	1	XVal Session 79-Typing - Text-1		2012-07-17 14:12:01.920000
	Edit pad (rev 85)		Frank	cv407	XVal Session 79	1	XVal Session 79-Typing - Text-1		2012-07-17 14:12:02.060000
	Edit pad (rev 86)		Kate	cv406	XVal Session 79	1	XVal Session 79-Typing - Text-1		2012-07-17 14:12:02.417000
	Edit pad (rev 87)		Frank	cv407	XVal Session 79	1	XVal Session 79-Typing - Text-1		2012-07-17 14:12:02.564000
	Edit pad (rev 88)		Kate	cv406	XVal Session 79	1	XVal Session 79-Typing - Text-1		2012-07-17 14:12:02.917000
	Edit pad (rev 89)		Frank	cv407	XVal Session 79	1	XVal Session 79-Typing - Text-1		2012-07-17 14:12:03.063000
	Edit pad (rev 90)		Kate	cv406	XVal Session 79	1	XVal Session 79-Typing - Text-1		2012-07-17 14:12:03.424000
	Edit pad (rev 91)		Frank	cv407	XVal Session 79	1	XVal Session 79-Typing - Text-1		2012-07-17 14:12:03.563000
	Edit pad (rev 92)		Kate	cv406	XVal Session 79	1	XVal Session 79-Typing - Text-1		2012-07-17 14:12:03.918000
	Edit pad (rev 93)		Frank	cv407	XVal Session 79	1	XVal Session 79-Typing - Text-1		2012-07-17 14:12:04.063000
	Edit pad (rev 94)		Frank	cv407	XVal Session 79	1	XVal Session 79-Typing - Text-1		2012-07-17 14:12:04.565000
	Edit pad (rev 95)		Kate	cv406	XVal Session 79	1	XVal Session 79-Typing - Text-1		2012-07-17 14:12:04.654000
	Edit pad (rev 96)		Frank	cv407	XVal Session 79	1	XVal Session 79-Typing - Text-1		2012-07-17 14:12:05.065000
	Edit pad (rev 97)		Nick	cv396	XVal Session 79	1	XVal Session 79-Typing - Text-1		2012-07-17 14:12:05.075000
	Edit pad (rev 98)		Kate	cv406	XVal Session 79	1	XVal Session 79-Typing - Text-1		2012-07-17 14:12:05.173000
	Edit pad (rev 99)		Frank	cv407	XVal Session 79	1	XVal Session 79-Typing - Text-1		2012-07-17 14:12:05.565000
	Edit pad (rev 100)		Nick	cv396	XVal Session 79	1	XVal Session 79-Typing - Text-1		2012-07-17 14:12:05.577000
	Edit pad (rev 101)		Kate	cv406	XVal Session 79	1	XVal Session 79-Typing - Text-1		2012-07-17 14:12:05.673000
	Edit pad (rev 102)		Frank	cv407	XVal Session 79	1	XVal Session 79-Typing - Text-1		2012-07-17 14:12:06.065000
	Edit pad (rev 103)		Nick	cv396	XVal Session 79	1	XVal Session 79-Typing - Text-1		2012-07-17 14:12:06.077000
	Edit pad (rev 104)		Kate	cv406	XVal Session 79	1	XVal Session 79-Typing - Text-1		2012-07-17 14:12:06.176000
	Edit pad (rev 105)		sluggo	cv411	XVal Session 79	1	XVal Session 79-Typing - Text-1		2012-07-17 14:12:06.177000
	Edit pad (rev 106)		Frank	cv407	XVal Session 79	1	XVal Session 79-Typing - Text-1		2012-07-17 14:12:06.565000
	Edit pad (rev 107)		Nick	cv396	XVal Session 79	1	XVal Session 79-Typing - Text-1		2012-07-17 14:12:06.579000
	Edit pad (rev 108)		sluggo	cv411	XVal Session 79	1	XVal Session 79-Typing - Text-1		2012-07-17 14:12:06.694000
	Edit pad (rev 109)		Kate	cv406	XVal Session 79	1	XVal Session 79-Typing - Text-1		2012-07-17 14:12:06.714000
	Edit pad (rev 110)		Frank	cv407	XVal Session 79	1	XVal Session 79-Typing - Text-1		2012-07-17 14:12:07.069000
	Edit pad (rev 111)		Nick	cv396	XVal Session 79	1	XVal Session 79-Typing - Text-1		2012-07-17 14:12:07.080000
	Edit pad (rev 112)		sluggo	cv411	XVal Session 79	1	XVal Session 79-Typing - Text-1		2012-07-17 14:12:07.189000
	Edit pad (rev 113)		Frank	cv407	XVal Session 79	1	XVal Session 79-Typing - Text-1		2012-07-17 14:12:07.569000
	Edit pad (rev 114)		Nick	cv396	XVal Session 79	1	XVal Session 79-Typing - Text-1		2012-07-17 14:12:07.580000
	Edit pad (rev 115)		sluggo	cv411	XVal Session 79	1	XVal Session 79-Typing - Text-1		2012-07-17 14:12:07.689000
	Edit pad (rev 116)		Frank	cv407	XVal Session 79	1	XVal Session 79-Typing - Text-1		2012-07-17 14:12:08.072000
	Edit pad (rev 117)		sluggo	cv411	XVal Session 79	1	XVal Session 79-Typing - Text-1		2012-07-17 14:12:08.191000
	Edit pad (rev 118)		Nick	cv396	XVal Session 79	1	XVal Session 79-Typing - Text-1		2012-07-17 14:12:08.469000
	Edit pad (rev 119)		Frank	cv407	XVal Session 79	1	XVal Session 79-Typing - Text-1		2012-07-17 14:12:08.571000
	Edit pad (rev 120)		sluggo	cv411	XVal Session 79	1	XVal Session 79-Typing - Text-1		2012-07-17 14:12:08.689000
	Edit pad (rev 121)		Nick	cv396	XVal Session 79	1	XVal Session 79-Typing - Text-1		2012-07-17 14:12:08.977000
	Edit pad (rev 122)		Frank	cv407	XVal Session 79	1	XVal Session 79-Typing - Text-1		2012-07-17 14:12:09.073000
	Edit pad (rev 123)		Frank	cv407	XVal Session 79	1	XVal Session 79-Typing - Text-1		2012-07-17 14:12:09.574000
	Edit pad (rev 124)		Frank	cv407	XVal Session 79	1	XVal Session 79-Typing - Text-1		2012-07-17 14:12:10.080000
	Edit pad (rev 125)		Kate	cv406	XVal Session 79	1	XVal Session 79-Typing - Text-1		2012-07-17 14:12:10.196000
	Edit pad (rev 126)		Frank	cv407	XVal Session 79	1	XVal Session 79-Typing - Text-1		2012-07-17 14:12:10.580000
	Edit pad (rev 127)		Kate	cv406	XVal Session 79	1	XVal Session 79-Typing - Text-1		2012-07-17 14:12:10.704000
	Edit pad (rev 128)		Nick	cv396	XVal Session 79	1	XVal Session 79-Typing - Text-1		2012-07-17 14:12:10.837000
	Edit pad (rev 129)		sluggo	cv411	XVal Session 79	1	XVal Session 79-Typing - Text-1		2012-07-17 14:12:10.883000
	Edit pad (rev 130)		Frank	cv407	XVal Session 79	1	XVal Session 79-Typing - Text-1		2012-07-17 14:12:11.087000
	Edit pad (rev 131)		Nick	cv396	XVal Session 79	1	XVal Session 79-Typing - Text-1		2012-07-17 14:12:11.337000
	Edit pad (rev 132)		Kate	cv406	XVal Session 79	1	XVal Session 79-Typing - Text-1		2012-07-17 14:12:11.377000
	Edit pad (rev 133)		sluggo	cv411	XVal Session 79	1	XVal Session 79-Typing - Text-1		2012-07-17 14:12:11.395000
	Edit pad (rev 134)		Frank	cv407	XVal Session 79	1	XVal Session 79-Typing - Text-1		2012-07-17 14:12:11.586000
	Edit pad (rev 135)		Nick	cv396	XVal Session 79	1	XVal Session 79-Typing - Text-1		2012-07-17 14:12:11.839000
	Edit pad (rev 136)		Kate	cv406	XVal Session 79	1	XVal Session 79-Typing - Text-1		2012-07-17 14:12:11.877000
	Edit pad (rev 137)		sluggo	cv411	XVal Session 79	1	XVal Session 79-Typing - Text-1		2012-07-17 14:12:11.896000
	Edit pad (rev 138)		Frank	cv407	XVal Session 79	1	XVal Session 79-Typing - Text-1		2012-07-17 14:12:12.085000
	Edit pad (rev 139)		Nick	cv396	XVal Session 79	1	XVal Session 79-Typing - Text-1		2012-07-17 14:12:12.339000
	Edit pad (rev 140)		Kate	cv406	XVal Session 79	1	XVal Session 79-Typing - Text-1		2012-07-17 14:12:12.375000
	Edit pad (rev 141)		Frank	cv407	XVal Session 79	1	XVal Session 79-Typing - Text-1		2012-07-17 14:12:12.586000
	Edit pad (rev 142)		Nick	cv396	XVal Session 79	1	XVal Session 79-Typing - Text-1		2012-07-17 14:12:12.841000
	Edit pad (rev 143)		Kate	cv406	XVal Session 79	1	XVal Session 79-Typing - Text-1		2012-07-17 14:12:12.885000
	Edit pad (rev 144)		sluggo	cv411	XVal Session 79	1	XVal Session 79-Typing - Text-1		2012-07-17 14:12:12.967000
	Edit pad (rev 145)		Frank	cv407	XVal Session 79	1	XVal Session 79-Typing - Text-1		2012-07-17 14:12:13.085000
	Edit pad (rev 146)		Nick	cv396	XVal Session 79	1	XVal Session 79-Typing - Text-1		2012-07-17 14:12:13.342000
	Edit pad (rev 147)		Kate	cv406	XVal Session 79	1	XVal Session 79-Typing - Text-1		2012-07-17 14:12:13.383000
	Edit pad (rev 148)		sluggo	cv411	XVal Session 79	1	XVal Session 79-Typing - Text-1		2012-07-17 14:12:13.472000
	Edit pad (rev 149)		Frank	cv407	XVal Session 79	1	XVal Session 79-Typing - Text-1		2012-07-17 14:12:13.585000
	Edit pad (rev 150)		Nick	cv396	XVal Session 79	1	XVal Session 79-Typing - Text-1		2012-07-17 14:12:13.844000
	Edit pad (rev 151)		Kate	cv406	XVal Session 79	1	XVal Session 79-Typing - Text-1		2012-07-17 14:12:13.885000
	Edit pad (rev 152)		sluggo	cv411	XVal Session 79	1	XVal Session 79-Typing - Text-1		2012-07-17 14:12:13.982000
	Edit pad (rev 153)		Frank	cv407	XVal Session 79	1	XVal Session 79-Typing - Text-1		2012-07-17 14:12:14.123000
	Edit pad (rev 154)		Nick	cv396	XVal Session 79	1	XVal Session 79-Typing - Text-1		2012-07-17 14:12:14.343000
	Edit pad (rev 155)		Kate	cv406	XVal Session 79	1	XVal Session 79-Typing - Text-1		2012-07-17 14:12:14.384000
	Edit pad (rev 156)		sluggo	cv411	XVal Session 79	1	XVal Session 79-Typing - Text-1		2012-07-17 14:12:14.474000
	Edit pad (rev 157)		Frank	cv407	XVal Session 79	1	XVal Session 79-Typing - Text-1		2012-07-17 14:12:14.625000
	Edit pad (rev 158)		Nick	cv396	XVal Session 79	1	XVal Session 79-Typing - Text-1		2012-07-17 14:12:14.843000
	Edit pad (rev 159)		Kate	cv406	XVal Session 79	1	XVal Session 79-Typing - Text-1		2012-07-17 14:12:14.884000
	Edit pad (rev 160)		sluggo	cv411	XVal Session 79	1	XVal Session 79-Typing - Text-1		2012-07-17 14:12:14.976000
	Edit pad (rev 161)		Frank	cv407	XVal Session 79	1	XVal Session 79-Typing - Text-1		2012-07-17 14:12:15.124000
	Edit pad (rev 162)		Nick	cv396	XVal Session 79	1	XVal Session 79-Typing - Text-1		2012-07-17 14:12:15.344000
	Edit pad (rev 163)		Kate	cv406	XVal Session 79	1	XVal Session 79-Typing - Text-1		2012-07-17 14:12:15.385000
	Edit pad (rev 164)		Frank	cv407	XVal Session 79	1	XVal Session 79-Typing - Text-1		2012-07-17 14:12:15.729000
	Edit pad (rev 165)		Nick	cv396	XVal Session 79	1	XVal Session 79-Typing - Text-1		2012-07-17 14:12:15.842000
	Edit pad (rev 166)		Kate	cv406	XVal Session 79	1	XVal Session 79-Typing - Text-1		2012-07-17 14:12:15.889000
	Edit pad (rev 167)		sluggo	cv411	XVal Session 79	1	XVal Session 79-Typing - Text-1		2012-07-17 14:12:15.932000
	Edit pad (rev 168)		Frank	cv407	XVal Session 79	1	XVal Session 79-Typing - Text-1		2012-07-17 14:12:16.228000
	Edit pad (rev 169)		Nick	cv396	XVal Session 79	1	XVal Session 79-Typing - Text-1		2012-07-17 14:12:16.342000
	Edit pad (rev 170)		sluggo	cv411	XVal Session 79	1	XVal Session 79-Typing - Text-1		2012-07-17 14:12:16.488000
	Edit pad (rev 171)		Frank	cv407	XVal Session 79	1	XVal Session 79-Typing - Text-1		2012-07-17 14:12:16.729000
	Edit pad (rev 172)		Kate	cv406	XVal Session 79	1	XVal Session 79-Typing - Text-1		2012-07-17 14:12:16.777000
	Edit pad (rev 173)		sluggo	cv411	XVal Session 79	1	XVal Session 79-Typing - Text-1		2012-07-17 14:12:16.988000
	Edit pad (rev 174)		Frank	cv407	XVal Session 79	1	XVal Session 79-Typing - Text-1		2012-07-17 14:12:17.228000
	Edit pad (rev 175)		Kate	cv406	XVal Session 79	1	XVal Session 79-Typing - Text-1		2012-07-17 14:12:17.281000
	Edit pad (rev 176)		sluggo	cv411	XVal Session 79	1	XVal Session 79-Typing - Text-1		2012-07-17 14:12:17.488000
	Edit pad (rev 177)		Nick	cv396	XVal Session 79	1	XVal Session 79-Typing - Text-1		2012-07-17 14:12:17.633000
	Edit pad (rev 178)		Frank	cv407	XVal Session 79	1	XVal Session 79-Typing - Text-1		2012-07-17 14:12:17.728000
	Edit pad (rev 179)		Kate	cv406	XVal Session 79	1	XVal Session 79-Typing - Text-1		2012-07-17 14:12:17.780000
	Edit pad (rev 180)		sluggo	cv411	XVal Session 79	1	XVal Session 79-Typing - Text-1		2012-07-17 14:12:17.989000
	Edit pad (rev 181)		Nick	cv396	XVal Session 79	1	XVal Session 79-Typing - Text-1		2012-07-17 14:12:18.133000
	Edit pad (rev 182)		Frank	cv407	XVal Session 79	1	XVal Session 79-Typing - Text-1		2012-07-17 14:12:18.227000
	Edit pad (rev 183)		Kate	cv406	XVal Session 79	1	XVal Session 79-Typing - Text-1		2012-07-17 14:12:18.281000
	Edit pad (rev 184)		Nick	cv396	XVal Session 79	1	XVal Session 79-Typing - Text-1		2012-07-17 14:12:18.634000
	Edit pad (rev 185)		sluggo	cv411	XVal Session 79	1	XVal Session 79-Typing - Text-1		2012-07-17 14:12:18.715000
	Edit pad (rev 186)		Frank	cv407	XVal Session 79	1	XVal Session 79-Typing - Text-1		2012-07-17 14:12:18.767000
	Edit pad (rev 187)		Kate	cv406	XVal Session 79	1	XVal Session 79-Typing - Text-1		2012-07-17 14:12:18.794000
	Edit pad (rev 188)		Nick	cv396	XVal Session 79	1	XVal Session 79-Typing - Text-1		2012-07-17 14:12:19.134000
	Edit pad (rev 189)		Frank	cv407	XVal Session 79	1	XVal Session 79-Typing - Text-1		2012-07-17 14:12:19.227000
	Edit pad (rev 190)		sluggo	cv411	XVal Session 79	1	XVal Session 79-Typing - Text-1		2012-07-17 14:12:19.229000
	Edit pad (rev 191)		Kate	cv406	XVal Session 79	1	XVal Session 79-Typing - Text-1		2012-07-17 14:12:19.296000
	Edit pad (rev 192)		Nick	cv396	XVal Session 79	1	XVal Session 79-Typing - Text-1		2012-07-17 14:12:19.653000
	Edit pad (rev 193)		Frank	cv407	XVal Session 79	1	XVal Session 79-Typing - Text-1		2012-07-17 14:12:19.728000
	Edit pad (rev 194)		sluggo	cv411	XVal Session 79	1	XVal Session 79-Typing - Text-1		2012-07-17 14:12:19.739000
	Edit pad (rev 195)		Nick	cv396	XVal Session 79	1	XVal Session 79-Typing - Text-1		2012-07-17 14:12:20.153000
	Edit pad (rev 196)		Kate	cv406	XVal Session 79	1	XVal Session 79-Typing - Text-1		2012-07-17 14:12:20.220000
	Edit pad (rev 197)		sluggo	cv411	XVal Session 79	1	XVal Session 79-Typing - Text-1		2012-07-17 14:12:20.243000
	Edit pad (rev 198)		Frank	cv407	XVal Session 79	1	XVal Session 79-Typing - Text-1		2012-07-17 14:12:20.247000
	Edit pad (rev 199)		Nick	cv396	XVal Session 79	1	XVal Session 79-Typing - Text-1		2012-07-17 14:12:20.655000
	Edit pad (rev 200)		sluggo	cv411	XVal Session 79	1	XVal Session 79-Typing - Text-1		2012-07-17 14:12:20.736000
	Edit pad (rev 201)		Frank	cv407	XVal Session 79	1	XVal Session 79-Typing - Text-1		2012-07-17 14:12:20.747000
	Edit pad (rev 202)		Kate	cv406	XVal Session 79	1	XVal Session 79-Typing - Text-1		2012-07-17 14:12:20.751000
	Edit pad (rev 203)		Nick	cv396	XVal Session 79	1	XVal Session 79-Typing - Text-1		2012-07-17 14:12:21.154000
	Edit pad (rev 204)		sluggo	cv411	XVal Session 79	1	XVal Session 79-Typing - Text-1		2012-07-17 14:12:21.243000
	Edit pad (rev 205)		Kate	cv406	XVal Session 79	1	XVal Session 79-Typing - Text-1		2012-07-17 14:12:21.265000
	Edit pad (rev 206)		Frank	cv407	XVal Session 79	1	XVal Session 79-Typing - Text-1		2012-07-17 14:12:21.668000
	Edit pad (rev 207)		Kate	cv406	XVal Session 79	1	XVal Session 79-Typing - Text-1		2012-07-17 14:12:21.764000
	Edit pad (rev 208)		Nick	cv396	XVal Session 79	1	XVal Session 79-Typing - Text-1		2012-07-17 14:12:21.843000
	Edit pad (rev 209)		sluggo	cv411	XVal Session 79	1	XVal Session 79-Typing - Text-1		2012-07-17 14:12:22.229000
	Edit pad (rev 210)		Nick	cv396	XVal Session 79	1	XVal Session 79-Typing - Text-1		2012-07-17 14:12:22.352000
	Edit pad (rev 211)		Frank	cv407	XVal Session 79	1	XVal Session 79-Typing - Text-1		2012-07-17 14:12:22.381000
	Edit pad (rev 212)		Kate	cv406	XVal Session 79	1	XVal Session 79-Typing - Text-1		2012-07-17 14:12:22.547000
	Edit pad (rev 213)		sluggo	cv411	XVal Session 79	1	XVal Session 79-Typing - Text-1		2012-07-17 14:12:22.742000
	Edit pad (rev 214)		Nick	cv396	XVal Session 79	1	XVal Session 79-Typing - Text-1		2012-07-17 14:12:22.842000
	Edit pad (rev 215)		Kate	cv406	XVal Session 79	1	XVal Session 79-Typing - Text-1		2012-07-17 14:12:23.046000
	Edit pad (rev 216)		sluggo	cv411	XVal Session 79	1	XVal Session 79-Typing - Text-1		2012-07-17 14:12:23.257000
	Edit pad (rev 217)		Nick	cv396	XVal Session 79	1	XVal Session 79-Typing - Text-1		2012-07-17 14:12:23.342000
	Edit pad (rev 218)		Kate	cv406	XVal Session 79	1	XVal Session 79-Typing - Text-1		2012-07-17 14:12:23.547000
	Edit pad (rev 219)		Frank	cv407	XVal Session 79	1	XVal Session 79-Typing - Text-1		2012-07-17 14:12:23.759000
	Edit pad (rev 220)		sluggo	cv411	XVal Session 79	1	XVal Session 79-Typing - Text-1		2012-07-17 14:12:23.764000
	Edit pad (rev 221)		Nick	cv396	XVal Session 79	1	XVal Session 79-Typing - Text-1		2012-07-17 14:12:23.878000
	Edit pad (rev 222)		Kate	cv406	XVal Session 79	1	XVal Session 79-Typing - Text-1		2012-07-17 14:12:24.052000
	Edit pad (rev 223)		Frank	cv407	XVal Session 79	1	XVal Session 79-Typing - Text-1		2012-07-17 14:12:24.258000
	Edit pad (rev 224)		Kate	cv406	XVal Session 79	1	XVal Session 79-Typing - Text-1		2012-07-17 14:12:24.552000
	Edit pad (rev 225)		Frank	cv407	XVal Session 79	1	XVal Session 79-Typing - Text-1		2012-07-17 14:12:24.760000
	Edit pad (rev 226)		Kate	cv406	XVal Session 79	1	XVal Session 79-Typing - Text-1		2012-07-17 14:12:25.052000
	Edit pad (rev 227)		Frank	cv407	XVal Session 79	1	XVal Session 79-Typing - Text-1		2012-07-17 14:12:25.260000
	Edit pad (rev 228)		Kate	cv406	XVal Session 79	1	XVal Session 79-Typing - Text-1		2012-07-17 14:12:25.552000
	Edit pad (rev 229)		sluggo	cv411	XVal Session 79	1	XVal Session 79-Typing - Text-1		2012-07-17 14:12:25.577000
	Edit pad (rev 230)		Nick	cv396	XVal Session 79	1	XVal Session 79-Typing - Text-1		2012-07-17 14:12:25.611000
	Edit pad (rev 231)		Frank	cv407	XVal Session 79	1	XVal Session 79-Typing - Text-1		2012-07-17 14:12:25.758000
	Edit pad (rev 232)		Kate	cv406	XVal Session 79	1	XVal Session 79-Typing - Text-1		2012-07-17 14:12:26.051000
	Edit pad (rev 233)		Nick	cv396	XVal Session 79	1	XVal Session 79-Typing - Text-1		2012-07-17 14:12:26.111000
	Edit pad (rev 234)		sluggo	cv411	XVal Session 79	1	XVal Session 79-Typing - Text-1		2012-07-17 14:12:26.148000
	Edit pad (rev 235)		Frank	cv407	XVal Session 79	1	XVal Session 79-Typing - Text-1		2012-07-17 14:12:26.282000
	Edit pad (rev 236)		Kate	cv406	XVal Session 79	1	XVal Session 79-Typing - Text-1		2012-07-17 14:12:26.559000
	Edit pad (rev 237)		Frank	cv407	XVal Session 79	1	XVal Session 79-Typing - Text-1		2012-07-17 14:12:26.782000
	Edit pad (rev 238)		Kate	cv406	XVal Session 79	1	XVal Session 79-Typing - Text-1		2012-07-17 14:12:27.061000
	Edit pad (rev 239)		sluggo	cv411	XVal Session 79	1	XVal Session 79-Typing - Text-1		2012-07-17 14:12:27.159000
	Edit pad (rev 240)		Frank	cv407	XVal Session 79	1	XVal Session 79-Typing - Text-1		2012-07-17 14:12:27.284000
	Edit pad (rev 241)		Kate	cv406	XVal Session 79	1	XVal Session 79-Typing - Text-1		2012-07-17 14:12:27.559000
	Edit pad (rev 242)		sluggo	cv411	XVal Session 79	1	XVal Session 79-Typing - Text-1		2012-07-17 14:12:27.659000
	Edit pad (rev 243)		Frank	cv407	XVal Session 79	1	XVal Session 79-Typing - Text-1		2012-07-17 14:12:27.782000
	Edit pad (rev 244)		Nick	cv396	XVal Session 79	1	XVal Session 79-Typing - Text-1		2012-07-17 14:12:27.867000
	Edit pad (rev 245)		sluggo	cv411	XVal Session 79	1	XVal Session 79-Typing - Text-1		2012-07-17 14:12:28.159000
	Edit pad (rev 246)		Frank	cv407	XVal Session 79	1	XVal Session 79-Typing - Text-1		2012-07-17 14:12:28.282000
	Edit pad (rev 247)		Nick	cv396	XVal Session 79	1	XVal Session 79-Typing - Text-1		2012-07-17 14:12:28.366000
	Edit pad (rev 248)		sluggo	cv411	XVal Session 79	1	XVal Session 79-Typing - Text-1		2012-07-17 14:12:28.660000
	Edit pad (rev 249)		Frank	cv407	XVal Session 79	1	XVal Session 79-Typing - Text-1		2012-07-17 14:12:28.785000
	Edit pad (rev 250)		Nick	cv396	XVal Session 79	1	XVal Session 79-Typing - Text-1		2012-07-17 14:12:28.866000
	Edit pad (rev 251)		Kate	cv406	XVal Session 79	1	XVal Session 79-Typing - Text-1		2012-07-17 14:12:29.110000
	Edit pad (rev 252)		sluggo	cv411	XVal Session 79	1	XVal Session 79-Typing - Text-1		2012-07-17 14:12:29.166000
	Edit pad (rev 253)		Frank	cv407	XVal Session 79	1	XVal Session 79-Typing - Text-1		2012-07-17 14:12:29.286000
	Edit pad (rev 254)		Kate	cv406	XVal Session 79	1	XVal Session 79-Typing - Text-1		2012-07-17 14:12:29.609000
	Edit pad (rev 255)		sluggo	cv411	XVal Session 79	1	XVal Session 79-Typing - Text-1		2012-07-17 14:12:29.664000
	Edit pad (rev 256)		Frank	cv407	XVal Session 79	1	XVal Session 79-Typing - Text-1		2012-07-17 14:12:29.784000
	Edit pad (rev 257)		Kate	cv406	XVal Session 79	1	XVal Session 79-Typing - Text-1		2012-07-17 14:12:30.109000
	Edit pad (rev 258)		sluggo	cv411	XVal Session 79	1	XVal Session 79-Typing - Text-1		2012-07-17 14:12:30.196000
	Edit pad (rev 259)		Frank	cv407	XVal Session 79	1	XVal Session 79-Typing - Text-1		2012-07-17 14:12:30.286000
	Edit pad (rev 260)		Nick	cv396	XVal Session 79	1	XVal Session 79-Typing - Text-1		2012-07-17 14:12:30.495000
	Edit pad (rev 261)		Kate	cv406	XVal Session 79	1	XVal Session 79-Typing - Text-1		2012-07-17 14:12:30.616000
	Edit pad (rev 262)		sluggo	cv411	XVal Session 79	1	XVal Session 79-Typing - Text-1		2012-07-17 14:12:30.707000
	Edit pad (rev 263)		Nick	cv396	XVal Session 79	1	XVal Session 79-Typing - Text-1		2012-07-17 14:12:30.994000
	Edit pad (rev 264)		Frank	cv407	XVal Session 79	1	XVal Session 79-Typing - Text-1		2012-07-17 14:12:31.068000
	Edit pad (rev 265)		Kate	cv406	XVal Session 79	1	XVal Session 79-Typing - Text-1		2012-07-17 14:12:31.153000
	Edit pad (rev 266)		sluggo	cv411	XVal Session 79	1	XVal Session 79-Typing - Text-1		2012-07-17 14:12:31.208000
	Edit pad (rev 267)		Frank	cv407	XVal Session 79	1	XVal Session 79-Typing - Text-1		2012-07-17 14:12:31.569000
	Edit pad (rev 268)		Kate	cv406	XVal Session 79	1	XVal Session 79-Typing - Text-1		2012-07-17 14:12:31.610000
	Edit pad (rev 269)		sluggo	cv411	XVal Session 79	1	XVal Session 79-Typing - Text-1		2012-07-17 14:12:31.763000
	Edit pad (rev 270)		Nick	cv396	XVal Session 79	1	XVal Session 79-Typing - Text-1		2012-07-17 14:12:32.012000
	Edit pad (rev 271)		Frank	cv407	XVal Session 79	1	XVal Session 79-Typing - Text-1		2012-07-17 14:12:32.069000
	Edit pad (rev 272)		Kate	cv406	XVal Session 79	1	XVal Session 79-Typing - Text-1		2012-07-17 14:12:32.119000
	Edit pad (rev 273)		sluggo	cv411	XVal Session 79	1	XVal Session 79-Typing - Text-1		2012-07-17 14:12:32.273000
	Edit pad (rev 274)		Nick	cv396	XVal Session 79	1	XVal Session 79-Typing - Text-1		2012-07-17 14:12:32.512000
	Edit pad (rev 275)		Frank	cv407	XVal Session 79	1	XVal Session 79-Typing - Text-1		2012-07-17 14:12:32.580000
	Edit pad (rev 276)		sluggo	cv411	XVal Session 79	1	XVal Session 79-Typing - Text-1		2012-07-17 14:12:32.769000
	Edit pad (rev 277)		Kate	cv406	XVal Session 79	1	XVal Session 79-Typing - Text-1		2012-07-17 14:12:32.924000
	Edit pad (rev 278)		Nick	cv396	XVal Session 79	1	XVal Session 79-Typing - Text-1		2012-07-17 14:12:33.009000
	Edit pad (rev 279)		Frank	cv407	XVal Session 79	1	XVal Session 79-Typing - Text-1		2012-07-17 14:12:33.078000
	Edit pad (rev 280)		sluggo	cv411	XVal Session 79	1	XVal Session 79-Typing - Text-1		2012-07-17 14:12:33.269000
	Edit pad (rev 281)		Kate	cv406	XVal Session 79	1	XVal Session 79-Typing - Text-1		2012-07-17 14:12:33.424000
	Edit pad (rev 282)		Nick	cv396	XVal Session 79	1	XVal Session 79-Typing - Text-1		2012-07-17 14:12:33.509000
	Edit pad (rev 283)		Frank	cv407	XVal Session 79	1	XVal Session 79-Typing - Text-1		2012-07-17 14:12:33.578000
	Edit pad (rev 284)		Kate	cv406	XVal Session 79	1	XVal Session 79-Typing - Text-1		2012-07-17 14:12:33.922000
	Edit pad (rev 285)		sluggo	cv411	XVal Session 79	1	XVal Session 79-Typing - Text-1		2012-07-17 14:12:33.973000
	Edit pad (rev 286)		Nick	cv396	XVal Session 79	1	XVal Session 79-Typing - Text-1		2012-07-17 14:12:34.009000
	Edit pad (rev 287)		Frank	cv407	XVal Session 79	1	XVal Session 79-Typing - Text-1		2012-07-17 14:12:34.078000
	Edit pad (rev 288)		Kate	cv406	XVal Session 79	1	XVal Session 79-Typing - Text-1		2012-07-17 14:12:34.425000
	Edit pad (rev 289)		sluggo	cv411	XVal Session 79	1	XVal Session 79-Typing - Text-1		2012-07-17 14:12:34.473000
	Edit pad (rev 290)		Frank	cv407	XVal Session 79	1	XVal Session 79-Typing - Text-1		2012-07-17 14:12:34.579000
	Edit pad (rev 291)		Kate	cv406	XVal Session 79	1	XVal Session 79-Typing - Text-1		2012-07-17 14:12:34.923000
	Edit pad (rev 292)		sluggo	cv411	XVal Session 79	1	XVal Session 79-Typing - Text-1		2012-07-17 14:12:34.974000
	Edit pad (rev 293)		Frank	cv407	XVal Session 79	1	XVal Session 79-Typing - Text-1		2012-07-17 14:12:35.078000
	Edit pad (rev 294)		Kate	cv406	XVal Session 79	1	XVal Session 79-Typing - Text-1		2012-07-17 14:12:35.422000
	Edit pad (rev 295)		Frank	cv407	XVal Session 79	1	XVal Session 79-Typing - Text-1		2012-07-17 14:12:35.580000
	Edit pad (rev 296)		sluggo	cv411	XVal Session 79	1	XVal Session 79-Typing - Text-1		2012-07-17 14:12:35.607000
	Edit pad (rev 297)		Kate	cv406	XVal Session 79	1	XVal Session 79-Typing - Text-1		2012-07-17 14:12:35.921000
	Edit pad (rev 298)		Frank	cv407	XVal Session 79	1	XVal Session 79-Typing - Text-1		2012-07-17 14:12:36.078000
	Edit pad (rev 299)		sluggo	cv411	XVal Session 79	1	XVal Session 79-Typing - Text-1		2012-07-17 14:12:36.113000
	Edit pad (rev 300)		Kate	cv406	XVal Session 79	1	XVal Session 79-Typing - Text-1		2012-07-17 14:12:36.422000
	Edit pad (rev 301)		Nick	cv396	XVal Session 79	1	XVal Session 79-Typing - Text-1		2012-07-17 14:12:36.563000
	Edit pad (rev 302)		Frank	cv407	XVal Session 79	1	XVal Session 79-Typing - Text-1		2012-07-17 14:12:36.578000
	Edit pad (rev 303)		sluggo	cv411	XVal Session 79	1	XVal Session 79-Typing - Text-1		2012-07-17 14:12:36.614000
	Edit pad (rev 304)		Kate	cv406	XVal Session 79	1	XVal Session 79-Typing - Text-1		2012-07-17 14:12:36.932000
	Edit pad (rev 305)		Nick	cv396	XVal Session 79	1	XVal Session 79-Typing - Text-1		2012-07-17 14:12:37.061000
	Edit pad (rev 306)		sluggo	cv411	XVal Session 79	1	XVal Session 79-Typing - Text-1		2012-07-17 14:12:37.113000
	Edit pad (rev 307)		Frank	cv407	XVal Session 79	1	XVal Session 79-Typing - Text-1		2012-07-17 14:12:37.489000
	Edit pad (rev 308)		Kate	cv406	XVal Session 79	1	XVal Session 79-Typing - Text-1		2012-07-17 14:12:37.521000
	Edit pad (rev 309)		Nick	cv396	XVal Session 79	1	XVal Session 79-Typing - Text-1		2012-07-17 14:12:37.569000
	Edit pad (rev 310)		sluggo	cv411	XVal Session 79	1	XVal Session 79-Typing - Text-1		2012-07-17 14:12:37.633000
	Edit pad (rev 311)		Kate	cv406	XVal Session 79	1	XVal Session 79-Typing - Text-1		2012-07-17 14:12:37.933000
	Edit pad (rev 312)		Nick	cv396	XVal Session 79	1	XVal Session 79-Typing - Text-1		2012-07-17 14:12:38.070000
	Edit pad (rev 313)		sluggo	cv411	XVal Session 79	1	XVal Session 79-Typing - Text-1		2012-07-17 14:12:38.143000
	Edit pad (rev 314)		Frank	cv407	XVal Session 79	1	XVal Session 79-Typing - Text-1		2012-07-17 14:12:38.177000
	Edit pad (rev 315)		Kate	cv406	XVal Session 79	1	XVal Session 79-Typing - Text-1		2012-07-17 14:12:38.440000
	Edit pad (rev 316)		Nick	cv396	XVal Session 79	1	XVal Session 79-Typing - Text-1		2012-07-17 14:12:38.569000
	Edit pad (rev 317)		sluggo	cv411	XVal Session 79	1	XVal Session 79-Typing - Text-1		2012-07-17 14:12:38.646000
	Edit pad (rev 318)		Frank	cv407	XVal Session 79	1	XVal Session 79-Typing - Text-1		2012-07-17 14:12:38.677000
	Edit pad (rev 319)		Kate	cv406	XVal Session 79	1	XVal Session 79-Typing - Text-1		2012-07-17 14:12:38.941000
	Edit pad (rev 320)		Frank	cv407	XVal Session 79	1	XVal Session 79-Typing - Text-1		2012-07-17 14:12:39.178000
	Edit pad (rev 321)		sluggo	cv411	XVal Session 79	1	XVal Session 79-Typing - Text-1		2012-07-17 14:12:39.259000
	Edit pad (rev 322)		Kate	cv406	XVal Session 79	1	XVal Session 79-Typing - Text-1		2012-07-17 14:12:39.442000
	Edit pad (rev 323)		Nick	cv396	XVal Session 79	1	XVal Session 79-Typing - Text-1		2012-07-17 14:12:39.457000
	Edit pad (rev 324)		sluggo	cv411	XVal Session 79	1	XVal Session 79-Typing - Text-1		2012-07-17 14:12:39.756000
	Edit pad (rev 325)		Kate	cv406	XVal Session 79	1	XVal Session 79-Typing - Text-1		2012-07-17 14:12:39.940000
	Edit pad (rev 326)		sluggo	cv411	XVal Session 79	1	XVal Session 79-Typing - Text-1		2012-07-17 14:12:40.254000
	Edit pad (rev 327)		Kate	cv406	XVal Session 79	1	XVal Session 79-Typing - Text-1		2012-07-17 14:12:40.441000
	Edit pad (rev 328)		Nick	cv396	XVal Session 79	1	XVal Session 79-Typing - Text-1		2012-07-17 14:12:40.525000
	Edit pad (rev 329)		sluggo	cv411	XVal Session 79	1	XVal Session 79-Typing - Text-1		2012-07-17 14:12:40.753000
	Edit pad (rev 330)		Kate	cv406	XVal Session 79	1	XVal Session 79-Typing - Text-1		2012-07-17 14:12:40.943000
	Edit pad (rev 331)		Nick	cv396	XVal Session 79	1	XVal Session 79-Typing - Text-1		2012-07-17 14:12:41.026000
	Edit pad (rev 332)		sluggo	cv411	XVal Session 79	1	XVal Session 79-Typing - Text-1		2012-07-17 14:12:41.256000
	Edit pad (rev 333)		Kate	cv406	XVal Session 79	1	XVal Session 79-Typing - Text-1		2012-07-17 14:12:41.442000
	Edit pad (rev 334)		Nick	cv396	XVal Session 79	1	XVal Session 79-Typing - Text-1		2012-07-17 14:12:41.525000
	Edit pad (rev 335)		Kate	cv406	XVal Session 79	1	XVal Session 79-Typing - Text-1		2012-07-17 14:12:41.949000
	Edit pad (rev 336)		sluggo	cv411	XVal Session 79	1	XVal Session 79-Typing - Text-1		2012-07-17 14:12:41.979000
	Edit pad (rev 337)		Nick	cv396	XVal Session 79	1	XVal Session 79-Typing - Text-1		2012-07-17 14:12:42.025000
	Edit pad (rev 338)		Frank	cv407	XVal Session 79	1	XVal Session 79-Typing - Text-1		2012-07-17 14:12:42.070000
	Edit pad (rev 339)		Kate	cv406	XVal Session 79	1	XVal Session 79-Typing - Text-1		2012-07-17 14:12:42.443000
	Edit pad (rev 340)		sluggo	cv411	XVal Session 79	1	XVal Session 79-Typing - Text-1		2012-07-17 14:12:42.490000
	Edit pad (rev 341)		Nick	cv396	XVal Session 79	1	XVal Session 79-Typing - Text-1		2012-07-17 14:12:42.527000
	Edit pad (rev 342)		Frank	cv407	XVal Session 79	1	XVal Session 79-Typing - Text-1		2012-07-17 14:12:42.593000
	Edit pad (rev 343)		Kate	cv406	XVal Session 79	1	XVal Session 79-Typing - Text-1		2012-07-17 14:12:42.948000
	Edit pad (rev 344)		sluggo	cv411	XVal Session 79	1	XVal Session 79-Typing - Text-1		2012-07-17 14:12:42.989000
	Edit pad (rev 345)		Nick	cv396	XVal Session 79	1	XVal Session 79-Typing - Text-1		2012-07-17 14:12:43.035000
	Edit pad (rev 346)		Frank	cv407	XVal Session 79	1	XVal Session 79-Typing - Text-1		2012-07-17 14:12:43.093000
	Edit pad (rev 347)		sluggo	cv411	XVal Session 79	1	XVal Session 79-Typing - Text-1		2012-07-17 14:12:43.488000
	Edit pad (rev 348)		Frank	cv407	XVal Session 79	1	XVal Session 79-Typing - Text-1		2012-07-17 14:12:43.603000
	Edit pad (rev 349)		Kate	cv406	XVal Session 79	1	XVal Session 79-Typing - Text-1		2012-07-17 14:12:43.611000
	Edit pad (rev 350)		sluggo	cv411	XVal Session 79	1	XVal Session 79-Typing - Text-1		2012-07-17 14:12:44.005000
	Edit pad (rev 351)		Nick	cv396	XVal Session 79	1	XVal Session 79-Typing - Text-1		2012-07-17 14:12:44.090000
	Edit pad (rev 352)		Frank	cv407	XVal Session 79	1	XVal Session 79-Typing - Text-1		2012-07-17 14:12:44.106000
	Edit pad (rev 353)		Kate	cv406	XVal Session 79	1	XVal Session 79-Typing - Text-1		2012-07-17 14:12:44.171000
	Edit pad (rev 354)		Nick	cv396	XVal Session 79	1	XVal Session 79-Typing - Text-1		2012-07-17 14:12:44.603000
	Edit pad (rev 355)		Frank	cv407	XVal Session 79	1	XVal Session 79-Typing - Text-1		2012-07-17 14:12:44.605000
	Edit pad (rev 356)		Kate	cv406	XVal Session 79	1	XVal Session 79-Typing - Text-1		2012-07-17 14:12:44.670000
	Edit pad (rev 357)		Frank	cv407	XVal Session 79	1	XVal Session 79-Typing - Text-1		2012-07-17 14:12:45.106000
	Edit pad (rev 358)		sluggo	cv411	XVal Session 79	1	XVal Session 79-Typing - Text-1		2012-07-17 14:12:45.153000
	Edit pad (rev 359)		Kate	cv406	XVal Session 79	1	XVal Session 79-Typing - Text-1		2012-07-17 14:12:45.196000
	Edit pad (rev 360)		Nick	cv396	XVal Session 79	1	XVal Session 79-Typing - Text-1		2012-07-17 14:12:45.487000
	Edit pad (rev 361)		Frank	cv407	XVal Session 79	1	XVal Session 79-Typing - Text-1		2012-07-17 14:12:45.612000
	Edit pad (rev 362)		sluggo	cv411	XVal Session 79	1	XVal Session 79-Typing - Text-1		2012-07-17 14:12:45.670000
	Edit pad (rev 363)		Kate	cv406	XVal Session 79	1	XVal Session 79-Typing - Text-1		2012-07-17 14:12:45.986000
	Edit pad (rev 364)		Nick	cv396	XVal Session 79	1	XVal Session 79-Typing - Text-1		2012-07-17 14:12:45.989000
	Edit pad (rev 365)		Frank	cv407	XVal Session 79	1	XVal Session 79-Typing - Text-1		2012-07-17 14:12:46.118000
	Edit pad (rev 366)		sluggo	cv411	XVal Session 79	1	XVal Session 79-Typing - Text-1		2012-07-17 14:12:46.177000
	Edit pad (rev 367)		Nick	cv396	XVal Session 79	1	XVal Session 79-Typing - Text-1		2012-07-17 14:12:46.489000
	Edit pad (rev 368)		Kate	cv406	XVal Session 79	1	XVal Session 79-Typing - Text-1		2012-07-17 14:12:46.514000
	Edit pad (rev 369)		Frank	cv407	XVal Session 79	1	XVal Session 79-Typing - Text-1		2012-07-17 14:12:46.619000
	Edit pad (rev 370)		sluggo	cv411	XVal Session 79	1	XVal Session 79-Typing - Text-1		2012-07-17 14:12:46.688000
	Edit pad (rev 371)		Kate	cv406	XVal Session 79	1	XVal Session 79-Typing - Text-1		2012-07-17 14:12:46.990000
	Edit pad (rev 372)		Frank	cv407	XVal Session 79	1	XVal Session 79-Typing - Text-1		2012-07-17 14:12:47.118000
	Edit pad (rev 373)		sluggo	cv411	XVal Session 79	1	XVal Session 79-Typing - Text-1		2012-07-17 14:12:47.190000
	Edit pad (rev 374)		Kate	cv406	XVal Session 79	1	XVal Session 79-Typing - Text-1		2012-07-17 14:12:47.490000
	Edit pad (rev 375)		Nick	cv396	XVal Session 79	1	XVal Session 79-Typing - Text-1		2012-07-17 14:12:47.500000
	Edit pad (rev 376)		Frank	cv407	XVal Session 79	1	XVal Session 79-Typing - Text-1		2012-07-17 14:12:47.633000
	Edit pad (rev 377)		sluggo	cv411	XVal Session 79	1	XVal Session 79-Typing - Text-1		2012-07-17 14:12:47.690000
	Edit pad (rev 378)		Kate	cv406	XVal Session 79	1	XVal Session 79-Typing - Text-1		2012-07-17 14:12:47.989000
	Edit pad (rev 379)		Nick	cv396	XVal Session 79	1	XVal Session 79-Typing - Text-1		2012-07-17 14:12:48
	Edit pad (rev 380)		Frank	cv407	XVal Session 79	1	XVal Session 79-Typing - Text-1		2012-07-17 14:12:48.133000
	Edit pad (rev 381)		sluggo	cv411	XVal Session 79	1	XVal Session 79-Typing - Text-1		2012-07-17 14:12:48.465000
	Edit pad (rev 382)		Kate	cv406	XVal Session 79	1	XVal Session 79-Typing - Text-1		2012-07-17 14:12:48.489000
	Edit pad (rev 383)		Nick	cv396	XVal Session 79	1	XVal Session 79-Typing - Text-1		2012-07-17 14:12:48.501000
	Edit pad (rev 384)		Frank	cv407	XVal Session 79	1	XVal Session 79-Typing - Text-1		2012-07-17 14:12:48.635000
	Edit pad (rev 385)		sluggo	cv411	XVal Session 79	1	XVal Session 79-Typing - Text-1		2012-07-17 14:12:48.972000
	Edit pad (rev 386)		Kate	cv406	XVal Session 79	1	XVal Session 79-Typing - Text-1		2012-07-17 14:12:48.991000
	Edit pad (rev 387)		Nick	cv396	XVal Session 79	1	XVal Session 79-Typing - Text-1		2012-07-17 14:12:49
	Edit pad (rev 388)		sluggo	cv411	XVal Session 79	1	XVal Session 79-Typing - Text-1		2012-07-17 14:12:49.473000
	Edit pad (rev 389)		Kate	cv406	XVal Session 79	1	XVal Session 79-Typing - Text-1		2012-07-17 14:12:49.491000
	Edit pad (rev 390)		Frank	cv407	XVal Session 79	1	XVal Session 79-Typing - Text-1		2012-07-17 14:12:49.633000
	Edit pad (rev 391)		Nick	cv396	XVal Session 79	1	XVal Session 79-Typing - Text-1		2012-07-17 14:12:49.737000
	Edit pad (rev 392)		sluggo	cv411	XVal Session 79	1	XVal Session 79-Typing - Text-1		2012-07-17 14:12:49.972000
	Edit pad (rev 393)		Kate	cv406	XVal Session 79	1	XVal Session 79-Typing - Text-1		2012-07-17 14:12:49.997000
	Edit pad (rev 394)		Frank	cv407	XVal Session 79	1	XVal Session 79-Typing - Text-1		2012-07-17 14:12:50.121000
	Edit pad (rev 395)		Nick	cv396	XVal Session 79	1	XVal Session 79-Typing - Text-1		2012-07-17 14:12:50.238000
	Edit pad (rev 396)		sluggo	cv411	XVal Session 79	1	XVal Session 79-Typing - Text-1		2012-07-17 14:12:50.473000
	Edit pad (rev 397)		Kate	cv406	XVal Session 79	1	XVal Session 79-Typing - Text-1		2012-07-17 14:12:50.498000
	Edit pad (rev 398)		Nick	cv396	XVal Session 79	1	XVal Session 79-Typing - Text-1		2012-07-17 14:12:50.740000
	Edit pad (rev 399)		Frank	cv407	XVal Session 79	1	XVal Session 79-Typing - Text-1		2012-07-17 14:12:50.764000
	Edit pad (rev 400)		sluggo	cv411	XVal Session 79	1	XVal Session 79-Typing - Text-1		2012-07-17 14:12:50.972000
	Edit pad (rev 401)		Kate	cv406	XVal Session 79	1	XVal Session 79-Typing - Text-1		2012-07-17 14:12:51.036000
	Edit pad (rev 402)		Nick	cv396	XVal Session 79	1	XVal Session 79-Typing - Text-1		2012-07-17 14:12:51.239000
	Edit pad (rev 403)		Frank	cv407	XVal Session 79	1	XVal Session 79-Typing - Text-1		2012-07-17 14:12:51.269000
	Edit pad (rev 404)		Kate	cv406	XVal Session 79	1	XVal Session 79-Typing - Text-1		2012-07-17 14:12:51.537000
	Edit pad (rev 405)		Nick	cv396	XVal Session 79	1	XVal Session 79-Typing - Text-1		2012-07-17 14:12:51.740000
	Edit pad (rev 406)		Frank	cv407	XVal Session 79	1	XVal Session 79-Typing - Text-1		2012-07-17 14:12:51.769000
	Edit pad (rev 407)		sluggo	cv411	XVal Session 79	1	XVal Session 79-Typing - Text-1		2012-07-17 14:12:51.966000
	Edit pad (rev 408)		Kate	cv406	XVal Session 79	1	XVal Session 79-Typing - Text-1		2012-07-17 14:12:52.038000
	Edit pad (rev 409)		Frank	cv407	XVal Session 79	1	XVal Session 79-Typing - Text-1		2012-07-17 14:12:52.272000
	Edit pad (rev 410)		sluggo	cv411	XVal Session 79	1	XVal Session 79-Typing - Text-1		2012-07-17 14:12:52.473000
	Edit pad (rev 411)		Kate	cv406	XVal Session 79	1	XVal Session 79-Typing - Text-1		2012-07-17 14:12:52.541000
	Edit pad (rev 412)		Frank	cv407	XVal Session 79	1	XVal Session 79-Typing - Text-1		2012-07-17 14:12:52.973000
	Edit pad (rev 413)		sluggo	cv411	XVal Session 79	1	XVal Session 79-Typing - Text-1		2012-07-17 14:12:52.976000
	Edit pad (rev 414)		Kate	cv406	XVal Session 79	1	XVal Session 79-Typing - Text-1		2012-07-17 14:12:53.048000
	Edit pad (rev 415)		Nick	cv396	XVal Session 79	1	XVal Session 79-Typing - Text-1		2012-07-17 14:12:53.058000
	Edit pad (rev 416)		sluggo	cv411	XVal Session 79	1	XVal Session 79-Typing - Text-1		2012-07-17 14:12:53.473000
	Edit pad (rev 417)		Frank	cv407	XVal Session 79	1	XVal Session 79-Typing - Text-1		2012-07-17 14:12:53.474000
	Edit pad (rev 418)		Nick	cv396	XVal Session 79	1	XVal Session 79-Typing - Text-1		2012-07-17 14:12:53.565000
	Edit pad (rev 419)		sluggo	cv411	XVal Session 79	1	XVal Session 79-Typing - Text-1		2012-07-17 14:12:53.973000
	Edit pad (rev 420)		Frank	cv407	XVal Session 79	1	XVal Session 79-Typing - Text-1		2012-07-17 14:12:54.245000
	Edit pad (rev 421)		Kate	cv406	XVal Session 79	1	XVal Session 79-Typing - Text-1		2012-07-17 14:12:54.350000
	Edit pad (rev 422)		sluggo	cv411	XVal Session 79	1	XVal Session 79-Typing - Text-1		2012-07-17 14:12:54.470000
	Edit pad (rev 423)		Nick	cv396	XVal Session 79	1	XVal Session 79-Typing - Text-1		2012-07-17 14:12:54.524000
	Edit pad (rev 424)		Frank	cv407	XVal Session 79	1	XVal Session 79-Typing - Text-1		2012-07-17 14:12:54.745000
	Edit pad (rev 425)		Kate	cv406	XVal Session 79	1	XVal Session 79-Typing - Text-1		2012-07-17 14:12:54.848000
	Edit pad (rev 426)		sluggo	cv411	XVal Session 79	1	XVal Session 79-Typing - Text-1		2012-07-17 14:12:54.973000
	Edit pad (rev 427)		Nick	cv396	XVal Session 79	1	XVal Session 79-Typing - Text-1		2012-07-17 14:12:55.224000
	Edit pad (rev 428)		Frank	cv407	XVal Session 79	1	XVal Session 79-Typing - Text-1		2012-07-17 14:12:55.246000
	Edit pad (rev 429)		Kate	cv406	XVal Session 79	1	XVal Session 79-Typing - Text-1		2012-07-17 14:12:55.345000
	Edit pad (rev 430)		sluggo	cv411	XVal Session 79	1	XVal Session 79-Typing - Text-1		2012-07-17 14:12:55.654000
	Edit pad (rev 431)		Nick	cv396	XVal Session 79	1	XVal Session 79-Typing - Text-1		2012-07-17 14:12:55.736000
	Edit pad (rev 432)		Frank	cv407	XVal Session 79	1	XVal Session 79-Typing - Text-1		2012-07-17 14:12:55.749000
	Edit pad (rev 433)		Kate	cv406	XVal Session 79	1	XVal Session 79-Typing - Text-1		2012-07-17 14:12:55.847000
	Edit pad (rev 434)		Nick	cv396	XVal Session 79	1	XVal Session 79-Typing - Text-1		2012-07-17 14:12:56.238000
	Edit pad (rev 435)		Frank	cv407	XVal Session 79	1	XVal Session 79-Typing - Text-1		2012-07-17 14:12:56.252000
	Edit pad (rev 436)		Kate	cv406	XVal Session 79	1	XVal Session 79-Typing - Text-1		2012-07-17 14:12:56.360000
	Edit pad (rev 437)		sluggo	cv411	XVal Session 79	1	XVal Session 79-Typing - Text-1		2012-07-17 14:12:56.519000
	Edit pad (rev 438)		Nick	cv396	XVal Session 79	1	XVal Session 79-Typing - Text-1		2012-07-17 14:12:56.739000
	Edit pad (rev 439)		Frank	cv407	XVal Session 79	1	XVal Session 79-Typing - Text-1		2012-07-17 14:12:56.750000
	Edit pad (rev 440)		Kate	cv406	XVal Session 79	1	XVal Session 79-Typing - Text-1		2012-07-17 14:12:56.853000
	Edit pad (rev 441)		sluggo	cv411	XVal Session 79	1	XVal Session 79-Typing - Text-1		2012-07-17 14:12:57.019000
	Edit pad (rev 442)		Nick	cv396	XVal Session 79	1	XVal Session 79-Typing - Text-1		2012-07-17 14:12:57.237000
	Edit pad (rev 443)		Frank	cv407	XVal Session 79	1	XVal Session 79-Typing - Text-1		2012-07-17 14:12:57.251000
	Edit pad (rev 444)		sluggo	cv411	XVal Session 79	1	XVal Session 79-Typing - Text-1		2012-07-17 14:12:57.562000
	Edit pad (rev 445)		Kate	cv406	XVal Session 79	1	XVal Session 79-Typing - Text-1		2012-07-17 14:12:57.589000
	Edit pad (rev 446)		Nick	cv396	XVal Session 79	1	XVal Session 79-Typing - Text-1		2012-07-17 14:12:57.738000
	Edit pad (rev 447)		Frank	cv407	XVal Session 79	1	XVal Session 79-Typing - Text-1		2012-07-17 14:12:57.759000
	Edit pad (rev 448)		sluggo	cv411	XVal Session 79	1	XVal Session 79-Typing - Text-1		2012-07-17 14:12:58.064000
	Edit pad (rev 449)		Kate	cv406	XVal Session 79	1	XVal Session 79-Typing - Text-1		2012-07-17 14:12:58.091000
	Edit pad (rev 450)		Nick	cv396	XVal Session 79	1	XVal Session 79-Typing - Text-1		2012-07-17 14:12:58.426000
	Edit pad (rev 451)		Frank	cv407	XVal Session 79	1	XVal Session 79-Typing - Text-1		2012-07-17 14:12:58.482000
	Edit pad (rev 452)		Kate	cv406	XVal Session 79	1	XVal Session 79-Typing - Text-1		2012-07-17 14:12:58.589000
	Edit pad (rev 453)		Nick	cv396	XVal Session 79	1	XVal Session 79-Typing - Text-1		2012-07-17 14:12:58.929000
	Edit pad (rev 454)		Frank	cv407	XVal Session 79	1	XVal Session 79-Typing - Text-1		2012-07-17 14:12:58.980000
	Edit pad (rev 455)		Kate	cv406	XVal Session 79	1	XVal Session 79-Typing - Text-1		2012-07-17 14:12:59.089000
	Edit pad (rev 456)		Nick	cv396	XVal Session 79	1	XVal Session 79-Typing - Text-1		2012-07-17 14:12:59.444000
	Edit pad (rev 457)		Frank	cv407	XVal Session 79	1	XVal Session 79-Typing - Text-1		2012-07-17 14:12:59.479000
	Edit pad (rev 458)		Kate	cv406	XVal Session 79	1	XVal Session 79-Typing - Text-1		2012-07-17 14:12:59.594000
	Edit pad (rev 459)		Nick	cv396	XVal Session 79	1	XVal Session 79-Typing - Text-1		2012-07-17 14:12:59.945000
	Edit pad (rev 460)		Frank	cv407	XVal Session 79	1	XVal Session 79-Typing - Text-1		2012-07-17 14:12:59.981000
	Edit pad (rev 461)		sluggo	cv411	XVal Session 79	1	XVal Session 79-Typing - Text-1		2012-07-17 14:13:00.041000
	Edit pad (rev 462)		Kate	cv406	XVal Session 79	1	XVal Session 79-Typing - Text-1		2012-07-17 14:13:00.091000
	Edit pad (rev 463)		Frank	cv407	XVal Session 79	1	XVal Session 79-Typing - Text-1		2012-07-17 14:13:00.481000
	Edit pad (rev 464)		Kate	cv406	XVal Session 79	1	XVal Session 79-Typing - Text-1		2012-07-17 14:13:00.592000
	Edit pad (rev 465)		sluggo	cv411	XVal Session 79	1	XVal Session 79-Typing - Text-1		2012-07-17 14:13:00.976000
	Edit pad (rev 466)		Frank	cv407	XVal Session 79	1	XVal Session 79-Typing - Text-1		2012-07-17 14:13:00.981000
	Edit pad (rev 467)		Kate	cv406	XVal Session 79	1	XVal Session 79-Typing - Text-1		2012-07-17 14:13:01.091000
	Edit pad (rev 468)		Nick	cv396	XVal Session 79	1	XVal Session 79-Typing - Text-1		2012-07-17 14:13:01.108000
	Edit pad (rev 469)		sluggo	cv411	XVal Session 79	1	XVal Session 79-Typing - Text-1		2012-07-17 14:13:01.475000
	Edit pad (rev 470)		Frank	cv407	XVal Session 79	1	XVal Session 79-Typing - Text-1		2012-07-17 14:13:01.482000
	Edit pad (rev 471)		Kate	cv406	XVal Session 79	1	XVal Session 79-Typing - Text-1		2012-07-17 14:13:01.598000
	Edit pad (rev 472)		Nick	cv396	XVal Session 79	1	XVal Session 79-Typing - Text-1		2012-07-17 14:13:01.617000
	Edit pad (rev 473)		Frank	cv407	XVal Session 79	1	XVal Session 79-Typing - Text-1		2012-07-17 14:13:01.981000
	Edit pad (rev 474)		sluggo	cv411	XVal Session 79	1	XVal Session 79-Typing - Text-1		2012-07-17 14:13:01.991000
	Edit pad (rev 475)		Kate	cv406	XVal Session 79	1	XVal Session 79-Typing - Text-1		2012-07-17 14:13:02.101000
	Edit pad (rev 476)		Nick	cv396	XVal Session 79	1	XVal Session 79-Typing - Text-1		2012-07-17 14:13:02.119000
	Edit pad (rev 477)		Frank	cv407	XVal Session 79	1	XVal Session 79-Typing - Text-1		2012-07-17 14:13:02.481000
	Edit pad (rev 478)		Kate	cv406	XVal Session 79	1	XVal Session 79-Typing - Text-1		2012-07-17 14:13:02.603000
	Edit pad (rev 479)		sluggo	cv411	XVal Session 79	1	XVal Session 79-Typing - Text-1		2012-07-17 14:13:02.814000
	Edit pad (rev 480)		Frank	cv407	XVal Session 79	1	XVal Session 79-Typing - Text-1		2012-07-17 14:13:02.983000
	Edit pad (rev 481)		Kate	cv406	XVal Session 79	1	XVal Session 79-Typing - Text-1		2012-07-17 14:13:03.104000
	Edit pad (rev 482)		sluggo	cv411	XVal Session 79	1	XVal Session 79-Typing - Text-1		2012-07-17 14:13:03.315000
	Edit pad (rev 483)		Frank	cv407	XVal Session 79	1	XVal Session 79-Typing - Text-1		2012-07-17 14:13:03.483000
	Edit pad (rev 484)		Nick	cv396	XVal Session 79	1	XVal Session 79-Typing - Text-1		2012-07-17 14:13:03.569000
	Edit pad (rev 485)		Kate	cv406	XVal Session 79	1	XVal Session 79-Typing - Text-1		2012-07-17 14:13:03.605000
	Edit pad (rev 486)		sluggo	cv411	XVal Session 79	1	XVal Session 79-Typing - Text-1		2012-07-17 14:13:03.820000
	Edit pad (rev 487)		Frank	cv407	XVal Session 79	1	XVal Session 79-Typing - Text-1		2012-07-17 14:13:03.983000
	Edit pad (rev 488)		Nick	cv396	XVal Session 79	1	XVal Session 79-Typing - Text-1		2012-07-17 14:13:04.069000
	Edit pad (rev 489)		Kate	cv406	XVal Session 79	1	XVal Session 79-Typing - Text-1		2012-07-17 14:13:04.107000
	Edit pad (rev 490)		sluggo	cv411	XVal Session 79	1	XVal Session 79-Typing - Text-1		2012-07-17 14:13:04.318000
	Edit pad (rev 491)		Frank	cv407	XVal Session 79	1	XVal Session 79-Typing - Text-1		2012-07-17 14:13:04.483000
	Edit pad (rev 492)		Nick	cv396	XVal Session 79	1	XVal Session 79-Typing - Text-1		2012-07-17 14:13:04.572000
	Edit pad (rev 493)		Kate	cv406	XVal Session 79	1	XVal Session 79-Typing - Text-1		2012-07-17 14:13:04.611000
	Edit pad (rev 494)		sluggo	cv411	XVal Session 79	1	XVal Session 79-Typing - Text-1		2012-07-17 14:13:04.817000
	Edit pad (rev 495)		Frank	cv407	XVal Session 79	1	XVal Session 79-Typing - Text-1		2012-07-17 14:13:04.985000
	Edit pad (rev 496)		Nick	cv396	XVal Session 79	1	XVal Session 79-Typing - Text-1		2012-07-17 14:13:05.074000
	Edit pad (rev 497)		Kate	cv406	XVal Session 79	1	XVal Session 79-Typing - Text-1		2012-07-17 14:13:05.108000
	Edit pad (rev 498)		sluggo	cv411	XVal Session 79	1	XVal Session 79-Typing - Text-1		2012-07-17 14:13:05.317000
	Edit pad (rev 499)		Frank	cv407	XVal Session 79	1	XVal Session 79-Typing - Text-1		2012-07-17 14:13:05.485000
	Edit pad (rev 500)		Kate	cv406	XVal Session 79	1	XVal Session 79-Typing - Text-1		2012-07-17 14:13:05.611000
	Edit pad (rev 501)		Nick	cv396	XVal Session 79	1	XVal Session 79-Typing - Text-1		2012-07-17 14:13:05.811000
	Edit pad (rev 502)		sluggo	cv411	XVal Session 79	1	XVal Session 79-Typing - Text-1		2012-07-17 14:13:05.816000
	Edit pad (rev 503)		Frank	cv407	XVal Session 79	1	XVal Session 79-Typing - Text-1		2012-07-17 14:13:05.987000
	Edit pad (rev 504)		Kate	cv406	XVal Session 79	1	XVal Session 79-Typing - Text-1		2012-07-17 14:13:06.113000
	Edit pad (rev 505)		Nick	cv396	XVal Session 79	1	XVal Session 79-Typing - Text-1		2012-07-17 14:13:06.310000
	Edit pad (rev 506)		sluggo	cv411	XVal Session 79	1	XVal Session 79-Typing - Text-1		2012-07-17 14:13:06.315000
	Edit pad (rev 507)		Frank	cv407	XVal Session 79	1	XVal Session 79-Typing - Text-1		2012-07-17 14:13:06.494000
	Edit pad (rev 508)		Kate	cv406	XVal Session 79	1	XVal Session 79-Typing - Text-1		2012-07-17 14:13:06.613000
	Edit pad (rev 509)		Nick	cv396	XVal Session 79	1	XVal Session 79-Typing - Text-1		2012-07-17 14:13:06.813000
	Edit pad (rev 510)		sluggo	cv411	XVal Session 79	1	XVal Session 79-Typing - Text-1		2012-07-17 14:13:06.820000
	Edit pad (rev 511)		Frank	cv407	XVal Session 79	1	XVal Session 79-Typing - Text-1		2012-07-17 14:13:06.992000
	Edit pad (rev 512)		Kate	cv406	XVal Session 79	1	XVal Session 79-Typing - Text-1		2012-07-17 14:13:07.119000
	Edit pad (rev 513)		Nick	cv396	XVal Session 79	1	XVal Session 79-Typing - Text-1		2012-07-17 14:13:07.314000
	Edit pad (rev 514)		sluggo	cv411	XVal Session 79	1	XVal Session 79-Typing - Text-1		2012-07-17 14:13:07.317000
	Edit pad (rev 515)		Frank	cv407	XVal Session 79	1	XVal Session 79-Typing - Text-1		2012-07-17 14:13:07.492000
	Edit pad (rev 516)		Kate	cv406	XVal Session 79	1	XVal Session 79-Typing - Text-1		2012-07-17 14:13:07.615000
	Edit pad (rev 517)		Nick	cv396	XVal Session 79	1	XVal Session 79-Typing - Text-1		2012-07-17 14:13:07.814000
	Edit pad (rev 518)		Frank	cv407	XVal Session 79	1	XVal Session 79-Typing - Text-1		2012-07-17 14:13:07.994000
	Edit pad (rev 519)		Kate	cv406	XVal Session 79	1	XVal Session 79-Typing - Text-1		2012-07-17 14:13:08.113000
	Edit pad (rev 520)		Frank	cv407	XVal Session 79	1	XVal Session 79-Typing - Text-1		2012-07-17 14:13:08.494000
	Edit pad (rev 521)		Kate	cv406	XVal Session 79	1	XVal Session 79-Typing - Text-1		2012-07-17 14:13:08.613000
	Edit pad (rev 522)		sluggo	cv411	XVal Session 79	1	XVal Session 79-Typing - Text-1		2012-07-17 14:13:08.886000
	Edit pad (rev 523)		Frank	cv407	XVal Session 79	1	XVal Session 79-Typing - Text-1		2012-07-17 14:13:08.993000
	Edit pad (rev 524)		sluggo	cv411	XVal Session 79	1	XVal Session 79-Typing - Text-1		2012-07-17 14:13:09.394000
	Edit pad (rev 525)		Frank	cv407	XVal Session 79	1	XVal Session 79-Typing - Text-1		2012-07-17 14:13:09.512000
	Edit pad (rev 526)		Nick	cv396	XVal Session 79	1	XVal Session 79-Typing - Text-1		2012-07-17 14:13:09.822000
	Edit pad (rev 527)		sluggo	cv411	XVal Session 79	1	XVal Session 79-Typing - Text-1		2012-07-17 14:13:09.898000
	Edit pad (rev 528)		Frank	cv407	XVal Session 79	1	XVal Session 79-Typing - Text-1		2012-07-17 14:13:10.013000
	Edit pad (rev 529)		Nick	cv396	XVal Session 79	1	XVal Session 79-Typing - Text-1		2012-07-17 14:13:10.325000
	Edit pad (rev 530)		Kate	cv406	XVal Session 79	1	XVal Session 79-Typing - Text-1		2012-07-17 14:13:10.368000
	Edit pad (rev 531)		sluggo	cv411	XVal Session 79	1	XVal Session 79-Typing - Text-1		2012-07-17 14:13:10.400000
	Edit pad (rev 532)		Frank	cv407	XVal Session 79	1	XVal Session 79-Typing - Text-1		2012-07-17 14:13:10.512000
	Edit pad (rev 533)		Nick	cv396	XVal Session 79	1	XVal Session 79-Typing - Text-1		2012-07-17 14:13:10.825000
	Edit pad (rev 534)		Kate	cv406	XVal Session 79	1	XVal Session 79-Typing - Text-1		2012-07-17 14:13:10.881000
	Edit pad (rev 535)		sluggo	cv411	XVal Session 79	1	XVal Session 79-Typing - Text-1		2012-07-17 14:13:11.217000
	Edit pad (rev 536)		Nick	cv396	XVal Session 79	1	XVal Session 79-Typing - Text-1		2012-07-17 14:13:11.324000
	Edit pad (rev 537)		Kate	cv406	XVal Session 79	1	XVal Session 79-Typing - Text-1		2012-07-17 14:13:11.378000
	Edit pad (rev 538)		Frank	cv407	XVal Session 79	1	XVal Session 79-Typing - Text-1		2012-07-17 14:13:11.728000
	Edit pad (rev 539)		sluggo	cv411	XVal Session 79	1	XVal Session 79-Typing - Text-1		2012-07-17 14:13:11.730000
	Edit pad (rev 540)		Nick	cv396	XVal Session 79	1	XVal Session 79-Typing - Text-1		2012-07-17 14:13:11.824000
	Edit pad (rev 541)		Kate	cv406	XVal Session 79	1	XVal Session 79-Typing - Text-1		2012-07-17 14:13:11.880000
	Edit pad (rev 542)		sluggo	cv411	XVal Session 79	1	XVal Session 79-Typing - Text-1		2012-07-17 14:13:12.223000
	Edit pad (rev 543)		Frank	cv407	XVal Session 79	1	XVal Session 79-Typing - Text-1		2012-07-17 14:13:12.227000
	Edit pad (rev 544)		Nick	cv396	XVal Session 79	1	XVal Session 79-Typing - Text-1		2012-07-17 14:13:12.325000
	Edit pad (rev 545)		sluggo	cv411	XVal Session 79	1	XVal Session 79-Typing - Text-1		2012-07-17 14:13:12.722000
	Edit pad (rev 546)		Frank	cv407	XVal Session 79	1	XVal Session 79-Typing - Text-1		2012-07-17 14:13:12.727000
	Edit pad (rev 547)		Kate	cv406	XVal Session 79	1	XVal Session 79-Typing - Text-1		2012-07-17 14:13:12.755000
	Edit pad (rev 548)		Nick	cv396	XVal Session 79	1	XVal Session 79-Typing - Text-1		2012-07-17 14:13:12.824000
	Edit pad (rev 549)		Frank	cv407	XVal Session 79	1	XVal Session 79-Typing - Text-1		2012-07-17 14:13:13.229000
	Edit pad (rev 550)		Kate	cv406	XVal Session 79	1	XVal Session 79-Typing - Text-1		2012-07-17 14:13:13.253000
	Edit pad (rev 551)		Nick	cv396	XVal Session 79	1	XVal Session 79-Typing - Text-1		2012-07-17 14:13:13.325000
	Edit pad (rev 552)		sluggo	cv411	XVal Session 79	1	XVal Session 79-Typing - Text-1		2012-07-17 14:13:13.356000
	Edit pad (rev 553)		Frank	cv407	XVal Session 79	1	XVal Session 79-Typing - Text-1		2012-07-17 14:13:13.730000
	Edit pad (rev 554)		Kate	cv406	XVal Session 79	1	XVal Session 79-Typing - Text-1		2012-07-17 14:13:13.757000
	Edit pad (rev 555)		sluggo	cv411	XVal Session 79	1	XVal Session 79-Typing - Text-1		2012-07-17 14:13:13.870000
	Edit pad (rev 556)		Frank	cv407	XVal Session 79	1	XVal Session 79-Typing - Text-1		2012-07-17 14:13:14.230000
	Edit pad (rev 557)		Kate	cv406	XVal Session 79	1	XVal Session 79-Typing - Text-1		2012-07-17 14:13:14.256000
	Edit pad (rev 558)		sluggo	cv411	XVal Session 79	1	XVal Session 79-Typing - Text-1		2012-07-17 14:13:14.368000
	Edit pad (rev 559)		Nick	cv396	XVal Session 79	1	XVal Session 79-Typing - Text-1		2012-07-17 14:13:14.589000
	Edit pad (rev 560)		Frank	cv407	XVal Session 79	1	XVal Session 79-Typing - Text-1		2012-07-17 14:13:14.756000
	Edit pad (rev 561)		Kate	cv406	XVal Session 79	1	XVal Session 79-Typing - Text-1		2012-07-17 14:13:14.762000
	Edit pad (rev 562)		sluggo	cv411	XVal Session 79	1	XVal Session 79-Typing - Text-1		2012-07-17 14:13:14.869000
	Edit pad (rev 563)		Nick	cv396	XVal Session 79	1	XVal Session 79-Typing - Text-1		2012-07-17 14:13:15.090000
	Edit pad (rev 564)		Frank	cv407	XVal Session 79	1	XVal Session 79-Typing - Text-1		2012-07-17 14:13:15.254000
	Edit pad (rev 565)		Kate	cv406	XVal Session 79	1	XVal Session 79-Typing - Text-1		2012-07-17 14:13:15.285000
	Edit pad (rev 566)		sluggo	cv411	XVal Session 79	1	XVal Session 79-Typing - Text-1		2012-07-17 14:13:15.384000
	Edit pad (rev 567)		Nick	cv396	XVal Session 79	1	XVal Session 79-Typing - Text-1		2012-07-17 14:13:15.589000
	Edit pad (rev 568)		Frank	cv407	XVal Session 79	1	XVal Session 79-Typing - Text-1		2012-07-17 14:13:15.755000
	Edit pad (rev 569)		Kate	cv406	XVal Session 79	1	XVal Session 79-Typing - Text-1		2012-07-17 14:13:15.780000
	Edit pad (rev 570)		sluggo	cv411	XVal Session 79	1	XVal Session 79-Typing - Text-1		2012-07-17 14:13:15.884000
	Edit pad (rev 571)		Nick	cv396	XVal Session 79	1	XVal Session 79-Typing - Text-1		2012-07-17 14:13:16.089000
	Edit pad (rev 572)		Frank	cv407	XVal Session 79	1	XVal Session 79-Typing - Text-1		2012-07-17 14:13:16.258000
	Edit pad (rev 573)		Kate	cv406	XVal Session 79	1	XVal Session 79-Typing - Text-1		2012-07-17 14:13:16.284000
	Edit pad (rev 574)		sluggo	cv411	XVal Session 79	1	XVal Session 79-Typing - Text-1		2012-07-17 14:13:16.384000
	Edit pad (rev 575)		Frank	cv407	XVal Session 79	1	XVal Session 79-Typing - Text-1		2012-07-17 14:13:16.761000
	Edit pad (rev 576)		Kate	cv406	XVal Session 79	1	XVal Session 79-Typing - Text-1		2012-07-17 14:13:16.783000
	Edit pad (rev 577)		sluggo	cv411	XVal Session 79	1	XVal Session 79-Typing - Text-1		2012-07-17 14:13:16.884000
	Edit pad (rev 578)		Kate	cv406	XVal Session 79	1	XVal Session 79-Typing - Text-1		2012-07-17 14:13:17.281000
	Edit pad (rev 579)		Nick	cv396	XVal Session 79	1	XVal Session 79-Typing - Text-1		2012-07-17 14:13:17.367000
	Edit pad (rev 580)		sluggo	cv411	XVal Session 79	1	XVal Session 79-Typing - Text-1		2012-07-17 14:13:17.396000
	Edit pad (rev 581)		Kate	cv406	XVal Session 79	1	XVal Session 79-Typing - Text-1		2012-07-17 14:13:17.784000
	Edit pad (rev 582)		Nick	cv396	XVal Session 79	1	XVal Session 79-Typing - Text-1		2012-07-17 14:13:17.866000
	Edit pad (rev 583)		sluggo	cv411	XVal Session 79	1	XVal Session 79-Typing - Text-1		2012-07-17 14:13:18.051000
	Edit pad (rev 584)		Kate	cv406	XVal Session 79	1	XVal Session 79-Typing - Text-1		2012-07-17 14:13:18.283000
	Edit pad (rev 585)		Nick	cv396	XVal Session 79	1	XVal Session 79-Typing - Text-1		2012-07-17 14:13:18.366000
	Edit pad (rev 586)		sluggo	cv411	XVal Session 79	1	XVal Session 79-Typing - Text-1		2012-07-17 14:13:18.556000
	Edit pad (rev 587)		Kate	cv406	XVal Session 79	1	XVal Session 79-Typing - Text-1		2012-07-17 14:13:18.782000
	Edit pad (rev 588)		Nick	cv396	XVal Session 79	1	XVal Session 79-Typing - Text-1		2012-07-17 14:13:18.967000
	Edit pad (rev 589)		sluggo	cv411	XVal Session 79	1	XVal Session 79-Typing - Text-1		2012-07-17 14:13:19.049000
	Edit pad (rev 590)		Kate	cv406	XVal Session 79	1	XVal Session 79-Typing - Text-1		2012-07-17 14:13:19.339000
	Edit pad (rev 591)		Nick	cv396	XVal Session 79	1	XVal Session 79-Typing - Text-1		2012-07-17 14:13:19.465000
	Edit pad (rev 592)		sluggo	cv411	XVal Session 79	1	XVal Session 79-Typing - Text-1		2012-07-17 14:13:19.551000
	Edit pad (rev 593)		Nick	cv396	XVal Session 79	1	XVal Session 79-Typing - Text-1		2012-07-17 14:13:20.020000
	Edit pad (rev 594)		sluggo	cv411	XVal Session 79	1	XVal Session 79-Typing - Text-1		2012-07-17 14:13:20.052000
	Edit pad (rev 595)		Kate	cv406	XVal Session 79	1	XVal Session 79-Typing - Text-1		2012-07-17 14:13:20.062000
	Edit pad (rev 596)		Frank	cv407	XVal Session 79	1	XVal Session 79-Typing - Text-1		2012-07-17 14:13:20.476000
	Edit pad (rev 597)		Nick	cv396	XVal Session 79	1	XVal Session 79-Typing - Text-1		2012-07-17 14:13:20.525000
	Edit pad (rev 598)		Kate	cv406	XVal Session 79	1	XVal Session 79-Typing - Text-1		2012-07-17 14:13:20.617000
	Edit pad (rev 599)		Frank	cv407	XVal Session 79	1	XVal Session 79-Typing - Text-1		2012-07-17 14:13:20.977000
	Edit pad (rev 600)		Nick	cv396	XVal Session 79	1	XVal Session 79-Typing - Text-1		2012-07-17 14:13:21.029000
	Edit pad (rev 601)		Kate	cv406	XVal Session 79	1	XVal Session 79-Typing - Text-1		2012-07-17 14:13:21.118000
	Edit pad (rev 602)		sluggo	cv411	XVal Session 79	1	XVal Session 79-Typing - Text-1		2012-07-17 14:13:21.354000
	Edit pad (rev 603)		Frank	cv407	XVal Session 79	1	XVal Session 79-Typing - Text-1		2012-07-17 14:13:21.474000
	Edit pad (rev 604)		Nick	cv396	XVal Session 79	1	XVal Session 79-Typing - Text-1		2012-07-17 14:13:21.645000
	Edit pad (rev 605)		sluggo	cv411	XVal Session 79	1	XVal Session 79-Typing - Text-1		2012-07-17 14:13:21.848000
	Edit pad (rev 606)		Kate	cv406	XVal Session 79	1	XVal Session 79-Typing - Text-1		2012-07-17 14:13:22.032000
	Edit pad (rev 607)		Nick	cv396	XVal Session 79	1	XVal Session 79-Typing - Text-1		2012-07-17 14:13:22.147000
	Edit pad (rev 608)		sluggo	cv411	XVal Session 79	1	XVal Session 79-Typing - Text-1		2012-07-17 14:13:22.398000
	Edit pad (rev 609)		Kate	cv406	XVal Session 79	1	XVal Session 79-Typing - Text-1		2012-07-17 14:13:22.530000
	Edit pad (rev 610)		Nick	cv396	XVal Session 79	1	XVal Session 79-Typing - Text-1		2012-07-17 14:13:22.645000
	Edit pad (rev 611)		sluggo	cv411	XVal Session 79	1	XVal Session 79-Typing - Text-1		2012-07-17 14:13:22.852000
	Edit pad (rev 612)		Kate	cv406	XVal Session 79	1	XVal Session 79-Typing - Text-1		2012-07-17 14:13:23.035000
	Edit pad (rev 613)		Nick	cv396	XVal Session 79	1	XVal Session 79-Typing - Text-1		2012-07-17 14:13:23.277000
	Edit pad (rev 614)		sluggo	cv411	XVal Session 79	1	XVal Session 79-Typing - Text-1		2012-07-17 14:13:23.346000
	Edit pad (rev 615)		Kate	cv406	XVal Session 79	1	XVal Session 79-Typing - Text-1		2012-07-17 14:13:23.535000
	Edit pad (rev 616)		Nick	cv396	XVal Session 79	1	XVal Session 79-Typing - Text-1		2012-07-17 14:13:23.776000
	Edit pad (rev 617)		sluggo	cv411	XVal Session 79	1	XVal Session 79-Typing - Text-1		2012-07-17 14:13:23.850000
	Edit pad (rev 618)		Kate	cv406	XVal Session 79	1	XVal Session 79-Typing - Text-1		2012-07-17 14:13:24.036000
	Edit pad (rev 619)		Frank	cv407	XVal Session 79	1	XVal Session 79-Typing - Text-1		2012-07-17 14:13:24.081000
	Edit pad (rev 620)		Nick	cv396	XVal Session 79	1	XVal Session 79-Typing - Text-1		2012-07-17 14:13:24.277000
	Edit pad (rev 621)		sluggo	cv411	XVal Session 79	1	XVal Session 79-Typing - Text-1		2012-07-17 14:13:24.348000
	Edit pad (rev 622)		Kate	cv406	XVal Session 79	1	XVal Session 79-Typing - Text-1		2012-07-17 14:13:24.536000
	Edit pad (rev 623)		Frank	cv407	XVal Session 79	1	XVal Session 79-Typing - Text-1		2012-07-17 14:13:24.580000
	Edit pad (rev 624)		Nick	cv396	XVal Session 79	1	XVal Session 79-Typing - Text-1		2012-07-17 14:13:24.778000
	Edit pad (rev 625)		sluggo	cv411	XVal Session 79	1	XVal Session 79-Typing - Text-1		2012-07-17 14:13:24.845000
	Edit pad (rev 626)		Kate	cv406	XVal Session 79	1	XVal Session 79-Typing - Text-1		2012-07-17 14:13:25.034000
	Edit pad (rev 627)		Frank	cv407	XVal Session 79	1	XVal Session 79-Typing - Text-1		2012-07-17 14:13:25.087000
	Edit pad (rev 628)		sluggo	cv411	XVal Session 79	1	XVal Session 79-Typing - Text-1		2012-07-17 14:13:25.348000
	Edit pad (rev 629)		Kate	cv406	XVal Session 79	1	XVal Session 79-Typing - Text-1		2012-07-17 14:13:25.536000
	Edit pad (rev 630)		Frank	cv407	XVal Session 79	1	XVal Session 79-Typing - Text-1		2012-07-17 14:13:25.597000
	Edit pad (rev 631)		sluggo	cv411	XVal Session 79	1	XVal Session 79-Typing - Text-1		2012-07-17 14:13:25.847000
	Edit pad (rev 632)		Kate	cv406	XVal Session 79	1	XVal Session 79-Typing - Text-1		2012-07-17 14:13:26.042000
	Edit pad (rev 633)		Frank	cv407	XVal Session 79	1	XVal Session 79-Typing - Text-1		2012-07-17 14:13:26.096000
	Edit pad (rev 634)		sluggo	cv411	XVal Session 79	1	XVal Session 79-Typing - Text-1		2012-07-17 14:13:26.353000
	Edit pad (rev 635)		Kate	cv406	XVal Session 79	1	XVal Session 79-Typing - Text-1		2012-07-17 14:13:26.538000
	Edit pad (rev 636)		Nick	cv396	XVal Session 79	1	XVal Session 79-Typing - Text-1		2012-07-17 14:13:26.803000
	Edit pad (rev 637)		sluggo	cv411	XVal Session 79	1	XVal Session 79-Typing - Text-1		2012-07-17 14:13:26.850000
	Edit pad (rev 638)		Kate	cv406	XVal Session 79	1	XVal Session 79-Typing - Text-1		2012-07-17 14:13:27.035000
	Edit pad (rev 639)		Nick	cv396	XVal Session 79	1	XVal Session 79-Typing - Text-1		2012-07-17 14:13:27.303000
	Edit pad (rev 640)		sluggo	cv411	XVal Session 79	1	XVal Session 79-Typing - Text-1		2012-07-17 14:13:27.357000
	Edit pad (rev 641)		Kate	cv406	XVal Session 79	1	XVal Session 79-Typing - Text-1		2012-07-17 14:13:27.557000
	Edit pad (rev 642)		Nick	cv396	XVal Session 79	1	XVal Session 79-Typing - Text-1		2012-07-17 14:13:27.803000
	Edit pad (rev 643)		sluggo	cv411	XVal Session 79	1	XVal Session 79-Typing - Text-1		2012-07-17 14:13:27.863000
	Edit pad (rev 644)		Kate	cv406	XVal Session 79	1	XVal Session 79-Typing - Text-1		2012-07-17 14:13:28.055000
	Edit pad (rev 645)		Nick	cv396	XVal Session 79	1	XVal Session 79-Typing - Text-1		2012-07-17 14:13:28.330000
	Edit pad (rev 646)		sluggo	cv411	XVal Session 79	1	XVal Session 79-Typing - Text-1		2012-07-17 14:13:28.365000
	Edit pad (rev 647)		Kate	cv406	XVal Session 79	1	XVal Session 79-Typing - Text-1		2012-07-17 14:13:28.555000
	Edit pad (rev 648)		Nick	cv396	XVal Session 79	1	XVal Session 79-Typing - Text-1		2012-07-17 14:13:28.856000
	Edit pad (rev 649)		sluggo	cv411	XVal Session 79	1	XVal Session 79-Typing - Text-1		2012-07-17 14:13:28.866000
	Edit pad (rev 650)		Kate	cv406	XVal Session 79	1	XVal Session 79-Typing - Text-1		2012-07-17 14:13:29.236000
	Edit pad (rev 651)		Nick	cv396	XVal Session 79	1	XVal Session 79-Typing - Text-1		2012-07-17 14:13:29.304000
	Edit pad (rev 652)		sluggo	cv411	XVal Session 79	1	XVal Session 79-Typing - Text-1		2012-07-17 14:13:29.364000
	Edit pad (rev 653)		Kate	cv406	XVal Session 79	1	XVal Session 79-Typing - Text-1		2012-07-17 14:13:29.737000
	Edit pad (rev 654)		Nick	cv396	XVal Session 79	1	XVal Session 79-Typing - Text-1		2012-07-17 14:13:29.803000
	Edit pad (rev 655)		sluggo	cv411	XVal Session 79	1	XVal Session 79-Typing - Text-1		2012-07-17 14:13:29.865000
	Edit pad (rev 656)		Nick	cv396	XVal Session 79	1	XVal Session 79-Typing - Text-1		2012-07-17 14:13:30.306000
	Edit pad (rev 657)		sluggo	cv411	XVal Session 79	1	XVal Session 79-Typing - Text-1		2012-07-17 14:13:30.362000
	Edit pad (rev 658)		sluggo	cv411	XVal Session 79	1	XVal Session 79-Typing - Text-1		2012-07-17 14:13:30.866000
	Edit pad (rev 659)		Kate	cv406	XVal Session 79	1	XVal Session 79-Typing - Text-1		2012-07-17 14:13:31.583000
	Edit pad (rev 660)		Nick	cv396	XVal Session 79	1	XVal Session 79-Typing - Text-1		2012-07-17 14:13:31.609000
	Chat	moving to the next..	Frank	cv407	XVal Session 79	1	XVal Session 79-Typing - Text-1		2012-07-17 14:13:31.634000
	Edit pad (rev 661)		Kate	cv406	XVal Session 79	1	XVal Session 79-Typing - Text-1		2012-07-17 14:13:32.084000
	Edit pad (rev 662)		Nick	cv396	XVal Session 79	1	XVal Session 79-Typing - Text-1		2012-07-17 14:13:32.141000
	Edit pad (rev 663)		Kate	cv406	XVal Session 79	1	XVal Session 79-Typing - Text-1		2012-07-17 14:13:32.582000
	Edit pad (rev 664)		Nick	cv396	XVal Session 79	1	XVal Session 79-Typing - Text-1		2012-07-17 14:13:32.643000
	Edit pad (rev 665)		Kate	cv406	XVal Session 79	1	XVal Session 79-Typing - Text-1		2012-07-17 14:13:33.082000
	Edit pad (rev 666)		Nick	cv396	XVal Session 79	1	XVal Session 79-Typing - Text-1		2012-07-17 14:13:33.145000
	Edit pad (rev 667)		Kate	cv406	XVal Session 79	1	XVal Session 79-Typing - Text-1		2012-07-17 14:13:33.586000
	Edit pad (rev 668)		Nick	cv396	XVal Session 79	1	XVal Session 79-Typing - Text-1		2012-07-17 14:13:33.644000
	Edit pad (rev 669)		Kate	cv406	XVal Session 79	1	XVal Session 79-Typing - Text-1		2012-07-17 14:13:34.101000
	Edit pad (rev 670)		Nick	cv396	XVal Session 79	1	XVal Session 79-Typing - Text-1		2012-07-17 14:13:34.571000
	Edit pad (rev 671)		Kate	cv406	XVal Session 79	1	XVal Session 79-Typing - Text-1		2012-07-17 14:13:34.607000
	Edit pad (rev 672)		Kate	cv406	XVal Session 79	1	XVal Session 79-Typing - Text-1		2012-07-17 14:13:36.081000
	Edit pad (rev 673)		sluggo	cv411	XVal Session 79	1	XVal Session 79-Typing - Text-1		2012-07-17 14:13:36.232000
	Edit pad (rev 674)		Kate	cv406	XVal Session 79	1	XVal Session 79-Typing - Text-1		2012-07-17 14:13:36.581000
	Edit pad (rev 675)		Nick	cv396	XVal Session 79	1	XVal Session 79-Typing - Text-1		2012-07-17 14:13:36.625000
	Edit pad (rev 676)		sluggo	cv411	XVal Session 79	1	XVal Session 79-Typing - Text-1		2012-07-17 14:13:36.739000
	Edit pad (rev 677)		Nick	cv396	XVal Session 79	1	XVal Session 79-Typing - Text-1		2012-07-17 14:13:37.128000
	Edit pad (rev 678)		sluggo	cv411	XVal Session 79	1	XVal Session 79-Typing - Text-1		2012-07-17 14:13:37.241000
	Edit pad (rev 679)		Kate	cv406	XVal Session 79	1	XVal Session 79-Typing - Text-1		2012-07-17 14:13:37.275000
	Edit pad (rev 680)		Nick	cv396	XVal Session 79	1	XVal Session 79-Typing - Text-1		2012-07-17 14:13:37.627000
	Edit pad (rev 681)		sluggo	cv411	XVal Session 79	1	XVal Session 79-Typing - Text-1		2012-07-17 14:13:37.737000
	Edit pad (rev 682)		Kate	cv406	XVal Session 79	1	XVal Session 79-Typing - Text-1		2012-07-17 14:13:37.786000
	Edit pad (rev 683)		Frank	cv407	XVal Session 79	1	XVal Session 79-Typing - Text-1		2012-07-17 14:13:37.972000
	Edit pad (rev 684)		Nick	cv396	XVal Session 79	1	XVal Session 79-Typing - Text-1		2012-07-17 14:13:38.127000
	Edit pad (rev 685)		sluggo	cv411	XVal Session 79	1	XVal Session 79-Typing - Text-1		2012-07-17 14:13:38.236000
	Edit pad (rev 686)		Kate	cv406	XVal Session 79	1	XVal Session 79-Typing - Text-1		2012-07-17 14:13:38.289000
	Edit pad (rev 687)		Frank	cv407	XVal Session 79	1	XVal Session 79-Typing - Text-1		2012-07-17 14:13:38.472000
	Edit pad (rev 688)		Nick	cv396	XVal Session 79	1	XVal Session 79-Typing - Text-1		2012-07-17 14:13:38.630000
	Edit pad (rev 689)		sluggo	cv411	XVal Session 79	1	XVal Session 79-Typing - Text-1		2012-07-17 14:13:38.739000
	Edit pad (rev 690)		Kate	cv406	XVal Session 79	1	XVal Session 79-Typing - Text-1		2012-07-17 14:13:38.789000
	Edit pad (rev 691)		Nick	cv396	XVal Session 79	1	XVal Session 79-Typing - Text-1		2012-07-17 14:13:39.130000
	Edit pad (rev 692)		sluggo	cv411	XVal Session 79	1	XVal Session 79-Typing - Text-1		2012-07-17 14:13:39.244000
	Edit pad (rev 693)		Kate	cv406	XVal Session 79	1	XVal Session 79-Typing - Text-1		2012-07-17 14:13:39.289000
	Edit pad (rev 694)		Nick	cv396	XVal Session 79	1	XVal Session 79-Typing - Text-1		2012-07-17 14:13:39.632000
	Edit pad (rev 695)		Frank	cv407	XVal Session 79	1	XVal Session 79-Typing - Text-1		2012-07-17 14:13:39.696000
	Edit pad (rev 696)		Nick	cv396	XVal Session 79	1	XVal Session 79-Typing - Text-1		2012-07-17 14:13:40.133000
	Edit pad (rev 697)		Frank	cv407	XVal Session 79	1	XVal Session 79-Typing - Text-1		2012-07-17 14:13:40.196000
	Edit pad (rev 698)		Kate	cv406	XVal Session 79	1	XVal Session 79-Typing - Text-1		2012-07-17 14:13:40.205000
	Edit pad (rev 699)		Nick	cv396	XVal Session 79	1	XVal Session 79-Typing - Text-1		2012-07-17 14:13:40.633000
	Edit pad (rev 700)		Frank	cv407	XVal Session 79	1	XVal Session 79-Typing - Text-1		2012-07-17 14:13:40.699000
	Edit pad (rev 701)		Kate	cv406	XVal Session 79	1	XVal Session 79-Typing - Text-1		2012-07-17 14:13:40.707000
	Edit pad (rev 702)		Nick	cv396	XVal Session 79	1	XVal Session 79-Typing - Text-1		2012-07-17 14:13:41.134000
	Edit pad (rev 703)		Frank	cv407	XVal Session 79	1	XVal Session 79-Typing - Text-1		2012-07-17 14:13:41.199000
	Edit pad (rev 704)		sluggo	cv411	XVal Session 79	1	XVal Session 79-Typing - Text-1		2012-07-17 14:13:41.245000
	Edit pad (rev 705)		Kate	cv406	XVal Session 79	1	XVal Session 79-Typing - Text-1		2012-07-17 14:13:41.497000
	Edit pad (rev 706)		Nick	cv396	XVal Session 79	1	XVal Session 79-Typing - Text-1		2012-07-17 14:13:41.634000
	Edit pad (rev 707)		sluggo	cv411	XVal Session 79	1	XVal Session 79-Typing - Text-1		2012-07-17 14:13:41.758000
	Edit pad (rev 708)		Kate	cv406	XVal Session 79	1	XVal Session 79-Typing - Text-1		2012-07-17 14:13:42.049000
	Edit pad (rev 709)		Frank	cv407	XVal Session 79	1	XVal Session 79-Typing - Text-1		2012-07-17 14:13:42.390000
	Edit pad (rev 710)		Nick	cv396	XVal Session 79	1	XVal Session 79-Typing - Text-1		2012-07-17 14:13:42.665000
	Edit pad (rev 711)		Frank	cv407	XVal Session 79	1	XVal Session 79-Typing - Text-1		2012-07-17 14:13:42.890000
	Edit pad (rev 712)		Nick	cv396	XVal Session 79	1	XVal Session 79-Typing - Text-1		2012-07-17 14:13:43.167000
	Edit pad (rev 713)		Frank	cv407	XVal Session 79	1	XVal Session 79-Typing - Text-1		2012-07-17 14:13:43.390000
	Edit pad (rev 714)		sluggo	cv411	XVal Session 79	1	XVal Session 79-Typing - Text-1		2012-07-17 14:13:43.562000
	Edit pad (rev 715)		Nick	cv396	XVal Session 79	1	XVal Session 79-Typing - Text-1		2012-07-17 14:13:43.664000
	Edit pad (rev 716)		Frank	cv407	XVal Session 79	1	XVal Session 79-Typing - Text-1		2012-07-17 14:13:43.892000
	Edit pad (rev 717)		sluggo	cv411	XVal Session 79	1	XVal Session 79-Typing - Text-1		2012-07-17 14:13:44.067000
	Edit pad (rev 718)		Nick	cv396	XVal Session 79	1	XVal Session 79-Typing - Text-1		2012-07-17 14:13:44.164000
	Edit pad (rev 719)		Frank	cv407	XVal Session 79	1	XVal Session 79-Typing - Text-1		2012-07-17 14:13:44.392000
	Edit pad (rev 720)		sluggo	cv411	XVal Session 79	1	XVal Session 79-Typing - Text-1		2012-07-17 14:13:44.564000
	Edit pad (rev 721)		Nick	cv396	XVal Session 79	1	XVal Session 79-Typing - Text-1		2012-07-17 14:13:44.664000
	Edit pad (rev 722)		Frank	cv407	XVal Session 79	1	XVal Session 79-Typing - Text-1		2012-07-17 14:13:44.892000
	Edit pad (rev 723)		Kate	cv406	XVal Session 79	1	XVal Session 79-Typing - Text-1		2012-07-17 14:13:44.904000
	Edit pad (rev 724)		sluggo	cv411	XVal Session 79	1	XVal Session 79-Typing - Text-1		2012-07-17 14:13:45.074000
	Edit pad (rev 725)		Nick	cv396	XVal Session 79	1	XVal Session 79-Typing - Text-1		2012-07-17 14:13:45.164000
	Edit pad (rev 726)		Frank	cv407	XVal Session 79	1	XVal Session 79-Typing - Text-1		2012-07-17 14:13:45.393000
	Edit pad (rev 727)		Kate	cv406	XVal Session 79	1	XVal Session 79-Typing - Text-1		2012-07-17 14:13:45.406000
	Edit pad (rev 728)		sluggo	cv411	XVal Session 79	1	XVal Session 79-Typing - Text-1		2012-07-17 14:13:45.580000
	Edit pad (rev 729)		Frank	cv407	XVal Session 79	1	XVal Session 79-Typing - Text-1		2012-07-17 14:13:45.892000
	Edit pad (rev 730)		Kate	cv406	XVal Session 79	1	XVal Session 79-Typing - Text-1		2012-07-17 14:13:45.965000
	Edit pad (rev 731)		Frank	cv407	XVal Session 79	1	XVal Session 79-Typing - Text-1		2012-07-17 14:13:46.394000
	Edit pad (rev 732)		Kate	cv406	XVal Session 79	1	XVal Session 79-Typing - Text-1		2012-07-17 14:13:46.692000
	Edit pad (rev 733)		sluggo	cv411	XVal Session 79	1	XVal Session 79-Typing - Text-1		2012-07-17 14:13:46.746000
	Edit pad (rev 734)		Frank	cv407	XVal Session 79	1	XVal Session 79-Typing - Text-1		2012-07-17 14:13:46.893000
	Edit pad (rev 735)		Kate	cv406	XVal Session 79	1	XVal Session 79-Typing - Text-1		2012-07-17 14:13:47.198000
	Edit pad (rev 736)		sluggo	cv411	XVal Session 79	1	XVal Session 79-Typing - Text-1		2012-07-17 14:13:47.256000
	Edit pad (rev 737)		Frank	cv407	XVal Session 79	1	XVal Session 79-Typing - Text-1		2012-07-17 14:13:47.394000
	Edit pad (rev 738)		Kate	cv406	XVal Session 79	1	XVal Session 79-Typing - Text-1		2012-07-17 14:13:47.699000
	Edit pad (rev 739)		sluggo	cv411	XVal Session 79	1	XVal Session 79-Typing - Text-1		2012-07-17 14:13:47.756000
	Edit pad (rev 740)		Frank	cv407	XVal Session 79	1	XVal Session 79-Typing - Text-1		2012-07-17 14:13:47.893000
	Edit pad (rev 741)		Kate	cv406	XVal Session 79	1	XVal Session 79-Typing - Text-1		2012-07-17 14:13:48.197000
	Edit pad (rev 742)		Frank	cv407	XVal Session 79	1	XVal Session 79-Typing - Text-1		2012-07-17 14:13:48.392000
	Edit pad (rev 743)		Frank	cv407	XVal Session 79	1	XVal Session 79-Typing - Text-1		2012-07-17 14:13:48.893000
	Edit pad (rev 744)		Kate	cv406	XVal Session 79	1	XVal Session 79-Typing - Text-1		2012-07-17 14:13:49.004000
	Edit pad (rev 745)		sluggo	cv411	XVal Session 79	1	XVal Session 79-Typing - Text-1		2012-07-17 14:13:49.126000
	Edit pad (rev 746)		Frank	cv407	XVal Session 79	1	XVal Session 79-Typing - Text-1		2012-07-17 14:13:49.393000
	Edit pad (rev 747)		Kate	cv406	XVal Session 79	1	XVal Session 79-Typing - Text-1		2012-07-17 14:13:49.492000
	Edit pad (rev 748)		Frank	cv407	XVal Session 79	1	XVal Session 79-Typing - Text-1		2012-07-17 14:13:49.893000
	Edit pad (rev 749)		Kate	cv406	XVal Session 79	1	XVal Session 79-Typing - Text-1		2012-07-17 14:13:49.993000
	Edit pad (rev 750)		sluggo	cv411	XVal Session 79	1	XVal Session 79-Typing - Text-1		2012-07-17 14:13:50.016000
	Edit pad (rev 751)		Nick	cv396	XVal Session 79	1	XVal Session 79-Typing - Text-1		2012-07-17 14:13:50.033000
	Edit pad (rev 752)		Frank	cv407	XVal Session 79	1	XVal Session 79-Typing - Text-1		2012-07-17 14:13:50.395000
	Edit pad (rev 753)		Kate	cv406	XVal Session 79	1	XVal Session 79-Typing - Text-1		2012-07-17 14:13:50.495000
	Edit pad (rev 754)		sluggo	cv411	XVal Session 79	1	XVal Session 79-Typing - Text-1		2012-07-17 14:13:50.517000
	Edit pad (rev 755)		Frank	cv407	XVal Session 79	1	XVal Session 79-Typing - Text-1		2012-07-17 14:13:50.896000
	Edit pad (rev 756)		Kate	cv406	XVal Session 79	1	XVal Session 79-Typing - Text-1		2012-07-17 14:13:50.998000
	Edit pad (rev 757)		sluggo	cv411	XVal Session 79	1	XVal Session 79-Typing - Text-1		2012-07-17 14:13:51.032000
	Edit pad (rev 758)		Frank	cv407	XVal Session 79	1	XVal Session 79-Typing - Text-1		2012-07-17 14:13:51.399000
	Edit pad (rev 759)		Kate	cv406	XVal Session 79	1	XVal Session 79-Typing - Text-1		2012-07-17 14:13:51.509000
	Edit pad (rev 760)		sluggo	cv411	XVal Session 79	1	XVal Session 79-Typing - Text-1		2012-07-17 14:13:51.736000
	Edit pad (rev 761)		Frank	cv407	XVal Session 79	1	XVal Session 79-Typing - Text-1		2012-07-17 14:13:51.902000
	Edit pad (rev 762)		Kate	cv406	XVal Session 79	1	XVal Session 79-Typing - Text-1		2012-07-17 14:13:52.006000
	Edit pad (rev 763)		sluggo	cv411	XVal Session 79	1	XVal Session 79-Typing - Text-1		2012-07-17 14:13:52.240000
	Edit pad (rev 764)		Frank	cv407	XVal Session 79	1	XVal Session 79-Typing - Text-1		2012-07-17 14:13:52.400000
	Edit pad (rev 765)		Kate	cv406	XVal Session 79	1	XVal Session 79-Typing - Text-1		2012-07-17 14:13:52.508000
	Edit pad (rev 766)		Frank	cv407	XVal Session 79	1	XVal Session 79-Typing - Text-1		2012-07-17 14:13:52.901000
	Edit pad (rev 767)		sluggo	cv411	XVal Session 79	1	XVal Session 79-Typing - Text-1		2012-07-17 14:13:53.017000
	Edit pad (rev 768)		Kate	cv406	XVal Session 79	1	XVal Session 79-Typing - Text-1		2012-07-17 14:13:53.079000
	Edit pad (rev 769)		Frank	cv407	XVal Session 79	1	XVal Session 79-Typing - Text-1		2012-07-17 14:13:53.401000
	Edit pad (rev 770)		sluggo	cv411	XVal Session 79	1	XVal Session 79-Typing - Text-1		2012-07-17 14:13:53.518000
	Edit pad (rev 771)		Kate	cv406	XVal Session 79	1	XVal Session 79-Typing - Text-1		2012-07-17 14:13:53.784000
	Edit pad (rev 772)		Frank	cv407	XVal Session 79	1	XVal Session 79-Typing - Text-1		2012-07-17 14:13:53.906000
	Edit pad (rev 773)		sluggo	cv411	XVal Session 79	1	XVal Session 79-Typing - Text-1		2012-07-17 14:13:54.018000
	Edit pad (rev 774)		Kate	cv406	XVal Session 79	1	XVal Session 79-Typing - Text-1		2012-07-17 14:13:54.285000
	Edit pad (rev 775)		Frank	cv407	XVal Session 79	1	XVal Session 79-Typing - Text-1		2012-07-17 14:13:54.405000
	Edit pad (rev 776)		sluggo	cv411	XVal Session 79	1	XVal Session 79-Typing - Text-1		2012-07-17 14:13:54.616000
	Edit pad (rev 777)		Kate	cv406	XVal Session 79	1	XVal Session 79-Typing - Text-1		2012-07-17 14:13:54.782000
	Edit pad (rev 778)		Kate	cv406	XVal Session 79	1	XVal Session 79-Typing - Text-1		2012-07-17 14:13:55.304000
	Edit pad (rev 779)		sluggo	cv411	XVal Session 79	1	XVal Session 79-Typing - Text-1		2012-07-17 14:13:55.546000
	Edit pad (rev 780)		sluggo	cv411	XVal Session 79	1	XVal Session 79-Typing - Text-1		2012-07-17 14:13:56.053000
	Edit pad (rev 781)		sluggo	cv411	XVal Session 79	1	XVal Session 79-Typing - Text-1		2012-07-17 14:13:56.550000
	Edit pad (rev 782)		Frank	cv407	XVal Session 79	1	XVal Session 79-Typing - Text-1		2012-07-17 14:13:56.689000
	Edit pad (rev 783)		Nick	cv396	XVal Session 79	1	XVal Session 79-Typing - Text-1		2012-07-17 14:13:56.907000
	Edit pad (rev 784)		sluggo	cv411	XVal Session 79	1	XVal Session 79-Typing - Text-1		2012-07-17 14:13:57.054000
	Edit pad (rev 785)		Nick	cv396	XVal Session 79	1	XVal Session 79-Typing - Text-1		2012-07-17 14:13:57.408000
	Edit pad (rev 786)		sluggo	cv411	XVal Session 79	1	XVal Session 79-Typing - Text-1		2012-07-17 14:13:57.550000
	Edit pad (rev 787)		Frank	cv407	XVal Session 79	1	XVal Session 79-Typing - Text-1		2012-07-17 14:13:57.855000
	Edit pad (rev 788)		sluggo	cv411	XVal Session 79	1	XVal Session 79-Typing - Text-1		2012-07-17 14:13:58.215000
	Edit pad (rev 789)		Frank	cv407	XVal Session 79	1	XVal Session 79-Typing - Text-1		2012-07-17 14:13:58.354000
	Edit pad (rev 790)		Frank	cv407	XVal Session 79	1	XVal Session 79-Typing - Text-1		2012-07-17 14:13:58.855000
	Edit pad (rev 791)		Nick	cv396	XVal Session 79	1	XVal Session 79-Typing - Text-1		2012-07-17 14:13:59.167000
	Edit pad (rev 792)		Frank	cv407	XVal Session 79	1	XVal Session 79-Typing - Text-1		2012-07-17 14:13:59.356000
	Edit pad (rev 793)		sluggo	cv411	XVal Session 79	1	XVal Session 79-Typing - Text-1		2012-07-17 14:13:59.445000
	Edit pad (rev 794)		Nick	cv396	XVal Session 79	1	XVal Session 79-Typing - Text-1		2012-07-17 14:13:59.667000
	Edit pad (rev 795)		Frank	cv407	XVal Session 79	1	XVal Session 79-Typing - Text-1		2012-07-17 14:13:59.854000
	Edit pad (rev 796)		sluggo	cv411	XVal Session 79	1	XVal Session 79-Typing - Text-1		2012-07-17 14:13:59.880000
	Edit pad (rev 797)		Nick	cv396	XVal Session 79	1	XVal Session 79-Typing - Text-1		2012-07-17 14:14:00.167000
	Edit pad (rev 798)		sluggo	cv411	XVal Session 79	1	XVal Session 79-Typing - Text-1		2012-07-17 14:14:00.379000
	Edit pad (rev 799)		Frank	cv407	XVal Session 79	1	XVal Session 79-Typing - Text-1		2012-07-17 14:14:00.382000
	Edit pad (rev 800)		sluggo	cv411	XVal Session 79	1	XVal Session 79-Typing - Text-1		2012-07-17 14:14:00.882000
	Edit pad (rev 801)		Frank	cv407	XVal Session 79	1	XVal Session 79-Typing - Text-1		2012-07-17 14:14:00.885000
	Edit pad (rev 802)		Nick	cv396	XVal Session 79	1	XVal Session 79-Typing - Text-1		2012-07-17 14:14:00.960000
	Edit pad (rev 803)		Kate	cv406	XVal Session 79	1	XVal Session 79-Typing - Text-1		2012-07-17 14:14:01.208000
	Edit pad (rev 804)		Frank	cv407	XVal Session 79	1	XVal Session 79-Typing - Text-1		2012-07-17 14:14:01.383000
	Edit pad (rev 805)		sluggo	cv411	XVal Session 79	1	XVal Session 79-Typing - Text-1		2012-07-17 14:14:01.423000
	Edit pad (rev 806)		Nick	cv396	XVal Session 79	1	XVal Session 79-Typing - Text-1		2012-07-17 14:14:01.466000
	Edit pad (rev 807)		Kate	cv406	XVal Session 79	1	XVal Session 79-Typing - Text-1		2012-07-17 14:14:01.708000
	Edit pad (rev 808)		Frank	cv407	XVal Session 79	1	XVal Session 79-Typing - Text-1		2012-07-17 14:14:01.886000
	Edit pad (rev 809)		sluggo	cv411	XVal Session 79	1	XVal Session 79-Typing - Text-1		2012-07-17 14:14:02.153000
	Edit pad (rev 810)		Kate	cv406	XVal Session 79	1	XVal Session 79-Typing - Text-1		2012-07-17 14:14:02.209000
	Edit pad (rev 811)		Frank	cv407	XVal Session 79	1	XVal Session 79-Typing - Text-1		2012-07-17 14:14:02.611000
	Edit pad (rev 812)		Nick	cv396	XVal Session 79	1	XVal Session 79-Typing - Text-1		2012-07-17 14:14:02.649000
	Edit pad (rev 813)		Kate	cv406	XVal Session 79	1	XVal Session 79-Typing - Text-1		2012-07-17 14:14:02.710000
	Edit pad (rev 814)		sluggo	cv411	XVal Session 79	1	XVal Session 79-Typing - Text-1		2012-07-17 14:14:02.935000
	Edit pad (rev 815)		Frank	cv407	XVal Session 79	1	XVal Session 79-Typing - Text-1		2012-07-17 14:14:03.114000
	Edit pad (rev 816)		Nick	cv396	XVal Session 79	1	XVal Session 79-Typing - Text-1		2012-07-17 14:14:03.148000
	Edit pad (rev 817)		Kate	cv406	XVal Session 79	1	XVal Session 79-Typing - Text-1		2012-07-17 14:14:03.219000
	Edit pad (rev 818)		sluggo	cv411	XVal Session 79	1	XVal Session 79-Typing - Text-1		2012-07-17 14:14:03.441000
	Edit pad (rev 819)		Frank	cv407	XVal Session 79	1	XVal Session 79-Typing - Text-1		2012-07-17 14:14:03.616000
	Edit pad (rev 820)		Nick	cv396	XVal Session 79	1	XVal Session 79-Typing - Text-1		2012-07-17 14:14:03.659000
	Edit pad (rev 821)		Kate	cv406	XVal Session 79	1	XVal Session 79-Typing - Text-1		2012-07-17 14:14:03.719000
	Edit pad (rev 822)		Frank	cv407	XVal Session 79	1	XVal Session 79-Typing - Text-1		2012-07-17 14:14:04.114000
	Edit pad (rev 823)		sluggo	cv411	XVal Session 79	1	XVal Session 79-Typing - Text-1		2012-07-17 14:14:04.142000
	Edit pad (rev 824)		Nick	cv396	XVal Session 79	1	XVal Session 79-Typing - Text-1		2012-07-17 14:14:04.160000
	Edit pad (rev 825)		Frank	cv407	XVal Session 79	1	XVal Session 79-Typing - Text-1		2012-07-17 14:14:04.615000
	Edit pad (rev 826)		sluggo	cv411	XVal Session 79	1	XVal Session 79-Typing - Text-1		2012-07-17 14:14:04.645000
	Edit pad (rev 827)		Kate	cv406	XVal Session 79	1	XVal Session 79-Typing - Text-1		2012-07-17 14:14:04.845000
	Edit pad (rev 828)		Frank	cv407	XVal Session 79	1	XVal Session 79-Typing - Text-1		2012-07-17 14:14:05.115000
	Edit pad (rev 829)		sluggo	cv411	XVal Session 79	1	XVal Session 79-Typing - Text-1		2012-07-17 14:14:05.260000
	Edit pad (rev 830)		Kate	cv406	XVal Session 79	1	XVal Session 79-Typing - Text-1		2012-07-17 14:14:05.345000
	Edit pad (rev 831)		Frank	cv407	XVal Session 79	1	XVal Session 79-Typing - Text-1		2012-07-17 14:14:05.613000
	Edit pad (rev 832)		sluggo	cv411	XVal Session 79	1	XVal Session 79-Typing - Text-1		2012-07-17 14:14:05.768000
	Edit pad (rev 833)		Kate	cv406	XVal Session 79	1	XVal Session 79-Typing - Text-1		2012-07-17 14:14:05.844000
	Edit pad (rev 834)		Nick	cv396	XVal Session 79	1	XVal Session 79-Typing - Text-1		2012-07-17 14:14:06.055000
	Edit pad (rev 835)		Frank	cv407	XVal Session 79	1	XVal Session 79-Typing - Text-1		2012-07-17 14:14:06.113000
	Edit pad (rev 836)		sluggo	cv411	XVal Session 79	1	XVal Session 79-Typing - Text-1		2012-07-17 14:14:06.268000
	Edit pad (rev 837)		Kate	cv406	XVal Session 79	1	XVal Session 79-Typing - Text-1		2012-07-17 14:14:06.348000
	Edit pad (rev 838)		Nick	cv396	XVal Session 79	1	XVal Session 79-Typing - Text-1		2012-07-17 14:14:06.555000
	Edit pad (rev 839)		Frank	cv407	XVal Session 79	1	XVal Session 79-Typing - Text-1		2012-07-17 14:14:06.614000
	Edit pad (rev 840)		sluggo	cv411	XVal Session 79	1	XVal Session 79-Typing - Text-1		2012-07-17 14:14:06.775000
	Edit pad (rev 841)		Kate	cv406	XVal Session 79	1	XVal Session 79-Typing - Text-1		2012-07-17 14:14:06.867000
	Edit pad (rev 842)		Nick	cv396	XVal Session 79	1	XVal Session 79-Typing - Text-1		2012-07-17 14:14:07.055000
	Edit pad (rev 843)		Frank	cv407	XVal Session 79	1	XVal Session 79-Typing - Text-1		2012-07-17 14:14:07.113000
	Edit pad (rev 844)		sluggo	cv411	XVal Session 79	1	XVal Session 79-Typing - Text-1		2012-07-17 14:14:07.276000
	Edit pad (rev 845)		Kate	cv406	XVal Session 79	1	XVal Session 79-Typing - Text-1		2012-07-17 14:14:07.369000
	Edit pad (rev 846)		Frank	cv407	XVal Session 79	1	XVal Session 79-Typing - Text-1		2012-07-17 14:14:07.614000
	Edit pad (rev 847)		sluggo	cv411	XVal Session 79	1	XVal Session 79-Typing - Text-1		2012-07-17 14:14:07.823000
	Edit pad (rev 848)		Kate	cv406	XVal Session 79	1	XVal Session 79-Typing - Text-1		2012-07-17 14:14:07.870000
	Edit pad (rev 849)		Frank	cv407	XVal Session 79	1	XVal Session 79-Typing - Text-1		2012-07-17 14:14:08.113000
	Edit pad (rev 850)		sluggo	cv411	XVal Session 79	1	XVal Session 79-Typing - Text-1		2012-07-17 14:14:08.320000
	Edit pad (rev 851)		Kate	cv406	XVal Session 79	1	XVal Session 79-Typing - Text-1		2012-07-17 14:14:08.370000
	Edit pad (rev 852)		Nick	cv396	XVal Session 79	1	XVal Session 79-Typing - Text-1		2012-07-17 14:14:08.564000
	Edit pad (rev 853)		Frank	cv407	XVal Session 79	1	XVal Session 79-Typing - Text-1		2012-07-17 14:14:08.618000
	Edit pad (rev 854)		sluggo	cv411	XVal Session 79	1	XVal Session 79-Typing - Text-1		2012-07-17 14:14:08.817000
	Edit pad (rev 855)		Kate	cv406	XVal Session 79	1	XVal Session 79-Typing - Text-1		2012-07-17 14:14:08.874000
	Edit pad (rev 856)		Nick	cv396	XVal Session 79	1	XVal Session 79-Typing - Text-1		2012-07-17 14:14:09.063000
	Edit pad (rev 857)		Frank	cv407	XVal Session 79	1	XVal Session 79-Typing - Text-1		2012-07-17 14:14:09.121000
	Edit pad (rev 858)		sluggo	cv411	XVal Session 79	1	XVal Session 79-Typing - Text-1		2012-07-17 14:14:09.323000
	Edit pad (rev 859)		Nick	cv396	XVal Session 79	1	XVal Session 79-Typing - Text-1		2012-07-17 14:14:09.565000
	Edit pad (rev 860)		Frank	cv407	XVal Session 79	1	XVal Session 79-Typing - Text-1		2012-07-17 14:14:09.620000
	Edit pad (rev 861)		sluggo	cv411	XVal Session 79	1	XVal Session 79-Typing - Text-1		2012-07-17 14:14:09.832000
	Edit pad (rev 862)		Nick	cv396	XVal Session 79	1	XVal Session 79-Typing - Text-1		2012-07-17 14:14:10.068000
	Edit pad (rev 863)		Frank	cv407	XVal Session 79	1	XVal Session 79-Typing - Text-1		2012-07-17 14:14:10.121000
	Edit pad (rev 864)		Kate	cv406	XVal Session 79	1	XVal Session 79-Typing - Text-1		2012-07-17 14:14:10.205000
	Edit pad (rev 865)		sluggo	cv411	XVal Session 79	1	XVal Session 79-Typing - Text-1		2012-07-17 14:14:10.331000
	Edit pad (rev 866)		Nick	cv396	XVal Session 79	1	XVal Session 79-Typing - Text-1		2012-07-17 14:14:10.568000
	Edit pad (rev 867)		Frank	cv407	XVal Session 79	1	XVal Session 79-Typing - Text-1		2012-07-17 14:14:10.619000
	Edit pad (rev 868)		sluggo	cv411	XVal Session 79	1	XVal Session 79-Typing - Text-1		2012-07-17 14:14:11.024000
	Edit pad (rev 869)		Nick	cv396	XVal Session 79	1	XVal Session 79-Typing - Text-1		2012-07-17 14:14:11.066000
	Edit pad (rev 870)		Frank	cv407	XVal Session 79	1	XVal Session 79-Typing - Text-1		2012-07-17 14:14:11.137000
	Edit pad (rev 871)		sluggo	cv411	XVal Session 79	1	XVal Session 79-Typing - Text-1		2012-07-17 14:14:11.527000
	Edit pad (rev 872)		Nick	cv396	XVal Session 79	1	XVal Session 79-Typing - Text-1		2012-07-17 14:14:11.572000
	Edit pad (rev 873)		Frank	cv407	XVal Session 79	1	XVal Session 79-Typing - Text-1		2012-07-17 14:14:11.641000
	Edit pad (rev 874)		sluggo	cv411	XVal Session 79	1	XVal Session 79-Typing - Text-1		2012-07-17 14:14:12.036000
	Edit pad (rev 875)		Nick	cv396	XVal Session 79	1	XVal Session 79-Typing - Text-1		2012-07-17 14:14:12.076000
	Edit pad (rev 876)		Frank	cv407	XVal Session 79	1	XVal Session 79-Typing - Text-1		2012-07-17 14:14:12.142000
	Edit pad (rev 877)		sluggo	cv411	XVal Session 79	1	XVal Session 79-Typing - Text-1		2012-07-17 14:14:12.534000
	Edit pad (rev 878)		Kate	cv406	XVal Session 79	1	XVal Session 79-Typing - Text-1		2012-07-17 14:14:12.567000
	Edit pad (rev 879)		Nick	cv396	XVal Session 79	1	XVal Session 79-Typing - Text-1		2012-07-17 14:14:12.576000
	Edit pad (rev 880)		Kate	cv406	XVal Session 79	1	XVal Session 79-Typing - Text-1		2012-07-17 14:14:13.067000
	Edit pad (rev 881)		Frank	cv407	XVal Session 79	1	XVal Session 79-Typing - Text-1		2012-07-17 14:14:13.599000
	Edit pad (rev 882)		sluggo	cv411	XVal Session 79	1	XVal Session 79-Typing - Text-1		2012-07-17 14:14:13.621000
	Edit pad (rev 883)		Nick	cv396	XVal Session 79	1	XVal Session 79-Typing - Text-1		2012-07-17 14:14:13.805000
	Edit pad (rev 884)		Kate	cv406	XVal Session 79	1	XVal Session 79-Typing - Text-1		2012-07-17 14:14:14.045000
	Edit pad (rev 885)		sluggo	cv411	XVal Session 79	1	XVal Session 79-Typing - Text-1		2012-07-17 14:14:14.126000
	Edit pad (rev 886)		Nick	cv396	XVal Session 79	1	XVal Session 79-Typing - Text-1		2012-07-17 14:14:14.306000
	Edit pad (rev 887)		sluggo	cv411	XVal Session 79	1	XVal Session 79-Typing - Text-1		2012-07-17 14:14:14.636000
	Edit pad (rev 888)		Kate	cv406	XVal Session 79	1	XVal Session 79-Typing - Text-1		2012-07-17 14:14:14.809000
	Edit pad (rev 889)		Frank	cv407	XVal Session 79	1	XVal Session 79-Typing - Text-1		2012-07-17 14:14:14.818000
	Edit pad (rev 890)		sluggo	cv411	XVal Session 79	1	XVal Session 79-Typing - Text-1		2012-07-17 14:14:15.129000
	Edit pad (rev 891)		Kate	cv406	XVal Session 79	1	XVal Session 79-Typing - Text-1		2012-07-17 14:14:15.309000
	Edit pad (rev 892)		Frank	cv407	XVal Session 79	1	XVal Session 79-Typing - Text-1		2012-07-17 14:14:15.341000
	Edit pad (rev 893)		sluggo	cv411	XVal Session 79	1	XVal Session 79-Typing - Text-1		2012-07-17 14:14:15.629000
	Edit pad (rev 894)		Kate	cv406	XVal Session 79	1	XVal Session 79-Typing - Text-1		2012-07-17 14:14:15.813000
	Edit pad (rev 895)		Frank	cv407	XVal Session 79	1	XVal Session 79-Typing - Text-1		2012-07-17 14:14:15.842000
	Edit pad (rev 896)		sluggo	cv411	XVal Session 79	1	XVal Session 79-Typing - Text-1		2012-07-17 14:14:16.133000
	Edit pad (rev 897)		Kate	cv406	XVal Session 79	1	XVal Session 79-Typing - Text-1		2012-07-17 14:14:16.310000
	Edit pad (rev 898)		Frank	cv407	XVal Session 79	1	XVal Session 79-Typing - Text-1		2012-07-17 14:14:16.351000
	Edit pad (rev 899)		Nick	cv396	XVal Session 79	1	XVal Session 79-Typing - Text-1		2012-07-17 14:14:16.427000
	Edit pad (rev 900)		Kate	cv406	XVal Session 79	1	XVal Session 79-Typing - Text-1		2012-07-17 14:14:16.812000
	Edit pad (rev 901)		sluggo	cv411	XVal Session 79	1	XVal Session 79-Typing - Text-1		2012-07-17 14:14:16.829000
	Edit pad (rev 902)		Frank	cv407	XVal Session 79	1	XVal Session 79-Typing - Text-1		2012-07-17 14:14:16.853000
	Edit pad (rev 903)		Nick	cv396	XVal Session 79	1	XVal Session 79-Typing - Text-1		2012-07-17 14:14:16.926000
	Edit pad (rev 904)		Kate	cv406	XVal Session 79	1	XVal Session 79-Typing - Text-1		2012-07-17 14:14:17.313000
	Edit pad (rev 905)		Frank	cv407	XVal Session 79	1	XVal Session 79-Typing - Text-1		2012-07-17 14:14:17.354000
	Edit pad (rev 906)		Nick	cv396	XVal Session 79	1	XVal Session 79-Typing - Text-1		2012-07-17 14:14:17.427000
	Edit pad (rev 907)		sluggo	cv411	XVal Session 79	1	XVal Session 79-Typing - Text-1		2012-07-17 14:14:17.465000
	Edit pad (rev 908)		Kate	cv406	XVal Session 79	1	XVal Session 79-Typing - Text-1		2012-07-17 14:14:17.812000
	Edit pad (rev 909)		Frank	cv407	XVal Session 79	1	XVal Session 79-Typing - Text-1		2012-07-17 14:14:17.855000
	Edit pad (rev 910)		sluggo	cv411	XVal Session 79	1	XVal Session 79-Typing - Text-1		2012-07-17 14:14:17.978000
	Edit pad (rev 911)		Nick	cv396	XVal Session 79	1	XVal Session 79-Typing - Text-1		2012-07-17 14:14:17.997000
	Edit pad (rev 912)		Kate	cv406	XVal Session 79	1	XVal Session 79-Typing - Text-1		2012-07-17 14:14:18.312000
	Edit pad (rev 913)		Frank	cv407	XVal Session 79	1	XVal Session 79-Typing - Text-1		2012-07-17 14:14:18.360000
	Edit pad (rev 914)		sluggo	cv411	XVal Session 79	1	XVal Session 79-Typing - Text-1		2012-07-17 14:14:18.476000
	Edit pad (rev 915)		Nick	cv396	XVal Session 79	1	XVal Session 79-Typing - Text-1		2012-07-17 14:14:18.497000
	Edit pad (rev 916)		Kate	cv406	XVal Session 79	1	XVal Session 79-Typing - Text-1		2012-07-17 14:14:18.811000
	Edit pad (rev 917)		Frank	cv407	XVal Session 79	1	XVal Session 79-Typing - Text-1		2012-07-17 14:14:18.969000
	Edit pad (rev 918)		sluggo	cv411	XVal Session 79	1	XVal Session 79-Typing - Text-1		2012-07-17 14:14:18.975000
	Edit pad (rev 919)		Nick	cv396	XVal Session 79	1	XVal Session 79-Typing - Text-1		2012-07-17 14:14:19.175000
	Edit pad (rev 920)		Kate	cv406	XVal Session 79	1	XVal Session 79-Typing - Text-1		2012-07-17 14:14:19.315000
	Edit pad (rev 921)		Frank	cv407	XVal Session 79	1	XVal Session 79-Typing - Text-1		2012-07-17 14:14:19.469000
	Edit pad (rev 922)		Nick	cv396	XVal Session 79	1	XVal Session 79-Typing - Text-1		2012-07-17 14:14:19.676000
	Edit pad (rev 923)		Kate	cv406	XVal Session 79	1	XVal Session 79-Typing - Text-1		2012-07-17 14:14:19.820000
	Edit pad (rev 924)		Nick	cv396	XVal Session 79	1	XVal Session 79-Typing - Text-1		2012-07-17 14:14:20.177000
	Edit pad (rev 925)		sluggo	cv411	XVal Session 79	1	XVal Session 79-Typing - Text-1		2012-07-17 14:14:20.179000
	Edit pad (rev 926)		Kate	cv406	XVal Session 79	1	XVal Session 79-Typing - Text-1		2012-07-17 14:14:20.314000
	Edit pad (rev 927)		Frank	cv407	XVal Session 79	1	XVal Session 79-Typing - Text-1		2012-07-17 14:14:20.331000
	Edit pad (rev 928)		Nick	cv396	XVal Session 79	1	XVal Session 79-Typing - Text-1		2012-07-17 14:14:20.685000
	Edit pad (rev 929)		sluggo	cv411	XVal Session 79	1	XVal Session 79-Typing - Text-1		2012-07-17 14:14:20.693000
	Edit pad (rev 930)		Kate	cv406	XVal Session 79	1	XVal Session 79-Typing - Text-1		2012-07-17 14:14:20.820000
	Edit pad (rev 931)		Frank	cv407	XVal Session 79	1	XVal Session 79-Typing - Text-1		2012-07-17 14:14:20.833000
	Edit pad (rev 932)		Nick	cv396	XVal Session 79	1	XVal Session 79-Typing - Text-1		2012-07-17 14:14:21.186000
	Edit pad (rev 933)		sluggo	cv411	XVal Session 79	1	XVal Session 79-Typing - Text-1		2012-07-17 14:14:21.192000
	Edit pad (rev 934)		Kate	cv406	XVal Session 79	1	XVal Session 79-Typing - Text-1		2012-07-17 14:14:21.323000
	Edit pad (rev 935)		Frank	cv407	XVal Session 79	1	XVal Session 79-Typing - Text-1		2012-07-17 14:14:21.628000
	Edit pad (rev 936)		sluggo	cv411	XVal Session 79	1	XVal Session 79-Typing - Text-1		2012-07-17 14:14:21.692000
	Edit pad (rev 937)		Kate	cv406	XVal Session 79	1	XVal Session 79-Typing - Text-1		2012-07-17 14:14:21.818000
	Edit pad (rev 938)		Frank	cv407	XVal Session 79	1	XVal Session 79-Typing - Text-1		2012-07-17 14:14:22.128000
	Edit pad (rev 939)		sluggo	cv411	XVal Session 79	1	XVal Session 79-Typing - Text-1		2012-07-17 14:14:22.199000
	Edit pad (rev 940)		Kate	cv406	XVal Session 79	1	XVal Session 79-Typing - Text-1		2012-07-17 14:14:22.318000
	Edit pad (rev 941)		Nick	cv396	XVal Session 79	1	XVal Session 79-Typing - Text-1		2012-07-17 14:14:22.476000
	Edit pad (rev 942)		Frank	cv407	XVal Session 79	1	XVal Session 79-Typing - Text-1		2012-07-17 14:14:22.628000
	Edit pad (rev 943)		Kate	cv406	XVal Session 79	1	XVal Session 79-Typing - Text-1		2012-07-17 14:14:22.819000
	Edit pad (rev 944)		sluggo	cv411	XVal Session 79	1	XVal Session 79-Typing - Text-1		2012-07-17 14:14:22.918000
	Edit pad (rev 945)		Nick	cv396	XVal Session 79	1	XVal Session 79-Typing - Text-1		2012-07-17 14:14:22.974000
	Edit pad (rev 946)		Frank	cv407	XVal Session 79	1	XVal Session 79-Typing - Text-1		2012-07-17 14:14:23.126000
	Edit pad (rev 947)		sluggo	cv411	XVal Session 79	1	XVal Session 79-Typing - Text-1		2012-07-17 14:14:23.426000
	Edit pad (rev 948)		Nick	cv396	XVal Session 79	1	XVal Session 79-Typing - Text-1		2012-07-17 14:14:23.476000
	Edit pad (rev 949)		Kate	cv406	XVal Session 79	1	XVal Session 79-Typing - Text-1		2012-07-17 14:14:23.515000
	Edit pad (rev 950)		Frank	cv407	XVal Session 79	1	XVal Session 79-Typing - Text-1		2012-07-17 14:14:23.628000
	Edit pad (rev 951)		sluggo	cv411	XVal Session 79	1	XVal Session 79-Typing - Text-1		2012-07-17 14:14:23.930000
	Edit pad (rev 952)		Nick	cv396	XVal Session 79	1	XVal Session 79-Typing - Text-1		2012-07-17 14:14:23.976000
	Edit pad (rev 953)		Kate	cv406	XVal Session 79	1	XVal Session 79-Typing - Text-1		2012-07-17 14:14:24.038000
	Edit pad (rev 954)		Frank	cv407	XVal Session 79	1	XVal Session 79-Typing - Text-1		2012-07-17 14:14:24.127000
	Edit pad (rev 955)		sluggo	cv411	XVal Session 79	1	XVal Session 79-Typing - Text-1		2012-07-17 14:14:24.427000
	Edit pad (rev 956)		Nick	cv396	XVal Session 79	1	XVal Session 79-Typing - Text-1		2012-07-17 14:14:24.477000
	Edit pad (rev 957)		Kate	cv406	XVal Session 79	1	XVal Session 79-Typing - Text-1		2012-07-17 14:14:24.541000
	Edit pad (rev 958)		Frank	cv407	XVal Session 79	1	XVal Session 79-Typing - Text-1		2012-07-17 14:14:24.631000
	Edit pad (rev 959)		sluggo	cv411	XVal Session 79	1	XVal Session 79-Typing - Text-1		2012-07-17 14:14:24.926000
	Edit pad (rev 960)		Nick	cv396	XVal Session 79	1	XVal Session 79-Typing - Text-1		2012-07-17 14:14:24.977000
	Edit pad (rev 961)		Frank	cv407	XVal Session 79	1	XVal Session 79-Typing - Text-1		2012-07-17 14:14:25.133000
	Edit pad (rev 962)		sluggo	cv411	XVal Session 79	1	XVal Session 79-Typing - Text-1		2012-07-17 14:14:25.435000
	Edit pad (rev 963)		Frank	cv407	XVal Session 79	1	XVal Session 79-Typing - Text-1		2012-07-17 14:14:25.633000
	Edit pad (rev 964)		Nick	cv396	XVal Session 79	1	XVal Session 79-Typing - Text-1		2012-07-17 14:14:25.676000
	Edit pad (rev 965)		Kate	cv406	XVal Session 79	1	XVal Session 79-Typing - Text-1		2012-07-17 14:14:25.703000
	Edit pad (rev 966)		Frank	cv407	XVal Session 79	1	XVal Session 79-Typing - Text-1		2012-07-17 14:14:26.134000
	Edit pad (rev 967)		Nick	cv396	XVal Session 79	1	XVal Session 79-Typing - Text-1		2012-07-17 14:14:26.176000
	Edit pad (rev 968)		Kate	cv406	XVal Session 79	1	XVal Session 79-Typing - Text-1		2012-07-17 14:14:26.209000
	Edit pad (rev 969)		Nick	cv396	XVal Session 79	1	XVal Session 79-Typing - Text-1		2012-07-17 14:14:26.677000
	Edit pad (rev 970)		sluggo	cv411	XVal Session 79	1	XVal Session 79-Typing - Text-1		2012-07-17 14:14:26.678000
	Edit pad (rev 971)		Frank	cv407	XVal Session 79	1	XVal Session 79-Typing - Text-1		2012-07-17 14:14:26.680000
	Edit pad (rev 972)		Kate	cv406	XVal Session 79	1	XVal Session 79-Typing - Text-1		2012-07-17 14:14:26.774000
	Edit pad (rev 973)		sluggo	cv411	XVal Session 79	1	XVal Session 79-Typing - Text-1		2012-07-17 14:14:27.178000
	Edit pad (rev 974)		Frank	cv407	XVal Session 79	1	XVal Session 79-Typing - Text-1		2012-07-17 14:14:27.181000
	Edit pad (rev 975)		Kate	cv406	XVal Session 79	1	XVal Session 79-Typing - Text-1		2012-07-17 14:14:27.276000
	Edit pad (rev 976)		Frank	cv407	XVal Session 79	1	XVal Session 79-Typing - Text-1		2012-07-17 14:14:27.683000
	Edit pad (rev 977)		Kate	cv406	XVal Session 79	1	XVal Session 79-Typing - Text-1		2012-07-17 14:14:27.772000
	Edit pad (rev 978)		Frank	cv407	XVal Session 79	1	XVal Session 79-Typing - Text-1		2012-07-17 14:14:28.183000
	Edit pad (rev 979)		sluggo	cv411	XVal Session 79	1	XVal Session 79-Typing - Text-1		2012-07-17 14:14:28.211000
	Edit pad (rev 980)		Kate	cv406	XVal Session 79	1	XVal Session 79-Typing - Text-1		2012-07-17 14:14:28.275000
	Edit pad (rev 981)		Nick	cv396	XVal Session 79	1	XVal Session 79-Typing - Text-1		2012-07-17 14:14:28.458000
	Edit pad (rev 982)		sluggo	cv411	XVal Session 79	1	XVal Session 79-Typing - Text-1		2012-07-17 14:14:28.618000
	Edit pad (rev 983)		Frank	cv407	XVal Session 79	1	XVal Session 79-Typing - Text-1		2012-07-17 14:14:28.681000
	Edit pad (rev 984)		Kate	cv406	XVal Session 79	1	XVal Session 79-Typing - Text-1		2012-07-17 14:14:28.773000
	Edit pad (rev 985)		Nick	cv396	XVal Session 79	1	XVal Session 79-Typing - Text-1		2012-07-17 14:14:28.959000
	Edit pad (rev 986)		sluggo	cv411	XVal Session 79	1	XVal Session 79-Typing - Text-1		2012-07-17 14:14:29.111000
	Edit pad (rev 987)		Frank	cv407	XVal Session 79	1	XVal Session 79-Typing - Text-1		2012-07-17 14:14:29.181000
	Edit pad (rev 988)		Kate	cv406	XVal Session 79	1	XVal Session 79-Typing - Text-1		2012-07-17 14:14:29.272000
	Edit pad (rev 989)		Nick	cv396	XVal Session 79	1	XVal Session 79-Typing - Text-1		2012-07-17 14:14:29.460000
	Edit pad (rev 990)		Frank	cv407	XVal Session 79	1	XVal Session 79-Typing - Text-1		2012-07-17 14:14:29.684000
	Edit pad (rev 991)		Kate	cv406	XVal Session 79	1	XVal Session 79-Typing - Text-1		2012-07-17 14:14:29.871000
	Edit pad (rev 992)		Nick	cv396	XVal Session 79	1	XVal Session 79-Typing - Text-1		2012-07-17 14:14:29.961000
	Edit pad (rev 993)		Frank	cv407	XVal Session 79	1	XVal Session 79-Typing - Text-1		2012-07-17 14:14:30.189000
	Edit pad (rev 994)		Nick	cv396	XVal Session 79	1	XVal Session 79-Typing - Text-1		2012-07-17 14:14:30.461000
	Edit pad (rev 995)		Frank	cv407	XVal Session 79	1	XVal Session 79-Typing - Text-1		2012-07-17 14:14:30.688000
	Edit pad (rev 996)		Nick	cv396	XVal Session 79	1	XVal Session 79-Typing - Text-1		2012-07-17 14:14:30.961000
	Edit pad (rev 997)		sluggo	cv411	XVal Session 79	1	XVal Session 79-Typing - Text-1		2012-07-17 14:14:31.053000
	Edit pad (rev 998)		Frank	cv407	XVal Session 79	1	XVal Session 79-Typing - Text-1		2012-07-17 14:14:31.188000
	Edit pad (rev 999)		sluggo	cv411	XVal Session 79	1	XVal Session 79-Typing - Text-1		2012-07-17 14:14:31.567000
	Edit pad (rev 1000)		Frank	cv407	XVal Session 79	1	XVal Session 79-Typing - Text-1		2012-07-17 14:14:31.690000
	Edit pad (rev 1001)		sluggo	cv411	XVal Session 79	1	XVal Session 79-Typing - Text-1		2012-07-17 14:14:32.067000
	Edit pad (rev 1002)		Nick	cv396	XVal Session 79	1	XVal Session 79-Typing - Text-1		2012-07-17 14:14:32.183000
	Edit pad (rev 1003)		Frank	cv407	XVal Session 79	1	XVal Session 79-Typing - Text-1		2012-07-17 14:14:32.197000
	Edit pad (rev 1004)		Kate	cv406	XVal Session 79	1	XVal Session 79-Typing - Text-1		2012-07-17 14:14:32.415000
	Edit pad (rev 1005)		sluggo	cv411	XVal Session 79	1	XVal Session 79-Typing - Text-1		2012-07-17 14:14:32.566000
	Edit pad (rev 1006)		Nick	cv396	XVal Session 79	1	XVal Session 79-Typing - Text-1		2012-07-17 14:14:32.684000
	Edit pad (rev 1007)		Kate	cv406	XVal Session 79	1	XVal Session 79-Typing - Text-1		2012-07-17 14:14:32.914000
	Edit pad (rev 1008)		sluggo	cv411	XVal Session 79	1	XVal Session 79-Typing - Text-1		2012-07-17 14:14:33.069000
	Edit pad (rev 1009)		Nick	cv396	XVal Session 79	1	XVal Session 79-Typing - Text-1		2012-07-17 14:14:33.206000
	Edit pad (rev 1010)		sluggo	cv411	XVal Session 79	1	XVal Session 79-Typing - Text-1		2012-07-17 14:14:33.596000
	Edit pad (rev 1011)		Nick	cv396	XVal Session 79	1	XVal Session 79-Typing - Text-1		2012-07-17 14:14:33.704000
	Edit pad (rev 1012)		sluggo	cv411	XVal Session 79	1	XVal Session 79-Typing - Text-1		2012-07-17 14:14:34.108000
	Edit pad (rev 1013)		Nick	cv396	XVal Session 79	1	XVal Session 79-Typing - Text-1		2012-07-17 14:14:34.205000
	Edit pad (rev 1014)		sluggo	cv411	XVal Session 79	1	XVal Session 79-Typing - Text-1		2012-07-17 14:14:34.618000
	Edit pad (rev 1015)		Nick	cv396	XVal Session 79	1	XVal Session 79-Typing - Text-1		2012-07-17 14:14:34.705000
	Edit pad (rev 1016)		Kate	cv406	XVal Session 79	1	XVal Session 79-Typing - Text-1		2012-07-17 14:14:34.968000
	Edit pad (rev 1017)		sluggo	cv411	XVal Session 79	1	XVal Session 79-Typing - Text-1		2012-07-17 14:14:35.132000
	Edit pad (rev 1018)		Frank	cv407	XVal Session 79	1	XVal Session 79-Typing - Text-1		2012-07-17 14:14:35.159000
	Edit pad (rev 1019)		Nick	cv396	XVal Session 79	1	XVal Session 79-Typing - Text-1		2012-07-17 14:14:35.207000
	Edit pad (rev 1020)		Kate	cv406	XVal Session 79	1	XVal Session 79-Typing - Text-1		2012-07-17 14:14:35.474000
	Edit pad (rev 1021)		sluggo	cv411	XVal Session 79	1	XVal Session 79-Typing - Text-1		2012-07-17 14:14:35.627000
	Edit pad (rev 1022)		Frank	cv407	XVal Session 79	1	XVal Session 79-Typing - Text-1		2012-07-17 14:14:35.664000
	Edit pad (rev 1023)		Kate	cv406	XVal Session 79	1	XVal Session 79-Typing - Text-1		2012-07-17 14:14:35.975000
	Edit pad (rev 1024)		sluggo	cv411	XVal Session 79	1	XVal Session 79-Typing - Text-1		2012-07-17 14:14:36.128000
	Edit pad (rev 1025)		Kate	cv406	XVal Session 79	1	XVal Session 79-Typing - Text-1		2012-07-17 14:14:36.477000
	Edit pad (rev 1026)		sluggo	cv411	XVal Session 79	1	XVal Session 79-Typing - Text-1		2012-07-17 14:14:36.629000
	Edit pad (rev 1027)		Frank	cv407	XVal Session 79	1	XVal Session 79-Typing - Text-1		2012-07-17 14:14:36.664000
	Edit pad (rev 1028)		Kate	cv406	XVal Session 79	1	XVal Session 79-Typing - Text-1		2012-07-17 14:14:36.975000
	Edit pad (rev 1029)		sluggo	cv411	XVal Session 79	1	XVal Session 79-Typing - Text-1		2012-07-17 14:14:37.127000
	Edit pad (rev 1030)		Frank	cv407	XVal Session 79	1	XVal Session 79-Typing - Text-1		2012-07-17 14:14:37.164000
	Edit pad (rev 1031)		Kate	cv406	XVal Session 79	1	XVal Session 79-Typing - Text-1		2012-07-17 14:14:37.483000
	Edit pad (rev 1032)		sluggo	cv411	XVal Session 79	1	XVal Session 79-Typing - Text-1		2012-07-17 14:14:37.627000
	Edit pad (rev 1033)		Frank	cv407	XVal Session 79	1	XVal Session 79-Typing - Text-1		2012-07-17 14:14:37.663000
	Edit pad (rev 1034)		Kate	cv406	XVal Session 79	1	XVal Session 79-Typing - Text-1		2012-07-17 14:14:37.982000
	Edit pad (rev 1035)		sluggo	cv411	XVal Session 79	1	XVal Session 79-Typing - Text-1		2012-07-17 14:14:38.134000
	Edit pad (rev 1036)		Frank	cv407	XVal Session 79	1	XVal Session 79-Typing - Text-1		2012-07-17 14:14:38.169000
	Edit pad (rev 1037)		Kate	cv406	XVal Session 79	1	XVal Session 79-Typing - Text-1		2012-07-17 14:14:38.479000
	Edit pad (rev 1038)		sluggo	cv411	XVal Session 79	1	XVal Session 79-Typing - Text-1		2012-07-17 14:14:38.634000
	Edit pad (rev 1039)		Frank	cv407	XVal Session 79	1	XVal Session 79-Typing - Text-1		2012-07-17 14:14:38.669000
	Edit pad (rev 1040)		Nick	cv396	XVal Session 79	1	XVal Session 79-Typing - Text-1		2012-07-17 14:14:38.848000
	Edit pad (rev 1041)		Kate	cv406	XVal Session 79	1	XVal Session 79-Typing - Text-1		2012-07-17 14:14:38.985000
	Edit pad (rev 1042)		Frank	cv407	XVal Session 79	1	XVal Session 79-Typing - Text-1		2012-07-17 14:14:39.171000
	Edit pad (rev 1043)		Nick	cv396	XVal Session 79	1	XVal Session 79-Typing - Text-1		2012-07-17 14:14:39.346000
	Edit pad (rev 1044)		Kate	cv406	XVal Session 79	1	XVal Session 79-Typing - Text-1		2012-07-17 14:14:39.483000
	Edit pad (rev 1045)		Nick	cv396	XVal Session 79	1	XVal Session 79-Typing - Text-1		2012-07-17 14:14:39.848000
	Edit pad (rev 1046)		sluggo	cv411	XVal Session 79	1	XVal Session 79-Typing - Text-1		2012-07-17 14:14:39.912000
	Edit pad (rev 1047)		Kate	cv406	XVal Session 79	1	XVal Session 79-Typing - Text-1		2012-07-17 14:14:39.987000
	Edit pad (rev 1048)		Nick	cv396	XVal Session 79	1	XVal Session 79-Typing - Text-1		2012-07-17 14:14:40.349000
	Edit pad (rev 1049)		sluggo	cv411	XVal Session 79	1	XVal Session 79-Typing - Text-1		2012-07-17 14:14:40.413000
	Edit pad (rev 1050)		Kate	cv406	XVal Session 79	1	XVal Session 79-Typing - Text-1		2012-07-17 14:14:40.489000
	Edit pad (rev 1051)		Nick	cv396	XVal Session 79	1	XVal Session 79-Typing - Text-1		2012-07-17 14:14:40.849000
	Edit pad (rev 1052)		sluggo	cv411	XVal Session 79	1	XVal Session 79-Typing - Text-1		2012-07-17 14:14:40.921000
	Edit pad (rev 1053)		Kate	cv406	XVal Session 79	1	XVal Session 79-Typing - Text-1		2012-07-17 14:14:40.994000
	Edit pad (rev 1054)		sluggo	cv411	XVal Session 79	1	XVal Session 79-Typing - Text-1		2012-07-17 14:14:41.426000
	Edit pad (rev 1055)		Kate	cv406	XVal Session 79	1	XVal Session 79-Typing - Text-1		2012-07-17 14:14:41.492000
	Edit pad (rev 1056)		Frank	cv407	XVal Session 79	1	XVal Session 79-Typing - Text-1		2012-07-17 14:14:41.512000
	Edit pad (rev 1057)		sluggo	cv411	XVal Session 79	1	XVal Session 79-Typing - Text-1		2012-07-17 14:14:41.942000
	Edit pad (rev 1058)		Kate	cv406	XVal Session 79	1	XVal Session 79-Typing - Text-1		2012-07-17 14:14:41.989000
	Edit pad (rev 1059)		Frank	cv407	XVal Session 79	1	XVal Session 79-Typing - Text-1		2012-07-17 14:14:42.014000
	Edit pad (rev 1060)		Nick	cv396	XVal Session 79	1	XVal Session 79-Typing - Text-1		2012-07-17 14:14:42.015000
	Edit pad (rev 1061)		sluggo	cv411	XVal Session 79	1	XVal Session 79-Typing - Text-1		2012-07-17 14:14:42.442000
	Edit pad (rev 1062)		Kate	cv406	XVal Session 79	1	XVal Session 79-Typing - Text-1		2012-07-17 14:14:42.492000
	Edit pad (rev 1063)		Nick	cv396	XVal Session 79	1	XVal Session 79-Typing - Text-1		2012-07-17 14:14:42.514000
	Edit pad (rev 1064)		Frank	cv407	XVal Session 79	1	XVal Session 79-Typing - Text-1		2012-07-17 14:14:42.517000
	Edit pad (rev 1065)		sluggo	cv411	XVal Session 79	1	XVal Session 79-Typing - Text-1		2012-07-17 14:14:42.942000
	Edit pad (rev 1066)		Kate	cv406	XVal Session 79	1	XVal Session 79-Typing - Text-1		2012-07-17 14:14:43.004000
	Edit pad (rev 1067)		Nick	cv396	XVal Session 79	1	XVal Session 79-Typing - Text-1		2012-07-17 14:14:43.016000
	Edit pad (rev 1068)		Frank	cv407	XVal Session 79	1	XVal Session 79-Typing - Text-1		2012-07-17 14:14:43.017000
	Edit pad (rev 1069)		sluggo	cv411	XVal Session 79	1	XVal Session 79-Typing - Text-1		2012-07-17 14:14:43.449000
	Edit pad (rev 1070)		Kate	cv406	XVal Session 79	1	XVal Session 79-Typing - Text-1		2012-07-17 14:14:43.493000
	Edit pad (rev 1071)		Nick	cv396	XVal Session 79	1	XVal Session 79-Typing - Text-1		2012-07-17 14:14:43.519000
	Edit pad (rev 1072)		Frank	cv407	XVal Session 79	1	XVal Session 79-Typing - Text-1		2012-07-17 14:14:43.523000
	Edit pad (rev 1073)		sluggo	cv411	XVal Session 79	1	XVal Session 79-Typing - Text-1		2012-07-17 14:14:43.957000
	Edit pad (rev 1074)		Kate	cv406	XVal Session 79	1	XVal Session 79-Typing - Text-1		2012-07-17 14:14:44
	Edit pad (rev 1075)		Nick	cv396	XVal Session 79	1	XVal Session 79-Typing - Text-1		2012-07-17 14:14:44.017000
	Edit pad (rev 1076)		Frank	cv407	XVal Session 79	1	XVal Session 79-Typing - Text-1		2012-07-17 14:14:44.031000
	Edit pad (rev 1077)		sluggo	cv411	XVal Session 79	1	XVal Session 79-Typing - Text-1		2012-07-17 14:14:44.459000
	Edit pad (rev 1078)		Kate	cv406	XVal Session 79	1	XVal Session 79-Typing - Text-1		2012-07-17 14:14:44.497000
	Edit pad (rev 1079)		Frank	cv407	XVal Session 79	1	XVal Session 79-Typing - Text-1		2012-07-17 14:14:44.533000
	Edit pad (rev 1080)		Nick	cv396	XVal Session 79	1	XVal Session 79-Typing - Text-1		2012-07-17 14:14:44.874000
	Edit pad (rev 1081)		sluggo	cv411	XVal Session 79	1	XVal Session 79-Typing - Text-1		2012-07-17 14:14:44.965000
	Edit pad (rev 1082)		Frank	cv407	XVal Session 79	1	XVal Session 79-Typing - Text-1		2012-07-17 14:14:45.032000
	Edit pad (rev 1083)		Kate	cv406	XVal Session 79	1	XVal Session 79-Typing - Text-1		2012-07-17 14:14:45.136000
	Edit pad (rev 1084)		Nick	cv396	XVal Session 79	1	XVal Session 79-Typing - Text-1		2012-07-17 14:14:45.374000
	Edit pad (rev 1085)		Frank	cv407	XVal Session 79	1	XVal Session 79-Typing - Text-1		2012-07-17 14:14:45.546000
	Edit pad (rev 1086)		Kate	cv406	XVal Session 79	1	XVal Session 79-Typing - Text-1		2012-07-17 14:14:45.636000
	Edit pad (rev 1087)		Nick	cv396	XVal Session 79	1	XVal Session 79-Typing - Text-1		2012-07-17 14:14:45.874000
	Edit pad (rev 1088)		Frank	cv407	XVal Session 79	1	XVal Session 79-Typing - Text-1		2012-07-17 14:14:46.049000
	Edit pad (rev 1089)		Kate	cv406	XVal Session 79	1	XVal Session 79-Typing - Text-1		2012-07-17 14:14:46.135000
	Edit pad (rev 1090)		Nick	cv396	XVal Session 79	1	XVal Session 79-Typing - Text-1		2012-07-17 14:14:46.376000
	Edit pad (rev 1091)		Frank	cv407	XVal Session 79	1	XVal Session 79-Typing - Text-1		2012-07-17 14:14:46.550000
	Edit pad (rev 1092)		Kate	cv406	XVal Session 79	1	XVal Session 79-Typing - Text-1		2012-07-17 14:14:46.634000
	Edit pad (rev 1093)		Nick	cv396	XVal Session 79	1	XVal Session 79-Typing - Text-1		2012-07-17 14:14:46.876000
	Edit pad (rev 1094)		Frank	cv407	XVal Session 79	1	XVal Session 79-Typing - Text-1		2012-07-17 14:14:47.049000
	Edit pad (rev 1095)		Kate	cv406	XVal Session 79	1	XVal Session 79-Typing - Text-1		2012-07-17 14:14:47.137000
	Edit pad (rev 1096)		Nick	cv396	XVal Session 79	1	XVal Session 79-Typing - Text-1		2012-07-17 14:14:47.376000
	Edit pad (rev 1097)		Kate	cv406	XVal Session 79	1	XVal Session 79-Typing - Text-1		2012-07-17 14:14:47.641000
	Edit pad (rev 1098)		Nick	cv396	XVal Session 79	1	XVal Session 79-Typing - Text-1		2012-07-17 14:14:47.875000
	Edit pad (rev 1099)		sluggo	cv411	XVal Session 79	1	XVal Session 79-Typing - Text-1		2012-07-17 14:14:47.987000
	Edit pad (rev 1100)		Frank	cv407	XVal Session 79	1	XVal Session 79-Typing - Text-1		2012-07-17 14:14:48.157000
	Edit pad (rev 1101)		Kate	cv406	XVal Session 79	1	XVal Session 79-Typing - Text-1		2012-07-17 14:14:48.185000
	Edit pad (rev 1102)		Nick	cv396	XVal Session 79	1	XVal Session 79-Typing - Text-1		2012-07-17 14:14:48.377000
	Edit pad (rev 1103)		sluggo	cv411	XVal Session 79	1	XVal Session 79-Typing - Text-1		2012-07-17 14:14:48.488000
	Edit pad (rev 1104)		Nick	cv396	XVal Session 79	1	XVal Session 79-Typing - Text-1		2012-07-17 14:14:48.878000
	Edit pad (rev 1105)		Kate	cv406	XVal Session 79	1	XVal Session 79-Typing - Text-1		2012-07-17 14:14:49.246000
	Edit pad (rev 1106)		sluggo	cv411	XVal Session 79	1	XVal Session 79-Typing - Text-1		2012-07-17 14:14:49.347000
	Edit pad (rev 1107)		sluggo	cv411	XVal Session 79	1	XVal Session 79-Typing - Text-1		2012-07-17 14:14:49.848000
	Edit pad (rev 1108)		Kate	cv406	XVal Session 79	1	XVal Session 79-Typing - Text-1		2012-07-17 14:14:49.898000
	Edit pad (rev 1109)		sluggo	cv411	XVal Session 79	1	XVal Session 79-Typing - Text-1		2012-07-17 14:14:50.356000
	Edit pad (rev 1110)		Kate	cv406	XVal Session 79	1	XVal Session 79-Typing - Text-1		2012-07-17 14:14:50.391000
	Edit pad (rev 1111)		Nick	cv396	XVal Session 79	1	XVal Session 79-Typing - Text-1		2012-07-17 14:14:50.458000
	Edit pad (rev 1112)		sluggo	cv411	XVal Session 79	1	XVal Session 79-Typing - Text-1		2012-07-17 14:14:50.851000
	Edit pad (rev 1113)		Kate	cv406	XVal Session 79	1	XVal Session 79-Typing - Text-1		2012-07-17 14:14:50.893000
	Edit pad (rev 1114)		Nick	cv396	XVal Session 79	1	XVal Session 79-Typing - Text-1		2012-07-17 14:14:50.959000
	Edit pad (rev 1115)		sluggo	cv411	XVal Session 79	1	XVal Session 79-Typing - Text-1		2012-07-17 14:14:51.348000
	Edit pad (rev 1116)		Kate	cv406	XVal Session 79	1	XVal Session 79-Typing - Text-1		2012-07-17 14:14:51.404000
	Edit pad (rev 1117)		sluggo	cv411	XVal Session 79	1	XVal Session 79-Typing - Text-1		2012-07-17 14:14:51.854000
	Edit pad (rev 1118)		Kate	cv406	XVal Session 79	1	XVal Session 79-Typing - Text-1		2012-07-17 14:14:51.900000
	Edit pad (rev 1119)		Nick	cv396	XVal Session 79	1	XVal Session 79-Typing - Text-1		2012-07-17 14:14:52.302000
	Edit pad (rev 1120)		sluggo	cv411	XVal Session 79	1	XVal Session 79-Typing - Text-1		2012-07-17 14:14:52.377000
	Edit pad (rev 1121)		Kate	cv406	XVal Session 79	1	XVal Session 79-Typing - Text-1		2012-07-17 14:14:52.410000
	Edit pad (rev 1122)		Nick	cv396	XVal Session 79	1	XVal Session 79-Typing - Text-1		2012-07-17 14:14:52.802000
	Edit pad (rev 1123)		sluggo	cv411	XVal Session 79	1	XVal Session 79-Typing - Text-1		2012-07-17 14:14:52.891000
	Edit pad (rev 1124)		Kate	cv406	XVal Session 79	1	XVal Session 79-Typing - Text-1		2012-07-17 14:14:52.934000
	Edit pad (rev 1125)		sluggo	cv411	XVal Session 79	1	XVal Session 79-Typing - Text-1		2012-07-17 14:14:53.395000
	Edit pad (rev 1126)		Kate	cv406	XVal Session 79	1	XVal Session 79-Typing - Text-1		2012-07-17 14:14:53.446000
	Edit pad (rev 1127)		Nick	cv396	XVal Session 79	1	XVal Session 79-Typing - Text-1		2012-07-17 14:14:53.463000
	Edit pad (rev 1128)		sluggo	cv411	XVal Session 79	1	XVal Session 79-Typing - Text-1		2012-07-17 14:14:53.895000
	Edit pad (rev 1129)		Kate	cv406	XVal Session 79	1	XVal Session 79-Typing - Text-1		2012-07-17 14:14:53.956000
	Edit pad (rev 1130)		sluggo	cv411	XVal Session 79	1	XVal Session 79-Typing - Text-1		2012-07-17 14:14:54.394000
	Edit pad (rev 1131)		Nick	cv396	XVal Session 79	1	XVal Session 79-Typing - Text-1		2012-07-17 14:14:54.890000
	Edit pad (rev 1132)		sluggo	cv411	XVal Session 79	1	XVal Session 79-Typing - Text-1		2012-07-17 14:14:54.896000
	Edit pad (rev 1133)		Kate	cv406	XVal Session 79	1	XVal Session 79-Typing - Text-1		2012-07-17 14:14:55.016000
	Edit pad (rev 1134)		Nick	cv396	XVal Session 79	1	XVal Session 79-Typing - Text-1		2012-07-17 14:14:55.391000
	Edit pad (rev 1135)		sluggo	cv411	XVal Session 79	1	XVal Session 79-Typing - Text-1		2012-07-17 14:14:55.394000
	Edit pad (rev 1136)		Kate	cv406	XVal Session 79	1	XVal Session 79-Typing - Text-1		2012-07-17 14:14:55.512000
	Edit pad (rev 1137)		sluggo	cv411	XVal Session 79	1	XVal Session 79-Typing - Text-1		2012-07-17 14:14:55.896000
	Edit pad (rev 1138)		sluggo	cv411	XVal Session 79	1	XVal Session 79-Typing - Text-1		2012-07-17 14:14:56.395000
	Edit pad (rev 1139)		sluggo	cv411	XVal Session 79	1	XVal Session 79-Typing - Text-1		2012-07-17 14:14:56.894000
	Edit pad (rev 1140)		sluggo	cv411	XVal Session 79	1	XVal Session 79-Typing - Text-1		2012-07-17 14:14:57.395000
	Edit pad (rev 1141)		Kate	cv406	XVal Session 79	1	XVal Session 79-Typing - Text-1		2012-07-17 14:14:57.444000
	Edit pad (rev 1142)		Nick	cv396	XVal Session 79	1	XVal Session 79-Typing - Text-1		2012-07-17 14:14:57.501000
	Edit pad (rev 1143)		sluggo	cv411	XVal Session 79	1	XVal Session 79-Typing - Text-1		2012-07-17 14:14:57.894000
	Edit pad (rev 1144)		Kate	cv406	XVal Session 79	1	XVal Session 79-Typing - Text-1		2012-07-17 14:14:57.946000
	Edit pad (rev 1145)		Nick	cv396	XVal Session 79	1	XVal Session 79-Typing - Text-1		2012-07-17 14:14:58
	Edit pad (rev 1146)		sluggo	cv411	XVal Session 79	1	XVal Session 79-Typing - Text-1		2012-07-17 14:14:58.397000
	Edit pad (rev 1147)		Kate	cv406	XVal Session 79	1	XVal Session 79-Typing - Text-1		2012-07-17 14:14:58.477000
	Edit pad (rev 1148)		Kate	cv406	XVal Session 79	1	XVal Session 79-Typing - Text-1		2012-07-17 14:14:58.977000
	Edit pad (rev 1149)		sluggo	cv411	XVal Session 79	1	XVal Session 79-Typing - Text-1		2012-07-17 14:14:59.072000
	Edit pad (rev 1150)		Kate	cv406	XVal Session 79	1	XVal Session 79-Typing - Text-1		2012-07-17 14:14:59.479000
	Edit pad (rev 1151)		Nick	cv396	XVal Session 79	1	XVal Session 79-Typing - Text-1		2012-07-17 14:14:59.516000
	Edit pad (rev 1152)		sluggo	cv411	XVal Session 79	1	XVal Session 79-Typing - Text-1		2012-07-17 14:14:59.586000
	Edit pad (rev 1153)		Kate	cv406	XVal Session 79	1	XVal Session 79-Typing - Text-1		2012-07-17 14:14:59.978000
	Edit pad (rev 1154)		Nick	cv396	XVal Session 79	1	XVal Session 79-Typing - Text-1		2012-07-17 14:15:00.015000
	Edit pad (rev 1155)		sluggo	cv411	XVal Session 79	1	XVal Session 79-Typing - Text-1		2012-07-17 14:15:00.094000
	Edit pad (rev 1156)		Kate	cv406	XVal Session 79	1	XVal Session 79-Typing - Text-1		2012-07-17 14:15:00.478000
	Edit pad (rev 1157)		Nick	cv396	XVal Session 79	1	XVal Session 79-Typing - Text-1		2012-07-17 14:15:00.517000
	Edit pad (rev 1158)		sluggo	cv411	XVal Session 79	1	XVal Session 79-Typing - Text-1		2012-07-17 14:15:00.607000
	Edit pad (rev 1159)		Kate	cv406	XVal Session 79	1	XVal Session 79-Typing - Text-1		2012-07-17 14:15:00.980000
	Edit pad (rev 1160)		Nick	cv396	XVal Session 79	1	XVal Session 79-Typing - Text-1		2012-07-17 14:15:01.020000
	Edit pad (rev 1161)		sluggo	cv411	XVal Session 79	1	XVal Session 79-Typing - Text-1		2012-07-17 14:15:01.110000
	Edit pad (rev 1162)		Kate	cv406	XVal Session 79	1	XVal Session 79-Typing - Text-1		2012-07-17 14:15:01.485000
	Edit pad (rev 1163)		Nick	cv396	XVal Session 79	1	XVal Session 79-Typing - Text-1		2012-07-17 14:15:01.526000
	Edit pad (rev 1164)		sluggo	cv411	XVal Session 79	1	XVal Session 79-Typing - Text-1		2012-07-17 14:15:01.614000
	Edit pad (rev 1165)		Kate	cv406	XVal Session 79	1	XVal Session 79-Typing - Text-1		2012-07-17 14:15:01.977000
	Edit pad (rev 1166)		Nick	cv396	XVal Session 79	1	XVal Session 79-Typing - Text-1		2012-07-17 14:15:02.051000
	Edit pad (rev 1167)		sluggo	cv411	XVal Session 79	1	XVal Session 79-Typing - Text-1		2012-07-17 14:15:02.111000
	Chat	does anyone need help finishing the end of their paragraphs? 2 min remaining!	Frank	cv407	XVal Session 79	1	XVal Session 79-Typing - Text-1		2012-07-17 14:15:02.179000
	Edit pad (rev 1168)		Kate	cv406	XVal Session 79	1	XVal Session 79-Typing - Text-1		2012-07-17 14:15:02.478000
	Edit pad (rev 1169)		sluggo	cv411	XVal Session 79	1	XVal Session 79-Typing - Text-1		2012-07-17 14:15:02.615000
	Edit pad (rev 1170)		Nick	cv396	XVal Session 79	1	XVal Session 79-Typing - Text-1		2012-07-17 14:15:02.816000
	Edit pad (rev 1171)		Kate	cv406	XVal Session 79	1	XVal Session 79-Typing - Text-1		2012-07-17 14:15:02.978000
	Edit pad (rev 1172)		sluggo	cv411	XVal Session 79	1	XVal Session 79-Typing - Text-1		2012-07-17 14:15:03.114000
	Edit pad (rev 1173)		Nick	cv396	XVal Session 79	1	XVal Session 79-Typing - Text-1		2012-07-17 14:15:03.315000
	Edit pad (rev 1174)		Kate	cv406	XVal Session 79	1	XVal Session 79-Typing - Text-1		2012-07-17 14:15:03.477000
	Edit pad (rev 1175)		sluggo	cv411	XVal Session 79	1	XVal Session 79-Typing - Text-1		2012-07-17 14:15:03.611000
	Edit pad (rev 1176)		Nick	cv396	XVal Session 79	1	XVal Session 79-Typing - Text-1		2012-07-17 14:15:03.814000
	Edit pad (rev 1177)		Kate	cv406	XVal Session 79	1	XVal Session 79-Typing - Text-1		2012-07-17 14:15:03.977000
	Edit pad (rev 1178)		sluggo	cv411	XVal Session 79	1	XVal Session 79-Typing - Text-1		2012-07-17 14:15:04.116000
	Edit pad (rev 1179)		Nick	cv396	XVal Session 79	1	XVal Session 79-Typing - Text-1		2012-07-17 14:15:04.318000
	Edit pad (rev 1180)		Kate	cv406	XVal Session 79	1	XVal Session 79-Typing - Text-1		2012-07-17 14:15:04.475000
	Edit pad (rev 1181)		Nick	cv396	XVal Session 79	1	XVal Session 79-Typing - Text-1		2012-07-17 14:15:04.818000
	Edit pad (rev 1182)		Kate	cv406	XVal Session 79	1	XVal Session 79-Typing - Text-1		2012-07-17 14:15:04.979000
	Edit pad (rev 1183)		Nick	cv396	XVal Session 79	1	XVal Session 79-Typing - Text-1		2012-07-17 14:15:06.471000
	Edit pad (rev 1184)		Nick	cv396	XVal Session 79	1	XVal Session 79-Typing - Text-1		2012-07-17 14:15:06.972000
	Edit pad (rev 1185)		Nick	cv396	XVal Session 79	1	XVal Session 79-Typing - Text-1		2012-07-17 14:15:07.472000
	Edit pad (rev 1186)		sluggo	cv411	XVal Session 79	1	XVal Session 79-Typing - Text-1		2012-07-17 14:15:07.523000
	Edit pad (rev 1187)		sluggo	cv411	XVal Session 79	1	XVal Session 79-Typing - Text-1		2012-07-17 14:15:08.040000
	Edit pad (rev 1188)		sluggo	cv411	XVal Session 79	1	XVal Session 79-Typing - Text-1		2012-07-17 14:15:08.542000
	Edit pad (rev 1189)		sluggo	cv411	XVal Session 79	1	XVal Session 79-Typing - Text-1		2012-07-17 14:15:09.053000
	Edit pad (rev 1190)		Nick	cv396	XVal Session 79	1	XVal Session 79-Typing - Text-1		2012-07-17 14:15:09.261000
	Edit pad (rev 1191)		sluggo	cv411	XVal Session 79	1	XVal Session 79-Typing - Text-1		2012-07-17 14:15:09.553000
	Edit pad (rev 1192)		Nick	cv396	XVal Session 79	1	XVal Session 79-Typing - Text-1		2012-07-17 14:15:09.759000
	Edit pad (rev 1193)		sluggo	cv411	XVal Session 79	1	XVal Session 79-Typing - Text-1		2012-07-17 14:15:10.054000
	Edit pad (rev 1194)		Nick	cv396	XVal Session 79	1	XVal Session 79-Typing - Text-1		2012-07-17 14:15:10.259000
	Edit pad (rev 1195)		Nick	cv396	XVal Session 79	1	XVal Session 79-Typing - Text-1		2012-07-17 14:15:10.759000
	Edit pad (rev 1196)		Nick	cv396	XVal Session 79	1	XVal Session 79-Typing - Text-1		2012-07-17 14:15:11.259000
	Edit pad (rev 1197)		Nick	cv396	XVal Session 79	1	XVal Session 79-Typing - Text-1		2012-07-17 14:15:11.760000
	Edit pad (rev 1198)		sluggo	cv411	XVal Session 79	1	XVal Session 79-Typing - Text-1		2012-07-17 14:15:11.845000
	Edit pad (rev 1199)		Nick	cv396	XVal Session 79	1	XVal Session 79-Typing - Text-1		2012-07-17 14:15:12.262000
	Edit pad (rev 1200)		sluggo	cv411	XVal Session 79	1	XVal Session 79-Typing - Text-1		2012-07-17 14:15:12.346000
	Edit pad (rev 1201)		Nick	cv396	XVal Session 79	1	XVal Session 79-Typing - Text-1		2012-07-17 14:15:12.761000
	Edit pad (rev 1202)		sluggo	cv411	XVal Session 79	1	XVal Session 79-Typing - Text-1		2012-07-17 14:15:12.846000
	Edit pad (rev 1203)		sluggo	cv411	XVal Session 79	1	XVal Session 79-Typing - Text-1		2012-07-17 14:15:13.689000
	Edit pad (rev 1204)		Frank	cv407	XVal Session 79	1	XVal Session 79-Typing - Text-1		2012-07-17 14:15:13.974000
	Edit pad (rev 1205)		sluggo	cv411	XVal Session 79	1	XVal Session 79-Typing - Text-1		2012-07-17 14:15:14.301000
	Edit pad (rev 1206)		Frank	cv407	XVal Session 79	1	XVal Session 79-Typing - Text-1		2012-07-17 14:15:14.473000
	Edit pad (rev 1207)		sluggo	cv411	XVal Session 79	1	XVal Session 79-Typing - Text-1		2012-07-17 14:15:14.802000
	Edit pad (rev 1208)		Frank	cv407	XVal Session 79	1	XVal Session 79-Typing - Text-1		2012-07-17 14:15:14.972000
	Edit pad (rev 1209)		Kate	cv406	XVal Session 79	1	XVal Session 79-Typing - Text-1		2012-07-17 14:15:15.279000
	Edit pad (rev 1210)		sluggo	cv411	XVal Session 79	1	XVal Session 79-Typing - Text-1		2012-07-17 14:15:15.308000
	Edit pad (rev 1211)		Frank	cv407	XVal Session 79	1	XVal Session 79-Typing - Text-1		2012-07-17 14:15:15.478000
	Edit pad (rev 1212)		Kate	cv406	XVal Session 79	1	XVal Session 79-Typing - Text-1		2012-07-17 14:15:15.778000
	Edit pad (rev 1213)		sluggo	cv411	XVal Session 79	1	XVal Session 79-Typing - Text-1		2012-07-17 14:15:15.816000
	Edit pad (rev 1214)		Frank	cv407	XVal Session 79	1	XVal Session 79-Typing - Text-1		2012-07-17 14:15:15.978000
	Edit pad (rev 1215)		sluggo	cv411	XVal Session 79	1	XVal Session 79-Typing - Text-1		2012-07-17 14:15:16.316000
	Edit pad (rev 1216)		Kate	cv406	XVal Session 79	1	XVal Session 79-Typing - Text-1		2012-07-17 14:15:16.400000
	Edit pad (rev 1217)		Frank	cv407	XVal Session 79	1	XVal Session 79-Typing - Text-1		2012-07-17 14:15:16.478000
	Edit pad (rev 1218)		sluggo	cv411	XVal Session 79	1	XVal Session 79-Typing - Text-1		2012-07-17 14:15:16.818000
	Edit pad (rev 1219)		Frank	cv407	XVal Session 79	1	XVal Session 79-Typing - Text-1		2012-07-17 14:15:16.982000
	Edit pad (rev 1220)		sluggo	cv411	XVal Session 79	1	XVal Session 79-Typing - Text-1		2012-07-17 14:15:17.317000
	Edit pad (rev 1221)		Frank	cv407	XVal Session 79	1	XVal Session 79-Typing - Text-1		2012-07-17 14:15:17.484000
	Edit pad (rev 1222)		Frank	cv407	XVal Session 79	1	XVal Session 79-Typing - Text-1		2012-07-17 14:15:17.983000
	Edit pad (rev 1223)		Frank	cv407	XVal Session 79	1	XVal Session 79-Typing - Text-1		2012-07-17 14:15:18.482000
	Edit pad (rev 1224)		Frank	cv407	XVal Session 79	1	XVal Session 79-Typing - Text-1		2012-07-17 14:15:18.984000
	Edit pad (rev 1225)		Frank	cv407	XVal Session 79	1	XVal Session 79-Typing - Text-1		2012-07-17 14:15:19.484000
	Edit pad (rev 1226)		Kate	cv406	XVal Session 79	1	XVal Session 79-Typing - Text-1		2012-07-17 14:15:19.683000
	Edit pad (rev 1227)		Frank	cv407	XVal Session 79	1	XVal Session 79-Typing - Text-1		2012-07-17 14:15:19.985000
	Edit pad (rev 1228)		Kate	cv406	XVal Session 79	1	XVal Session 79-Typing - Text-1		2012-07-17 14:15:20.213000
	Edit pad (rev 1229)		Frank	cv407	XVal Session 79	1	XVal Session 79-Typing - Text-1		2012-07-17 14:15:20.485000
	Edit pad (rev 1230)		Frank	cv407	XVal Session 79	1	XVal Session 79-Typing - Text-1		2012-07-17 14:15:20.986000
	Edit pad (rev 1231)		Kate	cv406	XVal Session 79	1	XVal Session 79-Typing - Text-1		2012-07-17 14:15:21.337000
	Edit pad (rev 1232)		Frank	cv407	XVal Session 79	1	XVal Session 79-Typing - Text-1		2012-07-17 14:15:21.484000
	Edit pad (rev 1233)		Nick	cv396	XVal Session 79	1	XVal Session 79-Typing - Text-1		2012-07-17 14:15:21.506000
	Edit pad (rev 1234)		sluggo	cv411	XVal Session 79	1	XVal Session 79-Typing - Text-1		2012-07-17 14:15:21.631000
	Edit pad (rev 1235)		Kate	cv406	XVal Session 79	1	XVal Session 79-Typing - Text-1		2012-07-17 14:15:21.973000
	Edit pad (rev 1236)		Frank	cv407	XVal Session 79	1	XVal Session 79-Typing - Text-1		2012-07-17 14:15:21.986000
	Edit pad (rev 1237)		Nick	cv396	XVal Session 79	1	XVal Session 79-Typing - Text-1		2012-07-17 14:15:22.004000
	Edit pad (rev 1238)		sluggo	cv411	XVal Session 79	1	XVal Session 79-Typing - Text-1		2012-07-17 14:15:22.135000
	Edit pad (rev 1239)		Nick	cv396	XVal Session 79	1	XVal Session 79-Typing - Text-1		2012-07-17 14:15:22.507000
	Edit pad (rev 1240)		Frank	cv407	XVal Session 79	1	XVal Session 79-Typing - Text-1		2012-07-17 14:15:22.563000
	Edit pad (rev 1241)		sluggo	cv411	XVal Session 79	1	XVal Session 79-Typing - Text-1		2012-07-17 14:15:22.643000
	Edit pad (rev 1242)		Kate	cv406	XVal Session 79	1	XVal Session 79-Typing - Text-1		2012-07-17 14:15:22.780000
	Edit pad (rev 1243)		Nick	cv396	XVal Session 79	1	XVal Session 79-Typing - Text-1		2012-07-17 14:15:23.008000
	Edit pad (rev 1244)		sluggo	cv411	XVal Session 79	1	XVal Session 79-Typing - Text-1		2012-07-17 14:15:23.243000
	Edit pad (rev 1245)		Kate	cv406	XVal Session 79	1	XVal Session 79-Typing - Text-1		2012-07-17 14:15:23.315000
	Edit pad (rev 1246)		Frank	cv407	XVal Session 79	1	XVal Session 79-Typing - Text-1		2012-07-17 14:15:23.587000
	Edit pad (rev 1247)		Nick	cv396	XVal Session 79	1	XVal Session 79-Typing - Text-1		2012-07-17 14:15:23.632000
	Edit pad (rev 1248)		sluggo	cv411	XVal Session 79	1	XVal Session 79-Typing - Text-1		2012-07-17 14:15:23.752000
	Edit pad (rev 1249)		Kate	cv406	XVal Session 79	1	XVal Session 79-Typing - Text-1		2012-07-17 14:15:23.816000
	Edit pad (rev 1250)		Frank	cv407	XVal Session 79	1	XVal Session 79-Typing - Text-1		2012-07-17 14:15:24.087000
	Edit pad (rev 1251)		Nick	cv396	XVal Session 79	1	XVal Session 79-Typing - Text-1		2012-07-17 14:15:24.132000
	Edit pad (rev 1252)		sluggo	cv411	XVal Session 79	1	XVal Session 79-Typing - Text-1		2012-07-17 14:15:24.254000
	Edit pad (rev 1253)		Kate	cv406	XVal Session 79	1	XVal Session 79-Typing - Text-1		2012-07-17 14:15:24.530000
	Edit pad (rev 1254)		Frank	cv407	XVal Session 79	1	XVal Session 79-Typing - Text-1		2012-07-17 14:15:24.604000
	Edit pad (rev 1255)		sluggo	cv411	XVal Session 79	1	XVal Session 79-Typing - Text-1		2012-07-17 14:15:24.752000
	Edit pad (rev 1256)		Nick	cv396	XVal Session 79	1	XVal Session 79-Typing - Text-1		2012-07-17 14:15:24.851000
	Edit pad (rev 1257)		Kate	cv406	XVal Session 79	1	XVal Session 79-Typing - Text-1		2012-07-17 14:15:25.045000
	Edit pad (rev 1258)		Frank	cv407	XVal Session 79	1	XVal Session 79-Typing - Text-1		2012-07-17 14:15:25.107000
	Edit pad (rev 1259)		Nick	cv396	XVal Session 79	1	XVal Session 79-Typing - Text-1		2012-07-17 14:15:25.353000
	Edit pad (rev 1260)		sluggo	cv411	XVal Session 79	1	XVal Session 79-Typing - Text-1		2012-07-17 14:15:25.406000
	Edit pad (rev 1261)		Kate	cv406	XVal Session 79	1	XVal Session 79-Typing - Text-1		2012-07-17 14:15:25.529000
	Edit pad (rev 1262)		Frank	cv407	XVal Session 79	1	XVal Session 79-Typing - Text-1		2012-07-17 14:15:25.607000
	Edit pad (rev 1263)		Nick	cv396	XVal Session 79	1	XVal Session 79-Typing - Text-1		2012-07-17 14:15:25.862000
	Edit pad (rev 1264)		sluggo	cv411	XVal Session 79	1	XVal Session 79-Typing - Text-1		2012-07-17 14:15:25.910000
	Edit pad (rev 1265)		Kate	cv406	XVal Session 79	1	XVal Session 79-Typing - Text-1		2012-07-17 14:15:26.031000
	Edit pad (rev 1266)		Nick	cv396	XVal Session 79	1	XVal Session 79-Typing - Text-1		2012-07-17 14:15:26.367000
	Edit pad (rev 1267)		sluggo	cv411	XVal Session 79	1	XVal Session 79-Typing - Text-1		2012-07-17 14:15:26.409000
	Edit pad (rev 1268)		Kate	cv406	XVal Session 79	1	XVal Session 79-Typing - Text-1		2012-07-17 14:15:26.528000
	Edit pad (rev 1269)		Nick	cv396	XVal Session 79	1	XVal Session 79-Typing - Text-1		2012-07-17 14:15:26.867000
	Edit pad (rev 1270)		sluggo	cv411	XVal Session 79	1	XVal Session 79-Typing - Text-1		2012-07-17 14:15:26.913000
	Edit pad (rev 1271)		Kate	cv406	XVal Session 79	1	XVal Session 79-Typing - Text-1		2012-07-17 14:15:27.029000
	Edit pad (rev 1272)		Nick	cv396	XVal Session 79	1	XVal Session 79-Typing - Text-1		2012-07-17 14:15:27.367000
	Edit pad (rev 1273)		sluggo	cv411	XVal Session 79	1	XVal Session 79-Typing - Text-1		2012-07-17 14:15:27.413000
	Edit pad (rev 1274)		Kate	cv406	XVal Session 79	1	XVal Session 79-Typing - Text-1		2012-07-17 14:15:27.528000
	Edit pad (rev 1275)		sluggo	cv411	XVal Session 79	1	XVal Session 79-Typing - Text-1		2012-07-17 14:15:27.910000
	Edit pad (rev 1276)		Kate	cv406	XVal Session 79	1	XVal Session 79-Typing - Text-1		2012-07-17 14:15:28.031000
	Edit pad (rev 1277)		sluggo	cv411	XVal Session 79	1	XVal Session 79-Typing - Text-1		2012-07-17 14:15:28.410000
	Edit pad (rev 1278)		Kate	cv406	XVal Session 79	1	XVal Session 79-Typing - Text-1		2012-07-17 14:15:28.533000
	Edit pad (rev 1279)		Frank	cv407	XVal Session 79	1	XVal Session 79-Typing - Text-1		2012-07-17 14:15:28.573000
	Edit pad (rev 1280)		sluggo	cv411	XVal Session 79	1	XVal Session 79-Typing - Text-1		2012-07-17 14:15:29.034000
	Edit pad (rev 1281)		Nick	cv396	XVal Session 79	1	XVal Session 79-Typing - Text-1		2012-07-17 14:15:29.110000
	Edit pad (rev 1282)		sluggo	cv411	XVal Session 79	1	XVal Session 79-Typing - Text-1		2012-07-17 14:15:29.535000
	Edit pad (rev 1283)		Nick	cv396	XVal Session 79	1	XVal Session 79-Typing - Text-1		2012-07-17 14:15:29.608000
	Edit pad (rev 1284)		sluggo	cv411	XVal Session 79	1	XVal Session 79-Typing - Text-1		2012-07-17 14:15:30.043000
	Edit pad (rev 1285)		Kate	cv406	XVal Session 79	1	XVal Session 79-Typing - Text-1		2012-07-17 14:15:30.060000
	Edit pad (rev 1286)		Nick	cv396	XVal Session 79	1	XVal Session 79-Typing - Text-1		2012-07-17 14:15:30.133000
	Edit pad (rev 1287)		sluggo	cv411	XVal Session 79	1	XVal Session 79-Typing - Text-1		2012-07-17 14:15:30.542000
	Edit pad (rev 1288)		Kate	cv406	XVal Session 79	1	XVal Session 79-Typing - Text-1		2012-07-17 14:15:30.558000
	Edit pad (rev 1289)		Nick	cv396	XVal Session 79	1	XVal Session 79-Typing - Text-1		2012-07-17 14:15:30.961000
	Edit pad (rev 1290)		sluggo	cv411	XVal Session 79	1	XVal Session 79-Typing - Text-1		2012-07-17 14:15:31.050000
	Edit pad (rev 1291)		Kate	cv406	XVal Session 79	1	XVal Session 79-Typing - Text-1		2012-07-17 14:15:31.057000
	Edit pad (rev 1292)		Frank	cv407	XVal Session 79	1	XVal Session 79-Typing - Text-1		2012-07-17 14:15:31.328000
	Edit pad (rev 1293)		Nick	cv396	XVal Session 79	1	XVal Session 79-Typing - Text-1		2012-07-17 14:15:31.459000
	Edit pad (rev 1294)		sluggo	cv411	XVal Session 79	1	XVal Session 79-Typing - Text-1		2012-07-17 14:15:31.549000
	Edit pad (rev 1295)		Kate	cv406	XVal Session 79	1	XVal Session 79-Typing - Text-1		2012-07-17 14:15:31.558000
	Edit pad (rev 1296)		Frank	cv407	XVal Session 79	1	XVal Session 79-Typing - Text-1		2012-07-17 14:15:31.829000
	Edit pad (rev 1297)		Nick	cv396	XVal Session 79	1	XVal Session 79-Typing - Text-1		2012-07-17 14:15:31.960000
	Edit pad (rev 1298)		sluggo	cv411	XVal Session 79	1	XVal Session 79-Typing - Text-1		2012-07-17 14:15:32.049000
	Edit pad (rev 1299)		Kate	cv406	XVal Session 79	1	XVal Session 79-Typing - Text-1		2012-07-17 14:15:32.064000
	Edit pad (rev 1300)		Frank	cv407	XVal Session 79	1	XVal Session 79-Typing - Text-1		2012-07-17 14:15:32.329000
	Edit pad (rev 1301)		sluggo	cv411	XVal Session 79	1	XVal Session 79-Typing - Text-1		2012-07-17 14:15:32.553000
	Edit pad (rev 1302)		Nick	cv396	XVal Session 79	1	XVal Session 79-Typing - Text-1		2012-07-17 14:15:32.581000
	Edit pad (rev 1303)		Kate	cv406	XVal Session 79	1	XVal Session 79-Typing - Text-1		2012-07-17 14:15:32.603000
	Edit pad (rev 1304)		Frank	cv407	XVal Session 79	1	XVal Session 79-Typing - Text-1		2012-07-17 14:15:32.832000
	Edit pad (rev 1305)		sluggo	cv411	XVal Session 79	1	XVal Session 79-Typing - Text-1		2012-07-17 14:15:33.050000
	Edit pad (rev 1306)		Nick	cv396	XVal Session 79	1	XVal Session 79-Typing - Text-1		2012-07-17 14:15:33.083000
	Edit pad (rev 1307)		Kate	cv406	XVal Session 79	1	XVal Session 79-Typing - Text-1		2012-07-17 14:15:33.105000
	Edit pad (rev 1308)		Frank	cv407	XVal Session 79	1	XVal Session 79-Typing - Text-1		2012-07-17 14:15:33.331000
	Edit pad (rev 1309)		sluggo	cv411	XVal Session 79	1	XVal Session 79-Typing - Text-1		2012-07-17 14:15:33.549000
	Edit pad (rev 1310)		Nick	cv396	XVal Session 79	1	XVal Session 79-Typing - Text-1		2012-07-17 14:15:33.596000
	Edit pad (rev 1311)		Kate	cv406	XVal Session 79	1	XVal Session 79-Typing - Text-1		2012-07-17 14:15:33.610000
	Edit pad (rev 1312)		Frank	cv407	XVal Session 79	1	XVal Session 79-Typing - Text-1		2012-07-17 14:15:33.834000
	Edit pad (rev 1313)		sluggo	cv411	XVal Session 79	1	XVal Session 79-Typing - Text-1		2012-07-17 14:15:34.053000
	Edit pad (rev 1314)		Nick	cv396	XVal Session 79	1	XVal Session 79-Typing - Text-1		2012-07-17 14:15:34.098000
	Edit pad (rev 1315)		Kate	cv406	XVal Session 79	1	XVal Session 79-Typing - Text-1		2012-07-17 14:15:34.106000
	Edit pad (rev 1316)		Frank	cv407	XVal Session 79	1	XVal Session 79-Typing - Text-1		2012-07-17 14:15:34.333000
	Edit pad (rev 1317)		Kate	cv406	XVal Session 79	1	XVal Session 79-Typing - Text-1		2012-07-17 14:15:34.608000
	Edit pad (rev 1318)		Frank	cv407	XVal Session 79	1	XVal Session 79-Typing - Text-1		2012-07-17 14:15:34.838000
	Edit pad (rev 1319)		sluggo	cv411	XVal Session 79	1	XVal Session 79-Typing - Text-1		2012-07-17 14:15:34.938000
	Edit pad (rev 1320)		Kate	cv406	XVal Session 79	1	XVal Session 79-Typing - Text-1		2012-07-17 14:15:35.107000
	Edit pad (rev 1321)		Frank	cv407	XVal Session 79	1	XVal Session 79-Typing - Text-1		2012-07-17 14:15:35.339000
	Edit pad (rev 1322)		sluggo	cv411	XVal Session 79	1	XVal Session 79-Typing - Text-1		2012-07-17 14:15:35.362000
	Edit pad (rev 1323)		Kate	cv406	XVal Session 79	1	XVal Session 79-Typing - Text-1		2012-07-17 14:15:35.606000
	Edit pad (rev 1324)		Frank	cv407	XVal Session 79	1	XVal Session 79-Typing - Text-1		2012-07-17 14:15:35.837000
	Edit pad (rev 1325)		sluggo	cv411	XVal Session 79	1	XVal Session 79-Typing - Text-1		2012-07-17 14:15:35.866000
	Edit pad (rev 1326)		Kate	cv406	XVal Session 79	1	XVal Session 79-Typing - Text-1		2012-07-17 14:15:36.168000
	Edit pad (rev 1327)		Frank	cv407	XVal Session 79	1	XVal Session 79-Typing - Text-1		2012-07-17 14:15:36.337000
	Edit pad (rev 1328)		sluggo	cv411	XVal Session 79	1	XVal Session 79-Typing - Text-1		2012-07-17 14:15:36.364000
	Edit pad (rev 1329)		Kate	cv406	XVal Session 79	1	XVal Session 79-Typing - Text-1		2012-07-17 14:15:36.664000
	Edit pad (rev 1330)		Frank	cv407	XVal Session 79	1	XVal Session 79-Typing - Text-1		2012-07-17 14:15:36.835000
	Edit pad (rev 1331)		sluggo	cv411	XVal Session 79	1	XVal Session 79-Typing - Text-1		2012-07-17 14:15:36.863000
	Edit pad (rev 1332)		Kate	cv406	XVal Session 79	1	XVal Session 79-Typing - Text-1		2012-07-17 14:15:37.165000
	Edit pad (rev 1333)		Frank	cv407	XVal Session 79	1	XVal Session 79-Typing - Text-1		2012-07-17 14:15:37.338000
	Edit pad (rev 1334)		Kate	cv406	XVal Session 79	1	XVal Session 79-Typing - Text-1		2012-07-17 14:15:37.667000
	Edit pad (rev 1335)		Frank	cv407	XVal Session 79	1	XVal Session 79-Typing - Text-1		2012-07-17 14:15:37.837000
	Edit pad (rev 1336)		Kate	cv406	XVal Session 79	1	XVal Session 79-Typing - Text-1		2012-07-17 14:15:38.169000
	Edit pad (rev 1337)		Nick	cv396	XVal Session 79	1	XVal Session 79-Typing - Text-1		2012-07-17 14:15:38.206000
	Edit pad (rev 1338)		Frank	cv407	XVal Session 79	1	XVal Session 79-Typing - Text-1		2012-07-17 14:15:38.336000
	Edit pad (rev 1339)		Kate	cv406	XVal Session 79	1	XVal Session 79-Typing - Text-1		2012-07-17 14:15:38.669000
	Edit pad (rev 1340)		Nick	cv396	XVal Session 79	1	XVal Session 79-Typing - Text-1		2012-07-17 14:15:38.717000
	Edit pad (rev 1341)		Frank	cv407	XVal Session 79	1	XVal Session 79-Typing - Text-1		2012-07-17 14:15:38.837000
	Edit pad (rev 1342)		Nick	cv396	XVal Session 79	1	XVal Session 79-Typing - Text-1		2012-07-17 14:15:39.218000
	Edit pad (rev 1343)		Frank	cv407	XVal Session 79	1	XVal Session 79-Typing - Text-1		2012-07-17 14:15:39.338000
	Edit pad (rev 1344)		Nick	cv396	XVal Session 79	1	XVal Session 79-Typing - Text-1		2012-07-17 14:15:39.719000
	Edit pad (rev 1345)		Frank	cv407	XVal Session 79	1	XVal Session 79-Typing - Text-1		2012-07-17 14:15:39.837000
	Edit pad (rev 1346)		Nick	cv396	XVal Session 79	1	XVal Session 79-Typing - Text-1		2012-07-17 14:15:40.219000
	Edit pad (rev 1347)		Kate	cv406	XVal Session 79	1	XVal Session 79-Typing - Text-1		2012-07-17 14:15:40.310000
	Edit pad (rev 1348)		Frank	cv407	XVal Session 79	1	XVal Session 79-Typing - Text-1		2012-07-17 14:15:40.350000
	Edit pad (rev 1349)		Nick	cv396	XVal Session 79	1	XVal Session 79-Typing - Text-1		2012-07-17 14:15:40.720000
	Edit pad (rev 1350)		Kate	cv406	XVal Session 79	1	XVal Session 79-Typing - Text-1		2012-07-17 14:15:40.809000
	Edit pad (rev 1351)		Frank	cv407	XVal Session 79	1	XVal Session 79-Typing - Text-1		2012-07-17 14:15:40.849000
	Edit pad (rev 1352)		Nick	cv396	XVal Session 79	1	XVal Session 79-Typing - Text-1		2012-07-17 14:15:41.223000
	Edit pad (rev 1353)		Kate	cv406	XVal Session 79	1	XVal Session 79-Typing - Text-1		2012-07-17 14:15:41.310000
	Edit pad (rev 1354)		Frank	cv407	XVal Session 79	1	XVal Session 79-Typing - Text-1		2012-07-17 14:15:41.358000
	Edit pad (rev 1355)		Nick	cv396	XVal Session 79	1	XVal Session 79-Typing - Text-1		2012-07-17 14:15:41.721000
	Edit pad (rev 1356)		Kate	cv406	XVal Session 79	1	XVal Session 79-Typing - Text-1		2012-07-17 14:15:41.811000
	Edit pad (rev 1357)		Frank	cv407	XVal Session 79	1	XVal Session 79-Typing - Text-1		2012-07-17 14:15:41.857000
	Edit pad (rev 1358)		Nick	cv396	XVal Session 79	1	XVal Session 79-Typing - Text-1		2012-07-17 14:15:42.221000
	Edit pad (rev 1359)		Kate	cv406	XVal Session 79	1	XVal Session 79-Typing - Text-1		2012-07-17 14:15:42.320000
	Edit pad (rev 1360)		Frank	cv407	XVal Session 79	1	XVal Session 79-Typing - Text-1		2012-07-17 14:15:42.357000
	Edit pad (rev 1361)		Nick	cv396	XVal Session 79	1	XVal Session 79-Typing - Text-1		2012-07-17 14:15:42.766000
	Edit pad (rev 1362)		Frank	cv407	XVal Session 79	1	XVal Session 79-Typing - Text-1		2012-07-17 14:15:42.858000
	Edit pad (rev 1363)		Nick	cv396	XVal Session 79	1	XVal Session 79-Typing - Text-1		2012-07-17 14:15:43.226000
	Edit pad (rev 1364)		Frank	cv407	XVal Session 79	1	XVal Session 79-Typing - Text-1		2012-07-17 14:15:43.357000
	Edit pad (rev 1365)		Nick	cv396	XVal Session 79	1	XVal Session 79-Typing - Text-1		2012-07-17 14:15:43.726000
	Edit pad (rev 1366)		Nick	cv396	XVal Session 79	1	XVal Session 79-Typing - Text-1		2012-07-17 14:15:44.227000
	Edit pad (rev 1367)		Frank	cv407	XVal Session 79	1	XVal Session 79-Typing - Text-1		2012-07-17 14:15:44.543000
	Edit pad (rev 1368)		Nick	cv396	XVal Session 79	1	XVal Session 79-Typing - Text-1		2012-07-17 14:15:44.724000
	Edit pad (rev 1369)		Frank	cv407	XVal Session 79	1	XVal Session 79-Typing - Text-1		2012-07-17 14:15:45.044000
	Edit pad (rev 1370)		Nick	cv396	XVal Session 79	1	XVal Session 79-Typing - Text-1		2012-07-17 14:15:45.228000
	Edit pad (rev 1371)		Frank	cv407	XVal Session 79	1	XVal Session 79-Typing - Text-1		2012-07-17 14:15:45.552000
	Edit pad (rev 1372)		Nick	cv396	XVal Session 79	1	XVal Session 79-Typing - Text-1		2012-07-17 14:15:45.729000
	Edit pad (rev 1373)		Frank	cv407	XVal Session 79	1	XVal Session 79-Typing - Text-1		2012-07-17 14:15:46.054000
	Edit pad (rev 1374)		Nick	cv396	XVal Session 79	1	XVal Session 79-Typing - Text-1		2012-07-17 14:15:46.236000
	Edit pad (rev 1375)		Frank	cv407	XVal Session 79	1	XVal Session 79-Typing - Text-1		2012-07-17 14:15:46.554000
	Edit pad (rev 1376)		Nick	cv396	XVal Session 79	1	XVal Session 79-Typing - Text-1		2012-07-17 14:15:46.734000
	Edit pad (rev 1377)		Frank	cv407	XVal Session 79	1	XVal Session 79-Typing - Text-1		2012-07-17 14:15:47.055000
	Edit pad (rev 1378)		Nick	cv396	XVal Session 79	1	XVal Session 79-Typing - Text-1		2012-07-17 14:15:47.441000
	Edit pad (rev 1379)		Frank	cv407	XVal Session 79	1	XVal Session 79-Typing - Text-1		2012-07-17 14:15:47.553000
	Edit pad (rev 1380)		Nick	cv396	XVal Session 79	1	XVal Session 79-Typing - Text-1		2012-07-17 14:15:47.941000
	Edit pad (rev 1381)		Frank	cv407	XVal Session 79	1	XVal Session 79-Typing - Text-1		2012-07-17 14:15:48.063000
	Chat	sure go for it	Kate	cv406	XVal Session 79	1	XVal Session 79-Typing - Text-1		2012-07-17 14:15:48.383000
	Edit pad (rev 1382)		Nick	cv396	XVal Session 79	1	XVal Session 79-Typing - Text-1		2012-07-17 14:15:48.459000
	Edit pad (rev 1383)		Frank	cv407	XVal Session 79	1	XVal Session 79-Typing - Text-1		2012-07-17 14:15:48.562000
	Edit pad (rev 1384)		Nick	cv396	XVal Session 79	1	XVal Session 79-Typing - Text-1		2012-07-17 14:15:48.964000
	Edit pad (rev 1385)		Frank	cv407	XVal Session 79	1	XVal Session 79-Typing - Text-1		2012-07-17 14:15:49.069000
	Edit pad (rev 1386)		Nick	cv396	XVal Session 79	1	XVal Session 79-Typing - Text-1		2012-07-17 14:15:49.464000
	Edit pad (rev 1387)		Frank	cv407	XVal Session 79	1	XVal Session 79-Typing - Text-1		2012-07-17 14:15:49.569000
	Edit pad (rev 1388)		Nick	cv396	XVal Session 79	1	XVal Session 79-Typing - Text-1		2012-07-17 14:15:49.963000
	Edit pad (rev 1389)		Frank	cv407	XVal Session 79	1	XVal Session 79-Typing - Text-1		2012-07-17 14:15:50.068000
	Edit pad (rev 1390)		Nick	cv396	XVal Session 79	1	XVal Session 79-Typing - Text-1		2012-07-17 14:15:50.466000
	Edit pad (rev 1391)		Frank	cv407	XVal Session 79	1	XVal Session 79-Typing - Text-1		2012-07-17 14:15:50.620000
	Edit pad (rev 1392)		Nick	cv396	XVal Session 79	1	XVal Session 79-Typing - Text-1		2012-07-17 14:15:50.965000
	Edit pad (rev 1393)		Frank	cv407	XVal Session 79	1	XVal Session 79-Typing - Text-1		2012-07-17 14:15:51.117000
	Edit pad (rev 1394)		Nick	cv396	XVal Session 79	1	XVal Session 79-Typing - Text-1		2012-07-17 14:15:51.465000
	Edit pad (rev 1395)		Frank	cv407	XVal Session 79	1	XVal Session 79-Typing - Text-1		2012-07-17 14:15:51.620000
	Edit pad (rev 1396)		Nick	cv396	XVal Session 79	1	XVal Session 79-Typing - Text-1		2012-07-17 14:15:51.966000
	Edit pad (rev 1397)		Frank	cv407	XVal Session 79	1	XVal Session 79-Typing - Text-1		2012-07-17 14:15:52.124000
	Edit pad (rev 1398)		Nick	cv396	XVal Session 79	1	XVal Session 79-Typing - Text-1		2012-07-17 14:15:52.466000
	Edit pad (rev 1399)		Frank	cv407	XVal Session 79	1	XVal Session 79-Typing - Text-1		2012-07-17 14:15:52.625000
	Edit pad (rev 1400)		Nick	cv396	XVal Session 79	1	XVal Session 79-Typing - Text-1		2012-07-17 14:15:52.966000
	Edit pad (rev 1401)		Nick	cv396	XVal Session 79	1	XVal Session 79-Typing - Text-1		2012-07-17 14:15:53.466000
	Edit pad (rev 1402)		Nick	cv396	XVal Session 79	1	XVal Session 79-Typing - Text-1		2012-07-17 14:15:53.966000
	Chat	ill start with unhappy	sluggo	cv411	XVal Session 79	1	XVal Session 79-Typing - Text-1		2012-07-17 14:15:54.122000
	Edit pad (rev 1403)		Nick	cv396	XVal Session 79	1	XVal Session 79-Typing - Text-1		2012-07-17 14:15:54.475000
	Edit pad (rev 1404)		Nick	cv396	XVal Session 79	1	XVal Session 79-Typing - Text-1		2012-07-17 14:15:54.975000
	Edit pad (rev 1405)		Nick	cv396	XVal Session 79	1	XVal Session 79-Typing - Text-1		2012-07-17 14:15:55.476000
	Edit pad (rev 1406)		Nick	cv396	XVal Session 79	1	XVal Session 79-Typing - Text-1		2012-07-17 14:15:55.976000
	Edit pad (rev 1407)		Nick	cv396	XVal Session 79	1	XVal Session 79-Typing - Text-1		2012-07-17 14:15:56.494000
	Edit pad (rev 1408)		sluggo	cv411	XVal Session 79	1	XVal Session 79-Typing - Text-1		2012-07-17 14:15:56.915000
	Edit pad (rev 1409)		Nick	cv396	XVal Session 79	1	XVal Session 79-Typing - Text-1		2012-07-17 14:15:56.994000
	Edit pad (rev 1410)		sluggo	cv411	XVal Session 79	1	XVal Session 79-Typing - Text-1		2012-07-17 14:15:57.426000
	Edit pad (rev 1411)		sluggo	cv411	XVal Session 79	1	XVal Session 79-Typing - Text-1		2012-07-17 14:15:57.924000
	Edit pad (rev 1412)		sluggo	cv411	XVal Session 79	1	XVal Session 79-Typing - Text-1		2012-07-17 14:15:58.429000
	Edit pad (rev 1413)		sluggo	cv411	XVal Session 79	1	XVal Session 79-Typing - Text-1		2012-07-17 14:15:58.931000
	Edit pad (rev 1414)		sluggo	cv411	XVal Session 79	1	XVal Session 79-Typing - Text-1		2012-07-17 14:15:59.425000
	Edit pad (rev 1415)		sluggo	cv411	XVal Session 79	1	XVal Session 79-Typing - Text-1		2012-07-17 14:15:59.955000
	Edit pad (rev 1416)		sluggo	cv411	XVal Session 79	1	XVal Session 79-Typing - Text-1		2012-07-17 14:16:00.459000
	Edit pad (rev 1417)		sluggo	cv411	XVal Session 79	1	XVal Session 79-Typing - Text-1		2012-07-17 14:16:00.957000
	Edit pad (rev 1418)		sluggo	cv411	XVal Session 79	1	XVal Session 79-Typing - Text-1		2012-07-17 14:16:01.461000
	Edit pad (rev 1419)		sluggo	cv411	XVal Session 79	1	XVal Session 79-Typing - Text-1		2012-07-17 14:16:01.960000
	Edit pad (rev 1420)		sluggo	cv411	XVal Session 79	1	XVal Session 79-Typing - Text-1		2012-07-17 14:16:02.459000
	Edit pad (rev 1421)		Nick	cv396	XVal Session 79	1	XVal Session 79-Typing - Text-1		2012-07-17 14:16:02.538000
	Edit pad (rev 1422)		sluggo	cv411	XVal Session 79	1	XVal Session 79-Typing - Text-1		2012-07-17 14:16:02.958000
	Edit pad (rev 1423)		sluggo	cv411	XVal Session 79	1	XVal Session 79-Typing - Text-1		2012-07-17 14:16:03.457000
	Edit pad (rev 1424)		sluggo	cv411	XVal Session 79	1	XVal Session 79-Typing - Text-1		2012-07-17 14:16:03.973000
	Edit pad (rev 1425)		sluggo	cv411	XVal Session 79	1	XVal Session 79-Typing - Text-1		2012-07-17 14:16:04.601000
	Edit pad (rev 1426)		sluggo	cv411	XVal Session 79	1	XVal Session 79-Typing - Text-1		2012-07-17 14:16:05.098000
	Edit pad (rev 1427)		sluggo	cv411	XVal Session 79	1	XVal Session 79-Typing - Text-1		2012-07-17 14:16:05.599000
	Edit pad (rev 1428)		Nick	cv396	XVal Session 79	1	XVal Session 79-Typing - Text-1		2012-07-17 14:16:06.045000
	Edit pad (rev 1429)		sluggo	cv411	XVal Session 79	1	XVal Session 79-Typing - Text-1		2012-07-17 14:16:06.097000
	Edit pad (rev 1430)		Nick	cv396	XVal Session 79	1	XVal Session 79-Typing - Text-1		2012-07-17 14:16:06.545000
	Edit pad (rev 1431)		sluggo	cv411	XVal Session 79	1	XVal Session 79-Typing - Text-1		2012-07-17 14:16:06.599000
	Edit pad (rev 1432)		sluggo	cv411	XVal Session 79	1	XVal Session 79-Typing - Text-1		2012-07-17 14:16:07.106000
	Edit pad (rev 1433)		Nick	cv396	XVal Session 79	1	XVal Session 79-Typing - Text-1		2012-07-17 14:16:07.175000
	Edit pad (rev 1434)		sluggo	cv411	XVal Session 79	1	XVal Session 79-Typing - Text-1		2012-07-17 14:16:07.620000
	Edit pad (rev 1435)		Nick	cv396	XVal Session 79	1	XVal Session 79-Typing - Text-1		2012-07-17 14:16:07.676000
	Edit pad (rev 1436)		sluggo	cv411	XVal Session 79	1	XVal Session 79-Typing - Text-1		2012-07-17 14:16:08.115000
	Edit pad (rev 1437)		Nick	cv396	XVal Session 79	1	XVal Session 79-Typing - Text-1		2012-07-17 14:16:08.175000
	Edit pad (rev 1438)		sluggo	cv411	XVal Session 79	1	XVal Session 79-Typing - Text-1		2012-07-17 14:16:08.613000
	Edit pad (rev 1439)		Nick	cv396	XVal Session 79	1	XVal Session 79-Typing - Text-1		2012-07-17 14:16:08.699000
	Edit pad (rev 1440)		sluggo	cv411	XVal Session 79	1	XVal Session 79-Typing - Text-1		2012-07-17 14:16:09.116000
	Edit pad (rev 1441)		Nick	cv396	XVal Session 79	1	XVal Session 79-Typing - Text-1		2012-07-17 14:16:09.205000
	Edit pad (rev 1442)		sluggo	cv411	XVal Session 79	1	XVal Session 79-Typing - Text-1		2012-07-17 14:16:09.623000
	Edit pad (rev 1443)		Nick	cv396	XVal Session 79	1	XVal Session 79-Typing - Text-1		2012-07-17 14:16:09.708000
	Edit pad (rev 1444)		Nick	cv396	XVal Session 79	1	XVal Session 79-Typing - Text-1		2012-07-17 14:16:10.207000
	Edit pad (rev 1445)		Nick	cv396	XVal Session 79	1	XVal Session 79-Typing - Text-1		2012-07-17 14:16:10.707000
	Edit pad (rev 1446)		Nick	cv396	XVal Session 79	1	XVal Session 79-Typing - Text-1		2012-07-17 14:16:11.207000
	Edit pad (rev 1447)		sluggo	cv411	XVal Session 79	1	XVal Session 79-Typing - Text-1		2012-07-17 14:16:11.330000
	Edit pad (rev 1448)		Kate	cv406	XVal Session 79	1	XVal Session 79-Typing - Text-1		2012-07-17 14:16:11.791000
	Edit pad (rev 1449)		Nick	cv396	XVal Session 79	1	XVal Session 79-Typing - Text-1		2012-07-17 14:16:11.799000
	Edit pad (rev 1450)		sluggo	cv411	XVal Session 79	1	XVal Session 79-Typing - Text-1		2012-07-17 14:16:12.012000
	Edit pad (rev 1451)		Frank	cv407	XVal Session 79	1	XVal Session 79-Typing - Text-1		2012-07-17 14:16:12.089000
	Edit pad (rev 1452)		Kate	cv406	XVal Session 79	1	XVal Session 79-Typing - Text-1		2012-07-17 14:16:12.289000
	Edit pad (rev 1453)		Nick	cv396	XVal Session 79	1	XVal Session 79-Typing - Text-1		2012-07-17 14:16:12.298000
	Edit pad (rev 1454)		sluggo	cv411	XVal Session 79	1	XVal Session 79-Typing - Text-1		2012-07-17 14:16:12.518000
	Edit pad (rev 1455)		Frank	cv407	XVal Session 79	1	XVal Session 79-Typing - Text-1		2012-07-17 14:16:12.588000
	Edit pad (rev 1456)		Kate	cv406	XVal Session 79	1	XVal Session 79-Typing - Text-1		2012-07-17 14:16:12.789000
	Edit pad (rev 1457)		Nick	cv396	XVal Session 79	1	XVal Session 79-Typing - Text-1		2012-07-17 14:16:12.798000
	Edit pad (rev 1458)		Frank	cv407	XVal Session 79	1	XVal Session 79-Typing - Text-1		2012-07-17 14:16:13.089000
	Edit pad (rev 1459)		sluggo	cv411	XVal Session 79	1	XVal Session 79-Typing - Text-1		2012-07-17 14:16:13.171000
	Edit pad (rev 1460)		Nick	cv396	XVal Session 79	1	XVal Session 79-Typing - Text-1		2012-07-17 14:16:13.299000
	Edit pad (rev 1461)		Frank	cv407	XVal Session 79	1	XVal Session 79-Typing - Text-1		2012-07-17 14:16:13.685000
	Edit pad (rev 1462)		sluggo	cv411	XVal Session 79	1	XVal Session 79-Typing - Text-1		2012-07-17 14:16:13.686000
	Edit pad (rev 1463)		Nick	cv396	XVal Session 79	1	XVal Session 79-Typing - Text-1		2012-07-17 14:16:13.805000
	Edit pad (rev 1464)		Frank	cv407	XVal Session 79	1	XVal Session 79-Typing - Text-1		2012-07-17 14:16:14.185000
	Edit pad (rev 1465)		sluggo	cv411	XVal Session 79	1	XVal Session 79-Typing - Text-1		2012-07-17 14:16:14.193000
	Edit pad (rev 1466)		Kate	cv406	XVal Session 79	1	XVal Session 79-Typing - Text-1		2012-07-17 14:16:14.480000
	Edit pad (rev 1467)		Frank	cv407	XVal Session 79	1	XVal Session 79-Typing - Text-1		2012-07-17 14:16:14.683000
	Edit pad (rev 1468)		sluggo	cv411	XVal Session 79	1	XVal Session 79-Typing - Text-1		2012-07-17 14:16:14.702000
	Edit pad (rev 1469)		Kate	cv406	XVal Session 79	1	XVal Session 79-Typing - Text-1		2012-07-17 14:16:14.982000
	Edit pad (rev 1470)		Frank	cv407	XVal Session 79	1	XVal Session 79-Typing - Text-1		2012-07-17 14:16:15.188000
	Edit pad (rev 1471)		sluggo	cv411	XVal Session 79	1	XVal Session 79-Typing - Text-1		2012-07-17 14:16:15.222000
	Edit pad (rev 1472)		Kate	cv406	XVal Session 79	1	XVal Session 79-Typing - Text-1		2012-07-17 14:16:15.485000
	Edit pad (rev 1473)		sluggo	cv411	XVal Session 79	1	XVal Session 79-Typing - Text-1		2012-07-17 14:16:16.074000
	Edit pad (rev 1474)		Nick	cv396	XVal Session 79	1	XVal Session 79-Typing - Text-1		2012-07-17 14:16:16.411000
	Edit pad (rev 1475)		sluggo	cv411	XVal Session 79	1	XVal Session 79-Typing - Text-1		2012-07-17 14:16:16.582000
	Edit pad (rev 1476)		Nick	cv396	XVal Session 79	1	XVal Session 79-Typing - Text-1		2012-07-17 14:16:16.911000
	Edit pad (rev 1477)		sluggo	cv411	XVal Session 79	1	XVal Session 79-Typing - Text-1		2012-07-17 14:16:17.082000
	Edit pad (rev 1478)		Nick	cv396	XVal Session 79	1	XVal Session 79-Typing - Text-1		2012-07-17 14:16:17.412000
	Edit pad (rev 1479)		sluggo	cv411	XVal Session 79	1	XVal Session 79-Typing - Text-1		2012-07-17 14:16:17.581000
	Edit pad (rev 1480)		Nick	cv396	XVal Session 79	1	XVal Session 79-Typing - Text-1		2012-07-17 14:16:17.911000
	Edit pad (rev 1481)		Nick	cv396	XVal Session 79	1	XVal Session 79-Typing - Text-1		2012-07-17 14:16:18.411000
	Edit pad (rev 1482)		sluggo	cv411	XVal Session 79	1	XVal Session 79-Typing - Text-1		2012-07-17 14:16:18.773000
	Edit pad (rev 1483)		sluggo	cv411	XVal Session 79	1	XVal Session 79-Typing - Text-1		2012-07-17 14:16:19.287000
	Edit pad (rev 1484)		sluggo	cv411	XVal Session 79	1	XVal Session 79-Typing - Text-1		2012-07-17 14:16:19.789000
	Edit pad (rev 1485)		Nick	cv396	XVal Session 79	1	XVal Session 79-Typing - Text-1		2012-07-17 14:16:20.151000
	Edit pad (rev 1486)		sluggo	cv411	XVal Session 79	1	XVal Session 79-Typing - Text-1		2012-07-17 14:16:20.343000
	Edit pad (rev 1487)		Nick	cv396	XVal Session 79	1	XVal Session 79-Typing - Text-1		2012-07-17 14:16:20.651000
	Edit pad (rev 1488)		Frank	cv407	XVal Session 79	1	XVal Session 79-Typing - Text-1		2012-07-17 14:16:20.786000
	Edit pad (rev 1489)		sluggo	cv411	XVal Session 79	1	XVal Session 79-Typing - Text-1		2012-07-17 14:16:20.846000
	Edit pad (rev 1490)		Nick	cv396	XVal Session 79	1	XVal Session 79-Typing - Text-1		2012-07-17 14:16:21.152000
	Chat	sorry	Kate	cv406	XVal Session 79	1	XVal Session 79-Typing - Text-1		2012-07-17 14:16:21.200000
	Edit pad (rev 1491)		Frank	cv407	XVal Session 79	1	XVal Session 79-Typing - Text-1		2012-07-17 14:16:21.293000
	Edit pad (rev 1492)		sluggo	cv411	XVal Session 79	1	XVal Session 79-Typing - Text-1		2012-07-17 14:16:21.355000
	Edit pad (rev 1493)		Nick	cv396	XVal Session 79	1	XVal Session 79-Typing - Text-1		2012-07-17 14:16:21.651000
	Edit pad (rev 1494)		sluggo	cv411	XVal Session 79	1	XVal Session 79-Typing - Text-1		2012-07-17 14:16:21.869000
	Edit pad (rev 1495)		Nick	cv396	XVal Session 79	1	XVal Session 79-Typing - Text-1		2012-07-17 14:16:22.158000
	Edit pad (rev 1496)		Frank	cv407	XVal Session 79	1	XVal Session 79-Typing - Text-1		2012-07-17 14:16:22.546000
	Edit pad (rev 1497)		sluggo	cv411	XVal Session 79	1	XVal Session 79-Typing - Text-1		2012-07-17 14:16:22.602000
	Edit pad (rev 1498)		Nick	cv396	XVal Session 79	1	XVal Session 79-Typing - Text-1		2012-07-17 14:16:22.655000
	Edit pad (rev 1499)		Frank	cv407	XVal Session 79	1	XVal Session 79-Typing - Text-1		2012-07-17 14:16:23.048000
	Edit pad (rev 1500)		Nick	cv396	XVal Session 79	1	XVal Session 79-Typing - Text-1		2012-07-17 14:16:23.157000
	Edit pad (rev 1501)		sluggo	cv411	XVal Session 79	1	XVal Session 79-Typing - Text-1		2012-07-17 14:16:23.444000
	Edit pad (rev 1502)		Nick	cv396	XVal Session 79	1	XVal Session 79-Typing - Text-1		2012-07-17 14:16:23.657000
	Edit pad (rev 1503)		Nick	cv396	XVal Session 79	1	XVal Session 79-Typing - Text-1		2012-07-17 14:16:24.159000
	Edit pad (rev 1504)		sluggo	cv411	XVal Session 79	1	XVal Session 79-Typing - Text-1		2012-07-17 14:16:24.274000
	Edit pad (rev 1505)		Nick	cv396	XVal Session 79	1	XVal Session 79-Typing - Text-1		2012-07-17 14:16:24.658000
	Edit pad (rev 1506)		sluggo	cv411	XVal Session 79	1	XVal Session 79-Typing - Text-1		2012-07-17 14:16:24.780000
	Edit pad (rev 1507)		Nick	cv396	XVal Session 79	1	XVal Session 79-Typing - Text-1		2012-07-17 14:16:25.168000
	Edit pad (rev 1508)		sluggo	cv411	XVal Session 79	1	XVal Session 79-Typing - Text-1		2012-07-17 14:16:25.287000
	Edit pad (rev 1509)		Frank	cv407	XVal Session 79	1	XVal Session 79-Typing - Text-1		2012-07-17 14:16:25.592000
	Edit pad (rev 1510)		Nick	cv396	XVal Session 79	1	XVal Session 79-Typing - Text-1		2012-07-17 14:16:25.667000
	Edit pad (rev 1511)		Frank	cv407	XVal Session 79	1	XVal Session 79-Typing - Text-1		2012-07-17 14:16:26.091000
	Edit pad (rev 1512)		Nick	cv396	XVal Session 79	1	XVal Session 79-Typing - Text-1		2012-07-17 14:16:26.166000
	Edit pad (rev 1513)		Nick	cv396	XVal Session 79	1	XVal Session 79-Typing - Text-1		2012-07-17 14:16:26.710000
	Edit pad (rev 1514)		Frank	cv407	XVal Session 79	1	XVal Session 79-Typing - Text-1		2012-07-17 14:16:26.842000
	Edit pad (rev 1515)		Nick	cv396	XVal Session 79	1	XVal Session 79-Typing - Text-1		2012-07-17 14:16:27.211000
	Edit pad (rev 1516)		Frank	cv407	XVal Session 79	1	XVal Session 79-Typing - Text-1		2012-07-17 14:16:27.348000
	Edit pad (rev 1517)		sluggo	cv411	XVal Session 79	1	XVal Session 79-Typing - Text-1		2012-07-17 14:16:27.385000
	Edit pad (rev 1518)		Nick	cv396	XVal Session 79	1	XVal Session 79-Typing - Text-1		2012-07-17 14:16:27.710000
	Edit pad (rev 1519)		Frank	cv407	XVal Session 79	1	XVal Session 79-Typing - Text-1		2012-07-17 14:16:27.852000
	Edit pad (rev 1520)		sluggo	cv411	XVal Session 79	1	XVal Session 79-Typing - Text-1		2012-07-17 14:16:27.891000
	Edit pad (rev 1521)		Nick	cv396	XVal Session 79	1	XVal Session 79-Typing - Text-1		2012-07-17 14:16:28.211000
	Edit pad (rev 1522)		Frank	cv407	XVal Session 79	1	XVal Session 79-Typing - Text-1		2012-07-17 14:16:28.352000
	Edit pad (rev 1523)		sluggo	cv411	XVal Session 79	1	XVal Session 79-Typing - Text-1		2012-07-17 14:16:28.382000
	Edit pad (rev 1524)		Frank	cv407	XVal Session 79	1	XVal Session 79-Typing - Text-1		2012-07-17 14:16:28.852000
	Edit pad (rev 1525)		sluggo	cv411	XVal Session 79	1	XVal Session 79-Typing - Text-1		2012-07-17 14:16:28.897000
	Edit pad (rev 1526)		Nick	cv396	XVal Session 79	1	XVal Session 79-Typing - Text-1		2012-07-17 14:16:28.911000
	Edit pad (rev 1527)		Nick	cv396	XVal Session 79	1	XVal Session 79-Typing - Text-1		2012-07-17 14:16:29.411000
	Edit pad (rev 1528)		sluggo	cv411	XVal Session 79	1	XVal Session 79-Typing - Text-1		2012-07-17 14:16:29.763000
	Edit pad (rev 1529)		Nick	cv396	XVal Session 79	1	XVal Session 79-Typing - Text-1		2012-07-17 14:16:29.916000
	Edit pad (rev 1530)		Frank	cv407	XVal Session 79	1	XVal Session 79-Typing - Text-1		2012-07-17 14:16:30.056000
	Edit pad (rev 1531)		sluggo	cv411	XVal Session 79	1	XVal Session 79-Typing - Text-1		2012-07-17 14:16:30.254000
	Edit pad (rev 1532)		Nick	cv396	XVal Session 79	1	XVal Session 79-Typing - Text-1		2012-07-17 14:16:30.473000
	Edit pad (rev 1533)		Frank	cv407	XVal Session 79	1	XVal Session 79-Typing - Text-1		2012-07-17 14:16:30.555000
	Edit pad (rev 1534)		sluggo	cv411	XVal Session 79	1	XVal Session 79-Typing - Text-1		2012-07-17 14:16:30.755000
	Edit pad (rev 1535)		sluggo	cv411	XVal Session 79	1	XVal Session 79-Typing - Text-1		2012-07-17 14:16:31.254000
	Edit pad (rev 1536)		Nick	cv396	XVal Session 79	1	XVal Session 79-Typing - Text-1		2012-07-17 14:16:31.399000
	Edit pad (rev 1537)		Frank	cv407	XVal Session 79	1	XVal Session 79-Typing - Text-1		2012-07-17 14:16:31.513000
	Edit pad (rev 1538)		sluggo	cv411	XVal Session 79	1	XVal Session 79-Typing - Text-1		2012-07-17 14:16:31.756000
	Edit pad (rev 1539)		Nick	cv396	XVal Session 79	1	XVal Session 79-Typing - Text-1		2012-07-17 14:16:31.905000
	Edit pad (rev 1540)		Frank	cv407	XVal Session 79	1	XVal Session 79-Typing - Text-1		2012-07-17 14:16:32.013000
	Edit pad (rev 1541)		sluggo	cv411	XVal Session 79	1	XVal Session 79-Typing - Text-1		2012-07-17 14:16:32.254000
	Edit pad (rev 1542)		Nick	cv396	XVal Session 79	1	XVal Session 79-Typing - Text-1		2012-07-17 14:16:32.407000
	Edit pad (rev 1543)		Nick	cv396	XVal Session 79	1	XVal Session 79-Typing - Text-1		2012-07-17 14:16:32.905000
	Edit pad (rev 1544)		sluggo	cv411	XVal Session 79	1	XVal Session 79-Typing - Text-1		2012-07-17 14:16:33.264000
	Edit pad (rev 1545)		Nick	cv396	XVal Session 79	1	XVal Session 79-Typing - Text-1		2012-07-17 14:16:33.531000
	Edit pad (rev 1546)		Frank	cv407	XVal Session 79	1	XVal Session 79-Typing - Text-1		2012-07-17 14:16:33.598000
	Edit pad (rev 1547)		sluggo	cv411	XVal Session 79	1	XVal Session 79-Typing - Text-1		2012-07-17 14:16:33.771000
	Edit pad (rev 1548)		Nick	cv396	XVal Session 79	1	XVal Session 79-Typing - Text-1		2012-07-17 14:16:34.034000
	Edit pad (rev 1549)		Frank	cv407	XVal Session 79	1	XVal Session 79-Typing - Text-1		2012-07-17 14:16:34.119000
	Edit pad (rev 1550)		sluggo	cv411	XVal Session 79	1	XVal Session 79-Typing - Text-1		2012-07-17 14:16:34.270000
	Edit pad (rev 1551)		Nick	cv396	XVal Session 79	1	XVal Session 79-Typing - Text-1		2012-07-17 14:16:34.533000
	Edit pad (rev 1552)		sluggo	cv411	XVal Session 79	1	XVal Session 79-Typing - Text-1		2012-07-17 14:16:34.771000
	Edit pad (rev 1553)		Nick	cv396	XVal Session 79	1	XVal Session 79-Typing - Text-1		2012-07-17 14:16:35.033000
	Edit pad (rev 1554)		Frank	cv407	XVal Session 79	1	XVal Session 79-Typing - Text-1		2012-07-17 14:16:35.189000
	Edit pad (rev 1555)		sluggo	cv411	XVal Session 79	1	XVal Session 79-Typing - Text-1		2012-07-17 14:16:35.275000
	Edit pad (rev 1556)		Nick	cv396	XVal Session 79	1	XVal Session 79-Typing - Text-1		2012-07-17 14:16:35.533000
	Edit pad (rev 1557)		Frank	cv407	XVal Session 79	1	XVal Session 79-Typing - Text-1		2012-07-17 14:16:35.687000
	Edit pad (rev 1558)		Nick	cv396	XVal Session 79	1	XVal Session 79-Typing - Text-1		2012-07-17 14:16:36.035000
	Edit pad (rev 1559)		Frank	cv407	XVal Session 79	1	XVal Session 79-Typing - Text-1		2012-07-17 14:16:36.188000
	Edit pad (rev 1560)		sluggo	cv411	XVal Session 79	1	XVal Session 79-Typing - Text-1		2012-07-17 14:16:36.214000
	Edit pad (rev 1561)		Nick	cv396	XVal Session 79	1	XVal Session 79-Typing - Text-1		2012-07-17 14:16:36.534000
	Edit pad (rev 1562)		Nick	cv396	XVal Session 79	1	XVal Session 79-Typing - Text-1		2012-07-17 14:16:37.038000
	Edit pad (rev 1563)		sluggo	cv411	XVal Session 79	1	XVal Session 79-Typing - Text-1		2012-07-17 14:16:37.147000
	Edit pad (rev 1564)		Frank	cv407	XVal Session 79	1	XVal Session 79-Typing - Text-1		2012-07-17 14:16:37.432000
	Edit pad (rev 1565)		Nick	cv396	XVal Session 79	1	XVal Session 79-Typing - Text-1		2012-07-17 14:16:37.542000
	Edit pad (rev 1566)		sluggo	cv411	XVal Session 79	1	XVal Session 79-Typing - Text-1		2012-07-17 14:16:37.648000
	Edit pad (rev 1567)		Frank	cv407	XVal Session 79	1	XVal Session 79-Typing - Text-1		2012-07-17 14:16:37.935000
	Edit pad (rev 1568)		Nick	cv396	XVal Session 79	1	XVal Session 79-Typing - Text-1		2012-07-17 14:16:38.042000
	Edit pad (rev 1569)		sluggo	cv411	XVal Session 79	1	XVal Session 79-Typing - Text-1		2012-07-17 14:16:38.149000
	Edit pad (rev 1570)		Nick	cv396	XVal Session 79	1	XVal Session 79-Typing - Text-1		2012-07-17 14:16:38.544000
	Edit pad (rev 1571)		Nick	cv396	XVal Session 79	1	XVal Session 79-Typing - Text-1		2012-07-17 14:16:39.047000
	Edit pad (rev 1572)		Nick	cv396	XVal Session 79	1	XVal Session 79-Typing - Text-1		2012-07-17 14:16:39.547000
	Edit pad (rev 1573)		Nick	cv396	XVal Session 79	1	XVal Session 79-Typing - Text-1		2012-07-17 14:16:40.051000
	Edit pad (rev 1574)		Frank	cv407	XVal Session 79	1	XVal Session 79-Typing - Text-1		2012-07-17 14:16:40.488000
	Edit pad (rev 1575)		Nick	cv396	XVal Session 79	1	XVal Session 79-Typing - Text-1		2012-07-17 14:16:40.550000
	Edit pad (rev 1576)		Frank	cv407	XVal Session 79	1	XVal Session 79-Typing - Text-1		2012-07-17 14:16:40.988000
	Edit pad (rev 1577)		sluggo	cv411	XVal Session 79	1	XVal Session 79-Typing - Text-1		2012-07-17 14:16:41.253000
	Edit pad (rev 1578)		Frank	cv407	XVal Session 79	1	XVal Session 79-Typing - Text-1		2012-07-17 14:16:41.488000
	Edit pad (rev 1579)		sluggo	cv411	XVal Session 79	1	XVal Session 79-Typing - Text-1		2012-07-17 14:16:41.739000
	Edit pad (rev 1580)		Frank	cv407	XVal Session 79	1	XVal Session 79-Typing - Text-1		2012-07-17 14:16:41.988000
	Edit pad (rev 1581)		sluggo	cv411	XVal Session 79	1	XVal Session 79-Typing - Text-1		2012-07-17 14:16:42.245000
	Edit pad (rev 1582)		sluggo	cv411	XVal Session 79	1	XVal Session 79-Typing - Text-1		2012-07-17 14:16:42.742000
	Edit pad (rev 1583)		sluggo	cv411	XVal Session 79	1	XVal Session 79-Typing - Text-1		2012-07-17 14:16:43.242000
	Edit pad (rev 1584)		Frank	cv407	XVal Session 79	1	XVal Session 79-Typing - Text-1		2012-07-17 14:16:43.548000
	Edit pad (rev 1585)		sluggo	cv411	XVal Session 79	1	XVal Session 79-Typing - Text-1		2012-07-17 14:16:43.746000
	Edit pad (rev 1586)		Frank	cv407	XVal Session 79	1	XVal Session 79-Typing - Text-1		2012-07-17 14:16:44.051000
	Edit pad (rev 1587)		sluggo	cv411	XVal Session 79	1	XVal Session 79-Typing - Text-1		2012-07-17 14:16:44.262000
	Edit pad (rev 1588)		Frank	cv407	XVal Session 79	1	XVal Session 79-Typing - Text-1		2012-07-17 14:16:44.550000
	Edit pad (rev 1589)		sluggo	cv411	XVal Session 79	1	XVal Session 79-Typing - Text-1		2012-07-17 14:16:44.772000
	Edit pad (rev 1590)		Frank	cv407	XVal Session 79	1	XVal Session 79-Typing - Text-1		2012-07-17 14:16:45.051000
	Edit pad (rev 1591)		sluggo	cv411	XVal Session 79	1	XVal Session 79-Typing - Text-1		2012-07-17 14:16:45.274000
	Edit pad (rev 1592)		sluggo	cv411	XVal Session 79	1	XVal Session 79-Typing - Text-1		2012-07-17 14:16:45.771000
	Edit pad (rev 1593)		Frank	cv407	XVal Session 79	1	XVal Session 79-Typing - Text-1		2012-07-17 14:16:45.923000
	Edit pad (rev 1594)		Frank	cv407	XVal Session 79	1	XVal Session 79-Typing - Text-1		2012-07-17 14:16:46.423000
	Edit pad (rev 1595)		Frank	cv407	XVal Session 79	1	XVal Session 79-Typing - Text-1		2012-07-17 14:16:46.923000
	Edit pad (rev 1596)		Frank	cv407	XVal Session 79	1	XVal Session 79-Typing - Text-1		2012-07-17 14:16:49.230000
	Edit pad (rev 1597)		Frank	cv407	XVal Session 79	1	XVal Session 79-Typing - Text-1		2012-07-17 14:16:49.729000
	Edit pad (rev 1598)		Frank	cv407	XVal Session 79	1	XVal Session 79-Typing - Text-1		2012-07-17 14:16:50.229000
	Edit pad (rev 1599)		Kate	cv406	XVal Session 79	1	XVal Session 79-Typing - Text-1		2012-07-17 14:16:50.491000
	Edit pad (rev 1600)		Frank	cv407	XVal Session 79	1	XVal Session 79-Typing - Text-1		2012-07-17 14:16:50.730000
	Edit pad (rev 1601)		Kate	cv406	XVal Session 79	1	XVal Session 79-Typing - Text-1		2012-07-17 14:16:50.999000
	Edit pad (rev 1602)		Kate	cv406	XVal Session 79	1	XVal Session 79-Typing - Text-1		2012-07-17 14:16:51.500000
	Edit pad (rev 1603)		Kate	cv406	XVal Session 79	1	XVal Session 79-Typing - Text-1		2012-07-17 14:16:52
	Edit pad (rev 1604)		Kate	cv406	XVal Session 79	1	XVal Session 79-Typing - Text-1		2012-07-17 14:16:52.503000
	Edit pad (rev 1605)		Frank	cv407	XVal Session 79	1	XVal Session 79-Typing - Text-1		2012-07-17 14:16:52.765000
	Edit pad (rev 1606)		Kate	cv406	XVal Session 79	1	XVal Session 79-Typing - Text-1		2012-07-17 14:16:53.003000
	Edit pad (rev 1607)		Frank	cv407	XVal Session 79	1	XVal Session 79-Typing - Text-1		2012-07-17 14:16:53.265000
	Edit pad (rev 1608)		Kate	cv406	XVal Session 79	1	XVal Session 79-Typing - Text-1		2012-07-17 14:16:53.504000
	Edit pad (rev 1609)		Kate	cv406	XVal Session 79	1	XVal Session 79-Typing - Text-1		2012-07-17 14:16:54.004000
	Edit pad (rev 1610)		Frank	cv407	XVal Session 79	1	XVal Session 79-Typing - Text-1		2012-07-17 14:16:54.079000
	Chat	someone take the next one!	sluggo	cv411	XVal Session 79	1	XVal Session 79-Typing - Text-1		2012-07-17 14:16:55.467000
	Edit pad (rev 1611)		Frank	cv407	XVal Session 79	1	XVal Session 79-Typing - Text-1		2012-07-17 14:16:56.330000
	Edit pad (rev 1612)		Frank	cv407	XVal Session 79	1	XVal Session 79-Typing - Text-1		2012-07-17 14:16:56.829000
42023	Load Instructions			cv369	XVal Session 79	1	XVal Session 79-Typing - Numbers-1	192.54.222.11	2012-07-17 14:16:58
42024	Load Instructions			cv370	XVal Session 79	1	XVal Session 79-Typing - Numbers-1	18.111.10.210	2012-07-17 14:16:58
42025	Load Instructions			cv371	XVal Session 79	1	XVal Session 79-Typing - Numbers-1	192.54.222.11	2012-07-17 14:16:58
42026	Load Instructions			cv368	XVal Session 79	1	XVal Session 79-Typing - Numbers-1	192.54.222.11	2012-07-17 14:16:59
42027	Load Workspace			cv371	XVal Session 79	1	XVal Session 79-Typing - Numbers-1	192.54.222.11	2012-07-17 14:17:28
42028	Load Workspace			cv368	XVal Session 79	1	XVal Session 79-Typing - Numbers-1	192.54.222.11	2012-07-17 14:17:28
42029	Load Workspace			cv369	XVal Session 79	1	XVal Session 79-Typing - Numbers-1	192.54.222.11	2012-07-17 14:17:28
42030	Load Workspace			cv370	XVal Session 79	1	XVal Session 79-Typing - Numbers-1	18.111.10.210	2012-07-17 14:17:28
	Chat	same order?	sluggo	cv411	XVal Session 79	1	XVal Session 79-Typing - Numbers-1		2012-07-17 14:17:40.752000
	Chat	so we don't lose points for NOT finishing	Kate	cv406	XVal Session 79	1	XVal Session 79-Typing - Numbers-1		2012-07-17 14:17:44.386000
	Chat	yes	Nick	cv396	XVal Session 79	1	XVal Session 79-Typing - Numbers-1		2012-07-17 14:17:44.612000
	Edit pad (rev 0)		Nick	cv396	XVal Session 79	1	XVal Session 79-Typing - Numbers-1		2012-07-17 14:17:51.169000
	Edit pad (rev 1)		Nick	cv396	XVal Session 79	1	XVal Session 79-Typing - Numbers-1		2012-07-17 14:17:51.757000
	Edit pad (rev 2)		Nick	cv396	XVal Session 79	1	XVal Session 79-Typing - Numbers-1		2012-07-17 14:17:53.588000
	Edit pad (rev 3)		Nick	cv396	XVal Session 79	1	XVal Session 79-Typing - Numbers-1		2012-07-17 14:17:54.088000
	Edit pad (rev 4)		Nick	cv396	XVal Session 79	1	XVal Session 79-Typing - Numbers-1		2012-07-17 14:17:54.637000
	Chat	so, time is less of an issue than accuracy	Kate	cv406	XVal Session 79	1	XVal Session 79-Typing - Numbers-1		2012-07-17 14:17:56.946000
	Edit pad (rev 5)		Nick	cv396	XVal Session 79	1	XVal Session 79-Typing - Numbers-1		2012-07-17 14:17:57.715000
	Edit pad (rev 6)		Nick	cv396	XVal Session 79	1	XVal Session 79-Typing - Numbers-1		2012-07-17 14:17:58.216000
	Edit pad (rev 7)		Nick	cv396	XVal Session 79	1	XVal Session 79-Typing - Numbers-1		2012-07-17 14:17:59.883000
	Edit pad (rev 8)		Nick	cv396	XVal Session 79	1	XVal Session 79-Typing - Numbers-1		2012-07-17 14:18:00.383000
	Edit pad (rev 9)		sluggo	cv411	XVal Session 79	1	XVal Session 79-Typing - Numbers-1		2012-07-17 14:18:00.662000
	Edit pad (rev 10)		Nick	cv396	XVal Session 79	1	XVal Session 79-Typing - Numbers-1		2012-07-17 14:18:00.882000
	Edit pad (rev 11)		sluggo	cv411	XVal Session 79	1	XVal Session 79-Typing - Numbers-1		2012-07-17 14:18:01.164000
	Edit pad (rev 12)		Nick	cv396	XVal Session 79	1	XVal Session 79-Typing - Numbers-1		2012-07-17 14:18:01.381000
	Edit pad (rev 13)		Nick	cv396	XVal Session 79	1	XVal Session 79-Typing - Numbers-1		2012-07-17 14:18:02.413000
	Edit pad (rev 14)		sluggo	cv411	XVal Session 79	1	XVal Session 79-Typing - Numbers-1		2012-07-17 14:18:02.909000
	Edit pad (rev 15)		Nick	cv396	XVal Session 79	1	XVal Session 79-Typing - Numbers-1		2012-07-17 14:18:02.912000
	Edit pad (rev 16)		Nick	cv396	XVal Session 79	1	XVal Session 79-Typing - Numbers-1		2012-07-17 14:18:03.414000
	Edit pad (rev 17)		Nick	cv396	XVal Session 79	1	XVal Session 79-Typing - Numbers-1		2012-07-17 14:18:03.915000
	Edit pad (rev 18)		sluggo	cv411	XVal Session 79	1	XVal Session 79-Typing - Numbers-1		2012-07-17 14:18:04.486000
	Edit pad (rev 19)		sluggo	cv411	XVal Session 79	1	XVal Session 79-Typing - Numbers-1		2012-07-17 14:18:04.992000
	Chat	correct, but if we have holes (ie. between where we separate the sections) we lose points	Frank	cv407	XVal Session 79	1	XVal Session 79-Typing - Numbers-1		2012-07-17 14:18:06.009000
	Edit pad (rev 20)		sluggo	cv411	XVal Session 79	1	XVal Session 79-Typing - Numbers-1		2012-07-17 14:18:10.445000
	Edit pad (rev 21)		sluggo	cv411	XVal Session 79	1	XVal Session 79-Typing - Numbers-1		2012-07-17 14:18:10.955000
	Edit pad (rev 22)		sluggo	cv411	XVal Session 79	1	XVal Session 79-Typing - Numbers-1		2012-07-17 14:18:11.457000
	Edit pad (rev 23)		sluggo	cv411	XVal Session 79	1	XVal Session 79-Typing - Numbers-1		2012-07-17 14:18:11.957000
	Chat	yes	Kate	cv406	XVal Session 79	1	XVal Session 79-Typing - Numbers-1		2012-07-17 14:18:12.390000
	Edit pad (rev 24)		sluggo	cv411	XVal Session 79	1	XVal Session 79-Typing - Numbers-1		2012-07-17 14:18:14.469000
	Edit pad (rev 25)		sluggo	cv411	XVal Session 79	1	XVal Session 79-Typing - Numbers-1		2012-07-17 14:18:14.973000
	Edit pad (rev 26)		sluggo	cv411	XVal Session 79	1	XVal Session 79-Typing - Numbers-1		2012-07-17 14:18:15.546000
	Edit pad (rev 27)		sluggo	cv411	XVal Session 79	1	XVal Session 79-Typing - Numbers-1		2012-07-17 14:18:16.574000
	Edit pad (rev 28)		sluggo	cv411	XVal Session 79	1	XVal Session 79-Typing - Numbers-1		2012-07-17 14:18:17.084000
	Edit pad (rev 29)		sluggo	cv411	XVal Session 79	1	XVal Session 79-Typing - Numbers-1		2012-07-17 14:18:17.582000
	Edit pad (rev 30)		sluggo	cv411	XVal Session 79	1	XVal Session 79-Typing - Numbers-1		2012-07-17 14:18:18.084000
	Edit pad (rev 31)		sluggo	cv411	XVal Session 79	1	XVal Session 79-Typing - Numbers-1		2012-07-17 14:18:19.009000
	Edit pad (rev 32)		sluggo	cv411	XVal Session 79	1	XVal Session 79-Typing - Numbers-1		2012-07-17 14:18:19.833000
	Edit pad (rev 33)		sluggo	cv411	XVal Session 79	1	XVal Session 79-Typing - Numbers-1		2012-07-17 14:18:21.074000
	Edit pad (rev 34)		sluggo	cv411	XVal Session 79	1	XVal Session 79-Typing - Numbers-1		2012-07-17 14:18:21.776000
	Edit pad (rev 35)		sluggo	cv411	XVal Session 79	1	XVal Session 79-Typing - Numbers-1		2012-07-17 14:18:22.881000
	Edit pad (rev 36)		sluggo	cv411	XVal Session 79	1	XVal Session 79-Typing - Numbers-1		2012-07-17 14:18:25.117000
	Edit pad (rev 37)		sluggo	cv411	XVal Session 79	1	XVal Session 79-Typing - Numbers-1		2012-07-17 14:18:25.937000
	Edit pad (rev 38)		Nick	cv396	XVal Session 79	1	XVal Session 79-Typing - Numbers-1		2012-07-17 14:18:26.879000
	Edit pad (rev 39)		sluggo	cv411	XVal Session 79	1	XVal Session 79-Typing - Numbers-1		2012-07-17 14:18:27.293000
	Edit pad (rev 40)		Nick	cv396	XVal Session 79	1	XVal Session 79-Typing - Numbers-1		2012-07-17 14:18:27.378000
	Edit pad (rev 41)		sluggo	cv411	XVal Session 79	1	XVal Session 79-Typing - Numbers-1		2012-07-17 14:18:28.358000
	Edit pad (rev 42)		sluggo	cv411	XVal Session 79	1	XVal Session 79-Typing - Numbers-1		2012-07-17 14:18:29.260000
	Edit pad (rev 43)		sluggo	cv411	XVal Session 79	1	XVal Session 79-Typing - Numbers-1		2012-07-17 14:18:29.755000
	Edit pad (rev 44)		Nick	cv396	XVal Session 79	1	XVal Session 79-Typing - Numbers-1		2012-07-17 14:18:29.876000
	Edit pad (rev 45)		Nick	cv396	XVal Session 79	1	XVal Session 79-Typing - Numbers-1		2012-07-17 14:18:30.376000
	Edit pad (rev 46)		sluggo	cv411	XVal Session 79	1	XVal Session 79-Typing - Numbers-1		2012-07-17 14:18:30.829000
	Edit pad (rev 47)		Kate	cv406	XVal Session 79	1	XVal Session 79-Typing - Numbers-1		2012-07-17 14:18:32.206000
	Edit pad (rev 48)		sluggo	cv411	XVal Session 79	1	XVal Session 79-Typing - Numbers-1		2012-07-17 14:18:32.320000
	Edit pad (rev 49)		Nick	cv396	XVal Session 79	1	XVal Session 79-Typing - Numbers-1		2012-07-17 14:18:33.399000
	Edit pad (rev 50)		sluggo	cv411	XVal Session 79	1	XVal Session 79-Typing - Numbers-1		2012-07-17 14:18:33.406000
	Edit pad (rev 51)		sluggo	cv411	XVal Session 79	1	XVal Session 79-Typing - Numbers-1		2012-07-17 14:18:34.386000
	Edit pad (rev 52)		Nick	cv396	XVal Session 79	1	XVal Session 79-Typing - Numbers-1		2012-07-17 14:18:34.975000
	Edit pad (rev 53)		Nick	cv396	XVal Session 79	1	XVal Session 79-Typing - Numbers-1		2012-07-17 14:18:35.475000
	Edit pad (rev 54)		Kate	cv406	XVal Session 79	1	XVal Session 79-Typing - Numbers-1		2012-07-17 14:18:36.045000
	Edit pad (rev 55)		sluggo	cv411	XVal Session 79	1	XVal Session 79-Typing - Numbers-1		2012-07-17 14:18:36.912000
	Edit pad (rev 56)		Kate	cv406	XVal Session 79	1	XVal Session 79-Typing - Numbers-1		2012-07-17 14:18:36.960000
	Edit pad (rev 57)		sluggo	cv411	XVal Session 79	1	XVal Session 79-Typing - Numbers-1		2012-07-17 14:18:37.411000
	Edit pad (rev 58)		Kate	cv406	XVal Session 79	1	XVal Session 79-Typing - Numbers-1		2012-07-17 14:18:37.694000
	Edit pad (rev 59)		sluggo	cv411	XVal Session 79	1	XVal Session 79-Typing - Numbers-1		2012-07-17 14:18:38.404000
	Edit pad (rev 60)		Kate	cv406	XVal Session 79	1	XVal Session 79-Typing - Numbers-1		2012-07-17 14:18:38.524000
	Edit pad (rev 61)		Nick	cv396	XVal Session 79	1	XVal Session 79-Typing - Numbers-1		2012-07-17 14:18:39.149000
	Edit pad (rev 62)		sluggo	cv411	XVal Session 79	1	XVal Session 79-Typing - Numbers-1		2012-07-17 14:18:39.739000
	Edit pad (rev 63)		Kate	cv406	XVal Session 79	1	XVal Session 79-Typing - Numbers-1		2012-07-17 14:18:39.783000
	Edit pad (rev 64)		Nick	cv396	XVal Session 79	1	XVal Session 79-Typing - Numbers-1		2012-07-17 14:18:39.986000
	Edit pad (rev 65)		Kate	cv406	XVal Session 79	1	XVal Session 79-Typing - Numbers-1		2012-07-17 14:18:40.414000
	Edit pad (rev 66)		Kate	cv406	XVal Session 79	1	XVal Session 79-Typing - Numbers-1		2012-07-17 14:18:40.990000
	Edit pad (rev 67)		sluggo	cv411	XVal Session 79	1	XVal Session 79-Typing - Numbers-1		2012-07-17 14:18:41.437000
	Edit pad (rev 68)		Nick	cv396	XVal Session 79	1	XVal Session 79-Typing - Numbers-1		2012-07-17 14:18:41.600000
	Edit pad (rev 69)		Kate	cv406	XVal Session 79	1	XVal Session 79-Typing - Numbers-1		2012-07-17 14:18:41.885000
	Edit pad (rev 70)		Nick	cv396	XVal Session 79	1	XVal Session 79-Typing - Numbers-1		2012-07-17 14:18:42.343000
	Edit pad (rev 71)		Kate	cv406	XVal Session 79	1	XVal Session 79-Typing - Numbers-1		2012-07-17 14:18:42.977000
	Edit pad (rev 72)		sluggo	cv411	XVal Session 79	1	XVal Session 79-Typing - Numbers-1		2012-07-17 14:18:43.049000
	Edit pad (rev 73)		Nick	cv396	XVal Session 79	1	XVal Session 79-Typing - Numbers-1		2012-07-17 14:18:43.194000
	Edit pad (rev 74)		Nick	cv396	XVal Session 79	1	XVal Session 79-Typing - Numbers-1		2012-07-17 14:18:43.695000
	Edit pad (rev 75)		sluggo	cv411	XVal Session 79	1	XVal Session 79-Typing - Numbers-1		2012-07-17 14:18:44.009000
	Edit pad (rev 76)		Nick	cv396	XVal Session 79	1	XVal Session 79-Typing - Numbers-1		2012-07-17 14:18:44.193000
	Edit pad (rev 77)		Kate	cv406	XVal Session 79	1	XVal Session 79-Typing - Numbers-1		2012-07-17 14:18:44.361000
	Edit pad (rev 78)		sluggo	cv411	XVal Session 79	1	XVal Session 79-Typing - Numbers-1		2012-07-17 14:18:44.518000
	Edit pad (rev 79)		Nick	cv396	XVal Session 79	1	XVal Session 79-Typing - Numbers-1		2012-07-17 14:18:44.695000
	Edit pad (rev 80)		Kate	cv406	XVal Session 79	1	XVal Session 79-Typing - Numbers-1		2012-07-17 14:18:44.860000
	Edit pad (rev 81)		sluggo	cv411	XVal Session 79	1	XVal Session 79-Typing - Numbers-1		2012-07-17 14:18:45.029000
	Edit pad (rev 82)		Kate	cv406	XVal Session 79	1	XVal Session 79-Typing - Numbers-1		2012-07-17 14:18:45.362000
	Edit pad (rev 83)		sluggo	cv411	XVal Session 79	1	XVal Session 79-Typing - Numbers-1		2012-07-17 14:18:45.518000
	Edit pad (rev 84)		sluggo	cv411	XVal Session 79	1	XVal Session 79-Typing - Numbers-1		2012-07-17 14:18:46.020000
	Edit pad (rev 85)		Frank	cv407	XVal Session 79	1	XVal Session 79-Typing - Numbers-1		2012-07-17 14:18:46.480000
	Edit pad (rev 86)		sluggo	cv411	XVal Session 79	1	XVal Session 79-Typing - Numbers-1		2012-07-17 14:18:46.525000
	Edit pad (rev 87)		Nick	cv396	XVal Session 79	1	XVal Session 79-Typing - Numbers-1		2012-07-17 14:18:46.674000
	Edit pad (rev 88)		Nick	cv396	XVal Session 79	1	XVal Session 79-Typing - Numbers-1		2012-07-17 14:18:47.176000
	Edit pad (rev 89)		sluggo	cv411	XVal Session 79	1	XVal Session 79-Typing - Numbers-1		2012-07-17 14:18:47.861000
	Edit pad (rev 90)		Nick	cv396	XVal Session 79	1	XVal Session 79-Typing - Numbers-1		2012-07-17 14:18:47.875000
	Edit pad (rev 91)		Kate	cv406	XVal Session 79	1	XVal Session 79-Typing - Numbers-1		2012-07-17 14:18:48.038000
	Edit pad (rev 92)		sluggo	cv411	XVal Session 79	1	XVal Session 79-Typing - Numbers-1		2012-07-17 14:18:48.365000
	Edit pad (rev 93)		Nick	cv396	XVal Session 79	1	XVal Session 79-Typing - Numbers-1		2012-07-17 14:18:48.381000
	Edit pad (rev 94)		Kate	cv406	XVal Session 79	1	XVal Session 79-Typing - Numbers-1		2012-07-17 14:18:48.536000
	Edit pad (rev 95)		Frank	cv407	XVal Session 79	1	XVal Session 79-Typing - Numbers-1		2012-07-17 14:18:48.630000
	Edit pad (rev 96)		sluggo	cv411	XVal Session 79	1	XVal Session 79-Typing - Numbers-1		2012-07-17 14:18:48.873000
	Edit pad (rev 97)		Nick	cv396	XVal Session 79	1	XVal Session 79-Typing - Numbers-1		2012-07-17 14:18:48.883000
	Edit pad (rev 98)		Kate	cv406	XVal Session 79	1	XVal Session 79-Typing - Numbers-1		2012-07-17 14:18:49.037000
	Edit pad (rev 99)		Frank	cv407	XVal Session 79	1	XVal Session 79-Typing - Numbers-1		2012-07-17 14:18:49.130000
	Edit pad (rev 100)		Frank	cv407	XVal Session 79	1	XVal Session 79-Typing - Numbers-1		2012-07-17 14:18:49.692000
	Edit pad (rev 101)		sluggo	cv411	XVal Session 79	1	XVal Session 79-Typing - Numbers-1		2012-07-17 14:18:49.766000
	Edit pad (rev 102)		sluggo	cv411	XVal Session 79	1	XVal Session 79-Typing - Numbers-1		2012-07-17 14:18:50.269000
	Edit pad (rev 103)		Frank	cv407	XVal Session 79	1	XVal Session 79-Typing - Numbers-1		2012-07-17 14:18:50.494000
	Edit pad (rev 104)		Nick	cv396	XVal Session 79	1	XVal Session 79-Typing - Numbers-1		2012-07-17 14:18:50.549000
	Edit pad (rev 105)		Frank	cv407	XVal Session 79	1	XVal Session 79-Typing - Numbers-1		2012-07-17 14:18:50.993000
	Edit pad (rev 106)		Kate	cv406	XVal Session 79	1	XVal Session 79-Typing - Numbers-1		2012-07-17 14:18:50.998000
	Edit pad (rev 107)		Nick	cv396	XVal Session 79	1	XVal Session 79-Typing - Numbers-1		2012-07-17 14:18:51.049000
	Edit pad (rev 108)		sluggo	cv411	XVal Session 79	1	XVal Session 79-Typing - Numbers-1		2012-07-17 14:18:51.085000
	Edit pad (rev 109)		Frank	cv407	XVal Session 79	1	XVal Session 79-Typing - Numbers-1		2012-07-17 14:18:51.494000
	Edit pad (rev 110)		Nick	cv396	XVal Session 79	1	XVal Session 79-Typing - Numbers-1		2012-07-17 14:18:51.547000
	Edit pad (rev 111)		sluggo	cv411	XVal Session 79	1	XVal Session 79-Typing - Numbers-1		2012-07-17 14:18:51.583000
	Edit pad (rev 112)		Frank	cv407	XVal Session 79	1	XVal Session 79-Typing - Numbers-1		2012-07-17 14:18:51.995000
	Edit pad (rev 113)		Frank	cv407	XVal Session 79	1	XVal Session 79-Typing - Numbers-1		2012-07-17 14:18:52.611000
	Edit pad (rev 114)		Nick	cv396	XVal Session 79	1	XVal Session 79-Typing - Numbers-1		2012-07-17 14:18:52.897000
	Edit pad (rev 115)		Frank	cv407	XVal Session 79	1	XVal Session 79-Typing - Numbers-1		2012-07-17 14:18:53.109000
	Edit pad (rev 116)		Nick	cv396	XVal Session 79	1	XVal Session 79-Typing - Numbers-1		2012-07-17 14:18:53.397000
	Edit pad (rev 117)		sluggo	cv411	XVal Session 79	1	XVal Session 79-Typing - Numbers-1		2012-07-17 14:18:53.786000
	Edit pad (rev 118)		Nick	cv396	XVal Session 79	1	XVal Session 79-Typing - Numbers-1		2012-07-17 14:18:54.200000
	Edit pad (rev 119)		Frank	cv407	XVal Session 79	1	XVal Session 79-Typing - Numbers-1		2012-07-17 14:18:54.253000
	Edit pad (rev 120)		sluggo	cv411	XVal Session 79	1	XVal Session 79-Typing - Numbers-1		2012-07-17 14:18:54.301000
	Edit pad (rev 121)		Nick	cv396	XVal Session 79	1	XVal Session 79-Typing - Numbers-1		2012-07-17 14:18:54.701000
	Edit pad (rev 122)		Frank	cv407	XVal Session 79	1	XVal Session 79-Typing - Numbers-1		2012-07-17 14:18:54.754000
	Edit pad (rev 123)		sluggo	cv411	XVal Session 79	1	XVal Session 79-Typing - Numbers-1		2012-07-17 14:18:54.860000
	Edit pad (rev 124)		Frank	cv407	XVal Session 79	1	XVal Session 79-Typing - Numbers-1		2012-07-17 14:18:55.256000
	Edit pad (rev 125)		Nick	cv396	XVal Session 79	1	XVal Session 79-Typing - Numbers-1		2012-07-17 14:18:55.502000
	Edit pad (rev 126)		Frank	cv407	XVal Session 79	1	XVal Session 79-Typing - Numbers-1		2012-07-17 14:18:56.006000
	Edit pad (rev 127)		Frank	cv407	XVal Session 79	1	XVal Session 79-Typing - Numbers-1		2012-07-17 14:18:56.507000
	Edit pad (rev 128)		Nick	cv396	XVal Session 79	1	XVal Session 79-Typing - Numbers-1		2012-07-17 14:18:56.666000
	Edit pad (rev 129)		Frank	cv407	XVal Session 79	1	XVal Session 79-Typing - Numbers-1		2012-07-17 14:18:57.006000
	Edit pad (rev 130)		Nick	cv396	XVal Session 79	1	XVal Session 79-Typing - Numbers-1		2012-07-17 14:18:57.167000
	Edit pad (rev 131)		Frank	cv407	XVal Session 79	1	XVal Session 79-Typing - Numbers-1		2012-07-17 14:18:57.505000
	Edit pad (rev 132)		Nick	cv396	XVal Session 79	1	XVal Session 79-Typing - Numbers-1		2012-07-17 14:18:57.944000
	Edit pad (rev 133)		sluggo	cv411	XVal Session 79	1	XVal Session 79-Typing - Numbers-1		2012-07-17 14:18:58.023000
	Edit pad (rev 134)		Nick	cv396	XVal Session 79	1	XVal Session 79-Typing - Numbers-1		2012-07-17 14:18:58.444000
	Edit pad (rev 135)		Frank	cv407	XVal Session 79	1	XVal Session 79-Typing - Numbers-1		2012-07-17 14:18:58.469000
	Edit pad (rev 136)		sluggo	cv411	XVal Session 79	1	XVal Session 79-Typing - Numbers-1		2012-07-17 14:18:58.876000
	Edit pad (rev 137)		Frank	cv407	XVal Session 79	1	XVal Session 79-Typing - Numbers-1		2012-07-17 14:18:58.971000
	Edit pad (rev 138)		Nick	cv396	XVal Session 79	1	XVal Session 79-Typing - Numbers-1		2012-07-17 14:18:58.992000
	Edit pad (rev 139)		Frank	cv407	XVal Session 79	1	XVal Session 79-Typing - Numbers-1		2012-07-17 14:18:59.472000
	Edit pad (rev 140)		Frank	cv407	XVal Session 79	1	XVal Session 79-Typing - Numbers-1		2012-07-17 14:18:59.972000
	Edit pad (rev 141)		sluggo	cv411	XVal Session 79	1	XVal Session 79-Typing - Numbers-1		2012-07-17 14:19:00.215000
	Edit pad (rev 142)		Frank	cv407	XVal Session 79	1	XVal Session 79-Typing - Numbers-1		2012-07-17 14:19:01.015000
	Edit pad (rev 143)		sluggo	cv411	XVal Session 79	1	XVal Session 79-Typing - Numbers-1		2012-07-17 14:19:01.059000
	Edit pad (rev 144)		Frank	cv407	XVal Session 79	1	XVal Session 79-Typing - Numbers-1		2012-07-17 14:19:01.516000
	Edit pad (rev 145)		Frank	cv407	XVal Session 79	1	XVal Session 79-Typing - Numbers-1		2012-07-17 14:19:02.014000
	Edit pad (rev 146)		sluggo	cv411	XVal Session 79	1	XVal Session 79-Typing - Numbers-1		2012-07-17 14:19:02.408000
	Edit pad (rev 147)		sluggo	cv411	XVal Session 79	1	XVal Session 79-Typing - Numbers-1		2012-07-17 14:19:02.937000
	Edit pad (rev 148)		Frank	cv407	XVal Session 79	1	XVal Session 79-Typing - Numbers-1		2012-07-17 14:19:03.222000
	Edit pad (rev 149)		Kate	cv406	XVal Session 79	1	XVal Session 79-Typing - Numbers-1		2012-07-17 14:19:03.237000
	Edit pad (rev 150)		sluggo	cv411	XVal Session 79	1	XVal Session 79-Typing - Numbers-1		2012-07-17 14:19:03.706000
	Edit pad (rev 151)		Nick	cv396	XVal Session 79	1	XVal Session 79-Typing - Numbers-1		2012-07-17 14:19:03.727000
	Edit pad (rev 152)		Frank	cv407	XVal Session 79	1	XVal Session 79-Typing - Numbers-1		2012-07-17 14:19:03.729000
	Edit pad (rev 153)		sluggo	cv411	XVal Session 79	1	XVal Session 79-Typing - Numbers-1		2012-07-17 14:19:04.211000
	Edit pad (rev 154)		Nick	cv396	XVal Session 79	1	XVal Session 79-Typing - Numbers-1		2012-07-17 14:19:04.229000
	Edit pad (rev 155)		sluggo	cv411	XVal Session 79	1	XVal Session 79-Typing - Numbers-1		2012-07-17 14:19:04.711000
	Edit pad (rev 156)		Nick	cv396	XVal Session 79	1	XVal Session 79-Typing - Numbers-1		2012-07-17 14:19:04.729000
	Edit pad (rev 157)		sluggo	cv411	XVal Session 79	1	XVal Session 79-Typing - Numbers-1		2012-07-17 14:19:05.224000
	Edit pad (rev 158)		Nick	cv396	XVal Session 79	1	XVal Session 79-Typing - Numbers-1		2012-07-17 14:19:05.229000
	Edit pad (rev 159)		Nick	cv396	XVal Session 79	1	XVal Session 79-Typing - Numbers-1		2012-07-17 14:19:05.730000
	Edit pad (rev 160)		Frank	cv407	XVal Session 79	1	XVal Session 79-Typing - Numbers-1		2012-07-17 14:19:06
	Edit pad (rev 161)		sluggo	cv411	XVal Session 79	1	XVal Session 79-Typing - Numbers-1		2012-07-17 14:19:06.453000
	Edit pad (rev 162)		Frank	cv407	XVal Session 79	1	XVal Session 79-Typing - Numbers-1		2012-07-17 14:19:06.505000
	Edit pad (rev 163)		Nick	cv396	XVal Session 79	1	XVal Session 79-Typing - Numbers-1		2012-07-17 14:19:06.588000
	Edit pad (rev 164)		Frank	cv407	XVal Session 79	1	XVal Session 79-Typing - Numbers-1		2012-07-17 14:19:07.007000
	Edit pad (rev 165)		sluggo	cv411	XVal Session 79	1	XVal Session 79-Typing - Numbers-1		2012-07-17 14:19:07.101000
	Edit pad (rev 166)		Nick	cv396	XVal Session 79	1	XVal Session 79-Typing - Numbers-1		2012-07-17 14:19:07.505000
	Edit pad (rev 167)		Frank	cv407	XVal Session 79	1	XVal Session 79-Typing - Numbers-1		2012-07-17 14:19:07.526000
	Edit pad (rev 168)		Nick	cv396	XVal Session 79	1	XVal Session 79-Typing - Numbers-1		2012-07-17 14:19:08.006000
	Edit pad (rev 169)		Kate	cv406	XVal Session 79	1	XVal Session 79-Typing - Numbers-1		2012-07-17 14:19:08.092000
	Edit pad (rev 170)		sluggo	cv411	XVal Session 79	1	XVal Session 79-Typing - Numbers-1		2012-07-17 14:19:08.277000
	Edit pad (rev 171)		Frank	cv407	XVal Session 79	1	XVal Session 79-Typing - Numbers-1		2012-07-17 14:19:08.875000
	Edit pad (rev 172)		sluggo	cv411	XVal Session 79	1	XVal Session 79-Typing - Numbers-1		2012-07-17 14:19:09.220000
	Edit pad (rev 173)		Frank	cv407	XVal Session 79	1	XVal Session 79-Typing - Numbers-1		2012-07-17 14:19:09.373000
	Edit pad (rev 174)		sluggo	cv411	XVal Session 79	1	XVal Session 79-Typing - Numbers-1		2012-07-17 14:19:09.766000
	Edit pad (rev 175)		Frank	cv407	XVal Session 79	1	XVal Session 79-Typing - Numbers-1		2012-07-17 14:19:09.874000
	Edit pad (rev 176)		Frank	cv407	XVal Session 79	1	XVal Session 79-Typing - Numbers-1		2012-07-17 14:19:10.375000
	Edit pad (rev 177)		Frank	cv407	XVal Session 79	1	XVal Session 79-Typing - Numbers-1		2012-07-17 14:19:10.877000
	Edit pad (rev 178)		Frank	cv407	XVal Session 79	1	XVal Session 79-Typing - Numbers-1		2012-07-17 14:19:11.376000
	Edit pad (rev 179)		Frank	cv407	XVal Session 79	1	XVal Session 79-Typing - Numbers-1		2012-07-17 14:19:11.876000
	Edit pad (rev 180)		Kate	cv406	XVal Session 79	1	XVal Session 79-Typing - Numbers-1		2012-07-17 14:19:12.125000
	Edit pad (rev 181)		Frank	cv407	XVal Session 79	1	XVal Session 79-Typing - Numbers-1		2012-07-17 14:19:12.499000
	Edit pad (rev 182)		Frank	cv407	XVal Session 79	1	XVal Session 79-Typing - Numbers-1		2012-07-17 14:19:13
	Edit pad (rev 183)		sluggo	cv411	XVal Session 79	1	XVal Session 79-Typing - Numbers-1		2012-07-17 14:19:13.233000
	Edit pad (rev 184)		Frank	cv407	XVal Session 79	1	XVal Session 79-Typing - Numbers-1		2012-07-17 14:19:13.790000
	Edit pad (rev 185)		Frank	cv407	XVal Session 79	1	XVal Session 79-Typing - Numbers-1		2012-07-17 14:19:14.290000
	Edit pad (rev 186)		Kate	cv406	XVal Session 79	1	XVal Session 79-Typing - Numbers-1		2012-07-17 14:19:14.638000
	Edit pad (rev 187)		sluggo	cv411	XVal Session 79	1	XVal Session 79-Typing - Numbers-1		2012-07-17 14:19:14.737000
	Edit pad (rev 188)		sluggo	cv411	XVal Session 79	1	XVal Session 79-Typing - Numbers-1		2012-07-17 14:19:15.238000
	Edit pad (rev 189)		Frank	cv407	XVal Session 79	1	XVal Session 79-Typing - Numbers-1		2012-07-17 14:19:15.282000
	Edit pad (rev 190)		sluggo	cv411	XVal Session 79	1	XVal Session 79-Typing - Numbers-1		2012-07-17 14:19:15.740000
	Edit pad (rev 191)		Nick	cv396	XVal Session 79	1	XVal Session 79-Typing - Numbers-1		2012-07-17 14:19:16.089000
	Edit pad (rev 192)		sluggo	cv411	XVal Session 79	1	XVal Session 79-Typing - Numbers-1		2012-07-17 14:19:16.575000
	Edit pad (rev 193)		sluggo	cv411	XVal Session 79	1	XVal Session 79-Typing - Numbers-1		2012-07-17 14:19:17.083000
	Edit pad (rev 194)		Frank	cv407	XVal Session 79	1	XVal Session 79-Typing - Numbers-1		2012-07-17 14:19:17.544000
	Edit pad (rev 195)		sluggo	cv411	XVal Session 79	1	XVal Session 79-Typing - Numbers-1		2012-07-17 14:19:17.586000
	Edit pad (rev 196)		Frank	cv407	XVal Session 79	1	XVal Session 79-Typing - Numbers-1		2012-07-17 14:19:18.046000
	Edit pad (rev 197)		sluggo	cv411	XVal Session 79	1	XVal Session 79-Typing - Numbers-1		2012-07-17 14:19:18.308000
	Edit pad (rev 198)		Kate	cv406	XVal Session 79	1	XVal Session 79-Typing - Numbers-1		2012-07-17 14:19:18.437000
	Edit pad (rev 199)		sluggo	cv411	XVal Session 79	1	XVal Session 79-Typing - Numbers-1		2012-07-17 14:19:18.817000
	Edit pad (rev 200)		Kate	cv406	XVal Session 79	1	XVal Session 79-Typing - Numbers-1		2012-07-17 14:19:19.432000
	Edit pad (rev 201)		Frank	cv407	XVal Session 79	1	XVal Session 79-Typing - Numbers-1		2012-07-17 14:19:19.571000
	Edit pad (rev 202)		Kate	cv406	XVal Session 79	1	XVal Session 79-Typing - Numbers-1		2012-07-17 14:19:19.942000
	Edit pad (rev 203)		sluggo	cv411	XVal Session 79	1	XVal Session 79-Typing - Numbers-1		2012-07-17 14:19:20.203000
	Edit pad (rev 204)		sluggo	cv411	XVal Session 79	1	XVal Session 79-Typing - Numbers-1		2012-07-17 14:19:20.708000
	Edit pad (rev 205)		Frank	cv407	XVal Session 79	1	XVal Session 79-Typing - Numbers-1		2012-07-17 14:19:20.796000
	Edit pad (rev 206)		sluggo	cv411	XVal Session 79	1	XVal Session 79-Typing - Numbers-1		2012-07-17 14:19:21.214000
	Edit pad (rev 207)		Frank	cv407	XVal Session 79	1	XVal Session 79-Typing - Numbers-1		2012-07-17 14:19:21.293000
	Edit pad (rev 208)		Kate	cv406	XVal Session 79	1	XVal Session 79-Typing - Numbers-1		2012-07-17 14:19:22.003000
	Edit pad (rev 209)		Frank	cv407	XVal Session 79	1	XVal Session 79-Typing - Numbers-1		2012-07-17 14:19:22.012000
	Edit pad (rev 210)		sluggo	cv411	XVal Session 79	1	XVal Session 79-Typing - Numbers-1		2012-07-17 14:19:22.351000
	Edit pad (rev 211)		Kate	cv406	XVal Session 79	1	XVal Session 79-Typing - Numbers-1		2012-07-17 14:19:22.869000
	Chat	ill start next one	Nick	cv396	XVal Session 79	1	XVal Session 79-Typing - Numbers-1		2012-07-17 14:19:23.336000
	Edit pad (rev 212)		Kate	cv406	XVal Session 79	1	XVal Session 79-Typing - Numbers-1		2012-07-17 14:19:23.676000
	Edit pad (rev 213)		Kate	cv406	XVal Session 79	1	XVal Session 79-Typing - Numbers-1		2012-07-17 14:19:24.218000
	Edit pad (rev 214)		Kate	cv406	XVal Session 79	1	XVal Session 79-Typing - Numbers-1		2012-07-17 14:19:24.719000
	Edit pad (rev 215)		Frank	cv407	XVal Session 79	1	XVal Session 79-Typing - Numbers-1		2012-07-17 14:19:25.227000
	Edit pad (rev 216)		Kate	cv406	XVal Session 79	1	XVal Session 79-Typing - Numbers-1		2012-07-17 14:19:25.282000
	Edit pad (rev 217)		Frank	cv407	XVal Session 79	1	XVal Session 79-Typing - Numbers-1		2012-07-17 14:19:25.727000
	Edit pad (rev 218)		Frank	cv407	XVal Session 79	1	XVal Session 79-Typing - Numbers-1		2012-07-17 14:19:26.226000
	Edit pad (rev 219)		Kate	cv406	XVal Session 79	1	XVal Session 79-Typing - Numbers-1		2012-07-17 14:19:26.450000
	Edit pad (rev 220)		Frank	cv407	XVal Session 79	1	XVal Session 79-Typing - Numbers-1		2012-07-17 14:19:26.728000
	Edit pad (rev 221)		Kate	cv406	XVal Session 79	1	XVal Session 79-Typing - Numbers-1		2012-07-17 14:19:28.042000
	Edit pad (rev 222)		Frank	cv407	XVal Session 79	1	XVal Session 79-Typing - Numbers-1		2012-07-17 14:19:28.113000
	Edit pad (rev 223)		Frank	cv407	XVal Session 79	1	XVal Session 79-Typing - Numbers-1		2012-07-17 14:19:28.938000
	Edit pad (rev 224)		Kate	cv406	XVal Session 79	1	XVal Session 79-Typing - Numbers-1		2012-07-17 14:19:29.235000
	Edit pad (rev 225)		Frank	cv407	XVal Session 79	1	XVal Session 79-Typing - Numbers-1		2012-07-17 14:19:29.462000
	Edit pad (rev 226)		Nick	cv396	XVal Session 79	1	XVal Session 79-Typing - Numbers-1		2012-07-17 14:19:29.726000
	Edit pad (rev 227)		Kate	cv406	XVal Session 79	1	XVal Session 79-Typing - Numbers-1		2012-07-17 14:19:29.738000
	Edit pad (rev 228)		Frank	cv407	XVal Session 79	1	XVal Session 79-Typing - Numbers-1		2012-07-17 14:19:29.958000
	Edit pad (rev 229)		Nick	cv396	XVal Session 79	1	XVal Session 79-Typing - Numbers-1		2012-07-17 14:19:30.227000
	Edit pad (rev 230)		Kate	cv406	XVal Session 79	1	XVal Session 79-Typing - Numbers-1		2012-07-17 14:19:30.271000
	Edit pad (rev 231)		Frank	cv407	XVal Session 79	1	XVal Session 79-Typing - Numbers-1		2012-07-17 14:19:30.462000
	Edit pad (rev 232)		Frank	cv407	XVal Session 79	1	XVal Session 79-Typing - Numbers-1		2012-07-17 14:19:31.416000
	Edit pad (rev 233)		Nick	cv396	XVal Session 79	1	XVal Session 79-Typing - Numbers-1		2012-07-17 14:19:31.626000
	Edit pad (rev 234)		Kate	cv406	XVal Session 79	1	XVal Session 79-Typing - Numbers-1		2012-07-17 14:19:31.910000
	Edit pad (rev 235)		Nick	cv396	XVal Session 79	1	XVal Session 79-Typing - Numbers-1		2012-07-17 14:19:32.127000
	Edit pad (rev 236)		Kate	cv406	XVal Session 79	1	XVal Session 79-Typing - Numbers-1		2012-07-17 14:19:32.570000
	Edit pad (rev 237)		Kate	cv406	XVal Session 79	1	XVal Session 79-Typing - Numbers-1		2012-07-17 14:19:33.801000
	Edit pad (rev 238)		sluggo	cv411	XVal Session 79	1	XVal Session 79-Typing - Numbers-1		2012-07-17 14:19:34.072000
	Edit pad (rev 239)		Kate	cv406	XVal Session 79	1	XVal Session 79-Typing - Numbers-1		2012-07-17 14:19:34.312000
	Edit pad (rev 240)		Nick	cv396	XVal Session 79	1	XVal Session 79-Typing - Numbers-1		2012-07-17 14:19:34.585000
	Edit pad (rev 241)		sluggo	cv411	XVal Session 79	1	XVal Session 79-Typing - Numbers-1		2012-07-17 14:19:34.587000
	Edit pad (rev 242)		Kate	cv406	XVal Session 79	1	XVal Session 79-Typing - Numbers-1		2012-07-17 14:19:34.799000
	Edit pad (rev 243)		Nick	cv396	XVal Session 79	1	XVal Session 79-Typing - Numbers-1		2012-07-17 14:19:35.086000
	Edit pad (rev 244)		Kate	cv406	XVal Session 79	1	XVal Session 79-Typing - Numbers-1		2012-07-17 14:19:35.305000
	Edit pad (rev 245)		Kate	cv406	XVal Session 79	1	XVal Session 79-Typing - Numbers-1		2012-07-17 14:19:36.802000
	Edit pad (rev 246)		Kate	cv406	XVal Session 79	1	XVal Session 79-Typing - Numbers-1		2012-07-17 14:19:37.300000
	Edit pad (rev 247)		sluggo	cv411	XVal Session 79	1	XVal Session 79-Typing - Numbers-1		2012-07-17 14:19:37.786000
	Edit pad (rev 248)		Kate	cv406	XVal Session 79	1	XVal Session 79-Typing - Numbers-1		2012-07-17 14:19:37.801000
	Edit pad (rev 249)		sluggo	cv411	XVal Session 79	1	XVal Session 79-Typing - Numbers-1		2012-07-17 14:19:38.302000
	Edit pad (rev 250)		Kate	cv406	XVal Session 79	1	XVal Session 79-Typing - Numbers-1		2012-07-17 14:19:38.303000
	Edit pad (rev 251)		Kate	cv406	XVal Session 79	1	XVal Session 79-Typing - Numbers-1		2012-07-17 14:19:41.300000
	Edit pad (rev 252)		Kate	cv406	XVal Session 79	1	XVal Session 79-Typing - Numbers-1		2012-07-17 14:19:41.801000
	Edit pad (rev 253)		Kate	cv406	XVal Session 79	1	XVal Session 79-Typing - Numbers-1		2012-07-17 14:19:42.302000
	Edit pad (rev 254)		sluggo	cv411	XVal Session 79	1	XVal Session 79-Typing - Numbers-1		2012-07-17 14:19:42.431000
	Edit pad (rev 255)		Kate	cv406	XVal Session 79	1	XVal Session 79-Typing - Numbers-1		2012-07-17 14:19:42.801000
	Edit pad (rev 256)		sluggo	cv411	XVal Session 79	1	XVal Session 79-Typing - Numbers-1		2012-07-17 14:19:42.934000
	Edit pad (rev 257)		Kate	cv406	XVal Session 79	1	XVal Session 79-Typing - Numbers-1		2012-07-17 14:19:43.300000
	Edit pad (rev 258)		sluggo	cv411	XVal Session 79	1	XVal Session 79-Typing - Numbers-1		2012-07-17 14:19:43.441000
	Edit pad (rev 259)		sluggo	cv411	XVal Session 79	1	XVal Session 79-Typing - Numbers-1		2012-07-17 14:19:44.143000
	Edit pad (rev 260)		Kate	cv406	XVal Session 79	1	XVal Session 79-Typing - Numbers-1		2012-07-17 14:19:44.801000
	Edit pad (rev 261)		Kate	cv406	XVal Session 79	1	XVal Session 79-Typing - Numbers-1		2012-07-17 14:19:45.569000
	Edit pad (rev 262)		sluggo	cv411	XVal Session 79	1	XVal Session 79-Typing - Numbers-1		2012-07-17 14:19:46.001000
	Edit pad (rev 263)		sluggo	cv411	XVal Session 79	1	XVal Session 79-Typing - Numbers-1		2012-07-17 14:19:46.506000
	Edit pad (rev 264)		sluggo	cv411	XVal Session 79	1	XVal Session 79-Typing - Numbers-1		2012-07-17 14:19:47.048000
	Edit pad (rev 265)		sluggo	cv411	XVal Session 79	1	XVal Session 79-Typing - Numbers-1		2012-07-17 14:19:47.552000
	Edit pad (rev 266)		Kate	cv406	XVal Session 79	1	XVal Session 79-Typing - Numbers-1		2012-07-17 14:19:47.671000
	Edit pad (rev 267)		sluggo	cv411	XVal Session 79	1	XVal Session 79-Typing - Numbers-1		2012-07-17 14:19:48.053000
	Edit pad (rev 268)		Kate	cv406	XVal Session 79	1	XVal Session 79-Typing - Numbers-1		2012-07-17 14:19:48.647000
	Edit pad (rev 269)		sluggo	cv411	XVal Session 79	1	XVal Session 79-Typing - Numbers-1		2012-07-17 14:19:48.676000
	Edit pad (rev 270)		Kate	cv406	XVal Session 79	1	XVal Session 79-Typing - Numbers-1		2012-07-17 14:19:49.149000
	Edit pad (rev 271)		sluggo	cv411	XVal Session 79	1	XVal Session 79-Typing - Numbers-1		2012-07-17 14:19:49.343000
	Edit pad (rev 272)		Kate	cv406	XVal Session 79	1	XVal Session 79-Typing - Numbers-1		2012-07-17 14:19:49.712000
	Edit pad (rev 273)		sluggo	cv411	XVal Session 79	1	XVal Session 79-Typing - Numbers-1		2012-07-17 14:19:49.848000
	Edit pad (rev 274)		sluggo	cv411	XVal Session 79	1	XVal Session 79-Typing - Numbers-1		2012-07-17 14:19:50.351000
	Edit pad (rev 275)		Nick	cv396	XVal Session 79	1	XVal Session 79-Typing - Numbers-1		2012-07-17 14:19:51.365000
	Edit pad (rev 276)		sluggo	cv411	XVal Session 79	1	XVal Session 79-Typing - Numbers-1		2012-07-17 14:19:52.150000
	Edit pad (rev 277)		sluggo	cv411	XVal Session 79	1	XVal Session 79-Typing - Numbers-1		2012-07-17 14:19:52.663000
	Edit pad (rev 278)		Nick	cv396	XVal Session 79	1	XVal Session 79-Typing - Numbers-1		2012-07-17 14:19:53.489000
	Edit pad (rev 279)		Nick	cv396	XVal Session 79	1	XVal Session 79-Typing - Numbers-1		2012-07-17 14:19:54.241000
	Edit pad (rev 280)		sluggo	cv411	XVal Session 79	1	XVal Session 79-Typing - Numbers-1		2012-07-17 14:19:55.775000
	Edit pad (rev 281)		Nick	cv396	XVal Session 79	1	XVal Session 79-Typing - Numbers-1		2012-07-17 14:19:55.835000
	Edit pad (rev 282)		sluggo	cv411	XVal Session 79	1	XVal Session 79-Typing - Numbers-1		2012-07-17 14:19:56.286000
	Edit pad (rev 283)		Nick	cv396	XVal Session 79	1	XVal Session 79-Typing - Numbers-1		2012-07-17 14:19:56.364000
	Edit pad (rev 284)		sluggo	cv411	XVal Session 79	1	XVal Session 79-Typing - Numbers-1		2012-07-17 14:19:56.788000
	Edit pad (rev 285)		Nick	cv396	XVal Session 79	1	XVal Session 79-Typing - Numbers-1		2012-07-17 14:19:56.864000
	Edit pad (rev 286)		Kate	cv406	XVal Session 79	1	XVal Session 79-Typing - Numbers-1		2012-07-17 14:19:57.138000
	Edit pad (rev 287)		Kate	cv406	XVal Session 79	1	XVal Session 79-Typing - Numbers-1		2012-07-17 14:19:57.640000
	Edit pad (rev 288)		Kate	cv406	XVal Session 79	1	XVal Session 79-Typing - Numbers-1		2012-07-17 14:19:58.139000
	Edit pad (rev 289)		sluggo	cv411	XVal Session 79	1	XVal Session 79-Typing - Numbers-1		2012-07-17 14:19:58.491000
	Edit pad (rev 290)		Nick	cv396	XVal Session 79	1	XVal Session 79-Typing - Numbers-1		2012-07-17 14:19:58.783000
	Edit pad (rev 291)		Kate	cv406	XVal Session 79	1	XVal Session 79-Typing - Numbers-1		2012-07-17 14:19:58.866000
	Edit pad (rev 292)		sluggo	cv411	XVal Session 79	1	XVal Session 79-Typing - Numbers-1		2012-07-17 14:19:59.005000
	Edit pad (rev 293)		Nick	cv396	XVal Session 79	1	XVal Session 79-Typing - Numbers-1		2012-07-17 14:19:59.272000
	Edit pad (rev 294)		Kate	cv406	XVal Session 79	1	XVal Session 79-Typing - Numbers-1		2012-07-17 14:19:59.797000
	Edit pad (rev 295)		Kate	cv406	XVal Session 79	1	XVal Session 79-Typing - Numbers-1		2012-07-17 14:20:00.298000
	Edit pad (rev 296)		sluggo	cv411	XVal Session 79	1	XVal Session 79-Typing - Numbers-1		2012-07-17 14:20:00.359000
	Edit pad (rev 297)		Kate	cv406	XVal Session 79	1	XVal Session 79-Typing - Numbers-1		2012-07-17 14:20:00.802000
	Edit pad (rev 298)		sluggo	cv411	XVal Session 79	1	XVal Session 79-Typing - Numbers-1		2012-07-17 14:20:01.039000
	Edit pad (rev 299)		Kate	cv406	XVal Session 79	1	XVal Session 79-Typing - Numbers-1		2012-07-17 14:20:01.300000
	Edit pad (rev 300)		Kate	cv406	XVal Session 79	1	XVal Session 79-Typing - Numbers-1		2012-07-17 14:20:02.357000
	Edit pad (rev 301)		sluggo	cv411	XVal Session 79	1	XVal Session 79-Typing - Numbers-1		2012-07-17 14:20:02.376000
	Edit pad (rev 302)		Kate	cv406	XVal Session 79	1	XVal Session 79-Typing - Numbers-1		2012-07-17 14:20:03.247000
	Edit pad (rev 303)		Kate	cv406	XVal Session 79	1	XVal Session 79-Typing - Numbers-1		2012-07-17 14:20:03.911000
	Edit pad (rev 304)		sluggo	cv411	XVal Session 79	1	XVal Session 79-Typing - Numbers-1		2012-07-17 14:20:04.188000
	Edit pad (rev 305)		Kate	cv406	XVal Session 79	1	XVal Session 79-Typing - Numbers-1		2012-07-17 14:20:04.411000
	Edit pad (rev 306)		sluggo	cv411	XVal Session 79	1	XVal Session 79-Typing - Numbers-1		2012-07-17 14:20:04.764000
	Edit pad (rev 307)		Kate	cv406	XVal Session 79	1	XVal Session 79-Typing - Numbers-1		2012-07-17 14:20:05.020000
	Edit pad (rev 308)		sluggo	cv411	XVal Session 79	1	XVal Session 79-Typing - Numbers-1		2012-07-17 14:20:05.270000
	Edit pad (rev 309)		Kate	cv406	XVal Session 79	1	XVal Session 79-Typing - Numbers-1		2012-07-17 14:20:05.518000
	Edit pad (rev 310)		Kate	cv406	XVal Session 79	1	XVal Session 79-Typing - Numbers-1		2012-07-17 14:20:06.019000
42040	Load Instructions			cv368	XVal Session 79	1	XVal Session 79-Matrix Solving-1	192.54.222.11	2012-07-17 14:20:28
42041	Load Instructions			cv371	XVal Session 79	1	XVal Session 79-Matrix Solving-1	192.54.222.11	2012-07-17 14:20:28
42042	Load Instructions			cv370	XVal Session 79	1	XVal Session 79-Matrix Solving-1	18.111.10.210	2012-07-17 14:20:28
42039	Load Workspace			cv369	XVal Session 79	1	XVal Session 79-Typing - Numbers-1	192.54.222.11	2012-07-17 14:20:28
42043	Load Instructions			cv368	XVal Session 79	1	XVal Session 79-Matrix Solving-1	192.54.222.11	2012-07-17 14:20:31
[truncated: 1,593 more rows]
