# Supplementary material for: Dynamics of collective performance in collaboration networks
Source: PLoS One. 2018 Oct 10;13(10):e0204547. doi: 10.1371/journal.pone.0204547 (PMC6179230; doi:10.1371/journal.pone.0204547)
Supplement: S1 Dataset — (ZIP) [file pone.0204547.s001.zip › data/team-data/team-chat-logs/XVal Session 25 - Group 1 - LogFile.csv]

id	event	data	chat_name	subject	session	session_group	completed_task	ip_address	timestamp
17382	Entering waiting room			cv118	XVal Session 25			192.54.222.3	2012-07-11 18:10:59
17383	Entering waiting room			cv121	XVal Session 25			192.54.222.3	2012-07-11 18:10:59
17384	Entering waiting room			cv120	XVal Session 25			192.54.222.3	2012-07-11 18:11:02
17385	Entering waiting room			cv119	XVal Session 25			192.54.222.11	2012-07-11 18:11:07
17387	Setup participants				XVal Session 25				2012-07-11 18:11:33
17388	Setup tasks				XVal Session 25				2012-07-11 18:11:33
17389	Introduction	Starting in 24 seconds		cv120	XVal Session 25	1		192.54.222.3	2012-07-11 18:11:34
17391	Introduction	Starting in 20 seconds		cv118	XVal Session 25	1		192.54.222.3	2012-07-11 18:11:38
17392	Introduction	Starting in 19 seconds		cv119	XVal Session 25	1		192.54.222.11	2012-07-11 18:11:39
17393	Introduction	Starting in 19 seconds		cv121	XVal Session 25	1		192.54.222.3	2012-07-11 18:11:39
17395	Load Instructions			cv119	XVal Session 25	1	XVal Session 25-Introduction-1	192.54.222.11	2012-07-11 18:11:58
17396	Load Instructions			cv121	XVal Session 25	1	XVal Session 25-Introduction-1	192.54.222.3	2012-07-11 18:11:58
17397	Load Instructions			cv120	XVal Session 25	1	XVal Session 25-Introduction-1	192.54.222.3	2012-07-11 18:11:58
17398	Load Instructions			cv118	XVal Session 25	1	XVal Session 25-Introduction-1	192.54.222.3	2012-07-11 18:11:59
17411	Load Workspace			cv118	XVal Session 25	1	XVal Session 25-Introduction-1	192.54.222.3	2012-07-11 18:12:18
17412	Load Workspace			cv119	XVal Session 25	1	XVal Session 25-Introduction-1	192.54.222.11	2012-07-11 18:12:18
17413	Load Workspace			cv121	XVal Session 25	1	XVal Session 25-Introduction-1	192.54.222.3	2012-07-11 18:12:18
17414	Load Workspace			cv120	XVal Session 25	1	XVal Session 25-Introduction-1	192.54.222.3	2012-07-11 18:12:18
	Edit pad (rev 0)		nic	cv403	XVal Session 25	1	XVal Session 25-Introduction-1		2012-07-11 18:13:30.633000
	Edit pad (rev 1)		nic	cv403	XVal Session 25	1	XVal Session 25-Introduction-1		2012-07-11 18:13:31.132000
	Edit pad (rev 2)		nic	cv403	XVal Session 25	1	XVal Session 25-Introduction-1		2012-07-11 18:13:31.633000
	Edit pad (rev 3)		nic	cv403	XVal Session 25	1	XVal Session 25-Introduction-1		2012-07-11 18:13:32.719000
	Edit pad (rev 4)		nic	cv403	XVal Session 25	1	XVal Session 25-Introduction-1		2012-07-11 18:13:33.218000
	Edit pad (rev 5)		nic	cv403	XVal Session 25	1	XVal Session 25-Introduction-1		2012-07-11 18:13:33.722000
	Edit pad (rev 6)		nic	cv403	XVal Session 25	1	XVal Session 25-Introduction-1		2012-07-11 18:13:34.256000
	Edit pad (rev 7)		nic	cv403	XVal Session 25	1	XVal Session 25-Introduction-1		2012-07-11 18:13:34.722000
	Edit pad (rev 8)		nic	cv403	XVal Session 25	1	XVal Session 25-Introduction-1		2012-07-11 18:13:35.225000
	Edit pad (rev 9)		nic	cv403	XVal Session 25	1	XVal Session 25-Introduction-1		2012-07-11 18:13:35.723000
	Edit pad (rev 10)		nic	cv403	XVal Session 25	1	XVal Session 25-Introduction-1		2012-07-11 18:13:36.278000
17431	Load Instructions			cv118	XVal Session 25	1	XVal Session 25-Typing - Text-1	192.54.222.3	2012-07-11 18:13:48
17432	Load Instructions			cv121	XVal Session 25	1	XVal Session 25-Typing - Text-1	192.54.222.3	2012-07-11 18:13:48
17433	Load Instructions			cv120	XVal Session 25	1	XVal Session 25-Typing - Text-1	192.54.222.3	2012-07-11 18:13:49
17434	Entering waiting room			cv119	XVal Session 25	1		192.54.222.11	2012-07-11 18:14:09
17435	Load Instructions			cv119	XVal Session 25	1	XVal Session 25-Typing - Text-1	192.54.222.11	2012-07-11 18:14:14
17444	Load Workspace			cv121	XVal Session 25	1	XVal Session 25-Typing - Text-1	192.54.222.3	2012-07-11 18:14:28
17445	Load Workspace			cv120	XVal Session 25	1	XVal Session 25-Typing - Text-1	192.54.222.3	2012-07-11 18:14:28
17446	Load Workspace			cv119	XVal Session 25	1	XVal Session 25-Typing - Text-1	192.54.222.11	2012-07-11 18:14:28
17447	Load Workspace			cv118	XVal Session 25	1	XVal Session 25-Typing - Text-1	192.54.222.3	2012-07-11 18:14:28
	Edit pad (rev 0)		nic	cv403	XVal Session 25	1	XVal Session 25-Typing - Text-1		2012-07-11 18:15:18.121000
	Edit pad (rev 1)		nic	cv403	XVal Session 25	1	XVal Session 25-Typing - Text-1		2012-07-11 18:15:18.617000
	Edit pad (rev 2)		nic	cv403	XVal Session 25	1	XVal Session 25-Typing - Text-1		2012-07-11 18:15:19.250000
	Edit pad (rev 3)		nic	cv403	XVal Session 25	1	XVal Session 25-Typing - Text-1		2012-07-11 18:15:19.753000
	Edit pad (rev 4)		nic	cv403	XVal Session 25	1	XVal Session 25-Typing - Text-1		2012-07-11 18:15:20.251000
	Edit pad (rev 5)		nic	cv403	XVal Session 25	1	XVal Session 25-Typing - Text-1		2012-07-11 18:15:20.751000
	Edit pad (rev 6)		nic	cv403	XVal Session 25	1	XVal Session 25-Typing - Text-1		2012-07-11 18:15:21.252000
	Edit pad (rev 7)		nic	cv403	XVal Session 25	1	XVal Session 25-Typing - Text-1		2012-07-11 18:15:21.753000
	Edit pad (rev 8)		nic	cv403	XVal Session 25	1	XVal Session 25-Typing - Text-1		2012-07-11 18:15:22.256000
	Edit pad (rev 9)		nic	cv403	XVal Session 25	1	XVal Session 25-Typing - Text-1		2012-07-11 18:15:22.751000
	Edit pad (rev 10)		nic	cv403	XVal Session 25	1	XVal Session 25-Typing - Text-1		2012-07-11 18:15:23.251000
	Edit pad (rev 11)		nic	cv403	XVal Session 25	1	XVal Session 25-Typing - Text-1		2012-07-11 18:15:23.760000
	Edit pad (rev 12)		nic	cv403	XVal Session 25	1	XVal Session 25-Typing - Text-1		2012-07-11 18:15:24.261000
	Edit pad (rev 13)		nic	cv403	XVal Session 25	1	XVal Session 25-Typing - Text-1		2012-07-11 18:15:24.763000
	Edit pad (rev 14)		nic	cv403	XVal Session 25	1	XVal Session 25-Typing - Text-1		2012-07-11 18:15:25.263000
	Edit pad (rev 15)		nic	cv403	XVal Session 25	1	XVal Session 25-Typing - Text-1		2012-07-11 18:15:25.764000
	Edit pad (rev 16)		nic	cv403	XVal Session 25	1	XVal Session 25-Typing - Text-1		2012-07-11 18:15:26.266000
	Edit pad (rev 17)		nic	cv403	XVal Session 25	1	XVal Session 25-Typing - Text-1		2012-07-11 18:15:26.797000
	Edit pad (rev 18)		nic	cv403	XVal Session 25	1	XVal Session 25-Typing - Text-1		2012-07-11 18:15:27.298000
	Edit pad (rev 19)		nic	cv403	XVal Session 25	1	XVal Session 25-Typing - Text-1		2012-07-11 18:15:27.796000
	Edit pad (rev 20)		sean	cv372	XVal Session 25	1	XVal Session 25-Typing - Text-1		2012-07-11 18:15:27.834000
	Edit pad (rev 21)		nic	cv403	XVal Session 25	1	XVal Session 25-Typing - Text-1		2012-07-11 18:15:28.294000
	Edit pad (rev 22)		Kate	cv406	XVal Session 25	1	XVal Session 25-Typing - Text-1		2012-07-11 18:15:30.255000
	Edit pad (rev 23)		nic	cv403	XVal Session 25	1	XVal Session 25-Typing - Text-1		2012-07-11 18:15:30.701000
	Edit pad (rev 24)		Kate	cv406	XVal Session 25	1	XVal Session 25-Typing - Text-1		2012-07-11 18:15:30.758000
	Edit pad (rev 25)		nic	cv403	XVal Session 25	1	XVal Session 25-Typing - Text-1		2012-07-11 18:15:31.201000
	Edit pad (rev 26)		Kate	cv406	XVal Session 25	1	XVal Session 25-Typing - Text-1		2012-07-11 18:15:31.258000
	Edit pad (rev 27)		nic	cv403	XVal Session 25	1	XVal Session 25-Typing - Text-1		2012-07-11 18:15:31.701000
	Edit pad (rev 28)		Kate	cv406	XVal Session 25	1	XVal Session 25-Typing - Text-1		2012-07-11 18:15:31.762000
	Edit pad (rev 29)		nic	cv403	XVal Session 25	1	XVal Session 25-Typing - Text-1		2012-07-11 18:15:32.202000
	Edit pad (rev 30)		Kate	cv406	XVal Session 25	1	XVal Session 25-Typing - Text-1		2012-07-11 18:15:32.264000
	Edit pad (rev 31)		nic	cv403	XVal Session 25	1	XVal Session 25-Typing - Text-1		2012-07-11 18:15:32.825000
	Edit pad (rev 32)		nic	cv403	XVal Session 25	1	XVal Session 25-Typing - Text-1		2012-07-11 18:15:33.327000
	Edit pad (rev 33)		nic	cv403	XVal Session 25	1	XVal Session 25-Typing - Text-1		2012-07-11 18:15:33.946000
	Edit pad (rev 34)		Kate	cv406	XVal Session 25	1	XVal Session 25-Typing - Text-1		2012-07-11 18:15:34.220000
	Edit pad (rev 35)		nic	cv403	XVal Session 25	1	XVal Session 25-Typing - Text-1		2012-07-11 18:15:34.489000
	Edit pad (rev 36)		nic	cv403	XVal Session 25	1	XVal Session 25-Typing - Text-1		2012-07-11 18:15:34.943000
	Edit pad (rev 37)		Kate	cv406	XVal Session 25	1	XVal Session 25-Typing - Text-1		2012-07-11 18:15:35.168000
	Edit pad (rev 38)		nic	cv403	XVal Session 25	1	XVal Session 25-Typing - Text-1		2012-07-11 18:15:35.442000
	Edit pad (rev 39)		Kate	cv406	XVal Session 25	1	XVal Session 25-Typing - Text-1		2012-07-11 18:15:35.844000
	Edit pad (rev 40)		nic	cv403	XVal Session 25	1	XVal Session 25-Typing - Text-1		2012-07-11 18:15:35.943000
	Edit pad (rev 41)		Kate	cv406	XVal Session 25	1	XVal Session 25-Typing - Text-1		2012-07-11 18:15:36.345000
	Edit pad (rev 42)		sean	cv372	XVal Session 25	1	XVal Session 25-Typing - Text-1		2012-07-11 18:15:36.443000
	Edit pad (rev 43)		nic	cv403	XVal Session 25	1	XVal Session 25-Typing - Text-1		2012-07-11 18:15:36.446000
	Edit pad (rev 44)		Kate	cv406	XVal Session 25	1	XVal Session 25-Typing - Text-1		2012-07-11 18:15:36.847000
	Edit pad (rev 45)		nic	cv403	XVal Session 25	1	XVal Session 25-Typing - Text-1		2012-07-11 18:15:36.945000
	Edit pad (rev 46)		sean	cv372	XVal Session 25	1	XVal Session 25-Typing - Text-1		2012-07-11 18:15:36.949000
	Edit pad (rev 47)		Kate	cv406	XVal Session 25	1	XVal Session 25-Typing - Text-1		2012-07-11 18:15:37.426000
	Edit pad (rev 48)		sean	cv372	XVal Session 25	1	XVal Session 25-Typing - Text-1		2012-07-11 18:15:37.451000
	Edit pad (rev 49)		Kate	cv406	XVal Session 25	1	XVal Session 25-Typing - Text-1		2012-07-11 18:15:37.927000
	Edit pad (rev 50)		Kate	cv406	XVal Session 25	1	XVal Session 25-Typing - Text-1		2012-07-11 18:15:38.426000
	Edit pad (rev 51)		sean	cv372	XVal Session 25	1	XVal Session 25-Typing - Text-1		2012-07-11 18:15:38.696000
	Edit pad (rev 52)		Kate	cv406	XVal Session 25	1	XVal Session 25-Typing - Text-1		2012-07-11 18:15:38.928000
	Edit pad (rev 53)		sean	cv372	XVal Session 25	1	XVal Session 25-Typing - Text-1		2012-07-11 18:15:39.200000
	Edit pad (rev 54)		nic	cv403	XVal Session 25	1	XVal Session 25-Typing - Text-1		2012-07-11 18:15:40.809000
	Edit pad (rev 55)		nic	cv403	XVal Session 25	1	XVal Session 25-Typing - Text-1		2012-07-11 18:15:41.311000
	Edit pad (rev 56)		nic	cv403	XVal Session 25	1	XVal Session 25-Typing - Text-1		2012-07-11 18:15:41.904000
	Edit pad (rev 57)		nic	cv403	XVal Session 25	1	XVal Session 25-Typing - Text-1		2012-07-11 18:15:42.671000
	Edit pad (rev 58)		nic	cv403	XVal Session 25	1	XVal Session 25-Typing - Text-1		2012-07-11 18:15:43.175000
	Edit pad (rev 59)		greg	cv412	XVal Session 25	1	XVal Session 25-Typing - Text-1		2012-07-11 18:15:43.401000
	Edit pad (rev 60)		greg	cv412	XVal Session 25	1	XVal Session 25-Typing - Text-1		2012-07-11 18:15:43.901000
	Edit pad (rev 61)		nic	cv403	XVal Session 25	1	XVal Session 25-Typing - Text-1		2012-07-11 18:15:44.030000
	Edit pad (rev 62)		greg	cv412	XVal Session 25	1	XVal Session 25-Typing - Text-1		2012-07-11 18:15:44.407000
	Edit pad (rev 63)		nic	cv403	XVal Session 25	1	XVal Session 25-Typing - Text-1		2012-07-11 18:15:44.529000
	Edit pad (rev 64)		greg	cv412	XVal Session 25	1	XVal Session 25-Typing - Text-1		2012-07-11 18:15:44.907000
	Edit pad (rev 65)		nic	cv403	XVal Session 25	1	XVal Session 25-Typing - Text-1		2012-07-11 18:15:45.031000
	Edit pad (rev 66)		nic	cv403	XVal Session 25	1	XVal Session 25-Typing - Text-1		2012-07-11 18:15:45.533000
	Edit pad (rev 67)		Kate	cv406	XVal Session 25	1	XVal Session 25-Typing - Text-1		2012-07-11 18:15:45.601000
	Edit pad (rev 68)		nic	cv403	XVal Session 25	1	XVal Session 25-Typing - Text-1		2012-07-11 18:15:46.031000
	Edit pad (rev 69)		Kate	cv406	XVal Session 25	1	XVal Session 25-Typing - Text-1		2012-07-11 18:15:46.106000
	Edit pad (rev 70)		Kate	cv406	XVal Session 25	1	XVal Session 25-Typing - Text-1		2012-07-11 18:15:46.608000
	Edit pad (rev 71)		nic	cv403	XVal Session 25	1	XVal Session 25-Typing - Text-1		2012-07-11 18:15:46.646000
	Edit pad (rev 72)		Kate	cv406	XVal Session 25	1	XVal Session 25-Typing - Text-1		2012-07-11 18:15:47.108000
	Edit pad (rev 73)		nic	cv403	XVal Session 25	1	XVal Session 25-Typing - Text-1		2012-07-11 18:15:47.139000
	Edit pad (rev 74)		Kate	cv406	XVal Session 25	1	XVal Session 25-Typing - Text-1		2012-07-11 18:15:47.610000
	Edit pad (rev 75)		nic	cv403	XVal Session 25	1	XVal Session 25-Typing - Text-1		2012-07-11 18:15:47.953000
	Edit pad (rev 76)		nic	cv403	XVal Session 25	1	XVal Session 25-Typing - Text-1		2012-07-11 18:15:48.453000
	Edit pad (rev 77)		nic	cv403	XVal Session 25	1	XVal Session 25-Typing - Text-1		2012-07-11 18:15:48.953000
	Edit pad (rev 78)		nic	cv403	XVal Session 25	1	XVal Session 25-Typing - Text-1		2012-07-11 18:15:49.454000
	Edit pad (rev 79)		nic	cv403	XVal Session 25	1	XVal Session 25-Typing - Text-1		2012-07-11 18:15:49.954000
	Edit pad (rev 80)		nic	cv403	XVal Session 25	1	XVal Session 25-Typing - Text-1		2012-07-11 18:15:50.457000
	Edit pad (rev 81)		nic	cv403	XVal Session 25	1	XVal Session 25-Typing - Text-1		2012-07-11 18:15:50.955000
	Edit pad (rev 82)		greg	cv412	XVal Session 25	1	XVal Session 25-Typing - Text-1		2012-07-11 18:15:52.094000
	Edit pad (rev 83)		nic	cv403	XVal Session 25	1	XVal Session 25-Typing - Text-1		2012-07-11 18:15:52.393000
	Edit pad (rev 84)		greg	cv412	XVal Session 25	1	XVal Session 25-Typing - Text-1		2012-07-11 18:15:53.197000
	Edit pad (rev 85)		nic	cv403	XVal Session 25	1	XVal Session 25-Typing - Text-1		2012-07-11 18:15:53.856000
	Edit pad (rev 86)		greg	cv412	XVal Session 25	1	XVal Session 25-Typing - Text-1		2012-07-11 18:15:53.888000
	Edit pad (rev 87)		nic	cv403	XVal Session 25	1	XVal Session 25-Typing - Text-1		2012-07-11 18:15:54.357000
	Edit pad (rev 88)		nic	cv403	XVal Session 25	1	XVal Session 25-Typing - Text-1		2012-07-11 18:15:54.856000
	Edit pad (rev 89)		greg	cv412	XVal Session 25	1	XVal Session 25-Typing - Text-1		2012-07-11 18:15:55.064000
	Edit pad (rev 90)		nic	cv403	XVal Session 25	1	XVal Session 25-Typing - Text-1		2012-07-11 18:15:55.357000
	Edit pad (rev 91)		greg	cv412	XVal Session 25	1	XVal Session 25-Typing - Text-1		2012-07-11 18:15:55.614000
	Edit pad (rev 92)		nic	cv403	XVal Session 25	1	XVal Session 25-Typing - Text-1		2012-07-11 18:15:55.856000
	Edit pad (rev 93)		nic	cv403	XVal Session 25	1	XVal Session 25-Typing - Text-1		2012-07-11 18:15:56.359000
	Edit pad (rev 94)		greg	cv412	XVal Session 25	1	XVal Session 25-Typing - Text-1		2012-07-11 18:15:56.816000
	Edit pad (rev 95)		nic	cv403	XVal Session 25	1	XVal Session 25-Typing - Text-1		2012-07-11 18:15:56.857000
	Edit pad (rev 96)		greg	cv412	XVal Session 25	1	XVal Session 25-Typing - Text-1		2012-07-11 18:15:57.319000
	Edit pad (rev 97)		greg	cv412	XVal Session 25	1	XVal Session 25-Typing - Text-1		2012-07-11 18:15:57.828000
	Edit pad (rev 98)		nic	cv403	XVal Session 25	1	XVal Session 25-Typing - Text-1		2012-07-11 18:15:58.206000
	Edit pad (rev 99)		greg	cv412	XVal Session 25	1	XVal Session 25-Typing - Text-1		2012-07-11 18:15:58.342000
	Edit pad (rev 100)		nic	cv403	XVal Session 25	1	XVal Session 25-Typing - Text-1		2012-07-11 18:15:58.712000
	Edit pad (rev 101)		Kate	cv406	XVal Session 25	1	XVal Session 25-Typing - Text-1		2012-07-11 18:15:58.759000
	Edit pad (rev 102)		greg	cv412	XVal Session 25	1	XVal Session 25-Typing - Text-1		2012-07-11 18:15:58.928000
	Edit pad (rev 103)		nic	cv403	XVal Session 25	1	XVal Session 25-Typing - Text-1		2012-07-11 18:15:59.210000
	Edit pad (rev 104)		Kate	cv406	XVal Session 25	1	XVal Session 25-Typing - Text-1		2012-07-11 18:15:59.272000
	Edit pad (rev 105)		greg	cv412	XVal Session 25	1	XVal Session 25-Typing - Text-1		2012-07-11 18:15:59.428000
	Edit pad (rev 106)		nic	cv403	XVal Session 25	1	XVal Session 25-Typing - Text-1		2012-07-11 18:15:59.709000
	Edit pad (rev 107)		Kate	cv406	XVal Session 25	1	XVal Session 25-Typing - Text-1		2012-07-11 18:15:59.772000
	Edit pad (rev 108)		greg	cv412	XVal Session 25	1	XVal Session 25-Typing - Text-1		2012-07-11 18:15:59.938000
	Edit pad (rev 109)		nic	cv403	XVal Session 25	1	XVal Session 25-Typing - Text-1		2012-07-11 18:16:00.240000
	Edit pad (rev 110)		Kate	cv406	XVal Session 25	1	XVal Session 25-Typing - Text-1		2012-07-11 18:16:00.275000
	Edit pad (rev 111)		greg	cv412	XVal Session 25	1	XVal Session 25-Typing - Text-1		2012-07-11 18:16:00.441000
	Edit pad (rev 112)		nic	cv403	XVal Session 25	1	XVal Session 25-Typing - Text-1		2012-07-11 18:16:00.741000
	Edit pad (rev 113)		Kate	cv406	XVal Session 25	1	XVal Session 25-Typing - Text-1		2012-07-11 18:16:00.772000
	Edit pad (rev 114)		greg	cv412	XVal Session 25	1	XVal Session 25-Typing - Text-1		2012-07-11 18:16:00.953000
	Edit pad (rev 115)		sean	cv372	XVal Session 25	1	XVal Session 25-Typing - Text-1		2012-07-11 18:16:01.230000
	Edit pad (rev 116)		nic	cv403	XVal Session 25	1	XVal Session 25-Typing - Text-1		2012-07-11 18:16:01.241000
	Edit pad (rev 117)		Kate	cv406	XVal Session 25	1	XVal Session 25-Typing - Text-1		2012-07-11 18:16:01.275000
	Edit pad (rev 118)		greg	cv412	XVal Session 25	1	XVal Session 25-Typing - Text-1		2012-07-11 18:16:01.452000
	Edit pad (rev 119)		sean	cv372	XVal Session 25	1	XVal Session 25-Typing - Text-1		2012-07-11 18:16:01.731000
	Edit pad (rev 120)		nic	cv403	XVal Session 25	1	XVal Session 25-Typing - Text-1		2012-07-11 18:16:01.755000
	Edit pad (rev 121)		greg	cv412	XVal Session 25	1	XVal Session 25-Typing - Text-1		2012-07-11 18:16:01.953000
	Edit pad (rev 122)		Kate	cv406	XVal Session 25	1	XVal Session 25-Typing - Text-1		2012-07-11 18:16:02.187000
	Edit pad (rev 123)		sean	cv372	XVal Session 25	1	XVal Session 25-Typing - Text-1		2012-07-11 18:16:02.232000
	Edit pad (rev 124)		nic	cv403	XVal Session 25	1	XVal Session 25-Typing - Text-1		2012-07-11 18:16:02.253000
	Edit pad (rev 125)		greg	cv412	XVal Session 25	1	XVal Session 25-Typing - Text-1		2012-07-11 18:16:02.453000
	Edit pad (rev 126)		Kate	cv406	XVal Session 25	1	XVal Session 25-Typing - Text-1		2012-07-11 18:16:02.688000
	Edit pad (rev 127)		nic	cv403	XVal Session 25	1	XVal Session 25-Typing - Text-1		2012-07-11 18:16:02.761000
	Edit pad (rev 128)		greg	cv412	XVal Session 25	1	XVal Session 25-Typing - Text-1		2012-07-11 18:16:02.953000
	Edit pad (rev 129)		nic	cv403	XVal Session 25	1	XVal Session 25-Typing - Text-1		2012-07-11 18:16:03.269000
	Edit pad (rev 130)		greg	cv412	XVal Session 25	1	XVal Session 25-Typing - Text-1		2012-07-11 18:16:03.452000
	Edit pad (rev 131)		Kate	cv406	XVal Session 25	1	XVal Session 25-Typing - Text-1		2012-07-11 18:16:03.773000
	Edit pad (rev 132)		nic	cv403	XVal Session 25	1	XVal Session 25-Typing - Text-1		2012-07-11 18:16:03.779000
	Edit pad (rev 133)		sean	cv372	XVal Session 25	1	XVal Session 25-Typing - Text-1		2012-07-11 18:16:03.864000
	Edit pad (rev 134)		nic	cv403	XVal Session 25	1	XVal Session 25-Typing - Text-1		2012-07-11 18:16:04.276000
	Edit pad (rev 135)		greg	cv412	XVal Session 25	1	XVal Session 25-Typing - Text-1		2012-07-11 18:16:04.749000
	Edit pad (rev 136)		nic	cv403	XVal Session 25	1	XVal Session 25-Typing - Text-1		2012-07-11 18:16:04.774000
	Edit pad (rev 137)		sean	cv372	XVal Session 25	1	XVal Session 25-Typing - Text-1		2012-07-11 18:16:04.910000
	Edit pad (rev 138)		Kate	cv406	XVal Session 25	1	XVal Session 25-Typing - Text-1		2012-07-11 18:16:04.939000
	Edit pad (rev 139)		greg	cv412	XVal Session 25	1	XVal Session 25-Typing - Text-1		2012-07-11 18:16:05.250000
	Edit pad (rev 140)		nic	cv403	XVal Session 25	1	XVal Session 25-Typing - Text-1		2012-07-11 18:16:05.274000
	Edit pad (rev 141)		sean	cv372	XVal Session 25	1	XVal Session 25-Typing - Text-1		2012-07-11 18:16:05.417000
	Edit pad (rev 142)		Kate	cv406	XVal Session 25	1	XVal Session 25-Typing - Text-1		2012-07-11 18:16:05.582000
	Edit pad (rev 143)		greg	cv412	XVal Session 25	1	XVal Session 25-Typing - Text-1		2012-07-11 18:16:05.750000
	Edit pad (rev 144)		nic	cv403	XVal Session 25	1	XVal Session 25-Typing - Text-1		2012-07-11 18:16:05.775000
	Edit pad (rev 145)		sean	cv372	XVal Session 25	1	XVal Session 25-Typing - Text-1		2012-07-11 18:16:05.917000
	Edit pad (rev 146)		Kate	cv406	XVal Session 25	1	XVal Session 25-Typing - Text-1		2012-07-11 18:16:06.083000
	Edit pad (rev 147)		nic	cv403	XVal Session 25	1	XVal Session 25-Typing - Text-1		2012-07-11 18:16:06.274000
	Edit pad (rev 148)		sean	cv372	XVal Session 25	1	XVal Session 25-Typing - Text-1		2012-07-11 18:16:06.418000
	Edit pad (rev 149)		greg	cv412	XVal Session 25	1	XVal Session 25-Typing - Text-1		2012-07-11 18:16:06.538000
	Edit pad (rev 150)		Kate	cv406	XVal Session 25	1	XVal Session 25-Typing - Text-1		2012-07-11 18:16:06.583000
	Edit pad (rev 151)		nic	cv403	XVal Session 25	1	XVal Session 25-Typing - Text-1		2012-07-11 18:16:06.780000
	Edit pad (rev 152)		sean	cv372	XVal Session 25	1	XVal Session 25-Typing - Text-1		2012-07-11 18:16:07.025000
	Edit pad (rev 153)		greg	cv412	XVal Session 25	1	XVal Session 25-Typing - Text-1		2012-07-11 18:16:07.049000
	Edit pad (rev 154)		nic	cv403	XVal Session 25	1	XVal Session 25-Typing - Text-1		2012-07-11 18:16:07.277000
	Edit pad (rev 155)		sean	cv372	XVal Session 25	1	XVal Session 25-Typing - Text-1		2012-07-11 18:16:07.528000
	Edit pad (rev 156)		greg	cv412	XVal Session 25	1	XVal Session 25-Typing - Text-1		2012-07-11 18:16:07.546000
	Edit pad (rev 157)		nic	cv403	XVal Session 25	1	XVal Session 25-Typing - Text-1		2012-07-11 18:16:07.777000
	Edit pad (rev 158)		sean	cv372	XVal Session 25	1	XVal Session 25-Typing - Text-1		2012-07-11 18:16:08.028000
	Edit pad (rev 159)		greg	cv412	XVal Session 25	1	XVal Session 25-Typing - Text-1		2012-07-11 18:16:08.314000
	Edit pad (rev 160)		nic	cv403	XVal Session 25	1	XVal Session 25-Typing - Text-1		2012-07-11 18:16:08.650000
	Edit pad (rev 161)		sean	cv372	XVal Session 25	1	XVal Session 25-Typing - Text-1		2012-07-11 18:16:08.666000
	Edit pad (rev 162)		greg	cv412	XVal Session 25	1	XVal Session 25-Typing - Text-1		2012-07-11 18:16:08.812000
	Edit pad (rev 163)		nic	cv403	XVal Session 25	1	XVal Session 25-Typing - Text-1		2012-07-11 18:16:09.153000
	Edit pad (rev 164)		sean	cv372	XVal Session 25	1	XVal Session 25-Typing - Text-1		2012-07-11 18:16:09.169000
	Edit pad (rev 165)		Kate	cv406	XVal Session 25	1	XVal Session 25-Typing - Text-1		2012-07-11 18:16:09.299000
	Edit pad (rev 166)		greg	cv412	XVal Session 25	1	XVal Session 25-Typing - Text-1		2012-07-11 18:16:09.328000
	Edit pad (rev 167)		nic	cv403	XVal Session 25	1	XVal Session 25-Typing - Text-1		2012-07-11 18:16:09.659000
	Edit pad (rev 168)		sean	cv372	XVal Session 25	1	XVal Session 25-Typing - Text-1		2012-07-11 18:16:09.675000
	Edit pad (rev 169)		Kate	cv406	XVal Session 25	1	XVal Session 25-Typing - Text-1		2012-07-11 18:16:09.798000
	Edit pad (rev 170)		greg	cv412	XVal Session 25	1	XVal Session 25-Typing - Text-1		2012-07-11 18:16:09.854000
	Edit pad (rev 171)		nic	cv403	XVal Session 25	1	XVal Session 25-Typing - Text-1		2012-07-11 18:16:10.166000
	Edit pad (rev 172)		sean	cv372	XVal Session 25	1	XVal Session 25-Typing - Text-1		2012-07-11 18:16:10.184000
	Edit pad (rev 173)		greg	cv412	XVal Session 25	1	XVal Session 25-Typing - Text-1		2012-07-11 18:16:10.358000
	Edit pad (rev 174)		nic	cv403	XVal Session 25	1	XVal Session 25-Typing - Text-1		2012-07-11 18:16:10.659000
	Edit pad (rev 175)		sean	cv372	XVal Session 25	1	XVal Session 25-Typing - Text-1		2012-07-11 18:16:10.684000
	Edit pad (rev 176)		greg	cv412	XVal Session 25	1	XVal Session 25-Typing - Text-1		2012-07-11 18:16:10.858000
	Edit pad (rev 177)		nic	cv403	XVal Session 25	1	XVal Session 25-Typing - Text-1		2012-07-11 18:16:11.157000
	Edit pad (rev 178)		sean	cv372	XVal Session 25	1	XVal Session 25-Typing - Text-1		2012-07-11 18:16:11.186000
	Edit pad (rev 179)		Kate	cv406	XVal Session 25	1	XVal Session 25-Typing - Text-1		2012-07-11 18:16:11.261000
	Edit pad (rev 180)		greg	cv412	XVal Session 25	1	XVal Session 25-Typing - Text-1		2012-07-11 18:16:11.359000
	Edit pad (rev 181)		nic	cv403	XVal Session 25	1	XVal Session 25-Typing - Text-1		2012-07-11 18:16:11.660000
	Edit pad (rev 182)		Kate	cv406	XVal Session 25	1	XVal Session 25-Typing - Text-1		2012-07-11 18:16:11.760000
	Edit pad (rev 183)		greg	cv412	XVal Session 25	1	XVal Session 25-Typing - Text-1		2012-07-11 18:16:11.861000
	Edit pad (rev 184)		nic	cv403	XVal Session 25	1	XVal Session 25-Typing - Text-1		2012-07-11 18:16:12.161000
	Edit pad (rev 185)		Kate	cv406	XVal Session 25	1	XVal Session 25-Typing - Text-1		2012-07-11 18:16:12.259000
	Edit pad (rev 186)		greg	cv412	XVal Session 25	1	XVal Session 25-Typing - Text-1		2012-07-11 18:16:12.361000
	Edit pad (rev 187)		sean	cv372	XVal Session 25	1	XVal Session 25-Typing - Text-1		2012-07-11 18:16:12.403000
	Edit pad (rev 188)		nic	cv403	XVal Session 25	1	XVal Session 25-Typing - Text-1		2012-07-11 18:16:12.828000
	Edit pad (rev 189)		greg	cv412	XVal Session 25	1	XVal Session 25-Typing - Text-1		2012-07-11 18:16:12.862000
	Edit pad (rev 190)		sean	cv372	XVal Session 25	1	XVal Session 25-Typing - Text-1		2012-07-11 18:16:12.919000
	Edit pad (rev 191)		Kate	cv406	XVal Session 25	1	XVal Session 25-Typing - Text-1		2012-07-11 18:16:13.106000
	Edit pad (rev 192)		nic	cv403	XVal Session 25	1	XVal Session 25-Typing - Text-1		2012-07-11 18:16:13.331000
	Edit pad (rev 193)		greg	cv412	XVal Session 25	1	XVal Session 25-Typing - Text-1		2012-07-11 18:16:13.361000
	Edit pad (rev 194)		sean	cv372	XVal Session 25	1	XVal Session 25-Typing - Text-1		2012-07-11 18:16:13.569000
	Edit pad (rev 195)		Kate	cv406	XVal Session 25	1	XVal Session 25-Typing - Text-1		2012-07-11 18:16:13.606000
	Edit pad (rev 196)		nic	cv403	XVal Session 25	1	XVal Session 25-Typing - Text-1		2012-07-11 18:16:13.829000
	Edit pad (rev 197)		greg	cv412	XVal Session 25	1	XVal Session 25-Typing - Text-1		2012-07-11 18:16:13.865000
	Edit pad (rev 198)		sean	cv372	XVal Session 25	1	XVal Session 25-Typing - Text-1		2012-07-11 18:16:14.075000
	Edit pad (rev 199)		Kate	cv406	XVal Session 25	1	XVal Session 25-Typing - Text-1		2012-07-11 18:16:14.105000
	Edit pad (rev 200)		nic	cv403	XVal Session 25	1	XVal Session 25-Typing - Text-1		2012-07-11 18:16:14.332000
	Edit pad (rev 201)		greg	cv412	XVal Session 25	1	XVal Session 25-Typing - Text-1		2012-07-11 18:16:14.375000
	Edit pad (rev 202)		Kate	cv406	XVal Session 25	1	XVal Session 25-Typing - Text-1		2012-07-11 18:16:14.670000
	Edit pad (rev 203)		nic	cv403	XVal Session 25	1	XVal Session 25-Typing - Text-1		2012-07-11 18:16:14.830000
	Edit pad (rev 204)		greg	cv412	XVal Session 25	1	XVal Session 25-Typing - Text-1		2012-07-11 18:16:15.105000
	Edit pad (rev 205)		Kate	cv406	XVal Session 25	1	XVal Session 25-Typing - Text-1		2012-07-11 18:16:15.169000
	Edit pad (rev 206)		nic	cv403	XVal Session 25	1	XVal Session 25-Typing - Text-1		2012-07-11 18:16:15.327000
	Edit pad (rev 207)		sean	cv372	XVal Session 25	1	XVal Session 25-Typing - Text-1		2012-07-11 18:16:15.355000
	Edit pad (rev 208)		greg	cv412	XVal Session 25	1	XVal Session 25-Typing - Text-1		2012-07-11 18:16:15.609000
	Edit pad (rev 209)		Kate	cv406	XVal Session 25	1	XVal Session 25-Typing - Text-1		2012-07-11 18:16:15.670000
	Edit pad (rev 210)		nic	cv403	XVal Session 25	1	XVal Session 25-Typing - Text-1		2012-07-11 18:16:15.830000
	Edit pad (rev 211)		greg	cv412	XVal Session 25	1	XVal Session 25-Typing - Text-1		2012-07-11 18:16:16.111000
	Edit pad (rev 212)		nic	cv403	XVal Session 25	1	XVal Session 25-Typing - Text-1		2012-07-11 18:16:16.330000
	Edit pad (rev 213)		Kate	cv406	XVal Session 25	1	XVal Session 25-Typing - Text-1		2012-07-11 18:16:16.408000
	Edit pad (rev 214)		greg	cv412	XVal Session 25	1	XVal Session 25-Typing - Text-1		2012-07-11 18:16:16.680000
	Edit pad (rev 215)		nic	cv403	XVal Session 25	1	XVal Session 25-Typing - Text-1		2012-07-11 18:16:16.831000
	Edit pad (rev 216)		sean	cv372	XVal Session 25	1	XVal Session 25-Typing - Text-1		2012-07-11 18:16:16.836000
	Edit pad (rev 217)		Kate	cv406	XVal Session 25	1	XVal Session 25-Typing - Text-1		2012-07-11 18:16:16.908000
	Edit pad (rev 218)		greg	cv412	XVal Session 25	1	XVal Session 25-Typing - Text-1		2012-07-11 18:16:17.173000
	Edit pad (rev 219)		nic	cv403	XVal Session 25	1	XVal Session 25-Typing - Text-1		2012-07-11 18:16:17.329000
	Edit pad (rev 220)		sean	cv372	XVal Session 25	1	XVal Session 25-Typing - Text-1		2012-07-11 18:16:17.347000
	Edit pad (rev 221)		greg	cv412	XVal Session 25	1	XVal Session 25-Typing - Text-1		2012-07-11 18:16:17.674000
	Edit pad (rev 222)		nic	cv403	XVal Session 25	1	XVal Session 25-Typing - Text-1		2012-07-11 18:16:17.829000
	Edit pad (rev 223)		greg	cv412	XVal Session 25	1	XVal Session 25-Typing - Text-1		2012-07-11 18:16:18.185000
	Edit pad (rev 224)		sean	cv372	XVal Session 25	1	XVal Session 25-Typing - Text-1		2012-07-11 18:16:18.282000
	Edit pad (rev 225)		nic	cv403	XVal Session 25	1	XVal Session 25-Typing - Text-1		2012-07-11 18:16:18.329000
	Edit pad (rev 226)		greg	cv412	XVal Session 25	1	XVal Session 25-Typing - Text-1		2012-07-11 18:16:18.683000
	Edit pad (rev 227)		sean	cv372	XVal Session 25	1	XVal Session 25-Typing - Text-1		2012-07-11 18:16:18.801000
	Edit pad (rev 228)		greg	cv412	XVal Session 25	1	XVal Session 25-Typing - Text-1		2012-07-11 18:16:19.188000
	Edit pad (rev 229)		nic	cv403	XVal Session 25	1	XVal Session 25-Typing - Text-1		2012-07-11 18:16:19.241000
	Edit pad (rev 230)		greg	cv412	XVal Session 25	1	XVal Session 25-Typing - Text-1		2012-07-11 18:16:19.688000
	Edit pad (rev 231)		nic	cv403	XVal Session 25	1	XVal Session 25-Typing - Text-1		2012-07-11 18:16:19.747000
	Edit pad (rev 232)		Kate	cv406	XVal Session 25	1	XVal Session 25-Typing - Text-1		2012-07-11 18:16:19.948000
	Edit pad (rev 233)		greg	cv412	XVal Session 25	1	XVal Session 25-Typing - Text-1		2012-07-11 18:16:20.188000
	Edit pad (rev 234)		Kate	cv406	XVal Session 25	1	XVal Session 25-Typing - Text-1		2012-07-11 18:16:20.442000
	Edit pad (rev 235)		sean	cv372	XVal Session 25	1	XVal Session 25-Typing - Text-1		2012-07-11 18:16:20.568000
	Edit pad (rev 236)		greg	cv412	XVal Session 25	1	XVal Session 25-Typing - Text-1		2012-07-11 18:16:20.710000
	Edit pad (rev 237)		nic	cv403	XVal Session 25	1	XVal Session 25-Typing - Text-1		2012-07-11 18:16:20.800000
	Edit pad (rev 238)		Kate	cv406	XVal Session 25	1	XVal Session 25-Typing - Text-1		2012-07-11 18:16:20.942000
	Edit pad (rev 239)		sean	cv372	XVal Session 25	1	XVal Session 25-Typing - Text-1		2012-07-11 18:16:21.073000
	Edit pad (rev 240)		nic	cv403	XVal Session 25	1	XVal Session 25-Typing - Text-1		2012-07-11 18:16:21.300000
	Edit pad (rev 241)		greg	cv412	XVal Session 25	1	XVal Session 25-Typing - Text-1		2012-07-11 18:16:21.353000
	Edit pad (rev 242)		Kate	cv406	XVal Session 25	1	XVal Session 25-Typing - Text-1		2012-07-11 18:16:21.441000
	Edit pad (rev 243)		sean	cv372	XVal Session 25	1	XVal Session 25-Typing - Text-1		2012-07-11 18:16:21.575000
	Edit pad (rev 244)		nic	cv403	XVal Session 25	1	XVal Session 25-Typing - Text-1		2012-07-11 18:16:21.802000
	Edit pad (rev 245)		greg	cv412	XVal Session 25	1	XVal Session 25-Typing - Text-1		2012-07-11 18:16:21.858000
	Edit pad (rev 246)		Kate	cv406	XVal Session 25	1	XVal Session 25-Typing - Text-1		2012-07-11 18:16:21.940000
	Edit pad (rev 247)		sean	cv372	XVal Session 25	1	XVal Session 25-Typing - Text-1		2012-07-11 18:16:22.075000
	Edit pad (rev 248)		nic	cv403	XVal Session 25	1	XVal Session 25-Typing - Text-1		2012-07-11 18:16:22.300000
	Edit pad (rev 249)		greg	cv412	XVal Session 25	1	XVal Session 25-Typing - Text-1		2012-07-11 18:16:22.358000
	Edit pad (rev 250)		sean	cv372	XVal Session 25	1	XVal Session 25-Typing - Text-1		2012-07-11 18:16:22.575000
	Edit pad (rev 251)		nic	cv403	XVal Session 25	1	XVal Session 25-Typing - Text-1		2012-07-11 18:16:22.801000
	Edit pad (rev 252)		greg	cv412	XVal Session 25	1	XVal Session 25-Typing - Text-1		2012-07-11 18:16:22.858000
	Edit pad (rev 253)		Kate	cv406	XVal Session 25	1	XVal Session 25-Typing - Text-1		2012-07-11 18:16:23.039000
	Edit pad (rev 254)		sean	cv372	XVal Session 25	1	XVal Session 25-Typing - Text-1		2012-07-11 18:16:23.074000
	Edit pad (rev 255)		nic	cv403	XVal Session 25	1	XVal Session 25-Typing - Text-1		2012-07-11 18:16:23.302000
	Edit pad (rev 256)		greg	cv412	XVal Session 25	1	XVal Session 25-Typing - Text-1		2012-07-11 18:16:23.358000
	Edit pad (rev 257)		sean	cv372	XVal Session 25	1	XVal Session 25-Typing - Text-1		2012-07-11 18:16:23.576000
	Edit pad (rev 258)		Kate	cv406	XVal Session 25	1	XVal Session 25-Typing - Text-1		2012-07-11 18:16:23.613000
	Edit pad (rev 259)		nic	cv403	XVal Session 25	1	XVal Session 25-Typing - Text-1		2012-07-11 18:16:23.801000
	Edit pad (rev 260)		greg	cv412	XVal Session 25	1	XVal Session 25-Typing - Text-1		2012-07-11 18:16:23.886000
	Edit pad (rev 261)		Kate	cv406	XVal Session 25	1	XVal Session 25-Typing - Text-1		2012-07-11 18:16:24.118000
	Edit pad (rev 262)		nic	cv403	XVal Session 25	1	XVal Session 25-Typing - Text-1		2012-07-11 18:16:24.299000
	Edit pad (rev 263)		greg	cv412	XVal Session 25	1	XVal Session 25-Typing - Text-1		2012-07-11 18:16:24.358000
	Edit pad (rev 264)		Kate	cv406	XVal Session 25	1	XVal Session 25-Typing - Text-1		2012-07-11 18:16:24.641000
	Edit pad (rev 265)		nic	cv403	XVal Session 25	1	XVal Session 25-Typing - Text-1		2012-07-11 18:16:24.800000
	Edit pad (rev 266)		greg	cv412	XVal Session 25	1	XVal Session 25-Typing - Text-1		2012-07-11 18:16:24.858000
	Edit pad (rev 267)		Kate	cv406	XVal Session 25	1	XVal Session 25-Typing - Text-1		2012-07-11 18:16:25.141000
	Edit pad (rev 268)		greg	cv412	XVal Session 25	1	XVal Session 25-Typing - Text-1		2012-07-11 18:16:25.358000
	Edit pad (rev 269)		sean	cv372	XVal Session 25	1	XVal Session 25-Typing - Text-1		2012-07-11 18:16:25.853000
	Edit pad (rev 270)		greg	cv412	XVal Session 25	1	XVal Session 25-Typing - Text-1		2012-07-11 18:16:25.858000
	Edit pad (rev 271)		nic	cv403	XVal Session 25	1	XVal Session 25-Typing - Text-1		2012-07-11 18:16:26.067000
	Edit pad (rev 272)		greg	cv412	XVal Session 25	1	XVal Session 25-Typing - Text-1		2012-07-11 18:16:26.359000
	Edit pad (rev 273)		sean	cv372	XVal Session 25	1	XVal Session 25-Typing - Text-1		2012-07-11 18:16:26.525000
	Edit pad (rev 274)		nic	cv403	XVal Session 25	1	XVal Session 25-Typing - Text-1		2012-07-11 18:16:26.565000
	Edit pad (rev 275)		Kate	cv406	XVal Session 25	1	XVal Session 25-Typing - Text-1		2012-07-11 18:16:26.610000
	Edit pad (rev 276)		sean	cv372	XVal Session 25	1	XVal Session 25-Typing - Text-1		2012-07-11 18:16:27.028000
	Edit pad (rev 277)		greg	cv412	XVal Session 25	1	XVal Session 25-Typing - Text-1		2012-07-11 18:16:27.062000
	Edit pad (rev 278)		nic	cv403	XVal Session 25	1	XVal Session 25-Typing - Text-1		2012-07-11 18:16:27.068000
	Edit pad (rev 279)		Kate	cv406	XVal Session 25	1	XVal Session 25-Typing - Text-1		2012-07-11 18:16:27.114000
	Edit pad (rev 280)		greg	cv412	XVal Session 25	1	XVal Session 25-Typing - Text-1		2012-07-11 18:16:27.563000
	Edit pad (rev 281)		nic	cv403	XVal Session 25	1	XVal Session 25-Typing - Text-1		2012-07-11 18:16:27.566000
	Edit pad (rev 282)		Kate	cv406	XVal Session 25	1	XVal Session 25-Typing - Text-1		2012-07-11 18:16:27.615000
	Edit pad (rev 283)		greg	cv412	XVal Session 25	1	XVal Session 25-Typing - Text-1		2012-07-11 18:16:28.063000
	Edit pad (rev 284)		Kate	cv406	XVal Session 25	1	XVal Session 25-Typing - Text-1		2012-07-11 18:16:28.114000
	Edit pad (rev 285)		nic	cv403	XVal Session 25	1	XVal Session 25-Typing - Text-1		2012-07-11 18:16:28.241000
	Edit pad (rev 286)		sean	cv372	XVal Session 25	1	XVal Session 25-Typing - Text-1		2012-07-11 18:16:28.244000
	Edit pad (rev 287)		greg	cv412	XVal Session 25	1	XVal Session 25-Typing - Text-1		2012-07-11 18:16:28.564000
	Edit pad (rev 288)		Kate	cv406	XVal Session 25	1	XVal Session 25-Typing - Text-1		2012-07-11 18:16:28.618000
	Edit pad (rev 289)		nic	cv403	XVal Session 25	1	XVal Session 25-Typing - Text-1		2012-07-11 18:16:28.743000
	Edit pad (rev 290)		Kate	cv406	XVal Session 25	1	XVal Session 25-Typing - Text-1		2012-07-11 18:16:29.120000
	Edit pad (rev 291)		nic	cv403	XVal Session 25	1	XVal Session 25-Typing - Text-1		2012-07-11 18:16:29.238000
	Edit pad (rev 292)		greg	cv412	XVal Session 25	1	XVal Session 25-Typing - Text-1		2012-07-11 18:16:29.408000
	Edit pad (rev 293)		Kate	cv406	XVal Session 25	1	XVal Session 25-Typing - Text-1		2012-07-11 18:16:29.620000
	Edit pad (rev 294)		sean	cv372	XVal Session 25	1	XVal Session 25-Typing - Text-1		2012-07-11 18:16:29.757000
	Edit pad (rev 295)		greg	cv412	XVal Session 25	1	XVal Session 25-Typing - Text-1		2012-07-11 18:16:29.907000
	Edit pad (rev 296)		nic	cv403	XVal Session 25	1	XVal Session 25-Typing - Text-1		2012-07-11 18:16:29.980000
	Edit pad (rev 297)		Kate	cv406	XVal Session 25	1	XVal Session 25-Typing - Text-1		2012-07-11 18:16:30.121000
	Edit pad (rev 298)		sean	cv372	XVal Session 25	1	XVal Session 25-Typing - Text-1		2012-07-11 18:16:30.270000
	Edit pad (rev 299)		greg	cv412	XVal Session 25	1	XVal Session 25-Typing - Text-1		2012-07-11 18:16:30.407000
	Edit pad (rev 300)		nic	cv403	XVal Session 25	1	XVal Session 25-Typing - Text-1		2012-07-11 18:16:30.479000
	Edit pad (rev 301)		sean	cv372	XVal Session 25	1	XVal Session 25-Typing - Text-1		2012-07-11 18:16:30.763000
	Edit pad (rev 302)		greg	cv412	XVal Session 25	1	XVal Session 25-Typing - Text-1		2012-07-11 18:16:30.907000
	Edit pad (rev 303)		nic	cv403	XVal Session 25	1	XVal Session 25-Typing - Text-1		2012-07-11 18:16:30.983000
	Edit pad (rev 304)		sean	cv372	XVal Session 25	1	XVal Session 25-Typing - Text-1		2012-07-11 18:16:31.339000
	Edit pad (rev 305)		nic	cv403	XVal Session 25	1	XVal Session 25-Typing - Text-1		2012-07-11 18:16:31.485000
	Edit pad (rev 306)		nic	cv403	XVal Session 25	1	XVal Session 25-Typing - Text-1		2012-07-11 18:16:31.983000
	Edit pad (rev 307)		sean	cv372	XVal Session 25	1	XVal Session 25-Typing - Text-1		2012-07-11 18:16:32.303000
	Edit pad (rev 308)		nic	cv403	XVal Session 25	1	XVal Session 25-Typing - Text-1		2012-07-11 18:16:32.482000
	Edit pad (rev 309)		sean	cv372	XVal Session 25	1	XVal Session 25-Typing - Text-1		2012-07-11 18:16:32.810000
	Edit pad (rev 310)		greg	cv412	XVal Session 25	1	XVal Session 25-Typing - Text-1		2012-07-11 18:16:32.901000
	Edit pad (rev 311)		nic	cv403	XVal Session 25	1	XVal Session 25-Typing - Text-1		2012-07-11 18:16:32.982000
	Edit pad (rev 312)		Kate	cv406	XVal Session 25	1	XVal Session 25-Typing - Text-1		2012-07-11 18:16:33.018000
	Edit pad (rev 313)		sean	cv372	XVal Session 25	1	XVal Session 25-Typing - Text-1		2012-07-11 18:16:33.309000
	Edit pad (rev 314)		greg	cv412	XVal Session 25	1	XVal Session 25-Typing - Text-1		2012-07-11 18:16:33.413000
	Edit pad (rev 315)		nic	cv403	XVal Session 25	1	XVal Session 25-Typing - Text-1		2012-07-11 18:16:33.481000
	Edit pad (rev 316)		Kate	cv406	XVal Session 25	1	XVal Session 25-Typing - Text-1		2012-07-11 18:16:33.520000
	Edit pad (rev 317)		greg	cv412	XVal Session 25	1	XVal Session 25-Typing - Text-1		2012-07-11 18:16:33.916000
	Edit pad (rev 318)		nic	cv403	XVal Session 25	1	XVal Session 25-Typing - Text-1		2012-07-11 18:16:33.982000
	Edit pad (rev 319)		Kate	cv406	XVal Session 25	1	XVal Session 25-Typing - Text-1		2012-07-11 18:16:34.017000
	Edit pad (rev 320)		sean	cv372	XVal Session 25	1	XVal Session 25-Typing - Text-1		2012-07-11 18:16:34.356000
	Edit pad (rev 321)		greg	cv412	XVal Session 25	1	XVal Session 25-Typing - Text-1		2012-07-11 18:16:34.423000
	Edit pad (rev 322)		Kate	cv406	XVal Session 25	1	XVal Session 25-Typing - Text-1		2012-07-11 18:16:34.519000
	Edit pad (rev 323)		sean	cv372	XVal Session 25	1	XVal Session 25-Typing - Text-1		2012-07-11 18:16:34.857000
	Edit pad (rev 324)		greg	cv412	XVal Session 25	1	XVal Session 25-Typing - Text-1		2012-07-11 18:16:34.921000
	Edit pad (rev 325)		Kate	cv406	XVal Session 25	1	XVal Session 25-Typing - Text-1		2012-07-11 18:16:35.018000
	Edit pad (rev 326)		greg	cv412	XVal Session 25	1	XVal Session 25-Typing - Text-1		2012-07-11 18:16:35.424000
	Edit pad (rev 327)		Kate	cv406	XVal Session 25	1	XVal Session 25-Typing - Text-1		2012-07-11 18:16:35.521000
	Edit pad (rev 328)		sean	cv372	XVal Session 25	1	XVal Session 25-Typing - Text-1		2012-07-11 18:16:35.656000
	Edit pad (rev 329)		nic	cv403	XVal Session 25	1	XVal Session 25-Typing - Text-1		2012-07-11 18:16:35.802000
	Edit pad (rev 330)		greg	cv412	XVal Session 25	1	XVal Session 25-Typing - Text-1		2012-07-11 18:16:35.923000
	Edit pad (rev 331)		Kate	cv406	XVal Session 25	1	XVal Session 25-Typing - Text-1		2012-07-11 18:16:36.022000
	Edit pad (rev 332)		sean	cv372	XVal Session 25	1	XVal Session 25-Typing - Text-1		2012-07-11 18:16:36.157000
	Edit pad (rev 333)		nic	cv403	XVal Session 25	1	XVal Session 25-Typing - Text-1		2012-07-11 18:16:36.304000
	Edit pad (rev 334)		greg	cv412	XVal Session 25	1	XVal Session 25-Typing - Text-1		2012-07-11 18:16:36.422000
	Edit pad (rev 335)		sean	cv372	XVal Session 25	1	XVal Session 25-Typing - Text-1		2012-07-11 18:16:36.657000
	Edit pad (rev 336)		nic	cv403	XVal Session 25	1	XVal Session 25-Typing - Text-1		2012-07-11 18:16:36.821000
	Edit pad (rev 337)		sean	cv372	XVal Session 25	1	XVal Session 25-Typing - Text-1		2012-07-11 18:16:37.169000
	Edit pad (rev 338)		nic	cv403	XVal Session 25	1	XVal Session 25-Typing - Text-1		2012-07-11 18:16:37.438000
	Edit pad (rev 339)		greg	cv412	XVal Session 25	1	XVal Session 25-Typing - Text-1		2012-07-11 18:16:37.471000
	Edit pad (rev 340)		sean	cv372	XVal Session 25	1	XVal Session 25-Typing - Text-1		2012-07-11 18:16:37.669000
	Edit pad (rev 341)		nic	cv403	XVal Session 25	1	XVal Session 25-Typing - Text-1		2012-07-11 18:16:37.937000
	Edit pad (rev 342)		greg	cv412	XVal Session 25	1	XVal Session 25-Typing - Text-1		2012-07-11 18:16:37.970000
	Edit pad (rev 343)		sean	cv372	XVal Session 25	1	XVal Session 25-Typing - Text-1		2012-07-11 18:16:38.169000
	Edit pad (rev 344)		nic	cv403	XVal Session 25	1	XVal Session 25-Typing - Text-1		2012-07-11 18:16:38.437000
	Edit pad (rev 345)		greg	cv412	XVal Session 25	1	XVal Session 25-Typing - Text-1		2012-07-11 18:16:38.471000
	Edit pad (rev 346)		Kate	cv406	XVal Session 25	1	XVal Session 25-Typing - Text-1		2012-07-11 18:16:38.669000
	Edit pad (rev 347)		greg	cv412	XVal Session 25	1	XVal Session 25-Typing - Text-1		2012-07-11 18:16:38.971000
	Edit pad (rev 348)		nic	cv403	XVal Session 25	1	XVal Session 25-Typing - Text-1		2012-07-11 18:16:39.086000
	Edit pad (rev 349)		Kate	cv406	XVal Session 25	1	XVal Session 25-Typing - Text-1		2012-07-11 18:16:39.171000
	Edit pad (rev 350)		sean	cv372	XVal Session 25	1	XVal Session 25-Typing - Text-1		2012-07-11 18:16:39.460000
	Edit pad (rev 351)		greg	cv412	XVal Session 25	1	XVal Session 25-Typing - Text-1		2012-07-11 18:16:39.471000
	Edit pad (rev 352)		nic	cv403	XVal Session 25	1	XVal Session 25-Typing - Text-1		2012-07-11 18:16:39.597000
	Edit pad (rev 353)		Kate	cv406	XVal Session 25	1	XVal Session 25-Typing - Text-1		2012-07-11 18:16:39.669000
	Edit pad (rev 354)		sean	cv372	XVal Session 25	1	XVal Session 25-Typing - Text-1		2012-07-11 18:16:39.965000
	Edit pad (rev 355)		greg	cv412	XVal Session 25	1	XVal Session 25-Typing - Text-1		2012-07-11 18:16:39.971000
	Edit pad (rev 356)		Kate	cv406	XVal Session 25	1	XVal Session 25-Typing - Text-1		2012-07-11 18:16:40.174000
	Edit pad (rev 357)		nic	cv403	XVal Session 25	1	XVal Session 25-Typing - Text-1		2012-07-11 18:16:40.399000
	Edit pad (rev 358)		sean	cv372	XVal Session 25	1	XVal Session 25-Typing - Text-1		2012-07-11 18:16:40.465000
	Edit pad (rev 359)		greg	cv412	XVal Session 25	1	XVal Session 25-Typing - Text-1		2012-07-11 18:16:40.474000
	Edit pad (rev 360)		Kate	cv406	XVal Session 25	1	XVal Session 25-Typing - Text-1		2012-07-11 18:16:40.670000
	Edit pad (rev 361)		nic	cv403	XVal Session 25	1	XVal Session 25-Typing - Text-1		2012-07-11 18:16:40.899000
	Edit pad (rev 362)		greg	cv412	XVal Session 25	1	XVal Session 25-Typing - Text-1		2012-07-11 18:16:40.971000
	Edit pad (rev 363)		sean	cv372	XVal Session 25	1	XVal Session 25-Typing - Text-1		2012-07-11 18:16:40.981000
	Edit pad (rev 364)		Kate	cv406	XVal Session 25	1	XVal Session 25-Typing - Text-1		2012-07-11 18:16:41.176000
	Edit pad (rev 365)		nic	cv403	XVal Session 25	1	XVal Session 25-Typing - Text-1		2012-07-11 18:16:41.390000
	Edit pad (rev 366)		greg	cv412	XVal Session 25	1	XVal Session 25-Typing - Text-1		2012-07-11 18:16:41.476000
	Edit pad (rev 367)		sean	cv372	XVal Session 25	1	XVal Session 25-Typing - Text-1		2012-07-11 18:16:41.483000
	Edit pad (rev 368)		Kate	cv406	XVal Session 25	1	XVal Session 25-Typing - Text-1		2012-07-11 18:16:41.678000
	Edit pad (rev 369)		nic	cv403	XVal Session 25	1	XVal Session 25-Typing - Text-1		2012-07-11 18:16:41.891000
	Edit pad (rev 370)		greg	cv412	XVal Session 25	1	XVal Session 25-Typing - Text-1		2012-07-11 18:16:41.979000
	Edit pad (rev 371)		sean	cv372	XVal Session 25	1	XVal Session 25-Typing - Text-1		2012-07-11 18:16:41.983000
	Edit pad (rev 372)		Kate	cv406	XVal Session 25	1	XVal Session 25-Typing - Text-1		2012-07-11 18:16:42.230000
	Edit pad (rev 373)		nic	cv403	XVal Session 25	1	XVal Session 25-Typing - Text-1		2012-07-11 18:16:42.389000
	Edit pad (rev 374)		sean	cv372	XVal Session 25	1	XVal Session 25-Typing - Text-1		2012-07-11 18:16:42.495000
	Edit pad (rev 375)		Kate	cv406	XVal Session 25	1	XVal Session 25-Typing - Text-1		2012-07-11 18:16:42.731000
	Edit pad (rev 376)		greg	cv412	XVal Session 25	1	XVal Session 25-Typing - Text-1		2012-07-11 18:16:42.768000
	Edit pad (rev 377)		nic	cv403	XVal Session 25	1	XVal Session 25-Typing - Text-1		2012-07-11 18:16:42.903000
	Edit pad (rev 378)		Kate	cv406	XVal Session 25	1	XVal Session 25-Typing - Text-1		2012-07-11 18:16:43.236000
	Edit pad (rev 379)		sean	cv372	XVal Session 25	1	XVal Session 25-Typing - Text-1		2012-07-11 18:16:43.578000
	Edit pad (rev 380)		nic	cv403	XVal Session 25	1	XVal Session 25-Typing - Text-1		2012-07-11 18:16:43.597000
	Edit pad (rev 381)		Kate	cv406	XVal Session 25	1	XVal Session 25-Typing - Text-1		2012-07-11 18:16:43.736000
	Edit pad (rev 382)		sean	cv372	XVal Session 25	1	XVal Session 25-Typing - Text-1		2012-07-11 18:16:44.091000
	Edit pad (rev 383)		Kate	cv406	XVal Session 25	1	XVal Session 25-Typing - Text-1		2012-07-11 18:16:44.236000
	Edit pad (rev 384)		nic	cv403	XVal Session 25	1	XVal Session 25-Typing - Text-1		2012-07-11 18:16:44.272000
	Edit pad (rev 385)		sean	cv372	XVal Session 25	1	XVal Session 25-Typing - Text-1		2012-07-11 18:16:44.590000
	Edit pad (rev 386)		greg	cv412	XVal Session 25	1	XVal Session 25-Typing - Text-1		2012-07-11 18:16:44.700000
	Edit pad (rev 387)		nic	cv403	XVal Session 25	1	XVal Session 25-Typing - Text-1		2012-07-11 18:16:44.772000
	Edit pad (rev 388)		sean	cv372	XVal Session 25	1	XVal Session 25-Typing - Text-1		2012-07-11 18:16:45.091000
	Edit pad (rev 389)		greg	cv412	XVal Session 25	1	XVal Session 25-Typing - Text-1		2012-07-11 18:16:45.202000
	Edit pad (rev 390)		nic	cv403	XVal Session 25	1	XVal Session 25-Typing - Text-1		2012-07-11 18:16:45.274000
	Edit pad (rev 391)		sean	cv372	XVal Session 25	1	XVal Session 25-Typing - Text-1		2012-07-11 18:16:45.596000
	Edit pad (rev 392)		greg	cv412	XVal Session 25	1	XVal Session 25-Typing - Text-1		2012-07-11 18:16:45.702000
	Edit pad (rev 393)		nic	cv403	XVal Session 25	1	XVal Session 25-Typing - Text-1		2012-07-11 18:16:45.773000
	Edit pad (rev 394)		Kate	cv406	XVal Session 25	1	XVal Session 25-Typing - Text-1		2012-07-11 18:16:45.795000
	Edit pad (rev 395)		sean	cv372	XVal Session 25	1	XVal Session 25-Typing - Text-1		2012-07-11 18:16:46.107000
	Edit pad (rev 396)		greg	cv412	XVal Session 25	1	XVal Session 25-Typing - Text-1		2012-07-11 18:16:46.202000
	Edit pad (rev 397)		nic	cv403	XVal Session 25	1	XVal Session 25-Typing - Text-1		2012-07-11 18:16:46.274000
	Edit pad (rev 398)		greg	cv412	XVal Session 25	1	XVal Session 25-Typing - Text-1		2012-07-11 18:16:46.704000
	Edit pad (rev 399)		Kate	cv406	XVal Session 25	1	XVal Session 25-Typing - Text-1		2012-07-11 18:16:46.738000
	Edit pad (rev 400)		nic	cv403	XVal Session 25	1	XVal Session 25-Typing - Text-1		2012-07-11 18:16:46.776000
	Edit pad (rev 401)		Kate	cv406	XVal Session 25	1	XVal Session 25-Typing - Text-1		2012-07-11 18:16:47.239000
	Edit pad (rev 402)		nic	cv403	XVal Session 25	1	XVal Session 25-Typing - Text-1		2012-07-11 18:16:47.277000
	Edit pad (rev 403)		nic	cv403	XVal Session 25	1	XVal Session 25-Typing - Text-1		2012-07-11 18:16:47.784000
	Edit pad (rev 404)		sean	cv372	XVal Session 25	1	XVal Session 25-Typing - Text-1		2012-07-11 18:16:48.047000
	Edit pad (rev 405)		nic	cv403	XVal Session 25	1	XVal Session 25-Typing - Text-1		2012-07-11 18:16:48.285000
	Edit pad (rev 406)		sean	cv372	XVal Session 25	1	XVal Session 25-Typing - Text-1		2012-07-11 18:16:48.560000
	Edit pad (rev 407)		nic	cv403	XVal Session 25	1	XVal Session 25-Typing - Text-1		2012-07-11 18:16:48.785000
	Edit pad (rev 408)		sean	cv372	XVal Session 25	1	XVal Session 25-Typing - Text-1		2012-07-11 18:16:49.067000
	Edit pad (rev 409)		Kate	cv406	XVal Session 25	1	XVal Session 25-Typing - Text-1		2012-07-11 18:16:49.228000
	Edit pad (rev 410)		nic	cv403	XVal Session 25	1	XVal Session 25-Typing - Text-1		2012-07-11 18:16:49.303000
	Edit pad (rev 411)		sean	cv372	XVal Session 25	1	XVal Session 25-Typing - Text-1		2012-07-11 18:16:49.574000
	Edit pad (rev 412)		Kate	cv406	XVal Session 25	1	XVal Session 25-Typing - Text-1		2012-07-11 18:16:49.732000
	Edit pad (rev 413)		nic	cv403	XVal Session 25	1	XVal Session 25-Typing - Text-1		2012-07-11 18:16:49.805000
	Edit pad (rev 414)		Kate	cv406	XVal Session 25	1	XVal Session 25-Typing - Text-1		2012-07-11 18:16:50.231000
	Edit pad (rev 415)		greg	cv412	XVal Session 25	1	XVal Session 25-Typing - Text-1		2012-07-11 18:16:50.240000
	Edit pad (rev 416)		nic	cv403	XVal Session 25	1	XVal Session 25-Typing - Text-1		2012-07-11 18:16:50.306000
	Edit pad (rev 417)		sean	cv372	XVal Session 25	1	XVal Session 25-Typing - Text-1		2012-07-11 18:16:50.572000
	Edit pad (rev 418)		Kate	cv406	XVal Session 25	1	XVal Session 25-Typing - Text-1		2012-07-11 18:16:50.729000
	Edit pad (rev 419)		greg	cv412	XVal Session 25	1	XVal Session 25-Typing - Text-1		2012-07-11 18:16:50.743000
	Edit pad (rev 420)		nic	cv403	XVal Session 25	1	XVal Session 25-Typing - Text-1		2012-07-11 18:16:50.865000
	Edit pad (rev 421)		sean	cv372	XVal Session 25	1	XVal Session 25-Typing - Text-1		2012-07-11 18:16:51.147000
	Edit pad (rev 422)		greg	cv412	XVal Session 25	1	XVal Session 25-Typing - Text-1		2012-07-11 18:16:51.243000
	Edit pad (rev 423)		nic	cv403	XVal Session 25	1	XVal Session 25-Typing - Text-1		2012-07-11 18:16:51.306000
	Edit pad (rev 424)		Kate	cv406	XVal Session 25	1	XVal Session 25-Typing - Text-1		2012-07-11 18:16:51.350000
	Edit pad (rev 425)		sean	cv372	XVal Session 25	1	XVal Session 25-Typing - Text-1		2012-07-11 18:16:51.636000
	Edit pad (rev 426)		greg	cv412	XVal Session 25	1	XVal Session 25-Typing - Text-1		2012-07-11 18:16:51.748000
	Edit pad (rev 427)		nic	cv403	XVal Session 25	1	XVal Session 25-Typing - Text-1		2012-07-11 18:16:51.809000
	Edit pad (rev 428)		Kate	cv406	XVal Session 25	1	XVal Session 25-Typing - Text-1		2012-07-11 18:16:51.846000
	Edit pad (rev 429)		greg	cv412	XVal Session 25	1	XVal Session 25-Typing - Text-1		2012-07-11 18:16:52.250000
	Edit pad (rev 430)		sean	cv372	XVal Session 25	1	XVal Session 25-Typing - Text-1		2012-07-11 18:16:52.276000
	Edit pad (rev 431)		nic	cv403	XVal Session 25	1	XVal Session 25-Typing - Text-1		2012-07-11 18:16:52.310000
	Edit pad (rev 432)		greg	cv412	XVal Session 25	1	XVal Session 25-Typing - Text-1		2012-07-11 18:16:52.751000
	Edit pad (rev 433)		sean	cv372	XVal Session 25	1	XVal Session 25-Typing - Text-1		2012-07-11 18:16:52.777000
	Edit pad (rev 434)		nic	cv403	XVal Session 25	1	XVal Session 25-Typing - Text-1		2012-07-11 18:16:52.814000
	Edit pad (rev 435)		greg	cv412	XVal Session 25	1	XVal Session 25-Typing - Text-1		2012-07-11 18:16:53.250000
	Edit pad (rev 436)		sean	cv372	XVal Session 25	1	XVal Session 25-Typing - Text-1		2012-07-11 18:16:53.280000
	Edit pad (rev 437)		nic	cv403	XVal Session 25	1	XVal Session 25-Typing - Text-1		2012-07-11 18:16:53.310000
	Edit pad (rev 438)		Kate	cv406	XVal Session 25	1	XVal Session 25-Typing - Text-1		2012-07-11 18:16:53.617000
	Edit pad (rev 439)		greg	cv412	XVal Session 25	1	XVal Session 25-Typing - Text-1		2012-07-11 18:16:53.749000
	Edit pad (rev 440)		sean	cv372	XVal Session 25	1	XVal Session 25-Typing - Text-1		2012-07-11 18:16:53.800000
	Edit pad (rev 441)		nic	cv403	XVal Session 25	1	XVal Session 25-Typing - Text-1		2012-07-11 18:16:53.813000
	Edit pad (rev 442)		Kate	cv406	XVal Session 25	1	XVal Session 25-Typing - Text-1		2012-07-11 18:16:54.116000
	Edit pad (rev 443)		greg	cv412	XVal Session 25	1	XVal Session 25-Typing - Text-1		2012-07-11 18:16:54.249000
	Edit pad (rev 444)		sean	cv372	XVal Session 25	1	XVal Session 25-Typing - Text-1		2012-07-11 18:16:54.308000
	Edit pad (rev 445)		nic	cv403	XVal Session 25	1	XVal Session 25-Typing - Text-1		2012-07-11 18:16:54.316000
	Edit pad (rev 446)		Kate	cv406	XVal Session 25	1	XVal Session 25-Typing - Text-1		2012-07-11 18:16:54.617000
	Edit pad (rev 447)		greg	cv412	XVal Session 25	1	XVal Session 25-Typing - Text-1		2012-07-11 18:16:54.748000
	Edit pad (rev 448)		nic	cv403	XVal Session 25	1	XVal Session 25-Typing - Text-1		2012-07-11 18:16:54.816000
	Edit pad (rev 449)		sean	cv372	XVal Session 25	1	XVal Session 25-Typing - Text-1		2012-07-11 18:16:55.014000
	Edit pad (rev 450)		nic	cv403	XVal Session 25	1	XVal Session 25-Typing - Text-1		2012-07-11 18:16:55.324000
	Edit pad (rev 451)		Kate	cv406	XVal Session 25	1	XVal Session 25-Typing - Text-1		2012-07-11 18:16:55.447000
	Edit pad (rev 452)		sean	cv372	XVal Session 25	1	XVal Session 25-Typing - Text-1		2012-07-11 18:16:55.720000
	Edit pad (rev 453)		greg	cv412	XVal Session 25	1	XVal Session 25-Typing - Text-1		2012-07-11 18:16:55.748000
	Edit pad (rev 454)		nic	cv403	XVal Session 25	1	XVal Session 25-Typing - Text-1		2012-07-11 18:16:55.823000
	Edit pad (rev 455)		Kate	cv406	XVal Session 25	1	XVal Session 25-Typing - Text-1		2012-07-11 18:16:55.950000
	Edit pad (rev 456)		sean	cv372	XVal Session 25	1	XVal Session 25-Typing - Text-1		2012-07-11 18:16:56.231000
	Edit pad (rev 457)		greg	cv412	XVal Session 25	1	XVal Session 25-Typing - Text-1		2012-07-11 18:16:56.250000
	Edit pad (rev 458)		nic	cv403	XVal Session 25	1	XVal Session 25-Typing - Text-1		2012-07-11 18:16:56.323000
	Edit pad (rev 459)		greg	cv412	XVal Session 25	1	XVal Session 25-Typing - Text-1		2012-07-11 18:16:56.750000
	Edit pad (rev 460)		nic	cv403	XVal Session 25	1	XVal Session 25-Typing - Text-1		2012-07-11 18:16:56.830000
	Edit pad (rev 461)		sean	cv372	XVal Session 25	1	XVal Session 25-Typing - Text-1		2012-07-11 18:16:56.939000
	Edit pad (rev 462)		Kate	cv406	XVal Session 25	1	XVal Session 25-Typing - Text-1		2012-07-11 18:16:56.964000
	Edit pad (rev 463)		greg	cv412	XVal Session 25	1	XVal Session 25-Typing - Text-1		2012-07-11 18:16:57.251000
	Edit pad (rev 464)		nic	cv403	XVal Session 25	1	XVal Session 25-Typing - Text-1		2012-07-11 18:16:57.334000
	Edit pad (rev 465)		Kate	cv406	XVal Session 25	1	XVal Session 25-Typing - Text-1		2012-07-11 18:16:57.464000
	Edit pad (rev 466)		greg	cv412	XVal Session 25	1	XVal Session 25-Typing - Text-1		2012-07-11 18:16:57.750000
	Edit pad (rev 467)		nic	cv403	XVal Session 25	1	XVal Session 25-Typing - Text-1		2012-07-11 18:16:57.837000
	Edit pad (rev 468)		Kate	cv406	XVal Session 25	1	XVal Session 25-Typing - Text-1		2012-07-11 18:16:57.980000
	Edit pad (rev 469)		greg	cv412	XVal Session 25	1	XVal Session 25-Typing - Text-1		2012-07-11 18:16:58.250000
	Edit pad (rev 470)		nic	cv403	XVal Session 25	1	XVal Session 25-Typing - Text-1		2012-07-11 18:16:58.336000
	Edit pad (rev 471)		Kate	cv406	XVal Session 25	1	XVal Session 25-Typing - Text-1		2012-07-11 18:16:58.467000
	Edit pad (rev 472)		sean	cv372	XVal Session 25	1	XVal Session 25-Typing - Text-1		2012-07-11 18:16:58.544000
	Edit pad (rev 473)		greg	cv412	XVal Session 25	1	XVal Session 25-Typing - Text-1		2012-07-11 18:16:58.752000
	Edit pad (rev 474)		nic	cv403	XVal Session 25	1	XVal Session 25-Typing - Text-1		2012-07-11 18:16:58.835000
	Edit pad (rev 475)		Kate	cv406	XVal Session 25	1	XVal Session 25-Typing - Text-1		2012-07-11 18:16:58.967000
	Edit pad (rev 476)		sean	cv372	XVal Session 25	1	XVal Session 25-Typing - Text-1		2012-07-11 18:16:59.138000
	Edit pad (rev 477)		nic	cv403	XVal Session 25	1	XVal Session 25-Typing - Text-1		2012-07-11 18:16:59.337000
	Edit pad (rev 478)		greg	cv412	XVal Session 25	1	XVal Session 25-Typing - Text-1		2012-07-11 18:16:59.343000
	Edit pad (rev 479)		Kate	cv406	XVal Session 25	1	XVal Session 25-Typing - Text-1		2012-07-11 18:16:59.467000
	Edit pad (rev 480)		nic	cv403	XVal Session 25	1	XVal Session 25-Typing - Text-1		2012-07-11 18:16:59.840000
	Edit pad (rev 481)		greg	cv412	XVal Session 25	1	XVal Session 25-Typing - Text-1		2012-07-11 18:16:59.844000
	Edit pad (rev 482)		Kate	cv406	XVal Session 25	1	XVal Session 25-Typing - Text-1		2012-07-11 18:16:59.965000
	Edit pad (rev 483)		nic	cv403	XVal Session 25	1	XVal Session 25-Typing - Text-1		2012-07-11 18:17:00.339000
	Edit pad (rev 484)		greg	cv412	XVal Session 25	1	XVal Session 25-Typing - Text-1		2012-07-11 18:17:00.379000
	Edit pad (rev 485)		Kate	cv406	XVal Session 25	1	XVal Session 25-Typing - Text-1		2012-07-11 18:17:00.466000
	Edit pad (rev 486)		sean	cv372	XVal Session 25	1	XVal Session 25-Typing - Text-1		2012-07-11 18:17:00.501000
	Edit pad (rev 487)		nic	cv403	XVal Session 25	1	XVal Session 25-Typing - Text-1		2012-07-11 18:17:00.847000
	Edit pad (rev 488)		greg	cv412	XVal Session 25	1	XVal Session 25-Typing - Text-1		2012-07-11 18:17:00.878000
	Edit pad (rev 489)		Kate	cv406	XVal Session 25	1	XVal Session 25-Typing - Text-1		2012-07-11 18:17:00.965000
	Edit pad (rev 490)		sean	cv372	XVal Session 25	1	XVal Session 25-Typing - Text-1		2012-07-11 18:17:01.011000
	Edit pad (rev 491)		nic	cv403	XVal Session 25	1	XVal Session 25-Typing - Text-1		2012-07-11 18:17:01.347000
	Edit pad (rev 492)		greg	cv412	XVal Session 25	1	XVal Session 25-Typing - Text-1		2012-07-11 18:17:01.391000
	Edit pad (rev 493)		sean	cv372	XVal Session 25	1	XVal Session 25-Typing - Text-1		2012-07-11 18:17:01.511000
	Edit pad (rev 494)		nic	cv403	XVal Session 25	1	XVal Session 25-Typing - Text-1		2012-07-11 18:17:01.848000
	Edit pad (rev 495)		greg	cv412	XVal Session 25	1	XVal Session 25-Typing - Text-1		2012-07-11 18:17:01.893000
	Edit pad (rev 496)		nic	cv403	XVal Session 25	1	XVal Session 25-Typing - Text-1		2012-07-11 18:17:02.348000
	Edit pad (rev 497)		greg	cv412	XVal Session 25	1	XVal Session 25-Typing - Text-1		2012-07-11 18:17:02.391000
	Edit pad (rev 498)		sean	cv372	XVal Session 25	1	XVal Session 25-Typing - Text-1		2012-07-11 18:17:02.653000
	Edit pad (rev 499)		nic	cv403	XVal Session 25	1	XVal Session 25-Typing - Text-1		2012-07-11 18:17:02.850000
	Edit pad (rev 500)		greg	cv412	XVal Session 25	1	XVal Session 25-Typing - Text-1		2012-07-11 18:17:02.889000
	Edit pad (rev 501)		Kate	cv406	XVal Session 25	1	XVal Session 25-Typing - Text-1		2012-07-11 18:17:03.050000
	Edit pad (rev 502)		sean	cv372	XVal Session 25	1	XVal Session 25-Typing - Text-1		2012-07-11 18:17:03.151000
	Edit pad (rev 503)		nic	cv403	XVal Session 25	1	XVal Session 25-Typing - Text-1		2012-07-11 18:17:03.388000
	Edit pad (rev 504)		greg	cv412	XVal Session 25	1	XVal Session 25-Typing - Text-1		2012-07-11 18:17:03.390000
	Edit pad (rev 505)		Kate	cv406	XVal Session 25	1	XVal Session 25-Typing - Text-1		2012-07-11 18:17:03.548000
	Edit pad (rev 506)		sean	cv372	XVal Session 25	1	XVal Session 25-Typing - Text-1		2012-07-11 18:17:03.652000
	Edit pad (rev 507)		nic	cv403	XVal Session 25	1	XVal Session 25-Typing - Text-1		2012-07-11 18:17:03.889000
	Edit pad (rev 508)		greg	cv412	XVal Session 25	1	XVal Session 25-Typing - Text-1		2012-07-11 18:17:03.890000
	Edit pad (rev 509)		Kate	cv406	XVal Session 25	1	XVal Session 25-Typing - Text-1		2012-07-11 18:17:04.050000
	Edit pad (rev 510)		greg	cv412	XVal Session 25	1	XVal Session 25-Typing - Text-1		2012-07-11 18:17:04.391000
	Edit pad (rev 511)		Kate	cv406	XVal Session 25	1	XVal Session 25-Typing - Text-1		2012-07-11 18:17:04.630000
	Edit pad (rev 512)		sean	cv372	XVal Session 25	1	XVal Session 25-Typing - Text-1		2012-07-11 18:17:04.719000
	Edit pad (rev 513)		greg	cv412	XVal Session 25	1	XVal Session 25-Typing - Text-1		2012-07-11 18:17:04.934000
	Edit pad (rev 514)		Kate	cv406	XVal Session 25	1	XVal Session 25-Typing - Text-1		2012-07-11 18:17:05.129000
	Edit pad (rev 515)		nic	cv403	XVal Session 25	1	XVal Session 25-Typing - Text-1		2012-07-11 18:17:05.186000
	Edit pad (rev 516)		sean	cv372	XVal Session 25	1	XVal Session 25-Typing - Text-1		2012-07-11 18:17:05.230000
	Edit pad (rev 517)		greg	cv412	XVal Session 25	1	XVal Session 25-Typing - Text-1		2012-07-11 18:17:05.443000
	Edit pad (rev 518)		Kate	cv406	XVal Session 25	1	XVal Session 25-Typing - Text-1		2012-07-11 18:17:05.634000
	Edit pad (rev 519)		nic	cv403	XVal Session 25	1	XVal Session 25-Typing - Text-1		2012-07-11 18:17:05.690000
	Edit pad (rev 520)		sean	cv372	XVal Session 25	1	XVal Session 25-Typing - Text-1		2012-07-11 18:17:05.729000
	Edit pad (rev 521)		Kate	cv406	XVal Session 25	1	XVal Session 25-Typing - Text-1		2012-07-11 18:17:06.134000
	Edit pad (rev 522)		nic	cv403	XVal Session 25	1	XVal Session 25-Typing - Text-1		2012-07-11 18:17:06.192000
	Edit pad (rev 523)		greg	cv412	XVal Session 25	1	XVal Session 25-Typing - Text-1		2012-07-11 18:17:06.315000
	Edit pad (rev 524)		Kate	cv406	XVal Session 25	1	XVal Session 25-Typing - Text-1		2012-07-11 18:17:06.634000
	Edit pad (rev 525)		nic	cv403	XVal Session 25	1	XVal Session 25-Typing - Text-1		2012-07-11 18:17:06.717000
	Edit pad (rev 526)		greg	cv412	XVal Session 25	1	XVal Session 25-Typing - Text-1		2012-07-11 18:17:06.821000
	Edit pad (rev 527)		sean	cv372	XVal Session 25	1	XVal Session 25-Typing - Text-1		2012-07-11 18:17:07.164000
	Edit pad (rev 528)		nic	cv403	XVal Session 25	1	XVal Session 25-Typing - Text-1		2012-07-11 18:17:07.233000
	Edit pad (rev 529)		greg	cv412	XVal Session 25	1	XVal Session 25-Typing - Text-1		2012-07-11 18:17:07.327000
	Edit pad (rev 530)		sean	cv372	XVal Session 25	1	XVal Session 25-Typing - Text-1		2012-07-11 18:17:07.669000
	Edit pad (rev 531)		nic	cv403	XVal Session 25	1	XVal Session 25-Typing - Text-1		2012-07-11 18:17:07.753000
	Edit pad (rev 532)		nic	cv403	XVal Session 25	1	XVal Session 25-Typing - Text-1		2012-07-11 18:17:08.252000
	Edit pad (rev 533)		sean	cv372	XVal Session 25	1	XVal Session 25-Typing - Text-1		2012-07-11 18:17:08.820000
	Edit pad (rev 534)		nic	cv403	XVal Session 25	1	XVal Session 25-Typing - Text-1		2012-07-11 18:17:08.905000
	Edit pad (rev 535)		Kate	cv406	XVal Session 25	1	XVal Session 25-Typing - Text-1		2012-07-11 18:17:09.260000
	Edit pad (rev 536)		sean	cv372	XVal Session 25	1	XVal Session 25-Typing - Text-1		2012-07-11 18:17:09.325000
	Edit pad (rev 537)		nic	cv403	XVal Session 25	1	XVal Session 25-Typing - Text-1		2012-07-11 18:17:09.409000
	Edit pad (rev 538)		greg	cv412	XVal Session 25	1	XVal Session 25-Typing - Text-1		2012-07-11 18:17:09.735000
	Edit pad (rev 539)		Kate	cv406	XVal Session 25	1	XVal Session 25-Typing - Text-1		2012-07-11 18:17:09.782000
	Edit pad (rev 540)		nic	cv403	XVal Session 25	1	XVal Session 25-Typing - Text-1		2012-07-11 18:17:09.915000
	Edit pad (rev 541)		greg	cv412	XVal Session 25	1	XVal Session 25-Typing - Text-1		2012-07-11 18:17:10.236000
	Edit pad (rev 542)		Kate	cv406	XVal Session 25	1	XVal Session 25-Typing - Text-1		2012-07-11 18:17:10.281000
	Edit pad (rev 543)		sean	cv372	XVal Session 25	1	XVal Session 25-Typing - Text-1		2012-07-11 18:17:10.296000
	Edit pad (rev 544)		nic	cv403	XVal Session 25	1	XVal Session 25-Typing - Text-1		2012-07-11 18:17:10.420000
	Edit pad (rev 545)		greg	cv412	XVal Session 25	1	XVal Session 25-Typing - Text-1		2012-07-11 18:17:10.735000
	Edit pad (rev 546)		Kate	cv406	XVal Session 25	1	XVal Session 25-Typing - Text-1		2012-07-11 18:17:10.784000
	Edit pad (rev 547)		sean	cv372	XVal Session 25	1	XVal Session 25-Typing - Text-1		2012-07-11 18:17:10.801000
	Edit pad (rev 548)		Kate	cv406	XVal Session 25	1	XVal Session 25-Typing - Text-1		2012-07-11 18:17:11.283000
	Edit pad (rev 549)		greg	cv412	XVal Session 25	1	XVal Session 25-Typing - Text-1		2012-07-11 18:17:11.291000
	Edit pad (rev 550)		sean	cv372	XVal Session 25	1	XVal Session 25-Typing - Text-1		2012-07-11 18:17:11.309000
	Edit pad (rev 551)		nic	cv403	XVal Session 25	1	XVal Session 25-Typing - Text-1		2012-07-11 18:17:11.469000
	Edit pad (rev 552)		greg	cv412	XVal Session 25	1	XVal Session 25-Typing - Text-1		2012-07-11 18:17:11.797000
	Edit pad (rev 553)		sean	cv372	XVal Session 25	1	XVal Session 25-Typing - Text-1		2012-07-11 18:17:11.809000
	Edit pad (rev 554)		nic	cv403	XVal Session 25	1	XVal Session 25-Typing - Text-1		2012-07-11 18:17:11.971000
	Edit pad (rev 555)		Kate	cv406	XVal Session 25	1	XVal Session 25-Typing - Text-1		2012-07-11 18:17:12.072000
	Edit pad (rev 556)		greg	cv412	XVal Session 25	1	XVal Session 25-Typing - Text-1		2012-07-11 18:17:12.305000
	Edit pad (rev 557)		sean	cv372	XVal Session 25	1	XVal Session 25-Typing - Text-1		2012-07-11 18:17:12.405000
	Edit pad (rev 558)		nic	cv403	XVal Session 25	1	XVal Session 25-Typing - Text-1		2012-07-11 18:17:12.468000
	Edit pad (rev 559)		nic	cv403	XVal Session 25	1	XVal Session 25-Typing - Text-1		2012-07-11 18:17:12.971000
	Edit pad (rev 560)		sean	cv372	XVal Session 25	1	XVal Session 25-Typing - Text-1		2012-07-11 18:17:13.225000
	Edit pad (rev 561)		nic	cv403	XVal Session 25	1	XVal Session 25-Typing - Text-1		2012-07-11 18:17:13.473000
	Edit pad (rev 562)		sean	cv372	XVal Session 25	1	XVal Session 25-Typing - Text-1		2012-07-11 18:17:13.731000
	Edit pad (rev 563)		nic	cv403	XVal Session 25	1	XVal Session 25-Typing - Text-1		2012-07-11 18:17:13.977000
	Edit pad (rev 564)		Kate	cv406	XVal Session 25	1	XVal Session 25-Typing - Text-1		2012-07-11 18:17:13.990000
	Edit pad (rev 565)		sean	cv372	XVal Session 25	1	XVal Session 25-Typing - Text-1		2012-07-11 18:17:14.231000
	Edit pad (rev 566)		nic	cv403	XVal Session 25	1	XVal Session 25-Typing - Text-1		2012-07-11 18:17:14.478000
	Edit pad (rev 567)		Kate	cv406	XVal Session 25	1	XVal Session 25-Typing - Text-1		2012-07-11 18:17:14.489000
	Edit pad (rev 568)		sean	cv372	XVal Session 25	1	XVal Session 25-Typing - Text-1		2012-07-11 18:17:14.732000
	Edit pad (rev 569)		nic	cv403	XVal Session 25	1	XVal Session 25-Typing - Text-1		2012-07-11 18:17:14.986000
	Edit pad (rev 570)		Kate	cv406	XVal Session 25	1	XVal Session 25-Typing - Text-1		2012-07-11 18:17:14.990000
	Edit pad (rev 571)		sean	cv372	XVal Session 25	1	XVal Session 25-Typing - Text-1		2012-07-11 18:17:15.231000
	Edit pad (rev 572)		greg	cv412	XVal Session 25	1	XVal Session 25-Typing - Text-1		2012-07-11 18:17:15.303000
	Edit pad (rev 573)		nic	cv403	XVal Session 25	1	XVal Session 25-Typing - Text-1		2012-07-11 18:17:15.485000
	Edit pad (rev 574)		Kate	cv406	XVal Session 25	1	XVal Session 25-Typing - Text-1		2012-07-11 18:17:15.492000
	Edit pad (rev 575)		nic	cv403	XVal Session 25	1	XVal Session 25-Typing - Text-1		2012-07-11 18:17:15.991000
	Edit pad (rev 576)		sean	cv372	XVal Session 25	1	XVal Session 25-Typing - Text-1		2012-07-11 18:17:16.017000
	Edit pad (rev 577)		Kate	cv406	XVal Session 25	1	XVal Session 25-Typing - Text-1		2012-07-11 18:17:16.379000
	Edit pad (rev 578)		nic	cv403	XVal Session 25	1	XVal Session 25-Typing - Text-1		2012-07-11 18:17:16.491000
	Edit pad (rev 579)		sean	cv372	XVal Session 25	1	XVal Session 25-Typing - Text-1		2012-07-11 18:17:16.526000
	Edit pad (rev 580)		nic	cv403	XVal Session 25	1	XVal Session 25-Typing - Text-1		2012-07-11 18:17:16.994000
	Edit pad (rev 581)		Kate	cv406	XVal Session 25	1	XVal Session 25-Typing - Text-1		2012-07-11 18:17:17.085000
	Edit pad (rev 582)		nic	cv403	XVal Session 25	1	XVal Session 25-Typing - Text-1		2012-07-11 18:17:17.494000
	Edit pad (rev 583)		sean	cv372	XVal Session 25	1	XVal Session 25-Typing - Text-1		2012-07-11 18:17:17.531000
	Edit pad (rev 584)		Kate	cv406	XVal Session 25	1	XVal Session 25-Typing - Text-1		2012-07-11 18:17:17.587000
	Edit pad (rev 585)		nic	cv403	XVal Session 25	1	XVal Session 25-Typing - Text-1		2012-07-11 18:17:17.995000
	Edit pad (rev 586)		sean	cv372	XVal Session 25	1	XVal Session 25-Typing - Text-1		2012-07-11 18:17:18.029000
	Edit pad (rev 587)		Kate	cv406	XVal Session 25	1	XVal Session 25-Typing - Text-1		2012-07-11 18:17:18.089000
	Edit pad (rev 588)		nic	cv403	XVal Session 25	1	XVal Session 25-Typing - Text-1		2012-07-11 18:17:18.493000
	Edit pad (rev 589)		sean	cv372	XVal Session 25	1	XVal Session 25-Typing - Text-1		2012-07-11 18:17:18.540000
	Edit pad (rev 590)		Kate	cv406	XVal Session 25	1	XVal Session 25-Typing - Text-1		2012-07-11 18:17:18.587000
	Edit pad (rev 591)		nic	cv403	XVal Session 25	1	XVal Session 25-Typing - Text-1		2012-07-11 18:17:18.999000
	Edit pad (rev 592)		sean	cv372	XVal Session 25	1	XVal Session 25-Typing - Text-1		2012-07-11 18:17:19.263000
	Edit pad (rev 593)		nic	cv403	XVal Session 25	1	XVal Session 25-Typing - Text-1		2012-07-11 18:17:19.505000
	Edit pad (rev 594)		sean	cv372	XVal Session 25	1	XVal Session 25-Typing - Text-1		2012-07-11 18:17:19.764000
	Edit pad (rev 595)		Kate	cv406	XVal Session 25	1	XVal Session 25-Typing - Text-1		2012-07-11 18:17:19.989000
	Edit pad (rev 596)		nic	cv403	XVal Session 25	1	XVal Session 25-Typing - Text-1		2012-07-11 18:17:20.005000
	Edit pad (rev 597)		sean	cv372	XVal Session 25	1	XVal Session 25-Typing - Text-1		2012-07-11 18:17:20.321000
	Edit pad (rev 598)		Kate	cv406	XVal Session 25	1	XVal Session 25-Typing - Text-1		2012-07-11 18:17:20.491000
	Edit pad (rev 599)		nic	cv403	XVal Session 25	1	XVal Session 25-Typing - Text-1		2012-07-11 18:17:20.644000
	Edit pad (rev 600)		Kate	cv406	XVal Session 25	1	XVal Session 25-Typing - Text-1		2012-07-11 18:17:20.993000
	Edit pad (rev 601)		nic	cv403	XVal Session 25	1	XVal Session 25-Typing - Text-1		2012-07-11 18:17:21.142000
	Edit pad (rev 602)		nic	cv403	XVal Session 25	1	XVal Session 25-Typing - Text-1		2012-07-11 18:17:21.644000
	Edit pad (rev 603)		sean	cv372	XVal Session 25	1	XVal Session 25-Typing - Text-1		2012-07-11 18:17:21.858000
	Edit pad (rev 604)		nic	cv403	XVal Session 25	1	XVal Session 25-Typing - Text-1		2012-07-11 18:17:22.148000
	Edit pad (rev 605)		sean	cv372	XVal Session 25	1	XVal Session 25-Typing - Text-1		2012-07-11 18:17:22.357000
	Edit pad (rev 606)		Kate	cv406	XVal Session 25	1	XVal Session 25-Typing - Text-1		2012-07-11 18:17:22.493000
	Edit pad (rev 607)		nic	cv403	XVal Session 25	1	XVal Session 25-Typing - Text-1		2012-07-11 18:17:22.648000
	Edit pad (rev 608)		sean	cv372	XVal Session 25	1	XVal Session 25-Typing - Text-1		2012-07-11 18:17:23.022000
	Edit pad (rev 609)		Kate	cv406	XVal Session 25	1	XVal Session 25-Typing - Text-1		2012-07-11 18:17:23.061000
	Edit pad (rev 610)		nic	cv403	XVal Session 25	1	XVal Session 25-Typing - Text-1		2012-07-11 18:17:23.160000
	Edit pad (rev 611)		sean	cv372	XVal Session 25	1	XVal Session 25-Typing - Text-1		2012-07-11 18:17:23.527000
	Edit pad (rev 612)		Kate	cv406	XVal Session 25	1	XVal Session 25-Typing - Text-1		2012-07-11 18:17:23.627000
	Edit pad (rev 613)		nic	cv403	XVal Session 25	1	XVal Session 25-Typing - Text-1		2012-07-11 18:17:23.666000
	Edit pad (rev 614)		sean	cv372	XVal Session 25	1	XVal Session 25-Typing - Text-1		2012-07-11 18:17:24.028000
	Edit pad (rev 615)		nic	cv403	XVal Session 25	1	XVal Session 25-Typing - Text-1		2012-07-11 18:17:24.160000
	Edit pad (rev 616)		nic	cv403	XVal Session 25	1	XVal Session 25-Typing - Text-1		2012-07-11 18:17:24.661000
	Edit pad (rev 617)		sean	cv372	XVal Session 25	1	XVal Session 25-Typing - Text-1		2012-07-11 18:17:24.665000
	Edit pad (rev 618)		nic	cv403	XVal Session 25	1	XVal Session 25-Typing - Text-1		2012-07-11 18:17:25.162000
	Edit pad (rev 619)		sean	cv372	XVal Session 25	1	XVal Session 25-Typing - Text-1		2012-07-11 18:17:25.169000
	Edit pad (rev 620)		Kate	cv406	XVal Session 25	1	XVal Session 25-Typing - Text-1		2012-07-11 18:17:25.288000
	Edit pad (rev 621)		nic	cv403	XVal Session 25	1	XVal Session 25-Typing - Text-1		2012-07-11 18:17:25.670000
	Edit pad (rev 622)		nic	cv403	XVal Session 25	1	XVal Session 25-Typing - Text-1		2012-07-11 18:17:26.177000
	Edit pad (rev 623)		sean	cv372	XVal Session 25	1	XVal Session 25-Typing - Text-1		2012-07-11 18:17:26.195000
	Edit pad (rev 624)		Kate	cv406	XVal Session 25	1	XVal Session 25-Typing - Text-1		2012-07-11 18:17:26.638000
	Edit pad (rev 625)		nic	cv403	XVal Session 25	1	XVal Session 25-Typing - Text-1		2012-07-11 18:17:26.679000
	Edit pad (rev 626)		sean	cv372	XVal Session 25	1	XVal Session 25-Typing - Text-1		2012-07-11 18:17:26.745000
	Edit pad (rev 627)		Kate	cv406	XVal Session 25	1	XVal Session 25-Typing - Text-1		2012-07-11 18:17:27.140000
	Edit pad (rev 628)		nic	cv403	XVal Session 25	1	XVal Session 25-Typing - Text-1		2012-07-11 18:17:27.181000
	Edit pad (rev 629)		sean	cv372	XVal Session 25	1	XVal Session 25-Typing - Text-1		2012-07-11 18:17:27.210000
	Edit pad (rev 630)		Kate	cv406	XVal Session 25	1	XVal Session 25-Typing - Text-1		2012-07-11 18:17:27.640000
	Edit pad (rev 631)		nic	cv403	XVal Session 25	1	XVal Session 25-Typing - Text-1		2012-07-11 18:17:27.747000
	Edit pad (rev 632)		Kate	cv406	XVal Session 25	1	XVal Session 25-Typing - Text-1		2012-07-11 18:17:28.142000
	Edit pad (rev 633)		nic	cv403	XVal Session 25	1	XVal Session 25-Typing - Text-1		2012-07-11 18:17:28.250000
	Edit pad (rev 634)		sean	cv372	XVal Session 25	1	XVal Session 25-Typing - Text-1		2012-07-11 18:17:28.445000
	Edit pad (rev 635)		Kate	cv406	XVal Session 25	1	XVal Session 25-Typing - Text-1		2012-07-11 18:17:28.643000
	Edit pad (rev 636)		nic	cv403	XVal Session 25	1	XVal Session 25-Typing - Text-1		2012-07-11 18:17:28.749000
	Edit pad (rev 637)		sean	cv372	XVal Session 25	1	XVal Session 25-Typing - Text-1		2012-07-11 18:17:28.950000
	Edit pad (rev 638)		Kate	cv406	XVal Session 25	1	XVal Session 25-Typing - Text-1		2012-07-11 18:17:29.141000
	Edit pad (rev 639)		nic	cv403	XVal Session 25	1	XVal Session 25-Typing - Text-1		2012-07-11 18:17:29.248000
	Edit pad (rev 640)		Kate	cv406	XVal Session 25	1	XVal Session 25-Typing - Text-1		2012-07-11 18:17:29.642000
	Edit pad (rev 641)		greg	cv412	XVal Session 25	1	XVal Session 25-Typing - Text-1		2012-07-11 18:17:29.688000
	Edit pad (rev 642)		nic	cv403	XVal Session 25	1	XVal Session 25-Typing - Text-1		2012-07-11 18:17:29.747000
	Edit pad (rev 643)		nic	cv403	XVal Session 25	1	XVal Session 25-Typing - Text-1		2012-07-11 18:17:30.249000
	Edit pad (rev 644)		Kate	cv406	XVal Session 25	1	XVal Session 25-Typing - Text-1		2012-07-11 18:17:30.260000
	Edit pad (rev 645)		sean	cv372	XVal Session 25	1	XVal Session 25-Typing - Text-1		2012-07-11 18:17:30.302000
	Edit pad (rev 646)		greg	cv412	XVal Session 25	1	XVal Session 25-Typing - Text-1		2012-07-11 18:17:30.356000
	Edit pad (rev 647)		nic	cv403	XVal Session 25	1	XVal Session 25-Typing - Text-1		2012-07-11 18:17:30.748000
	Edit pad (rev 648)		Kate	cv406	XVal Session 25	1	XVal Session 25-Typing - Text-1		2012-07-11 18:17:30.759000
	Edit pad (rev 649)		sean	cv372	XVal Session 25	1	XVal Session 25-Typing - Text-1		2012-07-11 18:17:30.809000
	Edit pad (rev 650)		greg	cv412	XVal Session 25	1	XVal Session 25-Typing - Text-1		2012-07-11 18:17:31.188000
	Edit pad (rev 651)		nic	cv403	XVal Session 25	1	XVal Session 25-Typing - Text-1		2012-07-11 18:17:31.250000
	Edit pad (rev 652)		Kate	cv406	XVal Session 25	1	XVal Session 25-Typing - Text-1		2012-07-11 18:17:31.421000
	Edit pad (rev 653)		greg	cv412	XVal Session 25	1	XVal Session 25-Typing - Text-1		2012-07-11 18:17:31.688000
	Edit pad (rev 654)		sean	cv372	XVal Session 25	1	XVal Session 25-Typing - Text-1		2012-07-11 18:17:31.732000
	Edit pad (rev 655)		nic	cv403	XVal Session 25	1	XVal Session 25-Typing - Text-1		2012-07-11 18:17:31.771000
	Edit pad (rev 656)		Kate	cv406	XVal Session 25	1	XVal Session 25-Typing - Text-1		2012-07-11 18:17:31.921000
	Edit pad (rev 657)		nic	cv403	XVal Session 25	1	XVal Session 25-Typing - Text-1		2012-07-11 18:17:32.274000
	Edit pad (rev 658)		greg	cv412	XVal Session 25	1	XVal Session 25-Typing - Text-1		2012-07-11 18:17:32.328000
	Edit pad (rev 659)		Kate	cv406	XVal Session 25	1	XVal Session 25-Typing - Text-1		2012-07-11 18:17:32.420000
	Edit pad (rev 660)		nic	cv403	XVal Session 25	1	XVal Session 25-Typing - Text-1		2012-07-11 18:17:32.773000
	Edit pad (rev 661)		greg	cv412	XVal Session 25	1	XVal Session 25-Typing - Text-1		2012-07-11 18:17:32.832000
	Edit pad (rev 662)		sean	cv372	XVal Session 25	1	XVal Session 25-Typing - Text-1		2012-07-11 18:17:32.964000
	Edit pad (rev 663)		Kate	cv406	XVal Session 25	1	XVal Session 25-Typing - Text-1		2012-07-11 18:17:33.036000
	Edit pad (rev 664)		nic	cv403	XVal Session 25	1	XVal Session 25-Typing - Text-1		2012-07-11 18:17:33.277000
	Edit pad (rev 665)		greg	cv412	XVal Session 25	1	XVal Session 25-Typing - Text-1		2012-07-11 18:17:33.462000
	Edit pad (rev 666)		sean	cv372	XVal Session 25	1	XVal Session 25-Typing - Text-1		2012-07-11 18:17:33.464000
	Edit pad (rev 667)		nic	cv403	XVal Session 25	1	XVal Session 25-Typing - Text-1		2012-07-11 18:17:33.781000
	Edit pad (rev 668)		Kate	cv406	XVal Session 25	1	XVal Session 25-Typing - Text-1		2012-07-11 18:17:33.850000
	Edit pad (rev 669)		greg	cv412	XVal Session 25	1	XVal Session 25-Typing - Text-1		2012-07-11 18:17:33.967000
	Edit pad (rev 670)		nic	cv403	XVal Session 25	1	XVal Session 25-Typing - Text-1		2012-07-11 18:17:34.279000
	Edit pad (rev 671)		greg	cv412	XVal Session 25	1	XVal Session 25-Typing - Text-1		2012-07-11 18:17:34.470000
	Edit pad (rev 672)		Kate	cv406	XVal Session 25	1	XVal Session 25-Typing - Text-1		2012-07-11 18:17:34.605000
	Edit pad (rev 673)		nic	cv403	XVal Session 25	1	XVal Session 25-Typing - Text-1		2012-07-11 18:17:34.780000
	Edit pad (rev 674)		greg	cv412	XVal Session 25	1	XVal Session 25-Typing - Text-1		2012-07-11 18:17:34.969000
	Edit pad (rev 675)		Kate	cv406	XVal Session 25	1	XVal Session 25-Typing - Text-1		2012-07-11 18:17:35.107000
	Edit pad (rev 676)		sean	cv372	XVal Session 25	1	XVal Session 25-Typing - Text-1		2012-07-11 18:17:35.134000
	Edit pad (rev 677)		nic	cv403	XVal Session 25	1	XVal Session 25-Typing - Text-1		2012-07-11 18:17:35.432000
	Edit pad (rev 678)		greg	cv412	XVal Session 25	1	XVal Session 25-Typing - Text-1		2012-07-11 18:17:35.476000
	Edit pad (rev 679)		Kate	cv406	XVal Session 25	1	XVal Session 25-Typing - Text-1		2012-07-11 18:17:35.606000
	Edit pad (rev 680)		sean	cv372	XVal Session 25	1	XVal Session 25-Typing - Text-1		2012-07-11 18:17:35.636000
	Edit pad (rev 681)		nic	cv403	XVal Session 25	1	XVal Session 25-Typing - Text-1		2012-07-11 18:17:35.933000
	Edit pad (rev 682)		greg	cv412	XVal Session 25	1	XVal Session 25-Typing - Text-1		2012-07-11 18:17:35.979000
	Edit pad (rev 683)		Kate	cv406	XVal Session 25	1	XVal Session 25-Typing - Text-1		2012-07-11 18:17:36.109000
	Edit pad (rev 684)		sean	cv372	XVal Session 25	1	XVal Session 25-Typing - Text-1		2012-07-11 18:17:36.142000
	Edit pad (rev 685)		nic	cv403	XVal Session 25	1	XVal Session 25-Typing - Text-1		2012-07-11 18:17:36.432000
	Edit pad (rev 686)		greg	cv412	XVal Session 25	1	XVal Session 25-Typing - Text-1		2012-07-11 18:17:36.485000
	Edit pad (rev 687)		Kate	cv406	XVal Session 25	1	XVal Session 25-Typing - Text-1		2012-07-11 18:17:36.615000
	Edit pad (rev 688)		nic	cv403	XVal Session 25	1	XVal Session 25-Typing - Text-1		2012-07-11 18:17:36.932000
	Edit pad (rev 689)		greg	cv412	XVal Session 25	1	XVal Session 25-Typing - Text-1		2012-07-11 18:17:36.985000
	Edit pad (rev 690)		sean	cv372	XVal Session 25	1	XVal Session 25-Typing - Text-1		2012-07-11 18:17:37.028000
	Edit pad (rev 691)		Kate	cv406	XVal Session 25	1	XVal Session 25-Typing - Text-1		2012-07-11 18:17:37.113000
	Edit pad (rev 692)		nic	cv403	XVal Session 25	1	XVal Session 25-Typing - Text-1		2012-07-11 18:17:37.441000
	Edit pad (rev 693)		sean	cv372	XVal Session 25	1	XVal Session 25-Typing - Text-1		2012-07-11 18:17:37.529000
	Edit pad (rev 694)		nic	cv403	XVal Session 25	1	XVal Session 25-Typing - Text-1		2012-07-11 18:17:37.941000
	Edit pad (rev 695)		sean	cv372	XVal Session 25	1	XVal Session 25-Typing - Text-1		2012-07-11 18:17:38.027000
	Edit pad (rev 696)		nic	cv403	XVal Session 25	1	XVal Session 25-Typing - Text-1		2012-07-11 18:17:38.442000
	Edit pad (rev 697)		sean	cv372	XVal Session 25	1	XVal Session 25-Typing - Text-1		2012-07-11 18:17:38.542000
	Edit pad (rev 698)		greg	cv412	XVal Session 25	1	XVal Session 25-Typing - Text-1		2012-07-11 18:17:38.866000
	Edit pad (rev 699)		nic	cv403	XVal Session 25	1	XVal Session 25-Typing - Text-1		2012-07-11 18:17:38.941000
	Edit pad (rev 700)		sean	cv372	XVal Session 25	1	XVal Session 25-Typing - Text-1		2012-07-11 18:17:39.042000
	Edit pad (rev 701)		Kate	cv406	XVal Session 25	1	XVal Session 25-Typing - Text-1		2012-07-11 18:17:39.078000
	Edit pad (rev 702)		greg	cv412	XVal Session 25	1	XVal Session 25-Typing - Text-1		2012-07-11 18:17:39.376000
	Edit pad (rev 703)		nic	cv403	XVal Session 25	1	XVal Session 25-Typing - Text-1		2012-07-11 18:17:39.451000
	Edit pad (rev 704)		sean	cv372	XVal Session 25	1	XVal Session 25-Typing - Text-1		2012-07-11 18:17:39.545000
	Edit pad (rev 705)		Kate	cv406	XVal Session 25	1	XVal Session 25-Typing - Text-1		2012-07-11 18:17:39.589000
	Edit pad (rev 706)		greg	cv412	XVal Session 25	1	XVal Session 25-Typing - Text-1		2012-07-11 18:17:39.876000
	Edit pad (rev 707)		nic	cv403	XVal Session 25	1	XVal Session 25-Typing - Text-1		2012-07-11 18:17:39.997000
	Edit pad (rev 708)		sean	cv372	XVal Session 25	1	XVal Session 25-Typing - Text-1		2012-07-11 18:17:40.057000
	Edit pad (rev 709)		nic	cv403	XVal Session 25	1	XVal Session 25-Typing - Text-1		2012-07-11 18:17:40.453000
	Edit pad (rev 710)		sean	cv372	XVal Session 25	1	XVal Session 25-Typing - Text-1		2012-07-11 18:17:40.577000
	Edit pad (rev 711)		greg	cv412	XVal Session 25	1	XVal Session 25-Typing - Text-1		2012-07-11 18:17:40.672000
	Edit pad (rev 712)		nic	cv403	XVal Session 25	1	XVal Session 25-Typing - Text-1		2012-07-11 18:17:40.952000
	Edit pad (rev 713)		Kate	cv406	XVal Session 25	1	XVal Session 25-Typing - Text-1		2012-07-11 18:17:40.992000
	Edit pad (rev 714)		sean	cv372	XVal Session 25	1	XVal Session 25-Typing - Text-1		2012-07-11 18:17:41.077000
	Edit pad (rev 715)		greg	cv412	XVal Session 25	1	XVal Session 25-Typing - Text-1		2012-07-11 18:17:41.182000
	Edit pad (rev 716)		nic	cv403	XVal Session 25	1	XVal Session 25-Typing - Text-1		2012-07-11 18:17:41.453000
	Edit pad (rev 717)		Kate	cv406	XVal Session 25	1	XVal Session 25-Typing - Text-1		2012-07-11 18:17:41.494000
	Edit pad (rev 718)		sean	cv372	XVal Session 25	1	XVal Session 25-Typing - Text-1		2012-07-11 18:17:41.575000
	Edit pad (rev 719)		greg	cv412	XVal Session 25	1	XVal Session 25-Typing - Text-1		2012-07-11 18:17:41.686000
	Edit pad (rev 720)		nic	cv403	XVal Session 25	1	XVal Session 25-Typing - Text-1		2012-07-11 18:17:41.953000
	Edit pad (rev 721)		Kate	cv406	XVal Session 25	1	XVal Session 25-Typing - Text-1		2012-07-11 18:17:41.996000
	Edit pad (rev 722)		sean	cv372	XVal Session 25	1	XVal Session 25-Typing - Text-1		2012-07-11 18:17:42.075000
	Edit pad (rev 723)		greg	cv412	XVal Session 25	1	XVal Session 25-Typing - Text-1		2012-07-11 18:17:42.187000
	Edit pad (rev 724)		nic	cv403	XVal Session 25	1	XVal Session 25-Typing - Text-1		2012-07-11 18:17:42.453000
	Edit pad (rev 725)		sean	cv372	XVal Session 25	1	XVal Session 25-Typing - Text-1		2012-07-11 18:17:42.575000
	Edit pad (rev 726)		greg	cv412	XVal Session 25	1	XVal Session 25-Typing - Text-1		2012-07-11 18:17:42.686000
	Edit pad (rev 727)		sean	cv372	XVal Session 25	1	XVal Session 25-Typing - Text-1		2012-07-11 18:17:43.091000
	Edit pad (rev 728)		Kate	cv406	XVal Session 25	1	XVal Session 25-Typing - Text-1		2012-07-11 18:17:43.464000
	Edit pad (rev 729)		sean	cv372	XVal Session 25	1	XVal Session 25-Typing - Text-1		2012-07-11 18:17:43.589000
	Edit pad (rev 730)		nic	cv403	XVal Session 25	1	XVal Session 25-Typing - Text-1		2012-07-11 18:17:43.777000
	Edit pad (rev 731)		Kate	cv406	XVal Session 25	1	XVal Session 25-Typing - Text-1		2012-07-11 18:17:43.981000
	Edit pad (rev 732)		nic	cv403	XVal Session 25	1	XVal Session 25-Typing - Text-1		2012-07-11 18:17:44.276000
	Edit pad (rev 733)		greg	cv412	XVal Session 25	1	XVal Session 25-Typing - Text-1		2012-07-11 18:17:44.316000
	Edit pad (rev 734)		sean	cv372	XVal Session 25	1	XVal Session 25-Typing - Text-1		2012-07-11 18:17:44.459000
	Edit pad (rev 735)		Kate	cv406	XVal Session 25	1	XVal Session 25-Typing - Text-1		2012-07-11 18:17:44.483000
	Edit pad (rev 736)		nic	cv403	XVal Session 25	1	XVal Session 25-Typing - Text-1		2012-07-11 18:17:44.778000
	Edit pad (rev 737)		sean	cv372	XVal Session 25	1	XVal Session 25-Typing - Text-1		2012-07-11 18:17:44.963000
	Edit pad (rev 738)		Kate	cv406	XVal Session 25	1	XVal Session 25-Typing - Text-1		2012-07-11 18:17:45.073000
	Edit pad (rev 739)		nic	cv403	XVal Session 25	1	XVal Session 25-Typing - Text-1		2012-07-11 18:17:45.369000
	Edit pad (rev 740)		sean	cv372	XVal Session 25	1	XVal Session 25-Typing - Text-1		2012-07-11 18:17:45.564000
	Edit pad (rev 741)		nic	cv403	XVal Session 25	1	XVal Session 25-Typing - Text-1		2012-07-11 18:17:45.777000
	Edit pad (rev 742)		greg	cv412	XVal Session 25	1	XVal Session 25-Typing - Text-1		2012-07-11 18:17:45.886000
	Edit pad (rev 743)		sean	cv372	XVal Session 25	1	XVal Session 25-Typing - Text-1		2012-07-11 18:17:46.075000
	Edit pad (rev 744)		nic	cv403	XVal Session 25	1	XVal Session 25-Typing - Text-1		2012-07-11 18:17:46.278000
	Edit pad (rev 745)		greg	cv412	XVal Session 25	1	XVal Session 25-Typing - Text-1		2012-07-11 18:17:46.389000
	Edit pad (rev 746)		sean	cv372	XVal Session 25	1	XVal Session 25-Typing - Text-1		2012-07-11 18:17:46.575000
	Edit pad (rev 747)		nic	cv403	XVal Session 25	1	XVal Session 25-Typing - Text-1		2012-07-11 18:17:46.778000
	Edit pad (rev 748)		greg	cv412	XVal Session 25	1	XVal Session 25-Typing - Text-1		2012-07-11 18:17:46.890000
	Edit pad (rev 749)		sean	cv372	XVal Session 25	1	XVal Session 25-Typing - Text-1		2012-07-11 18:17:47.075000
	Edit pad (rev 750)		Kate	cv406	XVal Session 25	1	XVal Session 25-Typing - Text-1		2012-07-11 18:17:47.136000
	Edit pad (rev 751)		nic	cv403	XVal Session 25	1	XVal Session 25-Typing - Text-1		2012-07-11 18:17:47.348000
	Edit pad (rev 752)		greg	cv412	XVal Session 25	1	XVal Session 25-Typing - Text-1		2012-07-11 18:17:47.391000
	Edit pad (rev 753)		Kate	cv406	XVal Session 25	1	XVal Session 25-Typing - Text-1		2012-07-11 18:17:47.636000
	Edit pad (rev 754)		greg	cv412	XVal Session 25	1	XVal Session 25-Typing - Text-1		2012-07-11 18:17:47.892000
	Edit pad (rev 755)		nic	cv403	XVal Session 25	1	XVal Session 25-Typing - Text-1		2012-07-11 18:17:48.104000
	Edit pad (rev 756)		Kate	cv406	XVal Session 25	1	XVal Session 25-Typing - Text-1		2012-07-11 18:17:48.137000
	Edit pad (rev 757)		sean	cv372	XVal Session 25	1	XVal Session 25-Typing - Text-1		2012-07-11 18:17:48.331000
	Edit pad (rev 758)		greg	cv412	XVal Session 25	1	XVal Session 25-Typing - Text-1		2012-07-11 18:17:48.391000
	Edit pad (rev 759)		nic	cv403	XVal Session 25	1	XVal Session 25-Typing - Text-1		2012-07-11 18:17:48.605000
	Edit pad (rev 760)		Kate	cv406	XVal Session 25	1	XVal Session 25-Typing - Text-1		2012-07-11 18:17:48.634000
	Edit pad (rev 761)		sean	cv372	XVal Session 25	1	XVal Session 25-Typing - Text-1		2012-07-11 18:17:48.840000
	Edit pad (rev 762)		greg	cv412	XVal Session 25	1	XVal Session 25-Typing - Text-1		2012-07-11 18:17:48.890000
	Edit pad (rev 763)		nic	cv403	XVal Session 25	1	XVal Session 25-Typing - Text-1		2012-07-11 18:17:49.105000
	Edit pad (rev 764)		greg	cv412	XVal Session 25	1	XVal Session 25-Typing - Text-1		2012-07-11 18:17:49.391000
	Edit pad (rev 765)		sean	cv372	XVal Session 25	1	XVal Session 25-Typing - Text-1		2012-07-11 18:17:49.449000
	Edit pad (rev 766)		nic	cv403	XVal Session 25	1	XVal Session 25-Typing - Text-1		2012-07-11 18:17:49.606000
	Edit pad (rev 767)		greg	cv412	XVal Session 25	1	XVal Session 25-Typing - Text-1		2012-07-11 18:17:49.892000
	Edit pad (rev 768)		sean	cv372	XVal Session 25	1	XVal Session 25-Typing - Text-1		2012-07-11 18:17:49.957000
	Edit pad (rev 769)		nic	cv403	XVal Session 25	1	XVal Session 25-Typing - Text-1		2012-07-11 18:17:50.106000
	Edit pad (rev 770)		Kate	cv406	XVal Session 25	1	XVal Session 25-Typing - Text-1		2012-07-11 18:17:50.316000
	Edit pad (rev 771)		sean	cv372	XVal Session 25	1	XVal Session 25-Typing - Text-1		2012-07-11 18:17:50.550000
	Edit pad (rev 772)		greg	cv412	XVal Session 25	1	XVal Session 25-Typing - Text-1		2012-07-11 18:17:50.768000
	Edit pad (rev 773)		Kate	cv406	XVal Session 25	1	XVal Session 25-Typing - Text-1		2012-07-11 18:17:50.835000
	Edit pad (rev 774)		nic	cv403	XVal Session 25	1	XVal Session 25-Typing - Text-1		2012-07-11 18:17:50.976000
	Edit pad (rev 775)		sean	cv372	XVal Session 25	1	XVal Session 25-Typing - Text-1		2012-07-11 18:17:51.127000
	Edit pad (rev 776)		greg	cv412	XVal Session 25	1	XVal Session 25-Typing - Text-1		2012-07-11 18:17:51.282000
	Edit pad (rev 777)		Kate	cv406	XVal Session 25	1	XVal Session 25-Typing - Text-1		2012-07-11 18:17:51.335000
	Edit pad (rev 778)		nic	cv403	XVal Session 25	1	XVal Session 25-Typing - Text-1		2012-07-11 18:17:51.457000
	Edit pad (rev 779)		sean	cv372	XVal Session 25	1	XVal Session 25-Typing - Text-1		2012-07-11 18:17:51.636000
	Edit pad (rev 780)		greg	cv412	XVal Session 25	1	XVal Session 25-Typing - Text-1		2012-07-11 18:17:51.795000
	Edit pad (rev 781)		nic	cv403	XVal Session 25	1	XVal Session 25-Typing - Text-1		2012-07-11 18:17:51.956000
	Edit pad (rev 782)		Kate	cv406	XVal Session 25	1	XVal Session 25-Typing - Text-1		2012-07-11 18:17:51.986000
	Edit pad (rev 783)		sean	cv372	XVal Session 25	1	XVal Session 25-Typing - Text-1		2012-07-11 18:17:52.136000
	Edit pad (rev 784)		greg	cv412	XVal Session 25	1	XVal Session 25-Typing - Text-1		2012-07-11 18:17:52.297000
	Edit pad (rev 785)		nic	cv403	XVal Session 25	1	XVal Session 25-Typing - Text-1		2012-07-11 18:17:52.462000
	Edit pad (rev 786)		Kate	cv406	XVal Session 25	1	XVal Session 25-Typing - Text-1		2012-07-11 18:17:52.484000
	Edit pad (rev 787)		greg	cv412	XVal Session 25	1	XVal Session 25-Typing - Text-1		2012-07-11 18:17:52.846000
	Edit pad (rev 788)		sean	cv372	XVal Session 25	1	XVal Session 25-Typing - Text-1		2012-07-11 18:17:52.907000
	Edit pad (rev 789)		nic	cv403	XVal Session 25	1	XVal Session 25-Typing - Text-1		2012-07-11 18:17:52.962000
	Edit pad (rev 790)		greg	cv412	XVal Session 25	1	XVal Session 25-Typing - Text-1		2012-07-11 18:17:53.364000
	Edit pad (rev 791)		sean	cv372	XVal Session 25	1	XVal Session 25-Typing - Text-1		2012-07-11 18:17:53.420000
	Edit pad (rev 792)		nic	cv403	XVal Session 25	1	XVal Session 25-Typing - Text-1		2012-07-11 18:17:53.462000
	Edit pad (rev 793)		sean	cv372	XVal Session 25	1	XVal Session 25-Typing - Text-1		2012-07-11 18:17:53.932000
	Edit pad (rev 794)		nic	cv403	XVal Session 25	1	XVal Session 25-Typing - Text-1		2012-07-11 18:17:53.963000
	Edit pad (rev 795)		Kate	cv406	XVal Session 25	1	XVal Session 25-Typing - Text-1		2012-07-11 18:17:54.289000
	Edit pad (rev 796)		greg	cv412	XVal Session 25	1	XVal Session 25-Typing - Text-1		2012-07-11 18:17:54.298000
	Edit pad (rev 797)		sean	cv372	XVal Session 25	1	XVal Session 25-Typing - Text-1		2012-07-11 18:17:54.433000
	Edit pad (rev 798)		nic	cv403	XVal Session 25	1	XVal Session 25-Typing - Text-1		2012-07-11 18:17:54.466000
	Edit pad (rev 799)		Kate	cv406	XVal Session 25	1	XVal Session 25-Typing - Text-1		2012-07-11 18:17:54.789000
	Edit pad (rev 800)		greg	cv412	XVal Session 25	1	XVal Session 25-Typing - Text-1		2012-07-11 18:17:54.797000
	Edit pad (rev 801)		nic	cv403	XVal Session 25	1	XVal Session 25-Typing - Text-1		2012-07-11 18:17:54.964000
	Edit pad (rev 802)		Kate	cv406	XVal Session 25	1	XVal Session 25-Typing - Text-1		2012-07-11 18:17:55.289000
	Edit pad (rev 803)		greg	cv412	XVal Session 25	1	XVal Session 25-Typing - Text-1		2012-07-11 18:17:55.297000
	Edit pad (rev 804)		Kate	cv406	XVal Session 25	1	XVal Session 25-Typing - Text-1		2012-07-11 18:17:55.795000
	Edit pad (rev 805)		nic	cv403	XVal Session 25	1	XVal Session 25-Typing - Text-1		2012-07-11 18:17:55.802000
	Edit pad (rev 806)		greg	cv412	XVal Session 25	1	XVal Session 25-Typing - Text-1		2012-07-11 18:17:56.208000
	Edit pad (rev 807)		sean	cv372	XVal Session 25	1	XVal Session 25-Typing - Text-1		2012-07-11 18:17:56.271000
	Edit pad (rev 808)		Kate	cv406	XVal Session 25	1	XVal Session 25-Typing - Text-1		2012-07-11 18:17:56.297000
	Edit pad (rev 809)		nic	cv403	XVal Session 25	1	XVal Session 25-Typing - Text-1		2012-07-11 18:17:56.301000
	Edit pad (rev 810)		greg	cv412	XVal Session 25	1	XVal Session 25-Typing - Text-1		2012-07-11 18:17:56.721000
	Edit pad (rev 811)		sean	cv372	XVal Session 25	1	XVal Session 25-Typing - Text-1		2012-07-11 18:17:56.773000
	Edit pad (rev 812)		Kate	cv406	XVal Session 25	1	XVal Session 25-Typing - Text-1		2012-07-11 18:17:56.800000
	Edit pad (rev 813)		nic	cv403	XVal Session 25	1	XVal Session 25-Typing - Text-1		2012-07-11 18:17:56.802000
	Edit pad (rev 814)		greg	cv412	XVal Session 25	1	XVal Session 25-Typing - Text-1		2012-07-11 18:17:57.220000
	Edit pad (rev 815)		Kate	cv406	XVal Session 25	1	XVal Session 25-Typing - Text-1		2012-07-11 18:17:57.301000
	Edit pad (rev 816)		nic	cv403	XVal Session 25	1	XVal Session 25-Typing - Text-1		2012-07-11 18:17:57.308000
	Edit pad (rev 817)		sean	cv372	XVal Session 25	1	XVal Session 25-Typing - Text-1		2012-07-11 18:17:57.367000
	Edit pad (rev 818)		greg	cv412	XVal Session 25	1	XVal Session 25-Typing - Text-1		2012-07-11 18:17:57.720000
	Edit pad (rev 819)		Kate	cv406	XVal Session 25	1	XVal Session 25-Typing - Text-1		2012-07-11 18:17:57.806000
	Edit pad (rev 820)		nic	cv403	XVal Session 25	1	XVal Session 25-Typing - Text-1		2012-07-11 18:17:57.809000
	Edit pad (rev 821)		sean	cv372	XVal Session 25	1	XVal Session 25-Typing - Text-1		2012-07-11 18:17:57.906000
	Edit pad (rev 822)		greg	cv412	XVal Session 25	1	XVal Session 25-Typing - Text-1		2012-07-11 18:17:58.220000
	Edit pad (rev 823)		nic	cv403	XVal Session 25	1	XVal Session 25-Typing - Text-1		2012-07-11 18:17:58.310000
	Edit pad (rev 824)		sean	cv372	XVal Session 25	1	XVal Session 25-Typing - Text-1		2012-07-11 18:17:58.417000
	Edit pad (rev 825)		sean	cv372	XVal Session 25	1	XVal Session 25-Typing - Text-1		2012-07-11 18:17:58.918000
	Edit pad (rev 826)		Kate	cv406	XVal Session 25	1	XVal Session 25-Typing - Text-1		2012-07-11 18:17:59.377000
	Edit pad (rev 827)		sean	cv372	XVal Session 25	1	XVal Session 25-Typing - Text-1		2012-07-11 18:17:59.487000
	Edit pad (rev 828)		greg	cv412	XVal Session 25	1	XVal Session 25-Typing - Text-1		2012-07-11 18:17:59.647000
	Edit pad (rev 829)		Kate	cv406	XVal Session 25	1	XVal Session 25-Typing - Text-1		2012-07-11 18:17:59.877000
	Edit pad (rev 830)		sean	cv372	XVal Session 25	1	XVal Session 25-Typing - Text-1		2012-07-11 18:18:00.056000
	Edit pad (rev 831)		greg	cv412	XVal Session 25	1	XVal Session 25-Typing - Text-1		2012-07-11 18:18:00.212000
	Edit pad (rev 832)		Kate	cv406	XVal Session 25	1	XVal Session 25-Typing - Text-1		2012-07-11 18:18:00.375000
	Edit pad (rev 833)		sean	cv372	XVal Session 25	1	XVal Session 25-Typing - Text-1		2012-07-11 18:18:00.560000
	Edit pad (rev 834)		greg	cv412	XVal Session 25	1	XVal Session 25-Typing - Text-1		2012-07-11 18:18:00.718000
	Edit pad (rev 835)		Kate	cv406	XVal Session 25	1	XVal Session 25-Typing - Text-1		2012-07-11 18:18:00.877000
	Edit pad (rev 836)		greg	cv412	XVal Session 25	1	XVal Session 25-Typing - Text-1		2012-07-11 18:18:01.226000
	Edit pad (rev 837)		sean	cv372	XVal Session 25	1	XVal Session 25-Typing - Text-1		2012-07-11 18:18:01.276000
	Edit pad (rev 838)		Kate	cv406	XVal Session 25	1	XVal Session 25-Typing - Text-1		2012-07-11 18:18:01.376000
	Edit pad (rev 839)		sean	cv372	XVal Session 25	1	XVal Session 25-Typing - Text-1		2012-07-11 18:18:01.802000
	Edit pad (rev 840)		Kate	cv406	XVal Session 25	1	XVal Session 25-Typing - Text-1		2012-07-11 18:18:01.880000
	Edit pad (rev 841)		greg	cv412	XVal Session 25	1	XVal Session 25-Typing - Text-1		2012-07-11 18:18:02.024000
	Edit pad (rev 842)		sean	cv372	XVal Session 25	1	XVal Session 25-Typing - Text-1		2012-07-11 18:18:02.310000
	Edit pad (rev 843)		greg	cv412	XVal Session 25	1	XVal Session 25-Typing - Text-1		2012-07-11 18:18:02.532000
	Edit pad (rev 844)		sean	cv372	XVal Session 25	1	XVal Session 25-Typing - Text-1		2012-07-11 18:18:02.926000
	Edit pad (rev 845)		greg	cv412	XVal Session 25	1	XVal Session 25-Typing - Text-1		2012-07-11 18:18:03.031000
	Edit pad (rev 846)		sean	cv372	XVal Session 25	1	XVal Session 25-Typing - Text-1		2012-07-11 18:18:03.434000
	Edit pad (rev 847)		greg	cv412	XVal Session 25	1	XVal Session 25-Typing - Text-1		2012-07-11 18:18:03.534000
	Edit pad (rev 848)		sean	cv372	XVal Session 25	1	XVal Session 25-Typing - Text-1		2012-07-11 18:18:03.934000
	Edit pad (rev 849)		greg	cv412	XVal Session 25	1	XVal Session 25-Typing - Text-1		2012-07-11 18:18:04.056000
	Edit pad (rev 850)		sean	cv372	XVal Session 25	1	XVal Session 25-Typing - Text-1		2012-07-11 18:18:04.434000
	Edit pad (rev 851)		greg	cv412	XVal Session 25	1	XVal Session 25-Typing - Text-1		2012-07-11 18:18:04.562000
	Edit pad (rev 852)		greg	cv412	XVal Session 25	1	XVal Session 25-Typing - Text-1		2012-07-11 18:18:05.181000
	Edit pad (rev 853)		sean	cv372	XVal Session 25	1	XVal Session 25-Typing - Text-1		2012-07-11 18:18:05.469000
	Edit pad (rev 854)		Kate	cv406	XVal Session 25	1	XVal Session 25-Typing - Text-1		2012-07-11 18:18:06.044000
	Edit pad (rev 855)		greg	cv412	XVal Session 25	1	XVal Session 25-Typing - Text-1		2012-07-11 18:18:06.077000
	Edit pad (rev 856)		Kate	cv406	XVal Session 25	1	XVal Session 25-Typing - Text-1		2012-07-11 18:18:06.699000
	Edit pad (rev 857)		greg	cv412	XVal Session 25	1	XVal Session 25-Typing - Text-1		2012-07-11 18:18:06.729000
	Edit pad (rev 858)		sean	cv372	XVal Session 25	1	XVal Session 25-Typing - Text-1		2012-07-11 18:18:07.175000
	Edit pad (rev 859)		Kate	cv406	XVal Session 25	1	XVal Session 25-Typing - Text-1		2012-07-11 18:18:07.196000
	Edit pad (rev 860)		greg	cv412	XVal Session 25	1	XVal Session 25-Typing - Text-1		2012-07-11 18:18:07.231000
	Edit pad (rev 861)		Kate	cv406	XVal Session 25	1	XVal Session 25-Typing - Text-1		2012-07-11 18:18:07.697000
	Edit pad (rev 862)		greg	cv412	XVal Session 25	1	XVal Session 25-Typing - Text-1		2012-07-11 18:18:07.743000
	Edit pad (rev 863)		sean	cv372	XVal Session 25	1	XVal Session 25-Typing - Text-1		2012-07-11 18:18:07.748000
	Edit pad (rev 864)		Kate	cv406	XVal Session 25	1	XVal Session 25-Typing - Text-1		2012-07-11 18:18:08.203000
	Edit pad (rev 865)		greg	cv412	XVal Session 25	1	XVal Session 25-Typing - Text-1		2012-07-11 18:18:08.261000
	Edit pad (rev 866)		greg	cv412	XVal Session 25	1	XVal Session 25-Typing - Text-1		2012-07-11 18:18:08.767000
	Edit pad (rev 867)		Kate	cv406	XVal Session 25	1	XVal Session 25-Typing - Text-1		2012-07-11 18:18:08.769000
	Edit pad (rev 868)		greg	cv412	XVal Session 25	1	XVal Session 25-Typing - Text-1		2012-07-11 18:18:09.266000
	Edit pad (rev 869)		Kate	cv406	XVal Session 25	1	XVal Session 25-Typing - Text-1		2012-07-11 18:18:09.271000
	Edit pad (rev 870)		greg	cv412	XVal Session 25	1	XVal Session 25-Typing - Text-1		2012-07-11 18:18:09.766000
	Edit pad (rev 871)		Kate	cv406	XVal Session 25	1	XVal Session 25-Typing - Text-1		2012-07-11 18:18:10.166000
	Edit pad (rev 872)		greg	cv412	XVal Session 25	1	XVal Session 25-Typing - Text-1		2012-07-11 18:18:10.265000
	Edit pad (rev 873)		sean	cv372	XVal Session 25	1	XVal Session 25-Typing - Text-1		2012-07-11 18:18:10.267000
	Edit pad (rev 874)		greg	cv412	XVal Session 25	1	XVal Session 25-Typing - Text-1		2012-07-11 18:18:10.766000
	Edit pad (rev 875)		sean	cv372	XVal Session 25	1	XVal Session 25-Typing - Text-1		2012-07-11 18:18:10.981000
	Edit pad (rev 876)		greg	cv412	XVal Session 25	1	XVal Session 25-Typing - Text-1		2012-07-11 18:18:11.266000
	Edit pad (rev 877)		Kate	cv406	XVal Session 25	1	XVal Session 25-Typing - Text-1		2012-07-11 18:18:11.631000
	Edit pad (rev 878)		greg	cv412	XVal Session 25	1	XVal Session 25-Typing - Text-1		2012-07-11 18:18:11.765000
	Edit pad (rev 879)		sean	cv372	XVal Session 25	1	XVal Session 25-Typing - Text-1		2012-07-11 18:18:11.895000
	Edit pad (rev 880)		Kate	cv406	XVal Session 25	1	XVal Session 25-Typing - Text-1		2012-07-11 18:18:12.132000
	Edit pad (rev 881)		greg	cv412	XVal Session 25	1	XVal Session 25-Typing - Text-1		2012-07-11 18:18:12.265000
	Edit pad (rev 882)		sean	cv372	XVal Session 25	1	XVal Session 25-Typing - Text-1		2012-07-11 18:18:12.402000
	Edit pad (rev 883)		Kate	cv406	XVal Session 25	1	XVal Session 25-Typing - Text-1		2012-07-11 18:18:12.632000
	Edit pad (rev 884)		greg	cv412	XVal Session 25	1	XVal Session 25-Typing - Text-1		2012-07-11 18:18:12.765000
	Edit pad (rev 885)		sean	cv372	XVal Session 25	1	XVal Session 25-Typing - Text-1		2012-07-11 18:18:12.902000
	Edit pad (rev 886)		greg	cv412	XVal Session 25	1	XVal Session 25-Typing - Text-1		2012-07-11 18:18:13.266000
	Edit pad (rev 887)		sean	cv372	XVal Session 25	1	XVal Session 25-Typing - Text-1		2012-07-11 18:18:13.401000
	Edit pad (rev 888)		greg	cv412	XVal Session 25	1	XVal Session 25-Typing - Text-1		2012-07-11 18:18:13.767000
	Edit pad (rev 889)		Kate	cv406	XVal Session 25	1	XVal Session 25-Typing - Text-1		2012-07-11 18:18:14.048000
	Edit pad (rev 890)		greg	cv412	XVal Session 25	1	XVal Session 25-Typing - Text-1		2012-07-11 18:18:14.278000
	Edit pad (rev 891)		greg	cv412	XVal Session 25	1	XVal Session 25-Typing - Text-1		2012-07-11 18:18:14.783000
	Edit pad (rev 892)		sean	cv372	XVal Session 25	1	XVal Session 25-Typing - Text-1		2012-07-11 18:18:15.097000
	Edit pad (rev 893)		Kate	cv406	XVal Session 25	1	XVal Session 25-Typing - Text-1		2012-07-11 18:18:15.645000
	Edit pad (rev 894)		greg	cv412	XVal Session 25	1	XVal Session 25-Typing - Text-1		2012-07-11 18:18:16.031000
	Edit pad (rev 895)		Kate	cv406	XVal Session 25	1	XVal Session 25-Typing - Text-1		2012-07-11 18:18:16.142000
	Edit pad (rev 896)		Kate	cv406	XVal Session 25	1	XVal Session 25-Typing - Text-1		2012-07-11 18:18:16.646000
	Edit pad (rev 897)		greg	cv412	XVal Session 25	1	XVal Session 25-Typing - Text-1		2012-07-11 18:18:16.705000
	Edit pad (rev 898)		Kate	cv406	XVal Session 25	1	XVal Session 25-Typing - Text-1		2012-07-11 18:18:17.144000
	Edit pad (rev 899)		greg	cv412	XVal Session 25	1	XVal Session 25-Typing - Text-1		2012-07-11 18:18:17.218000
	Edit pad (rev 900)		sean	cv372	XVal Session 25	1	XVal Session 25-Typing - Text-1		2012-07-11 18:18:17.620000
	Edit pad (rev 901)		Kate	cv406	XVal Session 25	1	XVal Session 25-Typing - Text-1		2012-07-11 18:18:17.645000
	Edit pad (rev 902)		greg	cv412	XVal Session 25	1	XVal Session 25-Typing - Text-1		2012-07-11 18:18:17.718000
	Edit pad (rev 903)		Kate	cv406	XVal Session 25	1	XVal Session 25-Typing - Text-1		2012-07-11 18:18:18.152000
	Edit pad (rev 904)		sean	cv372	XVal Session 25	1	XVal Session 25-Typing - Text-1		2012-07-11 18:18:18.162000
	Edit pad (rev 905)		sean	cv372	XVal Session 25	1	XVal Session 25-Typing - Text-1		2012-07-11 18:18:18.918000
	Edit pad (rev 906)		Kate	cv406	XVal Session 25	1	XVal Session 25-Typing - Text-1		2012-07-11 18:18:19.044000
	Edit pad (rev 907)		Kate	cv406	XVal Session 25	1	XVal Session 25-Typing - Text-1		2012-07-11 18:18:20.297000
	Edit pad (rev 908)		Kate	cv406	XVal Session 25	1	XVal Session 25-Typing - Text-1		2012-07-11 18:18:20.773000
	Edit pad (rev 909)		Kate	cv406	XVal Session 25	1	XVal Session 25-Typing - Text-1		2012-07-11 18:18:21.272000
	Edit pad (rev 910)		Kate	cv406	XVal Session 25	1	XVal Session 25-Typing - Text-1		2012-07-11 18:18:21.779000
	Edit pad (rev 911)		sean	cv372	XVal Session 25	1	XVal Session 25-Typing - Text-1		2012-07-11 18:18:21.838000
	Edit pad (rev 912)		Kate	cv406	XVal Session 25	1	XVal Session 25-Typing - Text-1		2012-07-11 18:18:22.281000
	Edit pad (rev 913)		sean	cv372	XVal Session 25	1	XVal Session 25-Typing - Text-1		2012-07-11 18:18:22.748000
	Edit pad (rev 914)		Kate	cv406	XVal Session 25	1	XVal Session 25-Typing - Text-1		2012-07-11 18:18:22.778000
	Edit pad (rev 915)		sean	cv372	XVal Session 25	1	XVal Session 25-Typing - Text-1		2012-07-11 18:18:23.248000
	Edit pad (rev 916)		Kate	cv406	XVal Session 25	1	XVal Session 25-Typing - Text-1		2012-07-11 18:18:23.279000
	Edit pad (rev 917)		Kate	cv406	XVal Session 25	1	XVal Session 25-Typing - Text-1		2012-07-11 18:18:23.780000
	Edit pad (rev 918)		sean	cv372	XVal Session 25	1	XVal Session 25-Typing - Text-1		2012-07-11 18:18:24.012000
	Edit pad (rev 919)		Kate	cv406	XVal Session 25	1	XVal Session 25-Typing - Text-1		2012-07-11 18:18:24.280000
	Edit pad (rev 920)		sean	cv372	XVal Session 25	1	XVal Session 25-Typing - Text-1		2012-07-11 18:18:24.673000
	Edit pad (rev 921)		greg	cv412	XVal Session 25	1	XVal Session 25-Typing - Text-1		2012-07-11 18:18:24.735000
	Edit pad (rev 922)		Kate	cv406	XVal Session 25	1	XVal Session 25-Typing - Text-1		2012-07-11 18:18:24.781000
	Edit pad (rev 923)		greg	cv412	XVal Session 25	1	XVal Session 25-Typing - Text-1		2012-07-11 18:18:25.533000
	Edit pad (rev 924)		sean	cv372	XVal Session 25	1	XVal Session 25-Typing - Text-1		2012-07-11 18:18:25.710000
	Edit pad (rev 925)		Kate	cv406	XVal Session 25	1	XVal Session 25-Typing - Text-1		2012-07-11 18:18:25.968000
	Edit pad (rev 926)		greg	cv412	XVal Session 25	1	XVal Session 25-Typing - Text-1		2012-07-11 18:18:26.030000
	Edit pad (rev 927)		sean	cv372	XVal Session 25	1	XVal Session 25-Typing - Text-1		2012-07-11 18:18:26.215000
	Edit pad (rev 928)		greg	cv412	XVal Session 25	1	XVal Session 25-Typing - Text-1		2012-07-11 18:18:26.532000
	Edit pad (rev 929)		greg	cv412	XVal Session 25	1	XVal Session 25-Typing - Text-1		2012-07-11 18:18:27.034000
	Edit pad (rev 930)		sean	cv372	XVal Session 25	1	XVal Session 25-Typing - Text-1		2012-07-11 18:18:27.511000
	Edit pad (rev 931)		sean	cv372	XVal Session 25	1	XVal Session 25-Typing - Text-1		2012-07-11 18:18:28.013000
	Edit pad (rev 932)		sean	cv372	XVal Session 25	1	XVal Session 25-Typing - Text-1		2012-07-11 18:18:28.513000
	Edit pad (rev 933)		sean	cv372	XVal Session 25	1	XVal Session 25-Typing - Text-1		2012-07-11 18:18:29.336000
	Edit pad (rev 934)		greg	cv412	XVal Session 25	1	XVal Session 25-Typing - Text-1		2012-07-11 18:18:29.697000
	Edit pad (rev 935)		sean	cv372	XVal Session 25	1	XVal Session 25-Typing - Text-1		2012-07-11 18:18:29.997000
	Edit pad (rev 936)		greg	cv412	XVal Session 25	1	XVal Session 25-Typing - Text-1		2012-07-11 18:18:30.204000
	Edit pad (rev 937)		sean	cv372	XVal Session 25	1	XVal Session 25-Typing - Text-1		2012-07-11 18:18:30.504000
	Edit pad (rev 938)		greg	cv412	XVal Session 25	1	XVal Session 25-Typing - Text-1		2012-07-11 18:18:30.702000
	Edit pad (rev 939)		sean	cv372	XVal Session 25	1	XVal Session 25-Typing - Text-1		2012-07-11 18:18:30.997000
	Edit pad (rev 940)		greg	cv412	XVal Session 25	1	XVal Session 25-Typing - Text-1		2012-07-11 18:18:31.211000
	Edit pad (rev 941)		sean	cv372	XVal Session 25	1	XVal Session 25-Typing - Text-1		2012-07-11 18:18:32.030000
	Edit pad (rev 942)		Kate	cv406	XVal Session 25	1	XVal Session 25-Typing - Text-1		2012-07-11 18:18:32.081000
	Edit pad (rev 943)		greg	cv412	XVal Session 25	1	XVal Session 25-Typing - Text-1		2012-07-11 18:18:32.393000
	Edit pad (rev 944)		sean	cv372	XVal Session 25	1	XVal Session 25-Typing - Text-1		2012-07-11 18:18:32.529000
	Edit pad (rev 945)		Kate	cv406	XVal Session 25	1	XVal Session 25-Typing - Text-1		2012-07-11 18:18:32.579000
	Edit pad (rev 946)		greg	cv412	XVal Session 25	1	XVal Session 25-Typing - Text-1		2012-07-11 18:18:32.906000
	Edit pad (rev 947)		sean	cv372	XVal Session 25	1	XVal Session 25-Typing - Text-1		2012-07-11 18:18:33.029000
	Edit pad (rev 948)		Kate	cv406	XVal Session 25	1	XVal Session 25-Typing - Text-1		2012-07-11 18:18:33.079000
	Edit pad (rev 949)		greg	cv412	XVal Session 25	1	XVal Session 25-Typing - Text-1		2012-07-11 18:18:33.407000
	Edit pad (rev 950)		Kate	cv406	XVal Session 25	1	XVal Session 25-Typing - Text-1		2012-07-11 18:18:33.582000
	Edit pad (rev 951)		greg	cv412	XVal Session 25	1	XVal Session 25-Typing - Text-1		2012-07-11 18:18:33.907000
	Edit pad (rev 952)		sean	cv372	XVal Session 25	1	XVal Session 25-Typing - Text-1		2012-07-11 18:18:33.956000
	Edit pad (rev 953)		Kate	cv406	XVal Session 25	1	XVal Session 25-Typing - Text-1		2012-07-11 18:18:34.414000
	Edit pad (rev 954)		sean	cv372	XVal Session 25	1	XVal Session 25-Typing - Text-1		2012-07-11 18:18:34.484000
	Edit pad (rev 955)		greg	cv412	XVal Session 25	1	XVal Session 25-Typing - Text-1		2012-07-11 18:18:34.526000
	Edit pad (rev 956)		Kate	cv406	XVal Session 25	1	XVal Session 25-Typing - Text-1		2012-07-11 18:18:34.915000
	Edit pad (rev 957)		sean	cv372	XVal Session 25	1	XVal Session 25-Typing - Text-1		2012-07-11 18:18:34.998000
	Edit pad (rev 958)		greg	cv412	XVal Session 25	1	XVal Session 25-Typing - Text-1		2012-07-11 18:18:35.073000
	Edit pad (rev 959)		Kate	cv406	XVal Session 25	1	XVal Session 25-Typing - Text-1		2012-07-11 18:18:35.534000
	Edit pad (rev 960)		sean	cv372	XVal Session 25	1	XVal Session 25-Typing - Text-1		2012-07-11 18:18:35.989000
	Edit pad (rev 961)		Kate	cv406	XVal Session 25	1	XVal Session 25-Typing - Text-1		2012-07-11 18:18:36.036000
	Edit pad (rev 962)		sean	cv372	XVal Session 25	1	XVal Session 25-Typing - Text-1		2012-07-11 18:18:36.502000
	Edit pad (rev 963)		Kate	cv406	XVal Session 25	1	XVal Session 25-Typing - Text-1		2012-07-11 18:18:36.579000
	Edit pad (rev 964)		greg	cv412	XVal Session 25	1	XVal Session 25-Typing - Text-1		2012-07-11 18:18:36.582000
	Edit pad (rev 965)		sean	cv372	XVal Session 25	1	XVal Session 25-Typing - Text-1		2012-07-11 18:18:37.013000
	Edit pad (rev 966)		Kate	cv406	XVal Session 25	1	XVal Session 25-Typing - Text-1		2012-07-11 18:18:37.082000
	Edit pad (rev 967)		Kate	cv406	XVal Session 25	1	XVal Session 25-Typing - Text-1		2012-07-11 18:18:37.587000
	Edit pad (rev 968)		sean	cv372	XVal Session 25	1	XVal Session 25-Typing - Text-1		2012-07-11 18:18:38.196000
	Edit pad (rev 969)		sean	cv372	XVal Session 25	1	XVal Session 25-Typing - Text-1		2012-07-11 18:18:38.700000
	Edit pad (rev 970)		sean	cv372	XVal Session 25	1	XVal Session 25-Typing - Text-1		2012-07-11 18:18:39.200000
	Edit pad (rev 971)		greg	cv412	XVal Session 25	1	XVal Session 25-Typing - Text-1		2012-07-11 18:18:39.533000
	Edit pad (rev 972)		sean	cv372	XVal Session 25	1	XVal Session 25-Typing - Text-1		2012-07-11 18:18:39.702000
	Edit pad (rev 973)		greg	cv412	XVal Session 25	1	XVal Session 25-Typing - Text-1		2012-07-11 18:18:40.032000
	Edit pad (rev 974)		sean	cv372	XVal Session 25	1	XVal Session 25-Typing - Text-1		2012-07-11 18:18:40.556000
	Edit pad (rev 975)		greg	cv412	XVal Session 25	1	XVal Session 25-Typing - Text-1		2012-07-11 18:18:40.789000
	Edit pad (rev 976)		Kate	cv406	XVal Session 25	1	XVal Session 25-Typing - Text-1		2012-07-11 18:18:40.842000
	Edit pad (rev 977)		sean	cv372	XVal Session 25	1	XVal Session 25-Typing - Text-1		2012-07-11 18:18:41.060000
	Edit pad (rev 978)		greg	cv412	XVal Session 25	1	XVal Session 25-Typing - Text-1		2012-07-11 18:18:41.297000
	Edit pad (rev 979)		Kate	cv406	XVal Session 25	1	XVal Session 25-Typing - Text-1		2012-07-11 18:18:41.344000
	Edit pad (rev 980)		sean	cv372	XVal Session 25	1	XVal Session 25-Typing - Text-1		2012-07-11 18:18:41.565000
	Edit pad (rev 981)		Kate	cv406	XVal Session 25	1	XVal Session 25-Typing - Text-1		2012-07-11 18:18:41.843000
	Edit pad (rev 982)		greg	cv412	XVal Session 25	1	XVal Session 25-Typing - Text-1		2012-07-11 18:18:42.073000
	Edit pad (rev 983)		sean	cv372	XVal Session 25	1	XVal Session 25-Typing - Text-1		2012-07-11 18:18:42.082000
	Edit pad (rev 984)		Kate	cv406	XVal Session 25	1	XVal Session 25-Typing - Text-1		2012-07-11 18:18:42.343000
	Edit pad (rev 985)		greg	cv412	XVal Session 25	1	XVal Session 25-Typing - Text-1		2012-07-11 18:18:42.578000
	Edit pad (rev 986)		sean	cv372	XVal Session 25	1	XVal Session 25-Typing - Text-1		2012-07-11 18:18:42.590000
	Edit pad (rev 987)		Kate	cv406	XVal Session 25	1	XVal Session 25-Typing - Text-1		2012-07-11 18:18:42.981000
	Edit pad (rev 988)		greg	cv412	XVal Session 25	1	XVal Session 25-Typing - Text-1		2012-07-11 18:18:43.081000
	Edit pad (rev 989)		sean	cv372	XVal Session 25	1	XVal Session 25-Typing - Text-1		2012-07-11 18:18:43.095000
	Edit pad (rev 990)		Kate	cv406	XVal Session 25	1	XVal Session 25-Typing - Text-1		2012-07-11 18:18:43.481000
	Edit pad (rev 991)		greg	cv412	XVal Session 25	1	XVal Session 25-Typing - Text-1		2012-07-11 18:18:43.578000
	Edit pad (rev 992)		greg	cv412	XVal Session 25	1	XVal Session 25-Typing - Text-1		2012-07-11 18:18:44.079000
	Edit pad (rev 993)		Kate	cv406	XVal Session 25	1	XVal Session 25-Typing - Text-1		2012-07-11 18:18:44.373000
	Edit pad (rev 994)		Kate	cv406	XVal Session 25	1	XVal Session 25-Typing - Text-1		2012-07-11 18:18:44.874000
	Edit pad (rev 995)		greg	cv412	XVal Session 25	1	XVal Session 25-Typing - Text-1		2012-07-11 18:18:44.937000
	Edit pad (rev 996)		sean	cv372	XVal Session 25	1	XVal Session 25-Typing - Text-1		2012-07-11 18:18:45.087000
	Edit pad (rev 997)		Kate	cv406	XVal Session 25	1	XVal Session 25-Typing - Text-1		2012-07-11 18:18:45.374000
	Edit pad (rev 998)		greg	cv412	XVal Session 25	1	XVal Session 25-Typing - Text-1		2012-07-11 18:18:45.445000
	Edit pad (rev 999)		sean	cv372	XVal Session 25	1	XVal Session 25-Typing - Text-1		2012-07-11 18:18:45.788000
	Edit pad (rev 1000)		Kate	cv406	XVal Session 25	1	XVal Session 25-Typing - Text-1		2012-07-11 18:18:45.871000
	Edit pad (rev 1001)		sean	cv372	XVal Session 25	1	XVal Session 25-Typing - Text-1		2012-07-11 18:18:46.293000
	Edit pad (rev 1002)		greg	cv412	XVal Session 25	1	XVal Session 25-Typing - Text-1		2012-07-11 18:18:46.363000
	Edit pad (rev 1003)		Kate	cv406	XVal Session 25	1	XVal Session 25-Typing - Text-1		2012-07-11 18:18:46.374000
	Edit pad (rev 1004)		sean	cv372	XVal Session 25	1	XVal Session 25-Typing - Text-1		2012-07-11 18:18:46.793000
	Edit pad (rev 1005)		Kate	cv406	XVal Session 25	1	XVal Session 25-Typing - Text-1		2012-07-11 18:18:46.875000
	Edit pad (rev 1006)		greg	cv412	XVal Session 25	1	XVal Session 25-Typing - Text-1		2012-07-11 18:18:47.254000
	Edit pad (rev 1007)		sean	cv372	XVal Session 25	1	XVal Session 25-Typing - Text-1		2012-07-11 18:18:47.294000
	Edit pad (rev 1008)		greg	cv412	XVal Session 25	1	XVal Session 25-Typing - Text-1		2012-07-11 18:18:47.766000
	Edit pad (rev 1009)		sean	cv372	XVal Session 25	1	XVal Session 25-Typing - Text-1		2012-07-11 18:18:47.800000
	Edit pad (rev 1010)		Kate	cv406	XVal Session 25	1	XVal Session 25-Typing - Text-1		2012-07-11 18:18:47.956000
	Edit pad (rev 1011)		greg	cv412	XVal Session 25	1	XVal Session 25-Typing - Text-1		2012-07-11 18:18:48.266000
	Edit pad (rev 1012)		Kate	cv406	XVal Session 25	1	XVal Session 25-Typing - Text-1		2012-07-11 18:18:48.457000
	Edit pad (rev 1013)		greg	cv412	XVal Session 25	1	XVal Session 25-Typing - Text-1		2012-07-11 18:18:48.766000
	Edit pad (rev 1014)		sean	cv372	XVal Session 25	1	XVal Session 25-Typing - Text-1		2012-07-11 18:18:48.888000
	Edit pad (rev 1015)		Kate	cv406	XVal Session 25	1	XVal Session 25-Typing - Text-1		2012-07-11 18:18:48.956000
	Edit pad (rev 1016)		greg	cv412	XVal Session 25	1	XVal Session 25-Typing - Text-1		2012-07-11 18:18:49.283000
	Edit pad (rev 1017)		sean	cv372	XVal Session 25	1	XVal Session 25-Typing - Text-1		2012-07-11 18:18:49.388000
	Edit pad (rev 1018)		Kate	cv406	XVal Session 25	1	XVal Session 25-Typing - Text-1		2012-07-11 18:18:49.459000
	Edit pad (rev 1019)		greg	cv412	XVal Session 25	1	XVal Session 25-Typing - Text-1		2012-07-11 18:18:49.783000
	Edit pad (rev 1020)		sean	cv372	XVal Session 25	1	XVal Session 25-Typing - Text-1		2012-07-11 18:18:49.897000
	Edit pad (rev 1021)		Kate	cv406	XVal Session 25	1	XVal Session 25-Typing - Text-1		2012-07-11 18:18:50.189000
	Edit pad (rev 1022)		sean	cv372	XVal Session 25	1	XVal Session 25-Typing - Text-1		2012-07-11 18:18:50.403000
	Edit pad (rev 1023)		greg	cv412	XVal Session 25	1	XVal Session 25-Typing - Text-1		2012-07-11 18:18:50.748000
	Edit pad (rev 1024)		sean	cv372	XVal Session 25	1	XVal Session 25-Typing - Text-1		2012-07-11 18:18:50.903000
	Edit pad (rev 1025)		greg	cv412	XVal Session 25	1	XVal Session 25-Typing - Text-1		2012-07-11 18:18:51.250000
	Edit pad (rev 1026)		greg	cv412	XVal Session 25	1	XVal Session 25-Typing - Text-1		2012-07-11 18:18:51.756000
	Edit pad (rev 1027)		sean	cv372	XVal Session 25	1	XVal Session 25-Typing - Text-1		2012-07-11 18:18:52.004000
	Edit pad (rev 1028)		greg	cv412	XVal Session 25	1	XVal Session 25-Typing - Text-1		2012-07-11 18:18:52.251000
	Edit pad (rev 1029)		sean	cv372	XVal Session 25	1	XVal Session 25-Typing - Text-1		2012-07-11 18:18:52.514000
	Edit pad (rev 1030)		greg	cv412	XVal Session 25	1	XVal Session 25-Typing - Text-1		2012-07-11 18:18:52.750000
	Edit pad (rev 1031)		sean	cv372	XVal Session 25	1	XVal Session 25-Typing - Text-1		2012-07-11 18:18:53.187000
	Edit pad (rev 1032)		greg	cv412	XVal Session 25	1	XVal Session 25-Typing - Text-1		2012-07-11 18:18:53.251000
	Edit pad (rev 1033)		sean	cv372	XVal Session 25	1	XVal Session 25-Typing - Text-1		2012-07-11 18:18:53.691000
	Edit pad (rev 1034)		greg	cv412	XVal Session 25	1	XVal Session 25-Typing - Text-1		2012-07-11 18:18:53.751000
	Edit pad (rev 1035)		greg	cv412	XVal Session 25	1	XVal Session 25-Typing - Text-1		2012-07-11 18:18:54.251000
	Edit pad (rev 1036)		sean	cv372	XVal Session 25	1	XVal Session 25-Typing - Text-1		2012-07-11 18:18:54.285000
	Edit pad (rev 1037)		greg	cv412	XVal Session 25	1	XVal Session 25-Typing - Text-1		2012-07-11 18:18:54.757000
	Edit pad (rev 1038)		sean	cv372	XVal Session 25	1	XVal Session 25-Typing - Text-1		2012-07-11 18:18:54.945000
	Edit pad (rev 1039)		greg	cv412	XVal Session 25	1	XVal Session 25-Typing - Text-1		2012-07-11 18:18:55.266000
	Edit pad (rev 1040)		greg	cv412	XVal Session 25	1	XVal Session 25-Typing - Text-1		2012-07-11 18:18:55.765000
	Edit pad (rev 1041)		greg	cv412	XVal Session 25	1	XVal Session 25-Typing - Text-1		2012-07-11 18:18:56.266000
	Edit pad (rev 1042)		greg	cv412	XVal Session 25	1	XVal Session 25-Typing - Text-1		2012-07-11 18:18:56.766000
	Edit pad (rev 1043)		greg	cv412	XVal Session 25	1	XVal Session 25-Typing - Text-1		2012-07-11 18:18:58.480000
	Edit pad (rev 1044)		nic	cv403	XVal Session 25	1	XVal Session 25-Typing - Text-1		2012-07-11 18:18:58.624000
	Edit pad (rev 1045)		sean	cv372	XVal Session 25	1	XVal Session 25-Typing - Text-1		2012-07-11 18:18:59.048000
	Edit pad (rev 1046)		nic	cv403	XVal Session 25	1	XVal Session 25-Typing - Text-1		2012-07-11 18:18:59.130000
	Edit pad (rev 1047)		sean	cv372	XVal Session 25	1	XVal Session 25-Typing - Text-1		2012-07-11 18:18:59.569000
	Edit pad (rev 1048)		sean	cv372	XVal Session 25	1	XVal Session 25-Typing - Text-1		2012-07-11 18:19:00.076000
	Edit pad (rev 1049)		greg	cv412	XVal Session 25	1	XVal Session 25-Typing - Text-1		2012-07-11 18:19:00.342000
	Edit pad (rev 1050)		greg	cv412	XVal Session 25	1	XVal Session 25-Typing - Text-1		2012-07-11 18:19:00.845000
	Edit pad (rev 1051)		sean	cv372	XVal Session 25	1	XVal Session 25-Typing - Text-1		2012-07-11 18:19:01.256000
	Edit pad (rev 1052)		greg	cv412	XVal Session 25	1	XVal Session 25-Typing - Text-1		2012-07-11 18:19:01.571000
	Edit pad (rev 1053)		greg	cv412	XVal Session 25	1	XVal Session 25-Typing - Text-1		2012-07-11 18:19:02.078000
	Edit pad (rev 1054)		greg	cv412	XVal Session 25	1	XVal Session 25-Typing - Text-1		2012-07-11 18:19:02.578000
	Edit pad (rev 1055)		sean	cv372	XVal Session 25	1	XVal Session 25-Typing - Text-1		2012-07-11 18:19:03.580000
	Edit pad (rev 1056)		greg	cv412	XVal Session 25	1	XVal Session 25-Typing - Text-1		2012-07-11 18:19:03.818000
	Edit pad (rev 1057)		sean	cv372	XVal Session 25	1	XVal Session 25-Typing - Text-1		2012-07-11 18:19:04.357000
	Edit pad (rev 1058)		greg	cv412	XVal Session 25	1	XVal Session 25-Typing - Text-1		2012-07-11 18:19:04.450000
	Edit pad (rev 1059)		sean	cv372	XVal Session 25	1	XVal Session 25-Typing - Text-1		2012-07-11 18:19:04.856000
	Edit pad (rev 1060)		greg	cv412	XVal Session 25	1	XVal Session 25-Typing - Text-1		2012-07-11 18:19:04.957000
	Edit pad (rev 1061)		greg	cv412	XVal Session 25	1	XVal Session 25-Typing - Text-1		2012-07-11 18:19:05.469000
	Edit pad (rev 1062)		sean	cv372	XVal Session 25	1	XVal Session 25-Typing - Text-1		2012-07-11 18:19:05.925000
	Edit pad (rev 1063)		greg	cv412	XVal Session 25	1	XVal Session 25-Typing - Text-1		2012-07-11 18:19:05.970000
	Edit pad (rev 1064)		greg	cv412	XVal Session 25	1	XVal Session 25-Typing - Text-1		2012-07-11 18:19:06.664000
	Edit pad (rev 1065)		sean	cv372	XVal Session 25	1	XVal Session 25-Typing - Text-1		2012-07-11 18:19:06.752000
	Edit pad (rev 1066)		greg	cv412	XVal Session 25	1	XVal Session 25-Typing - Text-1		2012-07-11 18:19:07.172000
	Edit pad (rev 1067)		greg	cv412	XVal Session 25	1	XVal Session 25-Typing - Text-1		2012-07-11 18:19:07.671000
	Edit pad (rev 1068)		sean	cv372	XVal Session 25	1	XVal Session 25-Typing - Text-1		2012-07-11 18:19:07.804000
	Edit pad (rev 1069)		greg	cv412	XVal Session 25	1	XVal Session 25-Typing - Text-1		2012-07-11 18:19:08.173000
	Edit pad (rev 1070)		sean	cv372	XVal Session 25	1	XVal Session 25-Typing - Text-1		2012-07-11 18:19:08.307000
	Edit pad (rev 1071)		greg	cv412	XVal Session 25	1	XVal Session 25-Typing - Text-1		2012-07-11 18:19:08.672000
	Edit pad (rev 1072)		sean	cv372	XVal Session 25	1	XVal Session 25-Typing - Text-1		2012-07-11 18:19:08.807000
	Edit pad (rev 1073)		greg	cv412	XVal Session 25	1	XVal Session 25-Typing - Text-1		2012-07-11 18:19:09.172000
	Edit pad (rev 1074)		sean	cv372	XVal Session 25	1	XVal Session 25-Typing - Text-1		2012-07-11 18:19:09.479000
	Edit pad (rev 1075)		greg	cv412	XVal Session 25	1	XVal Session 25-Typing - Text-1		2012-07-11 18:19:09.671000
	Edit pad (rev 1076)		greg	cv412	XVal Session 25	1	XVal Session 25-Typing - Text-1		2012-07-11 18:19:10.365000
	Edit pad (rev 1077)		greg	cv412	XVal Session 25	1	XVal Session 25-Typing - Text-1		2012-07-11 18:19:10.942000
	Edit pad (rev 1078)		sean	cv372	XVal Session 25	1	XVal Session 25-Typing - Text-1		2012-07-11 18:19:11.048000
	Edit pad (rev 1079)		greg	cv412	XVal Session 25	1	XVal Session 25-Typing - Text-1		2012-07-11 18:19:11.454000
	Edit pad (rev 1080)		sean	cv372	XVal Session 25	1	XVal Session 25-Typing - Text-1		2012-07-11 18:19:11.548000
	Edit pad (rev 1081)		greg	cv412	XVal Session 25	1	XVal Session 25-Typing - Text-1		2012-07-11 18:19:11.954000
	Edit pad (rev 1082)		sean	cv372	XVal Session 25	1	XVal Session 25-Typing - Text-1		2012-07-11 18:19:12.973000
	Edit pad (rev 1083)		greg	cv412	XVal Session 25	1	XVal Session 25-Typing - Text-1		2012-07-11 18:19:13.237000
	Edit pad (rev 1084)		sean	cv372	XVal Session 25	1	XVal Session 25-Typing - Text-1		2012-07-11 18:19:13.483000
	Edit pad (rev 1085)		greg	cv412	XVal Session 25	1	XVal Session 25-Typing - Text-1		2012-07-11 18:19:13.739000
	Edit pad (rev 1086)		greg	cv412	XVal Session 25	1	XVal Session 25-Typing - Text-1		2012-07-11 18:19:14.237000
	Edit pad (rev 1087)		sean	cv372	XVal Session 25	1	XVal Session 25-Typing - Text-1		2012-07-11 18:19:14.633000
	Edit pad (rev 1088)		greg	cv412	XVal Session 25	1	XVal Session 25-Typing - Text-1		2012-07-11 18:19:14.749000
	Edit pad (rev 1089)		greg	cv412	XVal Session 25	1	XVal Session 25-Typing - Text-1		2012-07-11 18:19:15.262000
	Edit pad (rev 1090)		greg	cv412	XVal Session 25	1	XVal Session 25-Typing - Text-1		2012-07-11 18:19:15.766000
	Edit pad (rev 1091)		sean	cv372	XVal Session 25	1	XVal Session 25-Typing - Text-1		2012-07-11 18:19:16.224000
	Edit pad (rev 1092)		greg	cv412	XVal Session 25	1	XVal Session 25-Typing - Text-1		2012-07-11 18:19:16.266000
	Edit pad (rev 1093)		sean	cv372	XVal Session 25	1	XVal Session 25-Typing - Text-1		2012-07-11 18:19:16.730000
	Edit pad (rev 1094)		greg	cv412	XVal Session 25	1	XVal Session 25-Typing - Text-1		2012-07-11 18:19:16.786000
	Edit pad (rev 1095)		sean	cv372	XVal Session 25	1	XVal Session 25-Typing - Text-1		2012-07-11 18:19:17.231000
	Edit pad (rev 1096)		greg	cv412	XVal Session 25	1	XVal Session 25-Typing - Text-1		2012-07-11 18:19:17.571000
	Edit pad (rev 1097)		sean	cv372	XVal Session 25	1	XVal Session 25-Typing - Text-1		2012-07-11 18:19:17.784000
	Edit pad (rev 1098)		greg	cv412	XVal Session 25	1	XVal Session 25-Typing - Text-1		2012-07-11 18:19:18.122000
	Edit pad (rev 1099)		sean	cv372	XVal Session 25	1	XVal Session 25-Typing - Text-1		2012-07-11 18:19:18.293000
	Edit pad (rev 1100)		greg	cv412	XVal Session 25	1	XVal Session 25-Typing - Text-1		2012-07-11 18:19:18.579000
	Edit pad (rev 1101)		sean	cv372	XVal Session 25	1	XVal Session 25-Typing - Text-1		2012-07-11 18:19:18.794000
	Edit pad (rev 1102)		greg	cv412	XVal Session 25	1	XVal Session 25-Typing - Text-1		2012-07-11 18:19:19.078000
	Edit pad (rev 1103)		greg	cv412	XVal Session 25	1	XVal Session 25-Typing - Text-1		2012-07-11 18:19:19.578000
	Edit pad (rev 1104)		sean	cv372	XVal Session 25	1	XVal Session 25-Typing - Text-1		2012-07-11 18:19:19.703000
	Edit pad (rev 1105)		greg	cv412	XVal Session 25	1	XVal Session 25-Typing - Text-1		2012-07-11 18:19:20.079000
	Edit pad (rev 1106)		sean	cv372	XVal Session 25	1	XVal Session 25-Typing - Text-1		2012-07-11 18:19:20.214000
	Edit pad (rev 1107)		greg	cv412	XVal Session 25	1	XVal Session 25-Typing - Text-1		2012-07-11 18:19:20.579000
	Edit pad (rev 1108)		sean	cv372	XVal Session 25	1	XVal Session 25-Typing - Text-1		2012-07-11 18:19:20.714000
	Edit pad (rev 1109)		greg	cv412	XVal Session 25	1	XVal Session 25-Typing - Text-1		2012-07-11 18:19:21.425000
	Edit pad (rev 1110)		sean	cv372	XVal Session 25	1	XVal Session 25-Typing - Text-1		2012-07-11 18:19:21.849000
	Edit pad (rev 1111)		greg	cv412	XVal Session 25	1	XVal Session 25-Typing - Text-1		2012-07-11 18:19:21.924000
	Edit pad (rev 1112)		greg	cv412	XVal Session 25	1	XVal Session 25-Typing - Text-1		2012-07-11 18:19:22.428000
	Edit pad (rev 1113)		sean	cv372	XVal Session 25	1	XVal Session 25-Typing - Text-1		2012-07-11 18:19:22.473000
	Edit pad (rev 1114)		greg	cv412	XVal Session 25	1	XVal Session 25-Typing - Text-1		2012-07-11 18:19:22.928000
	Edit pad (rev 1115)		sean	cv372	XVal Session 25	1	XVal Session 25-Typing - Text-1		2012-07-11 18:19:22.981000
	Edit pad (rev 1116)		greg	cv412	XVal Session 25	1	XVal Session 25-Typing - Text-1		2012-07-11 18:19:23.438000
	Edit pad (rev 1117)		sean	cv372	XVal Session 25	1	XVal Session 25-Typing - Text-1		2012-07-11 18:19:23.481000
	Edit pad (rev 1118)		sean	cv372	XVal Session 25	1	XVal Session 25-Typing - Text-1		2012-07-11 18:19:23.987000
	Edit pad (rev 1119)		sean	cv372	XVal Session 25	1	XVal Session 25-Typing - Text-1		2012-07-11 18:19:24.496000
	Edit pad (rev 1120)		greg	cv412	XVal Session 25	1	XVal Session 25-Typing - Text-1		2012-07-11 18:19:24.584000
	Edit pad (rev 1121)		sean	cv372	XVal Session 25	1	XVal Session 25-Typing - Text-1		2012-07-11 18:19:25.003000
	Edit pad (rev 1122)		greg	cv412	XVal Session 25	1	XVal Session 25-Typing - Text-1		2012-07-11 18:19:25.093000
	Edit pad (rev 1123)		sean	cv372	XVal Session 25	1	XVal Session 25-Typing - Text-1		2012-07-11 18:19:25.512000
	Edit pad (rev 1124)		greg	cv412	XVal Session 25	1	XVal Session 25-Typing - Text-1		2012-07-11 18:19:25.594000
	Edit pad (rev 1125)		greg	cv412	XVal Session 25	1	XVal Session 25-Typing - Text-1		2012-07-11 18:19:26.096000
	Edit pad (rev 1126)		greg	cv412	XVal Session 25	1	XVal Session 25-Typing - Text-1		2012-07-11 18:19:26.597000
	Edit pad (rev 1127)		greg	cv412	XVal Session 25	1	XVal Session 25-Typing - Text-1		2012-07-11 18:19:27.097000
	Edit pad (rev 1128)		sean	cv372	XVal Session 25	1	XVal Session 25-Typing - Text-1		2012-07-11 18:19:27.468000
	Edit pad (rev 1129)		greg	cv412	XVal Session 25	1	XVal Session 25-Typing - Text-1		2012-07-11 18:19:27.613000
	Edit pad (rev 1130)		greg	cv412	XVal Session 25	1	XVal Session 25-Typing - Text-1		2012-07-11 18:19:28.126000
	Edit pad (rev 1131)		greg	cv412	XVal Session 25	1	XVal Session 25-Typing - Text-1		2012-07-11 18:19:28.626000
	Edit pad (rev 1132)		sean	cv372	XVal Session 25	1	XVal Session 25-Typing - Text-1		2012-07-11 18:19:28.684000
	Edit pad (rev 1133)		greg	cv412	XVal Session 25	1	XVal Session 25-Typing - Text-1		2012-07-11 18:19:29.126000
	Edit pad (rev 1134)		sean	cv372	XVal Session 25	1	XVal Session 25-Typing - Text-1		2012-07-11 18:19:29.310000
	Edit pad (rev 1135)		greg	cv412	XVal Session 25	1	XVal Session 25-Typing - Text-1		2012-07-11 18:19:29.624000
	Edit pad (rev 1136)		sean	cv372	XVal Session 25	1	XVal Session 25-Typing - Text-1		2012-07-11 18:19:29.813000
	Edit pad (rev 1137)		nic	cv403	XVal Session 25	1	XVal Session 25-Typing - Text-1		2012-07-11 18:19:30.124000
	Edit pad (rev 1138)		greg	cv412	XVal Session 25	1	XVal Session 25-Typing - Text-1		2012-07-11 18:19:30.127000
	Edit pad (rev 1139)		sean	cv372	XVal Session 25	1	XVal Session 25-Typing - Text-1		2012-07-11 18:19:30.316000
	Edit pad (rev 1140)		greg	cv412	XVal Session 25	1	XVal Session 25-Typing - Text-1		2012-07-11 18:19:30.632000
	Edit pad (rev 1141)		sean	cv372	XVal Session 25	1	XVal Session 25-Typing - Text-1		2012-07-11 18:19:30.825000
	Edit pad (rev 1142)		greg	cv412	XVal Session 25	1	XVal Session 25-Typing - Text-1		2012-07-11 18:19:31.141000
	Edit pad (rev 1143)		sean	cv372	XVal Session 25	1	XVal Session 25-Typing - Text-1		2012-07-11 18:19:31.332000
	Edit pad (rev 1144)		nic	cv403	XVal Session 25	1	XVal Session 25-Typing - Text-1		2012-07-11 18:19:31.395000
	Edit pad (rev 1145)		greg	cv412	XVal Session 25	1	XVal Session 25-Typing - Text-1		2012-07-11 18:19:31.666000
	Edit pad (rev 1146)		sean	cv372	XVal Session 25	1	XVal Session 25-Typing - Text-1		2012-07-11 18:19:31.840000
	Edit pad (rev 1147)		sean	cv372	XVal Session 25	1	XVal Session 25-Typing - Text-1		2012-07-11 18:19:32.342000
	Edit pad (rev 1148)		sean	cv372	XVal Session 25	1	XVal Session 25-Typing - Text-1		2012-07-11 18:19:32.840000
	Edit pad (rev 1149)		greg	cv412	XVal Session 25	1	XVal Session 25-Typing - Text-1		2012-07-11 18:19:33.041000
	Edit pad (rev 1150)		sean	cv372	XVal Session 25	1	XVal Session 25-Typing - Text-1		2012-07-11 18:19:33.380000
	Edit pad (rev 1151)		greg	cv412	XVal Session 25	1	XVal Session 25-Typing - Text-1		2012-07-11 18:19:33.546000
	Edit pad (rev 1152)		sean	cv372	XVal Session 25	1	XVal Session 25-Typing - Text-1		2012-07-11 18:19:33.887000
	Edit pad (rev 1153)		greg	cv412	XVal Session 25	1	XVal Session 25-Typing - Text-1		2012-07-11 18:19:34.045000
	Edit pad (rev 1154)		sean	cv372	XVal Session 25	1	XVal Session 25-Typing - Text-1		2012-07-11 18:19:34.387000
	Edit pad (rev 1155)		greg	cv412	XVal Session 25	1	XVal Session 25-Typing - Text-1		2012-07-11 18:19:34.545000
	Edit pad (rev 1156)		sean	cv372	XVal Session 25	1	XVal Session 25-Typing - Text-1		2012-07-11 18:19:34.887000
	Edit pad (rev 1157)		greg	cv412	XVal Session 25	1	XVal Session 25-Typing - Text-1		2012-07-11 18:19:35.047000
	Edit pad (rev 1158)		sean	cv372	XVal Session 25	1	XVal Session 25-Typing - Text-1		2012-07-11 18:19:35.387000
	Edit pad (rev 1159)		greg	cv412	XVal Session 25	1	XVal Session 25-Typing - Text-1		2012-07-11 18:19:35.550000
	Edit pad (rev 1160)		sean	cv372	XVal Session 25	1	XVal Session 25-Typing - Text-1		2012-07-11 18:19:35.901000
	Edit pad (rev 1161)		sean	cv372	XVal Session 25	1	XVal Session 25-Typing - Text-1		2012-07-11 18:19:36.402000
	Edit pad (rev 1162)		greg	cv412	XVal Session 25	1	XVal Session 25-Typing - Text-1		2012-07-11 18:19:36.440000
	Edit pad (rev 1163)		sean	cv372	XVal Session 25	1	XVal Session 25-Typing - Text-1		2012-07-11 18:19:36.903000
	Edit pad (rev 1164)		greg	cv412	XVal Session 25	1	XVal Session 25-Typing - Text-1		2012-07-11 18:19:36.938000
	Edit pad (rev 1165)		greg	cv412	XVal Session 25	1	XVal Session 25-Typing - Text-1		2012-07-11 18:19:37.443000
	Edit pad (rev 1166)		greg	cv412	XVal Session 25	1	XVal Session 25-Typing - Text-1		2012-07-11 18:19:37.943000
	Edit pad (rev 1167)		sean	cv372	XVal Session 25	1	XVal Session 25-Typing - Text-1		2012-07-11 18:19:37.949000
	Edit pad (rev 1168)		nic	cv403	XVal Session 25	1	XVal Session 25-Typing - Text-1		2012-07-11 18:19:38.395000
	Edit pad (rev 1169)		greg	cv412	XVal Session 25	1	XVal Session 25-Typing - Text-1		2012-07-11 18:19:38.442000
	Edit pad (rev 1170)		sean	cv372	XVal Session 25	1	XVal Session 25-Typing - Text-1		2012-07-11 18:19:38.651000
	Edit pad (rev 1171)		sean	cv372	XVal Session 25	1	XVal Session 25-Typing - Text-1		2012-07-11 18:19:39.156000
	Edit pad (rev 1172)		sean	cv372	XVal Session 25	1	XVal Session 25-Typing - Text-1		2012-07-11 18:19:39.654000
	Edit pad (rev 1173)		greg	cv412	XVal Session 25	1	XVal Session 25-Typing - Text-1		2012-07-11 18:19:39.768000
	Edit pad (rev 1174)		sean	cv372	XVal Session 25	1	XVal Session 25-Typing - Text-1		2012-07-11 18:19:40.155000
	Edit pad (rev 1175)		greg	cv412	XVal Session 25	1	XVal Session 25-Typing - Text-1		2012-07-11 18:19:40.250000
	Edit pad (rev 1176)		sean	cv372	XVal Session 25	1	XVal Session 25-Typing - Text-1		2012-07-11 18:19:40.655000
	Edit pad (rev 1177)		greg	cv412	XVal Session 25	1	XVal Session 25-Typing - Text-1		2012-07-11 18:19:40.770000
	Edit pad (rev 1178)		sean	cv372	XVal Session 25	1	XVal Session 25-Typing - Text-1		2012-07-11 18:19:41.169000
	Edit pad (rev 1179)		greg	cv412	XVal Session 25	1	XVal Session 25-Typing - Text-1		2012-07-11 18:19:41.250000
	Edit pad (rev 1180)		sean	cv372	XVal Session 25	1	XVal Session 25-Typing - Text-1		2012-07-11 18:19:41.668000
	Edit pad (rev 1181)		greg	cv412	XVal Session 25	1	XVal Session 25-Typing - Text-1		2012-07-11 18:19:41.750000
	Edit pad (rev 1182)		sean	cv372	XVal Session 25	1	XVal Session 25-Typing - Text-1		2012-07-11 18:19:42.169000
	Edit pad (rev 1183)		greg	cv412	XVal Session 25	1	XVal Session 25-Typing - Text-1		2012-07-11 18:19:42.265000
	Edit pad (rev 1184)		greg	cv412	XVal Session 25	1	XVal Session 25-Typing - Text-1		2012-07-11 18:19:42.767000
	Edit pad (rev 1185)		sean	cv372	XVal Session 25	1	XVal Session 25-Typing - Text-1		2012-07-11 18:19:42.902000
	Edit pad (rev 1186)		greg	cv412	XVal Session 25	1	XVal Session 25-Typing - Text-1		2012-07-11 18:19:43.271000
	Edit pad (rev 1187)		sean	cv372	XVal Session 25	1	XVal Session 25-Typing - Text-1		2012-07-11 18:19:43.402000
	Edit pad (rev 1188)		greg	cv412	XVal Session 25	1	XVal Session 25-Typing - Text-1		2012-07-11 18:19:43.793000
	Edit pad (rev 1189)		sean	cv372	XVal Session 25	1	XVal Session 25-Typing - Text-1		2012-07-11 18:19:43.901000
	Edit pad (rev 1190)		greg	cv412	XVal Session 25	1	XVal Session 25-Typing - Text-1		2012-07-11 18:19:44.297000
	Edit pad (rev 1191)		sean	cv372	XVal Session 25	1	XVal Session 25-Typing - Text-1		2012-07-11 18:19:44.402000
	Edit pad (rev 1192)		greg	cv412	XVal Session 25	1	XVal Session 25-Typing - Text-1		2012-07-11 18:19:45.051000
	Edit pad (rev 1193)		greg	cv412	XVal Session 25	1	XVal Session 25-Typing - Text-1		2012-07-11 18:19:45.563000
	Edit pad (rev 1194)		sean	cv372	XVal Session 25	1	XVal Session 25-Typing - Text-1		2012-07-11 18:19:45.635000
	Edit pad (rev 1195)		greg	cv412	XVal Session 25	1	XVal Session 25-Typing - Text-1		2012-07-11 18:19:46.063000
	Edit pad (rev 1196)		sean	cv372	XVal Session 25	1	XVal Session 25-Typing - Text-1		2012-07-11 18:19:46.137000
	Edit pad (rev 1197)		greg	cv412	XVal Session 25	1	XVal Session 25-Typing - Text-1		2012-07-11 18:19:46.567000
	Edit pad (rev 1198)		sean	cv372	XVal Session 25	1	XVal Session 25-Typing - Text-1		2012-07-11 18:19:46.660000
	Edit pad (rev 1199)		greg	cv412	XVal Session 25	1	XVal Session 25-Typing - Text-1		2012-07-11 18:19:47.080000
	Edit pad (rev 1200)		sean	cv372	XVal Session 25	1	XVal Session 25-Typing - Text-1		2012-07-11 18:19:47.482000
	Edit pad (rev 1201)		greg	cv412	XVal Session 25	1	XVal Session 25-Typing - Text-1		2012-07-11 18:19:47.583000
	Edit pad (rev 1202)		sean	cv372	XVal Session 25	1	XVal Session 25-Typing - Text-1		2012-07-11 18:19:48.048000
	Edit pad (rev 1203)		greg	cv412	XVal Session 25	1	XVal Session 25-Typing - Text-1		2012-07-11 18:19:48.093000
	Edit pad (rev 1204)		sean	cv372	XVal Session 25	1	XVal Session 25-Typing - Text-1		2012-07-11 18:19:48.560000
	Edit pad (rev 1205)		greg	cv412	XVal Session 25	1	XVal Session 25-Typing - Text-1		2012-07-11 18:19:48.597000
	Edit pad (rev 1206)		sean	cv372	XVal Session 25	1	XVal Session 25-Typing - Text-1		2012-07-11 18:19:49.059000
	Edit pad (rev 1207)		greg	cv412	XVal Session 25	1	XVal Session 25-Typing - Text-1		2012-07-11 18:19:49.096000
	Edit pad (rev 1208)		sean	cv372	XVal Session 25	1	XVal Session 25-Typing - Text-1		2012-07-11 18:19:49.562000
	Edit pad (rev 1209)		greg	cv412	XVal Session 25	1	XVal Session 25-Typing - Text-1		2012-07-11 18:19:49.596000
	Edit pad (rev 1210)		greg	cv412	XVal Session 25	1	XVal Session 25-Typing - Text-1		2012-07-11 18:19:50.110000
	Edit pad (rev 1211)		greg	cv412	XVal Session 25	1	XVal Session 25-Typing - Text-1		2012-07-11 18:19:50.610000
	Edit pad (rev 1212)		greg	cv412	XVal Session 25	1	XVal Session 25-Typing - Text-1		2012-07-11 18:19:51.111000
	Edit pad (rev 1213)		greg	cv412	XVal Session 25	1	XVal Session 25-Typing - Text-1		2012-07-11 18:19:51.610000
	Edit pad (rev 1214)		greg	cv412	XVal Session 25	1	XVal Session 25-Typing - Text-1		2012-07-11 18:19:52.737000
	Edit pad (rev 1215)		sean	cv372	XVal Session 25	1	XVal Session 25-Typing - Text-1		2012-07-11 18:19:52.930000
	Edit pad (rev 1216)		greg	cv412	XVal Session 25	1	XVal Session 25-Typing - Text-1		2012-07-11 18:19:53.188000
	Edit pad (rev 1217)		sean	cv372	XVal Session 25	1	XVal Session 25-Typing - Text-1		2012-07-11 18:19:53.434000
	Edit pad (rev 1218)		greg	cv412	XVal Session 25	1	XVal Session 25-Typing - Text-1		2012-07-11 18:19:53.704000
	Edit pad (rev 1219)		sean	cv372	XVal Session 25	1	XVal Session 25-Typing - Text-1		2012-07-11 18:19:53.941000
	Edit pad (rev 1220)		greg	cv412	XVal Session 25	1	XVal Session 25-Typing - Text-1		2012-07-11 18:19:54.410000
	Edit pad (rev 1221)		sean	cv372	XVal Session 25	1	XVal Session 25-Typing - Text-1		2012-07-11 18:19:54.450000
	Edit pad (rev 1222)		greg	cv412	XVal Session 25	1	XVal Session 25-Typing - Text-1		2012-07-11 18:19:55.079000
	Edit pad (rev 1223)		sean	cv372	XVal Session 25	1	XVal Session 25-Typing - Text-1		2012-07-11 18:19:55.164000
	Edit pad (rev 1224)		greg	cv412	XVal Session 25	1	XVal Session 25-Typing - Text-1		2012-07-11 18:19:55.578000
	Edit pad (rev 1225)		sean	cv372	XVal Session 25	1	XVal Session 25-Typing - Text-1		2012-07-11 18:19:55.672000
	Edit pad (rev 1226)		greg	cv412	XVal Session 25	1	XVal Session 25-Typing - Text-1		2012-07-11 18:19:56.079000
	Edit pad (rev 1227)		sean	cv372	XVal Session 25	1	XVal Session 25-Typing - Text-1		2012-07-11 18:19:56.176000
	Edit pad (rev 1228)		greg	cv412	XVal Session 25	1	XVal Session 25-Typing - Text-1		2012-07-11 18:19:56.578000
	Edit pad (rev 1229)		greg	cv412	XVal Session 25	1	XVal Session 25-Typing - Text-1		2012-07-11 18:19:57.077000
	Edit pad (rev 1230)		sean	cv372	XVal Session 25	1	XVal Session 25-Typing - Text-1		2012-07-11 18:19:57.374000
	Edit pad (rev 1231)		greg	cv412	XVal Session 25	1	XVal Session 25-Typing - Text-1		2012-07-11 18:19:57.578000
	Edit pad (rev 1232)		sean	cv372	XVal Session 25	1	XVal Session 25-Typing - Text-1		2012-07-11 18:19:57.889000
	Edit pad (rev 1233)		greg	cv412	XVal Session 25	1	XVal Session 25-Typing - Text-1		2012-07-11 18:19:58.079000
	Edit pad (rev 1234)		sean	cv372	XVal Session 25	1	XVal Session 25-Typing - Text-1		2012-07-11 18:19:58.388000
	Edit pad (rev 1235)		greg	cv412	XVal Session 25	1	XVal Session 25-Typing - Text-1		2012-07-11 18:19:58.579000
	Edit pad (rev 1236)		sean	cv372	XVal Session 25	1	XVal Session 25-Typing - Text-1		2012-07-11 18:19:58.887000
	Edit pad (rev 1237)		greg	cv412	XVal Session 25	1	XVal Session 25-Typing - Text-1		2012-07-11 18:19:59.077000
	Edit pad (rev 1238)		sean	cv372	XVal Session 25	1	XVal Session 25-Typing - Text-1		2012-07-11 18:19:59.387000
	Edit pad (rev 1239)		sean	cv372	XVal Session 25	1	XVal Session 25-Typing - Text-1		2012-07-11 18:19:59.887000
	Edit pad (rev 1240)		greg	cv412	XVal Session 25	1	XVal Session 25-Typing - Text-1		2012-07-11 18:20:00.043000
	Edit pad (rev 1241)		greg	cv412	XVal Session 25	1	XVal Session 25-Typing - Text-1		2012-07-11 18:20:00.824000
	Edit pad (rev 1242)		greg	cv412	XVal Session 25	1	XVal Session 25-Typing - Text-1		2012-07-11 18:20:01.325000
	Edit pad (rev 1243)		sean	cv372	XVal Session 25	1	XVal Session 25-Typing - Text-1		2012-07-11 18:20:01.602000
	Edit pad (rev 1244)		greg	cv412	XVal Session 25	1	XVal Session 25-Typing - Text-1		2012-07-11 18:20:01.826000
	Edit pad (rev 1245)		sean	cv372	XVal Session 25	1	XVal Session 25-Typing - Text-1		2012-07-11 18:20:02.106000
	Edit pad (rev 1246)		greg	cv412	XVal Session 25	1	XVal Session 25-Typing - Text-1		2012-07-11 18:20:02.328000
	Edit pad (rev 1247)		sean	cv372	XVal Session 25	1	XVal Session 25-Typing - Text-1		2012-07-11 18:20:02.605000
	Edit pad (rev 1248)		greg	cv412	XVal Session 25	1	XVal Session 25-Typing - Text-1		2012-07-11 18:20:02.826000
	Edit pad (rev 1249)		sean	cv372	XVal Session 25	1	XVal Session 25-Typing - Text-1		2012-07-11 18:20:03.106000
	Edit pad (rev 1250)		greg	cv412	XVal Session 25	1	XVal Session 25-Typing - Text-1		2012-07-11 18:20:03.331000
	Edit pad (rev 1251)		sean	cv372	XVal Session 25	1	XVal Session 25-Typing - Text-1		2012-07-11 18:20:03.606000
	Edit pad (rev 1252)		greg	cv412	XVal Session 25	1	XVal Session 25-Typing - Text-1		2012-07-11 18:20:03.845000
	Edit pad (rev 1253)		sean	cv372	XVal Session 25	1	XVal Session 25-Typing - Text-1		2012-07-11 18:20:04.106000
	Edit pad (rev 1254)		greg	cv412	XVal Session 25	1	XVal Session 25-Typing - Text-1		2012-07-11 18:20:04.375000
	Edit pad (rev 1255)		sean	cv372	XVal Session 25	1	XVal Session 25-Typing - Text-1		2012-07-11 18:20:04.607000
	Edit pad (rev 1256)		greg	cv412	XVal Session 25	1	XVal Session 25-Typing - Text-1		2012-07-11 18:20:04.876000
	Edit pad (rev 1257)		greg	cv412	XVal Session 25	1	XVal Session 25-Typing - Text-1		2012-07-11 18:20:05.378000
	Edit pad (rev 1258)		nic	cv403	XVal Session 25	1	XVal Session 25-Typing - Text-1		2012-07-11 18:20:05.537000
	Edit pad (rev 1259)		sean	cv372	XVal Session 25	1	XVal Session 25-Typing - Text-1		2012-07-11 18:20:05.879000
	Edit pad (rev 1260)		greg	cv412	XVal Session 25	1	XVal Session 25-Typing - Text-1		2012-07-11 18:20:06.266000
	Edit pad (rev 1261)		sean	cv372	XVal Session 25	1	XVal Session 25-Typing - Text-1		2012-07-11 18:20:06.386000
	Edit pad (rev 1262)		sean	cv372	XVal Session 25	1	XVal Session 25-Typing - Text-1		2012-07-11 18:20:06.887000
	Edit pad (rev 1263)		sean	cv372	XVal Session 25	1	XVal Session 25-Typing - Text-1		2012-07-11 18:20:07.387000
	Edit pad (rev 1264)		greg	cv412	XVal Session 25	1	XVal Session 25-Typing - Text-1		2012-07-11 18:20:08.441000
	Edit pad (rev 1265)		sean	cv372	XVal Session 25	1	XVal Session 25-Typing - Text-1		2012-07-11 18:20:08.577000
	Edit pad (rev 1266)		greg	cv412	XVal Session 25	1	XVal Session 25-Typing - Text-1		2012-07-11 18:20:08.939000
	Edit pad (rev 1267)		sean	cv372	XVal Session 25	1	XVal Session 25-Typing - Text-1		2012-07-11 18:20:09.089000
	Edit pad (rev 1268)		greg	cv412	XVal Session 25	1	XVal Session 25-Typing - Text-1		2012-07-11 18:20:09.439000
	Edit pad (rev 1269)		greg	cv412	XVal Session 25	1	XVal Session 25-Typing - Text-1		2012-07-11 18:20:09.937000
	Edit pad (rev 1270)		sean	cv372	XVal Session 25	1	XVal Session 25-Typing - Text-1		2012-07-11 18:20:10.077000
	Edit pad (rev 1271)		sean	cv372	XVal Session 25	1	XVal Session 25-Typing - Text-1		2012-07-11 18:20:10.586000
	Edit pad (rev 1272)		greg	cv412	XVal Session 25	1	XVal Session 25-Typing - Text-1		2012-07-11 18:20:10.658000
	Edit pad (rev 1273)		sean	cv372	XVal Session 25	1	XVal Session 25-Typing - Text-1		2012-07-11 18:20:11.090000
	Edit pad (rev 1274)		greg	cv412	XVal Session 25	1	XVal Session 25-Typing - Text-1		2012-07-11 18:20:11.168000
	Edit pad (rev 1275)		sean	cv372	XVal Session 25	1	XVal Session 25-Typing - Text-1		2012-07-11 18:20:11.650000
	Edit pad (rev 1276)		greg	cv412	XVal Session 25	1	XVal Session 25-Typing - Text-1		2012-07-11 18:20:11.672000
	Edit pad (rev 1277)		sean	cv372	XVal Session 25	1	XVal Session 25-Typing - Text-1		2012-07-11 18:20:12.153000
	Edit pad (rev 1278)		greg	cv412	XVal Session 25	1	XVal Session 25-Typing - Text-1		2012-07-11 18:20:12.172000
	Edit pad (rev 1279)		sean	cv372	XVal Session 25	1	XVal Session 25-Typing - Text-1		2012-07-11 18:20:12.653000
	Edit pad (rev 1280)		greg	cv412	XVal Session 25	1	XVal Session 25-Typing - Text-1		2012-07-11 18:20:12.769000
	Edit pad (rev 1281)		sean	cv372	XVal Session 25	1	XVal Session 25-Typing - Text-1		2012-07-11 18:20:13.153000
	Edit pad (rev 1282)		greg	cv412	XVal Session 25	1	XVal Session 25-Typing - Text-1		2012-07-11 18:20:13.269000
	Edit pad (rev 1283)		sean	cv372	XVal Session 25	1	XVal Session 25-Typing - Text-1		2012-07-11 18:20:13.653000
	Edit pad (rev 1284)		greg	cv412	XVal Session 25	1	XVal Session 25-Typing - Text-1		2012-07-11 18:20:13.781000
	Edit pad (rev 1285)		sean	cv372	XVal Session 25	1	XVal Session 25-Typing - Text-1		2012-07-11 18:20:14.151000
	Edit pad (rev 1286)		greg	cv412	XVal Session 25	1	XVal Session 25-Typing - Text-1		2012-07-11 18:20:14.281000
	Edit pad (rev 1287)		sean	cv372	XVal Session 25	1	XVal Session 25-Typing - Text-1		2012-07-11 18:20:14.659000
	Edit pad (rev 1288)		greg	cv412	XVal Session 25	1	XVal Session 25-Typing - Text-1		2012-07-11 18:20:14.782000
	Edit pad (rev 1289)		sean	cv372	XVal Session 25	1	XVal Session 25-Typing - Text-1		2012-07-11 18:20:15.158000
	Edit pad (rev 1290)		greg	cv412	XVal Session 25	1	XVal Session 25-Typing - Text-1		2012-07-11 18:20:15.281000
	Edit pad (rev 1291)		sean	cv372	XVal Session 25	1	XVal Session 25-Typing - Text-1		2012-07-11 18:20:15.660000
	Edit pad (rev 1292)		greg	cv412	XVal Session 25	1	XVal Session 25-Typing - Text-1		2012-07-11 18:20:15.793000
	Edit pad (rev 1293)		sean	cv372	XVal Session 25	1	XVal Session 25-Typing - Text-1		2012-07-11 18:20:16.168000
	Edit pad (rev 1294)		greg	cv412	XVal Session 25	1	XVal Session 25-Typing - Text-1		2012-07-11 18:20:16.297000
	Edit pad (rev 1295)		sean	cv372	XVal Session 25	1	XVal Session 25-Typing - Text-1		2012-07-11 18:20:16.674000
	Edit pad (rev 1296)		greg	cv412	XVal Session 25	1	XVal Session 25-Typing - Text-1		2012-07-11 18:20:16.835000
	Edit pad (rev 1297)		sean	cv372	XVal Session 25	1	XVal Session 25-Typing - Text-1		2012-07-11 18:20:17.184000
	Edit pad (rev 1298)		greg	cv412	XVal Session 25	1	XVal Session 25-Typing - Text-1		2012-07-11 18:20:19.146000
	Edit pad (rev 1299)		greg	cv412	XVal Session 25	1	XVal Session 25-Typing - Text-1		2012-07-11 18:20:19.658000
	Edit pad (rev 1300)		greg	cv412	XVal Session 25	1	XVal Session 25-Typing - Text-1		2012-07-11 18:20:21.879000
	Edit pad (rev 1301)		greg	cv412	XVal Session 25	1	XVal Session 25-Typing - Text-1		2012-07-11 18:20:22.391000
	Edit pad (rev 1302)		greg	cv412	XVal Session 25	1	XVal Session 25-Typing - Text-1		2012-07-11 18:20:22.928000
	Edit pad (rev 1303)		greg	cv412	XVal Session 25	1	XVal Session 25-Typing - Text-1		2012-07-11 18:20:23.428000
	Edit pad (rev 1304)		greg	cv412	XVal Session 25	1	XVal Session 25-Typing - Text-1		2012-07-11 18:20:23.951000
	Edit pad (rev 1305)		greg	cv412	XVal Session 25	1	XVal Session 25-Typing - Text-1		2012-07-11 18:20:24.454000
	Edit pad (rev 1306)		greg	cv412	XVal Session 25	1	XVal Session 25-Typing - Text-1		2012-07-11 18:20:24.954000
	Edit pad (rev 1307)		greg	cv412	XVal Session 25	1	XVal Session 25-Typing - Text-1		2012-07-11 18:20:25.454000
	Edit pad (rev 1308)		greg	cv412	XVal Session 25	1	XVal Session 25-Typing - Text-1		2012-07-11 18:20:25.953000
	Edit pad (rev 1309)		greg	cv412	XVal Session 25	1	XVal Session 25-Typing - Text-1		2012-07-11 18:20:26.482000
	Edit pad (rev 1310)		greg	cv412	XVal Session 25	1	XVal Session 25-Typing - Text-1		2012-07-11 18:20:26.985000
	Edit pad (rev 1311)		greg	cv412	XVal Session 25	1	XVal Session 25-Typing - Text-1		2012-07-11 18:20:27.485000
	Edit pad (rev 1312)		greg	cv412	XVal Session 25	1	XVal Session 25-Typing - Text-1		2012-07-11 18:20:27.985000
	Edit pad (rev 1313)		greg	cv412	XVal Session 25	1	XVal Session 25-Typing - Text-1		2012-07-11 18:20:28.485000
	Edit pad (rev 1314)		greg	cv412	XVal Session 25	1	XVal Session 25-Typing - Text-1		2012-07-11 18:20:28.985000
	Edit pad (rev 1315)		greg	cv412	XVal Session 25	1	XVal Session 25-Typing - Text-1		2012-07-11 18:20:29.485000
	Edit pad (rev 1316)		greg	cv412	XVal Session 25	1	XVal Session 25-Typing - Text-1		2012-07-11 18:20:29.987000
	Edit pad (rev 1317)		greg	cv412	XVal Session 25	1	XVal Session 25-Typing - Text-1		2012-07-11 18:20:30.488000
	Edit pad (rev 1318)		greg	cv412	XVal Session 25	1	XVal Session 25-Typing - Text-1		2012-07-11 18:20:31.001000
	Edit pad (rev 1319)		greg	cv412	XVal Session 25	1	XVal Session 25-Typing - Text-1		2012-07-11 18:20:31.502000
	Edit pad (rev 1320)		greg	cv412	XVal Session 25	1	XVal Session 25-Typing - Text-1		2012-07-11 18:20:32.001000
	Edit pad (rev 1321)		greg	cv412	XVal Session 25	1	XVal Session 25-Typing - Text-1		2012-07-11 18:20:32.501000
	Edit pad (rev 1322)		greg	cv412	XVal Session 25	1	XVal Session 25-Typing - Text-1		2012-07-11 18:20:33.189000
	Edit pad (rev 1323)		greg	cv412	XVal Session 25	1	XVal Session 25-Typing - Text-1		2012-07-11 18:20:33.803000
	Edit pad (rev 1324)		greg	cv412	XVal Session 25	1	XVal Session 25-Typing - Text-1		2012-07-11 18:20:34.314000
	Edit pad (rev 1325)		greg	cv412	XVal Session 25	1	XVal Session 25-Typing - Text-1		2012-07-11 18:20:34.814000
	Edit pad (rev 1326)		greg	cv412	XVal Session 25	1	XVal Session 25-Typing - Text-1		2012-07-11 18:20:35.313000
	Edit pad (rev 1327)		greg	cv412	XVal Session 25	1	XVal Session 25-Typing - Text-1		2012-07-11 18:20:35.814000
	Edit pad (rev 1328)		greg	cv412	XVal Session 25	1	XVal Session 25-Typing - Text-1		2012-07-11 18:20:36.313000
	Edit pad (rev 1329)		greg	cv412	XVal Session 25	1	XVal Session 25-Typing - Text-1		2012-07-11 18:20:36.822000
	Edit pad (rev 1330)		greg	cv412	XVal Session 25	1	XVal Session 25-Typing - Text-1		2012-07-11 18:20:37.326000
	Edit pad (rev 1331)		greg	cv412	XVal Session 25	1	XVal Session 25-Typing - Text-1		2012-07-11 18:20:37.829000
	Edit pad (rev 1332)		greg	cv412	XVal Session 25	1	XVal Session 25-Typing - Text-1		2012-07-11 18:20:38.328000
	Edit pad (rev 1333)		greg	cv412	XVal Session 25	1	XVal Session 25-Typing - Text-1		2012-07-11 18:20:38.829000
	Edit pad (rev 1334)		greg	cv412	XVal Session 25	1	XVal Session 25-Typing - Text-1		2012-07-11 18:20:39.329000
	Edit pad (rev 1335)		greg	cv412	XVal Session 25	1	XVal Session 25-Typing - Text-1		2012-07-11 18:20:39.829000
	Edit pad (rev 1336)		greg	cv412	XVal Session 25	1	XVal Session 25-Typing - Text-1		2012-07-11 18:20:40.358000
	Edit pad (rev 1337)		greg	cv412	XVal Session 25	1	XVal Session 25-Typing - Text-1		2012-07-11 18:20:42.166000
	Edit pad (rev 1338)		greg	cv412	XVal Session 25	1	XVal Session 25-Typing - Text-1		2012-07-11 18:20:42.880000
	Edit pad (rev 1339)		greg	cv412	XVal Session 25	1	XVal Session 25-Typing - Text-1		2012-07-11 18:20:43.391000
	Edit pad (rev 1340)		greg	cv412	XVal Session 25	1	XVal Session 25-Typing - Text-1		2012-07-11 18:20:43.891000
	Edit pad (rev 1341)		greg	cv412	XVal Session 25	1	XVal Session 25-Typing - Text-1		2012-07-11 18:20:44.391000
	Edit pad (rev 1342)		greg	cv412	XVal Session 25	1	XVal Session 25-Typing - Text-1		2012-07-11 18:20:44.911000
	Edit pad (rev 1343)		greg	cv412	XVal Session 25	1	XVal Session 25-Typing - Text-1		2012-07-11 18:20:45.400000
	Edit pad (rev 1344)		greg	cv412	XVal Session 25	1	XVal Session 25-Typing - Text-1		2012-07-11 18:20:45.906000
	Edit pad (rev 1345)		greg	cv412	XVal Session 25	1	XVal Session 25-Typing - Text-1		2012-07-11 18:20:47.585000
	Edit pad (rev 1346)		greg	cv412	XVal Session 25	1	XVal Session 25-Typing - Text-1		2012-07-11 18:20:48.095000
	Edit pad (rev 1347)		greg	cv412	XVal Session 25	1	XVal Session 25-Typing - Text-1		2012-07-11 18:20:48.595000
	Edit pad (rev 1348)		greg	cv412	XVal Session 25	1	XVal Session 25-Typing - Text-1		2012-07-11 18:20:49.096000
	Edit pad (rev 1349)		greg	cv412	XVal Session 25	1	XVal Session 25-Typing - Text-1		2012-07-11 18:20:49.595000
	Edit pad (rev 1350)		greg	cv412	XVal Session 25	1	XVal Session 25-Typing - Text-1		2012-07-11 18:20:50.096000
	Edit pad (rev 1351)		nic	cv403	XVal Session 25	1	XVal Session 25-Typing - Text-1		2012-07-11 18:20:50.525000
	Edit pad (rev 1352)		greg	cv412	XVal Session 25	1	XVal Session 25-Typing - Text-1		2012-07-11 18:20:50.595000
	Edit pad (rev 1353)		greg	cv412	XVal Session 25	1	XVal Session 25-Typing - Text-1		2012-07-11 18:20:51.437000
	Edit pad (rev 1354)		greg	cv412	XVal Session 25	1	XVal Session 25-Typing - Text-1		2012-07-11 18:20:52.029000
	Edit pad (rev 1355)		greg	cv412	XVal Session 25	1	XVal Session 25-Typing - Text-1		2012-07-11 18:20:52.542000
	Edit pad (rev 1356)		greg	cv412	XVal Session 25	1	XVal Session 25-Typing - Text-1		2012-07-11 18:20:53.048000
	Edit pad (rev 1357)		greg	cv412	XVal Session 25	1	XVal Session 25-Typing - Text-1		2012-07-11 18:20:53.548000
	Edit pad (rev 1358)		greg	cv412	XVal Session 25	1	XVal Session 25-Typing - Text-1		2012-07-11 18:20:54.048000
	Edit pad (rev 1359)		greg	cv412	XVal Session 25	1	XVal Session 25-Typing - Text-1		2012-07-11 18:20:54.548000
	Edit pad (rev 1360)		greg	cv412	XVal Session 25	1	XVal Session 25-Typing - Text-1		2012-07-11 18:20:55.048000
	Edit pad (rev 1361)		greg	cv412	XVal Session 25	1	XVal Session 25-Typing - Text-1		2012-07-11 18:20:55.551000
	Edit pad (rev 1362)		greg	cv412	XVal Session 25	1	XVal Session 25-Typing - Text-1		2012-07-11 18:20:56.048000
	Edit pad (rev 1363)		greg	cv412	XVal Session 25	1	XVal Session 25-Typing - Text-1		2012-07-11 18:20:56.548000
	Edit pad (rev 1364)		greg	cv412	XVal Session 25	1	XVal Session 25-Typing - Text-1		2012-07-11 18:20:57.048000
	Edit pad (rev 1365)		greg	cv412	XVal Session 25	1	XVal Session 25-Typing - Text-1		2012-07-11 18:20:57.552000
17458	Load Instructions			cv118	XVal Session 25	1	XVal Session 25-Typing - Numbers-1	192.54.222.3	2012-07-11 18:20:58
17459	Load Instructions			cv120	XVal Session 25	1	XVal Session 25-Typing - Numbers-1	192.54.222.3	2012-07-11 18:20:58
17460	Load Instructions			cv121	XVal Session 25	1	XVal Session 25-Typing - Numbers-1	192.54.222.3	2012-07-11 18:20:58
17461	Load Instructions			cv119	XVal Session 25	1	XVal Session 25-Typing - Numbers-1	192.54.222.11	2012-07-11 18:20:58
	Edit pad (rev 1366)		greg	cv412	XVal Session 25	1	XVal Session 25-Typing - Text-1		2012-07-11 18:20:58.084000
	Edit pad (rev 1367)		greg	cv412	XVal Session 25	1	XVal Session 25-Typing - Text-1		2012-07-11 18:20:58.564000
17463	Load Instructions			cv119	XVal Session 25	1	XVal Session 25-Typing - Numbers-1	192.54.222.11	2012-07-11 18:21:04
17467	Load Workspace			cv118	XVal Session 25	1	XVal Session 25-Typing - Numbers-1	192.54.222.3	2012-07-11 18:21:28
17468	Load Workspace			cv119	XVal Session 25	1	XVal Session 25-Typing - Numbers-1	192.54.222.11	2012-07-11 18:21:28
17469	Load Workspace			cv120	XVal Session 25	1	XVal Session 25-Typing - Numbers-1	192.54.222.3	2012-07-11 18:21:28
17470	Load Workspace			cv121	XVal Session 25	1	XVal Session 25-Typing - Numbers-1	192.54.222.3	2012-07-11 18:21:28
	Edit pad (rev 0)		sean	cv372	XVal Session 25	1	XVal Session 25-Typing - Numbers-1		2012-07-11 18:21:36.399000
	Edit pad (rev 1)		sean	cv372	XVal Session 25	1	XVal Session 25-Typing - Numbers-1		2012-07-11 18:21:36.903000
	Edit pad (rev 2)		nic	cv403	XVal Session 25	1	XVal Session 25-Typing - Numbers-1		2012-07-11 18:21:36.915000
	Edit pad (rev 3)		sean	cv372	XVal Session 25	1	XVal Session 25-Typing - Numbers-1		2012-07-11 18:21:37.411000
	Edit pad (rev 4)		sean	cv372	XVal Session 25	1	XVal Session 25-Typing - Numbers-1		2012-07-11 18:21:37.919000
	Edit pad (rev 5)		nic	cv403	XVal Session 25	1	XVal Session 25-Typing - Numbers-1		2012-07-11 18:21:37.940000
	Edit pad (rev 6)		sean	cv372	XVal Session 25	1	XVal Session 25-Typing - Numbers-1		2012-07-11 18:21:38.419000
	Edit pad (rev 7)		Kate	cv406	XVal Session 25	1	XVal Session 25-Typing - Numbers-1		2012-07-11 18:21:38.444000
	Edit pad (rev 8)		nic	cv403	XVal Session 25	1	XVal Session 25-Typing - Numbers-1		2012-07-11 18:21:38.919000
	Edit pad (rev 9)		sean	cv372	XVal Session 25	1	XVal Session 25-Typing - Numbers-1		2012-07-11 18:21:38.921000
	Edit pad (rev 10)		Kate	cv406	XVal Session 25	1	XVal Session 25-Typing - Numbers-1		2012-07-11 18:21:38.947000
	Edit pad (rev 11)		sean	cv372	XVal Session 25	1	XVal Session 25-Typing - Numbers-1		2012-07-11 18:21:39.418000
	Edit pad (rev 12)		nic	cv403	XVal Session 25	1	XVal Session 25-Typing - Numbers-1		2012-07-11 18:21:39.422000
	Edit pad (rev 13)		sean	cv372	XVal Session 25	1	XVal Session 25-Typing - Numbers-1		2012-07-11 18:21:39.918000
	Edit pad (rev 14)		sean	cv372	XVal Session 25	1	XVal Session 25-Typing - Numbers-1		2012-07-11 18:21:40.418000
	Edit pad (rev 15)		sean	cv372	XVal Session 25	1	XVal Session 25-Typing - Numbers-1		2012-07-11 18:21:41.740000
	Edit pad (rev 16)		sean	cv372	XVal Session 25	1	XVal Session 25-Typing - Numbers-1		2012-07-11 18:21:42.665000
	Edit pad (rev 17)		Kate	cv406	XVal Session 25	1	XVal Session 25-Typing - Numbers-1		2012-07-11 18:21:42.871000
	Edit pad (rev 18)		sean	cv372	XVal Session 25	1	XVal Session 25-Typing - Numbers-1		2012-07-11 18:21:43.169000
	Edit pad (rev 19)		greg	cv412	XVal Session 25	1	XVal Session 25-Typing - Numbers-1		2012-07-11 18:21:43.708000
	Edit pad (rev 20)		greg	cv412	XVal Session 25	1	XVal Session 25-Typing - Numbers-1		2012-07-11 18:21:44.204000
	Edit pad (rev 21)		sean	cv372	XVal Session 25	1	XVal Session 25-Typing - Numbers-1		2012-07-11 18:21:44.413000
	Edit pad (rev 22)		greg	cv412	XVal Session 25	1	XVal Session 25-Typing - Numbers-1		2012-07-11 18:21:44.704000
	Edit pad (rev 23)		sean	cv372	XVal Session 25	1	XVal Session 25-Typing - Numbers-1		2012-07-11 18:21:45.080000
	Edit pad (rev 24)		sean	cv372	XVal Session 25	1	XVal Session 25-Typing - Numbers-1		2012-07-11 18:21:46.151000
	Edit pad (rev 25)		nic	cv403	XVal Session 25	1	XVal Session 25-Typing - Numbers-1		2012-07-11 18:21:46.793000
	Edit pad (rev 26)		nic	cv403	XVal Session 25	1	XVal Session 25-Typing - Numbers-1		2012-07-11 18:21:47.294000
	Edit pad (rev 27)		sean	cv372	XVal Session 25	1	XVal Session 25-Typing - Numbers-1		2012-07-11 18:21:47.383000
	Edit pad (rev 28)		nic	cv403	XVal Session 25	1	XVal Session 25-Typing - Numbers-1		2012-07-11 18:21:47.795000
	Edit pad (rev 29)		sean	cv372	XVal Session 25	1	XVal Session 25-Typing - Numbers-1		2012-07-11 18:21:48.562000
	Edit pad (rev 30)		sean	cv372	XVal Session 25	1	XVal Session 25-Typing - Numbers-1		2012-07-11 18:21:49.232000
	Edit pad (rev 31)		nic	cv403	XVal Session 25	1	XVal Session 25-Typing - Numbers-1		2012-07-11 18:21:49.456000
	Edit pad (rev 32)		sean	cv372	XVal Session 25	1	XVal Session 25-Typing - Numbers-1		2012-07-11 18:21:50.333000
	Edit pad (rev 33)		nic	cv403	XVal Session 25	1	XVal Session 25-Typing - Numbers-1		2012-07-11 18:21:50.388000
	Edit pad (rev 34)		nic	cv403	XVal Session 25	1	XVal Session 25-Typing - Numbers-1		2012-07-11 18:21:51.383000
	Edit pad (rev 35)		nic	cv403	XVal Session 25	1	XVal Session 25-Typing - Numbers-1		2012-07-11 18:21:51.882000
	Edit pad (rev 36)		greg	cv412	XVal Session 25	1	XVal Session 25-Typing - Numbers-1		2012-07-11 18:21:51.909000
	Edit pad (rev 37)		sean	cv372	XVal Session 25	1	XVal Session 25-Typing - Numbers-1		2012-07-11 18:21:51.967000
	Edit pad (rev 38)		sean	cv372	XVal Session 25	1	XVal Session 25-Typing - Numbers-1		2012-07-11 18:21:52.466000
	Edit pad (rev 39)		sean	cv372	XVal Session 25	1	XVal Session 25-Typing - Numbers-1		2012-07-11 18:21:53.230000
	Edit pad (rev 40)		nic	cv403	XVal Session 25	1	XVal Session 25-Typing - Numbers-1		2012-07-11 18:21:53.269000
	Edit pad (rev 41)		sean	cv372	XVal Session 25	1	XVal Session 25-Typing - Numbers-1		2012-07-11 18:21:53.757000
	Edit pad (rev 42)		nic	cv403	XVal Session 25	1	XVal Session 25-Typing - Numbers-1		2012-07-11 18:21:53.770000
	Edit pad (rev 43)		greg	cv412	XVal Session 25	1	XVal Session 25-Typing - Numbers-1		2012-07-11 18:21:53.963000
	Edit pad (rev 44)		Kate	cv406	XVal Session 25	1	XVal Session 25-Typing - Numbers-1		2012-07-11 18:21:53.992000
	Edit pad (rev 45)		greg	cv412	XVal Session 25	1	XVal Session 25-Typing - Numbers-1		2012-07-11 18:21:54.470000
	Edit pad (rev 46)		Kate	cv406	XVal Session 25	1	XVal Session 25-Typing - Numbers-1		2012-07-11 18:21:54.492000
	Edit pad (rev 47)		sean	cv372	XVal Session 25	1	XVal Session 25-Typing - Numbers-1		2012-07-11 18:21:54.633000
	Edit pad (rev 48)		Kate	cv406	XVal Session 25	1	XVal Session 25-Typing - Numbers-1		2012-07-11 18:21:54.995000
	Edit pad (rev 49)		sean	cv372	XVal Session 25	1	XVal Session 25-Typing - Numbers-1		2012-07-11 18:21:55.136000
	Edit pad (rev 50)		sean	cv372	XVal Session 25	1	XVal Session 25-Typing - Numbers-1		2012-07-11 18:21:55.639000
	Edit pad (rev 51)		nic	cv403	XVal Session 25	1	XVal Session 25-Typing - Numbers-1		2012-07-11 18:21:55.756000
	Edit pad (rev 52)		sean	cv372	XVal Session 25	1	XVal Session 25-Typing - Numbers-1		2012-07-11 18:21:56.152000
	Edit pad (rev 53)		nic	cv403	XVal Session 25	1	XVal Session 25-Typing - Numbers-1		2012-07-11 18:21:56.282000
	Edit pad (rev 54)		sean	cv372	XVal Session 25	1	XVal Session 25-Typing - Numbers-1		2012-07-11 18:21:56.686000
	Edit pad (rev 55)		Kate	cv406	XVal Session 25	1	XVal Session 25-Typing - Numbers-1		2012-07-11 18:21:57.063000
	Edit pad (rev 56)		sean	cv372	XVal Session 25	1	XVal Session 25-Typing - Numbers-1		2012-07-11 18:21:57.151000
	Edit pad (rev 57)		Kate	cv406	XVal Session 25	1	XVal Session 25-Typing - Numbers-1		2012-07-11 18:21:57.641000
	Edit pad (rev 58)		sean	cv372	XVal Session 25	1	XVal Session 25-Typing - Numbers-1		2012-07-11 18:21:57.652000
	Edit pad (rev 59)		Kate	cv406	XVal Session 25	1	XVal Session 25-Typing - Numbers-1		2012-07-11 18:21:58.141000
	Edit pad (rev 60)		sean	cv372	XVal Session 25	1	XVal Session 25-Typing - Numbers-1		2012-07-11 18:21:58.500000
	Edit pad (rev 61)		Kate	cv406	XVal Session 25	1	XVal Session 25-Typing - Numbers-1		2012-07-11 18:21:58.640000
	Edit pad (rev 62)		nic	cv403	XVal Session 25	1	XVal Session 25-Typing - Numbers-1		2012-07-11 18:21:58.724000
	Edit pad (rev 63)		sean	cv372	XVal Session 25	1	XVal Session 25-Typing - Numbers-1		2012-07-11 18:21:59.090000
	Edit pad (rev 64)		greg	cv412	XVal Session 25	1	XVal Session 25-Typing - Numbers-1		2012-07-11 18:21:59.218000
	Edit pad (rev 65)		nic	cv403	XVal Session 25	1	XVal Session 25-Typing - Numbers-1		2012-07-11 18:21:59.224000
	Edit pad (rev 66)		Kate	cv406	XVal Session 25	1	XVal Session 25-Typing - Numbers-1		2012-07-11 18:21:59.457000
	Edit pad (rev 67)		nic	cv403	XVal Session 25	1	XVal Session 25-Typing - Numbers-1		2012-07-11 18:21:59.726000
	Edit pad (rev 68)		sean	cv372	XVal Session 25	1	XVal Session 25-Typing - Numbers-1		2012-07-11 18:21:59.820000
	Edit pad (rev 69)		greg	cv412	XVal Session 25	1	XVal Session 25-Typing - Numbers-1		2012-07-11 18:22:00.111000
	Edit pad (rev 70)		nic	cv403	XVal Session 25	1	XVal Session 25-Typing - Numbers-1		2012-07-11 18:22:00.224000
	Edit pad (rev 71)		sean	cv372	XVal Session 25	1	XVal Session 25-Typing - Numbers-1		2012-07-11 18:22:00.323000
	Edit pad (rev 72)		greg	cv412	XVal Session 25	1	XVal Session 25-Typing - Numbers-1		2012-07-11 18:22:00.611000
	Edit pad (rev 73)		nic	cv403	XVal Session 25	1	XVal Session 25-Typing - Numbers-1		2012-07-11 18:22:00.724000
	Edit pad (rev 74)		sean	cv372	XVal Session 25	1	XVal Session 25-Typing - Numbers-1		2012-07-11 18:22:00.823000
	Edit pad (rev 75)		Kate	cv406	XVal Session 25	1	XVal Session 25-Typing - Numbers-1		2012-07-11 18:22:01.157000
	Edit pad (rev 76)		nic	cv403	XVal Session 25	1	XVal Session 25-Typing - Numbers-1		2012-07-11 18:22:01.226000
	Edit pad (rev 77)		sean	cv372	XVal Session 25	1	XVal Session 25-Typing - Numbers-1		2012-07-11 18:22:01.552000
	Edit pad (rev 78)		nic	cv403	XVal Session 25	1	XVal Session 25-Typing - Numbers-1		2012-07-11 18:22:01.742000
	Edit pad (rev 79)		Kate	cv406	XVal Session 25	1	XVal Session 25-Typing - Numbers-1		2012-07-11 18:22:01.746000
	Edit pad (rev 80)		greg	cv412	XVal Session 25	1	XVal Session 25-Typing - Numbers-1		2012-07-11 18:22:01.804000
	Edit pad (rev 81)		nic	cv403	XVal Session 25	1	XVal Session 25-Typing - Numbers-1		2012-07-11 18:22:02.229000
	Edit pad (rev 82)		greg	cv412	XVal Session 25	1	XVal Session 25-Typing - Numbers-1		2012-07-11 18:22:02.331000
	Edit pad (rev 83)		sean	cv372	XVal Session 25	1	XVal Session 25-Typing - Numbers-1		2012-07-11 18:22:02.727000
	Edit pad (rev 84)		nic	cv403	XVal Session 25	1	XVal Session 25-Typing - Numbers-1		2012-07-11 18:22:02.729000
	Edit pad (rev 85)		greg	cv412	XVal Session 25	1	XVal Session 25-Typing - Numbers-1		2012-07-11 18:22:02.833000
	Edit pad (rev 86)		Kate	cv406	XVal Session 25	1	XVal Session 25-Typing - Numbers-1		2012-07-11 18:22:03.060000
	Edit pad (rev 87)		nic	cv403	XVal Session 25	1	XVal Session 25-Typing - Numbers-1		2012-07-11 18:22:03.227000
	Edit pad (rev 88)		greg	cv412	XVal Session 25	1	XVal Session 25-Typing - Numbers-1		2012-07-11 18:22:03.343000
	Edit pad (rev 89)		sean	cv372	XVal Session 25	1	XVal Session 25-Typing - Numbers-1		2012-07-11 18:22:03.496000
	Edit pad (rev 90)		nic	cv403	XVal Session 25	1	XVal Session 25-Typing - Numbers-1		2012-07-11 18:22:03.730000
	Edit pad (rev 91)		sean	cv372	XVal Session 25	1	XVal Session 25-Typing - Numbers-1		2012-07-11 18:22:03.996000
	Edit pad (rev 92)		greg	cv412	XVal Session 25	1	XVal Session 25-Typing - Numbers-1		2012-07-11 18:22:04.548000
	Edit pad (rev 93)		sean	cv372	XVal Session 25	1	XVal Session 25-Typing - Numbers-1		2012-07-11 18:22:04.606000
	Edit pad (rev 94)		Kate	cv406	XVal Session 25	1	XVal Session 25-Typing - Numbers-1		2012-07-11 18:22:04.649000
	Edit pad (rev 95)		nic	cv403	XVal Session 25	1	XVal Session 25-Typing - Numbers-1		2012-07-11 18:22:04.667000
	Edit pad (rev 96)		greg	cv412	XVal Session 25	1	XVal Session 25-Typing - Numbers-1		2012-07-11 18:22:05.049000
	Edit pad (rev 97)		sean	cv372	XVal Session 25	1	XVal Session 25-Typing - Numbers-1		2012-07-11 18:22:05.150000
	Edit pad (rev 98)		Kate	cv406	XVal Session 25	1	XVal Session 25-Typing - Numbers-1		2012-07-11 18:22:05.157000
	Edit pad (rev 99)		nic	cv403	XVal Session 25	1	XVal Session 25-Typing - Numbers-1		2012-07-11 18:22:05.180000
	Edit pad (rev 100)		greg	cv412	XVal Session 25	1	XVal Session 25-Typing - Numbers-1		2012-07-11 18:22:05.551000
	Edit pad (rev 101)		nic	cv403	XVal Session 25	1	XVal Session 25-Typing - Numbers-1		2012-07-11 18:22:05.786000
	Edit pad (rev 102)		sean	cv372	XVal Session 25	1	XVal Session 25-Typing - Numbers-1		2012-07-11 18:22:06.051000
	Edit pad (rev 103)		nic	cv403	XVal Session 25	1	XVal Session 25-Typing - Numbers-1		2012-07-11 18:22:06.285000
	Edit pad (rev 104)		greg	cv412	XVal Session 25	1	XVal Session 25-Typing - Numbers-1		2012-07-11 18:22:06.293000
	Edit pad (rev 105)		sean	cv372	XVal Session 25	1	XVal Session 25-Typing - Numbers-1		2012-07-11 18:22:06.685000
	Edit pad (rev 106)		nic	cv403	XVal Session 25	1	XVal Session 25-Typing - Numbers-1		2012-07-11 18:22:06.790000
	Edit pad (rev 107)		greg	cv412	XVal Session 25	1	XVal Session 25-Typing - Numbers-1		2012-07-11 18:22:06.796000
	Edit pad (rev 108)		greg	cv412	XVal Session 25	1	XVal Session 25-Typing - Numbers-1		2012-07-11 18:22:07.298000
	Edit pad (rev 109)		sean	cv372	XVal Session 25	1	XVal Session 25-Typing - Numbers-1		2012-07-11 18:22:07.339000
	Edit pad (rev 110)		nic	cv403	XVal Session 25	1	XVal Session 25-Typing - Numbers-1		2012-07-11 18:22:07.402000
	Edit pad (rev 111)		Kate	cv406	XVal Session 25	1	XVal Session 25-Typing - Numbers-1		2012-07-11 18:22:07.622000
	Edit pad (rev 112)		greg	cv412	XVal Session 25	1	XVal Session 25-Typing - Numbers-1		2012-07-11 18:22:07.799000
	Edit pad (rev 113)		sean	cv372	XVal Session 25	1	XVal Session 25-Typing - Numbers-1		2012-07-11 18:22:07.841000
	Edit pad (rev 114)		nic	cv403	XVal Session 25	1	XVal Session 25-Typing - Numbers-1		2012-07-11 18:22:07.904000
	Edit pad (rev 115)		sean	cv372	XVal Session 25	1	XVal Session 25-Typing - Numbers-1		2012-07-11 18:22:08.341000
	Edit pad (rev 116)		nic	cv403	XVal Session 25	1	XVal Session 25-Typing - Numbers-1		2012-07-11 18:22:08.406000
	Edit pad (rev 117)		greg	cv412	XVal Session 25	1	XVal Session 25-Typing - Numbers-1		2012-07-11 18:22:08.674000
	Edit pad (rev 118)		nic	cv403	XVal Session 25	1	XVal Session 25-Typing - Numbers-1		2012-07-11 18:22:09.008000
	Edit pad (rev 119)		greg	cv412	XVal Session 25	1	XVal Session 25-Typing - Numbers-1		2012-07-11 18:22:09.172000
	Edit pad (rev 120)		Kate	cv406	XVal Session 25	1	XVal Session 25-Typing - Numbers-1		2012-07-11 18:22:09.459000
	Edit pad (rev 121)		nic	cv403	XVal Session 25	1	XVal Session 25-Typing - Numbers-1		2012-07-11 18:22:09.516000
	Edit pad (rev 122)		sean	cv372	XVal Session 25	1	XVal Session 25-Typing - Numbers-1		2012-07-11 18:22:09.637000
	Edit pad (rev 123)		greg	cv412	XVal Session 25	1	XVal Session 25-Typing - Numbers-1		2012-07-11 18:22:09.676000
	Edit pad (rev 124)		Kate	cv406	XVal Session 25	1	XVal Session 25-Typing - Numbers-1		2012-07-11 18:22:09.957000
	Edit pad (rev 125)		nic	cv403	XVal Session 25	1	XVal Session 25-Typing - Numbers-1		2012-07-11 18:22:10.007000
	Edit pad (rev 126)		sean	cv372	XVal Session 25	1	XVal Session 25-Typing - Numbers-1		2012-07-11 18:22:10.136000
	Edit pad (rev 127)		greg	cv412	XVal Session 25	1	XVal Session 25-Typing - Numbers-1		2012-07-11 18:22:10.306000
	Edit pad (rev 128)		Kate	cv406	XVal Session 25	1	XVal Session 25-Typing - Numbers-1		2012-07-11 18:22:10.457000
	Edit pad (rev 129)		greg	cv412	XVal Session 25	1	XVal Session 25-Typing - Numbers-1		2012-07-11 18:22:10.814000
	Edit pad (rev 130)		sean	cv372	XVal Session 25	1	XVal Session 25-Typing - Numbers-1		2012-07-11 18:22:11.053000
	Edit pad (rev 131)		nic	cv403	XVal Session 25	1	XVal Session 25-Typing - Numbers-1		2012-07-11 18:22:11.261000
	Edit pad (rev 132)		Kate	cv406	XVal Session 25	1	XVal Session 25-Typing - Numbers-1		2012-07-11 18:22:11.402000
	Edit pad (rev 133)		sean	cv372	XVal Session 25	1	XVal Session 25-Typing - Numbers-1		2012-07-11 18:22:11.775000
	Edit pad (rev 134)		nic	cv403	XVal Session 25	1	XVal Session 25-Typing - Numbers-1		2012-07-11 18:22:11.812000
	Edit pad (rev 135)		greg	cv412	XVal Session 25	1	XVal Session 25-Typing - Numbers-1		2012-07-11 18:22:11.821000
	Edit pad (rev 136)		Kate	cv406	XVal Session 25	1	XVal Session 25-Typing - Numbers-1		2012-07-11 18:22:12.126000
	Edit pad (rev 137)		sean	cv372	XVal Session 25	1	XVal Session 25-Typing - Numbers-1		2012-07-11 18:22:12.277000
	Edit pad (rev 138)		nic	cv403	XVal Session 25	1	XVal Session 25-Typing - Numbers-1		2012-07-11 18:22:12.307000
	Edit pad (rev 139)		greg	cv412	XVal Session 25	1	XVal Session 25-Typing - Numbers-1		2012-07-11 18:22:12.324000
	Edit pad (rev 140)		sean	cv372	XVal Session 25	1	XVal Session 25-Typing - Numbers-1		2012-07-11 18:22:12.777000
	Edit pad (rev 141)		nic	cv403	XVal Session 25	1	XVal Session 25-Typing - Numbers-1		2012-07-11 18:22:12.805000
	Edit pad (rev 142)		greg	cv412	XVal Session 25	1	XVal Session 25-Typing - Numbers-1		2012-07-11 18:22:12.868000
	Edit pad (rev 143)		Kate	cv406	XVal Session 25	1	XVal Session 25-Typing - Numbers-1		2012-07-11 18:22:13.009000
	Edit pad (rev 144)		sean	cv372	XVal Session 25	1	XVal Session 25-Typing - Numbers-1		2012-07-11 18:22:13.420000
	Edit pad (rev 145)		nic	cv403	XVal Session 25	1	XVal Session 25-Typing - Numbers-1		2012-07-11 18:22:13.510000
	Edit pad (rev 146)		greg	cv412	XVal Session 25	1	XVal Session 25-Typing - Numbers-1		2012-07-11 18:22:13.688000
	Edit pad (rev 147)		sean	cv372	XVal Session 25	1	XVal Session 25-Typing - Numbers-1		2012-07-11 18:22:13.920000
	Edit pad (rev 148)		nic	cv403	XVal Session 25	1	XVal Session 25-Typing - Numbers-1		2012-07-11 18:22:14.012000
	Edit pad (rev 149)		greg	cv412	XVal Session 25	1	XVal Session 25-Typing - Numbers-1		2012-07-11 18:22:14.188000
	Edit pad (rev 150)		sean	cv372	XVal Session 25	1	XVal Session 25-Typing - Numbers-1		2012-07-11 18:22:14.425000
	Edit pad (rev 151)		greg	cv412	XVal Session 25	1	XVal Session 25-Typing - Numbers-1		2012-07-11 18:22:14.919000
	Edit pad (rev 152)		sean	cv372	XVal Session 25	1	XVal Session 25-Typing - Numbers-1		2012-07-11 18:22:15.028000
	Edit pad (rev 153)		nic	cv403	XVal Session 25	1	XVal Session 25-Typing - Numbers-1		2012-07-11 18:22:15.275000
	Edit pad (rev 154)		greg	cv412	XVal Session 25	1	XVal Session 25-Typing - Numbers-1		2012-07-11 18:22:15.421000
	Edit pad (rev 155)		sean	cv372	XVal Session 25	1	XVal Session 25-Typing - Numbers-1		2012-07-11 18:22:15.527000
	Edit pad (rev 156)		nic	cv403	XVal Session 25	1	XVal Session 25-Typing - Numbers-1		2012-07-11 18:22:15.774000
	Edit pad (rev 157)		Kate	cv406	XVal Session 25	1	XVal Session 25-Typing - Numbers-1		2012-07-11 18:22:15.812000
	Edit pad (rev 158)		nic	cv403	XVal Session 25	1	XVal Session 25-Typing - Numbers-1		2012-07-11 18:22:16.274000
	Edit pad (rev 159)		Kate	cv406	XVal Session 25	1	XVal Session 25-Typing - Numbers-1		2012-07-11 18:22:16.431000
	Edit pad (rev 160)		nic	cv403	XVal Session 25	1	XVal Session 25-Typing - Numbers-1		2012-07-11 18:22:16.775000
	Edit pad (rev 161)		Kate	cv406	XVal Session 25	1	XVal Session 25-Typing - Numbers-1		2012-07-11 18:22:16.930000
	Edit pad (rev 162)		sean	cv372	XVal Session 25	1	XVal Session 25-Typing - Numbers-1		2012-07-11 18:22:17.127000
	Edit pad (rev 163)		Kate	cv406	XVal Session 25	1	XVal Session 25-Typing - Numbers-1		2012-07-11 18:22:17.432000
	Edit pad (rev 164)		sean	cv372	XVal Session 25	1	XVal Session 25-Typing - Numbers-1		2012-07-11 18:22:17.639000
	Edit pad (rev 165)		Kate	cv406	XVal Session 25	1	XVal Session 25-Typing - Numbers-1		2012-07-11 18:22:17.933000
	Edit pad (rev 166)		greg	cv412	XVal Session 25	1	XVal Session 25-Typing - Numbers-1		2012-07-11 18:22:18.137000
	Edit pad (rev 167)		nic	cv403	XVal Session 25	1	XVal Session 25-Typing - Numbers-1		2012-07-11 18:22:18.191000
	Edit pad (rev 168)		sean	cv372	XVal Session 25	1	XVal Session 25-Typing - Numbers-1		2012-07-11 18:22:18.543000
	Edit pad (rev 169)		nic	cv403	XVal Session 25	1	XVal Session 25-Typing - Numbers-1		2012-07-11 18:22:18.694000
	Edit pad (rev 170)		Kate	cv406	XVal Session 25	1	XVal Session 25-Typing - Numbers-1		2012-07-11 18:22:18.713000
	Edit pad (rev 171)		greg	cv412	XVal Session 25	1	XVal Session 25-Typing - Numbers-1		2012-07-11 18:22:18.725000
	Edit pad (rev 172)		sean	cv372	XVal Session 25	1	XVal Session 25-Typing - Numbers-1		2012-07-11 18:22:19.043000
	Edit pad (rev 173)		greg	cv412	XVal Session 25	1	XVal Session 25-Typing - Numbers-1		2012-07-11 18:22:19.187000
	Edit pad (rev 174)		sean	cv372	XVal Session 25	1	XVal Session 25-Typing - Numbers-1		2012-07-11 18:22:19.543000
	Edit pad (rev 175)		nic	cv403	XVal Session 25	1	XVal Session 25-Typing - Numbers-1		2012-07-11 18:22:19.583000
	Edit pad (rev 176)		greg	cv412	XVal Session 25	1	XVal Session 25-Typing - Numbers-1		2012-07-11 18:22:19.791000
	Edit pad (rev 177)		nic	cv403	XVal Session 25	1	XVal Session 25-Typing - Numbers-1		2012-07-11 18:22:20.210000
	Edit pad (rev 178)		greg	cv412	XVal Session 25	1	XVal Session 25-Typing - Numbers-1		2012-07-11 18:22:20.291000
	Edit pad (rev 179)		Kate	cv406	XVal Session 25	1	XVal Session 25-Typing - Numbers-1		2012-07-11 18:22:20.302000
	Edit pad (rev 180)		sean	cv372	XVal Session 25	1	XVal Session 25-Typing - Numbers-1		2012-07-11 18:22:20.369000
	Edit pad (rev 181)		nic	cv403	XVal Session 25	1	XVal Session 25-Typing - Numbers-1		2012-07-11 18:22:20.710000
	Edit pad (rev 182)		sean	cv372	XVal Session 25	1	XVal Session 25-Typing - Numbers-1		2012-07-11 18:22:20.796000
	Edit pad (rev 183)		Kate	cv406	XVal Session 25	1	XVal Session 25-Typing - Numbers-1		2012-07-11 18:22:20.991000
	Edit pad (rev 184)		sean	cv372	XVal Session 25	1	XVal Session 25-Typing - Numbers-1		2012-07-11 18:22:21.310000
	Edit pad (rev 185)		nic	cv403	XVal Session 25	1	XVal Session 25-Typing - Numbers-1		2012-07-11 18:22:21.464000
	Edit pad (rev 186)		Kate	cv406	XVal Session 25	1	XVal Session 25-Typing - Numbers-1		2012-07-11 18:22:21.653000
	Edit pad (rev 187)		nic	cv403	XVal Session 25	1	XVal Session 25-Typing - Numbers-1		2012-07-11 18:22:21.964000
	Edit pad (rev 188)		sean	cv372	XVal Session 25	1	XVal Session 25-Typing - Numbers-1		2012-07-11 18:22:22.221000
	Edit pad (rev 189)		greg	cv412	XVal Session 25	1	XVal Session 25-Typing - Numbers-1		2012-07-11 18:22:22.592000
	Edit pad (rev 190)		Kate	cv406	XVal Session 25	1	XVal Session 25-Typing - Numbers-1		2012-07-11 18:22:22.628000
	Edit pad (rev 191)		nic	cv403	XVal Session 25	1	XVal Session 25-Typing - Numbers-1		2012-07-11 18:22:22.708000
	Edit pad (rev 192)		sean	cv372	XVal Session 25	1	XVal Session 25-Typing - Numbers-1		2012-07-11 18:22:22.736000
	Edit pad (rev 193)		Kate	cv406	XVal Session 25	1	XVal Session 25-Typing - Numbers-1		2012-07-11 18:22:23.129000
	Edit pad (rev 194)		nic	cv403	XVal Session 25	1	XVal Session 25-Typing - Numbers-1		2012-07-11 18:22:23.411000
	Edit pad (rev 195)		sean	cv372	XVal Session 25	1	XVal Session 25-Typing - Numbers-1		2012-07-11 18:22:23.711000
	Edit pad (rev 196)		nic	cv403	XVal Session 25	1	XVal Session 25-Typing - Numbers-1		2012-07-11 18:22:24.149000
	Edit pad (rev 197)		greg	cv412	XVal Session 25	1	XVal Session 25-Typing - Numbers-1		2012-07-11 18:22:24.587000
	Edit pad (rev 198)		nic	cv403	XVal Session 25	1	XVal Session 25-Typing - Numbers-1		2012-07-11 18:22:24.655000
	Edit pad (rev 199)		greg	cv412	XVal Session 25	1	XVal Session 25-Typing - Numbers-1		2012-07-11 18:22:25.094000
	Edit pad (rev 200)		nic	cv403	XVal Session 25	1	XVal Session 25-Typing - Numbers-1		2012-07-11 18:22:25.214000
	Edit pad (rev 201)		sean	cv372	XVal Session 25	1	XVal Session 25-Typing - Numbers-1		2012-07-11 18:22:25.745000
	Edit pad (rev 202)		greg	cv412	XVal Session 25	1	XVal Session 25-Typing - Numbers-1		2012-07-11 18:22:25.826000
	Edit pad (rev 203)		greg	cv412	XVal Session 25	1	XVal Session 25-Typing - Numbers-1		2012-07-11 18:22:26.328000
	Edit pad (rev 204)		nic	cv403	XVal Session 25	1	XVal Session 25-Typing - Numbers-1		2012-07-11 18:22:26.743000
	Edit pad (rev 205)		greg	cv412	XVal Session 25	1	XVal Session 25-Typing - Numbers-1		2012-07-11 18:22:26.827000
	Edit pad (rev 206)		nic	cv403	XVal Session 25	1	XVal Session 25-Typing - Numbers-1		2012-07-11 18:22:27.242000
	Edit pad (rev 207)		greg	cv412	XVal Session 25	1	XVal Session 25-Typing - Numbers-1		2012-07-11 18:22:27.619000
	Edit pad (rev 208)		greg	cv412	XVal Session 25	1	XVal Session 25-Typing - Numbers-1		2012-07-11 18:22:28.126000
	Edit pad (rev 209)		sean	cv372	XVal Session 25	1	XVal Session 25-Typing - Numbers-1		2012-07-11 18:22:30.808000
	Edit pad (rev 210)		sean	cv372	XVal Session 25	1	XVal Session 25-Typing - Numbers-1		2012-07-11 18:22:31.450000
	Edit pad (rev 211)		greg	cv412	XVal Session 25	1	XVal Session 25-Typing - Numbers-1		2012-07-11 18:22:31.571000
	Edit pad (rev 212)		greg	cv412	XVal Session 25	1	XVal Session 25-Typing - Numbers-1		2012-07-11 18:22:32.520000
	Edit pad (rev 213)		sean	cv372	XVal Session 25	1	XVal Session 25-Typing - Numbers-1		2012-07-11 18:22:32.976000
	Edit pad (rev 214)		greg	cv412	XVal Session 25	1	XVal Session 25-Typing - Numbers-1		2012-07-11 18:22:33.328000
	Edit pad (rev 215)		sean	cv372	XVal Session 25	1	XVal Session 25-Typing - Numbers-1		2012-07-11 18:22:33.868000
	Edit pad (rev 216)		greg	cv412	XVal Session 25	1	XVal Session 25-Typing - Numbers-1		2012-07-11 18:22:33.949000
	Edit pad (rev 217)		Kate	cv406	XVal Session 25	1	XVal Session 25-Typing - Numbers-1		2012-07-11 18:22:34.164000
	Edit pad (rev 218)		sean	cv372	XVal Session 25	1	XVal Session 25-Typing - Numbers-1		2012-07-11 18:22:34.369000
	Edit pad (rev 219)		greg	cv412	XVal Session 25	1	XVal Session 25-Typing - Numbers-1		2012-07-11 18:22:34.452000
	Edit pad (rev 220)		greg	cv412	XVal Session 25	1	XVal Session 25-Typing - Numbers-1		2012-07-11 18:22:36.321000
	Edit pad (rev 221)		greg	cv412	XVal Session 25	1	XVal Session 25-Typing - Numbers-1		2012-07-11 18:22:36.828000
	Edit pad (rev 222)		greg	cv412	XVal Session 25	1	XVal Session 25-Typing - Numbers-1		2012-07-11 18:22:37.329000
	Edit pad (rev 223)		greg	cv412	XVal Session 25	1	XVal Session 25-Typing - Numbers-1		2012-07-11 18:22:38.262000
	Edit pad (rev 224)		greg	cv412	XVal Session 25	1	XVal Session 25-Typing - Numbers-1		2012-07-11 18:22:39.179000
	Edit pad (rev 225)		greg	cv412	XVal Session 25	1	XVal Session 25-Typing - Numbers-1		2012-07-11 18:22:39.689000
	Edit pad (rev 226)		greg	cv412	XVal Session 25	1	XVal Session 25-Typing - Numbers-1		2012-07-11 18:22:41.422000
	Edit pad (rev 227)		greg	cv412	XVal Session 25	1	XVal Session 25-Typing - Numbers-1		2012-07-11 18:22:41.931000
	Edit pad (rev 228)		greg	cv412	XVal Session 25	1	XVal Session 25-Typing - Numbers-1		2012-07-11 18:22:42.451000
	Edit pad (rev 229)		greg	cv412	XVal Session 25	1	XVal Session 25-Typing - Numbers-1		2012-07-11 18:22:43.517000
	Edit pad (rev 230)		greg	cv412	XVal Session 25	1	XVal Session 25-Typing - Numbers-1		2012-07-11 18:22:44.146000
	Edit pad (rev 231)		greg	cv412	XVal Session 25	1	XVal Session 25-Typing - Numbers-1		2012-07-11 18:22:44.657000
	Edit pad (rev 232)		greg	cv412	XVal Session 25	1	XVal Session 25-Typing - Numbers-1		2012-07-11 18:22:45.159000
	Edit pad (rev 233)		greg	cv412	XVal Session 25	1	XVal Session 25-Typing - Numbers-1		2012-07-11 18:22:46.001000
	Edit pad (rev 234)		greg	cv412	XVal Session 25	1	XVal Session 25-Typing - Numbers-1		2012-07-11 18:22:46.623000
	Edit pad (rev 235)		greg	cv412	XVal Session 25	1	XVal Session 25-Typing - Numbers-1		2012-07-11 18:22:47.127000
	Edit pad (rev 236)		greg	cv412	XVal Session 25	1	XVal Session 25-Typing - Numbers-1		2012-07-11 18:22:47.627000
	Edit pad (rev 237)		greg	cv412	XVal Session 25	1	XVal Session 25-Typing - Numbers-1		2012-07-11 18:22:48.126000
	Edit pad (rev 238)		greg	cv412	XVal Session 25	1	XVal Session 25-Typing - Numbers-1		2012-07-11 18:22:48.901000
	Edit pad (rev 239)		greg	cv412	XVal Session 25	1	XVal Session 25-Typing - Numbers-1		2012-07-11 18:22:49.422000
	Edit pad (rev 240)		greg	cv412	XVal Session 25	1	XVal Session 25-Typing - Numbers-1		2012-07-11 18:22:50.480000
	Edit pad (rev 241)		sean	cv372	XVal Session 25	1	XVal Session 25-Typing - Numbers-1		2012-07-11 18:22:50.638000
	Edit pad (rev 242)		greg	cv412	XVal Session 25	1	XVal Session 25-Typing - Numbers-1		2012-07-11 18:22:50.988000
	Edit pad (rev 243)		sean	cv372	XVal Session 25	1	XVal Session 25-Typing - Numbers-1		2012-07-11 18:22:51.150000
	Edit pad (rev 244)		greg	cv412	XVal Session 25	1	XVal Session 25-Typing - Numbers-1		2012-07-11 18:22:51.486000
	Edit pad (rev 245)		greg	cv412	XVal Session 25	1	XVal Session 25-Typing - Numbers-1		2012-07-11 18:22:52.271000
	Edit pad (rev 246)		greg	cv412	XVal Session 25	1	XVal Session 25-Typing - Numbers-1		2012-07-11 18:22:53.160000
	Edit pad (rev 247)		greg	cv412	XVal Session 25	1	XVal Session 25-Typing - Numbers-1		2012-07-11 18:22:53.820000
	Edit pad (rev 248)		sean	cv372	XVal Session 25	1	XVal Session 25-Typing - Numbers-1		2012-07-11 18:22:53.877000
	Edit pad (rev 249)		greg	cv412	XVal Session 25	1	XVal Session 25-Typing - Numbers-1		2012-07-11 18:22:54.391000
	Edit pad (rev 250)		Kate	cv406	XVal Session 25	1	XVal Session 25-Typing - Numbers-1		2012-07-11 18:22:54.740000
	Edit pad (rev 251)		greg	cv412	XVal Session 25	1	XVal Session 25-Typing - Numbers-1		2012-07-11 18:22:54.890000
	Edit pad (rev 252)		Kate	cv406	XVal Session 25	1	XVal Session 25-Typing - Numbers-1		2012-07-11 18:22:55.915000
	Edit pad (rev 253)		greg	cv412	XVal Session 25	1	XVal Session 25-Typing - Numbers-1		2012-07-11 18:22:56.021000
	Edit pad (rev 254)		Kate	cv406	XVal Session 25	1	XVal Session 25-Typing - Numbers-1		2012-07-11 18:22:56.416000
	Edit pad (rev 255)		greg	cv412	XVal Session 25	1	XVal Session 25-Typing - Numbers-1		2012-07-11 18:22:56.539000
	Edit pad (rev 256)		Kate	cv406	XVal Session 25	1	XVal Session 25-Typing - Numbers-1		2012-07-11 18:22:56.917000
	Edit pad (rev 257)		greg	cv412	XVal Session 25	1	XVal Session 25-Typing - Numbers-1		2012-07-11 18:22:57.046000
	Edit pad (rev 258)		Kate	cv406	XVal Session 25	1	XVal Session 25-Typing - Numbers-1		2012-07-11 18:22:57.417000
	Edit pad (rev 259)		greg	cv412	XVal Session 25	1	XVal Session 25-Typing - Numbers-1		2012-07-11 18:22:57.552000
	Edit pad (rev 260)		greg	cv412	XVal Session 25	1	XVal Session 25-Typing - Numbers-1		2012-07-11 18:22:58.048000
	Edit pad (rev 261)		greg	cv412	XVal Session 25	1	XVal Session 25-Typing - Numbers-1		2012-07-11 18:22:58.571000
	Edit pad (rev 262)		greg	cv412	XVal Session 25	1	XVal Session 25-Typing - Numbers-1		2012-07-11 18:22:59.674000
	Edit pad (rev 263)		Kate	cv406	XVal Session 25	1	XVal Session 25-Typing - Numbers-1		2012-07-11 18:23:00.522000
	Edit pad (rev 264)		nic	cv403	XVal Session 25	1	XVal Session 25-Typing - Numbers-1		2012-07-11 18:23:09.638000
	Edit pad (rev 265)		nic	cv403	XVal Session 25	1	XVal Session 25-Typing - Numbers-1		2012-07-11 18:23:10.138000
	Edit pad (rev 266)		nic	cv403	XVal Session 25	1	XVal Session 25-Typing - Numbers-1		2012-07-11 18:23:10.638000
	Edit pad (rev 267)		nic	cv403	XVal Session 25	1	XVal Session 25-Typing - Numbers-1		2012-07-11 18:23:11.837000
	Edit pad (rev 268)		nic	cv403	XVal Session 25	1	XVal Session 25-Typing - Numbers-1		2012-07-11 18:23:12.646000
	Edit pad (rev 269)		Kate	cv406	XVal Session 25	1	XVal Session 25-Typing - Numbers-1		2012-07-11 18:23:12.871000
	Edit pad (rev 270)		nic	cv403	XVal Session 25	1	XVal Session 25-Typing - Numbers-1		2012-07-11 18:23:13.145000
	Edit pad (rev 271)		Kate	cv406	XVal Session 25	1	XVal Session 25-Typing - Numbers-1		2012-07-11 18:23:13.371000
	Edit pad (rev 272)		nic	cv403	XVal Session 25	1	XVal Session 25-Typing - Numbers-1		2012-07-11 18:23:13.646000
	Edit pad (rev 273)		sean	cv372	XVal Session 25	1	XVal Session 25-Typing - Numbers-1		2012-07-11 18:23:14.085000
	Edit pad (rev 274)		nic	cv403	XVal Session 25	1	XVal Session 25-Typing - Numbers-1		2012-07-11 18:23:14.145000
	Edit pad (rev 275)		Kate	cv406	XVal Session 25	1	XVal Session 25-Typing - Numbers-1		2012-07-11 18:23:14.377000
	Edit pad (rev 276)		Kate	cv406	XVal Session 25	1	XVal Session 25-Typing - Numbers-1		2012-07-11 18:23:15.612000
	Edit pad (rev 277)		Kate	cv406	XVal Session 25	1	XVal Session 25-Typing - Numbers-1		2012-07-11 18:23:16.717000
	Edit pad (rev 278)		Kate	cv406	XVal Session 25	1	XVal Session 25-Typing - Numbers-1		2012-07-11 18:23:18.054000
	Edit pad (rev 279)		nic	cv403	XVal Session 25	1	XVal Session 25-Typing - Numbers-1		2012-07-11 18:23:18.532000
	Edit pad (rev 280)		Kate	cv406	XVal Session 25	1	XVal Session 25-Typing - Numbers-1		2012-07-11 18:23:18.979000
	Edit pad (rev 281)		nic	cv403	XVal Session 25	1	XVal Session 25-Typing - Numbers-1		2012-07-11 18:23:19.058000
	Edit pad (rev 282)		Kate	cv406	XVal Session 25	1	XVal Session 25-Typing - Numbers-1		2012-07-11 18:23:19.486000
	Edit pad (rev 283)		Kate	cv406	XVal Session 25	1	XVal Session 25-Typing - Numbers-1		2012-07-11 18:23:19.982000
	Edit pad (rev 284)		Kate	cv406	XVal Session 25	1	XVal Session 25-Typing - Numbers-1		2012-07-11 18:23:20.677000
	Edit pad (rev 285)		Kate	cv406	XVal Session 25	1	XVal Session 25-Typing - Numbers-1		2012-07-11 18:23:21.989000
	Edit pad (rev 286)		sean	cv372	XVal Session 25	1	XVal Session 25-Typing - Numbers-1		2012-07-11 18:23:23.101000
	Edit pad (rev 287)		sean	cv372	XVal Session 25	1	XVal Session 25-Typing - Numbers-1		2012-07-11 18:23:23.606000
	Edit pad (rev 288)		Kate	cv406	XVal Session 25	1	XVal Session 25-Typing - Numbers-1		2012-07-11 18:23:24.042000
	Edit pad (rev 289)		sean	cv372	XVal Session 25	1	XVal Session 25-Typing - Numbers-1		2012-07-11 18:23:24.104000
	Edit pad (rev 290)		sean	cv372	XVal Session 25	1	XVal Session 25-Typing - Numbers-1		2012-07-11 18:23:24.934000
	Edit pad (rev 291)		Kate	cv406	XVal Session 25	1	XVal Session 25-Typing - Numbers-1		2012-07-11 18:23:25.184000
	Edit pad (rev 292)		Kate	cv406	XVal Session 25	1	XVal Session 25-Typing - Numbers-1		2012-07-11 18:23:25.687000
	Edit pad (rev 293)		Kate	cv406	XVal Session 25	1	XVal Session 25-Typing - Numbers-1		2012-07-11 18:23:28.716000
	Edit pad (rev 294)		nic	cv403	XVal Session 25	1	XVal Session 25-Typing - Numbers-1		2012-07-11 18:23:29.971000
	Edit pad (rev 295)		nic	cv403	XVal Session 25	1	XVal Session 25-Typing - Numbers-1		2012-07-11 18:23:31.247000
	Edit pad (rev 296)		nic	cv403	XVal Session 25	1	XVal Session 25-Typing - Numbers-1		2012-07-11 18:23:32.048000
	Edit pad (rev 297)		nic	cv403	XVal Session 25	1	XVal Session 25-Typing - Numbers-1		2012-07-11 18:23:32.888000
	Edit pad (rev 298)		Kate	cv406	XVal Session 25	1	XVal Session 25-Typing - Numbers-1		2012-07-11 18:23:34.852000
	Edit pad (rev 299)		Kate	cv406	XVal Session 25	1	XVal Session 25-Typing - Numbers-1		2012-07-11 18:23:35.265000
	Edit pad (rev 300)		Kate	cv406	XVal Session 25	1	XVal Session 25-Typing - Numbers-1		2012-07-11 18:23:35.998000
	Edit pad (rev 301)		nic	cv403	XVal Session 25	1	XVal Session 25-Typing - Numbers-1		2012-07-11 18:23:36.299000
	Edit pad (rev 302)		Kate	cv406	XVal Session 25	1	XVal Session 25-Typing - Numbers-1		2012-07-11 18:23:36.465000
	Edit pad (rev 303)		nic	cv403	XVal Session 25	1	XVal Session 25-Typing - Numbers-1		2012-07-11 18:23:36.798000
	Edit pad (rev 304)		nic	cv403	XVal Session 25	1	XVal Session 25-Typing - Numbers-1		2012-07-11 18:23:37.300000
	Edit pad (rev 305)		Kate	cv406	XVal Session 25	1	XVal Session 25-Typing - Numbers-1		2012-07-11 18:23:37.471000
	Edit pad (rev 306)		nic	cv403	XVal Session 25	1	XVal Session 25-Typing - Numbers-1		2012-07-11 18:23:37.799000
	Edit pad (rev 307)		Kate	cv406	XVal Session 25	1	XVal Session 25-Typing - Numbers-1		2012-07-11 18:23:38.197000
	Edit pad (rev 308)		nic	cv403	XVal Session 25	1	XVal Session 25-Typing - Numbers-1		2012-07-11 18:23:38.299000
	Edit pad (rev 309)		Kate	cv406	XVal Session 25	1	XVal Session 25-Typing - Numbers-1		2012-07-11 18:23:38.696000
	Edit pad (rev 310)		nic	cv403	XVal Session 25	1	XVal Session 25-Typing - Numbers-1		2012-07-11 18:23:38.947000
	Edit pad (rev 311)		nic	cv403	XVal Session 25	1	XVal Session 25-Typing - Numbers-1		2012-07-11 18:23:39.566000
	Edit pad (rev 312)		nic	cv403	XVal Session 25	1	XVal Session 25-Typing - Numbers-1		2012-07-11 18:23:40.064000
	Edit pad (rev 313)		nic	cv403	XVal Session 25	1	XVal Session 25-Typing - Numbers-1		2012-07-11 18:23:40.878000
	Edit pad (rev 314)		nic	cv403	XVal Session 25	1	XVal Session 25-Typing - Numbers-1		2012-07-11 18:23:41.563000
	Edit pad (rev 315)		nic	cv403	XVal Session 25	1	XVal Session 25-Typing - Numbers-1		2012-07-11 18:23:42.065000
	Edit pad (rev 316)		nic	cv403	XVal Session 25	1	XVal Session 25-Typing - Numbers-1		2012-07-11 18:23:42.590000
	Edit pad (rev 317)		nic	cv403	XVal Session 25	1	XVal Session 25-Typing - Numbers-1		2012-07-11 18:23:43.212000
	Edit pad (rev 318)		nic	cv403	XVal Session 25	1	XVal Session 25-Typing - Numbers-1		2012-07-11 18:23:43.715000
	Edit pad (rev 319)		nic	cv403	XVal Session 25	1	XVal Session 25-Typing - Numbers-1		2012-07-11 18:23:44.216000
	Edit pad (rev 320)		nic	cv403	XVal Session 25	1	XVal Session 25-Typing - Numbers-1		2012-07-11 18:23:44.794000
	Edit pad (rev 321)		nic	cv403	XVal Session 25	1	XVal Session 25-Typing - Numbers-1		2012-07-11 18:23:46.017000
	Edit pad (rev 322)		nic	cv403	XVal Session 25	1	XVal Session 25-Typing - Numbers-1		2012-07-11 18:23:46.517000
	Edit pad (rev 323)		nic	cv403	XVal Session 25	1	XVal Session 25-Typing - Numbers-1		2012-07-11 18:23:47.945000
	Edit pad (rev 324)		Kate	cv406	XVal Session 25	1	XVal Session 25-Typing - Numbers-1		2012-07-11 18:23:48.794000
	Edit pad (rev 325)		nic	cv403	XVal Session 25	1	XVal Session 25-Typing - Numbers-1		2012-07-11 18:23:49.207000
	Edit pad (rev 326)		Kate	cv406	XVal Session 25	1	XVal Session 25-Typing - Numbers-1		2012-07-11 18:23:49.593000
	Edit pad (rev 327)		nic	cv403	XVal Session 25	1	XVal Session 25-Typing - Numbers-1		2012-07-11 18:23:49.927000
	Edit pad (rev 328)		Kate	cv406	XVal Session 25	1	XVal Session 25-Typing - Numbers-1		2012-07-11 18:23:50.090000
	Edit pad (rev 329)		nic	cv403	XVal Session 25	1	XVal Session 25-Typing - Numbers-1		2012-07-11 18:23:50.428000
	Edit pad (rev 330)		Kate	cv406	XVal Session 25	1	XVal Session 25-Typing - Numbers-1		2012-07-11 18:23:51.487000
	Edit pad (rev 331)		nic	cv403	XVal Session 25	1	XVal Session 25-Typing - Numbers-1		2012-07-11 18:23:51.515000
	Edit pad (rev 332)		Kate	cv406	XVal Session 25	1	XVal Session 25-Typing - Numbers-1		2012-07-11 18:23:52.331000
	Edit pad (rev 333)		Kate	cv406	XVal Session 25	1	XVal Session 25-Typing - Numbers-1		2012-07-11 18:23:52.831000
	Edit pad (rev 334)		Kate	cv406	XVal Session 25	1	XVal Session 25-Typing - Numbers-1		2012-07-11 18:23:53.344000
	Edit pad (rev 335)		Kate	cv406	XVal Session 25	1	XVal Session 25-Typing - Numbers-1		2012-07-11 18:23:53.847000
	Edit pad (rev 336)		Kate	cv406	XVal Session 25	1	XVal Session 25-Typing - Numbers-1		2012-07-11 18:23:54.345000
	Edit pad (rev 337)		Kate	cv406	XVal Session 25	1	XVal Session 25-Typing - Numbers-1		2012-07-11 18:23:55.694000
	Edit pad (rev 338)		greg	cv412	XVal Session 25	1	XVal Session 25-Typing - Numbers-1		2012-07-11 18:23:55.984000
	Edit pad (rev 339)		greg	cv412	XVal Session 25	1	XVal Session 25-Typing - Numbers-1		2012-07-11 18:23:56.485000
	Edit pad (rev 340)		greg	cv412	XVal Session 25	1	XVal Session 25-Typing - Numbers-1		2012-07-11 18:23:58.924000
	Edit pad (rev 341)		greg	cv412	XVal Session 25	1	XVal Session 25-Typing - Numbers-1		2012-07-11 18:24:02.948000
	Edit pad (rev 342)		nic	cv403	XVal Session 25	1	XVal Session 25-Typing - Numbers-1		2012-07-11 18:24:05.707000
	Edit pad (rev 343)		nic	cv403	XVal Session 25	1	XVal Session 25-Typing - Numbers-1		2012-07-11 18:24:06.206000
	Edit pad (rev 344)		nic	cv403	XVal Session 25	1	XVal Session 25-Typing - Numbers-1		2012-07-11 18:24:06.723000
	Edit pad (rev 345)		nic	cv403	XVal Session 25	1	XVal Session 25-Typing - Numbers-1		2012-07-11 18:24:07.223000
	Edit pad (rev 346)		nic	cv403	XVal Session 25	1	XVal Session 25-Typing - Numbers-1		2012-07-11 18:24:07.724000
	Edit pad (rev 347)		nic	cv403	XVal Session 25	1	XVal Session 25-Typing - Numbers-1		2012-07-11 18:24:08.229000
	Edit pad (rev 348)		nic	cv403	XVal Session 25	1	XVal Session 25-Typing - Numbers-1		2012-07-11 18:24:08.783000
	Edit pad (rev 349)		nic	cv403	XVal Session 25	1	XVal Session 25-Typing - Numbers-1		2012-07-11 18:24:12.479000
	Edit pad (rev 350)		nic	cv403	XVal Session 25	1	XVal Session 25-Typing - Numbers-1		2012-07-11 18:24:12.978000
	Edit pad (rev 351)		nic	cv403	XVal Session 25	1	XVal Session 25-Typing - Numbers-1		2012-07-11 18:24:13.478000
	Edit pad (rev 352)		nic	cv403	XVal Session 25	1	XVal Session 25-Typing - Numbers-1		2012-07-11 18:24:14.531000
	Edit pad (rev 353)		greg	cv412	XVal Session 25	1	XVal Session 25-Typing - Numbers-1		2012-07-11 18:24:14.628000
	Edit pad (rev 354)		nic	cv403	XVal Session 25	1	XVal Session 25-Typing - Numbers-1		2012-07-11 18:24:15.030000
	Edit pad (rev 355)		sean	cv372	XVal Session 25	1	XVal Session 25-Typing - Numbers-1		2012-07-11 18:24:15.293000
	Edit pad (rev 356)		sean	cv372	XVal Session 25	1	XVal Session 25-Typing - Numbers-1		2012-07-11 18:24:15.793000
	Edit pad (rev 357)		nic	cv403	XVal Session 25	1	XVal Session 25-Typing - Numbers-1		2012-07-11 18:24:17.147000
	Edit pad (rev 358)		nic	cv403	XVal Session 25	1	XVal Session 25-Typing - Numbers-1		2012-07-11 18:24:17.824000
	Edit pad (rev 359)		nic	cv403	XVal Session 25	1	XVal Session 25-Typing - Numbers-1		2012-07-11 18:24:18.324000
	Edit pad (rev 360)		nic	cv403	XVal Session 25	1	XVal Session 25-Typing - Numbers-1		2012-07-11 18:24:18.825000
	Edit pad (rev 361)		sean	cv372	XVal Session 25	1	XVal Session 25-Typing - Numbers-1		2012-07-11 18:24:19.278000
	Edit pad (rev 362)		nic	cv403	XVal Session 25	1	XVal Session 25-Typing - Numbers-1		2012-07-11 18:24:19.327000
	Edit pad (rev 363)		sean	cv372	XVal Session 25	1	XVal Session 25-Typing - Numbers-1		2012-07-11 18:24:19.777000
	Edit pad (rev 364)		sean	cv372	XVal Session 25	1	XVal Session 25-Typing - Numbers-1		2012-07-11 18:24:20.417000
	Edit pad (rev 365)		greg	cv412	XVal Session 25	1	XVal Session 25-Typing - Numbers-1		2012-07-11 18:24:20.575000
	Edit pad (rev 366)		sean	cv372	XVal Session 25	1	XVal Session 25-Typing - Numbers-1		2012-07-11 18:24:22.762000
	Edit pad (rev 367)		sean	cv372	XVal Session 25	1	XVal Session 25-Typing - Numbers-1		2012-07-11 18:24:23.262000
17505	Load Instructions			cv120	XVal Session 25	1	XVal Session 25-Matrix Solving-1	192.54.222.3	2012-07-11 18:24:28
17506	Load Instructions			cv121	XVal Session 25	1	XVal Session 25-Matrix Solving-1	192.54.222.3	2012-07-11 18:24:28
17507	Load Instructions			cv118	XVal Session 25	1	XVal Session 25-Matrix Solving-1	192.54.222.3	2012-07-11 18:24:28
17508	Load Instructions			cv119	XVal Session 25	1	XVal Session 25-Matrix Solving-1	192.54.222.11	2012-07-11 18:24:28
17513	Load Primer			cv119	XVal Session 25	1	XVal Session 25-Matrix Solving-1	192.54.222.11	2012-07-11 18:24:48
17514	Load Primer			cv120	XVal Session 25	1	XVal Session 25-Matrix Solving-1	192.54.222.3	2012-07-11 18:24:48
17515	Load Primer			cv121	XVal Session 25	1	XVal Session 25-Matrix Solving-1	192.54.222.3	2012-07-11 18:24:48
17516	Load Primer			cv118	XVal Session 25	1	XVal Session 25-Matrix Solving-1	192.54.222.3	2012-07-11 18:24:48
17533	Load Workspace			cv118	XVal Session 25	1	XVal Session 25-Matrix Solving-1	192.54.222.3	2012-07-11 18:25:33
17534	Load Workspace			cv119	XVal Session 25	1	XVal Session 25-Matrix Solving-1	192.54.222.11	2012-07-11 18:25:33
17535	Load Workspace			cv120	XVal Session 25	1	XVal Session 25-Matrix Solving-1	192.54.222.3	2012-07-11 18:25:33
17536	Load Workspace			cv121	XVal Session 25	1	XVal Session 25-Matrix Solving-1	192.54.222.3	2012-07-11 18:25:34
17545	Edit Grid	[1,1] : 5		cv118	XVal Session 25	1	XVal Session 25-Matrix Solving-1	192.54.222.3	2012-07-11 18:26:08
17547	Edit Grid	[1,2] :		cv119	XVal Session 25	1	XVal Session 25-Matrix Solving-1	192.54.222.11	2012-07-11 18:26:32
17550	Edit Grid	[5,1] :		cv121	XVal Session 25	1	XVal Session 25-Matrix Solving-1	192.54.222.3	2012-07-11 18:27:10
17552	Edit Grid	[3,1] : 7		cv118	XVal Session 25	1	XVal Session 25-Matrix Solving-1	192.54.222.3	2012-07-11 18:27:15
17558	Edit Grid	[5,1] : 3		cv118	XVal Session 25	1	XVal Session 25-Matrix Solving-1	192.54.222.3	2012-07-11 18:27:32
17560	Edit Grid	[7,1] : 6		cv118	XVal Session 25	1	XVal Session 25-Matrix Solving-1	192.54.222.3	2012-07-11 18:28:08
17569	Edit Grid	[9,1] : 8		cv118	XVal Session 25	1	XVal Session 25-Matrix Solving-1	192.54.222.3	2012-07-11 18:28:55
17570	Load Instructions			cv120	XVal Session 25	1	XVal Session 25-Detection - Images Trial-1	192.54.222.3	2012-07-11 18:29:03
17571	Load Instructions			cv118	XVal Session 25	1	XVal Session 25-Detection - Images Trial-1	192.54.222.3	2012-07-11 18:29:03
17572	Load Instructions			cv121	XVal Session 25	1	XVal Session 25-Detection - Images Trial-1	192.54.222.3	2012-07-11 18:29:03
17573	Load Instructions			cv119	XVal Session 25	1	XVal Session 25-Detection - Images Trial-1	192.54.222.11	2012-07-11 18:29:04
17574	Load Workspace			cv121	XVal Session 25	1	XVal Session 25-Detection - Images Trial-1	192.54.222.3	2012-07-11 18:29:13
17575	Load Workspace			cv119	XVal Session 25	1	XVal Session 25-Detection - Images Trial-1	192.54.222.11	2012-07-11 18:29:13
17577	Load Workspace			cv120	XVal Session 25	1	XVal Session 25-Detection - Images Trial-1	192.54.222.3	2012-07-11 18:29:13
17578	Load Workspace			cv118	XVal Session 25	1	XVal Session 25-Detection - Images Trial-1	192.54.222.3	2012-07-11 18:29:14
17580	Edit Grid	[1,1] :		cv118	XVal Session 25	1	XVal Session 25-Detection - Images Trial-1	192.54.222.3	2012-07-11 18:29:28
17600	Edit Grid	[1,1] : head		cv121	XVal Session 25	1	XVal Session 25-Detection - Images Trial-1	192.54.222.3	2012-07-11 18:30:24
17601	Load Instructions			cv118	XVal Session 25	1	XVal Session 25-Detection - Strategy-1	192.54.222.3	2012-07-11 18:30:28
17602	Load Instructions			cv121	XVal Session 25	1	XVal Session 25-Detection - Strategy-1	192.54.222.3	2012-07-11 18:30:28
17603	Load Instructions			cv119	XVal Session 25	1	XVal Session 25-Detection - Strategy-1	192.54.222.11	2012-07-11 18:30:28
17604	Load Instructions			cv120	XVal Session 25	1	XVal Session 25-Detection - Strategy-1	192.54.222.3	2012-07-11 18:30:28
17606	Load Workspace			cv120	XVal Session 25	1	XVal Session 25-Detection - Strategy-1	192.54.222.3	2012-07-11 18:30:48
17607	Load Workspace			cv118	XVal Session 25	1	XVal Session 25-Detection - Strategy-1	192.54.222.3	2012-07-11 18:30:48
17608	Load Workspace			cv121	XVal Session 25	1	XVal Session 25-Detection - Strategy-1	192.54.222.3	2012-07-11 18:30:48
17609	Load Workspace			cv119	XVal Session 25	1	XVal Session 25-Detection - Strategy-1	192.54.222.11	2012-07-11 18:30:48
17634	Load Instructions			cv121	XVal Session 25	1	XVal Session 25-Detection - Images 1-1	192.54.222.3	2012-07-11 18:31:48
17635	Load Instructions			cv119	XVal Session 25	1	XVal Session 25-Detection - Images 1-1	192.54.222.11	2012-07-11 18:31:48
17636	Load Instructions			cv120	XVal Session 25	1	XVal Session 25-Detection - Images 1-1	192.54.222.3	2012-07-11 18:31:48
17637	Load Instructions			cv118	XVal Session 25	1	XVal Session 25-Detection - Images 1-1	192.54.222.3	2012-07-11 18:31:48
17638	Load Workspace			cv118	XVal Session 25	1	XVal Session 25-Detection - Images 1-1	192.54.222.3	2012-07-11 18:31:53
17639	Load Workspace			cv121	XVal Session 25	1	XVal Session 25-Detection - Images 1-1	192.54.222.3	2012-07-11 18:31:53
17640	Load Workspace			cv119	XVal Session 25	1	XVal Session 25-Detection - Images 1-1	192.54.222.11	2012-07-11 18:31:53
17641	Load Workspace			cv120	XVal Session 25	1	XVal Session 25-Detection - Images 1-1	192.54.222.3	2012-07-11 18:31:53
	Chat	19 heads	nic	cv403	XVal Session 25	1	XVal Session 25-Detection - Images 1-1		2012-07-11 18:32:16.437000
	Chat	27 tomatoes	nic	cv403	XVal Session 25	1	XVal Session 25-Detection - Images 1-1		2012-07-11 18:32:30.020000
	Chat	16 shirts	nic	cv403	XVal Session 25	1	XVal Session 25-Detection - Images 1-1		2012-07-11 18:32:44.214000
	Chat	trees 16	sean	cv372	XVal Session 25	1	XVal Session 25-Detection - Images 1-1		2012-07-11 18:32:44.745000
17661	Edit Grid	[1,1] : tomatoes		cv121	XVal Session 25	1	XVal Session 25-Detection - Images 1-1	192.54.222.3	2012-07-11 18:33:02
17662	Load Instructions			cv118	XVal Session 25	1	XVal Session 25-Detection - Images 2-1	192.54.222.3	2012-07-11 18:33:08
17663	Load Instructions			cv121	XVal Session 25	1	XVal Session 25-Detection - Images 2-1	192.54.222.3	2012-07-11 18:33:08
17664	Load Instructions			cv119	XVal Session 25	1	XVal Session 25-Detection - Images 2-1	192.54.222.11	2012-07-11 18:33:08
17665	Load Instructions			cv120	XVal Session 25	1	XVal Session 25-Detection - Images 2-1	192.54.222.3	2012-07-11 18:33:08
17667	Load Workspace			cv119	XVal Session 25	1	XVal Session 25-Detection - Images 2-1	192.54.222.11	2012-07-11 18:33:13
17668	Load Workspace			cv120	XVal Session 25	1	XVal Session 25-Detection - Images 2-1	192.54.222.3	2012-07-11 18:33:13
17669	Load Workspace			cv118	XVal Session 25	1	XVal Session 25-Detection - Images 2-1	192.54.222.3	2012-07-11 18:33:13
17670	Load Workspace			cv121	XVal Session 25	1	XVal Session 25-Detection - Images 2-1	192.54.222.3	2012-07-11 18:33:13
	Chat	18 heads	nic	cv403	XVal Session 25	1	XVal Session 25-Detection - Images 2-1		2012-07-11 18:33:34.631000
	Chat	Cd's 24	sean	cv372	XVal Session 25	1	XVal Session 25-Detection - Images 2-1		2012-07-11 18:33:42.431000
	Chat	18 knives	Kate	cv406	XVal Session 25	1	XVal Session 25-Detection - Images 2-1		2012-07-11 18:34:05.483000
17690	Edit Grid	[1,1] : horses		cv121	XVal Session 25	1	XVal Session 25-Detection - Images 2-1	192.54.222.3	2012-07-11 18:34:25
17691	Load Instructions			cv121	XVal Session 25	1	XVal Session 25-Detection - Images 3-1	192.54.222.3	2012-07-11 18:34:28
17692	Load Instructions			cv120	XVal Session 25	1	XVal Session 25-Detection - Images 3-1	192.54.222.3	2012-07-11 18:34:28
17693	Load Instructions			cv119	XVal Session 25	1	XVal Session 25-Detection - Images 3-1	192.54.222.11	2012-07-11 18:34:28
17694	Load Instructions			cv118	XVal Session 25	1	XVal Session 25-Detection - Images 3-1	192.54.222.3	2012-07-11 18:34:28
17695	Load Workspace			cv118	XVal Session 25	1	XVal Session 25-Detection - Images 3-1	192.54.222.3	2012-07-11 18:34:33
17696	Load Workspace			cv121	XVal Session 25	1	XVal Session 25-Detection - Images 3-1	192.54.222.3	2012-07-11 18:34:33
17697	Load Workspace			cv119	XVal Session 25	1	XVal Session 25-Detection - Images 3-1	192.54.222.11	2012-07-11 18:34:33
17698	Load Workspace			cv120	XVal Session 25	1	XVal Session 25-Detection - Images 3-1	192.54.222.3	2012-07-11 18:34:33
	Chat	knives 23	sean	cv372	XVal Session 25	1	XVal Session 25-Detection - Images 3-1		2012-07-11 18:35:08.531000
	Chat	20 heads	nic	cv403	XVal Session 25	1	XVal Session 25-Detection - Images 3-1		2012-07-11 18:35:09.652000
	Chat	tomotaoes 23	sean	cv372	XVal Session 25	1	XVal Session 25-Detection - Images 3-1		2012-07-11 18:35:32.186000
17726	Edit Grid	[1,1] : knives		cv121	XVal Session 25	1	XVal Session 25-Detection - Images 3-1	192.54.222.3	2012-07-11 18:35:39
	Chat	telephone 9	greg	cv412	XVal Session 25	1	XVal Session 25-Detection - Images 3-1		2012-07-11 18:35:41.542000
17730	Edit Grid	[1,2] : tomatoes		cv121	XVal Session 25	1	XVal Session 25-Detection - Images 3-1	192.54.222.3	2012-07-11 18:35:44
17732	Load Instructions			cv118	XVal Session 25	1	XVal Session 25-Detection - Words 1-1	192.54.222.3	2012-07-11 18:35:48
17733	Load Instructions			cv121	XVal Session 25	1	XVal Session 25-Detection - Words 1-1	192.54.222.3	2012-07-11 18:35:48
17734	Load Instructions			cv120	XVal Session 25	1	XVal Session 25-Detection - Words 1-1	192.54.222.3	2012-07-11 18:35:48
17735	Load Instructions			cv119	XVal Session 25	1	XVal Session 25-Detection - Words 1-1	192.54.222.11	2012-07-11 18:35:48
17736	Load Workspace			cv121	XVal Session 25	1	XVal Session 25-Detection - Words 1-1	192.54.222.3	2012-07-11 18:35:53
17737	Load Workspace			cv120	XVal Session 25	1	XVal Session 25-Detection - Words 1-1	192.54.222.3	2012-07-11 18:35:53
17738	Load Workspace			cv119	XVal Session 25	1	XVal Session 25-Detection - Words 1-1	192.54.222.11	2012-07-11 18:35:53
17739	Load Workspace			cv118	XVal Session 25	1	XVal Session 25-Detection - Words 1-1	192.54.222.3	2012-07-11 18:35:53
	Chat	6 xylop	nic	cv403	XVal Session 25	1	XVal Session 25-Detection - Words 1-1		2012-07-11 18:36:14.166000
	Chat	master mind 9	sean	cv372	XVal Session 25	1	XVal Session 25-Detection - Words 1-1		2012-07-11 18:36:28.333000
	Chat	wheel 2	greg	cv412	XVal Session 25	1	XVal Session 25-Detection - Words 1-1		2012-07-11 18:36:39.488000
	Chat	15 loner	nic	cv403	XVal Session 25	1	XVal Session 25-Detection - Words 1-1		2012-07-11 18:36:42.093000
17764	Edit Grid	[1,1] : loner		cv121	XVal Session 25	1	XVal Session 25-Detection - Words 1-1	192.54.222.3	2012-07-11 18:37:05
17765	Load Instructions			cv119	XVal Session 25	1	XVal Session 25-Detection - Words 2-1	192.54.222.11	2012-07-11 18:37:08
17766	Load Instructions			cv121	XVal Session 25	1	XVal Session 25-Detection - Words 2-1	192.54.222.3	2012-07-11 18:37:08
17767	Load Instructions			cv120	XVal Session 25	1	XVal Session 25-Detection - Words 2-1	192.54.222.3	2012-07-11 18:37:08
17768	Load Instructions			cv118	XVal Session 25	1	XVal Session 25-Detection - Words 2-1	192.54.222.3	2012-07-11 18:37:08
17769	Load Workspace			cv118	XVal Session 25	1	XVal Session 25-Detection - Words 2-1	192.54.222.3	2012-07-11 18:37:13
17770	Load Workspace			cv121	XVal Session 25	1	XVal Session 25-Detection - Words 2-1	192.54.222.3	2012-07-11 18:37:13
17771	Load Workspace			cv119	XVal Session 25	1	XVal Session 25-Detection - Words 2-1	192.54.222.11	2012-07-11 18:37:13
17772	Load Workspace			cv120	XVal Session 25	1	XVal Session 25-Detection - Words 2-1	192.54.222.3	2012-07-11 18:37:13
	Chat	9 igloo	nic	cv403	XVal Session 25	1	XVal Session 25-Detection - Words 2-1		2012-07-11 18:37:36.402000
	Chat	hat 4	greg	cv412	XVal Session 25	1	XVal Session 25-Detection - Words 2-1		2012-07-11 18:37:55.614000
	Chat	loner 5	sean	cv372	XVal Session 25	1	XVal Session 25-Detection - Words 2-1		2012-07-11 18:38:00.857000
17794	Edit Grid	[1,1] : hat		cv121	XVal Session 25	1	XVal Session 25-Detection - Words 2-1	192.54.222.3	2012-07-11 18:38:24
17797	Load Instructions			cv121	XVal Session 25	1	XVal Session 25-Detection - Words 3-1	192.54.222.3	2012-07-11 18:38:28
17798	Load Instructions			cv118	XVal Session 25	1	XVal Session 25-Detection - Words 3-1	192.54.222.3	2012-07-11 18:38:28
17799	Load Instructions			cv119	XVal Session 25	1	XVal Session 25-Detection - Words 3-1	192.54.222.11	2012-07-11 18:38:29
17800	Load Instructions			cv120	XVal Session 25	1	XVal Session 25-Detection - Words 3-1	192.54.222.3	2012-07-11 18:38:29
17801	Load Workspace			cv119	XVal Session 25	1	XVal Session 25-Detection - Words 3-1	192.54.222.11	2012-07-11 18:38:33
17802	Load Workspace			cv120	XVal Session 25	1	XVal Session 25-Detection - Words 3-1	192.54.222.3	2012-07-11 18:38:33
17803	Load Workspace			cv121	XVal Session 25	1	XVal Session 25-Detection - Words 3-1	192.54.222.3	2012-07-11 18:38:33
17804	Load Workspace			cv118	XVal Session 25	1	XVal Session 25-Detection - Words 3-1	192.54.222.3	2012-07-11 18:38:33
	Chat	11 igloo	nic	cv403	XVal Session 25	1	XVal Session 25-Detection - Words 3-1		2012-07-11 18:39:02.650000
	Chat	xylophone 9	greg	cv412	XVal Session 25	1	XVal Session 25-Detection - Words 3-1		2012-07-11 18:39:02.750000
	Chat	bes 11	sean	cv372	XVal Session 25	1	XVal Session 25-Detection - Words 3-1		2012-07-11 18:39:17.148000
	Chat	bed 11	sean	cv372	XVal Session 25	1	XVal Session 25-Detection - Words 3-1		2012-07-11 18:39:20.596000
17826	Edit Grid	[1,1] : bed		cv121	XVal Session 25	1	XVal Session 25-Detection - Words 3-1	192.54.222.3	2012-07-11 18:39:22
17831	Edit Grid	[1,2] : igloo		cv121	XVal Session 25	1	XVal Session 25-Detection - Words 3-1	192.54.222.3	2012-07-11 18:39:25
	Chat	comma 4	greg	cv412	XVal Session 25	1	XVal Session 25-Detection - Words 3-1		2012-07-11 18:39:31.279000
	Chat	3 wheel	Kate	cv406	XVal Session 25	1	XVal Session 25-Detection - Words 3-1		2012-07-11 18:39:38.990000
17832	Load Instructions			cv118	XVal Session 25	1	XVal Session 25-Unscramble Words-1	192.54.222.3	2012-07-11 18:39:48
17833	Load Instructions			cv119	XVal Session 25	1	XVal Session 25-Unscramble Words-1	192.54.222.11	2012-07-11 18:39:48
17834	Load Instructions			cv120	XVal Session 25	1	XVal Session 25-Unscramble Words-1	192.54.222.3	2012-07-11 18:39:48
17835	Load Instructions			cv121	XVal Session 25	1	XVal Session 25-Unscramble Words-1	192.54.222.3	2012-07-11 18:39:48
17840	Load Workspace			cv121	XVal Session 25	1	XVal Session 25-Unscramble Words-1	192.54.222.3	2012-07-11 18:40:08
17841	Load Workspace			cv118	XVal Session 25	1	XVal Session 25-Unscramble Words-1	192.54.222.3	2012-07-11 18:40:08
17842	Load Workspace			cv119	XVal Session 25	1	XVal Session 25-Unscramble Words-1	192.54.222.11	2012-07-11 18:40:08
17843	Load Workspace			cv120	XVal Session 25	1	XVal Session 25-Unscramble Words-1	192.54.222.3	2012-07-11 18:40:08
17845	Edit Grid	[1,1] :		cv118	XVal Session 25	1	XVal Session 25-Unscramble Words-1	192.54.222.3	2012-07-11 18:40:15
17854	Edit Grid	[2,1] : cable		cv121	XVal Session 25	1	XVal Session 25-Unscramble Words-1	192.54.222.3	2012-07-11 18:40:28
17855	Edit Grid	[3,1] :		cv121	XVal Session 25	1	XVal Session 25-Unscramble Words-1	192.54.222.3	2012-07-11 18:40:29
17868	Edit Grid	[4,1] :		cv121	XVal Session 25	1	XVal Session 25-Unscramble Words-1	192.54.222.3	2012-07-11 18:40:42
17869	Edit Grid	[7,1] :		cv120	XVal Session 25	1	XVal Session 25-Unscramble Words-1	192.54.222.3	2012-07-11 18:40:44
17874	Edit Grid	[1,1] : paper		cv121	XVal Session 25	1	XVal Session 25-Unscramble Words-1	192.54.222.3	2012-07-11 18:40:54
17881	Edit Grid	[3,1] : jelly		cv121	XVal Session 25	1	XVal Session 25-Unscramble Words-1	192.54.222.3	2012-07-11 18:40:59
17885	Edit Grid	[12,2] :		cv119	XVal Session 25	1	XVal Session 25-Unscramble Words-1	192.54.222.11	2012-07-11 18:41:09
17888	Edit Grid	[4,1] : yellow		cv121	XVal Session 25	1	XVal Session 25-Unscramble Words-1	192.54.222.3	2012-07-11 18:41:15
17889	Edit Grid	[8,1] : cavalry		cv120	XVal Session 25	1	XVal Session 25-Unscramble Words-1	192.54.222.3	2012-07-11 18:41:19
17895	Edit Grid	[5,1] :		cv121	XVal Session 25	1	XVal Session 25-Unscramble Words-1	192.54.222.3	2012-07-11 18:41:38
17897	Edit Grid	[6,1] : letter		cv121	XVal Session 25	1	XVal Session 25-Unscramble Words-1	192.54.222.3	2012-07-11 18:41:41
17899	Edit Grid	[1,2] :		cv118	XVal Session 25	1	XVal Session 25-Unscramble Words-1	192.54.222.3	2012-07-11 18:41:45
17907	Edit Grid	[10,1] : preview		cv120	XVal Session 25	1	XVal Session 25-Unscramble Words-1	192.54.222.3	2012-07-11 18:41:58
17908	Edit Grid	[11,1] :		cv120	XVal Session 25	1	XVal Session 25-Unscramble Words-1	192.54.222.3	2012-07-11 18:41:59
17914	Load Instructions			cv119	XVal Session 25	1	XVal Session 25-Memory - Video and Image Trial-1	192.54.222.11	2012-07-11 18:42:08
17915	Load Instructions			cv120	XVal Session 25	1	XVal Session 25-Memory - Video and Image Trial-1	192.54.222.3	2012-07-11 18:42:08
17916	Load Instructions			cv121	XVal Session 25	1	XVal Session 25-Memory - Video and Image Trial-1	192.54.222.3	2012-07-11 18:42:08
17917	Load Instructions			cv118	XVal Session 25	1	XVal Session 25-Memory - Video and Image Trial-1	192.54.222.3	2012-07-11 18:42:08
17920	Load Primer			cv119	XVal Session 25	1	XVal Session 25-Memory - Video and Image Trial-1	192.54.222.11	2012-07-11 18:42:28
17921	Load Primer			cv120	XVal Session 25	1	XVal Session 25-Memory - Video and Image Trial-1	192.54.222.3	2012-07-11 18:42:28
17922	Load Primer			cv121	XVal Session 25	1	XVal Session 25-Memory - Video and Image Trial-1	192.54.222.3	2012-07-11 18:42:28
17923	Load Primer			cv118	XVal Session 25	1	XVal Session 25-Memory - Video and Image Trial-1	192.54.222.3	2012-07-11 18:42:29
17951	Load Workspace			cv121	XVal Session 25	1	XVal Session 25-Memory - Video and Image Trial-1	192.54.222.3	2012-07-11 18:43:39
17952	Load Workspace			cv118	XVal Session 25	1	XVal Session 25-Memory - Video and Image Trial-1	192.54.222.3	2012-07-11 18:43:39
17953	Load Workspace			cv119	XVal Session 25	1	XVal Session 25-Memory - Video and Image Trial-1	192.54.222.11	2012-07-11 18:43:39
17954	Load Workspace			cv120	XVal Session 25	1	XVal Session 25-Memory - Video and Image Trial-1	192.54.222.3	2012-07-11 18:43:39
17955	Edit Grid	[1,1] : birds		cv121	XVal Session 25	1	XVal Session 25-Memory - Video and Image Trial-1	192.54.222.3	2012-07-11 18:43:52
17956	Edit Grid	[3,1] : left		cv121	XVal Session 25	1	XVal Session 25-Memory - Video and Image Trial-1	192.54.222.3	2012-07-11 18:43:55
17957	Edit Grid	[5,1] :		cv121	XVal Session 25	1	XVal Session 25-Memory - Video and Image Trial-1	192.54.222.3	2012-07-11 18:44:01
17966	Edit Grid	[7,1] :		cv121	XVal Session 25	1	XVal Session 25-Memory - Video and Image Trial-1	192.54.222.3	2012-07-11 18:44:16
17979	Edit Grid	[5,1] : 4		cv120	XVal Session 25	1	XVal Session 25-Memory - Video and Image Trial-1	192.54.222.3	2012-07-11 18:44:39
17989	Edit Grid	[9,1] :		cv121	XVal Session 25	1	XVal Session 25-Memory - Video and Image Trial-1	192.54.222.3	2012-07-11 18:44:57
17991	Edit Grid	[9,4] : B		cv121	XVal Session 25	1	XVal Session 25-Memory - Video and Image Trial-1	192.54.222.3	2012-07-11 18:45:01
17993	Edit Grid	[9,3] :		cv121	XVal Session 25	1	XVal Session 25-Memory - Video and Image Trial-1	192.54.222.3	2012-07-11 18:45:04
17995	Edit Grid	[9,1] : d		cv119	XVal Session 25	1	XVal Session 25-Memory - Video and Image Trial-1	192.54.222.11	2012-07-11 18:45:07
17997	Load Instructions			cv119	XVal Session 25	1	XVal Session 25-Memory - Strategy 1-1	192.54.222.11	2012-07-11 18:45:09
17998	Load Instructions			cv120	XVal Session 25	1	XVal Session 25-Memory - Strategy 1-1	192.54.222.3	2012-07-11 18:45:09
17999	Load Instructions			cv121	XVal Session 25	1	XVal Session 25-Memory - Strategy 1-1	192.54.222.3	2012-07-11 18:45:09
18000	Load Instructions			cv118	XVal Session 25	1	XVal Session 25-Memory - Strategy 1-1	192.54.222.3	2012-07-11 18:45:09
17996	Edit Grid	[9,1] : dC		cv121	XVal Session 25	1	XVal Session 25-Memory - Video and Image Trial-1	192.54.222.3	2012-07-11 18:45:09
18004	Load Workspace			cv118	XVal Session 25	1	XVal Session 25-Memory - Strategy 1-1	192.54.222.3	2012-07-11 18:45:34
18005	Load Workspace			cv119	XVal Session 25	1	XVal Session 25-Memory - Strategy 1-1	192.54.222.11	2012-07-11 18:45:34
18006	Load Workspace			cv120	XVal Session 25	1	XVal Session 25-Memory - Strategy 1-1	192.54.222.3	2012-07-11 18:45:34
18007	Load Workspace			cv121	XVal Session 25	1	XVal Session 25-Memory - Strategy 1-1	192.54.222.3	2012-07-11 18:45:34
18034	Load Instructions			cv121	XVal Session 25	1	XVal Session 25-Memory - Video-1	192.54.222.3	2012-07-11 18:46:34
18035	Load Instructions			cv118	XVal Session 25	1	XVal Session 25-Memory - Video-1	192.54.222.3	2012-07-11 18:46:34
18036	Load Instructions			cv119	XVal Session 25	1	XVal Session 25-Memory - Video-1	192.54.222.11	2012-07-11 18:46:34
18037	Load Instructions			cv120	XVal Session 25	1	XVal Session 25-Memory - Video-1	192.54.222.3	2012-07-11 18:46:34
18038	Load Primer			cv119	XVal Session 25	1	XVal Session 25-Memory - Video-1	192.54.222.11	2012-07-11 18:46:44
18039	Load Primer			cv120	XVal Session 25	1	XVal Session 25-Memory - Video-1	192.54.222.3	2012-07-11 18:46:44
18040	Load Primer			cv121	XVal Session 25	1	XVal Session 25-Memory - Video-1	192.54.222.3	2012-07-11 18:46:44
18041	Load Primer			cv118	XVal Session 25	1	XVal Session 25-Memory - Video-1	192.54.222.3	2012-07-11 18:46:44
18075	Load Workspace			cv119	XVal Session 25	1	XVal Session 25-Memory - Video-1	192.54.222.11	2012-07-11 18:48:44
18076	Load Workspace			cv121	XVal Session 25	1	XVal Session 25-Memory - Video-1	192.54.222.3	2012-07-11 18:48:44
18077	Load Workspace			cv120	XVal Session 25	1	XVal Session 25-Memory - Video-1	192.54.222.3	2012-07-11 18:48:44
18078	Load Workspace			cv118	XVal Session 25	1	XVal Session 25-Memory - Video-1	192.54.222.3	2012-07-11 18:48:45
18079	Edit Grid	[2,1] :		cv121	XVal Session 25	1	XVal Session 25-Memory - Video-1	192.54.222.3	2012-07-11 18:48:59
18080	Edit Grid	[1,1] : 3		cv118	XVal Session 25	1	XVal Session 25-Memory - Video-1	192.54.222.3	2012-07-11 18:49:00
18081	Edit Grid	[1,1] :		cv121	XVal Session 25	1	XVal Session 25-Memory - Video-1	192.54.222.3	2012-07-11 18:49:00
18082	Edit Grid	[1,1] : 3		cv120	XVal Session 25	1	XVal Session 25-Memory - Video-1	192.54.222.3	2012-07-11 18:49:11
18083	Edit Grid	[1,1] :		cv118	XVal Session 25	1	XVal Session 25-Memory - Video-1	192.54.222.3	2012-07-11 18:49:12
18102	Edit Grid	[2,1] : 3		cv121	XVal Session 25	1	XVal Session 25-Memory - Video-1	192.54.222.3	2012-07-11 18:49:31
18104	Edit Grid	[1,1] : 3		cv120	XVal Session 25	1	XVal Session 25-Memory - Video-1	192.54.222.3	2012-07-11 18:49:35
18110	Edit Grid	[3,1] : bottom		cv121	XVal Session 25	1	XVal Session 25-Memory - Video-1	192.54.222.3	2012-07-11 18:49:49
18122	Edit Grid	[4,1] : C		cv121	XVal Session 25	1	XVal Session 25-Memory - Video-1	192.54.222.3	2012-07-11 18:50:07
18124	Edit Grid	[4,2] : A		cv121	XVal Session 25	1	XVal Session 25-Memory - Video-1	192.54.222.3	2012-07-11 18:50:12
18126	Edit Grid	[4,3] : D		cv121	XVal Session 25	1	XVal Session 25-Memory - Video-1	192.54.222.3	2012-07-11 18:50:15
18130	Edit Grid	[4,4] : B		cv121	XVal Session 25	1	XVal Session 25-Memory - Video-1	192.54.222.3	2012-07-11 18:50:18
18134	Edit Grid	[5,1] : blue		cv121	XVal Session 25	1	XVal Session 25-Memory - Video-1	192.54.222.3	2012-07-11 18:50:23
18141	Load Instructions			cv118	XVal Session 25	1	XVal Session 25-Memory - Picture-1	192.54.222.3	2012-07-11 18:50:44
18142	Load Instructions			cv119	XVal Session 25	1	XVal Session 25-Memory - Picture-1	192.54.222.11	2012-07-11 18:50:44
18143	Load Instructions			cv121	XVal Session 25	1	XVal Session 25-Memory - Picture-1	192.54.222.3	2012-07-11 18:50:44
18144	Load Instructions			cv120	XVal Session 25	1	XVal Session 25-Memory - Picture-1	192.54.222.3	2012-07-11 18:50:45
18147	Load Primer			cv119	XVal Session 25	1	XVal Session 25-Memory - Picture-1	192.54.222.11	2012-07-11 18:50:54
18148	Load Primer			cv121	XVal Session 25	1	XVal Session 25-Memory - Picture-1	192.54.222.3	2012-07-11 18:50:54
18149	Load Primer			cv120	XVal Session 25	1	XVal Session 25-Memory - Picture-1	192.54.222.3	2012-07-11 18:50:54
18150	Load Primer			cv118	XVal Session 25	1	XVal Session 25-Memory - Picture-1	192.54.222.3	2012-07-11 18:50:54
18184	Load Workspace			cv119	XVal Session 25	1	XVal Session 25-Memory - Picture-1	192.54.222.11	2012-07-11 18:52:24
18185	Load Workspace			cv120	XVal Session 25	1	XVal Session 25-Memory - Picture-1	192.54.222.3	2012-07-11 18:52:24
18186	Load Workspace			cv121	XVal Session 25	1	XVal Session 25-Memory - Picture-1	192.54.222.3	2012-07-11 18:52:24
18187	Load Workspace			cv118	XVal Session 25	1	XVal Session 25-Memory - Picture-1	192.54.222.3	2012-07-11 18:52:24
18188	Edit Grid	[2,1] :		cv121	XVal Session 25	1	XVal Session 25-Memory - Picture-1	192.54.222.3	2012-07-11 18:52:37
18193	Edit Grid	[3,1] : blue		cv121	XVal Session 25	1	XVal Session 25-Memory - Picture-1	192.54.222.3	2012-07-11 18:52:42
18194	Edit Grid	[2,1] : guitar		cv120	XVal Session 25	1	XVal Session 25-Memory - Picture-1	192.54.222.3	2012-07-11 18:52:51
18203	Edit Grid	[4,1] :		cv120	XVal Session 25	1	XVal Session 25-Memory - Picture-1	192.54.222.3	2012-07-11 18:52:59
18206	Edit Grid	[5,1] : 5		cv121	XVal Session 25	1	XVal Session 25-Memory - Picture-1	192.54.222.3	2012-07-11 18:53:06
18208	Edit Grid	[6,1] :		cv121	XVal Session 25	1	XVal Session 25-Memory - Picture-1	192.54.222.3	2012-07-11 18:53:10
18210	Edit Grid	[7,1] :		cv121	XVal Session 25	1	XVal Session 25-Memory - Picture-1	192.54.222.3	2012-07-11 18:53:12
18221	Edit Grid	[7,1] : brown		cv121	XVal Session 25	1	XVal Session 25-Memory - Picture-1	192.54.222.3	2012-07-11 18:53:47
18229	Edit Grid	[4,1] : 3		cv121	XVal Session 25	1	XVal Session 25-Memory - Picture-1	192.54.222.3	2012-07-11 18:54:05
[truncated: 885 more rows]
