# Supplementary material for: Dynamics of collective performance in collaboration networks
Source: PLoS One. 2018 Oct 10;13(10):e0204547. doi: 10.1371/journal.pone.0204547 (PMC6179230; doi:10.1371/journal.pone.0204547)
Supplement: S1 Dataset — (ZIP) [file pone.0204547.s001.zip › data/team-data/team-chat-logs/XVal Session 69 - Group 1 - LogFile.csv]

id	event	data	chat_name	subject	session	session_group	completed_task	ip_address	timestamp
37064	Entering waiting room			cv321	XVal Session 69			192.54.222.11	2012-07-16 13:00:52
37065	Entering waiting room			cv323	XVal Session 69			192.54.222.3	2012-07-16 13:01:00
37068	Entering waiting room			cv320	XVal Session 69			192.54.222.3	2012-07-16 13:01:18
37069	Entering waiting room			cv322	XVal Session 69			192.54.222.3	2012-07-16 13:01:25
37076	Setup participants				XVal Session 69				2012-07-16 13:01:48
37077	Setup tasks				XVal Session 69				2012-07-16 13:01:48
37078	Introduction	Starting in 28 seconds		cv323	XVal Session 69	1		192.54.222.3	2012-07-16 13:01:49
37079	Introduction	Starting in 25 seconds		cv321	XVal Session 69	1		192.54.222.11	2012-07-16 13:01:52
37080	Introduction	Starting in 24 seconds		cv320	XVal Session 69	1		192.54.222.3	2012-07-16 13:01:53
37081	Introduction	Starting in 24 seconds		cv322	XVal Session 69	1		192.54.222.3	2012-07-16 13:01:53
37086	Load Instructions			cv322	XVal Session 69	1	XVal Session 69-Introduction-1	192.54.222.3	2012-07-16 13:02:17
37087	Load Instructions			cv320	XVal Session 69	1	XVal Session 69-Introduction-1	192.54.222.3	2012-07-16 13:02:17
37088	Load Instructions			cv323	XVal Session 69	1	XVal Session 69-Introduction-1	192.54.222.3	2012-07-16 13:02:17
37089	Load Instructions			cv321	XVal Session 69	1	XVal Session 69-Introduction-1	192.54.222.11	2012-07-16 13:02:18
37094	Load Workspace			cv321	XVal Session 69	1	XVal Session 69-Introduction-1	192.54.222.11	2012-07-16 13:02:37
37095	Load Workspace			cv322	XVal Session 69	1	XVal Session 69-Introduction-1	192.54.222.3	2012-07-16 13:02:37
37096	Load Workspace			cv323	XVal Session 69	1	XVal Session 69-Introduction-1	192.54.222.3	2012-07-16 13:02:37
37097	Load Workspace			cv320	XVal Session 69	1	XVal Session 69-Introduction-1	192.54.222.3	2012-07-16 13:02:37
	Chat	hi	charles	cv410	XVal Session 69	1	XVal Session 69-Introduction-1		2012-07-16 13:03:19.824000
	Chat	Hi	Dan	cv401	XVal Session 69	1	XVal Session 69-Introduction-1		2012-07-16 13:03:35.642000
	Edit pad (rev 0)		Kate	cv406	XVal Session 69	1	XVal Session 69-Introduction-1		2012-07-16 13:03:43.756000
	Edit pad (rev 1)		Kate	cv406	XVal Session 69	1	XVal Session 69-Introduction-1		2012-07-16 13:03:44.258000
	Edit pad (rev 2)		Kate	cv406	XVal Session 69	1	XVal Session 69-Introduction-1		2012-07-16 13:03:44.758000
	Edit pad (rev 3)		Kate	cv406	XVal Session 69	1	XVal Session 69-Introduction-1		2012-07-16 13:03:45.815000
	Edit pad (rev 4)		Kate	cv406	XVal Session 69	1	XVal Session 69-Introduction-1		2012-07-16 13:03:46.315000
	Edit pad (rev 5)		Kate	cv406	XVal Session 69	1	XVal Session 69-Introduction-1		2012-07-16 13:03:46.814000
	Edit pad (rev 6)		Kate	cv406	XVal Session 69	1	XVal Session 69-Introduction-1		2012-07-16 13:03:47.314000
	Edit pad (rev 7)		Kate	cv406	XVal Session 69	1	XVal Session 69-Introduction-1		2012-07-16 13:03:48.569000
	Edit pad (rev 8)		Dan	cv401	XVal Session 69	1	XVal Session 69-Introduction-1		2012-07-16 13:04:06.058000
	Edit pad (rev 9)		Dan	cv401	XVal Session 69	1	XVal Session 69-Introduction-1		2012-07-16 13:04:06.569000
37102	Load Instructions			cv321	XVal Session 69	1	XVal Session 69-Typing - Text-1	192.54.222.11	2012-07-16 13:04:07
37103	Load Instructions			cv322	XVal Session 69	1	XVal Session 69-Typing - Text-1	192.54.222.3	2012-07-16 13:04:07
37104	Load Instructions			cv320	XVal Session 69	1	XVal Session 69-Typing - Text-1	192.54.222.3	2012-07-16 13:04:07
	Edit pad (rev 10)		Dan	cv401	XVal Session 69	1	XVal Session 69-Introduction-1		2012-07-16 13:04:07.069000
	Edit pad (rev 11)		Dan	cv401	XVal Session 69	1	XVal Session 69-Introduction-1		2012-07-16 13:04:07.568000
37105	Load Instructions			cv323	XVal Session 69	1	XVal Session 69-Typing - Text-1	192.54.222.3	2012-07-16 13:04:08
37110	Load Workspace			cv321	XVal Session 69	1	XVal Session 69-Typing - Text-1	192.54.222.11	2012-07-16 13:04:47
37111	Load Workspace			cv322	XVal Session 69	1	XVal Session 69-Typing - Text-1	192.54.222.3	2012-07-16 13:04:47
37112	Load Workspace			cv320	XVal Session 69	1	XVal Session 69-Typing - Text-1	192.54.222.3	2012-07-16 13:04:48
37113	Load Workspace			cv323	XVal Session 69	1	XVal Session 69-Typing - Text-1	192.54.222.3	2012-07-16 13:04:48
	Edit pad (rev 0)		Kate	cv406	XVal Session 69	1	XVal Session 69-Typing - Text-1		2012-07-16 13:04:59.874000
	Edit pad (rev 1)		Kate	cv406	XVal Session 69	1	XVal Session 69-Typing - Text-1		2012-07-16 13:05:00.369000
	Edit pad (rev 2)		Kate	cv406	XVal Session 69	1	XVal Session 69-Typing - Text-1		2012-07-16 13:05:00.868000
	Edit pad (rev 3)		Kate	cv406	XVal Session 69	1	XVal Session 69-Typing - Text-1		2012-07-16 13:05:01.370000
	Edit pad (rev 4)		Kate	cv406	XVal Session 69	1	XVal Session 69-Typing - Text-1		2012-07-16 13:05:01.870000
	Edit pad (rev 5)		Kate	cv406	XVal Session 69	1	XVal Session 69-Typing - Text-1		2012-07-16 13:05:02.370000
	Edit pad (rev 6)		Kate	cv406	XVal Session 69	1	XVal Session 69-Typing - Text-1		2012-07-16 13:05:02.869000
	Edit pad (rev 7)		Kate	cv406	XVal Session 69	1	XVal Session 69-Typing - Text-1		2012-07-16 13:05:03.393000
	Edit pad (rev 8)		Kate	cv406	XVal Session 69	1	XVal Session 69-Typing - Text-1		2012-07-16 13:05:03.892000
	Edit pad (rev 9)		Kate	cv406	XVal Session 69	1	XVal Session 69-Typing - Text-1		2012-07-16 13:05:04.399000
	Edit pad (rev 10)		Kate	cv406	XVal Session 69	1	XVal Session 69-Typing - Text-1		2012-07-16 13:05:04.901000
	Edit pad (rev 11)		Kate	cv406	XVal Session 69	1	XVal Session 69-Typing - Text-1		2012-07-16 13:05:05.400000
	Edit pad (rev 12)		Kate	cv406	XVal Session 69	1	XVal Session 69-Typing - Text-1		2012-07-16 13:05:05.912000
	Edit pad (rev 13)		Kate	cv406	XVal Session 69	1	XVal Session 69-Typing - Text-1		2012-07-16 13:05:06.411000
	Edit pad (rev 14)		Kate	cv406	XVal Session 69	1	XVal Session 69-Typing - Text-1		2012-07-16 13:05:07.071000
	Edit pad (rev 15)		Kate	cv406	XVal Session 69	1	XVal Session 69-Typing - Text-1		2012-07-16 13:05:07.569000
	Edit pad (rev 16)		Kate	cv406	XVal Session 69	1	XVal Session 69-Typing - Text-1		2012-07-16 13:05:08.070000
	Edit pad (rev 17)		Kate	cv406	XVal Session 69	1	XVal Session 69-Typing - Text-1		2012-07-16 13:05:08.572000
	Edit pad (rev 18)		Kate	cv406	XVal Session 69	1	XVal Session 69-Typing - Text-1		2012-07-16 13:05:09.071000
	Edit pad (rev 19)		Kate	cv406	XVal Session 69	1	XVal Session 69-Typing - Text-1		2012-07-16 13:05:09.574000
	Edit pad (rev 20)		Kate	cv406	XVal Session 69	1	XVal Session 69-Typing - Text-1		2012-07-16 13:05:10.077000
	Edit pad (rev 21)		Kate	cv406	XVal Session 69	1	XVal Session 69-Typing - Text-1		2012-07-16 13:05:10.574000
	Edit pad (rev 22)		Kate	cv406	XVal Session 69	1	XVal Session 69-Typing - Text-1		2012-07-16 13:05:11.077000
	Edit pad (rev 23)		Kate	cv406	XVal Session 69	1	XVal Session 69-Typing - Text-1		2012-07-16 13:05:11.576000
	Edit pad (rev 24)		Kate	cv406	XVal Session 69	1	XVal Session 69-Typing - Text-1		2012-07-16 13:05:12.287000
	Edit pad (rev 25)		Kate	cv406	XVal Session 69	1	XVal Session 69-Typing - Text-1		2012-07-16 13:05:12.786000
	Edit pad (rev 26)		Kate	cv406	XVal Session 69	1	XVal Session 69-Typing - Text-1		2012-07-16 13:05:13.287000
	Edit pad (rev 27)		Kate	cv406	XVal Session 69	1	XVal Session 69-Typing - Text-1		2012-07-16 13:05:13.838000
	Edit pad (rev 28)		Kate	cv406	XVal Session 69	1	XVal Session 69-Typing - Text-1		2012-07-16 13:05:14.343000
	Edit pad (rev 29)		Kate	cv406	XVal Session 69	1	XVal Session 69-Typing - Text-1		2012-07-16 13:05:14.840000
	Edit pad (rev 30)		Kate	cv406	XVal Session 69	1	XVal Session 69-Typing - Text-1		2012-07-16 13:05:15.340000
	Edit pad (rev 31)		Kate	cv406	XVal Session 69	1	XVal Session 69-Typing - Text-1		2012-07-16 13:05:15.842000
	Edit pad (rev 32)		Kate	cv406	XVal Session 69	1	XVal Session 69-Typing - Text-1		2012-07-16 13:05:16.341000
	Edit pad (rev 33)		Kate	cv406	XVal Session 69	1	XVal Session 69-Typing - Text-1		2012-07-16 13:05:16.842000
	Edit pad (rev 34)		Kate	cv406	XVal Session 69	1	XVal Session 69-Typing - Text-1		2012-07-16 13:05:17.345000
	Edit pad (rev 35)		Kate	cv406	XVal Session 69	1	XVal Session 69-Typing - Text-1		2012-07-16 13:05:17.845000
	Edit pad (rev 36)		Kate	cv406	XVal Session 69	1	XVal Session 69-Typing - Text-1		2012-07-16 13:05:18.346000
	Edit pad (rev 37)		Kate	cv406	XVal Session 69	1	XVal Session 69-Typing - Text-1		2012-07-16 13:05:18.845000
	Edit pad (rev 38)		Kate	cv406	XVal Session 69	1	XVal Session 69-Typing - Text-1		2012-07-16 13:05:19.345000
	Chat	I''l start at the last paragraph	sluggo	cv411	XVal Session 69	1	XVal Session 69-Typing - Text-1		2012-07-16 13:05:19.706000
	Edit pad (rev 39)		Kate	cv406	XVal Session 69	1	XVal Session 69-Typing - Text-1		2012-07-16 13:05:19.845000
	Edit pad (rev 40)		Kate	cv406	XVal Session 69	1	XVal Session 69-Typing - Text-1		2012-07-16 13:05:20.348000
	Edit pad (rev 41)		Kate	cv406	XVal Session 69	1	XVal Session 69-Typing - Text-1		2012-07-16 13:05:20.846000
	Edit pad (rev 42)		Kate	cv406	XVal Session 69	1	XVal Session 69-Typing - Text-1		2012-07-16 13:05:21.346000
	Edit pad (rev 43)		Kate	cv406	XVal Session 69	1	XVal Session 69-Typing - Text-1		2012-07-16 13:05:21.846000
	Edit pad (rev 44)		Kate	cv406	XVal Session 69	1	XVal Session 69-Typing - Text-1		2012-07-16 13:05:22.347000
	Edit pad (rev 45)		Kate	cv406	XVal Session 69	1	XVal Session 69-Typing - Text-1		2012-07-16 13:05:22.927000
	Edit pad (rev 46)		Kate	cv406	XVal Session 69	1	XVal Session 69-Typing - Text-1		2012-07-16 13:05:23.427000
	Edit pad (rev 47)		Kate	cv406	XVal Session 69	1	XVal Session 69-Typing - Text-1		2012-07-16 13:05:23.926000
	Edit pad (rev 48)		Kate	cv406	XVal Session 69	1	XVal Session 69-Typing - Text-1		2012-07-16 13:05:24.432000
	Edit pad (rev 49)		Kate	cv406	XVal Session 69	1	XVal Session 69-Typing - Text-1		2012-07-16 13:05:25.138000
	Edit pad (rev 50)		Kate	cv406	XVal Session 69	1	XVal Session 69-Typing - Text-1		2012-07-16 13:05:25.643000
	Edit pad (rev 51)		sluggo	cv411	XVal Session 69	1	XVal Session 69-Typing - Text-1		2012-07-16 13:05:25.661000
	Edit pad (rev 52)		Kate	cv406	XVal Session 69	1	XVal Session 69-Typing - Text-1		2012-07-16 13:05:26.144000
	Edit pad (rev 53)		sluggo	cv411	XVal Session 69	1	XVal Session 69-Typing - Text-1		2012-07-16 13:05:26.617000
	Edit pad (rev 54)		Kate	cv406	XVal Session 69	1	XVal Session 69-Typing - Text-1		2012-07-16 13:05:26.643000
	Edit pad (rev 55)		sluggo	cv411	XVal Session 69	1	XVal Session 69-Typing - Text-1		2012-07-16 13:05:27.123000
	Edit pad (rev 56)		sluggo	cv411	XVal Session 69	1	XVal Session 69-Typing - Text-1		2012-07-16 13:05:27.689000
	Edit pad (rev 57)		sluggo	cv411	XVal Session 69	1	XVal Session 69-Typing - Text-1		2012-07-16 13:05:28.178000
	Edit pad (rev 58)		sluggo	cv411	XVal Session 69	1	XVal Session 69-Typing - Text-1		2012-07-16 13:05:28.679000
	Edit pad (rev 59)		sluggo	cv411	XVal Session 69	1	XVal Session 69-Typing - Text-1		2012-07-16 13:05:29.193000
	Edit pad (rev 60)		sluggo	cv411	XVal Session 69	1	XVal Session 69-Typing - Text-1		2012-07-16 13:05:29.679000
	Edit pad (rev 61)		sluggo	cv411	XVal Session 69	1	XVal Session 69-Typing - Text-1		2012-07-16 13:05:30.182000
	Edit pad (rev 62)		sluggo	cv411	XVal Session 69	1	XVal Session 69-Typing - Text-1		2012-07-16 13:05:30.686000
	Edit pad (rev 63)		sluggo	cv411	XVal Session 69	1	XVal Session 69-Typing - Text-1		2012-07-16 13:05:31.259000
	Edit pad (rev 64)		sluggo	cv411	XVal Session 69	1	XVal Session 69-Typing - Text-1		2012-07-16 13:05:31.786000
	Edit pad (rev 65)		sluggo	cv411	XVal Session 69	1	XVal Session 69-Typing - Text-1		2012-07-16 13:05:32.284000
	Edit pad (rev 66)		sluggo	cv411	XVal Session 69	1	XVal Session 69-Typing - Text-1		2012-07-16 13:05:32.785000
	Edit pad (rev 67)		sluggo	cv411	XVal Session 69	1	XVal Session 69-Typing - Text-1		2012-07-16 13:05:33.284000
	Edit pad (rev 68)		sluggo	cv411	XVal Session 69	1	XVal Session 69-Typing - Text-1		2012-07-16 13:05:33.788000
	Edit pad (rev 69)		sluggo	cv411	XVal Session 69	1	XVal Session 69-Typing - Text-1		2012-07-16 13:05:34.290000
	Edit pad (rev 70)		sluggo	cv411	XVal Session 69	1	XVal Session 69-Typing - Text-1		2012-07-16 13:05:34.791000
	Edit pad (rev 71)		Kate	cv406	XVal Session 69	1	XVal Session 69-Typing - Text-1		2012-07-16 13:05:35.351000
	Edit pad (rev 72)		sluggo	cv411	XVal Session 69	1	XVal Session 69-Typing - Text-1		2012-07-16 13:05:35.459000
	Edit pad (rev 73)		sluggo	cv411	XVal Session 69	1	XVal Session 69-Typing - Text-1		2012-07-16 13:05:35.953000
	Edit pad (rev 74)		Kate	cv406	XVal Session 69	1	XVal Session 69-Typing - Text-1		2012-07-16 13:05:36.325000
	Edit pad (rev 75)		sluggo	cv411	XVal Session 69	1	XVal Session 69-Typing - Text-1		2012-07-16 13:05:36.455000
	Edit pad (rev 76)		Kate	cv406	XVal Session 69	1	XVal Session 69-Typing - Text-1		2012-07-16 13:05:36.826000
	Edit pad (rev 77)		sluggo	cv411	XVal Session 69	1	XVal Session 69-Typing - Text-1		2012-07-16 13:05:36.953000
	Edit pad (rev 78)		Kate	cv406	XVal Session 69	1	XVal Session 69-Typing - Text-1		2012-07-16 13:05:37.326000
	Edit pad (rev 79)		sluggo	cv411	XVal Session 69	1	XVal Session 69-Typing - Text-1		2012-07-16 13:05:37.771000
	Edit pad (rev 80)		sluggo	cv411	XVal Session 69	1	XVal Session 69-Typing - Text-1		2012-07-16 13:05:38.269000
	Edit pad (rev 81)		sluggo	cv411	XVal Session 69	1	XVal Session 69-Typing - Text-1		2012-07-16 13:05:38.768000
	Edit pad (rev 82)		Kate	cv406	XVal Session 69	1	XVal Session 69-Typing - Text-1		2012-07-16 13:05:39.120000
	Edit pad (rev 83)		sluggo	cv411	XVal Session 69	1	XVal Session 69-Typing - Text-1		2012-07-16 13:05:39.275000
	Edit pad (rev 84)		Kate	cv406	XVal Session 69	1	XVal Session 69-Typing - Text-1		2012-07-16 13:05:39.620000
	Edit pad (rev 85)		sluggo	cv411	XVal Session 69	1	XVal Session 69-Typing - Text-1		2012-07-16 13:05:39.784000
	Edit pad (rev 86)		Kate	cv406	XVal Session 69	1	XVal Session 69-Typing - Text-1		2012-07-16 13:05:40.121000
	Edit pad (rev 87)		sluggo	cv411	XVal Session 69	1	XVal Session 69-Typing - Text-1		2012-07-16 13:05:40.289000
	Edit pad (rev 88)		Kate	cv406	XVal Session 69	1	XVal Session 69-Typing - Text-1		2012-07-16 13:05:40.798000
	Edit pad (rev 89)		sluggo	cv411	XVal Session 69	1	XVal Session 69-Typing - Text-1		2012-07-16 13:05:41.012000
	Edit pad (rev 90)		Kate	cv406	XVal Session 69	1	XVal Session 69-Typing - Text-1		2012-07-16 13:05:41.299000
	Edit pad (rev 91)		sluggo	cv411	XVal Session 69	1	XVal Session 69-Typing - Text-1		2012-07-16 13:05:41.509000
	Edit pad (rev 92)		Kate	cv406	XVal Session 69	1	XVal Session 69-Typing - Text-1		2012-07-16 13:05:41.798000
	Edit pad (rev 93)		sluggo	cv411	XVal Session 69	1	XVal Session 69-Typing - Text-1		2012-07-16 13:05:42.009000
	Edit pad (rev 94)		Kate	cv406	XVal Session 69	1	XVal Session 69-Typing - Text-1		2012-07-16 13:05:42.417000
	Edit pad (rev 95)		sluggo	cv411	XVal Session 69	1	XVal Session 69-Typing - Text-1		2012-07-16 13:05:42.633000
	Edit pad (rev 96)		sluggo	cv411	XVal Session 69	1	XVal Session 69-Typing - Text-1		2012-07-16 13:05:43.138000
	Edit pad (rev 97)		Kate	cv406	XVal Session 69	1	XVal Session 69-Typing - Text-1		2012-07-16 13:05:43.282000
	Edit pad (rev 98)		Kate	cv406	XVal Session 69	1	XVal Session 69-Typing - Text-1		2012-07-16 13:05:43.783000
	Edit pad (rev 99)		sluggo	cv411	XVal Session 69	1	XVal Session 69-Typing - Text-1		2012-07-16 13:05:44.104000
	Edit pad (rev 100)		Kate	cv406	XVal Session 69	1	XVal Session 69-Typing - Text-1		2012-07-16 13:05:44.284000
	Edit pad (rev 101)		Kate	cv406	XVal Session 69	1	XVal Session 69-Typing - Text-1		2012-07-16 13:05:44.785000
	Edit pad (rev 102)		Kate	cv406	XVal Session 69	1	XVal Session 69-Typing - Text-1		2012-07-16 13:05:45.285000
	Edit pad (rev 103)		sluggo	cv411	XVal Session 69	1	XVal Session 69-Typing - Text-1		2012-07-16 13:05:45.790000
	Edit pad (rev 104)		sluggo	cv411	XVal Session 69	1	XVal Session 69-Typing - Text-1		2012-07-16 13:05:46.735000
	Edit pad (rev 105)		sluggo	cv411	XVal Session 69	1	XVal Session 69-Typing - Text-1		2012-07-16 13:05:47.398000
	Edit pad (rev 106)		sluggo	cv411	XVal Session 69	1	XVal Session 69-Typing - Text-1		2012-07-16 13:05:48.078000
	Edit pad (rev 107)		sluggo	cv411	XVal Session 69	1	XVal Session 69-Typing - Text-1		2012-07-16 13:05:48.746000
	Chat	2nd paragraph is above 1st	charles	cv410	XVal Session 69	1	XVal Session 69-Typing - Text-1		2012-07-16 13:05:49.164000
	Edit pad (rev 108)		sluggo	cv411	XVal Session 69	1	XVal Session 69-Typing - Text-1		2012-07-16 13:05:49.433000
	Edit pad (rev 109)		sluggo	cv411	XVal Session 69	1	XVal Session 69-Typing - Text-1		2012-07-16 13:05:49.936000
	Edit pad (rev 110)		sluggo	cv411	XVal Session 69	1	XVal Session 69-Typing - Text-1		2012-07-16 13:05:50.436000
	Edit pad (rev 111)		sluggo	cv411	XVal Session 69	1	XVal Session 69-Typing - Text-1		2012-07-16 13:05:50.938000
	Edit pad (rev 112)		sluggo	cv411	XVal Session 69	1	XVal Session 69-Typing - Text-1		2012-07-16 13:05:51.627000
	Edit pad (rev 113)		sluggo	cv411	XVal Session 69	1	XVal Session 69-Typing - Text-1		2012-07-16 13:05:52.121000
	Edit pad (rev 114)		sluggo	cv411	XVal Session 69	1	XVal Session 69-Typing - Text-1		2012-07-16 13:05:53.037000
	Edit pad (rev 115)		sluggo	cv411	XVal Session 69	1	XVal Session 69-Typing - Text-1		2012-07-16 13:05:53.546000
	Edit pad (rev 116)		sluggo	cv411	XVal Session 69	1	XVal Session 69-Typing - Text-1		2012-07-16 13:05:54.251000
	Edit pad (rev 117)		sluggo	cv411	XVal Session 69	1	XVal Session 69-Typing - Text-1		2012-07-16 13:05:55.188000
	Edit pad (rev 118)		sluggo	cv411	XVal Session 69	1	XVal Session 69-Typing - Text-1		2012-07-16 13:05:55.691000
	Edit pad (rev 119)		sluggo	cv411	XVal Session 69	1	XVal Session 69-Typing - Text-1		2012-07-16 13:05:56.631000
	Chat	I'll do the third	charles	cv410	XVal Session 69	1	XVal Session 69-Typing - Text-1		2012-07-16 13:05:56.932000
	Edit pad (rev 120)		sluggo	cv411	XVal Session 69	1	XVal Session 69-Typing - Text-1		2012-07-16 13:05:57.364000
	Edit pad (rev 121)		sluggo	cv411	XVal Session 69	1	XVal Session 69-Typing - Text-1		2012-07-16 13:05:57.867000
	Edit pad (rev 122)		sluggo	cv411	XVal Session 69	1	XVal Session 69-Typing - Text-1		2012-07-16 13:05:58.366000
	Edit pad (rev 123)		Kate	cv406	XVal Session 69	1	XVal Session 69-Typing - Text-1		2012-07-16 13:05:58.385000
	Edit pad (rev 124)		sluggo	cv411	XVal Session 69	1	XVal Session 69-Typing - Text-1		2012-07-16 13:05:58.870000
	Edit pad (rev 125)		Kate	cv406	XVal Session 69	1	XVal Session 69-Typing - Text-1		2012-07-16 13:05:58.886000
	Edit pad (rev 126)		Kate	cv406	XVal Session 69	1	XVal Session 69-Typing - Text-1		2012-07-16 13:05:59.385000
	Edit pad (rev 127)		sluggo	cv411	XVal Session 69	1	XVal Session 69-Typing - Text-1		2012-07-16 13:05:59.497000
	Edit pad (rev 128)		Kate	cv406	XVal Session 69	1	XVal Session 69-Typing - Text-1		2012-07-16 13:05:59.886000
	Edit pad (rev 129)		sluggo	cv411	XVal Session 69	1	XVal Session 69-Typing - Text-1		2012-07-16 13:06:00.075000
	Edit pad (rev 130)		sluggo	cv411	XVal Session 69	1	XVal Session 69-Typing - Text-1		2012-07-16 13:06:00.577000
	Edit pad (rev 131)		sluggo	cv411	XVal Session 69	1	XVal Session 69-Typing - Text-1		2012-07-16 13:06:01.079000
	Edit pad (rev 132)		Kate	cv406	XVal Session 69	1	XVal Session 69-Typing - Text-1		2012-07-16 13:06:01.510000
	Edit pad (rev 133)		sluggo	cv411	XVal Session 69	1	XVal Session 69-Typing - Text-1		2012-07-16 13:06:01.581000
	Edit pad (rev 134)		sluggo	cv411	XVal Session 69	1	XVal Session 69-Typing - Text-1		2012-07-16 13:06:02.127000
	Edit pad (rev 135)		Kate	cv406	XVal Session 69	1	XVal Session 69-Typing - Text-1		2012-07-16 13:06:02.361000
	Edit pad (rev 136)		sluggo	cv411	XVal Session 69	1	XVal Session 69-Typing - Text-1		2012-07-16 13:06:02.626000
	Edit pad (rev 137)		Kate	cv406	XVal Session 69	1	XVal Session 69-Typing - Text-1		2012-07-16 13:06:02.861000
	Edit pad (rev 138)		sluggo	cv411	XVal Session 69	1	XVal Session 69-Typing - Text-1		2012-07-16 13:06:03.131000
	Edit pad (rev 139)		Kate	cv406	XVal Session 69	1	XVal Session 69-Typing - Text-1		2012-07-16 13:06:03.364000
	Edit pad (rev 140)		sluggo	cv411	XVal Session 69	1	XVal Session 69-Typing - Text-1		2012-07-16 13:06:03.626000
	Edit pad (rev 141)		sluggo	cv411	XVal Session 69	1	XVal Session 69-Typing - Text-1		2012-07-16 13:06:04.337000
	Edit pad (rev 142)		Kate	cv406	XVal Session 69	1	XVal Session 69-Typing - Text-1		2012-07-16 13:06:04.462000
	Edit pad (rev 143)		sluggo	cv411	XVal Session 69	1	XVal Session 69-Typing - Text-1		2012-07-16 13:06:04.834000
	Edit pad (rev 144)		Kate	cv406	XVal Session 69	1	XVal Session 69-Typing - Text-1		2012-07-16 13:06:04.961000
	Edit pad (rev 145)		sluggo	cv411	XVal Session 69	1	XVal Session 69-Typing - Text-1		2012-07-16 13:06:05.334000
	Edit pad (rev 146)		Kate	cv406	XVal Session 69	1	XVal Session 69-Typing - Text-1		2012-07-16 13:06:05.461000
	Edit pad (rev 147)		sluggo	cv411	XVal Session 69	1	XVal Session 69-Typing - Text-1		2012-07-16 13:06:05.837000
	Edit pad (rev 148)		sluggo	cv411	XVal Session 69	1	XVal Session 69-Typing - Text-1		2012-07-16 13:06:06.335000
	Edit pad (rev 149)		charles	cv410	XVal Session 69	1	XVal Session 69-Typing - Text-1		2012-07-16 13:06:06.620000
	Edit pad (rev 150)		sluggo	cv411	XVal Session 69	1	XVal Session 69-Typing - Text-1		2012-07-16 13:06:06.837000
	Edit pad (rev 151)		charles	cv410	XVal Session 69	1	XVal Session 69-Typing - Text-1		2012-07-16 13:06:07.122000
	Edit pad (rev 152)		sluggo	cv411	XVal Session 69	1	XVal Session 69-Typing - Text-1		2012-07-16 13:06:07.369000
	Edit pad (rev 153)		Kate	cv406	XVal Session 69	1	XVal Session 69-Typing - Text-1		2012-07-16 13:06:07.483000
	Edit pad (rev 154)		sluggo	cv411	XVal Session 69	1	XVal Session 69-Typing - Text-1		2012-07-16 13:06:07.902000
	Edit pad (rev 155)		charles	cv410	XVal Session 69	1	XVal Session 69-Typing - Text-1		2012-07-16 13:06:07.966000
	Edit pad (rev 156)		Kate	cv406	XVal Session 69	1	XVal Session 69-Typing - Text-1		2012-07-16 13:06:08.006000
	Edit pad (rev 157)		sluggo	cv411	XVal Session 69	1	XVal Session 69-Typing - Text-1		2012-07-16 13:06:08.369000
	Edit pad (rev 158)		charles	cv410	XVal Session 69	1	XVal Session 69-Typing - Text-1		2012-07-16 13:06:08.474000
	Edit pad (rev 159)		Kate	cv406	XVal Session 69	1	XVal Session 69-Typing - Text-1		2012-07-16 13:06:08.772000
	Edit pad (rev 160)		charles	cv410	XVal Session 69	1	XVal Session 69-Typing - Text-1		2012-07-16 13:06:08.976000
	Edit pad (rev 161)		sluggo	cv411	XVal Session 69	1	XVal Session 69-Typing - Text-1		2012-07-16 13:06:09.278000
	Edit pad (rev 162)		Kate	cv406	XVal Session 69	1	XVal Session 69-Typing - Text-1		2012-07-16 13:06:09.284000
	Edit pad (rev 163)		charles	cv410	XVal Session 69	1	XVal Session 69-Typing - Text-1		2012-07-16 13:06:09.479000
	Edit pad (rev 164)		Kate	cv406	XVal Session 69	1	XVal Session 69-Typing - Text-1		2012-07-16 13:06:09.784000
	Edit pad (rev 165)		sluggo	cv411	XVal Session 69	1	XVal Session 69-Typing - Text-1		2012-07-16 13:06:09.818000
	Edit pad (rev 166)		charles	cv410	XVal Session 69	1	XVal Session 69-Typing - Text-1		2012-07-16 13:06:09.978000
	Edit pad (rev 167)		sluggo	cv411	XVal Session 69	1	XVal Session 69-Typing - Text-1		2012-07-16 13:06:10.318000
	Edit pad (rev 168)		sluggo	cv411	XVal Session 69	1	XVal Session 69-Typing - Text-1		2012-07-16 13:06:10.816000
	Edit pad (rev 169)		charles	cv410	XVal Session 69	1	XVal Session 69-Typing - Text-1		2012-07-16 13:06:11.089000
	Edit pad (rev 170)		sluggo	cv411	XVal Session 69	1	XVal Session 69-Typing - Text-1		2012-07-16 13:06:11.320000
	Edit pad (rev 171)		sluggo	cv411	XVal Session 69	1	XVal Session 69-Typing - Text-1		2012-07-16 13:06:11.893000
	Edit pad (rev 172)		sluggo	cv411	XVal Session 69	1	XVal Session 69-Typing - Text-1		2012-07-16 13:06:12.393000
	Edit pad (rev 173)		charles	cv410	XVal Session 69	1	XVal Session 69-Typing - Text-1		2012-07-16 13:06:12.693000
	Edit pad (rev 174)		charles	cv410	XVal Session 69	1	XVal Session 69-Typing - Text-1		2012-07-16 13:06:13.193000
	Edit pad (rev 175)		charles	cv410	XVal Session 69	1	XVal Session 69-Typing - Text-1		2012-07-16 13:06:13.693000
	Edit pad (rev 176)		Kate	cv406	XVal Session 69	1	XVal Session 69-Typing - Text-1		2012-07-16 13:06:14.703000
	Edit pad (rev 177)		charles	cv410	XVal Session 69	1	XVal Session 69-Typing - Text-1		2012-07-16 13:06:14.933000
	Edit pad (rev 178)		Kate	cv406	XVal Session 69	1	XVal Session 69-Typing - Text-1		2012-07-16 13:06:15.242000
	Edit pad (rev 179)		charles	cv410	XVal Session 69	1	XVal Session 69-Typing - Text-1		2012-07-16 13:06:15.435000
	Edit pad (rev 180)		Kate	cv406	XVal Session 69	1	XVal Session 69-Typing - Text-1		2012-07-16 13:06:15.740000
	Edit pad (rev 181)		charles	cv410	XVal Session 69	1	XVal Session 69-Typing - Text-1		2012-07-16 13:06:15.935000
	Edit pad (rev 182)		Kate	cv406	XVal Session 69	1	XVal Session 69-Typing - Text-1		2012-07-16 13:06:16.241000
	Edit pad (rev 183)		charles	cv410	XVal Session 69	1	XVal Session 69-Typing - Text-1		2012-07-16 13:06:16.435000
	Edit pad (rev 184)		Kate	cv406	XVal Session 69	1	XVal Session 69-Typing - Text-1		2012-07-16 13:06:16.742000
	Edit pad (rev 185)		charles	cv410	XVal Session 69	1	XVal Session 69-Typing - Text-1		2012-07-16 13:06:16.933000
	Edit pad (rev 186)		Kate	cv406	XVal Session 69	1	XVal Session 69-Typing - Text-1		2012-07-16 13:06:17.243000
	Edit pad (rev 187)		charles	cv410	XVal Session 69	1	XVal Session 69-Typing - Text-1		2012-07-16 13:06:17.434000
	Edit pad (rev 188)		Kate	cv406	XVal Session 69	1	XVal Session 69-Typing - Text-1		2012-07-16 13:06:17.926000
	Edit pad (rev 189)		charles	cv410	XVal Session 69	1	XVal Session 69-Typing - Text-1		2012-07-16 13:06:17.939000
	Edit pad (rev 190)		Kate	cv406	XVal Session 69	1	XVal Session 69-Typing - Text-1		2012-07-16 13:06:18.428000
	Edit pad (rev 191)		charles	cv410	XVal Session 69	1	XVal Session 69-Typing - Text-1		2012-07-16 13:06:18.441000
	Edit pad (rev 192)		Kate	cv406	XVal Session 69	1	XVal Session 69-Typing - Text-1		2012-07-16 13:06:18.927000
	Edit pad (rev 193)		charles	cv410	XVal Session 69	1	XVal Session 69-Typing - Text-1		2012-07-16 13:06:18.939000
	Edit pad (rev 194)		Kate	cv406	XVal Session 69	1	XVal Session 69-Typing - Text-1		2012-07-16 13:06:19.426000
	Edit pad (rev 195)		charles	cv410	XVal Session 69	1	XVal Session 69-Typing - Text-1		2012-07-16 13:06:19.588000
	Edit pad (rev 196)		Kate	cv406	XVal Session 69	1	XVal Session 69-Typing - Text-1		2012-07-16 13:06:19.928000
	Edit pad (rev 197)		charles	cv410	XVal Session 69	1	XVal Session 69-Typing - Text-1		2012-07-16 13:06:20.088000
	Edit pad (rev 198)		Kate	cv406	XVal Session 69	1	XVal Session 69-Typing - Text-1		2012-07-16 13:06:20.463000
	Edit pad (rev 199)		charles	cv410	XVal Session 69	1	XVal Session 69-Typing - Text-1		2012-07-16 13:06:20.591000
	Edit pad (rev 200)		Kate	cv406	XVal Session 69	1	XVal Session 69-Typing - Text-1		2012-07-16 13:06:20.962000
	Edit pad (rev 201)		charles	cv410	XVal Session 69	1	XVal Session 69-Typing - Text-1		2012-07-16 13:06:21.090000
	Edit pad (rev 202)		Kate	cv406	XVal Session 69	1	XVal Session 69-Typing - Text-1		2012-07-16 13:06:21.463000
	Edit pad (rev 203)		charles	cv410	XVal Session 69	1	XVal Session 69-Typing - Text-1		2012-07-16 13:06:21.590000
	Edit pad (rev 204)		Kate	cv406	XVal Session 69	1	XVal Session 69-Typing - Text-1		2012-07-16 13:06:21.965000
	Edit pad (rev 205)		charles	cv410	XVal Session 69	1	XVal Session 69-Typing - Text-1		2012-07-16 13:06:22.091000
	Edit pad (rev 206)		Kate	cv406	XVal Session 69	1	XVal Session 69-Typing - Text-1		2012-07-16 13:06:22.465000
	Edit pad (rev 207)		charles	cv410	XVal Session 69	1	XVal Session 69-Typing - Text-1		2012-07-16 13:06:22.683000
	Edit pad (rev 208)		Kate	cv406	XVal Session 69	1	XVal Session 69-Typing - Text-1		2012-07-16 13:06:22.968000
	Edit pad (rev 209)		charles	cv410	XVal Session 69	1	XVal Session 69-Typing - Text-1		2012-07-16 13:06:23.184000
	Edit pad (rev 210)		Kate	cv406	XVal Session 69	1	XVal Session 69-Typing - Text-1		2012-07-16 13:06:23.468000
	Edit pad (rev 211)		charles	cv410	XVal Session 69	1	XVal Session 69-Typing - Text-1		2012-07-16 13:06:23.684000
	Edit pad (rev 212)		charles	cv410	XVal Session 69	1	XVal Session 69-Typing - Text-1		2012-07-16 13:06:24.617000
	Edit pad (rev 213)		Kate	cv406	XVal Session 69	1	XVal Session 69-Typing - Text-1		2012-07-16 13:06:24.705000
	Edit pad (rev 214)		charles	cv410	XVal Session 69	1	XVal Session 69-Typing - Text-1		2012-07-16 13:06:25.118000
	Edit pad (rev 215)		Kate	cv406	XVal Session 69	1	XVal Session 69-Typing - Text-1		2012-07-16 13:06:25.205000
	Edit pad (rev 216)		charles	cv410	XVal Session 69	1	XVal Session 69-Typing - Text-1		2012-07-16 13:06:25.617000
	Edit pad (rev 217)		Kate	cv406	XVal Session 69	1	XVal Session 69-Typing - Text-1		2012-07-16 13:06:25.712000
	Edit pad (rev 218)		charles	cv410	XVal Session 69	1	XVal Session 69-Typing - Text-1		2012-07-16 13:06:26.120000
	Edit pad (rev 219)		Kate	cv406	XVal Session 69	1	XVal Session 69-Typing - Text-1		2012-07-16 13:06:26.214000
	Edit pad (rev 220)		charles	cv410	XVal Session 69	1	XVal Session 69-Typing - Text-1		2012-07-16 13:06:26.631000
	Edit pad (rev 221)		Kate	cv406	XVal Session 69	1	XVal Session 69-Typing - Text-1		2012-07-16 13:06:26.713000
	Edit pad (rev 222)		charles	cv410	XVal Session 69	1	XVal Session 69-Typing - Text-1		2012-07-16 13:06:27.131000
	Edit pad (rev 223)		Kate	cv406	XVal Session 69	1	XVal Session 69-Typing - Text-1		2012-07-16 13:06:27.214000
	Edit pad (rev 224)		charles	cv410	XVal Session 69	1	XVal Session 69-Typing - Text-1		2012-07-16 13:06:27.651000
	Edit pad (rev 225)		Kate	cv406	XVal Session 69	1	XVal Session 69-Typing - Text-1		2012-07-16 13:06:27.715000
	Edit pad (rev 226)		Kate	cv406	XVal Session 69	1	XVal Session 69-Typing - Text-1		2012-07-16 13:06:28.215000
	Edit pad (rev 227)		sluggo	cv411	XVal Session 69	1	XVal Session 69-Typing - Text-1		2012-07-16 13:06:28.232000
	Edit pad (rev 228)		charles	cv410	XVal Session 69	1	XVal Session 69-Typing - Text-1		2012-07-16 13:06:28.343000
	Edit pad (rev 229)		Kate	cv406	XVal Session 69	1	XVal Session 69-Typing - Text-1		2012-07-16 13:06:28.716000
	Edit pad (rev 230)		charles	cv410	XVal Session 69	1	XVal Session 69-Typing - Text-1		2012-07-16 13:06:28.844000
	Edit pad (rev 231)		Kate	cv406	XVal Session 69	1	XVal Session 69-Typing - Text-1		2012-07-16 13:06:29.218000
	Edit pad (rev 232)		charles	cv410	XVal Session 69	1	XVal Session 69-Typing - Text-1		2012-07-16 13:06:29.345000
	Edit pad (rev 233)		Kate	cv406	XVal Session 69	1	XVal Session 69-Typing - Text-1		2012-07-16 13:06:29.719000
	Edit pad (rev 234)		charles	cv410	XVal Session 69	1	XVal Session 69-Typing - Text-1		2012-07-16 13:06:29.845000
	Edit pad (rev 235)		Kate	cv406	XVal Session 69	1	XVal Session 69-Typing - Text-1		2012-07-16 13:06:30.219000
	Edit pad (rev 236)		charles	cv410	XVal Session 69	1	XVal Session 69-Typing - Text-1		2012-07-16 13:06:30.529000
	Edit pad (rev 237)		Kate	cv406	XVal Session 69	1	XVal Session 69-Typing - Text-1		2012-07-16 13:06:30.719000
	Edit pad (rev 238)		charles	cv410	XVal Session 69	1	XVal Session 69-Typing - Text-1		2012-07-16 13:06:31.028000
	Edit pad (rev 239)		Kate	cv406	XVal Session 69	1	XVal Session 69-Typing - Text-1		2012-07-16 13:06:31.220000
	Edit pad (rev 240)		charles	cv410	XVal Session 69	1	XVal Session 69-Typing - Text-1		2012-07-16 13:06:31.533000
	Edit pad (rev 241)		Kate	cv406	XVal Session 69	1	XVal Session 69-Typing - Text-1		2012-07-16 13:06:31.719000
	Edit pad (rev 242)		charles	cv410	XVal Session 69	1	XVal Session 69-Typing - Text-1		2012-07-16 13:06:32.033000
	Edit pad (rev 243)		Kate	cv406	XVal Session 69	1	XVal Session 69-Typing - Text-1		2012-07-16 13:06:32.219000
	Chat	I'll trype the fourth	Dan	cv401	XVal Session 69	1	XVal Session 69-Typing - Text-1		2012-07-16 13:06:32.492000
	Edit pad (rev 244)		charles	cv410	XVal Session 69	1	XVal Session 69-Typing - Text-1		2012-07-16 13:06:32.533000
	Edit pad (rev 245)		Kate	cv406	XVal Session 69	1	XVal Session 69-Typing - Text-1		2012-07-16 13:06:32.720000
	Edit pad (rev 246)		charles	cv410	XVal Session 69	1	XVal Session 69-Typing - Text-1		2012-07-16 13:06:33.033000
	Edit pad (rev 247)		Kate	cv406	XVal Session 69	1	XVal Session 69-Typing - Text-1		2012-07-16 13:06:33.219000
	Edit pad (rev 248)		charles	cv410	XVal Session 69	1	XVal Session 69-Typing - Text-1		2012-07-16 13:06:33.533000
	Edit pad (rev 249)		Kate	cv406	XVal Session 69	1	XVal Session 69-Typing - Text-1		2012-07-16 13:06:33.801000
	Edit pad (rev 250)		charles	cv410	XVal Session 69	1	XVal Session 69-Typing - Text-1		2012-07-16 13:06:34.034000
	Edit pad (rev 251)		Kate	cv406	XVal Session 69	1	XVal Session 69-Typing - Text-1		2012-07-16 13:06:34.300000
	Edit pad (rev 252)		charles	cv410	XVal Session 69	1	XVal Session 69-Typing - Text-1		2012-07-16 13:06:34.534000
	Edit pad (rev 253)		Kate	cv406	XVal Session 69	1	XVal Session 69-Typing - Text-1		2012-07-16 13:06:34.801000
	Edit pad (rev 254)		charles	cv410	XVal Session 69	1	XVal Session 69-Typing - Text-1		2012-07-16 13:06:35.074000
	Edit pad (rev 255)		Kate	cv406	XVal Session 69	1	XVal Session 69-Typing - Text-1		2012-07-16 13:06:35.301000
	Edit pad (rev 256)		charles	cv410	XVal Session 69	1	XVal Session 69-Typing - Text-1		2012-07-16 13:06:35.575000
	Edit pad (rev 257)		Kate	cv406	XVal Session 69	1	XVal Session 69-Typing - Text-1		2012-07-16 13:06:35.804000
	Edit pad (rev 258)		charles	cv410	XVal Session 69	1	XVal Session 69-Typing - Text-1		2012-07-16 13:06:36.075000
	Edit pad (rev 259)		Kate	cv406	XVal Session 69	1	XVal Session 69-Typing - Text-1		2012-07-16 13:06:36.305000
	Edit pad (rev 260)		charles	cv410	XVal Session 69	1	XVal Session 69-Typing - Text-1		2012-07-16 13:06:36.575000
	Edit pad (rev 261)		charles	cv410	XVal Session 69	1	XVal Session 69-Typing - Text-1		2012-07-16 13:06:37.277000
	Edit pad (rev 262)		charles	cv410	XVal Session 69	1	XVal Session 69-Typing - Text-1		2012-07-16 13:06:37.780000
	Edit pad (rev 263)		charles	cv410	XVal Session 69	1	XVal Session 69-Typing - Text-1		2012-07-16 13:06:38.280000
	Edit pad (rev 264)		Kate	cv406	XVal Session 69	1	XVal Session 69-Typing - Text-1		2012-07-16 13:06:38.449000
	Edit pad (rev 265)		Kate	cv406	XVal Session 69	1	XVal Session 69-Typing - Text-1		2012-07-16 13:06:38.951000
	Edit pad (rev 266)		Kate	cv406	XVal Session 69	1	XVal Session 69-Typing - Text-1		2012-07-16 13:06:39.451000
	Edit pad (rev 267)		Kate	cv406	XVal Session 69	1	XVal Session 69-Typing - Text-1		2012-07-16 13:06:39.952000
	Chat	You have to write them in order.	sluggo	cv411	XVal Session 69	1	XVal Session 69-Typing - Text-1		2012-07-16 13:06:40.572000
	Edit pad (rev 268)		Kate	cv406	XVal Session 69	1	XVal Session 69-Typing - Text-1		2012-07-16 13:06:41.125000
	Edit pad (rev 269)		Kate	cv406	XVal Session 69	1	XVal Session 69-Typing - Text-1		2012-07-16 13:06:41.624000
	Edit pad (rev 270)		Kate	cv406	XVal Session 69	1	XVal Session 69-Typing - Text-1		2012-07-16 13:06:42.127000
	Edit pad (rev 271)		Kate	cv406	XVal Session 69	1	XVal Session 69-Typing - Text-1		2012-07-16 13:06:42.830000
	Edit pad (rev 272)		Kate	cv406	XVal Session 69	1	XVal Session 69-Typing - Text-1		2012-07-16 13:06:43.332000
	Edit pad (rev 273)		Kate	cv406	XVal Session 69	1	XVal Session 69-Typing - Text-1		2012-07-16 13:06:43.829000
	Edit pad (rev 274)		Kate	cv406	XVal Session 69	1	XVal Session 69-Typing - Text-1		2012-07-16 13:06:44.332000
	Edit pad (rev 275)		Kate	cv406	XVal Session 69	1	XVal Session 69-Typing - Text-1		2012-07-16 13:06:44.831000
	Edit pad (rev 276)		Kate	cv406	XVal Session 69	1	XVal Session 69-Typing - Text-1		2012-07-16 13:06:45.330000
	Edit pad (rev 277)		Kate	cv406	XVal Session 69	1	XVal Session 69-Typing - Text-1		2012-07-16 13:06:45.830000
	Edit pad (rev 278)		Kate	cv406	XVal Session 69	1	XVal Session 69-Typing - Text-1		2012-07-16 13:06:46.332000
	Edit pad (rev 279)		Kate	cv406	XVal Session 69	1	XVal Session 69-Typing - Text-1		2012-07-16 13:06:46.831000
	Edit pad (rev 280)		Kate	cv406	XVal Session 69	1	XVal Session 69-Typing - Text-1		2012-07-16 13:06:47.331000
	Edit pad (rev 281)		Kate	cv406	XVal Session 69	1	XVal Session 69-Typing - Text-1		2012-07-16 13:06:47.831000
	Edit pad (rev 282)		Kate	cv406	XVal Session 69	1	XVal Session 69-Typing - Text-1		2012-07-16 13:06:48.332000
	Edit pad (rev 283)		Kate	cv406	XVal Session 69	1	XVal Session 69-Typing - Text-1		2012-07-16 13:06:48.830000
	Edit pad (rev 284)		Kate	cv406	XVal Session 69	1	XVal Session 69-Typing - Text-1		2012-07-16 13:06:49.332000
	Edit pad (rev 285)		Dan	cv401	XVal Session 69	1	XVal Session 69-Typing - Text-1		2012-07-16 13:06:49.376000
	Edit pad (rev 286)		Kate	cv406	XVal Session 69	1	XVal Session 69-Typing - Text-1		2012-07-16 13:06:49.833000
	Edit pad (rev 287)		Dan	cv401	XVal Session 69	1	XVal Session 69-Typing - Text-1		2012-07-16 13:06:49.914000
	Edit pad (rev 288)		charles	cv410	XVal Session 69	1	XVal Session 69-Typing - Text-1		2012-07-16 13:06:49.954000
	Edit pad (rev 289)		Kate	cv406	XVal Session 69	1	XVal Session 69-Typing - Text-1		2012-07-16 13:06:50.337000
	Edit pad (rev 290)		Dan	cv401	XVal Session 69	1	XVal Session 69-Typing - Text-1		2012-07-16 13:06:50.395000
	Edit pad (rev 291)		charles	cv410	XVal Session 69	1	XVal Session 69-Typing - Text-1		2012-07-16 13:06:50.456000
	Edit pad (rev 292)		Kate	cv406	XVal Session 69	1	XVal Session 69-Typing - Text-1		2012-07-16 13:06:50.836000
	Edit pad (rev 293)		sluggo	cv411	XVal Session 69	1	XVal Session 69-Typing - Text-1		2012-07-16 13:06:50.946000
	Edit pad (rev 294)		charles	cv410	XVal Session 69	1	XVal Session 69-Typing - Text-1		2012-07-16 13:06:50.967000
	Edit pad (rev 295)		Kate	cv406	XVal Session 69	1	XVal Session 69-Typing - Text-1		2012-07-16 13:06:51.334000
	Edit pad (rev 296)		Dan	cv401	XVal Session 69	1	XVal Session 69-Typing - Text-1		2012-07-16 13:06:51.377000
	Edit pad (rev 297)		charles	cv410	XVal Session 69	1	XVal Session 69-Typing - Text-1		2012-07-16 13:06:51.474000
	Edit pad (rev 298)		Dan	cv401	XVal Session 69	1	XVal Session 69-Typing - Text-1		2012-07-16 13:06:51.879000
	Edit pad (rev 299)		Kate	cv406	XVal Session 69	1	XVal Session 69-Typing - Text-1		2012-07-16 13:06:51.996000
	Edit pad (rev 300)		Dan	cv401	XVal Session 69	1	XVal Session 69-Typing - Text-1		2012-07-16 13:06:52.379000
	Edit pad (rev 301)		charles	cv410	XVal Session 69	1	XVal Session 69-Typing - Text-1		2012-07-16 13:06:52.455000
	Edit pad (rev 302)		Kate	cv406	XVal Session 69	1	XVal Session 69-Typing - Text-1		2012-07-16 13:06:52.496000
	Edit pad (rev 303)		Dan	cv401	XVal Session 69	1	XVal Session 69-Typing - Text-1		2012-07-16 13:06:52.879000
	Edit pad (rev 304)		charles	cv410	XVal Session 69	1	XVal Session 69-Typing - Text-1		2012-07-16 13:06:52.962000
	Edit pad (rev 305)		sluggo	cv411	XVal Session 69	1	XVal Session 69-Typing - Text-1		2012-07-16 13:06:52.969000
	Edit pad (rev 306)		Kate	cv406	XVal Session 69	1	XVal Session 69-Typing - Text-1		2012-07-16 13:06:52.996000
	Edit pad (rev 307)		Dan	cv401	XVal Session 69	1	XVal Session 69-Typing - Text-1		2012-07-16 13:06:53.380000
	Edit pad (rev 308)		charles	cv410	XVal Session 69	1	XVal Session 69-Typing - Text-1		2012-07-16 13:06:53.463000
	Edit pad (rev 309)		sluggo	cv411	XVal Session 69	1	XVal Session 69-Typing - Text-1		2012-07-16 13:06:53.465000
	Edit pad (rev 310)		Kate	cv406	XVal Session 69	1	XVal Session 69-Typing - Text-1		2012-07-16 13:06:53.509000
	Edit pad (rev 311)		Dan	cv401	XVal Session 69	1	XVal Session 69-Typing - Text-1		2012-07-16 13:06:53.881000
	Edit pad (rev 312)		charles	cv410	XVal Session 69	1	XVal Session 69-Typing - Text-1		2012-07-16 13:06:53.964000
	Edit pad (rev 313)		Kate	cv406	XVal Session 69	1	XVal Session 69-Typing - Text-1		2012-07-16 13:06:54.009000
	Edit pad (rev 314)		Dan	cv401	XVal Session 69	1	XVal Session 69-Typing - Text-1		2012-07-16 13:06:54.380000
	Edit pad (rev 315)		charles	cv410	XVal Session 69	1	XVal Session 69-Typing - Text-1		2012-07-16 13:06:54.463000
	Edit pad (rev 316)		Dan	cv401	XVal Session 69	1	XVal Session 69-Typing - Text-1		2012-07-16 13:06:54.886000
	Edit pad (rev 317)		charles	cv410	XVal Session 69	1	XVal Session 69-Typing - Text-1		2012-07-16 13:06:54.963000
	Edit pad (rev 318)		sluggo	cv411	XVal Session 69	1	XVal Session 69-Typing - Text-1		2012-07-16 13:06:55.150000
	Edit pad (rev 319)		Dan	cv401	XVal Session 69	1	XVal Session 69-Typing - Text-1		2012-07-16 13:06:55.395000
	Edit pad (rev 320)		charles	cv410	XVal Session 69	1	XVal Session 69-Typing - Text-1		2012-07-16 13:06:55.464000
	Edit pad (rev 321)		Kate	cv406	XVal Session 69	1	XVal Session 69-Typing - Text-1		2012-07-16 13:06:55.793000
	Edit pad (rev 322)		charles	cv410	XVal Session 69	1	XVal Session 69-Typing - Text-1		2012-07-16 13:06:55.962000
	Edit pad (rev 323)		Kate	cv406	XVal Session 69	1	XVal Session 69-Typing - Text-1		2012-07-16 13:06:56.292000
	Edit pad (rev 324)		charles	cv410	XVal Session 69	1	XVal Session 69-Typing - Text-1		2012-07-16 13:06:56.464000
	Edit pad (rev 325)		Dan	cv401	XVal Session 69	1	XVal Session 69-Typing - Text-1		2012-07-16 13:06:56.745000
	Edit pad (rev 326)		Kate	cv406	XVal Session 69	1	XVal Session 69-Typing - Text-1		2012-07-16 13:06:56.791000
	Edit pad (rev 327)		charles	cv410	XVal Session 69	1	XVal Session 69-Typing - Text-1		2012-07-16 13:06:56.965000
	Edit pad (rev 328)		Dan	cv401	XVal Session 69	1	XVal Session 69-Typing - Text-1		2012-07-16 13:06:57.256000
	Edit pad (rev 329)		Kate	cv406	XVal Session 69	1	XVal Session 69-Typing - Text-1		2012-07-16 13:06:57.292000
	Edit pad (rev 330)		charles	cv410	XVal Session 69	1	XVal Session 69-Typing - Text-1		2012-07-16 13:06:57.463000
	Edit pad (rev 331)		Dan	cv401	XVal Session 69	1	XVal Session 69-Typing - Text-1		2012-07-16 13:06:57.756000
	Edit pad (rev 332)		Kate	cv406	XVal Session 69	1	XVal Session 69-Typing - Text-1		2012-07-16 13:06:57.794000
	Edit pad (rev 333)		charles	cv410	XVal Session 69	1	XVal Session 69-Typing - Text-1		2012-07-16 13:06:57.964000
	Edit pad (rev 334)		Dan	cv401	XVal Session 69	1	XVal Session 69-Typing - Text-1		2012-07-16 13:06:58.254000
	Edit pad (rev 335)		Kate	cv406	XVal Session 69	1	XVal Session 69-Typing - Text-1		2012-07-16 13:06:58.293000
	Edit pad (rev 336)		charles	cv410	XVal Session 69	1	XVal Session 69-Typing - Text-1		2012-07-16 13:06:58.467000
	Edit pad (rev 337)		Dan	cv401	XVal Session 69	1	XVal Session 69-Typing - Text-1		2012-07-16 13:06:58.756000
	Edit pad (rev 338)		Kate	cv406	XVal Session 69	1	XVal Session 69-Typing - Text-1		2012-07-16 13:06:58.793000
	Edit pad (rev 339)		charles	cv410	XVal Session 69	1	XVal Session 69-Typing - Text-1		2012-07-16 13:06:58.965000
	Edit pad (rev 340)		Dan	cv401	XVal Session 69	1	XVal Session 69-Typing - Text-1		2012-07-16 13:06:59.256000
	Edit pad (rev 341)		charles	cv410	XVal Session 69	1	XVal Session 69-Typing - Text-1		2012-07-16 13:06:59.465000
	Edit pad (rev 342)		Kate	cv406	XVal Session 69	1	XVal Session 69-Typing - Text-1		2012-07-16 13:06:59.482000
	Edit pad (rev 343)		Dan	cv401	XVal Session 69	1	XVal Session 69-Typing - Text-1		2012-07-16 13:06:59.756000
	Edit pad (rev 344)		charles	cv410	XVal Session 69	1	XVal Session 69-Typing - Text-1		2012-07-16 13:06:59.965000
	Edit pad (rev 345)		Kate	cv406	XVal Session 69	1	XVal Session 69-Typing - Text-1		2012-07-16 13:06:59.995000
	Edit pad (rev 346)		Dan	cv401	XVal Session 69	1	XVal Session 69-Typing - Text-1		2012-07-16 13:07:00.256000
	Edit pad (rev 347)		charles	cv410	XVal Session 69	1	XVal Session 69-Typing - Text-1		2012-07-16 13:07:00.472000
	Edit pad (rev 348)		Dan	cv401	XVal Session 69	1	XVal Session 69-Typing - Text-1		2012-07-16 13:07:00.755000
	Edit pad (rev 349)		sluggo	cv411	XVal Session 69	1	XVal Session 69-Typing - Text-1		2012-07-16 13:07:00.871000
	Edit pad (rev 350)		charles	cv410	XVal Session 69	1	XVal Session 69-Typing - Text-1		2012-07-16 13:07:00.971000
	Edit pad (rev 351)		Dan	cv401	XVal Session 69	1	XVal Session 69-Typing - Text-1		2012-07-16 13:07:01.255000
	Edit pad (rev 352)		sluggo	cv411	XVal Session 69	1	XVal Session 69-Typing - Text-1		2012-07-16 13:07:01.368000
	Edit pad (rev 353)		charles	cv410	XVal Session 69	1	XVal Session 69-Typing - Text-1		2012-07-16 13:07:01.470000
	Edit pad (rev 354)		Dan	cv401	XVal Session 69	1	XVal Session 69-Typing - Text-1		2012-07-16 13:07:01.761000
	Edit pad (rev 355)		sluggo	cv411	XVal Session 69	1	XVal Session 69-Typing - Text-1		2012-07-16 13:07:01.942000
	Edit pad (rev 356)		charles	cv410	XVal Session 69	1	XVal Session 69-Typing - Text-1		2012-07-16 13:07:02.015000
	Edit pad (rev 357)		Dan	cv401	XVal Session 69	1	XVal Session 69-Typing - Text-1		2012-07-16 13:07:02.276000
	Edit pad (rev 358)		charles	cv410	XVal Session 69	1	XVal Session 69-Typing - Text-1		2012-07-16 13:07:02.471000
	Edit pad (rev 359)		sluggo	cv411	XVal Session 69	1	XVal Session 69-Typing - Text-1		2012-07-16 13:07:02.480000
	Edit pad (rev 360)		Dan	cv401	XVal Session 69	1	XVal Session 69-Typing - Text-1		2012-07-16 13:07:02.783000
	Edit pad (rev 361)		charles	cv410	XVal Session 69	1	XVal Session 69-Typing - Text-1		2012-07-16 13:07:02.974000
	Edit pad (rev 362)		sluggo	cv411	XVal Session 69	1	XVal Session 69-Typing - Text-1		2012-07-16 13:07:02.985000
	Edit pad (rev 363)		Dan	cv401	XVal Session 69	1	XVal Session 69-Typing - Text-1		2012-07-16 13:07:03.288000
	Edit pad (rev 364)		charles	cv410	XVal Session 69	1	XVal Session 69-Typing - Text-1		2012-07-16 13:07:03.475000
	Edit pad (rev 365)		Kate	cv406	XVal Session 69	1	XVal Session 69-Typing - Text-1		2012-07-16 13:07:03.552000
	Edit pad (rev 366)		Dan	cv401	XVal Session 69	1	XVal Session 69-Typing - Text-1		2012-07-16 13:07:03.786000
	Edit pad (rev 367)		charles	cv410	XVal Session 69	1	XVal Session 69-Typing - Text-1		2012-07-16 13:07:03.973000
	Edit pad (rev 368)		Kate	cv406	XVal Session 69	1	XVal Session 69-Typing - Text-1		2012-07-16 13:07:04.103000
	Edit pad (rev 369)		sluggo	cv411	XVal Session 69	1	XVal Session 69-Typing - Text-1		2012-07-16 13:07:04.162000
	Edit pad (rev 370)		Dan	cv401	XVal Session 69	1	XVal Session 69-Typing - Text-1		2012-07-16 13:07:04.285000
	Edit pad (rev 371)		charles	cv410	XVal Session 69	1	XVal Session 69-Typing - Text-1		2012-07-16 13:07:04.591000
	Edit pad (rev 372)		Kate	cv406	XVal Session 69	1	XVal Session 69-Typing - Text-1		2012-07-16 13:07:04.604000
	Edit pad (rev 373)		sluggo	cv411	XVal Session 69	1	XVal Session 69-Typing - Text-1		2012-07-16 13:07:04.660000
	Edit pad (rev 374)		Dan	cv401	XVal Session 69	1	XVal Session 69-Typing - Text-1		2012-07-16 13:07:04.786000
	Edit pad (rev 375)		charles	cv410	XVal Session 69	1	XVal Session 69-Typing - Text-1		2012-07-16 13:07:05.093000
	Edit pad (rev 376)		sluggo	cv411	XVal Session 69	1	XVal Session 69-Typing - Text-1		2012-07-16 13:07:05.162000
	Edit pad (rev 377)		Dan	cv401	XVal Session 69	1	XVal Session 69-Typing - Text-1		2012-07-16 13:07:05.286000
	Edit pad (rev 378)		charles	cv410	XVal Session 69	1	XVal Session 69-Typing - Text-1		2012-07-16 13:07:05.595000
	Edit pad (rev 379)		sluggo	cv411	XVal Session 69	1	XVal Session 69-Typing - Text-1		2012-07-16 13:07:05.669000
	Edit pad (rev 380)		Dan	cv401	XVal Session 69	1	XVal Session 69-Typing - Text-1		2012-07-16 13:07:05.785000
	Edit pad (rev 381)		charles	cv410	XVal Session 69	1	XVal Session 69-Typing - Text-1		2012-07-16 13:07:06.095000
	Edit pad (rev 382)		sluggo	cv411	XVal Session 69	1	XVal Session 69-Typing - Text-1		2012-07-16 13:07:06.173000
	Edit pad (rev 383)		Dan	cv401	XVal Session 69	1	XVal Session 69-Typing - Text-1		2012-07-16 13:07:06.286000
	Edit pad (rev 384)		charles	cv410	XVal Session 69	1	XVal Session 69-Typing - Text-1		2012-07-16 13:07:06.596000
	Edit pad (rev 385)		Kate	cv406	XVal Session 69	1	XVal Session 69-Typing - Text-1		2012-07-16 13:07:06.618000
	Edit pad (rev 386)		sluggo	cv411	XVal Session 69	1	XVal Session 69-Typing - Text-1		2012-07-16 13:07:06.821000
	Edit pad (rev 387)		Dan	cv401	XVal Session 69	1	XVal Session 69-Typing - Text-1		2012-07-16 13:07:06.845000
	Edit pad (rev 388)		charles	cv410	XVal Session 69	1	XVal Session 69-Typing - Text-1		2012-07-16 13:07:07.097000
	Edit pad (rev 389)		Kate	cv406	XVal Session 69	1	XVal Session 69-Typing - Text-1		2012-07-16 13:07:07.128000
	Edit pad (rev 390)		sluggo	cv411	XVal Session 69	1	XVal Session 69-Typing - Text-1		2012-07-16 13:07:07.321000
	Edit pad (rev 391)		charles	cv410	XVal Session 69	1	XVal Session 69-Typing - Text-1		2012-07-16 13:07:07.596000
	Edit pad (rev 392)		Kate	cv406	XVal Session 69	1	XVal Session 69-Typing - Text-1		2012-07-16 13:07:07.628000
	Edit pad (rev 393)		Dan	cv401	XVal Session 69	1	XVal Session 69-Typing - Text-1		2012-07-16 13:07:07.630000
	Edit pad (rev 394)		sluggo	cv411	XVal Session 69	1	XVal Session 69-Typing - Text-1		2012-07-16 13:07:07.835000
	Edit pad (rev 395)		Kate	cv406	XVal Session 69	1	XVal Session 69-Typing - Text-1		2012-07-16 13:07:08.129000
	Edit pad (rev 396)		Dan	cv401	XVal Session 69	1	XVal Session 69-Typing - Text-1		2012-07-16 13:07:08.131000
	Edit pad (rev 397)		sluggo	cv411	XVal Session 69	1	XVal Session 69-Typing - Text-1		2012-07-16 13:07:08.332000
	Edit pad (rev 398)		charles	cv410	XVal Session 69	1	XVal Session 69-Typing - Text-1		2012-07-16 13:07:08.349000
	Edit pad (rev 399)		Kate	cv406	XVal Session 69	1	XVal Session 69-Typing - Text-1		2012-07-16 13:07:08.631000
	Edit pad (rev 400)		Dan	cv401	XVal Session 69	1	XVal Session 69-Typing - Text-1		2012-07-16 13:07:08.668000
	Edit pad (rev 401)		charles	cv410	XVal Session 69	1	XVal Session 69-Typing - Text-1		2012-07-16 13:07:08.858000
	Edit pad (rev 402)		sluggo	cv411	XVal Session 69	1	XVal Session 69-Typing - Text-1		2012-07-16 13:07:08.862000
	Edit pad (rev 403)		Kate	cv406	XVal Session 69	1	XVal Session 69-Typing - Text-1		2012-07-16 13:07:09.129000
	Edit pad (rev 404)		Dan	cv401	XVal Session 69	1	XVal Session 69-Typing - Text-1		2012-07-16 13:07:09.166000
	Edit pad (rev 405)		charles	cv410	XVal Session 69	1	XVal Session 69-Typing - Text-1		2012-07-16 13:07:09.358000
	Edit pad (rev 406)		sluggo	cv411	XVal Session 69	1	XVal Session 69-Typing - Text-1		2012-07-16 13:07:09.549000
	Edit pad (rev 407)		Dan	cv401	XVal Session 69	1	XVal Session 69-Typing - Text-1		2012-07-16 13:07:09.676000
	Edit pad (rev 408)		charles	cv410	XVal Session 69	1	XVal Session 69-Typing - Text-1		2012-07-16 13:07:09.862000
	Edit pad (rev 409)		sluggo	cv411	XVal Session 69	1	XVal Session 69-Typing - Text-1		2012-07-16 13:07:10.048000
	Edit pad (rev 410)		Dan	cv401	XVal Session 69	1	XVal Session 69-Typing - Text-1		2012-07-16 13:07:10.204000
	Edit pad (rev 411)		charles	cv410	XVal Session 69	1	XVal Session 69-Typing - Text-1		2012-07-16 13:07:10.364000
	Edit pad (rev 412)		Dan	cv401	XVal Session 69	1	XVal Session 69-Typing - Text-1		2012-07-16 13:07:10.709000
	Edit pad (rev 413)		charles	cv410	XVal Session 69	1	XVal Session 69-Typing - Text-1		2012-07-16 13:07:10.865000
	Edit pad (rev 414)		sluggo	cv411	XVal Session 69	1	XVal Session 69-Typing - Text-1		2012-07-16 13:07:11.108000
	Edit pad (rev 415)		Dan	cv401	XVal Session 69	1	XVal Session 69-Typing - Text-1		2012-07-16 13:07:11.212000
	Edit pad (rev 416)		charles	cv410	XVal Session 69	1	XVal Session 69-Typing - Text-1		2012-07-16 13:07:11.365000
	Edit pad (rev 417)		sluggo	cv411	XVal Session 69	1	XVal Session 69-Typing - Text-1		2012-07-16 13:07:11.608000
	Edit pad (rev 418)		Dan	cv401	XVal Session 69	1	XVal Session 69-Typing - Text-1		2012-07-16 13:07:11.711000
	Edit pad (rev 419)		charles	cv410	XVal Session 69	1	XVal Session 69-Typing - Text-1		2012-07-16 13:07:11.866000
	Edit pad (rev 420)		sluggo	cv411	XVal Session 69	1	XVal Session 69-Typing - Text-1		2012-07-16 13:07:12.110000
	Edit pad (rev 421)		Dan	cv401	XVal Session 69	1	XVal Session 69-Typing - Text-1		2012-07-16 13:07:12.214000
	Edit pad (rev 422)		charles	cv410	XVal Session 69	1	XVal Session 69-Typing - Text-1		2012-07-16 13:07:12.364000
	Edit pad (rev 423)		sluggo	cv411	XVal Session 69	1	XVal Session 69-Typing - Text-1		2012-07-16 13:07:12.716000
	Edit pad (rev 424)		Dan	cv401	XVal Session 69	1	XVal Session 69-Typing - Text-1		2012-07-16 13:07:12.722000
	Edit pad (rev 425)		charles	cv410	XVal Session 69	1	XVal Session 69-Typing - Text-1		2012-07-16 13:07:12.863000
	Edit pad (rev 426)		Dan	cv401	XVal Session 69	1	XVal Session 69-Typing - Text-1		2012-07-16 13:07:13.225000
	Edit pad (rev 427)		sluggo	cv411	XVal Session 69	1	XVal Session 69-Typing - Text-1		2012-07-16 13:07:13.227000
	Edit pad (rev 428)		sluggo	cv411	XVal Session 69	1	XVal Session 69-Typing - Text-1		2012-07-16 13:07:13.720000
	Edit pad (rev 429)		Dan	cv401	XVal Session 69	1	XVal Session 69-Typing - Text-1		2012-07-16 13:07:13.724000
	Edit pad (rev 430)		charles	cv410	XVal Session 69	1	XVal Session 69-Typing - Text-1		2012-07-16 13:07:13.765000
	Edit pad (rev 431)		sluggo	cv411	XVal Session 69	1	XVal Session 69-Typing - Text-1		2012-07-16 13:07:14.220000
	Edit pad (rev 432)		Dan	cv401	XVal Session 69	1	XVal Session 69-Typing - Text-1		2012-07-16 13:07:14.223000
	Edit pad (rev 433)		charles	cv410	XVal Session 69	1	XVal Session 69-Typing - Text-1		2012-07-16 13:07:14.359000
	Edit pad (rev 434)		sluggo	cv411	XVal Session 69	1	XVal Session 69-Typing - Text-1		2012-07-16 13:07:14.722000
	Edit pad (rev 435)		Dan	cv401	XVal Session 69	1	XVal Session 69-Typing - Text-1		2012-07-16 13:07:14.724000
	Edit pad (rev 436)		charles	cv410	XVal Session 69	1	XVal Session 69-Typing - Text-1		2012-07-16 13:07:14.859000
	Edit pad (rev 437)		sluggo	cv411	XVal Session 69	1	XVal Session 69-Typing - Text-1		2012-07-16 13:07:15.226000
	Edit pad (rev 438)		sluggo	cv411	XVal Session 69	1	XVal Session 69-Typing - Text-1		2012-07-16 13:07:15.725000
	Edit pad (rev 439)		Dan	cv401	XVal Session 69	1	XVal Session 69-Typing - Text-1		2012-07-16 13:07:15.820000
	Edit pad (rev 440)		sluggo	cv411	XVal Session 69	1	XVal Session 69-Typing - Text-1		2012-07-16 13:07:16.228000
	Edit pad (rev 441)		Dan	cv401	XVal Session 69	1	XVal Session 69-Typing - Text-1		2012-07-16 13:07:16.338000
	Edit pad (rev 442)		charles	cv410	XVal Session 69	1	XVal Session 69-Typing - Text-1		2012-07-16 13:07:16.365000
	Edit pad (rev 443)		sluggo	cv411	XVal Session 69	1	XVal Session 69-Typing - Text-1		2012-07-16 13:07:16.726000
	Edit pad (rev 444)		charles	cv410	XVal Session 69	1	XVal Session 69-Typing - Text-1		2012-07-16 13:07:16.865000
	Edit pad (rev 445)		sluggo	cv411	XVal Session 69	1	XVal Session 69-Typing - Text-1		2012-07-16 13:07:17.242000
	Edit pad (rev 446)		charles	cv410	XVal Session 69	1	XVal Session 69-Typing - Text-1		2012-07-16 13:07:17.365000
	Edit pad (rev 447)		Dan	cv401	XVal Session 69	1	XVal Session 69-Typing - Text-1		2012-07-16 13:07:17.631000
	Edit pad (rev 448)		sluggo	cv411	XVal Session 69	1	XVal Session 69-Typing - Text-1		2012-07-16 13:07:17.743000
	Edit pad (rev 449)		charles	cv410	XVal Session 69	1	XVal Session 69-Typing - Text-1		2012-07-16 13:07:17.866000
	Edit pad (rev 450)		sluggo	cv411	XVal Session 69	1	XVal Session 69-Typing - Text-1		2012-07-16 13:07:18.245000
	Edit pad (rev 451)		charles	cv410	XVal Session 69	1	XVal Session 69-Typing - Text-1		2012-07-16 13:07:18.480000
	Edit pad (rev 452)		Dan	cv401	XVal Session 69	1	XVal Session 69-Typing - Text-1		2012-07-16 13:07:18.543000
	Edit pad (rev 453)		sluggo	cv411	XVal Session 69	1	XVal Session 69-Typing - Text-1		2012-07-16 13:07:18.748000
	Edit pad (rev 454)		charles	cv410	XVal Session 69	1	XVal Session 69-Typing - Text-1		2012-07-16 13:07:18.981000
	Edit pad (rev 455)		sluggo	cv411	XVal Session 69	1	XVal Session 69-Typing - Text-1		2012-07-16 13:07:19.246000
	Edit pad (rev 456)		Dan	cv401	XVal Session 69	1	XVal Session 69-Typing - Text-1		2012-07-16 13:07:19.347000
	Edit pad (rev 457)		charles	cv410	XVal Session 69	1	XVal Session 69-Typing - Text-1		2012-07-16 13:07:19.480000
	Edit pad (rev 458)		sluggo	cv411	XVal Session 69	1	XVal Session 69-Typing - Text-1		2012-07-16 13:07:19.749000
	Edit pad (rev 459)		Dan	cv401	XVal Session 69	1	XVal Session 69-Typing - Text-1		2012-07-16 13:07:20.228000
	Edit pad (rev 460)		sluggo	cv411	XVal Session 69	1	XVal Session 69-Typing - Text-1		2012-07-16 13:07:20.250000
	Edit pad (rev 461)		charles	cv410	XVal Session 69	1	XVal Session 69-Typing - Text-1		2012-07-16 13:07:20.579000
	Edit pad (rev 462)		Dan	cv401	XVal Session 69	1	XVal Session 69-Typing - Text-1		2012-07-16 13:07:20.744000
	Edit pad (rev 463)		sluggo	cv411	XVal Session 69	1	XVal Session 69-Typing - Text-1		2012-07-16 13:07:20.746000
	Edit pad (rev 464)		charles	cv410	XVal Session 69	1	XVal Session 69-Typing - Text-1		2012-07-16 13:07:21.078000
	Edit pad (rev 465)		Dan	cv401	XVal Session 69	1	XVal Session 69-Typing - Text-1		2012-07-16 13:07:21.240000
	Edit pad (rev 466)		sluggo	cv411	XVal Session 69	1	XVal Session 69-Typing - Text-1		2012-07-16 13:07:21.245000
	Edit pad (rev 467)		charles	cv410	XVal Session 69	1	XVal Session 69-Typing - Text-1		2012-07-16 13:07:21.578000
	Edit pad (rev 468)		sluggo	cv411	XVal Session 69	1	XVal Session 69-Typing - Text-1		2012-07-16 13:07:21.752000
	Edit pad (rev 469)		charles	cv410	XVal Session 69	1	XVal Session 69-Typing - Text-1		2012-07-16 13:07:22.088000
	Edit pad (rev 470)		sluggo	cv411	XVal Session 69	1	XVal Session 69-Typing - Text-1		2012-07-16 13:07:22.253000
	Edit pad (rev 471)		Dan	cv401	XVal Session 69	1	XVal Session 69-Typing - Text-1		2012-07-16 13:07:22.446000
	Edit pad (rev 472)		charles	cv410	XVal Session 69	1	XVal Session 69-Typing - Text-1		2012-07-16 13:07:22.586000
	Edit pad (rev 473)		sluggo	cv411	XVal Session 69	1	XVal Session 69-Typing - Text-1		2012-07-16 13:07:22.754000
	Edit pad (rev 474)		Dan	cv401	XVal Session 69	1	XVal Session 69-Typing - Text-1		2012-07-16 13:07:22.949000
	Edit pad (rev 475)		charles	cv410	XVal Session 69	1	XVal Session 69-Typing - Text-1		2012-07-16 13:07:23.087000
	Edit pad (rev 476)		Dan	cv401	XVal Session 69	1	XVal Session 69-Typing - Text-1		2012-07-16 13:07:23.459000
	Edit pad (rev 477)		charles	cv410	XVal Session 69	1	XVal Session 69-Typing - Text-1		2012-07-16 13:07:23.595000
	Edit pad (rev 478)		sluggo	cv411	XVal Session 69	1	XVal Session 69-Typing - Text-1		2012-07-16 13:07:23.687000
	Edit pad (rev 479)		Dan	cv401	XVal Session 69	1	XVal Session 69-Typing - Text-1		2012-07-16 13:07:23.961000
	Edit pad (rev 480)		charles	cv410	XVal Session 69	1	XVal Session 69-Typing - Text-1		2012-07-16 13:07:24.096000
	Edit pad (rev 481)		sluggo	cv411	XVal Session 69	1	XVal Session 69-Typing - Text-1		2012-07-16 13:07:24.187000
	Edit pad (rev 482)		charles	cv410	XVal Session 69	1	XVal Session 69-Typing - Text-1		2012-07-16 13:07:24.596000
	Edit pad (rev 483)		sluggo	cv411	XVal Session 69	1	XVal Session 69-Typing - Text-1		2012-07-16 13:07:24.688000
	Edit pad (rev 484)		charles	cv410	XVal Session 69	1	XVal Session 69-Typing - Text-1		2012-07-16 13:07:25.098000
	Edit pad (rev 485)		sluggo	cv411	XVal Session 69	1	XVal Session 69-Typing - Text-1		2012-07-16 13:07:25.190000
	Edit pad (rev 486)		Dan	cv401	XVal Session 69	1	XVal Session 69-Typing - Text-1		2012-07-16 13:07:25.549000
	Edit pad (rev 487)		charles	cv410	XVal Session 69	1	XVal Session 69-Typing - Text-1		2012-07-16 13:07:25.598000
	Edit pad (rev 488)		sluggo	cv411	XVal Session 69	1	XVal Session 69-Typing - Text-1		2012-07-16 13:07:25.740000
	Edit pad (rev 489)		Dan	cv401	XVal Session 69	1	XVal Session 69-Typing - Text-1		2012-07-16 13:07:26.052000
	Edit pad (rev 490)		charles	cv410	XVal Session 69	1	XVal Session 69-Typing - Text-1		2012-07-16 13:07:26.095000
	Edit pad (rev 491)		sluggo	cv411	XVal Session 69	1	XVal Session 69-Typing - Text-1		2012-07-16 13:07:26.243000
	Edit pad (rev 492)		Dan	cv401	XVal Session 69	1	XVal Session 69-Typing - Text-1		2012-07-16 13:07:26.555000
	Edit pad (rev 493)		charles	cv410	XVal Session 69	1	XVal Session 69-Typing - Text-1		2012-07-16 13:07:26.596000
	Edit pad (rev 494)		sluggo	cv411	XVal Session 69	1	XVal Session 69-Typing - Text-1		2012-07-16 13:07:26.740000
	Edit pad (rev 495)		charles	cv410	XVal Session 69	1	XVal Session 69-Typing - Text-1		2012-07-16 13:07:27.097000
	Edit pad (rev 496)		sluggo	cv411	XVal Session 69	1	XVal Session 69-Typing - Text-1		2012-07-16 13:07:27.245000
	Edit pad (rev 497)		charles	cv410	XVal Session 69	1	XVal Session 69-Typing - Text-1		2012-07-16 13:07:27.597000
	Edit pad (rev 498)		sluggo	cv411	XVal Session 69	1	XVal Session 69-Typing - Text-1		2012-07-16 13:07:27.790000
	Edit pad (rev 499)		charles	cv410	XVal Session 69	1	XVal Session 69-Typing - Text-1		2012-07-16 13:07:28.102000
	Edit pad (rev 500)		sluggo	cv411	XVal Session 69	1	XVal Session 69-Typing - Text-1		2012-07-16 13:07:28.277000
	Edit pad (rev 501)		Dan	cv401	XVal Session 69	1	XVal Session 69-Typing - Text-1		2012-07-16 13:07:28.446000
	Edit pad (rev 502)		charles	cv410	XVal Session 69	1	XVal Session 69-Typing - Text-1		2012-07-16 13:07:28.673000
	Edit pad (rev 503)		charles	cv410	XVal Session 69	1	XVal Session 69-Typing - Text-1		2012-07-16 13:07:29.101000
	Edit pad (rev 504)		charles	cv410	XVal Session 69	1	XVal Session 69-Typing - Text-1		2012-07-16 13:07:29.610000
	Edit pad (rev 505)		sluggo	cv411	XVal Session 69	1	XVal Session 69-Typing - Text-1		2012-07-16 13:07:29.707000
	Edit pad (rev 506)		charles	cv410	XVal Session 69	1	XVal Session 69-Typing - Text-1		2012-07-16 13:07:30.103000
	Edit pad (rev 507)		Dan	cv401	XVal Session 69	1	XVal Session 69-Typing - Text-1		2012-07-16 13:07:30.153000
	Edit pad (rev 508)		sluggo	cv411	XVal Session 69	1	XVal Session 69-Typing - Text-1		2012-07-16 13:07:30.213000
	Edit pad (rev 509)		charles	cv410	XVal Session 69	1	XVal Session 69-Typing - Text-1		2012-07-16 13:07:30.602000
	Edit pad (rev 510)		sluggo	cv411	XVal Session 69	1	XVal Session 69-Typing - Text-1		2012-07-16 13:07:30.706000
	Edit pad (rev 511)		Dan	cv401	XVal Session 69	1	XVal Session 69-Typing - Text-1		2012-07-16 13:07:31.086000
	Edit pad (rev 512)		charles	cv410	XVal Session 69	1	XVal Session 69-Typing - Text-1		2012-07-16 13:07:31.104000
	Edit pad (rev 513)		sluggo	cv411	XVal Session 69	1	XVal Session 69-Typing - Text-1		2012-07-16 13:07:31.205000
	Edit pad (rev 514)		Dan	cv401	XVal Session 69	1	XVal Session 69-Typing - Text-1		2012-07-16 13:07:31.600000
	Edit pad (rev 515)		charles	cv410	XVal Session 69	1	XVal Session 69-Typing - Text-1		2012-07-16 13:07:31.605000
	Edit pad (rev 516)		sluggo	cv411	XVal Session 69	1	XVal Session 69-Typing - Text-1		2012-07-16 13:07:31.706000
	Edit pad (rev 517)		charles	cv410	XVal Session 69	1	XVal Session 69-Typing - Text-1		2012-07-16 13:07:32.107000
	Edit pad (rev 518)		Dan	cv401	XVal Session 69	1	XVal Session 69-Typing - Text-1		2012-07-16 13:07:32.534000
	Edit pad (rev 519)		charles	cv410	XVal Session 69	1	XVal Session 69-Typing - Text-1		2012-07-16 13:07:32.604000
	Edit pad (rev 520)		Dan	cv401	XVal Session 69	1	XVal Session 69-Typing - Text-1		2012-07-16 13:07:33.037000
	Edit pad (rev 521)		charles	cv410	XVal Session 69	1	XVal Session 69-Typing - Text-1		2012-07-16 13:07:33.105000
	Edit pad (rev 522)		sluggo	cv411	XVal Session 69	1	XVal Session 69-Typing - Text-1		2012-07-16 13:07:33.229000
	Edit pad (rev 523)		Dan	cv401	XVal Session 69	1	XVal Session 69-Typing - Text-1		2012-07-16 13:07:33.535000
	Edit pad (rev 524)		charles	cv410	XVal Session 69	1	XVal Session 69-Typing - Text-1		2012-07-16 13:07:33.604000
	Edit pad (rev 525)		Dan	cv401	XVal Session 69	1	XVal Session 69-Typing - Text-1		2012-07-16 13:07:34.036000
	Edit pad (rev 526)		charles	cv410	XVal Session 69	1	XVal Session 69-Typing - Text-1		2012-07-16 13:07:34.106000
	Edit pad (rev 527)		Dan	cv401	XVal Session 69	1	XVal Session 69-Typing - Text-1		2012-07-16 13:07:34.537000
	Edit pad (rev 528)		charles	cv410	XVal Session 69	1	XVal Session 69-Typing - Text-1		2012-07-16 13:07:34.612000
	Edit pad (rev 529)		Dan	cv401	XVal Session 69	1	XVal Session 69-Typing - Text-1		2012-07-16 13:07:35.039000
	Edit pad (rev 530)		charles	cv410	XVal Session 69	1	XVal Session 69-Typing - Text-1		2012-07-16 13:07:35.111000
	Edit pad (rev 531)		Dan	cv401	XVal Session 69	1	XVal Session 69-Typing - Text-1		2012-07-16 13:07:35.535000
	Edit pad (rev 532)		sluggo	cv411	XVal Session 69	1	XVal Session 69-Typing - Text-1		2012-07-16 13:07:35.950000
	Edit pad (rev 533)		charles	cv410	XVal Session 69	1	XVal Session 69-Typing - Text-1		2012-07-16 13:07:36.033000
	Edit pad (rev 534)		Dan	cv401	XVal Session 69	1	XVal Session 69-Typing - Text-1		2012-07-16 13:07:36.035000
	Edit pad (rev 535)		sluggo	cv411	XVal Session 69	1	XVal Session 69-Typing - Text-1		2012-07-16 13:07:36.450000
	Edit pad (rev 536)		charles	cv410	XVal Session 69	1	XVal Session 69-Typing - Text-1		2012-07-16 13:07:36.532000
	Edit pad (rev 537)		Dan	cv401	XVal Session 69	1	XVal Session 69-Typing - Text-1		2012-07-16 13:07:36.535000
	Edit pad (rev 538)		sluggo	cv411	XVal Session 69	1	XVal Session 69-Typing - Text-1		2012-07-16 13:07:36.950000
	Edit pad (rev 539)		Dan	cv401	XVal Session 69	1	XVal Session 69-Typing - Text-1		2012-07-16 13:07:37.080000
	Edit pad (rev 540)		charles	cv410	XVal Session 69	1	XVal Session 69-Typing - Text-1		2012-07-16 13:07:37.467000
	Edit pad (rev 541)		sluggo	cv411	XVal Session 69	1	XVal Session 69-Typing - Text-1		2012-07-16 13:07:37.481000
	Edit pad (rev 542)		Dan	cv401	XVal Session 69	1	XVal Session 69-Typing - Text-1		2012-07-16 13:07:37.535000
	Edit pad (rev 543)		charles	cv410	XVal Session 69	1	XVal Session 69-Typing - Text-1		2012-07-16 13:07:37.968000
	Edit pad (rev 544)		sluggo	cv411	XVal Session 69	1	XVal Session 69-Typing - Text-1		2012-07-16 13:07:37.983000
	Edit pad (rev 545)		sluggo	cv411	XVal Session 69	1	XVal Session 69-Typing - Text-1		2012-07-16 13:07:38.481000
	Edit pad (rev 546)		sluggo	cv411	XVal Session 69	1	XVal Session 69-Typing - Text-1		2012-07-16 13:07:38.981000
	Edit pad (rev 547)		charles	cv410	XVal Session 69	1	XVal Session 69-Typing - Text-1		2012-07-16 13:07:39.015000
	Edit pad (rev 548)		Dan	cv401	XVal Session 69	1	XVal Session 69-Typing - Text-1		2012-07-16 13:07:39.035000
	Edit pad (rev 549)		sluggo	cv411	XVal Session 69	1	XVal Session 69-Typing - Text-1		2012-07-16 13:07:39.484000
	Edit pad (rev 550)		charles	cv410	XVal Session 69	1	XVal Session 69-Typing - Text-1		2012-07-16 13:07:39.522000
	Edit pad (rev 551)		Dan	cv401	XVal Session 69	1	XVal Session 69-Typing - Text-1		2012-07-16 13:07:39.536000
	Edit pad (rev 552)		sluggo	cv411	XVal Session 69	1	XVal Session 69-Typing - Text-1		2012-07-16 13:07:39.983000
	Edit pad (rev 553)		charles	cv410	XVal Session 69	1	XVal Session 69-Typing - Text-1		2012-07-16 13:07:40.024000
	Edit pad (rev 554)		Dan	cv401	XVal Session 69	1	XVal Session 69-Typing - Text-1		2012-07-16 13:07:40.035000
	Edit pad (rev 555)		charles	cv410	XVal Session 69	1	XVal Session 69-Typing - Text-1		2012-07-16 13:07:40.529000
	Edit pad (rev 556)		Dan	cv401	XVal Session 69	1	XVal Session 69-Typing - Text-1		2012-07-16 13:07:40.795000
	Edit pad (rev 557)		sluggo	cv411	XVal Session 69	1	XVal Session 69-Typing - Text-1		2012-07-16 13:07:40.868000
	Edit pad (rev 558)		charles	cv410	XVal Session 69	1	XVal Session 69-Typing - Text-1		2012-07-16 13:07:41.027000
	Edit pad (rev 559)		sluggo	cv411	XVal Session 69	1	XVal Session 69-Typing - Text-1		2012-07-16 13:07:41.369000
	Edit pad (rev 560)		charles	cv410	XVal Session 69	1	XVal Session 69-Typing - Text-1		2012-07-16 13:07:41.527000
	Edit pad (rev 561)		sluggo	cv411	XVal Session 69	1	XVal Session 69-Typing - Text-1		2012-07-16 13:07:41.870000
	Edit pad (rev 562)		Dan	cv401	XVal Session 69	1	XVal Session 69-Typing - Text-1		2012-07-16 13:07:41.941000
	Edit pad (rev 563)		charles	cv410	XVal Session 69	1	XVal Session 69-Typing - Text-1		2012-07-16 13:07:42.026000
	Edit pad (rev 564)		Dan	cv401	XVal Session 69	1	XVal Session 69-Typing - Text-1		2012-07-16 13:07:42.443000
	Edit pad (rev 565)		charles	cv410	XVal Session 69	1	XVal Session 69-Typing - Text-1		2012-07-16 13:07:42.531000
	Edit pad (rev 566)		sluggo	cv411	XVal Session 69	1	XVal Session 69-Typing - Text-1		2012-07-16 13:07:42.862000
	Edit pad (rev 567)		Dan	cv401	XVal Session 69	1	XVal Session 69-Typing - Text-1		2012-07-16 13:07:42.942000
	Edit pad (rev 568)		charles	cv410	XVal Session 69	1	XVal Session 69-Typing - Text-1		2012-07-16 13:07:43.031000
	Edit pad (rev 569)		sluggo	cv411	XVal Session 69	1	XVal Session 69-Typing - Text-1		2012-07-16 13:07:43.363000
	Edit pad (rev 570)		Dan	cv401	XVal Session 69	1	XVal Session 69-Typing - Text-1		2012-07-16 13:07:43.443000
	Edit pad (rev 571)		charles	cv410	XVal Session 69	1	XVal Session 69-Typing - Text-1		2012-07-16 13:07:43.531000
	Edit pad (rev 572)		sluggo	cv411	XVal Session 69	1	XVal Session 69-Typing - Text-1		2012-07-16 13:07:43.863000
	Edit pad (rev 573)		Dan	cv401	XVal Session 69	1	XVal Session 69-Typing - Text-1		2012-07-16 13:07:43.941000
	Edit pad (rev 574)		charles	cv410	XVal Session 69	1	XVal Session 69-Typing - Text-1		2012-07-16 13:07:44.031000
	Edit pad (rev 575)		Dan	cv401	XVal Session 69	1	XVal Session 69-Typing - Text-1		2012-07-16 13:07:44.443000
	Edit pad (rev 576)		charles	cv410	XVal Session 69	1	XVal Session 69-Typing - Text-1		2012-07-16 13:07:44.530000
	Edit pad (rev 577)		Dan	cv401	XVal Session 69	1	XVal Session 69-Typing - Text-1		2012-07-16 13:07:44.946000
	Edit pad (rev 578)		charles	cv410	XVal Session 69	1	XVal Session 69-Typing - Text-1		2012-07-16 13:07:45.030000
	Edit pad (rev 579)		Dan	cv401	XVal Session 69	1	XVal Session 69-Typing - Text-1		2012-07-16 13:07:45.448000
	Edit pad (rev 580)		charles	cv410	XVal Session 69	1	XVal Session 69-Typing - Text-1		2012-07-16 13:07:45.530000
	Edit pad (rev 581)		sluggo	cv411	XVal Session 69	1	XVal Session 69-Typing - Text-1		2012-07-16 13:07:45.673000
	Edit pad (rev 582)		Dan	cv401	XVal Session 69	1	XVal Session 69-Typing - Text-1		2012-07-16 13:07:45.959000
	Edit pad (rev 583)		charles	cv410	XVal Session 69	1	XVal Session 69-Typing - Text-1		2012-07-16 13:07:46.033000
	Edit pad (rev 584)		sluggo	cv411	XVal Session 69	1	XVal Session 69-Typing - Text-1		2012-07-16 13:07:46.151000
	Edit pad (rev 585)		Dan	cv401	XVal Session 69	1	XVal Session 69-Typing - Text-1		2012-07-16 13:07:46.459000
	Edit pad (rev 586)		charles	cv410	XVal Session 69	1	XVal Session 69-Typing - Text-1		2012-07-16 13:07:46.539000
	Edit pad (rev 587)		sluggo	cv411	XVal Session 69	1	XVal Session 69-Typing - Text-1		2012-07-16 13:07:46.654000
	Edit pad (rev 588)		Dan	cv401	XVal Session 69	1	XVal Session 69-Typing - Text-1		2012-07-16 13:07:46.957000
	Edit pad (rev 589)		charles	cv410	XVal Session 69	1	XVal Session 69-Typing - Text-1		2012-07-16 13:07:47.039000
	Edit pad (rev 590)		sluggo	cv411	XVal Session 69	1	XVal Session 69-Typing - Text-1		2012-07-16 13:07:47.162000
	Edit pad (rev 591)		Dan	cv401	XVal Session 69	1	XVal Session 69-Typing - Text-1		2012-07-16 13:07:47.461000
	Edit pad (rev 592)		sluggo	cv411	XVal Session 69	1	XVal Session 69-Typing - Text-1		2012-07-16 13:07:47.655000
	Edit pad (rev 593)		charles	cv410	XVal Session 69	1	XVal Session 69-Typing - Text-1		2012-07-16 13:07:47.686000
	Edit pad (rev 594)		Dan	cv401	XVal Session 69	1	XVal Session 69-Typing - Text-1		2012-07-16 13:07:47.957000
	Edit pad (rev 595)		sluggo	cv411	XVal Session 69	1	XVal Session 69-Typing - Text-1		2012-07-16 13:07:48.154000
	Edit pad (rev 596)		charles	cv410	XVal Session 69	1	XVal Session 69-Typing - Text-1		2012-07-16 13:07:48.186000
	Edit pad (rev 597)		Dan	cv401	XVal Session 69	1	XVal Session 69-Typing - Text-1		2012-07-16 13:07:48.459000
	Edit pad (rev 598)		sluggo	cv411	XVal Session 69	1	XVal Session 69-Typing - Text-1		2012-07-16 13:07:48.660000
	Edit pad (rev 599)		charles	cv410	XVal Session 69	1	XVal Session 69-Typing - Text-1		2012-07-16 13:07:48.686000
	Edit pad (rev 600)		Dan	cv401	XVal Session 69	1	XVal Session 69-Typing - Text-1		2012-07-16 13:07:48.959000
	Edit pad (rev 601)		sluggo	cv411	XVal Session 69	1	XVal Session 69-Typing - Text-1		2012-07-16 13:07:49.162000
	Edit pad (rev 602)		charles	cv410	XVal Session 69	1	XVal Session 69-Typing - Text-1		2012-07-16 13:07:49.184000
	Edit pad (rev 603)		Dan	cv401	XVal Session 69	1	XVal Session 69-Typing - Text-1		2012-07-16 13:07:49.459000
	Edit pad (rev 604)		sluggo	cv411	XVal Session 69	1	XVal Session 69-Typing - Text-1		2012-07-16 13:07:49.667000
	Edit pad (rev 605)		charles	cv410	XVal Session 69	1	XVal Session 69-Typing - Text-1		2012-07-16 13:07:49.695000
	Edit pad (rev 606)		Dan	cv401	XVal Session 69	1	XVal Session 69-Typing - Text-1		2012-07-16 13:07:49.959000
	Edit pad (rev 607)		sluggo	cv411	XVal Session 69	1	XVal Session 69-Typing - Text-1		2012-07-16 13:07:50.166000
	Edit pad (rev 608)		charles	cv410	XVal Session 69	1	XVal Session 69-Typing - Text-1		2012-07-16 13:07:50.197000
	Edit pad (rev 609)		sluggo	cv411	XVal Session 69	1	XVal Session 69-Typing - Text-1		2012-07-16 13:07:50.673000
	Edit pad (rev 610)		charles	cv410	XVal Session 69	1	XVal Session 69-Typing - Text-1		2012-07-16 13:07:50.698000
	Edit pad (rev 611)		sluggo	cv411	XVal Session 69	1	XVal Session 69-Typing - Text-1		2012-07-16 13:07:51.174000
	Edit pad (rev 612)		Dan	cv401	XVal Session 69	1	XVal Session 69-Typing - Text-1		2012-07-16 13:07:51.196000
	Edit pad (rev 613)		charles	cv410	XVal Session 69	1	XVal Session 69-Typing - Text-1		2012-07-16 13:07:51.197000
	Edit pad (rev 614)		sluggo	cv411	XVal Session 69	1	XVal Session 69-Typing - Text-1		2012-07-16 13:07:51.678000
	Edit pad (rev 615)		charles	cv410	XVal Session 69	1	XVal Session 69-Typing - Text-1		2012-07-16 13:07:51.696000
	Edit pad (rev 616)		charles	cv410	XVal Session 69	1	XVal Session 69-Typing - Text-1		2012-07-16 13:07:52.198000
	Edit pad (rev 617)		sluggo	cv411	XVal Session 69	1	XVal Session 69-Typing - Text-1		2012-07-16 13:07:53.849000
	Edit pad (rev 618)		sluggo	cv411	XVal Session 69	1	XVal Session 69-Typing - Text-1		2012-07-16 13:07:54.352000
	Edit pad (rev 619)		charles	cv410	XVal Session 69	1	XVal Session 69-Typing - Text-1		2012-07-16 13:07:54.598000
	Edit pad (rev 620)		sluggo	cv411	XVal Session 69	1	XVal Session 69-Typing - Text-1		2012-07-16 13:07:54.850000
	Edit pad (rev 621)		sluggo	cv411	XVal Session 69	1	XVal Session 69-Typing - Text-1		2012-07-16 13:07:55.350000
	Edit pad (rev 622)		charles	cv410	XVal Session 69	1	XVal Session 69-Typing - Text-1		2012-07-16 13:07:55.417000
	Edit pad (rev 623)		Dan	cv401	XVal Session 69	1	XVal Session 69-Typing - Text-1		2012-07-16 13:07:55.501000
	Edit pad (rev 624)		Dan	cv401	XVal Session 69	1	XVal Session 69-Typing - Text-1		2012-07-16 13:07:56.113000
	Edit pad (rev 625)		Dan	cv401	XVal Session 69	1	XVal Session 69-Typing - Text-1		2012-07-16 13:07:56.615000
	Edit pad (rev 626)		charles	cv410	XVal Session 69	1	XVal Session 69-Typing - Text-1		2012-07-16 13:07:56.702000
	Edit pad (rev 627)		Dan	cv401	XVal Session 69	1	XVal Session 69-Typing - Text-1		2012-07-16 13:07:57.115000
	Edit pad (rev 628)		charles	cv410	XVal Session 69	1	XVal Session 69-Typing - Text-1		2012-07-16 13:07:57.212000
	Edit pad (rev 629)		Dan	cv401	XVal Session 69	1	XVal Session 69-Typing - Text-1		2012-07-16 13:07:57.616000
	Edit pad (rev 630)		charles	cv410	XVal Session 69	1	XVal Session 69-Typing - Text-1		2012-07-16 13:07:57.713000
	Edit pad (rev 631)		Dan	cv401	XVal Session 69	1	XVal Session 69-Typing - Text-1		2012-07-16 13:07:58.116000
	Edit pad (rev 632)		charles	cv410	XVal Session 69	1	XVal Session 69-Typing - Text-1		2012-07-16 13:07:58.346000
	Edit pad (rev 633)		Dan	cv401	XVal Session 69	1	XVal Session 69-Typing - Text-1		2012-07-16 13:07:58.616000
	Edit pad (rev 634)		charles	cv410	XVal Session 69	1	XVal Session 69-Typing - Text-1		2012-07-16 13:07:58.846000
	Edit pad (rev 635)		Dan	cv401	XVal Session 69	1	XVal Session 69-Typing - Text-1		2012-07-16 13:07:59.115000
	Edit pad (rev 636)		charles	cv410	XVal Session 69	1	XVal Session 69-Typing - Text-1		2012-07-16 13:07:59.346000
	Edit pad (rev 637)		Dan	cv401	XVal Session 69	1	XVal Session 69-Typing - Text-1		2012-07-16 13:07:59.620000
	Edit pad (rev 638)		charles	cv410	XVal Session 69	1	XVal Session 69-Typing - Text-1		2012-07-16 13:07:59.847000
	Edit pad (rev 639)		Dan	cv401	XVal Session 69	1	XVal Session 69-Typing - Text-1		2012-07-16 13:08:00.131000
	Edit pad (rev 640)		charles	cv410	XVal Session 69	1	XVal Session 69-Typing - Text-1		2012-07-16 13:08:00.345000
	Edit pad (rev 641)		Dan	cv401	XVal Session 69	1	XVal Session 69-Typing - Text-1		2012-07-16 13:08:00.631000
	Edit pad (rev 642)		charles	cv410	XVal Session 69	1	XVal Session 69-Typing - Text-1		2012-07-16 13:08:00.846000
	Edit pad (rev 643)		sluggo	cv411	XVal Session 69	1	XVal Session 69-Typing - Text-1		2012-07-16 13:08:00.922000
	Edit pad (rev 644)		Dan	cv401	XVal Session 69	1	XVal Session 69-Typing - Text-1		2012-07-16 13:08:01.130000
	Edit pad (rev 645)		sluggo	cv411	XVal Session 69	1	XVal Session 69-Typing - Text-1		2012-07-16 13:08:01.424000
	Edit pad (rev 646)		charles	cv410	XVal Session 69	1	XVal Session 69-Typing - Text-1		2012-07-16 13:08:01.465000
	Edit pad (rev 647)		Dan	cv401	XVal Session 69	1	XVal Session 69-Typing - Text-1		2012-07-16 13:08:01.630000
	Edit pad (rev 648)		sluggo	cv411	XVal Session 69	1	XVal Session 69-Typing - Text-1		2012-07-16 13:08:01.933000
	Edit pad (rev 649)		charles	cv410	XVal Session 69	1	XVal Session 69-Typing - Text-1		2012-07-16 13:08:01.971000
	Edit pad (rev 650)		Dan	cv401	XVal Session 69	1	XVal Session 69-Typing - Text-1		2012-07-16 13:08:02.130000
	Edit pad (rev 651)		sluggo	cv411	XVal Session 69	1	XVal Session 69-Typing - Text-1		2012-07-16 13:08:02.436000
	Edit pad (rev 652)		charles	cv410	XVal Session 69	1	XVal Session 69-Typing - Text-1		2012-07-16 13:08:02.466000
	Edit pad (rev 653)		Dan	cv401	XVal Session 69	1	XVal Session 69-Typing - Text-1		2012-07-16 13:08:02.787000
	Edit pad (rev 654)		charles	cv410	XVal Session 69	1	XVal Session 69-Typing - Text-1		2012-07-16 13:08:02.966000
	Edit pad (rev 655)		Dan	cv401	XVal Session 69	1	XVal Session 69-Typing - Text-1		2012-07-16 13:08:03.286000
	Edit pad (rev 656)		sluggo	cv411	XVal Session 69	1	XVal Session 69-Typing - Text-1		2012-07-16 13:08:03.521000
	Edit pad (rev 657)		charles	cv410	XVal Session 69	1	XVal Session 69-Typing - Text-1		2012-07-16 13:08:03.824000
	Edit pad (rev 658)		Dan	cv401	XVal Session 69	1	XVal Session 69-Typing - Text-1		2012-07-16 13:08:03.843000
	Edit pad (rev 659)		sluggo	cv411	XVal Session 69	1	XVal Session 69-Typing - Text-1		2012-07-16 13:08:04.220000
	Edit pad (rev 660)		charles	cv410	XVal Session 69	1	XVal Session 69-Typing - Text-1		2012-07-16 13:08:04.322000
	Edit pad (rev 661)		Dan	cv401	XVal Session 69	1	XVal Session 69-Typing - Text-1		2012-07-16 13:08:04.347000
	Edit pad (rev 662)		sluggo	cv411	XVal Session 69	1	XVal Session 69-Typing - Text-1		2012-07-16 13:08:04.726000
	Edit pad (rev 663)		Dan	cv401	XVal Session 69	1	XVal Session 69-Typing - Text-1		2012-07-16 13:08:05.016000
	Edit pad (rev 664)		sluggo	cv411	XVal Session 69	1	XVal Session 69-Typing - Text-1		2012-07-16 13:08:05.224000
	Edit pad (rev 665)		charles	cv410	XVal Session 69	1	XVal Session 69-Typing - Text-1		2012-07-16 13:08:05.441000
	Edit pad (rev 666)		sluggo	cv411	XVal Session 69	1	XVal Session 69-Typing - Text-1		2012-07-16 13:08:05.722000
	Edit pad (rev 667)		charles	cv410	XVal Session 69	1	XVal Session 69-Typing - Text-1		2012-07-16 13:08:05.941000
	Edit pad (rev 668)		sluggo	cv411	XVal Session 69	1	XVal Session 69-Typing - Text-1		2012-07-16 13:08:06.224000
	Edit pad (rev 669)		Dan	cv401	XVal Session 69	1	XVal Session 69-Typing - Text-1		2012-07-16 13:08:06.256000
	Edit pad (rev 670)		charles	cv410	XVal Session 69	1	XVal Session 69-Typing - Text-1		2012-07-16 13:08:06.441000
	Edit pad (rev 671)		sluggo	cv411	XVal Session 69	1	XVal Session 69-Typing - Text-1		2012-07-16 13:08:06.727000
	Edit pad (rev 672)		Dan	cv401	XVal Session 69	1	XVal Session 69-Typing - Text-1		2012-07-16 13:08:06.754000
	Edit pad (rev 673)		charles	cv410	XVal Session 69	1	XVal Session 69-Typing - Text-1		2012-07-16 13:08:06.941000
	Edit pad (rev 674)		Dan	cv401	XVal Session 69	1	XVal Session 69-Typing - Text-1		2012-07-16 13:08:07.258000
	Edit pad (rev 675)		Dan	cv401	XVal Session 69	1	XVal Session 69-Typing - Text-1		2012-07-16 13:08:07.756000
	Edit pad (rev 676)		sluggo	cv411	XVal Session 69	1	XVal Session 69-Typing - Text-1		2012-07-16 13:08:07.857000
	Edit pad (rev 677)		Dan	cv401	XVal Session 69	1	XVal Session 69-Typing - Text-1		2012-07-16 13:08:08.255000
	Edit pad (rev 678)		charles	cv410	XVal Session 69	1	XVal Session 69-Typing - Text-1		2012-07-16 13:08:08.288000
	Edit pad (rev 679)		sluggo	cv411	XVal Session 69	1	XVal Session 69-Typing - Text-1		2012-07-16 13:08:08.354000
	Edit pad (rev 680)		Dan	cv401	XVal Session 69	1	XVal Session 69-Typing - Text-1		2012-07-16 13:08:08.860000
	Edit pad (rev 681)		sluggo	cv411	XVal Session 69	1	XVal Session 69-Typing - Text-1		2012-07-16 13:08:08.862000
	Edit pad (rev 682)		charles	cv410	XVal Session 69	1	XVal Session 69-Typing - Text-1		2012-07-16 13:08:08.914000
	Edit pad (rev 683)		sluggo	cv411	XVal Session 69	1	XVal Session 69-Typing - Text-1		2012-07-16 13:08:09.356000
	Edit pad (rev 684)		Dan	cv401	XVal Session 69	1	XVal Session 69-Typing - Text-1		2012-07-16 13:08:09.358000
	Edit pad (rev 685)		charles	cv410	XVal Session 69	1	XVal Session 69-Typing - Text-1		2012-07-16 13:08:09.415000
	Edit pad (rev 686)		Dan	cv401	XVal Session 69	1	XVal Session 69-Typing - Text-1		2012-07-16 13:08:09.865000
	Edit pad (rev 687)		charles	cv410	XVal Session 69	1	XVal Session 69-Typing - Text-1		2012-07-16 13:08:09.915000
	Edit pad (rev 688)		sluggo	cv411	XVal Session 69	1	XVal Session 69-Typing - Text-1		2012-07-16 13:08:10.165000
	Edit pad (rev 689)		Dan	cv401	XVal Session 69	1	XVal Session 69-Typing - Text-1		2012-07-16 13:08:10.365000
	Edit pad (rev 690)		sluggo	cv411	XVal Session 69	1	XVal Session 69-Typing - Text-1		2012-07-16 13:08:10.669000
	Edit pad (rev 691)		Dan	cv401	XVal Session 69	1	XVal Session 69-Typing - Text-1		2012-07-16 13:08:10.871000
	Edit pad (rev 692)		sluggo	cv411	XVal Session 69	1	XVal Session 69-Typing - Text-1		2012-07-16 13:08:11.168000
	Edit pad (rev 693)		Dan	cv401	XVal Session 69	1	XVal Session 69-Typing - Text-1		2012-07-16 13:08:11.380000
	Edit pad (rev 694)		sluggo	cv411	XVal Session 69	1	XVal Session 69-Typing - Text-1		2012-07-16 13:08:11.667000
	Edit pad (rev 695)		Dan	cv401	XVal Session 69	1	XVal Session 69-Typing - Text-1		2012-07-16 13:08:11.878000
	Edit pad (rev 696)		sluggo	cv411	XVal Session 69	1	XVal Session 69-Typing - Text-1		2012-07-16 13:08:12.178000
	Edit pad (rev 697)		Dan	cv401	XVal Session 69	1	XVal Session 69-Typing - Text-1		2012-07-16 13:08:12.386000
	Edit pad (rev 698)		sluggo	cv411	XVal Session 69	1	XVal Session 69-Typing - Text-1		2012-07-16 13:08:12.677000
	Edit pad (rev 699)		Dan	cv401	XVal Session 69	1	XVal Session 69-Typing - Text-1		2012-07-16 13:08:12.896000
	Edit pad (rev 700)		sluggo	cv411	XVal Session 69	1	XVal Session 69-Typing - Text-1		2012-07-16 13:08:13.178000
	Edit pad (rev 701)		Dan	cv401	XVal Session 69	1	XVal Session 69-Typing - Text-1		2012-07-16 13:08:13.402000
	Edit pad (rev 702)		sluggo	cv411	XVal Session 69	1	XVal Session 69-Typing - Text-1		2012-07-16 13:08:13.680000
	Edit pad (rev 703)		Dan	cv401	XVal Session 69	1	XVal Session 69-Typing - Text-1		2012-07-16 13:08:13.911000
	Edit pad (rev 704)		sluggo	cv411	XVal Session 69	1	XVal Session 69-Typing - Text-1		2012-07-16 13:08:14.180000
	Edit pad (rev 705)		Dan	cv401	XVal Session 69	1	XVal Session 69-Typing - Text-1		2012-07-16 13:08:14.411000
	Edit pad (rev 706)		sluggo	cv411	XVal Session 69	1	XVal Session 69-Typing - Text-1		2012-07-16 13:08:14.694000
	Edit pad (rev 707)		Dan	cv401	XVal Session 69	1	XVal Session 69-Typing - Text-1		2012-07-16 13:08:14.918000
	Edit pad (rev 708)		sluggo	cv411	XVal Session 69	1	XVal Session 69-Typing - Text-1		2012-07-16 13:08:15.291000
	Edit pad (rev 709)		Dan	cv401	XVal Session 69	1	XVal Session 69-Typing - Text-1		2012-07-16 13:08:15.425000
	Edit pad (rev 710)		sluggo	cv411	XVal Session 69	1	XVal Session 69-Typing - Text-1		2012-07-16 13:08:15.793000
	Edit pad (rev 711)		Dan	cv401	XVal Session 69	1	XVal Session 69-Typing - Text-1		2012-07-16 13:08:15.931000
	Edit pad (rev 712)		sluggo	cv411	XVal Session 69	1	XVal Session 69-Typing - Text-1		2012-07-16 13:08:16.301000
	Edit pad (rev 713)		Dan	cv401	XVal Session 69	1	XVal Session 69-Typing - Text-1		2012-07-16 13:08:16.441000
	Edit pad (rev 714)		sluggo	cv411	XVal Session 69	1	XVal Session 69-Typing - Text-1		2012-07-16 13:08:16.797000
	Edit pad (rev 715)		Dan	cv401	XVal Session 69	1	XVal Session 69-Typing - Text-1		2012-07-16 13:08:16.942000
	Edit pad (rev 716)		Dan	cv401	XVal Session 69	1	XVal Session 69-Typing - Text-1		2012-07-16 13:08:17.443000
	Edit pad (rev 717)		Dan	cv401	XVal Session 69	1	XVal Session 69-Typing - Text-1		2012-07-16 13:08:17.942000
	Edit pad (rev 718)		sluggo	cv411	XVal Session 69	1	XVal Session 69-Typing - Text-1		2012-07-16 13:08:18.052000
	Edit pad (rev 719)		Dan	cv401	XVal Session 69	1	XVal Session 69-Typing - Text-1		2012-07-16 13:08:18.443000
	Edit pad (rev 720)		sluggo	cv411	XVal Session 69	1	XVal Session 69-Typing - Text-1		2012-07-16 13:08:18.553000
	Edit pad (rev 721)		Dan	cv401	XVal Session 69	1	XVal Session 69-Typing - Text-1		2012-07-16 13:08:18.943000
	Edit pad (rev 722)		sluggo	cv411	XVal Session 69	1	XVal Session 69-Typing - Text-1		2012-07-16 13:08:19.051000
	Edit pad (rev 723)		Dan	cv401	XVal Session 69	1	XVal Session 69-Typing - Text-1		2012-07-16 13:08:19.450000
	Edit pad (rev 724)		sluggo	cv411	XVal Session 69	1	XVal Session 69-Typing - Text-1		2012-07-16 13:08:19.553000
	Edit pad (rev 725)		Dan	cv401	XVal Session 69	1	XVal Session 69-Typing - Text-1		2012-07-16 13:08:19.959000
	Edit pad (rev 726)		sluggo	cv411	XVal Session 69	1	XVal Session 69-Typing - Text-1		2012-07-16 13:08:20.051000
	Edit pad (rev 727)		Dan	cv401	XVal Session 69	1	XVal Session 69-Typing - Text-1		2012-07-16 13:08:20.459000
	Edit pad (rev 728)		sluggo	cv411	XVal Session 69	1	XVal Session 69-Typing - Text-1		2012-07-16 13:08:20.562000
	Edit pad (rev 729)		Dan	cv401	XVal Session 69	1	XVal Session 69-Typing - Text-1		2012-07-16 13:08:20.957000
	Edit pad (rev 730)		sluggo	cv411	XVal Session 69	1	XVal Session 69-Typing - Text-1		2012-07-16 13:08:21.068000
	Edit pad (rev 731)		Dan	cv401	XVal Session 69	1	XVal Session 69-Typing - Text-1		2012-07-16 13:08:21.459000
	Edit pad (rev 732)		sluggo	cv411	XVal Session 69	1	XVal Session 69-Typing - Text-1		2012-07-16 13:08:21.560000
	Edit pad (rev 733)		Dan	cv401	XVal Session 69	1	XVal Session 69-Typing - Text-1		2012-07-16 13:08:21.959000
	Edit pad (rev 734)		sluggo	cv411	XVal Session 69	1	XVal Session 69-Typing - Text-1		2012-07-16 13:08:22.059000
	Edit pad (rev 735)		Dan	cv401	XVal Session 69	1	XVal Session 69-Typing - Text-1		2012-07-16 13:08:22.459000
	Edit pad (rev 736)		sluggo	cv411	XVal Session 69	1	XVal Session 69-Typing - Text-1		2012-07-16 13:08:22.562000
	Edit pad (rev 737)		Dan	cv401	XVal Session 69	1	XVal Session 69-Typing - Text-1		2012-07-16 13:08:22.965000
	Edit pad (rev 738)		sluggo	cv411	XVal Session 69	1	XVal Session 69-Typing - Text-1		2012-07-16 13:08:23.131000
	Edit pad (rev 739)		Dan	cv401	XVal Session 69	1	XVal Session 69-Typing - Text-1		2012-07-16 13:08:23.473000
	Edit pad (rev 740)		sluggo	cv411	XVal Session 69	1	XVal Session 69-Typing - Text-1		2012-07-16 13:08:23.633000
	Edit pad (rev 741)		Dan	cv401	XVal Session 69	1	XVal Session 69-Typing - Text-1		2012-07-16 13:08:23.981000
	Edit pad (rev 742)		sluggo	cv411	XVal Session 69	1	XVal Session 69-Typing - Text-1		2012-07-16 13:08:24.133000
	Edit pad (rev 743)		Dan	cv401	XVal Session 69	1	XVal Session 69-Typing - Text-1		2012-07-16 13:08:24.490000
	Edit pad (rev 744)		sluggo	cv411	XVal Session 69	1	XVal Session 69-Typing - Text-1		2012-07-16 13:08:24.633000
	Edit pad (rev 745)		Dan	cv401	XVal Session 69	1	XVal Session 69-Typing - Text-1		2012-07-16 13:08:24.989000
	Edit pad (rev 746)		sluggo	cv411	XVal Session 69	1	XVal Session 69-Typing - Text-1		2012-07-16 13:08:25.133000
	Edit pad (rev 747)		Dan	cv401	XVal Session 69	1	XVal Session 69-Typing - Text-1		2012-07-16 13:08:25.506000
	Edit pad (rev 748)		sluggo	cv411	XVal Session 69	1	XVal Session 69-Typing - Text-1		2012-07-16 13:08:25.970000
	Edit pad (rev 749)		Dan	cv401	XVal Session 69	1	XVal Session 69-Typing - Text-1		2012-07-16 13:08:26.071000
	Edit pad (rev 750)		sluggo	cv411	XVal Session 69	1	XVal Session 69-Typing - Text-1		2012-07-16 13:08:26.471000
	Edit pad (rev 751)		sluggo	cv411	XVal Session 69	1	XVal Session 69-Typing - Text-1		2012-07-16 13:08:26.967000
	Edit pad (rev 752)		Dan	cv401	XVal Session 69	1	XVal Session 69-Typing - Text-1		2012-07-16 13:08:27.117000
	Edit pad (rev 753)		sluggo	cv411	XVal Session 69	1	XVal Session 69-Typing - Text-1		2012-07-16 13:08:27.593000
	Edit pad (rev 754)		Dan	cv401	XVal Session 69	1	XVal Session 69-Typing - Text-1		2012-07-16 13:08:27.900000
	Edit pad (rev 755)		sluggo	cv411	XVal Session 69	1	XVal Session 69-Typing - Text-1		2012-07-16 13:08:28.092000
	Edit pad (rev 756)		sluggo	cv411	XVal Session 69	1	XVal Session 69-Typing - Text-1		2012-07-16 13:08:28.667000
	Edit pad (rev 757)		Dan	cv401	XVal Session 69	1	XVal Session 69-Typing - Text-1		2012-07-16 13:08:29.007000
	Edit pad (rev 758)		sluggo	cv411	XVal Session 69	1	XVal Session 69-Typing - Text-1		2012-07-16 13:08:29.565000
	Edit pad (rev 759)		Dan	cv401	XVal Session 69	1	XVal Session 69-Typing - Text-1		2012-07-16 13:08:30.430000
	Edit pad (rev 760)		sluggo	cv411	XVal Session 69	1	XVal Session 69-Typing - Text-1		2012-07-16 13:08:31.350000
	Edit pad (rev 761)		sluggo	cv411	XVal Session 69	1	XVal Session 69-Typing - Text-1		2012-07-16 13:08:31.854000
	Edit pad (rev 762)		sluggo	cv411	XVal Session 69	1	XVal Session 69-Typing - Text-1		2012-07-16 13:08:33.301000
	Edit pad (rev 763)		sluggo	cv411	XVal Session 69	1	XVal Session 69-Typing - Text-1		2012-07-16 13:08:33.807000
	Edit pad (rev 764)		sluggo	cv411	XVal Session 69	1	XVal Session 69-Typing - Text-1		2012-07-16 13:08:34.303000
	Edit pad (rev 765)		sluggo	cv411	XVal Session 69	1	XVal Session 69-Typing - Text-1		2012-07-16 13:08:34.802000
	Edit pad (rev 766)		sluggo	cv411	XVal Session 69	1	XVal Session 69-Typing - Text-1		2012-07-16 13:08:35.306000
	Edit pad (rev 767)		sluggo	cv411	XVal Session 69	1	XVal Session 69-Typing - Text-1		2012-07-16 13:08:35.811000
	Edit pad (rev 768)		sluggo	cv411	XVal Session 69	1	XVal Session 69-Typing - Text-1		2012-07-16 13:08:36.310000
	Edit pad (rev 769)		sluggo	cv411	XVal Session 69	1	XVal Session 69-Typing - Text-1		2012-07-16 13:08:36.883000
	Edit pad (rev 770)		sluggo	cv411	XVal Session 69	1	XVal Session 69-Typing - Text-1		2012-07-16 13:08:37.528000
	Edit pad (rev 771)		sluggo	cv411	XVal Session 69	1	XVal Session 69-Typing - Text-1		2012-07-16 13:08:38.030000
	Edit pad (rev 772)		sluggo	cv411	XVal Session 69	1	XVal Session 69-Typing - Text-1		2012-07-16 13:08:38.530000
	Edit pad (rev 773)		sluggo	cv411	XVal Session 69	1	XVal Session 69-Typing - Text-1		2012-07-16 13:08:39.030000
	Edit pad (rev 774)		sluggo	cv411	XVal Session 69	1	XVal Session 69-Typing - Text-1		2012-07-16 13:08:39.532000
	Edit pad (rev 775)		sluggo	cv411	XVal Session 69	1	XVal Session 69-Typing - Text-1		2012-07-16 13:08:40.029000
	Edit pad (rev 776)		Dan	cv401	XVal Session 69	1	XVal Session 69-Typing - Text-1		2012-07-16 13:08:41.232000
	Edit pad (rev 777)		Dan	cv401	XVal Session 69	1	XVal Session 69-Typing - Text-1		2012-07-16 13:08:41.886000
	Edit pad (rev 778)		charles	cv410	XVal Session 69	1	XVal Session 69-Typing - Text-1		2012-07-16 13:08:42.442000
	Edit pad (rev 779)		Dan	cv401	XVal Session 69	1	XVal Session 69-Typing - Text-1		2012-07-16 13:08:42.464000
	Edit pad (rev 780)		sluggo	cv411	XVal Session 69	1	XVal Session 69-Typing - Text-1		2012-07-16 13:08:42.943000
	Edit pad (rev 781)		Dan	cv401	XVal Session 69	1	XVal Session 69-Typing - Text-1		2012-07-16 13:08:42.990000
	Edit pad (rev 782)		charles	cv410	XVal Session 69	1	XVal Session 69-Typing - Text-1		2012-07-16 13:08:43.080000
	Edit pad (rev 783)		Dan	cv401	XVal Session 69	1	XVal Session 69-Typing - Text-1		2012-07-16 13:08:43.397000
	Edit pad (rev 784)		sluggo	cv411	XVal Session 69	1	XVal Session 69-Typing - Text-1		2012-07-16 13:08:43.442000
	Edit pad (rev 785)		Dan	cv401	XVal Session 69	1	XVal Session 69-Typing - Text-1		2012-07-16 13:08:43.948000
	Edit pad (rev 786)		sluggo	cv411	XVal Session 69	1	XVal Session 69-Typing - Text-1		2012-07-16 13:08:43.950000
	Edit pad (rev 787)		sluggo	cv411	XVal Session 69	1	XVal Session 69-Typing - Text-1		2012-07-16 13:08:44.451000
	Edit pad (rev 788)		Dan	cv401	XVal Session 69	1	XVal Session 69-Typing - Text-1		2012-07-16 13:08:44.456000
	Edit pad (rev 789)		charles	cv410	XVal Session 69	1	XVal Session 69-Typing - Text-1		2012-07-16 13:08:44.535000
	Edit pad (rev 790)		Dan	cv401	XVal Session 69	1	XVal Session 69-Typing - Text-1		2012-07-16 13:08:44.958000
	Edit pad (rev 791)		charles	cv410	XVal Session 69	1	XVal Session 69-Typing - Text-1		2012-07-16 13:08:45.057000
	Edit pad (rev 792)		Dan	cv401	XVal Session 69	1	XVal Session 69-Typing - Text-1		2012-07-16 13:08:45.458000
	Edit pad (rev 793)		charles	cv410	XVal Session 69	1	XVal Session 69-Typing - Text-1		2012-07-16 13:08:45.539000
	Edit pad (rev 794)		Dan	cv401	XVal Session 69	1	XVal Session 69-Typing - Text-1		2012-07-16 13:08:45.959000
	Edit pad (rev 795)		charles	cv410	XVal Session 69	1	XVal Session 69-Typing - Text-1		2012-07-16 13:08:46.039000
	Edit pad (rev 796)		charles	cv410	XVal Session 69	1	XVal Session 69-Typing - Text-1		2012-07-16 13:08:46.543000
	Edit pad (rev 797)		charles	cv410	XVal Session 69	1	XVal Session 69-Typing - Text-1		2012-07-16 13:08:47.042000
	Edit pad (rev 798)		charles	cv410	XVal Session 69	1	XVal Session 69-Typing - Text-1		2012-07-16 13:08:47.541000
	Edit pad (rev 799)		Dan	cv401	XVal Session 69	1	XVal Session 69-Typing - Text-1		2012-07-16 13:08:47.872000
	Edit pad (rev 800)		charles	cv410	XVal Session 69	1	XVal Session 69-Typing - Text-1		2012-07-16 13:08:48.041000
	Edit pad (rev 801)		charles	cv410	XVal Session 69	1	XVal Session 69-Typing - Text-1		2012-07-16 13:08:48.544000
	Edit pad (rev 802)		sluggo	cv411	XVal Session 69	1	XVal Session 69-Typing - Text-1		2012-07-16 13:08:48.549000
	Edit pad (rev 803)		Dan	cv401	XVal Session 69	1	XVal Session 69-Typing - Text-1		2012-07-16 13:08:48.578000
	Edit pad (rev 804)		charles	cv410	XVal Session 69	1	XVal Session 69-Typing - Text-1		2012-07-16 13:08:49.044000
	Edit pad (rev 805)		sluggo	cv411	XVal Session 69	1	XVal Session 69-Typing - Text-1		2012-07-16 13:08:49.276000
	Edit pad (rev 806)		charles	cv410	XVal Session 69	1	XVal Session 69-Typing - Text-1		2012-07-16 13:08:49.543000
	Edit pad (rev 807)		sluggo	cv411	XVal Session 69	1	XVal Session 69-Typing - Text-1		2012-07-16 13:08:49.776000
	Edit pad (rev 808)		Dan	cv401	XVal Session 69	1	XVal Session 69-Typing - Text-1		2012-07-16 13:08:49.874000
	Edit pad (rev 809)		sluggo	cv411	XVal Session 69	1	XVal Session 69-Typing - Text-1		2012-07-16 13:08:50.274000
	Edit pad (rev 810)		Dan	cv401	XVal Session 69	1	XVal Session 69-Typing - Text-1		2012-07-16 13:08:51.191000
	Edit pad (rev 811)		sluggo	cv411	XVal Session 69	1	XVal Session 69-Typing - Text-1		2012-07-16 13:08:51.320000
	Edit pad (rev 812)		Dan	cv401	XVal Session 69	1	XVal Session 69-Typing - Text-1		2012-07-16 13:08:51.693000
	Edit pad (rev 813)		sluggo	cv411	XVal Session 69	1	XVal Session 69-Typing - Text-1		2012-07-16 13:08:51.858000
	Edit pad (rev 814)		charles	cv410	XVal Session 69	1	XVal Session 69-Typing - Text-1		2012-07-16 13:08:52.159000
	Edit pad (rev 815)		sluggo	cv411	XVal Session 69	1	XVal Session 69-Typing - Text-1		2012-07-16 13:08:52.357000
	Edit pad (rev 816)		charles	cv410	XVal Session 69	1	XVal Session 69-Typing - Text-1		2012-07-16 13:08:52.659000
	Edit pad (rev 817)		sluggo	cv411	XVal Session 69	1	XVal Session 69-Typing - Text-1		2012-07-16 13:08:52.856000
	Edit pad (rev 818)		charles	cv410	XVal Session 69	1	XVal Session 69-Typing - Text-1		2012-07-16 13:08:53.159000
	Edit pad (rev 819)		sluggo	cv411	XVal Session 69	1	XVal Session 69-Typing - Text-1		2012-07-16 13:08:53.379000
	Edit pad (rev 820)		charles	cv410	XVal Session 69	1	XVal Session 69-Typing - Text-1		2012-07-16 13:08:53.660000
	Edit pad (rev 821)		sluggo	cv411	XVal Session 69	1	XVal Session 69-Typing - Text-1		2012-07-16 13:08:53.879000
	Edit pad (rev 822)		charles	cv410	XVal Session 69	1	XVal Session 69-Typing - Text-1		2012-07-16 13:08:54.163000
	Edit pad (rev 823)		Dan	cv401	XVal Session 69	1	XVal Session 69-Typing - Text-1		2012-07-16 13:08:54.206000
	Edit pad (rev 824)		charles	cv410	XVal Session 69	1	XVal Session 69-Typing - Text-1		2012-07-16 13:08:54.665000
	Edit pad (rev 825)		Dan	cv401	XVal Session 69	1	XVal Session 69-Typing - Text-1		2012-07-16 13:08:54.726000
	Edit pad (rev 826)		sluggo	cv411	XVal Session 69	1	XVal Session 69-Typing - Text-1		2012-07-16 13:08:54.738000
	Edit pad (rev 827)		charles	cv410	XVal Session 69	1	XVal Session 69-Typing - Text-1		2012-07-16 13:08:55.166000
	Edit pad (rev 828)		Dan	cv401	XVal Session 69	1	XVal Session 69-Typing - Text-1		2012-07-16 13:08:55.239000
	Edit pad (rev 829)		sluggo	cv411	XVal Session 69	1	XVal Session 69-Typing - Text-1		2012-07-16 13:08:55.520000
	Edit pad (rev 830)		charles	cv410	XVal Session 69	1	XVal Session 69-Typing - Text-1		2012-07-16 13:08:55.663000
	Edit pad (rev 831)		Dan	cv401	XVal Session 69	1	XVal Session 69-Typing - Text-1		2012-07-16 13:08:55.741000
	Edit pad (rev 832)		sluggo	cv411	XVal Session 69	1	XVal Session 69-Typing - Text-1		2012-07-16 13:08:56.126000
	Edit pad (rev 833)		charles	cv410	XVal Session 69	1	XVal Session 69-Typing - Text-1		2012-07-16 13:08:56.164000
	Edit pad (rev 834)		Dan	cv401	XVal Session 69	1	XVal Session 69-Typing - Text-1		2012-07-16 13:08:56.239000
	Edit pad (rev 835)		sluggo	cv411	XVal Session 69	1	XVal Session 69-Typing - Text-1		2012-07-16 13:08:56.627000
	Edit pad (rev 836)		charles	cv410	XVal Session 69	1	XVal Session 69-Typing - Text-1		2012-07-16 13:08:56.662000
	Edit pad (rev 837)		Dan	cv401	XVal Session 69	1	XVal Session 69-Typing - Text-1		2012-07-16 13:08:56.739000
	Edit pad (rev 838)		Kate	cv406	XVal Session 69	1	XVal Session 69-Typing - Text-1		2012-07-16 13:08:56.776000
	Edit pad (rev 839)		charles	cv410	XVal Session 69	1	XVal Session 69-Typing - Text-1		2012-07-16 13:08:57.209000
	Edit pad (rev 840)		Dan	cv401	XVal Session 69	1	XVal Session 69-Typing - Text-1		2012-07-16 13:08:57.240000
	Edit pad (rev 841)		sluggo	cv411	XVal Session 69	1	XVal Session 69-Typing - Text-1		2012-07-16 13:08:57.572000
	Edit pad (rev 842)		Dan	cv401	XVal Session 69	1	XVal Session 69-Typing - Text-1		2012-07-16 13:08:57.739000
	Edit pad (rev 843)		charles	cv410	XVal Session 69	1	XVal Session 69-Typing - Text-1		2012-07-16 13:08:58.022000
	Edit pad (rev 844)		sluggo	cv411	XVal Session 69	1	XVal Session 69-Typing - Text-1		2012-07-16 13:08:58.071000
	Edit pad (rev 845)		Dan	cv401	XVal Session 69	1	XVal Session 69-Typing - Text-1		2012-07-16 13:08:58.240000
	Edit pad (rev 846)		charles	cv410	XVal Session 69	1	XVal Session 69-Typing - Text-1		2012-07-16 13:08:58.523000
	Edit pad (rev 847)		sluggo	cv411	XVal Session 69	1	XVal Session 69-Typing - Text-1		2012-07-16 13:08:58.571000
	Edit pad (rev 848)		Dan	cv401	XVal Session 69	1	XVal Session 69-Typing - Text-1		2012-07-16 13:08:58.740000
	Edit pad (rev 849)		charles	cv410	XVal Session 69	1	XVal Session 69-Typing - Text-1		2012-07-16 13:08:59.024000
	Edit pad (rev 850)		Dan	cv401	XVal Session 69	1	XVal Session 69-Typing - Text-1		2012-07-16 13:08:59.239000
	Edit pad (rev 851)		charles	cv410	XVal Session 69	1	XVal Session 69-Typing - Text-1		2012-07-16 13:08:59.523000
	Edit pad (rev 852)		Dan	cv401	XVal Session 69	1	XVal Session 69-Typing - Text-1		2012-07-16 13:08:59.745000
	Edit pad (rev 853)		charles	cv410	XVal Session 69	1	XVal Session 69-Typing - Text-1		2012-07-16 13:09:00.024000
	Edit pad (rev 854)		Kate	cv406	XVal Session 69	1	XVal Session 69-Typing - Text-1		2012-07-16 13:09:00.056000
	Edit pad (rev 855)		Dan	cv401	XVal Session 69	1	XVal Session 69-Typing - Text-1		2012-07-16 13:09:00.254000
	Edit pad (rev 856)		sluggo	cv411	XVal Session 69	1	XVal Session 69-Typing - Text-1		2012-07-16 13:09:00.417000
	Edit pad (rev 857)		charles	cv410	XVal Session 69	1	XVal Session 69-Typing - Text-1		2012-07-16 13:09:00.528000
	Edit pad (rev 858)		Kate	cv406	XVal Session 69	1	XVal Session 69-Typing - Text-1		2012-07-16 13:09:00.555000
	Edit pad (rev 859)		Dan	cv401	XVal Session 69	1	XVal Session 69-Typing - Text-1		2012-07-16 13:09:00.810000
	Edit pad (rev 860)		sluggo	cv411	XVal Session 69	1	XVal Session 69-Typing - Text-1		2012-07-16 13:09:00.912000
	Edit pad (rev 861)		Dan	cv401	XVal Session 69	1	XVal Session 69-Typing - Text-1		2012-07-16 13:09:01.317000
	Edit pad (rev 862)		sluggo	cv411	XVal Session 69	1	XVal Session 69-Typing - Text-1		2012-07-16 13:09:01.668000
	Edit pad (rev 863)		Dan	cv401	XVal Session 69	1	XVal Session 69-Typing - Text-1		2012-07-16 13:09:01.816000
	Edit pad (rev 864)		charles	cv410	XVal Session 69	1	XVal Session 69-Typing - Text-1		2012-07-16 13:09:02.060000
	Edit pad (rev 865)		sluggo	cv411	XVal Session 69	1	XVal Session 69-Typing - Text-1		2012-07-16 13:09:02.168000
	Edit pad (rev 866)		Dan	cv401	XVal Session 69	1	XVal Session 69-Typing - Text-1		2012-07-16 13:09:02.318000
	Edit pad (rev 867)		charles	cv410	XVal Session 69	1	XVal Session 69-Typing - Text-1		2012-07-16 13:09:02.561000
	Edit pad (rev 868)		sluggo	cv411	XVal Session 69	1	XVal Session 69-Typing - Text-1		2012-07-16 13:09:02.670000
	Edit pad (rev 869)		Dan	cv401	XVal Session 69	1	XVal Session 69-Typing - Text-1		2012-07-16 13:09:02.817000
	Edit pad (rev 870)		charles	cv410	XVal Session 69	1	XVal Session 69-Typing - Text-1		2012-07-16 13:09:03.254000
	Edit pad (rev 871)		Dan	cv401	XVal Session 69	1	XVal Session 69-Typing - Text-1		2012-07-16 13:09:03.316000
	Edit pad (rev 872)		sluggo	cv411	XVal Session 69	1	XVal Session 69-Typing - Text-1		2012-07-16 13:09:03.548000
	Edit pad (rev 873)		charles	cv410	XVal Session 69	1	XVal Session 69-Typing - Text-1		2012-07-16 13:09:03.753000
	Edit pad (rev 874)		Dan	cv401	XVal Session 69	1	XVal Session 69-Typing - Text-1		2012-07-16 13:09:03.816000
	Edit pad (rev 875)		sluggo	cv411	XVal Session 69	1	XVal Session 69-Typing - Text-1		2012-07-16 13:09:04.048000
	Edit pad (rev 876)		charles	cv410	XVal Session 69	1	XVal Session 69-Typing - Text-1		2012-07-16 13:09:04.253000
	Edit pad (rev 877)		Dan	cv401	XVal Session 69	1	XVal Session 69-Typing - Text-1		2012-07-16 13:09:04.476000
	Edit pad (rev 878)		sluggo	cv411	XVal Session 69	1	XVal Session 69-Typing - Text-1		2012-07-16 13:09:04.555000
	Edit pad (rev 879)		Dan	cv401	XVal Session 69	1	XVal Session 69-Typing - Text-1		2012-07-16 13:09:04.983000
	Edit pad (rev 880)		sluggo	cv411	XVal Session 69	1	XVal Session 69-Typing - Text-1		2012-07-16 13:09:05.047000
	Edit pad (rev 881)		charles	cv410	XVal Session 69	1	XVal Session 69-Typing - Text-1		2012-07-16 13:09:05.114000
	Edit pad (rev 882)		Dan	cv401	XVal Session 69	1	XVal Session 69-Typing - Text-1		2012-07-16 13:09:05.488000
	Edit pad (rev 883)		sluggo	cv411	XVal Session 69	1	XVal Session 69-Typing - Text-1		2012-07-16 13:09:05.549000
	Edit pad (rev 884)		charles	cv410	XVal Session 69	1	XVal Session 69-Typing - Text-1		2012-07-16 13:09:05.613000
	Edit pad (rev 885)		Dan	cv401	XVal Session 69	1	XVal Session 69-Typing - Text-1		2012-07-16 13:09:05.988000
	Edit pad (rev 886)		sluggo	cv411	XVal Session 69	1	XVal Session 69-Typing - Text-1		2012-07-16 13:09:06.048000
	Edit pad (rev 887)		charles	cv410	XVal Session 69	1	XVal Session 69-Typing - Text-1		2012-07-16 13:09:06.112000
	Edit pad (rev 888)		Dan	cv401	XVal Session 69	1	XVal Session 69-Typing - Text-1		2012-07-16 13:09:06.494000
	Edit pad (rev 889)		charles	cv410	XVal Session 69	1	XVal Session 69-Typing - Text-1		2012-07-16 13:09:06.760000
	Edit pad (rev 890)		Dan	cv401	XVal Session 69	1	XVal Session 69-Typing - Text-1		2012-07-16 13:09:07.006000
	Edit pad (rev 891)		charles	cv410	XVal Session 69	1	XVal Session 69-Typing - Text-1		2012-07-16 13:09:07.260000
	Edit pad (rev 892)		Dan	cv401	XVal Session 69	1	XVal Session 69-Typing - Text-1		2012-07-16 13:09:07.505000
	Edit pad (rev 893)		charles	cv410	XVal Session 69	1	XVal Session 69-Typing - Text-1		2012-07-16 13:09:07.759000
	Edit pad (rev 894)		Dan	cv401	XVal Session 69	1	XVal Session 69-Typing - Text-1		2012-07-16 13:09:08.012000
	Edit pad (rev 895)		charles	cv410	XVal Session 69	1	XVal Session 69-Typing - Text-1		2012-07-16 13:09:08.260000
	Edit pad (rev 896)		Dan	cv401	XVal Session 69	1	XVal Session 69-Typing - Text-1		2012-07-16 13:09:08.520000
	Edit pad (rev 897)		sluggo	cv411	XVal Session 69	1	XVal Session 69-Typing - Text-1		2012-07-16 13:09:08.744000
	Edit pad (rev 898)		charles	cv410	XVal Session 69	1	XVal Session 69-Typing - Text-1		2012-07-16 13:09:08.761000
	Edit pad (rev 899)		Dan	cv401	XVal Session 69	1	XVal Session 69-Typing - Text-1		2012-07-16 13:09:09.020000
	Edit pad (rev 900)		sluggo	cv411	XVal Session 69	1	XVal Session 69-Typing - Text-1		2012-07-16 13:09:09.242000
	Edit pad (rev 901)		charles	cv410	XVal Session 69	1	XVal Session 69-Typing - Text-1		2012-07-16 13:09:09.273000
	Edit pad (rev 902)		Dan	cv401	XVal Session 69	1	XVal Session 69-Typing - Text-1		2012-07-16 13:09:09.527000
	Edit pad (rev 903)		sluggo	cv411	XVal Session 69	1	XVal Session 69-Typing - Text-1		2012-07-16 13:09:09.742000
	Edit pad (rev 904)		charles	cv410	XVal Session 69	1	XVal Session 69-Typing - Text-1		2012-07-16 13:09:09.775000
	Edit pad (rev 905)		Dan	cv401	XVal Session 69	1	XVal Session 69-Typing - Text-1		2012-07-16 13:09:10.112000
	Edit pad (rev 906)		sluggo	cv411	XVal Session 69	1	XVal Session 69-Typing - Text-1		2012-07-16 13:09:10.249000
	Edit pad (rev 907)		charles	cv410	XVal Session 69	1	XVal Session 69-Typing - Text-1		2012-07-16 13:09:10.274000
	Edit pad (rev 908)		Dan	cv401	XVal Session 69	1	XVal Session 69-Typing - Text-1		2012-07-16 13:09:10.619000
	Edit pad (rev 909)		charles	cv410	XVal Session 69	1	XVal Session 69-Typing - Text-1		2012-07-16 13:09:10.827000
	Edit pad (rev 910)		Dan	cv401	XVal Session 69	1	XVal Session 69-Typing - Text-1		2012-07-16 13:09:11.129000
	Edit pad (rev 911)		charles	cv410	XVal Session 69	1	XVal Session 69-Typing - Text-1		2012-07-16 13:09:11.278000
	Edit pad (rev 912)		Dan	cv401	XVal Session 69	1	XVal Session 69-Typing - Text-1		2012-07-16 13:09:11.630000
	Edit pad (rev 913)		charles	cv410	XVal Session 69	1	XVal Session 69-Typing - Text-1		2012-07-16 13:09:11.776000
	Edit pad (rev 914)		sluggo	cv411	XVal Session 69	1	XVal Session 69-Typing - Text-1		2012-07-16 13:09:11.867000
	Edit pad (rev 915)		Dan	cv401	XVal Session 69	1	XVal Session 69-Typing - Text-1		2012-07-16 13:09:12.130000
	Edit pad (rev 916)		charles	cv410	XVal Session 69	1	XVal Session 69-Typing - Text-1		2012-07-16 13:09:12.276000
	Edit pad (rev 917)		sluggo	cv411	XVal Session 69	1	XVal Session 69-Typing - Text-1		2012-07-16 13:09:12.470000
	Edit pad (rev 918)		Dan	cv401	XVal Session 69	1	XVal Session 69-Typing - Text-1		2012-07-16 13:09:12.629000
	Edit pad (rev 919)		charles	cv410	XVal Session 69	1	XVal Session 69-Typing - Text-1		2012-07-16 13:09:12.776000
	Edit pad (rev 920)		sluggo	cv411	XVal Session 69	1	XVal Session 69-Typing - Text-1		2012-07-16 13:09:12.973000
	Edit pad (rev 921)		Dan	cv401	XVal Session 69	1	XVal Session 69-Typing - Text-1		2012-07-16 13:09:13.151000
	Edit pad (rev 922)		charles	cv410	XVal Session 69	1	XVal Session 69-Typing - Text-1		2012-07-16 13:09:13.276000
	Edit pad (rev 923)		sluggo	cv411	XVal Session 69	1	XVal Session 69-Typing - Text-1		2012-07-16 13:09:13.547000
	Edit pad (rev 924)		Dan	cv401	XVal Session 69	1	XVal Session 69-Typing - Text-1		2012-07-16 13:09:13.661000
	Edit pad (rev 925)		charles	cv410	XVal Session 69	1	XVal Session 69-Typing - Text-1		2012-07-16 13:09:13.829000
	Edit pad (rev 926)		sluggo	cv411	XVal Session 69	1	XVal Session 69-Typing - Text-1		2012-07-16 13:09:14.030000
	Edit pad (rev 927)		Dan	cv401	XVal Session 69	1	XVal Session 69-Typing - Text-1		2012-07-16 13:09:14.167000
	Edit pad (rev 928)		charles	cv410	XVal Session 69	1	XVal Session 69-Typing - Text-1		2012-07-16 13:09:14.333000
	Edit pad (rev 929)		Dan	cv401	XVal Session 69	1	XVal Session 69-Typing - Text-1		2012-07-16 13:09:14.677000
	Edit pad (rev 930)		charles	cv410	XVal Session 69	1	XVal Session 69-Typing - Text-1		2012-07-16 13:09:14.833000
	Edit pad (rev 931)		Dan	cv401	XVal Session 69	1	XVal Session 69-Typing - Text-1		2012-07-16 13:09:15.183000
	Edit pad (rev 932)		charles	cv410	XVal Session 69	1	XVal Session 69-Typing - Text-1		2012-07-16 13:09:15.333000
	Edit pad (rev 933)		Dan	cv401	XVal Session 69	1	XVal Session 69-Typing - Text-1		2012-07-16 13:09:15.691000
	Edit pad (rev 934)		Dan	cv401	XVal Session 69	1	XVal Session 69-Typing - Text-1		2012-07-16 13:09:16.192000
	Edit pad (rev 935)		Dan	cv401	XVal Session 69	1	XVal Session 69-Typing - Text-1		2012-07-16 13:09:16.898000
	Edit pad (rev 936)		sluggo	cv411	XVal Session 69	1	XVal Session 69-Typing - Text-1		2012-07-16 13:09:17.045000
	Edit pad (rev 937)		Dan	cv401	XVal Session 69	1	XVal Session 69-Typing - Text-1		2012-07-16 13:09:17.398000
	Edit pad (rev 938)		sluggo	cv411	XVal Session 69	1	XVal Session 69-Typing - Text-1		2012-07-16 13:09:17.733000
	Edit pad (rev 939)		Dan	cv401	XVal Session 69	1	XVal Session 69-Typing - Text-1		2012-07-16 13:09:17.898000
	Edit pad (rev 940)		sluggo	cv411	XVal Session 69	1	XVal Session 69-Typing - Text-1		2012-07-16 13:09:18.237000
	Edit pad (rev 941)		Dan	cv401	XVal Session 69	1	XVal Session 69-Typing - Text-1		2012-07-16 13:09:18.396000
	Edit pad (rev 942)		sluggo	cv411	XVal Session 69	1	XVal Session 69-Typing - Text-1		2012-07-16 13:09:18.735000
	Edit pad (rev 943)		Dan	cv401	XVal Session 69	1	XVal Session 69-Typing - Text-1		2012-07-16 13:09:18.910000
	Edit pad (rev 944)		sluggo	cv411	XVal Session 69	1	XVal Session 69-Typing - Text-1		2012-07-16 13:09:19.238000
	Edit pad (rev 945)		Dan	cv401	XVal Session 69	1	XVal Session 69-Typing - Text-1		2012-07-16 13:09:19.426000
	Edit pad (rev 946)		sluggo	cv411	XVal Session 69	1	XVal Session 69-Typing - Text-1		2012-07-16 13:09:19.739000
	Edit pad (rev 947)		Dan	cv401	XVal Session 69	1	XVal Session 69-Typing - Text-1		2012-07-16 13:09:19.932000
	Edit pad (rev 948)		sluggo	cv411	XVal Session 69	1	XVal Session 69-Typing - Text-1		2012-07-16 13:09:20.238000
	Edit pad (rev 949)		Dan	cv401	XVal Session 69	1	XVal Session 69-Typing - Text-1		2012-07-16 13:09:20.443000
	Edit pad (rev 950)		sluggo	cv411	XVal Session 69	1	XVal Session 69-Typing - Text-1		2012-07-16 13:09:20.736000
	Edit pad (rev 951)		charles	cv410	XVal Session 69	1	XVal Session 69-Typing - Text-1		2012-07-16 13:09:20.780000
	Edit pad (rev 952)		Dan	cv401	XVal Session 69	1	XVal Session 69-Typing - Text-1		2012-07-16 13:09:21.057000
	Edit pad (rev 953)		charles	cv410	XVal Session 69	1	XVal Session 69-Typing - Text-1		2012-07-16 13:09:21.281000
	Edit pad (rev 954)		charles	cv410	XVal Session 69	1	XVal Session 69-Typing - Text-1		2012-07-16 13:09:21.781000
	Edit pad (rev 955)		Dan	cv401	XVal Session 69	1	XVal Session 69-Typing - Text-1		2012-07-16 13:09:21.783000
	Edit pad (rev 956)		Kate	cv406	XVal Session 69	1	XVal Session 69-Typing - Text-1		2012-07-16 13:09:22.047000
	Edit pad (rev 957)		charles	cv410	XVal Session 69	1	XVal Session 69-Typing - Text-1		2012-07-16 13:09:22.281000
	Edit pad (rev 958)		Dan	cv401	XVal Session 69	1	XVal Session 69-Typing - Text-1		2012-07-16 13:09:22.288000
	Edit pad (rev 959)		sluggo	cv411	XVal Session 69	1	XVal Session 69-Typing - Text-1		2012-07-16 13:09:22.456000
	Edit pad (rev 960)		charles	cv410	XVal Session 69	1	XVal Session 69-Typing - Text-1		2012-07-16 13:09:22.783000
	Edit pad (rev 961)		Dan	cv401	XVal Session 69	1	XVal Session 69-Typing - Text-1		2012-07-16 13:09:22.798000
	Edit pad (rev 962)		Kate	cv406	XVal Session 69	1	XVal Session 69-Typing - Text-1		2012-07-16 13:09:22.852000
	Edit pad (rev 963)		sluggo	cv411	XVal Session 69	1	XVal Session 69-Typing - Text-1		2012-07-16 13:09:22.956000
	Edit pad (rev 964)		charles	cv410	XVal Session 69	1	XVal Session 69-Typing - Text-1		2012-07-16 13:09:23.281000
	Edit pad (rev 965)		Dan	cv401	XVal Session 69	1	XVal Session 69-Typing - Text-1		2012-07-16 13:09:23.303000
	Edit pad (rev 966)		sluggo	cv411	XVal Session 69	1	XVal Session 69-Typing - Text-1		2012-07-16 13:09:23.460000
	Edit pad (rev 967)		charles	cv410	XVal Session 69	1	XVal Session 69-Typing - Text-1		2012-07-16 13:09:23.782000
	Edit pad (rev 968)		Dan	cv401	XVal Session 69	1	XVal Session 69-Typing - Text-1		2012-07-16 13:09:23.801000
	Edit pad (rev 969)		sluggo	cv411	XVal Session 69	1	XVal Session 69-Typing - Text-1		2012-07-16 13:09:23.957000
	Edit pad (rev 970)		Kate	cv406	XVal Session 69	1	XVal Session 69-Typing - Text-1		2012-07-16 13:09:23.992000
	Edit pad (rev 971)		charles	cv410	XVal Session 69	1	XVal Session 69-Typing - Text-1		2012-07-16 13:09:24.285000
	Edit pad (rev 972)		Dan	cv401	XVal Session 69	1	XVal Session 69-Typing - Text-1		2012-07-16 13:09:24.349000
	Edit pad (rev 973)		sluggo	cv411	XVal Session 69	1	XVal Session 69-Typing - Text-1		2012-07-16 13:09:24.456000
	Edit pad (rev 974)		Kate	cv406	XVal Session 69	1	XVal Session 69-Typing - Text-1		2012-07-16 13:09:24.493000
	Edit pad (rev 975)		charles	cv410	XVal Session 69	1	XVal Session 69-Typing - Text-1		2012-07-16 13:09:24.785000
	Edit pad (rev 976)		Dan	cv401	XVal Session 69	1	XVal Session 69-Typing - Text-1		2012-07-16 13:09:24.848000
	Edit pad (rev 977)		sluggo	cv411	XVal Session 69	1	XVal Session 69-Typing - Text-1		2012-07-16 13:09:24.960000
	Edit pad (rev 978)		Kate	cv406	XVal Session 69	1	XVal Session 69-Typing - Text-1		2012-07-16 13:09:24.997000
	Edit pad (rev 979)		charles	cv410	XVal Session 69	1	XVal Session 69-Typing - Text-1		2012-07-16 13:09:25.290000
	Edit pad (rev 980)		Dan	cv401	XVal Session 69	1	XVal Session 69-Typing - Text-1		2012-07-16 13:09:25.358000
	Edit pad (rev 981)		sluggo	cv411	XVal Session 69	1	XVal Session 69-Typing - Text-1		2012-07-16 13:09:25.460000
	Edit pad (rev 982)		Kate	cv406	XVal Session 69	1	XVal Session 69-Typing - Text-1		2012-07-16 13:09:25.499000
	Edit pad (rev 983)		Dan	cv401	XVal Session 69	1	XVal Session 69-Typing - Text-1		2012-07-16 13:09:25.864000
	Edit pad (rev 984)		sluggo	cv411	XVal Session 69	1	XVal Session 69-Typing - Text-1		2012-07-16 13:09:25.959000
	Edit pad (rev 985)		Kate	cv406	XVal Session 69	1	XVal Session 69-Typing - Text-1		2012-07-16 13:09:25.998000
	Edit pad (rev 986)		Dan	cv401	XVal Session 69	1	XVal Session 69-Typing - Text-1		2012-07-16 13:09:26.363000
	Edit pad (rev 987)		Kate	cv406	XVal Session 69	1	XVal Session 69-Typing - Text-1		2012-07-16 13:09:26.498000
	Edit pad (rev 988)		Dan	cv401	XVal Session 69	1	XVal Session 69-Typing - Text-1		2012-07-16 13:09:26.863000
	Edit pad (rev 989)		Kate	cv406	XVal Session 69	1	XVal Session 69-Typing - Text-1		2012-07-16 13:09:26.998000
	Edit pad (rev 990)		Dan	cv401	XVal Session 69	1	XVal Session 69-Typing - Text-1		2012-07-16 13:09:27.364000
	Edit pad (rev 991)		Kate	cv406	XVal Session 69	1	XVal Session 69-Typing - Text-1		2012-07-16 13:09:27.501000
	Edit pad (rev 992)		Dan	cv401	XVal Session 69	1	XVal Session 69-Typing - Text-1		2012-07-16 13:09:27.865000
	Edit pad (rev 993)		Kate	cv406	XVal Session 69	1	XVal Session 69-Typing - Text-1		2012-07-16 13:09:28.008000
	Edit pad (rev 994)		Dan	cv401	XVal Session 69	1	XVal Session 69-Typing - Text-1		2012-07-16 13:09:28.410000
	Edit pad (rev 995)		Dan	cv401	XVal Session 69	1	XVal Session 69-Typing - Text-1		2012-07-16 13:09:28.911000
	Edit pad (rev 996)		Dan	cv401	XVal Session 69	1	XVal Session 69-Typing - Text-1		2012-07-16 13:09:29.411000
	Edit pad (rev 997)		charles	cv410	XVal Session 69	1	XVal Session 69-Typing - Text-1		2012-07-16 13:09:29.446000
	Edit pad (rev 998)		sluggo	cv411	XVal Session 69	1	XVal Session 69-Typing - Text-1		2012-07-16 13:09:29.861000
	Edit pad (rev 999)		Dan	cv401	XVal Session 69	1	XVal Session 69-Typing - Text-1		2012-07-16 13:09:29.910000
	Edit pad (rev 1000)		charles	cv410	XVal Session 69	1	XVal Session 69-Typing - Text-1		2012-07-16 13:09:29.948000
	Edit pad (rev 1001)		sluggo	cv411	XVal Session 69	1	XVal Session 69-Typing - Text-1		2012-07-16 13:09:30.362000
	Edit pad (rev 1002)		charles	cv410	XVal Session 69	1	XVal Session 69-Typing - Text-1		2012-07-16 13:09:30.447000
	Edit pad (rev 1003)		sluggo	cv411	XVal Session 69	1	XVal Session 69-Typing - Text-1		2012-07-16 13:09:30.863000
	Edit pad (rev 1004)		charles	cv410	XVal Session 69	1	XVal Session 69-Typing - Text-1		2012-07-16 13:09:30.946000
	Edit pad (rev 1005)		Dan	cv401	XVal Session 69	1	XVal Session 69-Typing - Text-1		2012-07-16 13:09:31.288000
	Edit pad (rev 1006)		charles	cv410	XVal Session 69	1	XVal Session 69-Typing - Text-1		2012-07-16 13:09:31.448000
	Edit pad (rev 1007)		Dan	cv401	XVal Session 69	1	XVal Session 69-Typing - Text-1		2012-07-16 13:09:31.802000
	Edit pad (rev 1008)		Dan	cv401	XVal Session 69	1	XVal Session 69-Typing - Text-1		2012-07-16 13:09:32.303000
	Edit pad (rev 1009)		charles	cv410	XVal Session 69	1	XVal Session 69-Typing - Text-1		2012-07-16 13:09:32.726000
	Edit pad (rev 1010)		Dan	cv401	XVal Session 69	1	XVal Session 69-Typing - Text-1		2012-07-16 13:09:32.802000
	Edit pad (rev 1011)		Kate	cv406	XVal Session 69	1	XVal Session 69-Typing - Text-1		2012-07-16 13:09:33.172000
	Edit pad (rev 1012)		charles	cv410	XVal Session 69	1	XVal Session 69-Typing - Text-1		2012-07-16 13:09:33.223000
	Edit pad (rev 1013)		Dan	cv401	XVal Session 69	1	XVal Session 69-Typing - Text-1		2012-07-16 13:09:33.301000
	Edit pad (rev 1014)		Kate	cv406	XVal Session 69	1	XVal Session 69-Typing - Text-1		2012-07-16 13:09:33.672000
	Edit pad (rev 1015)		charles	cv410	XVal Session 69	1	XVal Session 69-Typing - Text-1		2012-07-16 13:09:33.726000
	Edit pad (rev 1016)		Dan	cv401	XVal Session 69	1	XVal Session 69-Typing - Text-1		2012-07-16 13:09:33.801000
	Edit pad (rev 1017)		Kate	cv406	XVal Session 69	1	XVal Session 69-Typing - Text-1		2012-07-16 13:09:34.176000
	Edit pad (rev 1018)		charles	cv410	XVal Session 69	1	XVal Session 69-Typing - Text-1		2012-07-16 13:09:34.230000
	Edit pad (rev 1019)		sluggo	cv411	XVal Session 69	1	XVal Session 69-Typing - Text-1		2012-07-16 13:09:34.281000
	Edit pad (rev 1020)		Dan	cv401	XVal Session 69	1	XVal Session 69-Typing - Text-1		2012-07-16 13:09:34.300000
	Edit pad (rev 1021)		charles	cv410	XVal Session 69	1	XVal Session 69-Typing - Text-1		2012-07-16 13:09:34.728000
	Edit pad (rev 1022)		sluggo	cv411	XVal Session 69	1	XVal Session 69-Typing - Text-1		2012-07-16 13:09:34.780000
	Edit pad (rev 1023)		Dan	cv401	XVal Session 69	1	XVal Session 69-Typing - Text-1		2012-07-16 13:09:34.833000
	Edit pad (rev 1024)		Kate	cv406	XVal Session 69	1	XVal Session 69-Typing - Text-1		2012-07-16 13:09:34.838000
	Edit pad (rev 1025)		charles	cv410	XVal Session 69	1	XVal Session 69-Typing - Text-1		2012-07-16 13:09:35.227000
	Edit pad (rev 1026)		sluggo	cv411	XVal Session 69	1	XVal Session 69-Typing - Text-1		2012-07-16 13:09:35.280000
	Edit pad (rev 1027)		Kate	cv406	XVal Session 69	1	XVal Session 69-Typing - Text-1		2012-07-16 13:09:35.341000
	Edit pad (rev 1028)		Dan	cv401	XVal Session 69	1	XVal Session 69-Typing - Text-1		2012-07-16 13:09:35.349000
	Edit pad (rev 1029)		charles	cv410	XVal Session 69	1	XVal Session 69-Typing - Text-1		2012-07-16 13:09:35.727000
	Edit pad (rev 1030)		sluggo	cv411	XVal Session 69	1	XVal Session 69-Typing - Text-1		2012-07-16 13:09:35.798000
	Edit pad (rev 1031)		Dan	cv401	XVal Session 69	1	XVal Session 69-Typing - Text-1		2012-07-16 13:09:35.865000
	Edit pad (rev 1032)		Kate	cv406	XVal Session 69	1	XVal Session 69-Typing - Text-1		2012-07-16 13:09:36.231000
	Edit pad (rev 1033)		charles	cv410	XVal Session 69	1	XVal Session 69-Typing - Text-1		2012-07-16 13:09:36.279000
	Edit pad (rev 1034)		sluggo	cv411	XVal Session 69	1	XVal Session 69-Typing - Text-1		2012-07-16 13:09:36.373000
	Edit pad (rev 1035)		charles	cv410	XVal Session 69	1	XVal Session 69-Typing - Text-1		2012-07-16 13:09:36.778000
	Edit pad (rev 1036)		sluggo	cv411	XVal Session 69	1	XVal Session 69-Typing - Text-1		2012-07-16 13:09:36.871000
	Edit pad (rev 1037)		Dan	cv401	XVal Session 69	1	XVal Session 69-Typing - Text-1		2012-07-16 13:09:36.905000
	Edit pad (rev 1038)		charles	cv410	XVal Session 69	1	XVal Session 69-Typing - Text-1		2012-07-16 13:09:37.278000
	Edit pad (rev 1039)		Kate	cv406	XVal Session 69	1	XVal Session 69-Typing - Text-1		2012-07-16 13:09:37.314000
	Edit pad (rev 1040)		sluggo	cv411	XVal Session 69	1	XVal Session 69-Typing - Text-1		2012-07-16 13:09:37.372000
	Edit pad (rev 1041)		Dan	cv401	XVal Session 69	1	XVal Session 69-Typing - Text-1		2012-07-16 13:09:37.405000
	Edit pad (rev 1042)		charles	cv410	XVal Session 69	1	XVal Session 69-Typing - Text-1		2012-07-16 13:09:37.779000
	Edit pad (rev 1043)		Kate	cv406	XVal Session 69	1	XVal Session 69-Typing - Text-1		2012-07-16 13:09:37.817000
	Edit pad (rev 1044)		Dan	cv401	XVal Session 69	1	XVal Session 69-Typing - Text-1		2012-07-16 13:09:37.909000
	Edit pad (rev 1045)		charles	cv410	XVal Session 69	1	XVal Session 69-Typing - Text-1		2012-07-16 13:09:38.279000
	Edit pad (rev 1046)		sluggo	cv411	XVal Session 69	1	XVal Session 69-Typing - Text-1		2012-07-16 13:09:38.291000
	Edit pad (rev 1047)		Kate	cv406	XVal Session 69	1	XVal Session 69-Typing - Text-1		2012-07-16 13:09:38.318000
	Edit pad (rev 1048)		Dan	cv401	XVal Session 69	1	XVal Session 69-Typing - Text-1		2012-07-16 13:09:38.409000
	Edit pad (rev 1049)		Kate	cv406	XVal Session 69	1	XVal Session 69-Typing - Text-1		2012-07-16 13:09:38.818000
	Edit pad (rev 1050)		Dan	cv401	XVal Session 69	1	XVal Session 69-Typing - Text-1		2012-07-16 13:09:38.909000
	Edit pad (rev 1051)		Kate	cv406	XVal Session 69	1	XVal Session 69-Typing - Text-1		2012-07-16 13:09:39.319000
	Edit pad (rev 1052)		Dan	cv401	XVal Session 69	1	XVal Session 69-Typing - Text-1		2012-07-16 13:09:39.410000
	Edit pad (rev 1053)		sluggo	cv411	XVal Session 69	1	XVal Session 69-Typing - Text-1		2012-07-16 13:09:39.628000
	Edit pad (rev 1054)		Kate	cv406	XVal Session 69	1	XVal Session 69-Typing - Text-1		2012-07-16 13:09:39.817000
	Edit pad (rev 1055)		Dan	cv401	XVal Session 69	1	XVal Session 69-Typing - Text-1		2012-07-16 13:09:39.910000
	Edit pad (rev 1056)		sluggo	cv411	XVal Session 69	1	XVal Session 69-Typing - Text-1		2012-07-16 13:09:40.131000
	Edit pad (rev 1057)		Kate	cv406	XVal Session 69	1	XVal Session 69-Typing - Text-1		2012-07-16 13:09:40.317000
	Edit pad (rev 1058)		Dan	cv401	XVal Session 69	1	XVal Session 69-Typing - Text-1		2012-07-16 13:09:40.409000
	Edit pad (rev 1059)		sluggo	cv411	XVal Session 69	1	XVal Session 69-Typing - Text-1		2012-07-16 13:09:40.631000
	Edit pad (rev 1060)		Kate	cv406	XVal Session 69	1	XVal Session 69-Typing - Text-1		2012-07-16 13:09:40.824000
	Edit pad (rev 1061)		Dan	cv401	XVal Session 69	1	XVal Session 69-Typing - Text-1		2012-07-16 13:09:40.911000
	Edit pad (rev 1062)		sluggo	cv411	XVal Session 69	1	XVal Session 69-Typing - Text-1		2012-07-16 13:09:41.157000
	Edit pad (rev 1063)		Kate	cv406	XVal Session 69	1	XVal Session 69-Typing - Text-1		2012-07-16 13:09:41.324000
	Edit pad (rev 1064)		Dan	cv401	XVal Session 69	1	XVal Session 69-Typing - Text-1		2012-07-16 13:09:41.415000
	Edit pad (rev 1065)		sluggo	cv411	XVal Session 69	1	XVal Session 69-Typing - Text-1		2012-07-16 13:09:41.646000
	Edit pad (rev 1066)		Kate	cv406	XVal Session 69	1	XVal Session 69-Typing - Text-1		2012-07-16 13:09:41.826000
	Edit pad (rev 1067)		Dan	cv401	XVal Session 69	1	XVal Session 69-Typing - Text-1		2012-07-16 13:09:41.926000
	Edit pad (rev 1068)		sluggo	cv411	XVal Session 69	1	XVal Session 69-Typing - Text-1		2012-07-16 13:09:42.146000
	Edit pad (rev 1069)		Dan	cv401	XVal Session 69	1	XVal Session 69-Typing - Text-1		2012-07-16 13:09:42.426000
	Edit pad (rev 1070)		Kate	cv406	XVal Session 69	1	XVal Session 69-Typing - Text-1		2012-07-16 13:09:42.554000
	Edit pad (rev 1071)		Kate	cv406	XVal Session 69	1	XVal Session 69-Typing - Text-1		2012-07-16 13:09:43.079000
	Edit pad (rev 1072)		sluggo	cv411	XVal Session 69	1	XVal Session 69-Typing - Text-1		2012-07-16 13:09:43.187000
	Edit pad (rev 1073)		Dan	cv401	XVal Session 69	1	XVal Session 69-Typing - Text-1		2012-07-16 13:09:43.302000
	Edit pad (rev 1074)		Kate	cv406	XVal Session 69	1	XVal Session 69-Typing - Text-1		2012-07-16 13:09:43.581000
	Edit pad (rev 1075)		sluggo	cv411	XVal Session 69	1	XVal Session 69-Typing - Text-1		2012-07-16 13:09:43.684000
	Edit pad (rev 1076)		Dan	cv401	XVal Session 69	1	XVal Session 69-Typing - Text-1		2012-07-16 13:09:43.801000
	Edit pad (rev 1077)		Kate	cv406	XVal Session 69	1	XVal Session 69-Typing - Text-1		2012-07-16 13:09:44.077000
	Edit pad (rev 1078)		sluggo	cv411	XVal Session 69	1	XVal Session 69-Typing - Text-1		2012-07-16 13:09:44.184000
	Edit pad (rev 1079)		Dan	cv401	XVal Session 69	1	XVal Session 69-Typing - Text-1		2012-07-16 13:09:44.301000
	Edit pad (rev 1080)		sluggo	cv411	XVal Session 69	1	XVal Session 69-Typing - Text-1		2012-07-16 13:09:44.687000
	Edit pad (rev 1081)		charles	cv410	XVal Session 69	1	XVal Session 69-Typing - Text-1		2012-07-16 13:09:44.802000
	Edit pad (rev 1082)		Dan	cv401	XVal Session 69	1	XVal Session 69-Typing - Text-1		2012-07-16 13:09:44.821000
	Edit pad (rev 1083)		sluggo	cv411	XVal Session 69	1	XVal Session 69-Typing - Text-1		2012-07-16 13:09:45.185000
	Edit pad (rev 1084)		charles	cv410	XVal Session 69	1	XVal Session 69-Typing - Text-1		2012-07-16 13:09:45.608000
	Edit pad (rev 1085)		Dan	cv401	XVal Session 69	1	XVal Session 69-Typing - Text-1		2012-07-16 13:09:45.648000
	Edit pad (rev 1086)		sluggo	cv411	XVal Session 69	1	XVal Session 69-Typing - Text-1		2012-07-16 13:09:45.687000
	Edit pad (rev 1087)		charles	cv410	XVal Session 69	1	XVal Session 69-Typing - Text-1		2012-07-16 13:09:46.108000
	Edit pad (rev 1088)		Dan	cv401	XVal Session 69	1	XVal Session 69-Typing - Text-1		2012-07-16 13:09:46.159000
	Edit pad (rev 1089)		charles	cv410	XVal Session 69	1	XVal Session 69-Typing - Text-1		2012-07-16 13:09:46.610000
	Edit pad (rev 1090)		sluggo	cv411	XVal Session 69	1	XVal Session 69-Typing - Text-1		2012-07-16 13:09:46.817000
	Edit pad (rev 1091)		charles	cv410	XVal Session 69	1	XVal Session 69-Typing - Text-1		2012-07-16 13:09:47.108000
	Edit pad (rev 1092)		sluggo	cv411	XVal Session 69	1	XVal Session 69-Typing - Text-1		2012-07-16 13:09:47.316000
	Edit pad (rev 1093)		charles	cv410	XVal Session 69	1	XVal Session 69-Typing - Text-1		2012-07-16 13:09:47.619000
	Edit pad (rev 1094)		Kate	cv406	XVal Session 69	1	XVal Session 69-Typing - Text-1		2012-07-16 13:09:47.717000
	Edit pad (rev 1095)		sluggo	cv411	XVal Session 69	1	XVal Session 69-Typing - Text-1		2012-07-16 13:09:47.811000
	Edit pad (rev 1096)		charles	cv410	XVal Session 69	1	XVal Session 69-Typing - Text-1		2012-07-16 13:09:48.118000
	Edit pad (rev 1097)		Kate	cv406	XVal Session 69	1	XVal Session 69-Typing - Text-1		2012-07-16 13:09:48.217000
	Edit pad (rev 1098)		sluggo	cv411	XVal Session 69	1	XVal Session 69-Typing - Text-1		2012-07-16 13:09:48.311000
	Edit pad (rev 1099)		Dan	cv401	XVal Session 69	1	XVal Session 69-Typing - Text-1		2012-07-16 13:09:48.569000
	Edit pad (rev 1100)		Kate	cv406	XVal Session 69	1	XVal Session 69-Typing - Text-1		2012-07-16 13:09:48.719000
	Edit pad (rev 1101)		sluggo	cv411	XVal Session 69	1	XVal Session 69-Typing - Text-1		2012-07-16 13:09:48.811000
	Edit pad (rev 1102)		Kate	cv406	XVal Session 69	1	XVal Session 69-Typing - Text-1		2012-07-16 13:09:49.219000
	Edit pad (rev 1103)		sluggo	cv411	XVal Session 69	1	XVal Session 69-Typing - Text-1		2012-07-16 13:09:49.314000
	Edit pad (rev 1104)		Dan	cv401	XVal Session 69	1	XVal Session 69-Typing - Text-1		2012-07-16 13:09:49.654000
	Edit pad (rev 1105)		sluggo	cv411	XVal Session 69	1	XVal Session 69-Typing - Text-1		2012-07-16 13:09:49.821000
	Edit pad (rev 1106)		Dan	cv401	XVal Session 69	1	XVal Session 69-Typing - Text-1		2012-07-16 13:09:50.161000
	Edit pad (rev 1107)		sluggo	cv411	XVal Session 69	1	XVal Session 69-Typing - Text-1		2012-07-16 13:09:50.322000
	Edit pad (rev 1108)		Dan	cv401	XVal Session 69	1	XVal Session 69-Typing - Text-1		2012-07-16 13:09:50.661000
	Edit pad (rev 1109)		Dan	cv401	XVal Session 69	1	XVal Session 69-Typing - Text-1		2012-07-16 13:09:51.161000
	Edit pad (rev 1110)		sluggo	cv411	XVal Session 69	1	XVal Session 69-Typing - Text-1		2012-07-16 13:09:52.303000
	Edit pad (rev 1111)		Dan	cv401	XVal Session 69	1	XVal Session 69-Typing - Text-1		2012-07-16 13:09:52.354000
	Edit pad (rev 1112)		sluggo	cv411	XVal Session 69	1	XVal Session 69-Typing - Text-1		2012-07-16 13:09:52.790000
	Edit pad (rev 1113)		Dan	cv401	XVal Session 69	1	XVal Session 69-Typing - Text-1		2012-07-16 13:09:52.864000
	Edit pad (rev 1114)		sluggo	cv411	XVal Session 69	1	XVal Session 69-Typing - Text-1		2012-07-16 13:09:53.294000
	Edit pad (rev 1115)		Dan	cv401	XVal Session 69	1	XVal Session 69-Typing - Text-1		2012-07-16 13:09:53.365000
	Edit pad (rev 1116)		sluggo	cv411	XVal Session 69	1	XVal Session 69-Typing - Text-1		2012-07-16 13:09:53.790000
	Edit pad (rev 1117)		Dan	cv401	XVal Session 69	1	XVal Session 69-Typing - Text-1		2012-07-16 13:09:53.863000
	Chat	90 seconds left	charles	cv410	XVal Session 69	1	XVal Session 69-Typing - Text-1		2012-07-16 13:09:54.046000
	Edit pad (rev 1118)		Dan	cv401	XVal Session 69	1	XVal Session 69-Typing - Text-1		2012-07-16 13:09:54.365000
	Edit pad (rev 1119)		sluggo	cv411	XVal Session 69	1	XVal Session 69-Typing - Text-1		2012-07-16 13:09:54.583000
	Edit pad (rev 1120)		Dan	cv401	XVal Session 69	1	XVal Session 69-Typing - Text-1		2012-07-16 13:09:54.865000
	Edit pad (rev 1121)		sluggo	cv411	XVal Session 69	1	XVal Session 69-Typing - Text-1		2012-07-16 13:09:55.084000
	Edit pad (rev 1122)		Dan	cv401	XVal Session 69	1	XVal Session 69-Typing - Text-1		2012-07-16 13:09:55.364000
	Edit pad (rev 1123)		sluggo	cv411	XVal Session 69	1	XVal Session 69-Typing - Text-1		2012-07-16 13:09:55.587000
	Edit pad (rev 1124)		Dan	cv401	XVal Session 69	1	XVal Session 69-Typing - Text-1		2012-07-16 13:09:55.864000
	Edit pad (rev 1125)		sluggo	cv411	XVal Session 69	1	XVal Session 69-Typing - Text-1		2012-07-16 13:09:56.089000
	Edit pad (rev 1126)		Dan	cv401	XVal Session 69	1	XVal Session 69-Typing - Text-1		2012-07-16 13:09:56.364000
	Edit pad (rev 1127)		Dan	cv401	XVal Session 69	1	XVal Session 69-Typing - Text-1		2012-07-16 13:09:56.865000
	Edit pad (rev 1128)		Dan	cv401	XVal Session 69	1	XVal Session 69-Typing - Text-1		2012-07-16 13:09:57.364000
	Edit pad (rev 1129)		sluggo	cv411	XVal Session 69	1	XVal Session 69-Typing - Text-1		2012-07-16 13:09:57.416000
	Edit pad (rev 1130)		Dan	cv401	XVal Session 69	1	XVal Session 69-Typing - Text-1		2012-07-16 13:09:57.865000
	Edit pad (rev 1131)		sluggo	cv411	XVal Session 69	1	XVal Session 69-Typing - Text-1		2012-07-16 13:09:57.915000
	Edit pad (rev 1132)		Dan	cv401	XVal Session 69	1	XVal Session 69-Typing - Text-1		2012-07-16 13:09:58.364000
	Edit pad (rev 1133)		sluggo	cv411	XVal Session 69	1	XVal Session 69-Typing - Text-1		2012-07-16 13:09:58.419000
	Edit pad (rev 1134)		Dan	cv401	XVal Session 69	1	XVal Session 69-Typing - Text-1		2012-07-16 13:09:58.865000
	Edit pad (rev 1135)		sluggo	cv411	XVal Session 69	1	XVal Session 69-Typing - Text-1		2012-07-16 13:09:58.916000
	Edit pad (rev 1136)		sluggo	cv411	XVal Session 69	1	XVal Session 69-Typing - Text-1		2012-07-16 13:09:59.420000
	Edit pad (rev 1137)		Dan	cv401	XVal Session 69	1	XVal Session 69-Typing - Text-1		2012-07-16 13:09:59.439000
	Edit pad (rev 1138)		sluggo	cv411	XVal Session 69	1	XVal Session 69-Typing - Text-1		2012-07-16 13:09:59.919000
	Edit pad (rev 1139)		Dan	cv401	XVal Session 69	1	XVal Session 69-Typing - Text-1		2012-07-16 13:09:59.949000
	Chat	are we still out of order?	charles	cv410	XVal Session 69	1	XVal Session 69-Typing - Text-1		2012-07-16 13:10:00.431000
	Edit pad (rev 1140)		Dan	cv401	XVal Session 69	1	XVal Session 69-Typing - Text-1		2012-07-16 13:10:00.458000
	Edit pad (rev 1141)		sluggo	cv411	XVal Session 69	1	XVal Session 69-Typing - Text-1		2012-07-16 13:10:00.921000
	Edit pad (rev 1142)		Dan	cv401	XVal Session 69	1	XVal Session 69-Typing - Text-1		2012-07-16 13:10:00.958000
	Edit pad (rev 1143)		sluggo	cv411	XVal Session 69	1	XVal Session 69-Typing - Text-1		2012-07-16 13:10:01.435000
	Edit pad (rev 1144)		Dan	cv401	XVal Session 69	1	XVal Session 69-Typing - Text-1		2012-07-16 13:10:01.456000
	Edit pad (rev 1145)		sluggo	cv411	XVal Session 69	1	XVal Session 69-Typing - Text-1		2012-07-16 13:10:01.923000
	Edit pad (rev 1146)		Dan	cv401	XVal Session 69	1	XVal Session 69-Typing - Text-1		2012-07-16 13:10:01.959000
	Edit pad (rev 1147)		sluggo	cv411	XVal Session 69	1	XVal Session 69-Typing - Text-1		2012-07-16 13:10:02.462000
	Edit pad (rev 1148)		Dan	cv401	XVal Session 69	1	XVal Session 69-Typing - Text-1		2012-07-16 13:10:02.465000
	Edit pad (rev 1149)		sluggo	cv411	XVal Session 69	1	XVal Session 69-Typing - Text-1		2012-07-16 13:10:02.924000
	Edit pad (rev 1150)		Dan	cv401	XVal Session 69	1	XVal Session 69-Typing - Text-1		2012-07-16 13:10:02.957000
	Edit pad (rev 1151)		Dan	cv401	XVal Session 69	1	XVal Session 69-Typing - Text-1		2012-07-16 13:10:03.458000
	Edit pad (rev 1152)		sluggo	cv411	XVal Session 69	1	XVal Session 69-Typing - Text-1		2012-07-16 13:10:03.730000
	Edit pad (rev 1153)		Dan	cv401	XVal Session 69	1	XVal Session 69-Typing - Text-1		2012-07-16 13:10:03.958000
	Edit pad (rev 1154)		sluggo	cv411	XVal Session 69	1	XVal Session 69-Typing - Text-1		2012-07-16 13:10:04.233000
	Edit pad (rev 1155)		Dan	cv401	XVal Session 69	1	XVal Session 69-Typing - Text-1		2012-07-16 13:10:04.458000
	Edit pad (rev 1156)		sluggo	cv411	XVal Session 69	1	XVal Session 69-Typing - Text-1		2012-07-16 13:10:04.743000
	Edit pad (rev 1157)		Dan	cv401	XVal Session 69	1	XVal Session 69-Typing - Text-1		2012-07-16 13:10:04.956000
	Edit pad (rev 1158)		sluggo	cv411	XVal Session 69	1	XVal Session 69-Typing - Text-1		2012-07-16 13:10:05.235000
	Edit pad (rev 1159)		Dan	cv401	XVal Session 69	1	XVal Session 69-Typing - Text-1		2012-07-16 13:10:05.465000
	Edit pad (rev 1160)		sluggo	cv411	XVal Session 69	1	XVal Session 69-Typing - Text-1		2012-07-16 13:10:05.732000
	Edit pad (rev 1161)		Dan	cv401	XVal Session 69	1	XVal Session 69-Typing - Text-1		2012-07-16 13:10:05.973000
	Edit pad (rev 1162)		sluggo	cv411	XVal Session 69	1	XVal Session 69-Typing - Text-1		2012-07-16 13:10:06.232000
	Edit pad (rev 1163)		Dan	cv401	XVal Session 69	1	XVal Session 69-Typing - Text-1		2012-07-16 13:10:06.472000
	Edit pad (rev 1164)		sluggo	cv411	XVal Session 69	1	XVal Session 69-Typing - Text-1		2012-07-16 13:10:06.733000
	Edit pad (rev 1165)		Dan	cv401	XVal Session 69	1	XVal Session 69-Typing - Text-1		2012-07-16 13:10:06.972000
	Edit pad (rev 1166)		Dan	cv401	XVal Session 69	1	XVal Session 69-Typing - Text-1		2012-07-16 13:10:07.473000
	Edit pad (rev 1167)		Dan	cv401	XVal Session 69	1	XVal Session 69-Typing - Text-1		2012-07-16 13:10:07.973000
	Edit pad (rev 1168)		Dan	cv401	XVal Session 69	1	XVal Session 69-Typing - Text-1		2012-07-16 13:10:08.472000
	Edit pad (rev 1169)		Dan	cv401	XVal Session 69	1	XVal Session 69-Typing - Text-1		2012-07-16 13:10:08.973000
	Edit pad (rev 1170)		Dan	cv401	XVal Session 69	1	XVal Session 69-Typing - Text-1		2012-07-16 13:10:09.474000
	Edit pad (rev 1171)		Dan	cv401	XVal Session 69	1	XVal Session 69-Typing - Text-1		2012-07-16 13:10:09.974000
	Edit pad (rev 1172)		sluggo	cv411	XVal Session 69	1	XVal Session 69-Typing - Text-1		2012-07-16 13:10:10.393000
	Edit pad (rev 1173)		Dan	cv401	XVal Session 69	1	XVal Session 69-Typing - Text-1		2012-07-16 13:10:10.472000
	Edit pad (rev 1174)		sluggo	cv411	XVal Session 69	1	XVal Session 69-Typing - Text-1		2012-07-16 13:10:10.925000
	Edit pad (rev 1175)		Dan	cv401	XVal Session 69	1	XVal Session 69-Typing - Text-1		2012-07-16 13:10:10.972000
	Edit pad (rev 1176)		sluggo	cv411	XVal Session 69	1	XVal Session 69-Typing - Text-1		2012-07-16 13:10:11.426000
	Edit pad (rev 1177)		Dan	cv401	XVal Session 69	1	XVal Session 69-Typing - Text-1		2012-07-16 13:10:11.482000
	Edit pad (rev 1178)		Dan	cv401	XVal Session 69	1	XVal Session 69-Typing - Text-1		2012-07-16 13:10:12.007000
	Edit pad (rev 1179)		Dan	cv401	XVal Session 69	1	XVal Session 69-Typing - Text-1		2012-07-16 13:10:12.515000
	Edit pad (rev 1180)		Dan	cv401	XVal Session 69	1	XVal Session 69-Typing - Text-1		2012-07-16 13:10:13.021000
	Edit pad (rev 1181)		sluggo	cv411	XVal Session 69	1	XVal Session 69-Typing - Text-1		2012-07-16 13:10:13.169000
	Edit pad (rev 1182)		Dan	cv401	XVal Session 69	1	XVal Session 69-Typing - Text-1		2012-07-16 13:10:13.522000
	Edit pad (rev 1183)		sluggo	cv411	XVal Session 69	1	XVal Session 69-Typing - Text-1		2012-07-16 13:10:13.672000
	Edit pad (rev 1184)		Dan	cv401	XVal Session 69	1	XVal Session 69-Typing - Text-1		2012-07-16 13:10:14.021000
	Edit pad (rev 1185)		sluggo	cv411	XVal Session 69	1	XVal Session 69-Typing - Text-1		2012-07-16 13:10:14.170000
	Edit pad (rev 1186)		Dan	cv401	XVal Session 69	1	XVal Session 69-Typing - Text-1		2012-07-16 13:10:14.521000
	Edit pad (rev 1187)		sluggo	cv411	XVal Session 69	1	XVal Session 69-Typing - Text-1		2012-07-16 13:10:14.677000
	Edit pad (rev 1188)		sluggo	cv411	XVal Session 69	1	XVal Session 69-Typing - Text-1		2012-07-16 13:10:15.586000
	Edit pad (rev 1189)		Dan	cv401	XVal Session 69	1	XVal Session 69-Typing - Text-1		2012-07-16 13:10:15.798000
	Edit pad (rev 1190)		sluggo	cv411	XVal Session 69	1	XVal Session 69-Typing - Text-1		2012-07-16 13:10:16.088000
	Edit pad (rev 1191)		Dan	cv401	XVal Session 69	1	XVal Session 69-Typing - Text-1		2012-07-16 13:10:16.302000
	Edit pad (rev 1192)		sluggo	cv411	XVal Session 69	1	XVal Session 69-Typing - Text-1		2012-07-16 13:10:16.588000
	Edit pad (rev 1193)		Dan	cv401	XVal Session 69	1	XVal Session 69-Typing - Text-1		2012-07-16 13:10:16.802000
	Edit pad (rev 1194)		sluggo	cv411	XVal Session 69	1	XVal Session 69-Typing - Text-1		2012-07-16 13:10:17.087000
	Edit pad (rev 1195)		Dan	cv401	XVal Session 69	1	XVal Session 69-Typing - Text-1		2012-07-16 13:10:17.307000
	Edit pad (rev 1196)		Dan	cv401	XVal Session 69	1	XVal Session 69-Typing - Text-1		2012-07-16 13:10:17.817000
	Edit pad (rev 1197)		sluggo	cv411	XVal Session 69	1	XVal Session 69-Typing - Text-1		2012-07-16 13:10:17.887000
	Edit pad (rev 1198)		sluggo	cv411	XVal Session 69	1	XVal Session 69-Typing - Text-1		2012-07-16 13:10:18.387000
	Edit pad (rev 1199)		Dan	cv401	XVal Session 69	1	XVal Session 69-Typing - Text-1		2012-07-16 13:10:18.679000
	Edit pad (rev 1200)		sluggo	cv411	XVal Session 69	1	XVal Session 69-Typing - Text-1		2012-07-16 13:10:18.909000
	Edit pad (rev 1201)		Dan	cv401	XVal Session 69	1	XVal Session 69-Typing - Text-1		2012-07-16 13:10:19.191000
	Edit pad (rev 1202)		sluggo	cv411	XVal Session 69	1	XVal Session 69-Typing - Text-1		2012-07-16 13:10:19.512000
	Edit pad (rev 1203)		Dan	cv401	XVal Session 69	1	XVal Session 69-Typing - Text-1		2012-07-16 13:10:19.690000
	Edit pad (rev 1204)		sluggo	cv411	XVal Session 69	1	XVal Session 69-Typing - Text-1		2012-07-16 13:10:20.013000
	Edit pad (rev 1205)		Dan	cv401	XVal Session 69	1	XVal Session 69-Typing - Text-1		2012-07-16 13:10:20.192000
	Edit pad (rev 1206)		sluggo	cv411	XVal Session 69	1	XVal Session 69-Typing - Text-1		2012-07-16 13:10:20.515000
	Edit pad (rev 1207)		Dan	cv401	XVal Session 69	1	XVal Session 69-Typing - Text-1		2012-07-16 13:10:20.692000
	Edit pad (rev 1208)		sluggo	cv411	XVal Session 69	1	XVal Session 69-Typing - Text-1		2012-07-16 13:10:21.014000
	Edit pad (rev 1209)		Dan	cv401	XVal Session 69	1	XVal Session 69-Typing - Text-1		2012-07-16 13:10:21.194000
	Edit pad (rev 1210)		Dan	cv401	XVal Session 69	1	XVal Session 69-Typing - Text-1		2012-07-16 13:10:21.692000
	Edit pad (rev 1211)		Dan	cv401	XVal Session 69	1	XVal Session 69-Typing - Text-1		2012-07-16 13:10:22.190000
	Edit pad (rev 1212)		sluggo	cv411	XVal Session 69	1	XVal Session 69-Typing - Text-1		2012-07-16 13:10:22.407000
	Edit pad (rev 1213)		Dan	cv401	XVal Session 69	1	XVal Session 69-Typing - Text-1		2012-07-16 13:10:22.692000
	Edit pad (rev 1214)		sluggo	cv411	XVal Session 69	1	XVal Session 69-Typing - Text-1		2012-07-16 13:10:22.901000
	Edit pad (rev 1215)		Dan	cv401	XVal Session 69	1	XVal Session 69-Typing - Text-1		2012-07-16 13:10:23.192000
	Edit pad (rev 1216)		sluggo	cv411	XVal Session 69	1	XVal Session 69-Typing - Text-1		2012-07-16 13:10:23.399000
	Edit pad (rev 1217)		Dan	cv401	XVal Session 69	1	XVal Session 69-Typing - Text-1		2012-07-16 13:10:23.692000
	Edit pad (rev 1218)		Dan	cv401	XVal Session 69	1	XVal Session 69-Typing - Text-1		2012-07-16 13:10:24.193000
	Edit pad (rev 1219)		Dan	cv401	XVal Session 69	1	XVal Session 69-Typing - Text-1		2012-07-16 13:10:24.692000
	Edit pad (rev 1220)		sluggo	cv411	XVal Session 69	1	XVal Session 69-Typing - Text-1		2012-07-16 13:10:24.749000
	Edit pad (rev 1221)		Dan	cv401	XVal Session 69	1	XVal Session 69-Typing - Text-1		2012-07-16 13:10:25.193000
	Edit pad (rev 1222)		sluggo	cv411	XVal Session 69	1	XVal Session 69-Typing - Text-1		2012-07-16 13:10:25.554000
	Edit pad (rev 1223)		Dan	cv401	XVal Session 69	1	XVal Session 69-Typing - Text-1		2012-07-16 13:10:25.695000
	Edit pad (rev 1224)		sluggo	cv411	XVal Session 69	1	XVal Session 69-Typing - Text-1		2012-07-16 13:10:26.052000
	Edit pad (rev 1225)		sluggo	cv411	XVal Session 69	1	XVal Session 69-Typing - Text-1		2012-07-16 13:10:26.553000
	Edit pad (rev 1226)		sluggo	cv411	XVal Session 69	1	XVal Session 69-Typing - Text-1		2012-07-16 13:10:27.054000
	Edit pad (rev 1227)		sluggo	cv411	XVal Session 69	1	XVal Session 69-Typing - Text-1		2012-07-16 13:10:27.560000
	Edit pad (rev 1228)		sluggo	cv411	XVal Session 69	1	XVal Session 69-Typing - Text-1		2012-07-16 13:10:28.065000
	Edit pad (rev 1229)		sluggo	cv411	XVal Session 69	1	XVal Session 69-Typing - Text-1		2012-07-16 13:10:28.569000
	Edit pad (rev 1230)		sluggo	cv411	XVal Session 69	1	XVal Session 69-Typing - Text-1		2012-07-16 13:10:29.065000
	Edit pad (rev 1231)		sluggo	cv411	XVal Session 69	1	XVal Session 69-Typing - Text-1		2012-07-16 13:10:29.717000
	Edit pad (rev 1232)		sluggo	cv411	XVal Session 69	1	XVal Session 69-Typing - Text-1		2012-07-16 13:10:30.216000
	Edit pad (rev 1233)		sluggo	cv411	XVal Session 69	1	XVal Session 69-Typing - Text-1		2012-07-16 13:10:30.713000
	Edit pad (rev 1234)		sluggo	cv411	XVal Session 69	1	XVal Session 69-Typing - Text-1		2012-07-16 13:10:31.214000
	Chat	yes	sluggo	cv411	XVal Session 69	1	XVal Session 69-Typing - Text-1		2012-07-16 13:10:58.403000
	Chat	I haven't checked the order	Dan	cv401	XVal Session 69	1	XVal Session 69-Typing - Text-1		2012-07-16 13:11:03.172000
	Chat	I got lost. Sorry.And managed to erase all that did	Kate	cv406	XVal Session 69	1	XVal Session 69-Typing - Text-1		2012-07-16 13:11:07.805000
37164	Load Instructions			cv322	XVal Session 69	1	XVal Session 69-Typing - Numbers-1	192.54.222.3	2012-07-16 13:11:17
37165	Load Instructions			cv320	XVal Session 69	1	XVal Session 69-Typing - Numbers-1	192.54.222.3	2012-07-16 13:11:17
37166	Load Instructions			cv321	XVal Session 69	1	XVal Session 69-Typing - Numbers-1	192.54.222.11	2012-07-16 13:11:17
37167	Load Instructions			cv323	XVal Session 69	1	XVal Session 69-Typing - Numbers-1	192.54.222.3	2012-07-16 13:11:17
37177	Load Workspace			cv322	XVal Session 69	1	XVal Session 69-Typing - Numbers-1	192.54.222.3	2012-07-16 13:11:47
37178	Load Workspace			cv323	XVal Session 69	1	XVal Session 69-Typing - Numbers-1	192.54.222.3	2012-07-16 13:11:47
37179	Load Workspace			cv320	XVal Session 69	1	XVal Session 69-Typing - Numbers-1	192.54.222.3	2012-07-16 13:11:47
37180	Load Workspace			cv321	XVal Session 69	1	XVal Session 69-Typing - Numbers-1	192.54.222.11	2012-07-16 13:11:48
	Edit pad (rev 0)		Kate	cv406	XVal Session 69	1	XVal Session 69-Typing - Numbers-1		2012-07-16 13:11:54.896000
	Edit pad (rev 1)		Kate	cv406	XVal Session 69	1	XVal Session 69-Typing - Numbers-1		2012-07-16 13:11:55.395000
	Edit pad (rev 2)		Kate	cv406	XVal Session 69	1	XVal Session 69-Typing - Numbers-1		2012-07-16 13:11:56.624000
	Edit pad (rev 3)		Kate	cv406	XVal Session 69	1	XVal Session 69-Typing - Numbers-1		2012-07-16 13:11:57.122000
	Chat	I'll take the fourth	sluggo	cv411	XVal Session 69	1	XVal Session 69-Typing - Numbers-1		2012-07-16 13:11:58.411000
	Chat	how goes first	charles	cv410	XVal Session 69	1	XVal Session 69-Typing - Numbers-1		2012-07-16 13:11:58.618000
	Chat	Ok - I'll do the second	Kate	cv406	XVal Session 69	1	XVal Session 69-Typing - Numbers-1		2012-07-16 13:12:06.890000
	Chat	I will ill	charles	cv410	XVal Session 69	1	XVal Session 69-Typing - Numbers-1		2012-07-16 13:12:10.490000
	Chat	go first	charles	cv410	XVal Session 69	1	XVal Session 69-Typing - Numbers-1		2012-07-16 13:12:12.454000
	Edit pad (rev 4)		sluggo	cv411	XVal Session 69	1	XVal Session 69-Typing - Numbers-1		2012-07-16 13:12:12.909000
	Edit pad (rev 5)		sluggo	cv411	XVal Session 69	1	XVal Session 69-Typing - Numbers-1		2012-07-16 13:12:13.417000
	Edit pad (rev 6)		sluggo	cv411	XVal Session 69	1	XVal Session 69-Typing - Numbers-1		2012-07-16 13:12:14.142000
	Edit pad (rev 7)		sluggo	cv411	XVal Session 69	1	XVal Session 69-Typing - Numbers-1		2012-07-16 13:12:15.046000
	Edit pad (rev 8)		sluggo	cv411	XVal Session 69	1	XVal Session 69-Typing - Numbers-1		2012-07-16 13:12:15.635000
	Edit pad (rev 9)		sluggo	cv411	XVal Session 69	1	XVal Session 69-Typing - Numbers-1		2012-07-16 13:12:16.217000
	Edit pad (rev 10)		sluggo	cv411	XVal Session 69	1	XVal Session 69-Typing - Numbers-1		2012-07-16 13:12:16.836000
	Edit pad (rev 11)		sluggo	cv411	XVal Session 69	1	XVal Session 69-Typing - Numbers-1		2012-07-16 13:12:17.326000
	Edit pad (rev 12)		sluggo	cv411	XVal Session 69	1	XVal Session 69-Typing - Numbers-1		2012-07-16 13:12:17.828000
	Edit pad (rev 13)		sluggo	cv411	XVal Session 69	1	XVal Session 69-Typing - Numbers-1		2012-07-16 13:12:19.012000
	Edit pad (rev 14)		sluggo	cv411	XVal Session 69	1	XVal Session 69-Typing - Numbers-1		2012-07-16 13:12:19.522000
	Edit pad (rev 15)		Kate	cv406	XVal Session 69	1	XVal Session 69-Typing - Numbers-1		2012-07-16 13:12:19.779000
	Edit pad (rev 16)		sluggo	cv411	XVal Session 69	1	XVal Session 69-Typing - Numbers-1		2012-07-16 13:12:20.013000
	Edit pad (rev 17)		Kate	cv406	XVal Session 69	1	XVal Session 69-Typing - Numbers-1		2012-07-16 13:12:20.279000
	Edit pad (rev 18)		sluggo	cv411	XVal Session 69	1	XVal Session 69-Typing - Numbers-1		2012-07-16 13:12:20.580000
	Edit pad (rev 19)		Kate	cv406	XVal Session 69	1	XVal Session 69-Typing - Numbers-1		2012-07-16 13:12:20.780000
	Edit pad (rev 20)		sluggo	cv411	XVal Session 69	1	XVal Session 69-Typing - Numbers-1		2012-07-16 13:12:21.104000
	Edit pad (rev 21)		Kate	cv406	XVal Session 69	1	XVal Session 69-Typing - Numbers-1		2012-07-16 13:12:21.277000
	Edit pad (rev 22)		sluggo	cv411	XVal Session 69	1	XVal Session 69-Typing - Numbers-1		2012-07-16 13:12:21.844000
	Edit pad (rev 23)		sluggo	cv411	XVal Session 69	1	XVal Session 69-Typing - Numbers-1		2012-07-16 13:12:22.330000
	Edit pad (rev 24)		Kate	cv406	XVal Session 69	1	XVal Session 69-Typing - Numbers-1		2012-07-16 13:12:22.504000
	Edit pad (rev 25)		sluggo	cv411	XVal Session 69	1	XVal Session 69-Typing - Numbers-1		2012-07-16 13:12:22.922000
	Edit pad (rev 26)		Kate	cv406	XVal Session 69	1	XVal Session 69-Typing - Numbers-1		2012-07-16 13:12:23.012000
	Edit pad (rev 27)		sluggo	cv411	XVal Session 69	1	XVal Session 69-Typing - Numbers-1		2012-07-16 13:12:23.417000
	Edit pad (rev 28)		Kate	cv406	XVal Session 69	1	XVal Session 69-Typing - Numbers-1		2012-07-16 13:12:23.511000
	Edit pad (rev 29)		sluggo	cv411	XVal Session 69	1	XVal Session 69-Typing - Numbers-1		2012-07-16 13:12:23.941000
	Edit pad (rev 30)		Kate	cv406	XVal Session 69	1	XVal Session 69-Typing - Numbers-1		2012-07-16 13:12:24.012000
	Edit pad (rev 31)		Kate	cv406	XVal Session 69	1	XVal Session 69-Typing - Numbers-1		2012-07-16 13:12:24.512000
	Edit pad (rev 32)		sluggo	cv411	XVal Session 69	1	XVal Session 69-Typing - Numbers-1		2012-07-16 13:12:24.535000
	Edit pad (rev 33)		Kate	cv406	XVal Session 69	1	XVal Session 69-Typing - Numbers-1		2012-07-16 13:12:25.029000
	Edit pad (rev 34)		sluggo	cv411	XVal Session 69	1	XVal Session 69-Typing - Numbers-1		2012-07-16 13:12:25.045000
	Edit pad (rev 35)		Kate	cv406	XVal Session 69	1	XVal Session 69-Typing - Numbers-1		2012-07-16 13:12:25.529000
	Edit pad (rev 36)		Kate	cv406	XVal Session 69	1	XVal Session 69-Typing - Numbers-1		2012-07-16 13:12:26.080000
	Edit pad (rev 37)		sluggo	cv411	XVal Session 69	1	XVal Session 69-Typing - Numbers-1		2012-07-16 13:12:26.194000
	Edit pad (rev 38)		Kate	cv406	XVal Session 69	1	XVal Session 69-Typing - Numbers-1		2012-07-16 13:12:26.692000
	Edit pad (rev 39)		sluggo	cv411	XVal Session 69	1	XVal Session 69-Typing - Numbers-1		2012-07-16 13:12:26.696000
	Edit pad (rev 40)		sluggo	cv411	XVal Session 69	1	XVal Session 69-Typing - Numbers-1		2012-07-16 13:12:27.215000
	Edit pad (rev 41)		Kate	cv406	XVal Session 69	1	XVal Session 69-Typing - Numbers-1		2012-07-16 13:12:28.032000
	Edit pad (rev 42)		sluggo	cv411	XVal Session 69	1	XVal Session 69-Typing - Numbers-1		2012-07-16 13:12:28.057000
	Edit pad (rev 43)		Kate	cv406	XVal Session 69	1	XVal Session 69-Typing - Numbers-1		2012-07-16 13:12:28.533000
	Edit pad (rev 44)		sluggo	cv411	XVal Session 69	1	XVal Session 69-Typing - Numbers-1		2012-07-16 13:12:28.568000
	Edit pad (rev 45)		charles	cv410	XVal Session 69	1	XVal Session 69-Typing - Numbers-1		2012-07-16 13:12:28.984000
	Edit pad (rev 46)		Kate	cv406	XVal Session 69	1	XVal Session 69-Typing - Numbers-1		2012-07-16 13:12:29.032000
	Edit pad (rev 47)		sluggo	cv411	XVal Session 69	1	XVal Session 69-Typing - Numbers-1		2012-07-16 13:12:29.256000
	Edit pad (rev 48)		Kate	cv406	XVal Session 69	1	XVal Session 69-Typing - Numbers-1		2012-07-16 13:12:29.533000
	Edit pad (rev 49)		charles	cv410	XVal Session 69	1	XVal Session 69-Typing - Numbers-1		2012-07-16 13:12:29.574000
	Edit pad (rev 50)		sluggo	cv411	XVal Session 69	1	XVal Session 69-Typing - Numbers-1		2012-07-16 13:12:30.070000
	Edit pad (rev 51)		Kate	cv406	XVal Session 69	1	XVal Session 69-Typing - Numbers-1		2012-07-16 13:12:30.572000
	Edit pad (rev 52)		Kate	cv406	XVal Session 69	1	XVal Session 69-Typing - Numbers-1		2012-07-16 13:12:31.082000
	Edit pad (rev 53)		sluggo	cv411	XVal Session 69	1	XVal Session 69-Typing - Numbers-1		2012-07-16 13:12:31.206000
	Edit pad (rev 54)		Kate	cv406	XVal Session 69	1	XVal Session 69-Typing - Numbers-1		2012-07-16 13:12:31.568000
	Edit pad (rev 55)		sluggo	cv411	XVal Session 69	1	XVal Session 69-Typing - Numbers-1		2012-07-16 13:12:31.758000
	Edit pad (rev 56)		Kate	cv406	XVal Session 69	1	XVal Session 69-Typing - Numbers-1		2012-07-16 13:12:32.069000
	Edit pad (rev 57)		sluggo	cv411	XVal Session 69	1	XVal Session 69-Typing - Numbers-1		2012-07-16 13:12:32.367000
	Edit pad (rev 58)		Kate	cv406	XVal Session 69	1	XVal Session 69-Typing - Numbers-1		2012-07-16 13:12:32.568000
	Edit pad (rev 59)		sluggo	cv411	XVal Session 69	1	XVal Session 69-Typing - Numbers-1		2012-07-16 13:12:32.865000
	Edit pad (rev 60)		Kate	cv406	XVal Session 69	1	XVal Session 69-Typing - Numbers-1		2012-07-16 13:12:33.069000
	Edit pad (rev 61)		sluggo	cv411	XVal Session 69	1	XVal Session 69-Typing - Numbers-1		2012-07-16 13:12:33.462000
	Edit pad (rev 62)		Kate	cv406	XVal Session 69	1	XVal Session 69-Typing - Numbers-1		2012-07-16 13:12:33.571000
	Edit pad (rev 63)		Kate	cv406	XVal Session 69	1	XVal Session 69-Typing - Numbers-1		2012-07-16 13:12:34.073000
	Edit pad (rev 64)		sluggo	cv411	XVal Session 69	1	XVal Session 69-Typing - Numbers-1		2012-07-16 13:12:34.089000
	Edit pad (rev 65)		Kate	cv406	XVal Session 69	1	XVal Session 69-Typing - Numbers-1		2012-07-16 13:12:34.574000
	Edit pad (rev 66)		Kate	cv406	XVal Session 69	1	XVal Session 69-Typing - Numbers-1		2012-07-16 13:12:35.525000
	Edit pad (rev 67)		sluggo	cv411	XVal Session 69	1	XVal Session 69-Typing - Numbers-1		2012-07-16 13:12:35.714000
	Edit pad (rev 68)		Kate	cv406	XVal Session 69	1	XVal Session 69-Typing - Numbers-1		2012-07-16 13:12:36.085000
	Edit pad (rev 69)		sluggo	cv411	XVal Session 69	1	XVal Session 69-Typing - Numbers-1		2012-07-16 13:12:36.222000
	Edit pad (rev 70)		Kate	cv406	XVal Session 69	1	XVal Session 69-Typing - Numbers-1		2012-07-16 13:12:36.583000
	Edit pad (rev 71)		sluggo	cv411	XVal Session 69	1	XVal Session 69-Typing - Numbers-1		2012-07-16 13:12:36.823000
	Edit pad (rev 72)		Kate	cv406	XVal Session 69	1	XVal Session 69-Typing - Numbers-1		2012-07-16 13:12:37.082000
	Edit pad (rev 73)		sluggo	cv411	XVal Session 69	1	XVal Session 69-Typing - Numbers-1		2012-07-16 13:12:37.325000
	Edit pad (rev 74)		sluggo	cv411	XVal Session 69	1	XVal Session 69-Typing - Numbers-1		2012-07-16 13:12:37.840000
	Edit pad (rev 75)		Kate	cv406	XVal Session 69	1	XVal Session 69-Typing - Numbers-1		2012-07-16 13:12:38.081000
	Edit pad (rev 76)		sluggo	cv411	XVal Session 69	1	XVal Session 69-Typing - Numbers-1		2012-07-16 13:12:38.335000
	Edit pad (rev 77)		Kate	cv406	XVal Session 69	1	XVal Session 69-Typing - Numbers-1		2012-07-16 13:12:38.579000
	Edit pad (rev 78)		sluggo	cv411	XVal Session 69	1	XVal Session 69-Typing - Numbers-1		2012-07-16 13:12:38.834000
	Chat	we're out of order	charles	cv410	XVal Session 69	1	XVal Session 69-Typing - Numbers-1		2012-07-16 13:12:39.346000
	Edit pad (rev 79)		Kate	cv406	XVal Session 69	1	XVal Session 69-Typing - Numbers-1		2012-07-16 13:12:39.454000
	Edit pad (rev 80)		sluggo	cv411	XVal Session 69	1	XVal Session 69-Typing - Numbers-1		2012-07-16 13:12:39.815000
	Edit pad (rev 81)		Kate	cv406	XVal Session 69	1	XVal Session 69-Typing - Numbers-1		2012-07-16 13:12:39.953000
	Edit pad (rev 82)		sluggo	cv411	XVal Session 69	1	XVal Session 69-Typing - Numbers-1		2012-07-16 13:12:40.322000
	Edit pad (rev 83)		sluggo	cv411	XVal Session 69	1	XVal Session 69-Typing - Numbers-1		2012-07-16 13:12:41.455000
	Edit pad (rev 84)		Kate	cv406	XVal Session 69	1	XVal Session 69-Typing - Numbers-1		2012-07-16 13:12:41.832000
	Edit pad (rev 85)		sluggo	cv411	XVal Session 69	1	XVal Session 69-Typing - Numbers-1		2012-07-16 13:12:41.997000
	Edit pad (rev 86)		sluggo	cv411	XVal Session 69	1	XVal Session 69-Typing - Numbers-1		2012-07-16 13:12:42.579000
	Edit pad (rev 87)		sluggo	cv411	XVal Session 69	1	XVal Session 69-Typing - Numbers-1		2012-07-16 13:12:43.231000
	Edit pad (rev 88)		Kate	cv406	XVal Session 69	1	XVal Session 69-Typing - Numbers-1		2012-07-16 13:12:45.065000
	Edit pad (rev 89)		sluggo	cv411	XVal Session 69	1	XVal Session 69-Typing - Numbers-1		2012-07-16 13:12:45.492000
	Edit pad (rev 90)		Kate	cv406	XVal Session 69	1	XVal Session 69-Typing - Numbers-1		2012-07-16 13:12:45.564000
	Edit pad (rev 91)		Kate	cv406	XVal Session 69	1	XVal Session 69-Typing - Numbers-1		2012-07-16 13:12:46.066000
	Edit pad (rev 92)		sluggo	cv411	XVal Session 69	1	XVal Session 69-Typing - Numbers-1		2012-07-16 13:12:46.117000
	Edit pad (rev 93)		Kate	cv406	XVal Session 69	1	XVal Session 69-Typing - Numbers-1		2012-07-16 13:12:46.564000
	Edit pad (rev 94)		sluggo	cv411	XVal Session 69	1	XVal Session 69-Typing - Numbers-1		2012-07-16 13:12:46.931000
	Edit pad (rev 95)		Kate	cv406	XVal Session 69	1	XVal Session 69-Typing - Numbers-1		2012-07-16 13:12:47.064000
	Edit pad (rev 96)		sluggo	cv411	XVal Session 69	1	XVal Session 69-Typing - Numbers-1		2012-07-16 13:12:47.434000
	Edit pad (rev 97)		Kate	cv406	XVal Session 69	1	XVal Session 69-Typing - Numbers-1		2012-07-16 13:12:47.569000
	Edit pad (rev 98)		sluggo	cv411	XVal Session 69	1	XVal Session 69-Typing - Numbers-1		2012-07-16 13:12:47.931000
	Edit pad (rev 99)		Kate	cv406	XVal Session 69	1	XVal Session 69-Typing - Numbers-1		2012-07-16 13:12:48.068000
	Edit pad (rev 100)		Kate	cv406	XVal Session 69	1	XVal Session 69-Typing - Numbers-1		2012-07-16 13:12:48.581000
	Edit pad (rev 101)		sluggo	cv411	XVal Session 69	1	XVal Session 69-Typing - Numbers-1		2012-07-16 13:12:48.658000
	Edit pad (rev 102)		Kate	cv406	XVal Session 69	1	XVal Session 69-Typing - Numbers-1		2012-07-16 13:12:49.082000
	Edit pad (rev 103)		sluggo	cv411	XVal Session 69	1	XVal Session 69-Typing - Numbers-1		2012-07-16 13:12:49.563000
	Edit pad (rev 104)		Kate	cv406	XVal Session 69	1	XVal Session 69-Typing - Numbers-1		2012-07-16 13:12:49.621000
	Edit pad (rev 105)		Kate	cv406	XVal Session 69	1	XVal Session 69-Typing - Numbers-1		2012-07-16 13:12:50.125000
	Edit pad (rev 106)		Kate	cv406	XVal Session 69	1	XVal Session 69-Typing - Numbers-1		2012-07-16 13:12:50.825000
	Edit pad (rev 107)		sluggo	cv411	XVal Session 69	1	XVal Session 69-Typing - Numbers-1		2012-07-16 13:12:50.954000
	Edit pad (rev 108)		Kate	cv406	XVal Session 69	1	XVal Session 69-Typing - Numbers-1		2012-07-16 13:12:51.324000
	Edit pad (rev 109)		sluggo	cv411	XVal Session 69	1	XVal Session 69-Typing - Numbers-1		2012-07-16 13:12:51.496000
	Edit pad (rev 110)		charles	cv410	XVal Session 69	1	XVal Session 69-Typing - Numbers-1		2012-07-16 13:12:51.836000
	Edit pad (rev 111)		Kate	cv406	XVal Session 69	1	XVal Session 69-Typing - Numbers-1		2012-07-16 13:12:51.863000
	Edit pad (rev 112)		sluggo	cv411	XVal Session 69	1	XVal Session 69-Typing - Numbers-1		2012-07-16 13:12:51.993000
	Edit pad (rev 113)		Kate	cv406	XVal Session 69	1	XVal Session 69-Typing - Numbers-1		2012-07-16 13:12:52.363000
	Edit pad (rev 114)		sluggo	cv411	XVal Session 69	1	XVal Session 69-Typing - Numbers-1		2012-07-16 13:12:52.491000
	Edit pad (rev 115)		charles	cv410	XVal Session 69	1	XVal Session 69-Typing - Numbers-1		2012-07-16 13:12:52.594000
	Edit pad (rev 116)		Kate	cv406	XVal Session 69	1	XVal Session 69-Typing - Numbers-1		2012-07-16 13:12:52.864000
	Edit pad (rev 117)		sluggo	cv411	XVal Session 69	1	XVal Session 69-Typing - Numbers-1		2012-07-16 13:12:53.132000
	Edit pad (rev 118)		Kate	cv406	XVal Session 69	1	XVal Session 69-Typing - Numbers-1		2012-07-16 13:12:53.433000
	Edit pad (rev 119)		Kate	cv406	XVal Session 69	1	XVal Session 69-Typing - Numbers-1		2012-07-16 13:12:53.935000
	Edit pad (rev 120)		sluggo	cv411	XVal Session 69	1	XVal Session 69-Typing - Numbers-1		2012-07-16 13:12:54.277000
	Edit pad (rev 121)		Kate	cv406	XVal Session 69	1	XVal Session 69-Typing - Numbers-1		2012-07-16 13:12:55.590000
	Edit pad (rev 122)		Kate	cv406	XVal Session 69	1	XVal Session 69-Typing - Numbers-1		2012-07-16 13:12:56.092000
	Edit pad (rev 123)		sluggo	cv411	XVal Session 69	1	XVal Session 69-Typing - Numbers-1		2012-07-16 13:12:56.338000
	Edit pad (rev 124)		Kate	cv406	XVal Session 69	1	XVal Session 69-Typing - Numbers-1		2012-07-16 13:12:57.188000
	Edit pad (rev 125)		Kate	cv406	XVal Session 69	1	XVal Session 69-Typing - Numbers-1		2012-07-16 13:12:57.689000
	Edit pad (rev 126)		sluggo	cv411	XVal Session 69	1	XVal Session 69-Typing - Numbers-1		2012-07-16 13:12:57.720000
	Edit pad (rev 127)		Kate	cv406	XVal Session 69	1	XVal Session 69-Typing - Numbers-1		2012-07-16 13:12:58.190000
	Edit pad (rev 128)		sluggo	cv411	XVal Session 69	1	XVal Session 69-Typing - Numbers-1		2012-07-16 13:12:58.219000
	Edit pad (rev 129)		sluggo	cv411	XVal Session 69	1	XVal Session 69-Typing - Numbers-1		2012-07-16 13:12:58.720000
	Edit pad (rev 130)		Kate	cv406	XVal Session 69	1	XVal Session 69-Typing - Numbers-1		2012-07-16 13:12:58.920000
	Edit pad (rev 131)		Kate	cv406	XVal Session 69	1	XVal Session 69-Typing - Numbers-1		2012-07-16 13:13:00.557000
	Edit pad (rev 132)		charles	cv410	XVal Session 69	1	XVal Session 69-Typing - Numbers-1		2012-07-16 13:13:00.642000
	Edit pad (rev 133)		Kate	cv406	XVal Session 69	1	XVal Session 69-Typing - Numbers-1		2012-07-16 13:13:01.244000
	Edit pad (rev 134)		Kate	cv406	XVal Session 69	1	XVal Session 69-Typing - Numbers-1		2012-07-16 13:13:01.744000
	Edit pad (rev 135)		Kate	cv406	XVal Session 69	1	XVal Session 69-Typing - Numbers-1		2012-07-16 13:13:02.244000
	Edit pad (rev 136)		charles	cv410	XVal Session 69	1	XVal Session 69-Typing - Numbers-1		2012-07-16 13:13:02.905000
	Edit pad (rev 137)		Kate	cv406	XVal Session 69	1	XVal Session 69-Typing - Numbers-1		2012-07-16 13:13:02.943000
	Chat	I'll type the 4th	Dan	cv401	XVal Session 69	1	XVal Session 69-Typing - Numbers-1		2012-07-16 13:13:03.094000
	Edit pad (rev 138)		Kate	cv406	XVal Session 69	1	XVal Session 69-Typing - Numbers-1		2012-07-16 13:13:03.443000
	Edit pad (rev 139)		Kate	cv406	XVal Session 69	1	XVal Session 69-Typing - Numbers-1		2012-07-16 13:13:04.292000
	Edit pad (rev 140)		Kate	cv406	XVal Session 69	1	XVal Session 69-Typing - Numbers-1		2012-07-16 13:13:05.106000
	Edit pad (rev 141)		Kate	cv406	XVal Session 69	1	XVal Session 69-Typing - Numbers-1		2012-07-16 13:13:05.619000
	Edit pad (rev 142)		Kate	cv406	XVal Session 69	1	XVal Session 69-Typing - Numbers-1		2012-07-16 13:13:06.114000
	Edit pad (rev 143)		Kate	cv406	XVal Session 69	1	XVal Session 69-Typing - Numbers-1		2012-07-16 13:13:06.617000
	Edit pad (rev 144)		Kate	cv406	XVal Session 69	1	XVal Session 69-Typing - Numbers-1		2012-07-16 13:13:07.116000
	Edit pad (rev 145)		sluggo	cv411	XVal Session 69	1	XVal Session 69-Typing - Numbers-1		2012-07-16 13:13:08.133000
	Edit pad (rev 146)		Kate	cv406	XVal Session 69	1	XVal Session 69-Typing - Numbers-1		2012-07-16 13:13:08.529000
	Edit pad (rev 147)		Kate	cv406	XVal Session 69	1	XVal Session 69-Typing - Numbers-1		2012-07-16 13:13:09.026000
	Edit pad (rev 148)		sluggo	cv411	XVal Session 69	1	XVal Session 69-Typing - Numbers-1		2012-07-16 13:13:11.304000
	Edit pad (rev 149)		charles	cv410	XVal Session 69	1	XVal Session 69-Typing - Numbers-1		2012-07-16 13:13:14.755000
	Edit pad (rev 150)		Dan	cv401	XVal Session 69	1	XVal Session 69-Typing - Numbers-1		2012-07-16 13:13:14.880000
	Edit pad (rev 151)		charles	cv410	XVal Session 69	1	XVal Session 69-Typing - Numbers-1		2012-07-16 13:13:15.256000
	Edit pad (rev 152)		Dan	cv401	XVal Session 69	1	XVal Session 69-Typing - Numbers-1		2012-07-16 13:13:15.580000
	Edit pad (rev 153)		Dan	cv401	XVal Session 69	1	XVal Session 69-Typing - Numbers-1		2012-07-16 13:13:19.223000
	Edit pad (rev 154)		Dan	cv401	XVal Session 69	1	XVal Session 69-Typing - Numbers-1		2012-07-16 13:13:19.723000
	Edit pad (rev 155)		Dan	cv401	XVal Session 69	1	XVal Session 69-Typing - Numbers-1		2012-07-16 13:13:20.221000
	Edit pad (rev 156)		Dan	cv401	XVal Session 69	1	XVal Session 69-Typing - Numbers-1		2012-07-16 13:13:20.721000
	Chat	Off to 5th	Kate	cv406	XVal Session 69	1	XVal Session 69-Typing - Numbers-1		2012-07-16 13:13:20.922000
	Chat	I FINISHED THE FOURTH	sluggo	cv411	XVal Session 69	1	XVal Session 69-Typing - Numbers-1		2012-07-16 13:13:21.073000
	Edit pad (rev 157)		Dan	cv401	XVal Session 69	1	XVal Session 69-Typing - Numbers-1		2012-07-16 13:13:23.416000
	Edit pad (rev 158)		Dan	cv401	XVal Session 69	1	XVal Session 69-Typing - Numbers-1		2012-07-16 13:13:23.926000
	Edit pad (rev 159)		Dan	cv401	XVal Session 69	1	XVal Session 69-Typing - Numbers-1		2012-07-16 13:13:24.551000
	Edit pad (rev 160)		Dan	cv401	XVal Session 69	1	XVal Session 69-Typing - Numbers-1		2012-07-16 13:13:25.691000
	Edit pad (rev 161)		Dan	cv401	XVal Session 69	1	XVal Session 69-Typing - Numbers-1		2012-07-16 13:13:26.192000
	Edit pad (rev 162)		Dan	cv401	XVal Session 69	1	XVal Session 69-Typing - Numbers-1		2012-07-16 13:13:26.692000
	Chat	Second done	Kate	cv406	XVal Session 69	1	XVal Session 69-Typing - Numbers-1		2012-07-16 13:13:27.743000
	Edit pad (rev 163)		Dan	cv401	XVal Session 69	1	XVal Session 69-Typing - Numbers-1		2012-07-16 13:13:28.055000
	Edit pad (rev 164)		Dan	cv401	XVal Session 69	1	XVal Session 69-Typing - Numbers-1		2012-07-16 13:13:28.843000
	Edit pad (rev 165)		Dan	cv401	XVal Session 69	1	XVal Session 69-Typing - Numbers-1		2012-07-16 13:13:29.948000
	Edit pad (rev 166)		Dan	cv401	XVal Session 69	1	XVal Session 69-Typing - Numbers-1		2012-07-16 13:13:33.262000
	Chat	sharlene	charles	cv410	XVal Session 69	1	XVal Session 69-Typing - Numbers-1		2012-07-16 13:13:33.728000
	Edit pad (rev 167)		Dan	cv401	XVal Session 69	1	XVal Session 69-Typing - Numbers-1		2012-07-16 13:13:33.770000
	Edit pad (rev 168)		Dan	cv401	XVal Session 69	1	XVal Session 69-Typing - Numbers-1		2012-07-16 13:13:34.270000
	Edit pad (rev 169)		Dan	cv401	XVal Session 69	1	XVal Session 69-Typing - Numbers-1		2012-07-16 13:13:34.768000
	Edit pad (rev 170)		Dan	cv401	XVal Session 69	1	XVal Session 69-Typing - Numbers-1		2012-07-16 13:13:35.268000
	Edit pad (rev 171)		Dan	cv401	XVal Session 69	1	XVal Session 69-Typing - Numbers-1		2012-07-16 13:13:35.769000
	Edit pad (rev 172)		Dan	cv401	XVal Session 69	1	XVal Session 69-Typing - Numbers-1		2012-07-16 13:13:36.270000
	Chat	looks like	charles	cv410	XVal Session 69	1	XVal Session 69-Typing - Numbers-1		2012-07-16 13:13:37.105000
	Chat	o you got it	charles	cv410	XVal Session 69	1	XVal Session 69-Typing - Numbers-1		2012-07-16 13:13:40.467000
	Chat	Ill take the third	sluggo	cv411	XVal Session 69	1	XVal Session 69-Typing - Numbers-1		2012-07-16 13:13:43.447000
	Edit pad (rev 173)		charles	cv410	XVal Session 69	1	XVal Session 69-Typing - Numbers-1		2012-07-16 13:13:51.211000
	Edit pad (rev 174)		sluggo	cv411	XVal Session 69	1	XVal Session 69-Typing - Numbers-1		2012-07-16 13:13:51.881000
	Edit pad (rev 175)		charles	cv410	XVal Session 69	1	XVal Session 69-Typing - Numbers-1		2012-07-16 13:13:52.268000
	Edit pad (rev 176)		sluggo	cv411	XVal Session 69	1	XVal Session 69-Typing - Numbers-1		2012-07-16 13:13:53.628000
	Edit pad (rev 177)		charles	cv410	XVal Session 69	1	XVal Session 69-Typing - Numbers-1		2012-07-16 13:13:54.045000
	Edit pad (rev 178)		charles	cv410	XVal Session 69	1	XVal Session 69-Typing - Numbers-1		2012-07-16 13:13:54.544000
	Edit pad (rev 179)		charles	cv410	XVal Session 69	1	XVal Session 69-Typing - Numbers-1		2012-07-16 13:13:55.046000
	Edit pad (rev 180)		charles	cv410	XVal Session 69	1	XVal Session 69-Typing - Numbers-1		2012-07-16 13:13:55.546000
	Edit pad (rev 181)		charles	cv410	XVal Session 69	1	XVal Session 69-Typing - Numbers-1		2012-07-16 13:13:56.045000
	Edit pad (rev 182)		charles	cv410	XVal Session 69	1	XVal Session 69-Typing - Numbers-1		2012-07-16 13:13:56.547000
	Edit pad (rev 183)		charles	cv410	XVal Session 69	1	XVal Session 69-Typing - Numbers-1		2012-07-16 13:13:57.052000
	Edit pad (rev 184)		charles	cv410	XVal Session 69	1	XVal Session 69-Typing - Numbers-1		2012-07-16 13:13:57.772000
	Edit pad (rev 185)		sluggo	cv411	XVal Session 69	1	XVal Session 69-Typing - Numbers-1		2012-07-16 13:13:57.831000
	Edit pad (rev 186)		charles	cv410	XVal Session 69	1	XVal Session 69-Typing - Numbers-1		2012-07-16 13:13:58.273000
	Edit pad (rev 187)		sluggo	cv411	XVal Session 69	1	XVal Session 69-Typing - Numbers-1		2012-07-16 13:13:58.332000
	Edit pad (rev 188)		charles	cv410	XVal Session 69	1	XVal Session 69-Typing - Numbers-1		2012-07-16 13:13:58.773000
	Edit pad (rev 189)		sluggo	cv411	XVal Session 69	1	XVal Session 69-Typing - Numbers-1		2012-07-16 13:13:59.112000
	Edit pad (rev 190)		sluggo	cv411	XVal Session 69	1	XVal Session 69-Typing - Numbers-1		2012-07-16 13:13:59.691000
	Edit pad (rev 191)		charles	cv410	XVal Session 69	1	XVal Session 69-Typing - Numbers-1		2012-07-16 13:13:59.892000
	Edit pad (rev 192)		sluggo	cv411	XVal Session 69	1	XVal Session 69-Typing - Numbers-1		2012-07-16 13:14:00.278000
	Edit pad (rev 193)		charles	cv410	XVal Session 69	1	XVal Session 69-Typing - Numbers-1		2012-07-16 13:14:00.548000
	Edit pad (rev 194)		sluggo	cv411	XVal Session 69	1	XVal Session 69-Typing - Numbers-1		2012-07-16 13:14:00.783000
	Edit pad (rev 195)		charles	cv410	XVal Session 69	1	XVal Session 69-Typing - Numbers-1		2012-07-16 13:14:01.046000
	Edit pad (rev 196)		charles	cv410	XVal Session 69	1	XVal Session 69-Typing - Numbers-1		2012-07-16 13:14:01.546000
	Edit pad (rev 197)		sluggo	cv411	XVal Session 69	1	XVal Session 69-Typing - Numbers-1		2012-07-16 13:14:01.883000
	Edit pad (rev 198)		sluggo	cv411	XVal Session 69	1	XVal Session 69-Typing - Numbers-1		2012-07-16 13:14:02.385000
	Edit pad (rev 199)		sluggo	cv411	XVal Session 69	1	XVal Session 69-Typing - Numbers-1		2012-07-16 13:14:02.886000
	Edit pad (rev 200)		charles	cv410	XVal Session 69	1	XVal Session 69-Typing - Numbers-1		2012-07-16 13:14:03.210000
	Edit pad (rev 201)		charles	cv410	XVal Session 69	1	XVal Session 69-Typing - Numbers-1		2012-07-16 13:14:03.710000
	Edit pad (rev 202)		charles	cv410	XVal Session 69	1	XVal Session 69-Typing - Numbers-1		2012-07-16 13:14:04.210000
	Chat	I'll do the fifth	Dan	cv401	XVal Session 69	1	XVal Session 69-Typing - Numbers-1		2012-07-16 13:14:04.296000
	Edit pad (rev 203)		charles	cv410	XVal Session 69	1	XVal Session 69-Typing - Numbers-1		2012-07-16 13:14:04.712000
	Edit pad (rev 204)		sluggo	cv411	XVal Session 69	1	XVal Session 69-Typing - Numbers-1		2012-07-16 13:14:05.453000
	Edit pad (rev 205)		charles	cv410	XVal Session 69	1	XVal Session 69-Typing - Numbers-1		2012-07-16 13:14:05.967000
	Edit pad (rev 206)		sluggo	cv411	XVal Session 69	1	XVal Session 69-Typing - Numbers-1		2012-07-16 13:14:06
	Edit pad (rev 207)		charles	cv410	XVal Session 69	1	XVal Session 69-Typing - Numbers-1		2012-07-16 13:14:06.467000
	Edit pad (rev 208)		sluggo	cv411	XVal Session 69	1	XVal Session 69-Typing - Numbers-1		2012-07-16 13:14:06.509000
	Edit pad (rev 209)		charles	cv410	XVal Session 69	1	XVal Session 69-Typing - Numbers-1		2012-07-16 13:14:06.968000
	Edit pad (rev 210)		charles	cv410	XVal Session 69	1	XVal Session 69-Typing - Numbers-1		2012-07-16 13:14:08.180000
	Edit pad (rev 211)		sluggo	cv411	XVal Session 69	1	XVal Session 69-Typing - Numbers-1		2012-07-16 13:14:08.841000
	Edit pad (rev 212)		sluggo	cv411	XVal Session 69	1	XVal Session 69-Typing - Numbers-1		2012-07-16 13:14:09.348000
	Edit pad (rev 213)		sluggo	cv411	XVal Session 69	1	XVal Session 69-Typing - Numbers-1		2012-07-16 13:14:10.046000
	Edit pad (rev 214)		sluggo	cv411	XVal Session 69	1	XVal Session 69-Typing - Numbers-1		2012-07-16 13:14:10.843000
	Edit pad (rev 215)		Dan	cv401	XVal Session 69	1	XVal Session 69-Typing - Numbers-1		2012-07-16 13:14:11.218000
	Edit pad (rev 216)		sluggo	cv411	XVal Session 69	1	XVal Session 69-Typing - Numbers-1		2012-07-16 13:14:11.346000
	Edit pad (rev 217)		sluggo	cv411	XVal Session 69	1	XVal Session 69-Typing - Numbers-1		2012-07-16 13:14:11.845000
	Edit pad (rev 218)		sluggo	cv411	XVal Session 69	1	XVal Session 69-Typing - Numbers-1		2012-07-16 13:14:12.346000
	Edit pad (rev 219)		Kate	cv406	XVal Session 69	1	XVal Session 69-Typing - Numbers-1		2012-07-16 13:14:12.384000
	Edit pad (rev 220)		sluggo	cv411	XVal Session 69	1	XVal Session 69-Typing - Numbers-1		2012-07-16 13:14:12.847000
	Edit pad (rev 221)		Kate	cv406	XVal Session 69	1	XVal Session 69-Typing - Numbers-1		2012-07-16 13:14:13.569000
	Edit pad (rev 222)		Kate	cv406	XVal Session 69	1	XVal Session 69-Typing - Numbers-1		2012-07-16 13:14:14.306000
	Edit pad (rev 223)		sluggo	cv411	XVal Session 69	1	XVal Session 69-Typing - Numbers-1		2012-07-16 13:14:14.639000
	Edit pad (rev 224)		Kate	cv406	XVal Session 69	1	XVal Session 69-Typing - Numbers-1		2012-07-16 13:14:14.814000
	Edit pad (rev 225)		charles	cv410	XVal Session 69	1	XVal Session 69-Typing - Numbers-1		2012-07-16 13:14:15.078000
	Edit pad (rev 226)		sluggo	cv411	XVal Session 69	1	XVal Session 69-Typing - Numbers-1		2012-07-16 13:14:15.139000
	Edit pad (rev 227)		sluggo	cv411	XVal Session 69	1	XVal Session 69-Typing - Numbers-1		2012-07-16 13:14:16.150000
	Edit pad (rev 228)		Kate	cv406	XVal Session 69	1	XVal Session 69-Typing - Numbers-1		2012-07-16 13:14:16.512000
	Edit pad (rev 229)		Dan	cv401	XVal Session 69	1	XVal Session 69-Typing - Numbers-1		2012-07-16 13:14:16.599000
	Edit pad (rev 230)		charles	cv410	XVal Session 69	1	XVal Session 69-Typing - Numbers-1		2012-07-16 13:14:17.061000
	Edit pad (rev 231)		Dan	cv401	XVal Session 69	1	XVal Session 69-Typing - Numbers-1		2012-07-16 13:14:17.114000
	Edit pad (rev 232)		sluggo	cv411	XVal Session 69	1	XVal Session 69-Typing - Numbers-1		2012-07-16 13:14:17.161000
	Edit pad (rev 233)		charles	cv410	XVal Session 69	1	XVal Session 69-Typing - Numbers-1		2012-07-16 13:14:17.562000
	Edit pad (rev 234)		Dan	cv401	XVal Session 69	1	XVal Session 69-Typing - Numbers-1		2012-07-16 13:14:17.672000
	Edit pad (rev 235)		sluggo	cv411	XVal Session 69	1	XVal Session 69-Typing - Numbers-1		2012-07-16 13:14:17.720000
	Edit pad (rev 236)		Kate	cv406	XVal Session 69	1	XVal Session 69-Typing - Numbers-1		2012-07-16 13:14:17.918000
	Edit pad (rev 237)		charles	cv410	XVal Session 69	1	XVal Session 69-Typing - Numbers-1		2012-07-16 13:14:18.061000
	Edit pad (rev 238)		Dan	cv401	XVal Session 69	1	XVal Session 69-Typing - Numbers-1		2012-07-16 13:14:18.505000
	Edit pad (rev 239)		Kate	cv406	XVal Session 69	1	XVal Session 69-Typing - Numbers-1		2012-07-16 13:14:18.604000
	Edit pad (rev 240)		sluggo	cv411	XVal Session 69	1	XVal Session 69-Typing - Numbers-1		2012-07-16 13:14:18.899000
	Edit pad (rev 241)		charles	cv410	XVal Session 69	1	XVal Session 69-Typing - Numbers-1		2012-07-16 13:14:18.974000
	Edit pad (rev 242)		Kate	cv406	XVal Session 69	1	XVal Session 69-Typing - Numbers-1		2012-07-16 13:14:19.108000
	Edit pad (rev 243)		Dan	cv401	XVal Session 69	1	XVal Session 69-Typing - Numbers-1		2012-07-16 13:14:19.277000
	Edit pad (rev 244)		sluggo	cv411	XVal Session 69	1	XVal Session 69-Typing - Numbers-1		2012-07-16 13:14:19.397000
	Edit pad (rev 245)		charles	cv410	XVal Session 69	1	XVal Session 69-Typing - Numbers-1		2012-07-16 13:14:19.474000
	Edit pad (rev 246)		Kate	cv406	XVal Session 69	1	XVal Session 69-Typing - Numbers-1		2012-07-16 13:14:19.608000
	Edit pad (rev 247)		charles	cv410	XVal Session 69	1	XVal Session 69-Typing - Numbers-1		2012-07-16 13:14:20.014000
	Edit pad (rev 248)		Dan	cv401	XVal Session 69	1	XVal Session 69-Typing - Numbers-1		2012-07-16 13:14:20.074000
	Edit pad (rev 249)		Kate	cv406	XVal Session 69	1	XVal Session 69-Typing - Numbers-1		2012-07-16 13:14:20.112000
	Edit pad (rev 250)		charles	cv410	XVal Session 69	1	XVal Session 69-Typing - Numbers-1		2012-07-16 13:14:20.569000
	Edit pad (rev 251)		Kate	cv406	XVal Session 69	1	XVal Session 69-Typing - Numbers-1		2012-07-16 13:14:20.613000
	Edit pad (rev 252)		Dan	cv401	XVal Session 69	1	XVal Session 69-Typing - Numbers-1		2012-07-16 13:14:20.662000
	Edit pad (rev 253)		sluggo	cv411	XVal Session 69	1	XVal Session 69-Typing - Numbers-1		2012-07-16 13:14:20.696000
	Edit pad (rev 254)		Kate	cv406	XVal Session 69	1	XVal Session 69-Typing - Numbers-1		2012-07-16 13:14:21.117000
	Edit pad (rev 255)		Dan	cv401	XVal Session 69	1	XVal Session 69-Typing - Numbers-1		2012-07-16 13:14:21.188000
	Edit pad (rev 256)		sluggo	cv411	XVal Session 69	1	XVal Session 69-Typing - Numbers-1		2012-07-16 13:14:21.516000
	Edit pad (rev 257)		Dan	cv401	XVal Session 69	1	XVal Session 69-Typing - Numbers-1		2012-07-16 13:14:21.690000
	Edit pad (rev 258)		Kate	cv406	XVal Session 69	1	XVal Session 69-Typing - Numbers-1		2012-07-16 13:14:21.918000
	Edit pad (rev 259)		charles	cv410	XVal Session 69	1	XVal Session 69-Typing - Numbers-1		2012-07-16 13:14:22.003000
	Edit pad (rev 260)		sluggo	cv411	XVal Session 69	1	XVal Session 69-Typing - Numbers-1		2012-07-16 13:14:22.015000
	Edit pad (rev 261)		Dan	cv401	XVal Session 69	1	XVal Session 69-Typing - Numbers-1		2012-07-16 13:14:22.230000
	Edit pad (rev 262)		Kate	cv406	XVal Session 69	1	XVal Session 69-Typing - Numbers-1		2012-07-16 13:14:22.419000
	Edit pad (rev 263)		charles	cv410	XVal Session 69	1	XVal Session 69-Typing - Numbers-1		2012-07-16 13:14:22.629000
	Edit pad (rev 264)		Kate	cv406	XVal Session 69	1	XVal Session 69-Typing - Numbers-1		2012-07-16 13:14:22.921000
	Edit pad (rev 265)		charles	cv410	XVal Session 69	1	XVal Session 69-Typing - Numbers-1		2012-07-16 13:14:23.131000
	Edit pad (rev 266)		sluggo	cv411	XVal Session 69	1	XVal Session 69-Typing - Numbers-1		2012-07-16 13:14:23.161000
	Edit pad (rev 267)		Dan	cv401	XVal Session 69	1	XVal Session 69-Typing - Numbers-1		2012-07-16 13:14:23.318000
	Edit pad (rev 268)		Kate	cv406	XVal Session 69	1	XVal Session 69-Typing - Numbers-1		2012-07-16 13:14:23.419000
	Edit pad (rev 269)		charles	cv410	XVal Session 69	1	XVal Session 69-Typing - Numbers-1		2012-07-16 13:14:23.630000
	Edit pad (rev 270)		sluggo	cv411	XVal Session 69	1	XVal Session 69-Typing - Numbers-1		2012-07-16 13:14:23.689000
	Edit pad (rev 271)		Kate	cv406	XVal Session 69	1	XVal Session 69-Typing - Numbers-1		2012-07-16 13:14:23.919000
	Edit pad (rev 272)		charles	cv410	XVal Session 69	1	XVal Session 69-Typing - Numbers-1		2012-07-16 13:14:24.131000
	Edit pad (rev 273)		sluggo	cv411	XVal Session 69	1	XVal Session 69-Typing - Numbers-1		2012-07-16 13:14:24.195000
	Edit pad (rev 274)		Dan	cv401	XVal Session 69	1	XVal Session 69-Typing - Numbers-1		2012-07-16 13:14:24.202000
	Edit pad (rev 275)		Kate	cv406	XVal Session 69	1	XVal Session 69-Typing - Numbers-1		2012-07-16 13:14:24.419000
	Edit pad (rev 276)		Kate	cv406	XVal Session 69	1	XVal Session 69-Typing - Numbers-1		2012-07-16 13:14:24.921000
	Edit pad (rev 277)		charles	cv410	XVal Session 69	1	XVal Session 69-Typing - Numbers-1		2012-07-16 13:14:25.047000
	Edit pad (rev 278)		Dan	cv401	XVal Session 69	1	XVal Session 69-Typing - Numbers-1		2012-07-16 13:14:25.209000
	Edit pad (rev 279)		Dan	cv401	XVal Session 69	1	XVal Session 69-Typing - Numbers-1		2012-07-16 13:14:25.708000
	Edit pad (rev 280)		charles	cv410	XVal Session 69	1	XVal Session 69-Typing - Numbers-1		2012-07-16 13:14:25.746000
	Edit pad (rev 281)		Dan	cv401	XVal Session 69	1	XVal Session 69-Typing - Numbers-1		2012-07-16 13:14:26.208000
	Edit pad (rev 282)		charles	cv410	XVal Session 69	1	XVal Session 69-Typing - Numbers-1		2012-07-16 13:14:26.248000
	Edit pad (rev 283)		charles	cv410	XVal Session 69	1	XVal Session 69-Typing - Numbers-1		2012-07-16 13:14:26.749000
	Edit pad (rev 284)		Dan	cv401	XVal Session 69	1	XVal Session 69-Typing - Numbers-1		2012-07-16 13:14:26.799000
	Edit pad (rev 285)		Kate	cv406	XVal Session 69	1	XVal Session 69-Typing - Numbers-1		2012-07-16 13:14:26.883000
	Edit pad (rev 286)		charles	cv410	XVal Session 69	1	XVal Session 69-Typing - Numbers-1		2012-07-16 13:14:27.612000
	Edit pad (rev 287)		Kate	cv406	XVal Session 69	1	XVal Session 69-Typing - Numbers-1		2012-07-16 13:14:27.903000
	Edit pad (rev 288)		Dan	cv401	XVal Session 69	1	XVal Session 69-Typing - Numbers-1		2012-07-16 13:14:28.020000
	Edit pad (rev 289)		charles	cv410	XVal Session 69	1	XVal Session 69-Typing - Numbers-1		2012-07-16 13:14:28.283000
	Edit pad (rev 290)		Dan	cv401	XVal Session 69	1	XVal Session 69-Typing - Numbers-1		2012-07-16 13:14:28.535000
	Edit pad (rev 291)		sluggo	cv411	XVal Session 69	1	XVal Session 69-Typing - Numbers-1		2012-07-16 13:14:28.572000
	Edit pad (rev 292)		charles	cv410	XVal Session 69	1	XVal Session 69-Typing - Numbers-1		2012-07-16 13:14:28.784000
	Edit pad (rev 293)		Dan	cv401	XVal Session 69	1	XVal Session 69-Typing - Numbers-1		2012-07-16 13:14:29.033000
	Edit pad (rev 294)		charles	cv410	XVal Session 69	1	XVal Session 69-Typing - Numbers-1		2012-07-16 13:14:29.285000
	Edit pad (rev 295)		Kate	cv406	XVal Session 69	1	XVal Session 69-Typing - Numbers-1		2012-07-16 13:14:29.661000
	Edit pad (rev 296)		Dan	cv401	XVal Session 69	1	XVal Session 69-Typing - Numbers-1		2012-07-16 13:14:29.774000
	Edit pad (rev 297)		sluggo	cv411	XVal Session 69	1	XVal Session 69-Typing - Numbers-1		2012-07-16 13:14:30.156000
	Edit pad (rev 298)		Kate	cv406	XVal Session 69	1	XVal Session 69-Typing - Numbers-1		2012-07-16 13:14:30.571000
	Edit pad (rev 299)		sluggo	cv411	XVal Session 69	1	XVal Session 69-Typing - Numbers-1		2012-07-16 13:14:30.659000
	Edit pad (rev 300)		Dan	cv401	XVal Session 69	1	XVal Session 69-Typing - Numbers-1		2012-07-16 13:14:30.663000
	Edit pad (rev 301)		charles	cv410	XVal Session 69	1	XVal Session 69-Typing - Numbers-1		2012-07-16 13:14:30.954000
	Edit pad (rev 302)		Kate	cv406	XVal Session 69	1	XVal Session 69-Typing - Numbers-1		2012-07-16 13:14:31.070000
	Edit pad (rev 303)		sluggo	cv411	XVal Session 69	1	XVal Session 69-Typing - Numbers-1		2012-07-16 13:14:31.387000
	Edit pad (rev 304)		charles	cv410	XVal Session 69	1	XVal Session 69-Typing - Numbers-1		2012-07-16 13:14:31.454000
	Edit pad (rev 305)		Dan	cv401	XVal Session 69	1	XVal Session 69-Typing - Numbers-1		2012-07-16 13:14:31.668000
	Edit pad (rev 306)		Kate	cv406	XVal Session 69	1	XVal Session 69-Typing - Numbers-1		2012-07-16 13:14:31.796000
	Edit pad (rev 307)		sluggo	cv411	XVal Session 69	1	XVal Session 69-Typing - Numbers-1		2012-07-16 13:14:31.896000
	Edit pad (rev 308)		charles	cv410	XVal Session 69	1	XVal Session 69-Typing - Numbers-1		2012-07-16 13:14:32.127000
	Edit pad (rev 309)		sluggo	cv411	XVal Session 69	1	XVal Session 69-Typing - Numbers-1		2012-07-16 13:14:32.389000
	Edit pad (rev 310)		Kate	cv406	XVal Session 69	1	XVal Session 69-Typing - Numbers-1		2012-07-16 13:14:32.432000
	Edit pad (rev 311)		charles	cv410	XVal Session 69	1	XVal Session 69-Typing - Numbers-1		2012-07-16 13:14:32.628000
	Edit pad (rev 312)		Dan	cv401	XVal Session 69	1	XVal Session 69-Typing - Numbers-1		2012-07-16 13:14:32.833000
	Edit pad (rev 313)		sluggo	cv411	XVal Session 69	1	XVal Session 69-Typing - Numbers-1		2012-07-16 13:14:32.885000
	Edit pad (rev 314)		Kate	cv406	XVal Session 69	1	XVal Session 69-Typing - Numbers-1		2012-07-16 13:14:32.937000
	Edit pad (rev 315)		charles	cv410	XVal Session 69	1	XVal Session 69-Typing - Numbers-1		2012-07-16 13:14:33.127000
	Edit pad (rev 316)		sluggo	cv411	XVal Session 69	1	XVal Session 69-Typing - Numbers-1		2012-07-16 13:14:33.386000
	Edit pad (rev 317)		Kate	cv406	XVal Session 69	1	XVal Session 69-Typing - Numbers-1		2012-07-16 13:14:33.494000
	Edit pad (rev 318)		charles	cv410	XVal Session 69	1	XVal Session 69-Typing - Numbers-1		2012-07-16 13:14:33.627000
	Edit pad (rev 319)		Dan	cv401	XVal Session 69	1	XVal Session 69-Typing - Numbers-1		2012-07-16 13:14:33.988000
	Edit pad (rev 320)		Kate	cv406	XVal Session 69	1	XVal Session 69-Typing - Numbers-1		2012-07-16 13:14:33.999000
	Edit pad (rev 321)		Dan	cv401	XVal Session 69	1	XVal Session 69-Typing - Numbers-1		2012-07-16 13:14:34.488000
	Edit pad (rev 322)		Kate	cv406	XVal Session 69	1	XVal Session 69-Typing - Numbers-1		2012-07-16 13:14:34.496000
	Edit pad (rev 323)		Dan	cv401	XVal Session 69	1	XVal Session 69-Typing - Numbers-1		2012-07-16 13:14:34.986000
	Edit pad (rev 324)		sluggo	cv411	XVal Session 69	1	XVal Session 69-Typing - Numbers-1		2012-07-16 13:14:35.192000
	Edit pad (rev 325)		Dan	cv401	XVal Session 69	1	XVal Session 69-Typing - Numbers-1		2012-07-16 13:14:35.659000
	Edit pad (rev 326)		sluggo	cv411	XVal Session 69	1	XVal Session 69-Typing - Numbers-1		2012-07-16 13:14:35.700000
	Edit pad (rev 327)		Kate	cv406	XVal Session 69	1	XVal Session 69-Typing - Numbers-1		2012-07-16 13:14:35.891000
	Edit pad (rev 328)		Dan	cv401	XVal Session 69	1	XVal Session 69-Typing - Numbers-1		2012-07-16 13:14:36.158000
	Edit pad (rev 329)		sluggo	cv411	XVal Session 69	1	XVal Session 69-Typing - Numbers-1		2012-07-16 13:14:36.207000
	Edit pad (rev 330)		Kate	cv406	XVal Session 69	1	XVal Session 69-Typing - Numbers-1		2012-07-16 13:14:36.446000
	Edit pad (rev 331)		Dan	cv401	XVal Session 69	1	XVal Session 69-Typing - Numbers-1		2012-07-16 13:14:36.659000
	Edit pad (rev 332)		sluggo	cv411	XVal Session 69	1	XVal Session 69-Typing - Numbers-1		2012-07-16 13:14:36.720000
	Edit pad (rev 333)		sluggo	cv411	XVal Session 69	1	XVal Session 69-Typing - Numbers-1		2012-07-16 13:14:37.226000
	Edit pad (rev 334)		Dan	cv401	XVal Session 69	1	XVal Session 69-Typing - Numbers-1		2012-07-16 13:14:37.295000
	Edit pad (rev 335)		Kate	cv406	XVal Session 69	1	XVal Session 69-Typing - Numbers-1		2012-07-16 13:14:37.968000
	Edit pad (rev 336)		Dan	cv401	XVal Session 69	1	XVal Session 69-Typing - Numbers-1		2012-07-16 13:14:38.224000
	Edit pad (rev 337)		sluggo	cv411	XVal Session 69	1	XVal Session 69-Typing - Numbers-1		2012-07-16 13:14:38.590000
	Edit pad (rev 338)		Dan	cv401	XVal Session 69	1	XVal Session 69-Typing - Numbers-1		2012-07-16 13:14:38.803000
	Edit pad (rev 339)		sluggo	cv411	XVal Session 69	1	XVal Session 69-Typing - Numbers-1		2012-07-16 13:14:39.092000
	Edit pad (rev 340)		Kate	cv406	XVal Session 69	1	XVal Session 69-Typing - Numbers-1		2012-07-16 13:14:39.262000
	Edit pad (rev 341)		Dan	cv401	XVal Session 69	1	XVal Session 69-Typing - Numbers-1		2012-07-16 13:14:39.512000
	Edit pad (rev 342)		sluggo	cv411	XVal Session 69	1	XVal Session 69-Typing - Numbers-1		2012-07-16 13:14:39.604000
	Edit pad (rev 343)		Dan	cv401	XVal Session 69	1	XVal Session 69-Typing - Numbers-1		2012-07-16 13:14:40.132000
	Edit pad (rev 344)		Kate	cv406	XVal Session 69	1	XVal Session 69-Typing - Numbers-1		2012-07-16 13:14:40.159000
	Edit pad (rev 345)		Kate	cv406	XVal Session 69	1	XVal Session 69-Typing - Numbers-1		2012-07-16 13:14:40.817000
	Edit pad (rev 346)		sluggo	cv411	XVal Session 69	1	XVal Session 69-Typing - Numbers-1		2012-07-16 13:14:40.855000
	Edit pad (rev 347)		Kate	cv406	XVal Session 69	1	XVal Session 69-Typing - Numbers-1		2012-07-16 13:14:41.318000
	Edit pad (rev 348)		sluggo	cv411	XVal Session 69	1	XVal Session 69-Typing - Numbers-1		2012-07-16 13:14:41.352000
	Edit pad (rev 349)		Dan	cv401	XVal Session 69	1	XVal Session 69-Typing - Numbers-1		2012-07-16 13:14:41.577000
	Edit pad (rev 350)		Kate	cv406	XVal Session 69	1	XVal Session 69-Typing - Numbers-1		2012-07-16 13:14:41.838000
	Edit pad (rev 351)		Dan	cv401	XVal Session 69	1	XVal Session 69-Typing - Numbers-1		2012-07-16 13:14:42.082000
	Edit pad (rev 352)		Kate	cv406	XVal Session 69	1	XVal Session 69-Typing - Numbers-1		2012-07-16 13:14:42.496000
	Edit pad (rev 353)		Dan	cv401	XVal Session 69	1	XVal Session 69-Typing - Numbers-1		2012-07-16 13:14:42.581000
	Edit pad (rev 354)		sluggo	cv411	XVal Session 69	1	XVal Session 69-Typing - Numbers-1		2012-07-16 13:14:42.644000
	Edit pad (rev 355)		Kate	cv406	XVal Session 69	1	XVal Session 69-Typing - Numbers-1		2012-07-16 13:14:42.973000
	Edit pad (rev 356)		Dan	cv401	XVal Session 69	1	XVal Session 69-Typing - Numbers-1		2012-07-16 13:14:43.080000
	Edit pad (rev 357)		sluggo	cv411	XVal Session 69	1	XVal Session 69-Typing - Numbers-1		2012-07-16 13:14:43.370000
	Edit pad (rev 358)		Kate	cv406	XVal Session 69	1	XVal Session 69-Typing - Numbers-1		2012-07-16 13:14:43.470000
	Edit pad (rev 359)		sluggo	cv411	XVal Session 69	1	XVal Session 69-Typing - Numbers-1		2012-07-16 13:14:43.870000
	Edit pad (rev 360)		Kate	cv406	XVal Session 69	1	XVal Session 69-Typing - Numbers-1		2012-07-16 13:14:44.117000
	Edit pad (rev 361)		Kate	cv406	XVal Session 69	1	XVal Session 69-Typing - Numbers-1		2012-07-16 13:14:44.618000
	Edit pad (rev 362)		sluggo	cv411	XVal Session 69	1	XVal Session 69-Typing - Numbers-1		2012-07-16 13:14:44.858000
	Edit pad (rev 363)		Kate	cv406	XVal Session 69	1	XVal Session 69-Typing - Numbers-1		2012-07-16 13:14:45.119000
	Edit pad (rev 364)		sluggo	cv411	XVal Session 69	1	XVal Session 69-Typing - Numbers-1		2012-07-16 13:14:45.360000
	Edit pad (rev 365)		Kate	cv406	XVal Session 69	1	XVal Session 69-Typing - Numbers-1		2012-07-16 13:14:45.619000
	Edit pad (rev 366)		sluggo	cv411	XVal Session 69	1	XVal Session 69-Typing - Numbers-1		2012-07-16 13:14:45.858000
	Edit pad (rev 367)		Kate	cv406	XVal Session 69	1	XVal Session 69-Typing - Numbers-1		2012-07-16 13:14:46.121000
	Edit pad (rev 368)		Kate	cv406	XVal Session 69	1	XVal Session 69-Typing - Numbers-1		2012-07-16 13:14:46.656000
37197	Load Instructions			cv320	XVal Session 69	1	XVal Session 69-Matrix Solving-1	192.54.222.3	2012-07-16 13:14:47
37198	Load Instructions			cv323	XVal Session 69	1	XVal Session 69-Matrix Solving-1	192.54.222.3	2012-07-16 13:14:47
37199	Load Instructions			cv321	XVal Session 69	1	XVal Session 69-Matrix Solving-1	192.54.222.11	2012-07-16 13:14:47
37200	Load Instructions			cv322	XVal Session 69	1	XVal Session 69-Matrix Solving-1	192.54.222.3	2012-07-16 13:14:47
	Edit pad (rev 369)		sluggo	cv411	XVal Session 69	1	XVal Session 69-Typing - Numbers-1		2012-07-16 13:14:47.230000
37205	Load Primer			cv322	XVal Session 69	1	XVal Session 69-Matrix Solving-1	192.54.222.3	2012-07-16 13:15:07
37206	Load Primer			cv320	XVal Session 69	1	XVal Session 69-Matrix Solving-1	192.54.222.3	2012-07-16 13:15:07
37207	Load Primer			cv321	XVal Session 69	1	XVal Session 69-Matrix Solving-1	192.54.222.11	2012-07-16 13:15:07
37208	Load Primer			cv323	XVal Session 69	1	XVal Session 69-Matrix Solving-1	192.54.222.3	2012-07-16 13:15:08
37213	Load Workspace			cv321	XVal Session 69	1	XVal Session 69-Matrix Solving-1	192.54.222.11	2012-07-16 13:15:52
37214	Load Workspace			cv322	XVal Session 69	1	XVal Session 69-Matrix Solving-1	192.54.222.3	2012-07-16 13:15:52
37215	Load Workspace			cv323	XVal Session 69	1	XVal Session 69-Matrix Solving-1	192.54.222.3	2012-07-16 13:15:52
37216	Load Workspace			cv320	XVal Session 69	1	XVal Session 69-Matrix Solving-1	192.54.222.3	2012-07-16 13:15:52
	Chat	number 5?	Kate	cv406	XVal Session 69	1	XVal Session 69-Matrix Solving-1		2012-07-16 13:16:20.012000
37222	Edit Grid	[1,1] : 5		cv323	XVal Session 69	1	XVal Session 69-Matrix Solving-1	192.54.222.3	2012-07-16 13:16:42
	Chat	I agree	Dan	cv401	XVal Session 69	1	XVal Session 69-Matrix Solving-1		2012-07-16 13:16:47.619000
	Chat	agree	Kate	cv406	XVal Session 69	1	XVal Session 69-Matrix Solving-1		2012-07-16 13:16:59.286000
37227	Edit Grid	[3,1] : 7		cv323	XVal Session 69	1	XVal Session 69-Matrix Solving-1	192.54.222.3	2012-07-16 13:17:08
37230	Edit Grid	[5,1] : 3		cv322	XVal Session 69	1	XVal Session 69-Matrix Solving-1	192.54.222.3	2012-07-16 13:17:24
	Chat	Wait - where is the second puzzle	Kate	cv406	XVal Session 69	1	XVal Session 69-Matrix Solving-1		2012-07-16 13:17:30.307000
37233	Edit Grid	[7,1] :		cv322	XVal Session 69	1	XVal Session 69-Matrix Solving-1	192.54.222.3	2012-07-16 13:17:40
	Chat	scroll down	sluggo	cv411	XVal Session 69	1	XVal Session 69-Matrix Solving-1		2012-07-16 13:17:40.298000
	Chat	scroll down	Dan	cv401	XVal Session 69	1	XVal Session 69-Matrix Solving-1		2012-07-16 13:17:40.363000
	Chat	I agree with 3 for 3	Dan	cv401	XVal Session 69	1	XVal Session 69-Matrix Solving-1		2012-07-16 13:17:50.396000
37236	Edit Grid	[9,1] : 8		cv322	XVal Session 69	1	XVal Session 69-Matrix Solving-1	192.54.222.3	2012-07-16 13:18:03
37238	Edit Grid	[7,1] : 6		cv323	XVal Session 69	1	XVal Session 69-Matrix Solving-1	192.54.222.3	2012-07-16 13:18:09
	Chat	not 3 for 3 try 7	Dan	cv401	XVal Session 69	1	XVal Session 69-Matrix Solving-1		2012-07-16 13:18:15.656000
37244	Edit Grid	[11,1] :		cv322	XVal Session 69	1	XVal Session 69-Matrix Solving-1	192.54.222.3	2012-07-16 13:18:45
	Chat	sorry I was alooking at 2	Dan	cv401	XVal Session 69	1	XVal Session 69-Matrix Solving-1		2012-07-16 13:19:04.799000
37255	Load Instructions			cv322	XVal Session 69	1	XVal Session 69-Detection - Images Trial-1	192.54.222.3	2012-07-16 13:19:22
37256	Load Instructions			cv320	XVal Session 69	1	XVal Session 69-Detection - Images Trial-1	192.54.222.3	2012-07-16 13:19:22
37257	Load Instructions			cv323	XVal Session 69	1	XVal Session 69-Detection - Images Trial-1	192.54.222.3	2012-07-16 13:19:22
37258	Load Instructions			cv321	XVal Session 69	1	XVal Session 69-Detection - Images Trial-1	192.54.222.11	2012-07-16 13:19:22
37259	Load Workspace			cv321	XVal Session 69	1	XVal Session 69-Detection - Images Trial-1	192.54.222.11	2012-07-16 13:19:32
37260	Load Workspace			cv322	XVal Session 69	1	XVal Session 69-Detection - Images Trial-1	192.54.222.3	2012-07-16 13:19:32
37261	Load Workspace			cv320	XVal Session 69	1	XVal Session 69-Detection - Images Trial-1	192.54.222.3	2012-07-16 13:19:32
37262	Load Workspace			cv323	XVal Session 69	1	XVal Session 69-Detection - Images Trial-1	192.54.222.3	2012-07-16 13:19:32
37263	Edit Grid	[1,1] : knife		cv321	XVal Session 69	1	XVal Session 69-Detection - Images Trial-1	192.54.222.11	2012-07-16 13:19:45
	Chat	Knife?	Kate	cv406	XVal Session 69	1	XVal Session 69-Detection - Images Trial-1		2012-07-16 13:19:53.123000
	Chat	ilol count knives	sluggo	cv411	XVal Session 69	1	XVal Session 69-Detection - Images Trial-1		2012-07-16 13:19:53.718000
	Chat	around 26	charles	cv410	XVal Session 69	1	XVal Session 69-Detection - Images Trial-1		2012-07-16 13:20:19.556000
	Chat	My eyes hurt - can't do the counting.	Kate	cv406	XVal Session 69	1	XVal Session 69-Detection - Images Trial-1		2012-07-16 13:20:21.796000
37284	Load Instructions			cv323	XVal Session 69	1	XVal Session 69-Detection - Strategy-1	192.54.222.3	2012-07-16 13:20:47
37285	Load Instructions			cv321	XVal Session 69	1	XVal Session 69-Detection - Strategy-1	192.54.222.11	2012-07-16 13:20:47
37286	Load Instructions			cv322	XVal Session 69	1	XVal Session 69-Detection - Strategy-1	192.54.222.3	2012-07-16 13:20:47
37287	Load Instructions			cv320	XVal Session 69	1	XVal Session 69-Detection - Strategy-1	192.54.222.3	2012-07-16 13:20:47
37296	Load Workspace			cv322	XVal Session 69	1	XVal Session 69-Detection - Strategy-1	192.54.222.3	2012-07-16 13:21:07
37297	Load Workspace			cv320	XVal Session 69	1	XVal Session 69-Detection - Strategy-1	192.54.222.3	2012-07-16 13:21:07
37298	Load Workspace			cv323	XVal Session 69	1	XVal Session 69-Detection - Strategy-1	192.54.222.3	2012-07-16 13:21:07
37299	Load Workspace			cv321	XVal Session 69	1	XVal Session 69-Detection - Strategy-1	192.54.222.11	2012-07-16 13:21:07
	Chat	iguess	charles	cv410	XVal Session 69	1	XVal Session 69-Detection - Strategy-1		2012-07-16 13:21:18.134000
	Chat	if its the same	charles	cv410	XVal Session 69	1	XVal Session 69-Detection - Strategy-1		2012-07-16 13:21:21.512000
	Chat	state which one you'll count?	charles	cv410	XVal Session 69	1	XVal Session 69-Detection - Strategy-1		2012-07-16 13:21:27.703000
	Chat	ok	Dan	cv401	XVal Session 69	1	XVal Session 69-Detection - Strategy-1		2012-07-16 13:21:31.925000
	Chat	yes	sluggo	cv411	XVal Session 69	1	XVal Session 69-Detection - Strategy-1		2012-07-16 13:21:33.509000
	Chat	great!	charles	cv410	XVal Session 69	1	XVal Session 69-Detection - Strategy-1		2012-07-16 13:21:39.557000
	Chat	Ok- somebody count number of rows, somebody number of columns so we know the total	Kate	cv406	XVal Session 69	1	XVal Session 69-Detection - Strategy-1		2012-07-16 13:21:43.104000
	Chat	the total shouldnt matter. its just the relative amt	sluggo	cv411	XVal Session 69	1	XVal Session 69-Detection - Strategy-1		2012-07-16 13:22:06.748000
37312	Load Instructions			cv322	XVal Session 69	1	XVal Session 69-Detection - Images 1-1	192.54.222.3	2012-07-16 13:22:07
37314	Load Instructions			cv320	XVal Session 69	1	XVal Session 69-Detection - Images 1-1	192.54.222.3	2012-07-16 13:22:07
37315	Load Instructions			cv321	XVal Session 69	1	XVal Session 69-Detection - Images 1-1	192.54.222.11	2012-07-16 13:22:07
37316	Load Instructions			cv323	XVal Session 69	1	XVal Session 69-Detection - Images 1-1	192.54.222.3	2012-07-16 13:22:07
37319	Load Workspace			cv321	XVal Session 69	1	XVal Session 69-Detection - Images 1-1	192.54.222.11	2012-07-16 13:22:12
37320	Load Workspace			cv323	XVal Session 69	1	XVal Session 69-Detection - Images 1-1	192.54.222.3	2012-07-16 13:22:12
37321	Load Workspace			cv322	XVal Session 69	1	XVal Session 69-Detection - Images 1-1	192.54.222.3	2012-07-16 13:22:12
37322	Load Workspace			cv320	XVal Session 69	1	XVal Session 69-Detection - Images 1-1	192.54.222.3	2012-07-16 13:22:12
	Chat	heads	charles	cv410	XVal Session 69	1	XVal Session 69-Detection - Images 1-1		2012-07-16 13:22:18.560000
	Chat	knives	sluggo	cv411	XVal Session 69	1	XVal Session 69-Detection - Images 1-1		2012-07-16 13:22:26.793000
	Chat	18	charles	cv410	XVal Session 69	1	XVal Session 69-Detection - Images 1-1		2012-07-16 13:22:29.990000
	Chat	I'll count monitors	Dan	cv401	XVal Session 69	1	XVal Session 69-Detection - Images 1-1		2012-07-16 13:22:30.480000
	Chat	trees	charles	cv410	XVal Session 69	1	XVal Session 69-Detection - Images 1-1		2012-07-16 13:22:33.067000
	Chat	16'	charles	cv410	XVal Session 69	1	XVal Session 69-Detection - Images 1-1		2012-07-16 13:22:43.716000
	Chat	24	sluggo	cv411	XVal Session 69	1	XVal Session 69-Detection - Images 1-1		2012-07-16 13:22:47.058000
	Chat	tvs	sluggo	cv411	XVal Session 69	1	XVal Session 69-Detection - Images 1-1		2012-07-16 13:22:54.179000
37326	Edit Grid	[1,1] : knife		cv322	XVal Session 69	1	XVal Session 69-Detection - Images 1-1	192.54.222.3	2012-07-16 13:22:59
	Chat	29 tomatoes	Kate	cv406	XVal Session 69	1	XVal Session 69-Detection - Images 1-1		2012-07-16 13:23:04.841000
	Chat	27 tvs	sluggo	cv411	XVal Session 69	1	XVal Session 69-Detection - Images 1-1		2012-07-16 13:23:09.668000
37328	Edit Grid	[1,1] : tomatoes		cv322	XVal Session 69	1	XVal Session 69-Detection - Images 1-1	192.54.222.3	2012-07-16 13:23:10
	Chat	guns	sluggo	cv411	XVal Session 69	1	XVal Session 69-Detection - Images 1-1		2012-07-16 13:23:24.013000
37339	Load Instructions			cv321	XVal Session 69	1	XVal Session 69-Detection - Images 2-1	192.54.222.11	2012-07-16 13:23:27
37340	Load Instructions			cv323	XVal Session 69	1	XVal Session 69-Detection - Images 2-1	192.54.222.3	2012-07-16 13:23:27
37341	Load Instructions			cv322	XVal Session 69	1	XVal Session 69-Detection - Images 2-1	192.54.222.3	2012-07-16 13:23:27
37342	Load Instructions			cv320	XVal Session 69	1	XVal Session 69-Detection - Images 2-1	192.54.222.3	2012-07-16 13:23:27
37343	Load Workspace			cv322	XVal Session 69	1	XVal Session 69-Detection - Images 2-1	192.54.222.3	2012-07-16 13:23:32
37344	Load Workspace			cv320	XVal Session 69	1	XVal Session 69-Detection - Images 2-1	192.54.222.3	2012-07-16 13:23:32
37345	Load Workspace			cv321	XVal Session 69	1	XVal Session 69-Detection - Images 2-1	192.54.222.11	2012-07-16 13:23:32
37346	Load Workspace			cv323	XVal Session 69	1	XVal Session 69-Detection - Images 2-1	192.54.222.3	2012-07-16 13:23:33
	Chat	horses	sluggo	cv411	XVal Session 69	1	XVal Session 69-Detection - Images 2-1		2012-07-16 13:23:44.852000
	Chat	bikes?	Kate	cv406	XVal Session 69	1	XVal Session 69-Detection - Images 2-1		2012-07-16 13:23:44.936000
	Chat	horse?	charles	cv410	XVal Session 69	1	XVal Session 69-Detection - Images 2-1		2012-07-16 13:23:45.049000
37352	Edit Grid	[1,1] : horses		cv323	XVal Session 69	1	XVal Session 69-Detection - Images 2-1	192.54.222.3	2012-07-16 13:23:53
	Chat	is anyone actually counting	Dan	cv401	XVal Session 69	1	XVal Session 69-Detection - Images 2-1		2012-07-16 13:24:15.943000
	Chat	not me	charles	cv410	XVal Session 69	1	XVal Session 69-Detection - Images 2-1		2012-07-16 13:24:20
37359	Edit Grid	[1,1] : guitars		cv323	XVal Session 69	1	XVal Session 69-Detection - Images 2-1	192.54.222.3	2012-07-16 13:24:21
	Chat	is it the same	Dan	cv401	XVal Session 69	1	XVal Session 69-Detection - Images 2-1		2012-07-16 13:24:21.699000
	Chat	10 guitars	sluggo	cv411	XVal Session 69	1	XVal Session 69-Detection - Images 2-1		2012-07-16 13:24:25.048000
	Chat	less horses than bikes	Kate	cv406	XVal Session 69	1	XVal Session 69-Detection - Images 2-1		2012-07-16 13:24:36.047000
	Chat	i thinks ten horses	charles	cv410	XVal Session 69	1	XVal Session 69-Detection - Images 2-1		2012-07-16 13:24:41.867000
	Chat	too	charles	cv410	XVal Session 69	1	XVal Session 69-Detection - Images 2-1		2012-07-16 13:24:43.723000
	Chat	what are the numbers?	sluggo	cv411	XVal Session 69	1	XVal Session 69-Detection - Images 2-1		2012-07-16 13:24:45.057000
37383	Load Instructions			cv323	XVal Session 69	1	XVal Session 69-Detection - Images 3-1	192.54.222.3	2012-07-16 13:24:47
37384	Load Instructions			cv322	XVal Session 69	1	XVal Session 69-Detection - Images 3-1	192.54.222.3	2012-07-16 13:24:47
37385	Load Instructions			cv320	XVal Session 69	1	XVal Session 69-Detection - Images 3-1	192.54.222.3	2012-07-16 13:24:47
37386	Load Instructions			cv321	XVal Session 69	1	XVal Session 69-Detection - Images 3-1	192.54.222.11	2012-07-16 13:24:47
37388	Load Workspace			cv321	XVal Session 69	1	XVal Session 69-Detection - Images 3-1	192.54.222.11	2012-07-16 13:24:52
37389	Load Workspace			cv323	XVal Session 69	1	XVal Session 69-Detection - Images 3-1	192.54.222.3	2012-07-16 13:24:52
37390	Load Workspace			cv320	XVal Session 69	1	XVal Session 69-Detection - Images 3-1	192.54.222.3	2012-07-16 13:24:52
37391	Load Workspace			cv322	XVal Session 69	1	XVal Session 69-Detection - Images 3-1	192.54.222.3	2012-07-16 13:24:52
	Chat	ill count shoes	charles	cv410	XVal Session 69	1	XVal Session 69-Detection - Images 3-1		2012-07-16 13:25:00.554000
	Chat	so horses and guitars?	sluggo	cv411	XVal Session 69	1	XVal Session 69-Detection - Images 3-1		2012-07-16 13:25:02.023000
	Chat	20 shoes	charles	cv410	XVal Session 69	1	XVal Session 69-Detection - Images 3-1		2012-07-16 13:25:16.584000
	Chat	tomatoes	charles	cv410	XVal Session 69	1	XVal Session 69-Detection - Images 3-1		2012-07-16 13:25:19.746000
	Chat	13 horses.	sluggo	cv411	XVal Session 69	1	XVal Session 69-Detection - Images 3-1		2012-07-16 13:25:26.817000
	Chat	do we have any kind of a count	Dan	cv401	XVal Session 69	1	XVal Session 69-Detection - Images 3-1		2012-07-16 13:25:28.912000
	Chat	23 tomatoes	charles	cv410	XVal Session 69	1	XVal Session 69-Detection - Images 3-1		2012-07-16 13:25:33.597000
	Chat	bikes	charles	cv410	XVal Session 69	1	XVal Session 69-Detection - Images 3-1		2012-07-16 13:25:41.079000
	Chat	14 bikes ?	charles	cv410	XVal Session 69	1	XVal Session 69-Detection - Images 3-1		2012-07-16 13:25:53.424000
	Chat	i got 10 cds	sluggo	cv411	XVal Session 69	1	XVal Session 69-Detection - Images 3-1		2012-07-16 13:25:59.012000
	Chat	22 heads	Kate	cv406	XVal Session 69	1	XVal Session 69-Detection - Images 3-1		2012-07-16 13:26:02.636000
37424	Load Instructions			cv320	XVal Session 69	1	XVal Session 69-Detection - Words 1-1	192.54.222.3	2012-07-16 13:26:07
37425	Load Instructions			cv322	XVal Session 69	1	XVal Session 69-Detection - Words 1-1	192.54.222.3	2012-07-16 13:26:07
37426	Load Instructions			cv321	XVal Session 69	1	XVal Session 69-Detection - Words 1-1	192.54.222.11	2012-07-16 13:26:07
37427	Load Instructions			cv323	XVal Session 69	1	XVal Session 69-Detection - Words 1-1	192.54.222.3	2012-07-16 13:26:08
37429	Load Workspace			cv323	XVal Session 69	1	XVal Session 69-Detection - Words 1-1	192.54.222.3	2012-07-16 13:26:12
37430	Load Workspace			cv320	XVal Session 69	1	XVal Session 69-Detection - Words 1-1	192.54.222.3	2012-07-16 13:26:12
37431	Load Workspace			cv322	XVal Session 69	1	XVal Session 69-Detection - Words 1-1	192.54.222.3	2012-07-16 13:26:12
37432	Load Workspace			cv321	XVal Session 69	1	XVal Session 69-Detection - Words 1-1	192.54.222.11	2012-07-16 13:26:12
	Chat	hat	sluggo	cv411	XVal Session 69	1	XVal Session 69-Detection - Words 1-1		2012-07-16 13:26:19.862000
	Chat	mastermind	charles	cv410	XVal Session 69	1	XVal Session 69-Detection - Words 1-1		2012-07-16 13:26:25.294000
	Chat	?	charles	cv410	XVal Session 69	1	XVal Session 69-Detection - Words 1-1		2012-07-16 13:26:26.513000
	Chat	mastermind	Kate	cv406	XVal Session 69	1	XVal Session 69-Detection - Words 1-1		2012-07-16 13:26:42.256000
	Chat	7 hats	sluggo	cv411	XVal Session 69	1	XVal Session 69-Detection - Words 1-1		2012-07-16 13:26:46.226000
	Chat	10 radios	charles	cv410	XVal Session 69	1	XVal Session 69-Detection - Words 1-1		2012-07-16 13:26:46.283000
37446	Edit Grid	[1,1] : mastermind		cv321	XVal Session 69	1	XVal Session 69-Detection - Words 1-1	192.54.222.11	2012-07-16 13:26:56
	Chat	xylophone	sluggo	cv411	XVal Session 69	1	XVal Session 69-Detection - Words 1-1		2012-07-16 13:26:59.580000
	Chat	Let's have an answer in this one!	Kate	cv406	XVal Session 69	1	XVal Session 69-Detection - Words 1-1		2012-07-16 13:27:07.796000
37448	Edit Grid	[1,1] : radio		cv322	XVal Session 69	1	XVal Session 69-Detection - Words 1-1	192.54.222.3	2012-07-16 13:27:10
	Chat	6 xy	sluggo	cv411	XVal Session 69	1	XVal Session 69-Detection - Words 1-1		2012-07-16 13:27:10.131000
37468	Load Instructions			cv321	XVal Session 69	1	XVal Session 69-Detection - Words 2-1	192.54.222.11	2012-07-16 13:27:27
37469	Load Instructions			cv323	XVal Session 69	1	XVal Session 69-Detection - Words 2-1	192.54.222.3	2012-07-16 13:27:27
37470	Load Instructions			cv322	XVal Session 69	1	XVal Session 69-Detection - Words 2-1	192.54.222.3	2012-07-16 13:27:27
37471	Load Instructions			cv320	XVal Session 69	1	XVal Session 69-Detection - Words 2-1	192.54.222.3	2012-07-16 13:27:27
37472	Load Workspace			cv322	XVal Session 69	1	XVal Session 69-Detection - Words 2-1	192.54.222.3	2012-07-16 13:27:32
37473	Load Workspace			cv320	XVal Session 69	1	XVal Session 69-Detection - Words 2-1	192.54.222.3	2012-07-16 13:27:32
37474	Load Workspace			cv321	XVal Session 69	1	XVal Session 69-Detection - Words 2-1	192.54.222.11	2012-07-16 13:27:32
37475	Load Workspace			cv323	XVal Session 69	1	XVal Session 69-Detection - Words 2-1	192.54.222.3	2012-07-16 13:27:33
37476	Edit Grid	[1,1] : hat		cv323	XVal Session 69	1	XVal Session 69-Detection - Words 2-1	192.54.222.3	2012-07-16 13:27:40
	Chat	hat had 7	sluggo	cv411	XVal Session 69	1	XVal Session 69-Detection - Words 2-1		2012-07-16 13:27:42.512000
	Chat	is it th same	Dan	cv401	XVal Session 69	1	XVal Session 69-Detection - Words 2-1		2012-07-16 13:27:58.946000
	Chat	comma has a lot	charles	cv410	XVal Session 69	1	XVal Session 69-Detection - Words 2-1		2012-07-16 13:28:04.762000
	Chat	igloo i smore than 7	charles	cv410	XVal Session 69	1	XVal Session 69-Detection - Words 2-1		2012-07-16 13:28:20.813000
	Chat	parrot?	Kate	cv406	XVal Session 69	1	XVal Session 69-Detection - Words 2-1		2012-07-16 13:28:26.565000
	Chat	loner?	charles	cv410	XVal Session 69	1	XVal Session 69-Detection - Words 2-1		2012-07-16 13:28:33.175000
	Chat	comma 14	Dan	cv401	XVal Session 69	1	XVal Session 69-Detection - Words 2-1		2012-07-16 13:28:36.468000
37501	Edit Grid	[1,1] : parrot		cv323	XVal Session 69	1	XVal Session 69-Detection - Words 2-1	192.54.222.3	2012-07-16 13:28:39
	Chat	parrot has 5	sluggo	cv411	XVal Session 69	1	XVal Session 69-Detection - Words 2-1		2012-07-16 13:28:45.339000
37511	Load Instructions			cv322	XVal Session 69	1	XVal Session 69-Detection - Words 3-1	192.54.222.3	2012-07-16 13:28:47
37512	Load Instructions			cv320	XVal Session 69	1	XVal Session 69-Detection - Words 3-1	192.54.222.3	2012-07-16 13:28:47
37513	Load Instructions			cv323	XVal Session 69	1	XVal Session 69-Detection - Words 3-1	192.54.222.3	2012-07-16 13:28:47
37514	Load Instructions			cv321	XVal Session 69	1	XVal Session 69-Detection - Words 3-1	192.54.222.11	2012-07-16 13:28:47
37515	Load Workspace			cv322	XVal Session 69	1	XVal Session 69-Detection - Words 3-1	192.54.222.3	2012-07-16 13:28:52
37516	Load Workspace			cv320	XVal Session 69	1	XVal Session 69-Detection - Words 3-1	192.54.222.3	2012-07-16 13:28:52
37517	Load Workspace			cv323	XVal Session 69	1	XVal Session 69-Detection - Words 3-1	192.54.222.3	2012-07-16 13:28:52
37518	Load Workspace			cv321	XVal Session 69	1	XVal Session 69-Detection - Words 3-1	192.54.222.11	2012-07-16 13:28:52
37519	Edit Grid	[1,1] : mastermind		cv322	XVal Session 69	1	XVal Session 69-Detection - Words 3-1	192.54.222.3	2012-07-16 13:29:04
	Chat	mastermjind has 12	charles	cv410	XVal Session 69	1	XVal Session 69-Detection - Words 3-1		2012-07-16 13:29:08.734000
	Chat	igloo 9	charles	cv410	XVal Session 69	1	XVal Session 69-Detection - Words 3-1		2012-07-16 13:29:29.296000
37527	Edit Grid	[1,2] : igloo		cv322	XVal Session 69	1	XVal Session 69-Detection - Words 3-1	192.54.222.3	2012-07-16 13:29:38
	Chat	Not xylophone and mastermind - visually they match but may not be their frequencly that matches. Just saying.	Kate	cv406	XVal Session 69	1	XVal Session 69-Detection - Words 3-1		2012-07-16 13:29:45.364000
	Chat	just making usr ewe put an anser in	charles	cv410	XVal Session 69	1	XVal Session 69-Detection - Words 3-1		2012-07-16 13:29:48.034000
	Chat	quilt and hat have 7	sluggo	cv411	XVal Session 69	1	XVal Session 69-Detection - Words 3-1		2012-07-16 13:29:50.420000
37539	Edit Grid	[1,2] : quilt		cv323	XVal Session 69	1	XVal Session 69-Detection - Words 3-1	192.54.222.3	2012-07-16 13:29:55
37540	Edit Grid	[1,1] : hat		cv323	XVal Session 69	1	XVal Session 69-Detection - Words 3-1	192.54.222.3	2012-07-16 13:29:57
37549	Load Instructions			cv323	XVal Session 69	1	XVal Session 69-Unscramble Words-1	192.54.222.3	2012-07-16 13:30:07
37550	Load Instructions			cv321	XVal Session 69	1	XVal Session 69-Unscramble Words-1	192.54.222.11	2012-07-16 13:30:07
37551	Load Instructions			cv322	XVal Session 69	1	XVal Session 69-Unscramble Words-1	192.54.222.3	2012-07-16 13:30:07
37552	Load Instructions			cv320	XVal Session 69	1	XVal Session 69-Unscramble Words-1	192.54.222.3	2012-07-16 13:30:07
37557	Load Workspace			cv322	XVal Session 69	1	XVal Session 69-Unscramble Words-1	192.54.222.3	2012-07-16 13:30:27
37558	Load Workspace			cv320	XVal Session 69	1	XVal Session 69-Unscramble Words-1	192.54.222.3	2012-07-16 13:30:27
37559	Load Workspace			cv323	XVal Session 69	1	XVal Session 69-Unscramble Words-1	192.54.222.3	2012-07-16 13:30:27
37560	Load Workspace			cv321	XVal Session 69	1	XVal Session 69-Unscramble Words-1	192.54.222.11	2012-07-16 13:30:27
37561	Edit Grid	[1,1] : paper		cv322	XVal Session 69	1	XVal Session 69-Unscramble Words-1	192.54.222.3	2012-07-16 13:30:32
37564	Edit Grid	[1,2] : cavity		cv322	XVal Session 69	1	XVal Session 69-Unscramble Words-1	192.54.222.3	2012-07-16 13:30:37
37566	Edit Grid	[2,1] : cable		cv322	XVal Session 69	1	XVal Session 69-Unscramble Words-1	192.54.222.3	2012-07-16 13:30:41
	Chat	13s wrong	sluggo	cv411	XVal Session 69	1	XVal Session 69-Unscramble Words-1		2012-07-16 13:30:48.912000
37572	Edit Grid	[2,2] :		cv322	XVal Session 69	1	XVal Session 69-Unscramble Words-1	192.54.222.3	2012-07-16 13:30:54
37579	Edit Grid	[1,2] :		cv322	XVal Session 69	1	XVal Session 69-Unscramble Words-1	192.54.222.3	2012-07-16 13:31:00
37580	Edit Grid	[3,1] : jelly		cv322	XVal Session 69	1	XVal Session 69-Unscramble Words-1	192.54.222.3	2012-07-16 13:31:01
37581	Edit Grid	[3,2] :		cv322	XVal Session 69	1	XVal Session 69-Unscramble Words-1	192.54.222.3	2012-07-16 13:31:02
37584	Edit Grid	[4,1] : yellow		cv322	XVal Session 69	1	XVal Session 69-Unscramble Words-1	192.54.222.3	2012-07-16 13:31:07
37585	Edit Grid	[4,2] :		cv322	XVal Session 69	1	XVal Session 69-Unscramble Words-1	192.54.222.3	2012-07-16 13:31:07
37586	Edit Grid	[5,1] :		cv322	XVal Session 69	1	XVal Session 69-Unscramble Words-1	192.54.222.3	2012-07-16 13:31:15
37588	Edit Grid	[5,2] :		cv322	XVal Session 69	1	XVal Session 69-Unscramble Words-1	192.54.222.3	2012-07-16 13:31:15
37589	Edit Grid	[6,1] :		cv322	XVal Session 69	1	XVal Session 69-Unscramble Words-1	192.54.222.3	2012-07-16 13:31:16
37590	Edit Grid	[6,2] :		cv322	XVal Session 69	1	XVal Session 69-Unscramble Words-1	192.54.222.3	2012-07-16 13:31:16
37591	Edit Grid	[7,1] :		cv322	XVal Session 69	1	XVal Session 69-Unscramble Words-1	192.54.222.3	2012-07-16 13:31:16
37592	Edit Grid	[7,2] :		cv322	XVal Session 69	1	XVal Session 69-Unscramble Words-1	192.54.222.3	2012-07-16 13:31:17
37597	Edit Grid	[8,1] : calvary		cv322	XVal Session 69	1	XVal Session 69-Unscramble Words-1	192.54.222.3	2012-07-16 13:31:25
37598	Edit Grid	[8,2] :		cv322	XVal Session 69	1	XVal Session 69-Unscramble Words-1	192.54.222.3	2012-07-16 13:31:25
37603	Edit Grid	[9,1] : feather		cv322	XVal Session 69	1	XVal Session 69-Unscramble Words-1	192.54.222.3	2012-07-16 13:31:29
37604	Edit Grid	[9,2] :		cv322	XVal Session 69	1	XVal Session 69-Unscramble Words-1	192.54.222.3	2012-07-16 13:31:29
37606	Edit Grid	[10,1] : preview		cv322	XVal Session 69	1	XVal Session 69-Unscramble Words-1	192.54.222.3	2012-07-16 13:31:35
37607	Edit Grid	[10,2] :		cv322	XVal Session 69	1	XVal Session 69-Unscramble Words-1	192.54.222.3	2012-07-16 13:31:35
37608	Edit Grid	[11,1] : ellipse		cv322	XVal Session 69	1	XVal Session 69-Unscramble Words-1	192.54.222.3	2012-07-16 13:31:39
37609	Edit Grid	[11,2] :		cv322	XVal Session 69	1	XVal Session 69-Unscramble Words-1	192.54.222.3	2012-07-16 13:31:39
37610	Edit Grid	[12,1] :		cv322	XVal Session 69	1	XVal Session 69-Unscramble Words-1	192.54.222.3	2012-07-16 13:31:42
37611	Edit Grid	[12,2] :		cv322	XVal Session 69	1	XVal Session 69-Unscramble Words-1	192.54.222.3	2012-07-16 13:31:42
37613	Edit Grid	[1,2] : activity		cv322	XVal Session 69	1	XVal Session 69-Unscramble Words-1	192.54.222.3	2012-07-16 13:31:58
37614	Edit Grid	[6,1] : letter		cv323	XVal Session 69	1	XVal Session 69-Unscramble Words-1	192.54.222.3	2012-07-16 13:32:00
37627	Edit Grid	[7,1] : calvary		cv323	XVal Session 69	1	XVal Session 69-Unscramble Words-1	192.54.222.3	2012-07-16 13:32:17
37628	Edit Grid	[8,1] :		cv323	XVal Session 69	1	XVal Session 69-Unscramble Words-1	192.54.222.3	2012-07-16 13:32:19
37633	Edit Grid	[5,1] : winder		cv322	XVal Session 69	1	XVal Session 69-Unscramble Words-1	192.54.222.3	2012-07-16 13:32:25
37634	Load Instructions			cv322	XVal Session 69	1	XVal Session 69-Memory - Video and Image Trial-1	192.54.222.3	2012-07-16 13:32:27
37635	Load Instructions			cv320	XVal Session 69	1	XVal Session 69-Memory - Video and Image Trial-1	192.54.222.3	2012-07-16 13:32:27
37636	Load Instructions			cv323	XVal Session 69	1	XVal Session 69-Memory - Video and Image Trial-1	192.54.222.3	2012-07-16 13:32:27
37637	Load Instructions			cv321	XVal Session 69	1	XVal Session 69-Memory - Video and Image Trial-1	192.54.222.11	2012-07-16 13:32:27
37638	Load Instructions			cv323	XVal Session 69	1	XVal Session 69-Memory - Video and Image Trial-1	192.54.222.3	2012-07-16 13:32:28
37652	Load Primer			cv321	XVal Session 69	1	XVal Session 69-Memory - Video and Image Trial-1	192.54.222.11	2012-07-16 13:32:47
37653	Load Primer			cv323	XVal Session 69	1	XVal Session 69-Memory - Video and Image Trial-1	192.54.222.3	2012-07-16 13:32:47
37654	Load Primer			cv322	XVal Session 69	1	XVal Session 69-Memory - Video and Image Trial-1	192.54.222.3	2012-07-16 13:32:47
37655	Load Primer			cv320	XVal Session 69	1	XVal Session 69-Memory - Video and Image Trial-1	192.54.222.3	2012-07-16 13:32:47
37674	Load Workspace			cv323	XVal Session 69	1	XVal Session 69-Memory - Video and Image Trial-1	192.54.222.3	2012-07-16 13:33:58
37675	Load Workspace			cv322	XVal Session 69	1	XVal Session 69-Memory - Video and Image Trial-1	192.54.222.3	2012-07-16 13:33:58
37676	Load Workspace			cv320	XVal Session 69	1	XVal Session 69-Memory - Video and Image Trial-1	192.54.222.3	2012-07-16 13:33:58
37677	Load Workspace			cv321	XVal Session 69	1	XVal Session 69-Memory - Video and Image Trial-1	192.54.222.11	2012-07-16 13:33:58
37690	Edit Grid	[1,1] : geese		cv323	XVal Session 69	1	XVal Session 69-Memory - Video and Image Trial-1	192.54.222.3	2012-07-16 13:34:13
37691	Edit Grid	[1,1] : birds		cv321	XVal Session 69	1	XVal Session 69-Memory - Video and Image Trial-1	192.54.222.11	2012-07-16 13:34:14
37696	Edit Grid	[3,1] : left		cv322	XVal Session 69	1	XVal Session 69-Memory - Video and Image Trial-1	192.54.222.3	2012-07-16 13:34:19
	Chat	four is more than 4 but im not sure	sluggo	cv411	XVal Session 69	1	XVal Session 69-Memory - Video and Image Trial-1		2012-07-16 13:34:34.025000
37698	Edit Grid	[7,1] : 2		cv321	XVal Session 69	1	XVal Session 69-Memory - Video and Image Trial-1	192.54.222.11	2012-07-16 13:34:41
37700	Edit Grid	[9,1] : C		cv321	XVal Session 69	1	XVal Session 69-Memory - Video and Image Trial-1	192.54.222.11	2012-07-16 13:34:43
37702	Edit Grid	[9,2] : D		cv321	XVal Session 69	1	XVal Session 69-Memory - Video and Image Trial-1	192.54.222.11	2012-07-16 13:34:45
37704	Edit Grid	[9,3] : A		cv321	XVal Session 69	1	XVal Session 69-Memory - Video and Image Trial-1	192.54.222.11	2012-07-16 13:34:45
37716	Edit Grid	[9,4] : B		cv321	XVal Session 69	1	XVal Session 69-Memory - Video and Image Trial-1	192.54.222.11	2012-07-16 13:35:08
	Chat	sorry i meant q 3.	sluggo	cv411	XVal Session 69	1	XVal Session 69-Memory - Video and Image Trial-1		2012-07-16 13:35:10.561000
37723	Edit Grid	[5,1] : 6		cv323	XVal Session 69	1	XVal Session 69-Memory - Video and Image Trial-1	192.54.222.3	2012-07-16 13:35:20
37728	Load Instructions			cv323	XVal Session 69	1	XVal Session 69-Memory - Strategy 1-1	192.54.222.3	2012-07-16 13:35:28
37729	Load Instructions			cv322	XVal Session 69	1	XVal Session 69-Memory - Strategy 1-1	192.54.222.3	2012-07-16 13:35:28
37730	Load Instructions			cv320	XVal Session 69	1	XVal Session 69-Memory - Strategy 1-1	192.54.222.3	2012-07-16 13:35:28
37731	Load Instructions			cv321	XVal Session 69	1	XVal Session 69-Memory - Strategy 1-1	192.54.222.11	2012-07-16 13:35:28
37741	Load Workspace			cv320	XVal Session 69	1	XVal Session 69-Memory - Strategy 1-1	192.54.222.3	2012-07-16 13:35:53
37742	Load Workspace			cv322	XVal Session 69	1	XVal Session 69-Memory - Strategy 1-1	192.54.222.3	2012-07-16 13:35:53
37743	Load Workspace			cv321	XVal Session 69	1	XVal Session 69-Memory - Strategy 1-1	192.54.222.11	2012-07-16 13:35:53
37744	Load Workspace			cv323	XVal Session 69	1	XVal Session 69-Memory - Strategy 1-1	192.54.222.3	2012-07-16 13:35:53
	Edit pad (rev 0)		sluggo	cv411	XVal Session 69	1	XVal Session 69-Memory - Strategy 1-1		2012-07-16 13:36:00.861000
	Edit pad (rev 1)		sluggo	cv411	XVal Session 69	1	XVal Session 69-Memory - Strategy 1-1		2012-07-16 13:36:01.355000
	Edit pad (rev 2)		sluggo	cv411	XVal Session 69	1	XVal Session 69-Memory - Strategy 1-1		2012-07-16 13:36:01.853000
	Edit pad (rev 3)		sluggo	cv411	XVal Session 69	1	XVal Session 69-Memory - Strategy 1-1		2012-07-16 13:36:02.361000
	Edit pad (rev 4)		sluggo	cv411	XVal Session 69	1	XVal Session 69-Memory - Strategy 1-1		2012-07-16 13:36:02.870000
	Edit pad (rev 5)		sluggo	cv411	XVal Session 69	1	XVal Session 69-Memory - Strategy 1-1		2012-07-16 13:36:03.372000
	Edit pad (rev 6)		sluggo	cv411	XVal Session 69	1	XVal Session 69-Memory - Strategy 1-1		2012-07-16 13:36:03.873000
	Edit pad (rev 7)		sluggo	cv411	XVal Session 69	1	XVal Session 69-Memory - Strategy 1-1		2012-07-16 13:36:04.426000
	Edit pad (rev 8)		sluggo	cv411	XVal Session 69	1	XVal Session 69-Memory - Strategy 1-1		2012-07-16 13:36:04.930000
	Edit pad (rev 9)		sluggo	cv411	XVal Session 69	1	XVal Session 69-Memory - Strategy 1-1		2012-07-16 13:36:05.458000
	Edit pad (rev 10)		sluggo	cv411	XVal Session 69	1	XVal Session 69-Memory - Strategy 1-1		2012-07-16 13:36:05.959000
	Edit pad (rev 11)		sluggo	cv411	XVal Session 69	1	XVal Session 69-Memory - Strategy 1-1		2012-07-16 13:36:06.460000
	Edit pad (rev 12)		sluggo	cv411	XVal Session 69	1	XVal Session 69-Memory - Strategy 1-1		2012-07-16 13:36:06.958000
	Edit pad (rev 13)		sluggo	cv411	XVal Session 69	1	XVal Session 69-Memory - Strategy 1-1		2012-07-16 13:36:07.457000
	Edit pad (rev 14)		sluggo	cv411	XVal Session 69	1	XVal Session 69-Memory - Strategy 1-1		2012-07-16 13:36:07.957000
	Edit pad (rev 15)		sluggo	cv411	XVal Session 69	1	XVal Session 69-Memory - Strategy 1-1		2012-07-16 13:36:08.458000
	Edit pad (rev 16)		sluggo	cv411	XVal Session 69	1	XVal Session 69-Memory - Strategy 1-1		2012-07-16 13:36:08.958000
	Edit pad (rev 17)		sluggo	cv411	XVal Session 69	1	XVal Session 69-Memory - Strategy 1-1		2012-07-16 13:36:09.459000
	Edit pad (rev 18)		sluggo	cv411	XVal Session 69	1	XVal Session 69-Memory - Strategy 1-1		2012-07-16 13:36:09.958000
	Edit pad (rev 19)		sluggo	cv411	XVal Session 69	1	XVal Session 69-Memory - Strategy 1-1		2012-07-16 13:36:10.521000
	Edit pad (rev 20)		sluggo	cv411	XVal Session 69	1	XVal Session 69-Memory - Strategy 1-1		2012-07-16 13:36:10.965000
	Edit pad (rev 21)		sluggo	cv411	XVal Session 69	1	XVal Session 69-Memory - Strategy 1-1		2012-07-16 13:36:11.462000
	Edit pad (rev 22)		sluggo	cv411	XVal Session 69	1	XVal Session 69-Memory - Strategy 1-1		2012-07-16 13:36:11.961000
	Edit pad (rev 23)		sluggo	cv411	XVal Session 69	1	XVal Session 69-Memory - Strategy 1-1		2012-07-16 13:36:12.463000
	Edit pad (rev 24)		sluggo	cv411	XVal Session 69	1	XVal Session 69-Memory - Strategy 1-1		2012-07-16 13:36:12.971000
	Edit pad (rev 25)		sluggo	cv411	XVal Session 69	1	XVal Session 69-Memory - Strategy 1-1		2012-07-16 13:36:16.188000
	Edit pad (rev 26)		sluggo	cv411	XVal Session 69	1	XVal Session 69-Memory - Strategy 1-1		2012-07-16 13:36:16.687000
	Edit pad (rev 27)		sluggo	cv411	XVal Session 69	1	XVal Session 69-Memory - Strategy 1-1		2012-07-16 13:36:17.187000
	Edit pad (rev 28)		sluggo	cv411	XVal Session 69	1	XVal Session 69-Memory - Strategy 1-1		2012-07-16 13:36:17.688000
	Edit pad (rev 29)		sluggo	cv411	XVal Session 69	1	XVal Session 69-Memory - Strategy 1-1		2012-07-16 13:36:18.191000
	Edit pad (rev 30)		sluggo	cv411	XVal Session 69	1	XVal Session 69-Memory - Strategy 1-1		2012-07-16 13:36:18.692000
	Edit pad (rev 31)		sluggo	cv411	XVal Session 69	1	XVal Session 69-Memory - Strategy 1-1		2012-07-16 13:36:19.192000
	Edit pad (rev 32)		sluggo	cv411	XVal Session 69	1	XVal Session 69-Memory - Strategy 1-1		2012-07-16 13:36:19.697000
	Edit pad (rev 33)		sluggo	cv411	XVal Session 69	1	XVal Session 69-Memory - Strategy 1-1		2012-07-16 13:36:20.192000
	Edit pad (rev 34)		sluggo	cv411	XVal Session 69	1	XVal Session 69-Memory - Strategy 1-1		2012-07-16 13:36:20.694000
	Edit pad (rev 35)		sluggo	cv411	XVal Session 69	1	XVal Session 69-Memory - Strategy 1-1		2012-07-16 13:36:21.195000
	Edit pad (rev 36)		sluggo	cv411	XVal Session 69	1	XVal Session 69-Memory - Strategy 1-1		2012-07-16 13:36:21.692000
	Edit pad (rev 37)		sluggo	cv411	XVal Session 69	1	XVal Session 69-Memory - Strategy 1-1		2012-07-16 13:36:22.197000
	Edit pad (rev 38)		sluggo	cv411	XVal Session 69	1	XVal Session 69-Memory - Strategy 1-1		2012-07-16 13:36:22.693000
	Edit pad (rev 39)		sluggo	cv411	XVal Session 69	1	XVal Session 69-Memory - Strategy 1-1		2012-07-16 13:36:23.197000
	Edit pad (rev 40)		sluggo	cv411	XVal Session 69	1	XVal Session 69-Memory - Strategy 1-1		2012-07-16 13:36:23.694000
	Edit pad (rev 41)		sluggo	cv411	XVal Session 69	1	XVal Session 69-Memory - Strategy 1-1		2012-07-16 13:36:24.195000
	Edit pad (rev 42)		sluggo	cv411	XVal Session 69	1	XVal Session 69-Memory - Strategy 1-1		2012-07-16 13:36:24.695000
	Edit pad (rev 43)		sluggo	cv411	XVal Session 69	1	XVal Session 69-Memory - Strategy 1-1		2012-07-16 13:36:25.197000
	Edit pad (rev 44)		sluggo	cv411	XVal Session 69	1	XVal Session 69-Memory - Strategy 1-1		2012-07-16 13:36:25.697000
	Edit pad (rev 45)		sluggo	cv411	XVal Session 69	1	XVal Session 69-Memory - Strategy 1-1		2012-07-16 13:36:26.516000
	Edit pad (rev 46)		sluggo	cv411	XVal Session 69	1	XVal Session 69-Memory - Strategy 1-1		2012-07-16 13:36:27.018000
	Edit pad (rev 47)		sluggo	cv411	XVal Session 69	1	XVal Session 69-Memory - Strategy 1-1		2012-07-16 13:36:27.517000
	Edit pad (rev 48)		sluggo	cv411	XVal Session 69	1	XVal Session 69-Memory - Strategy 1-1		2012-07-16 13:36:28.017000
	Edit pad (rev 49)		sluggo	cv411	XVal Session 69	1	XVal Session 69-Memory - Strategy 1-1		2012-07-16 13:36:28.517000
	Edit pad (rev 50)		sluggo	cv411	XVal Session 69	1	XVal Session 69-Memory - Strategy 1-1		2012-07-16 13:36:29.021000
	Edit pad (rev 51)		sluggo	cv411	XVal Session 69	1	XVal Session 69-Memory - Strategy 1-1		2012-07-16 13:36:29.518000
	Edit pad (rev 52)		sluggo	cv411	XVal Session 69	1	XVal Session 69-Memory - Strategy 1-1		2012-07-16 13:36:30.017000
	Edit pad (rev 53)		sluggo	cv411	XVal Session 69	1	XVal Session 69-Memory - Strategy 1-1		2012-07-16 13:36:30.520000
	Edit pad (rev 54)		sluggo	cv411	XVal Session 69	1	XVal Session 69-Memory - Strategy 1-1		2012-07-16 13:36:31.020000
	Edit pad (rev 55)		sluggo	cv411	XVal Session 69	1	XVal Session 69-Memory - Strategy 1-1		2012-07-16 13:36:31.516000
	Edit pad (rev 56)		sluggo	cv411	XVal Session 69	1	XVal Session 69-Memory - Strategy 1-1		2012-07-16 13:36:32.527000
	Edit pad (rev 57)		sluggo	cv411	XVal Session 69	1	XVal Session 69-Memory - Strategy 1-1		2012-07-16 13:36:33.070000
	Edit pad (rev 58)		sluggo	cv411	XVal Session 69	1	XVal Session 69-Memory - Strategy 1-1		2012-07-16 13:36:33.567000
	Edit pad (rev 59)		sluggo	cv411	XVal Session 69	1	XVal Session 69-Memory - Strategy 1-1		2012-07-16 13:36:34.067000
	Edit pad (rev 60)		sluggo	cv411	XVal Session 69	1	XVal Session 69-Memory - Strategy 1-1		2012-07-16 13:36:34.570000
	Edit pad (rev 61)		sluggo	cv411	XVal Session 69	1	XVal Session 69-Memory - Strategy 1-1		2012-07-16 13:36:35.069000
	Edit pad (rev 62)		sluggo	cv411	XVal Session 69	1	XVal Session 69-Memory - Strategy 1-1		2012-07-16 13:36:35.570000
	Edit pad (rev 63)		sluggo	cv411	XVal Session 69	1	XVal Session 69-Memory - Strategy 1-1		2012-07-16 13:36:36.073000
	Edit pad (rev 64)		sluggo	cv411	XVal Session 69	1	XVal Session 69-Memory - Strategy 1-1		2012-07-16 13:36:37.421000
	Edit pad (rev 65)		sluggo	cv411	XVal Session 69	1	XVal Session 69-Memory - Strategy 1-1		2012-07-16 13:36:37.918000
	Edit pad (rev 66)		sluggo	cv411	XVal Session 69	1	XVal Session 69-Memory - Strategy 1-1		2012-07-16 13:36:38.420000
	Edit pad (rev 67)		sluggo	cv411	XVal Session 69	1	XVal Session 69-Memory - Strategy 1-1		2012-07-16 13:36:39.228000
	Edit pad (rev 68)		sluggo	cv411	XVal Session 69	1	XVal Session 69-Memory - Strategy 1-1		2012-07-16 13:36:39.726000
	Edit pad (rev 69)		sluggo	cv411	XVal Session 69	1	XVal Session 69-Memory - Strategy 1-1		2012-07-16 13:36:40.226000
	Edit pad (rev 70)		sluggo	cv411	XVal Session 69	1	XVal Session 69-Memory - Strategy 1-1		2012-07-16 13:36:40.722000
	Edit pad (rev 71)		sluggo	cv411	XVal Session 69	1	XVal Session 69-Memory - Strategy 1-1		2012-07-16 13:36:41.224000
	Edit pad (rev 72)		sluggo	cv411	XVal Session 69	1	XVal Session 69-Memory - Strategy 1-1		2012-07-16 13:36:41.729000
	Edit pad (rev 73)		sluggo	cv411	XVal Session 69	1	XVal Session 69-Memory - Strategy 1-1		2012-07-16 13:36:42.225000
	Edit pad (rev 74)		sluggo	cv411	XVal Session 69	1	XVal Session 69-Memory - Strategy 1-1		2012-07-16 13:36:42.724000
	Edit pad (rev 75)		sluggo	cv411	XVal Session 69	1	XVal Session 69-Memory - Strategy 1-1		2012-07-16 13:36:43.345000
	Edit pad (rev 76)		sluggo	cv411	XVal Session 69	1	XVal Session 69-Memory - Strategy 1-1		2012-07-16 13:36:43.724000
	Edit pad (rev 77)		sluggo	cv411	XVal Session 69	1	XVal Session 69-Memory - Strategy 1-1		2012-07-16 13:36:44.225000
[truncated: 1,616 more rows]
