# Supplementary material for: Dynamics of collective performance in collaboration networks
Source: PLoS One. 2018 Oct 10;13(10):e0204547. doi: 10.1371/journal.pone.0204547 (PMC6179230; doi:10.1371/journal.pone.0204547)
Supplement: S1 Dataset — (ZIP) [file pone.0204547.s001.zip › data/team-data/team-chat-logs/XVal Session 43 - Group 1 - LogFile.csv]

id	event	data	chat_name	subject	session	session_group	completed_task	ip_address	timestamp
25478	Entering waiting room			cv203	XVal Session 43			192.54.222.3	2012-07-13 10:05:47
25481	Entering waiting room			cv204	XVal Session 43			192.54.222.11	2012-07-13 10:06:08
25483	Entering waiting room			cv202	XVal Session 43			192.54.222.11	2012-07-13 10:06:15
25484	Entering waiting room			cv205	XVal Session 43			192.54.222.11	2012-07-13 10:06:25
25491	Setup participants				XVal Session 43				2012-07-13 10:06:45
25492	Setup tasks				XVal Session 43				2012-07-13 10:06:45
25493	Introduction	Starting in 29 seconds		cv203	XVal Session 43	1		192.54.222.3	2012-07-13 10:06:45
25494	Introduction	Starting in 25 seconds		cv205	XVal Session 43	1		192.54.222.11	2012-07-13 10:06:49
25495	Introduction	Starting in 25 seconds		cv204	XVal Session 43	1		192.54.222.11	2012-07-13 10:06:49
25496	Introduction	Starting in 24 seconds		cv202	XVal Session 43	1		192.54.222.11	2012-07-13 10:06:50
25501	Load Instructions			cv202	XVal Session 43	1	XVal Session 43-Introduction-1	192.54.222.11	2012-07-13 10:07:14
25502	Load Instructions			cv205	XVal Session 43	1	XVal Session 43-Introduction-1	192.54.222.11	2012-07-13 10:07:14
25503	Load Instructions			cv203	XVal Session 43	1	XVal Session 43-Introduction-1	192.54.222.3	2012-07-13 10:07:15
25504	Load Instructions			cv204	XVal Session 43	1	XVal Session 43-Introduction-1	192.54.222.11	2012-07-13 10:07:15
25509	Load Workspace			cv205	XVal Session 43	1	XVal Session 43-Introduction-1	192.54.222.11	2012-07-13 10:07:34
25510	Load Workspace			cv204	XVal Session 43	1	XVal Session 43-Introduction-1	192.54.222.11	2012-07-13 10:07:34
25511	Load Workspace			cv203	XVal Session 43	1	XVal Session 43-Introduction-1	192.54.222.3	2012-07-13 10:07:35
25512	Load Workspace			cv202	XVal Session 43	1	XVal Session 43-Introduction-1	192.54.222.11	2012-07-13 10:07:35
	Chat	test	sluggo	cv411	XVal Session 43	1	XVal Session 43-Introduction-1		2012-07-13 10:08:39.432000
	Chat	test	greg	cv412	XVal Session 43	1	XVal Session 43-Introduction-1		2012-07-13 10:08:43.903000
	Chat	test	nic	cv403	XVal Session 43	1	XVal Session 43-Introduction-1		2012-07-13 10:08:45.653000
	Chat	test	Dan	cv401	XVal Session 43	1	XVal Session 43-Introduction-1		2012-07-13 10:08:55.409000
25517	Load Instructions			cv205	XVal Session 43	1	XVal Session 43-Typing - Text-1	192.54.222.11	2012-07-13 10:09:04
25518	Load Instructions			cv202	XVal Session 43	1	XVal Session 43-Typing - Text-1	192.54.222.11	2012-07-13 10:09:04
25519	Load Instructions			cv204	XVal Session 43	1	XVal Session 43-Typing - Text-1	192.54.222.11	2012-07-13 10:09:05
25520	Load Instructions			cv203	XVal Session 43	1	XVal Session 43-Typing - Text-1	192.54.222.3	2012-07-13 10:09:05
25525	Load Workspace			cv205	XVal Session 43	1	XVal Session 43-Typing - Text-1	192.54.222.11	2012-07-13 10:09:44
25526	Load Workspace			cv202	XVal Session 43	1	XVal Session 43-Typing - Text-1	192.54.222.11	2012-07-13 10:09:44
25527	Load Workspace			cv204	XVal Session 43	1	XVal Session 43-Typing - Text-1	192.54.222.11	2012-07-13 10:09:44
25528	Load Workspace			cv203	XVal Session 43	1	XVal Session 43-Typing - Text-1	192.54.222.3	2012-07-13 10:09:44
	Chat	let's divide this into sections	nic	cv403	XVal Session 43	1	XVal Session 43-Typing - Text-1		2012-07-13 10:10:01.240000
	Chat	Maybe we should take every 1st, every 2nd, etc.	sluggo	cv411	XVal Session 43	1	XVal Session 43-Typing - Text-1		2012-07-13 10:10:05.926000
	Chat	So i'll take sections, 1 ,5 , 9 etcx	sluggo	cv411	XVal Session 43	1	XVal Session 43-Typing - Text-1		2012-07-13 10:10:16.869000
	Chat	I'll type the second pargraph	greg	cv412	XVal Session 43	1	XVal Session 43-Typing - Text-1		2012-07-13 10:10:23.888000
	Edit pad (rev 0)		greg	cv412	XVal Session 43	1	XVal Session 43-Typing - Text-1		2012-07-13 10:10:36.221000
	Edit pad (rev 1)		greg	cv412	XVal Session 43	1	XVal Session 43-Typing - Text-1		2012-07-13 10:10:36.724000
	Edit pad (rev 2)		greg	cv412	XVal Session 43	1	XVal Session 43-Typing - Text-1		2012-07-13 10:10:37.292000
	Edit pad (rev 3)		greg	cv412	XVal Session 43	1	XVal Session 43-Typing - Text-1		2012-07-13 10:10:37.814000
	Edit pad (rev 4)		greg	cv412	XVal Session 43	1	XVal Session 43-Typing - Text-1		2012-07-13 10:10:38.488000
	Edit pad (rev 5)		greg	cv412	XVal Session 43	1	XVal Session 43-Typing - Text-1		2012-07-13 10:10:38.988000
	Edit pad (rev 6)		greg	cv412	XVal Session 43	1	XVal Session 43-Typing - Text-1		2012-07-13 10:10:39.731000
	Edit pad (rev 7)		greg	cv412	XVal Session 43	1	XVal Session 43-Typing - Text-1		2012-07-13 10:10:40.239000
	Edit pad (rev 8)		greg	cv412	XVal Session 43	1	XVal Session 43-Typing - Text-1		2012-07-13 10:10:40.748000
	Edit pad (rev 9)		greg	cv412	XVal Session 43	1	XVal Session 43-Typing - Text-1		2012-07-13 10:10:41.253000
	Edit pad (rev 10)		greg	cv412	XVal Session 43	1	XVal Session 43-Typing - Text-1		2012-07-13 10:10:41.755000
	Edit pad (rev 11)		greg	cv412	XVal Session 43	1	XVal Session 43-Typing - Text-1		2012-07-13 10:10:42.690000
	Edit pad (rev 12)		greg	cv412	XVal Session 43	1	XVal Session 43-Typing - Text-1		2012-07-13 10:10:43.187000
	Edit pad (rev 13)		sluggo	cv411	XVal Session 43	1	XVal Session 43-Typing - Text-1		2012-07-13 10:10:43.330000
	Edit pad (rev 14)		sluggo	cv411	XVal Session 43	1	XVal Session 43-Typing - Text-1		2012-07-13 10:10:43.831000
	Edit pad (rev 15)		greg	cv412	XVal Session 43	1	XVal Session 43-Typing - Text-1		2012-07-13 10:10:43.930000
	Edit pad (rev 16)		greg	cv412	XVal Session 43	1	XVal Session 43-Typing - Text-1		2012-07-13 10:10:44.430000
	Edit pad (rev 17)		sluggo	cv411	XVal Session 43	1	XVal Session 43-Typing - Text-1		2012-07-13 10:10:44.729000
	Edit pad (rev 18)		greg	cv412	XVal Session 43	1	XVal Session 43-Typing - Text-1		2012-07-13 10:10:44.941000
	Edit pad (rev 19)		sluggo	cv411	XVal Session 43	1	XVal Session 43-Typing - Text-1		2012-07-13 10:10:45.351000
	Edit pad (rev 20)		sluggo	cv411	XVal Session 43	1	XVal Session 43-Typing - Text-1		2012-07-13 10:10:45.859000
	Edit pad (rev 21)		greg	cv412	XVal Session 43	1	XVal Session 43-Typing - Text-1		2012-07-13 10:10:45.952000
	Edit pad (rev 22)		sluggo	cv411	XVal Session 43	1	XVal Session 43-Typing - Text-1		2012-07-13 10:10:46.362000
	Edit pad (rev 23)		greg	cv412	XVal Session 43	1	XVal Session 43-Typing - Text-1		2012-07-13 10:10:46.467000
	Edit pad (rev 24)		sluggo	cv411	XVal Session 43	1	XVal Session 43-Typing - Text-1		2012-07-13 10:10:47.337000
	Edit pad (rev 25)		sluggo	cv411	XVal Session 43	1	XVal Session 43-Typing - Text-1		2012-07-13 10:10:47.846000
	Edit pad (rev 26)		sluggo	cv411	XVal Session 43	1	XVal Session 43-Typing - Text-1		2012-07-13 10:10:48.397000
	Edit pad (rev 27)		sluggo	cv411	XVal Session 43	1	XVal Session 43-Typing - Text-1		2012-07-13 10:10:48.845000
	Edit pad (rev 28)		sluggo	cv411	XVal Session 43	1	XVal Session 43-Typing - Text-1		2012-07-13 10:10:49.346000
	Edit pad (rev 29)		sluggo	cv411	XVal Session 43	1	XVal Session 43-Typing - Text-1		2012-07-13 10:10:49.844000
	Edit pad (rev 30)		greg	cv412	XVal Session 43	1	XVal Session 43-Typing - Text-1		2012-07-13 10:10:50.126000
	Edit pad (rev 31)		sluggo	cv411	XVal Session 43	1	XVal Session 43-Typing - Text-1		2012-07-13 10:10:50.345000
	Edit pad (rev 32)		greg	cv412	XVal Session 43	1	XVal Session 43-Typing - Text-1		2012-07-13 10:10:50.628000
	Edit pad (rev 33)		sluggo	cv411	XVal Session 43	1	XVal Session 43-Typing - Text-1		2012-07-13 10:10:50.845000
	Edit pad (rev 34)		greg	cv412	XVal Session 43	1	XVal Session 43-Typing - Text-1		2012-07-13 10:10:51.159000
	Edit pad (rev 35)		sluggo	cv411	XVal Session 43	1	XVal Session 43-Typing - Text-1		2012-07-13 10:10:51.344000
	Edit pad (rev 36)		greg	cv412	XVal Session 43	1	XVal Session 43-Typing - Text-1		2012-07-13 10:10:51.646000
	Edit pad (rev 37)		sluggo	cv411	XVal Session 43	1	XVal Session 43-Typing - Text-1		2012-07-13 10:10:51.852000
	Edit pad (rev 38)		sluggo	cv411	XVal Session 43	1	XVal Session 43-Typing - Text-1		2012-07-13 10:10:52.355000
	Edit pad (rev 39)		sluggo	cv411	XVal Session 43	1	XVal Session 43-Typing - Text-1		2012-07-13 10:10:52.869000
	Edit pad (rev 40)		sluggo	cv411	XVal Session 43	1	XVal Session 43-Typing - Text-1		2012-07-13 10:10:53.362000
	Edit pad (rev 41)		sluggo	cv411	XVal Session 43	1	XVal Session 43-Typing - Text-1		2012-07-13 10:10:53.864000
	Edit pad (rev 42)		sluggo	cv411	XVal Session 43	1	XVal Session 43-Typing - Text-1		2012-07-13 10:10:54.367000
	Edit pad (rev 43)		sluggo	cv411	XVal Session 43	1	XVal Session 43-Typing - Text-1		2012-07-13 10:10:54.878000
	Edit pad (rev 44)		sluggo	cv411	XVal Session 43	1	XVal Session 43-Typing - Text-1		2012-07-13 10:10:55.377000
	Chat	I will type paragraphs 3 and 4	nic	cv403	XVal Session 43	1	XVal Session 43-Typing - Text-1		2012-07-13 10:10:55.407000
	Edit pad (rev 45)		sluggo	cv411	XVal Session 43	1	XVal Session 43-Typing - Text-1		2012-07-13 10:10:55.877000
	Edit pad (rev 46)		greg	cv412	XVal Session 43	1	XVal Session 43-Typing - Text-1		2012-07-13 10:10:56.072000
	Edit pad (rev 47)		sluggo	cv411	XVal Session 43	1	XVal Session 43-Typing - Text-1		2012-07-13 10:10:56.377000
	Edit pad (rev 48)		greg	cv412	XVal Session 43	1	XVal Session 43-Typing - Text-1		2012-07-13 10:10:56.623000
	Edit pad (rev 49)		greg	cv412	XVal Session 43	1	XVal Session 43-Typing - Text-1		2012-07-13 10:10:57.129000
	Edit pad (rev 50)		greg	cv412	XVal Session 43	1	XVal Session 43-Typing - Text-1		2012-07-13 10:10:57.630000
	Edit pad (rev 51)		greg	cv412	XVal Session 43	1	XVal Session 43-Typing - Text-1		2012-07-13 10:10:58.133000
	Edit pad (rev 52)		greg	cv412	XVal Session 43	1	XVal Session 43-Typing - Text-1		2012-07-13 10:10:58.631000
	Edit pad (rev 53)		greg	cv412	XVal Session 43	1	XVal Session 43-Typing - Text-1		2012-07-13 10:10:59.133000
	Edit pad (rev 54)		greg	cv412	XVal Session 43	1	XVal Session 43-Typing - Text-1		2012-07-13 10:10:59.628000
	Edit pad (rev 55)		greg	cv412	XVal Session 43	1	XVal Session 43-Typing - Text-1		2012-07-13 10:11:00.129000
	Edit pad (rev 56)		sluggo	cv411	XVal Session 43	1	XVal Session 43-Typing - Text-1		2012-07-13 10:11:00.540000
	Edit pad (rev 57)		greg	cv412	XVal Session 43	1	XVal Session 43-Typing - Text-1		2012-07-13 10:11:00.640000
	Edit pad (rev 58)		sluggo	cv411	XVal Session 43	1	XVal Session 43-Typing - Text-1		2012-07-13 10:11:01.050000
	Chat	I will take the fifth and sixth paragraphs	Dan	cv401	XVal Session 43	1	XVal Session 43-Typing - Text-1		2012-07-13 10:11:01.081000
	Edit pad (rev 59)		greg	cv412	XVal Session 43	1	XVal Session 43-Typing - Text-1		2012-07-13 10:11:01.144000
	Edit pad (rev 60)		sluggo	cv411	XVal Session 43	1	XVal Session 43-Typing - Text-1		2012-07-13 10:11:02.399000
	Edit pad (rev 61)		greg	cv412	XVal Session 43	1	XVal Session 43-Typing - Text-1		2012-07-13 10:11:02.527000
	Edit pad (rev 62)		greg	cv412	XVal Session 43	1	XVal Session 43-Typing - Text-1		2012-07-13 10:11:03.054000
	Edit pad (rev 63)		sluggo	cv411	XVal Session 43	1	XVal Session 43-Typing - Text-1		2012-07-13 10:11:03.537000
	Edit pad (rev 64)		greg	cv412	XVal Session 43	1	XVal Session 43-Typing - Text-1		2012-07-13 10:11:03.551000
	Edit pad (rev 65)		sluggo	cv411	XVal Session 43	1	XVal Session 43-Typing - Text-1		2012-07-13 10:11:04.039000
	Edit pad (rev 66)		greg	cv412	XVal Session 43	1	XVal Session 43-Typing - Text-1		2012-07-13 10:11:04.427000
	Edit pad (rev 67)		sluggo	cv411	XVal Session 43	1	XVal Session 43-Typing - Text-1		2012-07-13 10:11:04.538000
	Edit pad (rev 68)		sluggo	cv411	XVal Session 43	1	XVal Session 43-Typing - Text-1		2012-07-13 10:11:05.077000
	Edit pad (rev 69)		greg	cv412	XVal Session 43	1	XVal Session 43-Typing - Text-1		2012-07-13 10:11:05.096000
	Edit pad (rev 70)		sluggo	cv411	XVal Session 43	1	XVal Session 43-Typing - Text-1		2012-07-13 10:11:05.582000
	Edit pad (rev 71)		greg	cv412	XVal Session 43	1	XVal Session 43-Typing - Text-1		2012-07-13 10:11:05.609000
	Edit pad (rev 72)		sluggo	cv411	XVal Session 43	1	XVal Session 43-Typing - Text-1		2012-07-13 10:11:06.081000
	Edit pad (rev 73)		greg	cv412	XVal Session 43	1	XVal Session 43-Typing - Text-1		2012-07-13 10:11:06.114000
	Edit pad (rev 74)		sluggo	cv411	XVal Session 43	1	XVal Session 43-Typing - Text-1		2012-07-13 10:11:06.589000
	Edit pad (rev 75)		greg	cv412	XVal Session 43	1	XVal Session 43-Typing - Text-1		2012-07-13 10:11:06.614000
	Edit pad (rev 76)		sluggo	cv411	XVal Session 43	1	XVal Session 43-Typing - Text-1		2012-07-13 10:11:07.089000
	Edit pad (rev 77)		greg	cv412	XVal Session 43	1	XVal Session 43-Typing - Text-1		2012-07-13 10:11:07.114000
	Edit pad (rev 78)		sluggo	cv411	XVal Session 43	1	XVal Session 43-Typing - Text-1		2012-07-13 10:11:07.596000
	Edit pad (rev 79)		sluggo	cv411	XVal Session 43	1	XVal Session 43-Typing - Text-1		2012-07-13 10:11:08.095000
	Edit pad (rev 80)		greg	cv412	XVal Session 43	1	XVal Session 43-Typing - Text-1		2012-07-13 10:11:08.193000
	Edit pad (rev 81)		sluggo	cv411	XVal Session 43	1	XVal Session 43-Typing - Text-1		2012-07-13 10:11:08.655000
	Edit pad (rev 82)		greg	cv412	XVal Session 43	1	XVal Session 43-Typing - Text-1		2012-07-13 10:11:08.693000
	Edit pad (rev 83)		greg	cv412	XVal Session 43	1	XVal Session 43-Typing - Text-1		2012-07-13 10:11:09.193000
	Edit pad (rev 84)		greg	cv412	XVal Session 43	1	XVal Session 43-Typing - Text-1		2012-07-13 10:11:09.696000
	Edit pad (rev 85)		greg	cv412	XVal Session 43	1	XVal Session 43-Typing - Text-1		2012-07-13 10:11:10.207000
	Edit pad (rev 86)		sluggo	cv411	XVal Session 43	1	XVal Session 43-Typing - Text-1		2012-07-13 10:11:10.439000
	Edit pad (rev 87)		greg	cv412	XVal Session 43	1	XVal Session 43-Typing - Text-1		2012-07-13 10:11:10.849000
	Edit pad (rev 88)		sluggo	cv411	XVal Session 43	1	XVal Session 43-Typing - Text-1		2012-07-13 10:11:10.939000
	Edit pad (rev 89)		greg	cv412	XVal Session 43	1	XVal Session 43-Typing - Text-1		2012-07-13 10:11:11.366000
	Edit pad (rev 90)		sluggo	cv411	XVal Session 43	1	XVal Session 43-Typing - Text-1		2012-07-13 10:11:11.442000
	Edit pad (rev 91)		greg	cv412	XVal Session 43	1	XVal Session 43-Typing - Text-1		2012-07-13 10:11:11.864000
	Edit pad (rev 92)		sluggo	cv411	XVal Session 43	1	XVal Session 43-Typing - Text-1		2012-07-13 10:11:11.941000
	Edit pad (rev 93)		greg	cv412	XVal Session 43	1	XVal Session 43-Typing - Text-1		2012-07-13 10:11:12.363000
	Edit pad (rev 94)		sluggo	cv411	XVal Session 43	1	XVal Session 43-Typing - Text-1		2012-07-13 10:11:12.453000
	Edit pad (rev 95)		greg	cv412	XVal Session 43	1	XVal Session 43-Typing - Text-1		2012-07-13 10:11:12.865000
	Edit pad (rev 96)		sluggo	cv411	XVal Session 43	1	XVal Session 43-Typing - Text-1		2012-07-13 10:11:13.021000
	Edit pad (rev 97)		nic	cv403	XVal Session 43	1	XVal Session 43-Typing - Text-1		2012-07-13 10:11:13.358000
	Edit pad (rev 98)		greg	cv412	XVal Session 43	1	XVal Session 43-Typing - Text-1		2012-07-13 10:11:13.362000
	Edit pad (rev 99)		sluggo	cv411	XVal Session 43	1	XVal Session 43-Typing - Text-1		2012-07-13 10:11:13.460000
	Edit pad (rev 100)		nic	cv403	XVal Session 43	1	XVal Session 43-Typing - Text-1		2012-07-13 10:11:13.867000
	Edit pad (rev 101)		greg	cv412	XVal Session 43	1	XVal Session 43-Typing - Text-1		2012-07-13 10:11:13.951000
	Edit pad (rev 102)		sluggo	cv411	XVal Session 43	1	XVal Session 43-Typing - Text-1		2012-07-13 10:11:13.960000
	Edit pad (rev 103)		greg	cv412	XVal Session 43	1	XVal Session 43-Typing - Text-1		2012-07-13 10:11:14.464000
	Edit pad (rev 104)		sluggo	cv411	XVal Session 43	1	XVal Session 43-Typing - Text-1		2012-07-13 10:11:14.470000
	Edit pad (rev 105)		nic	cv403	XVal Session 43	1	XVal Session 43-Typing - Text-1		2012-07-13 10:11:14.945000
	Edit pad (rev 106)		greg	cv412	XVal Session 43	1	XVal Session 43-Typing - Text-1		2012-07-13 10:11:14.958000
	Edit pad (rev 107)		sluggo	cv411	XVal Session 43	1	XVal Session 43-Typing - Text-1		2012-07-13 10:11:14.971000
	Edit pad (rev 108)		sluggo	cv411	XVal Session 43	1	XVal Session 43-Typing - Text-1		2012-07-13 10:11:15.487000
	Edit pad (rev 109)		Dan	cv401	XVal Session 43	1	XVal Session 43-Typing - Text-1		2012-07-13 10:11:15.619000
	Edit pad (rev 110)		sluggo	cv411	XVal Session 43	1	XVal Session 43-Typing - Text-1		2012-07-13 10:11:15.991000
	Edit pad (rev 111)		Dan	cv401	XVal Session 43	1	XVal Session 43-Typing - Text-1		2012-07-13 10:11:16.125000
	Edit pad (rev 112)		nic	cv403	XVal Session 43	1	XVal Session 43-Typing - Text-1		2012-07-13 10:11:16.175000
	Edit pad (rev 113)		greg	cv412	XVal Session 43	1	XVal Session 43-Typing - Text-1		2012-07-13 10:11:16.422000
	Edit pad (rev 114)		sluggo	cv411	XVal Session 43	1	XVal Session 43-Typing - Text-1		2012-07-13 10:11:16.501000
	Edit pad (rev 115)		Dan	cv401	XVal Session 43	1	XVal Session 43-Typing - Text-1		2012-07-13 10:11:16.625000
	Edit pad (rev 116)		nic	cv403	XVal Session 43	1	XVal Session 43-Typing - Text-1		2012-07-13 10:11:16.679000
	Edit pad (rev 117)		sluggo	cv411	XVal Session 43	1	XVal Session 43-Typing - Text-1		2012-07-13 10:11:17.002000
	Edit pad (rev 118)		Dan	cv401	XVal Session 43	1	XVal Session 43-Typing - Text-1		2012-07-13 10:11:17.124000
	Edit pad (rev 119)		greg	cv412	XVal Session 43	1	XVal Session 43-Typing - Text-1		2012-07-13 10:11:17.141000
	Edit pad (rev 120)		sluggo	cv411	XVal Session 43	1	XVal Session 43-Typing - Text-1		2012-07-13 10:11:17.508000
	Edit pad (rev 121)		Dan	cv401	XVal Session 43	1	XVal Session 43-Typing - Text-1		2012-07-13 10:11:17.675000
	Edit pad (rev 122)		Dan	cv401	XVal Session 43	1	XVal Session 43-Typing - Text-1		2012-07-13 10:11:18.140000
	Edit pad (rev 123)		nic	cv403	XVal Session 43	1	XVal Session 43-Typing - Text-1		2012-07-13 10:11:18.204000
	Edit pad (rev 124)		sluggo	cv411	XVal Session 43	1	XVal Session 43-Typing - Text-1		2012-07-13 10:11:18.447000
	Edit pad (rev 125)		Dan	cv401	XVal Session 43	1	XVal Session 43-Typing - Text-1		2012-07-13 10:11:18.641000
	Edit pad (rev 126)		nic	cv403	XVal Session 43	1	XVal Session 43-Typing - Text-1		2012-07-13 10:11:18.710000
	Edit pad (rev 127)		sluggo	cv411	XVal Session 43	1	XVal Session 43-Typing - Text-1		2012-07-13 10:11:18.955000
	Edit pad (rev 128)		Dan	cv401	XVal Session 43	1	XVal Session 43-Typing - Text-1		2012-07-13 10:11:19.140000
	Edit pad (rev 129)		nic	cv403	XVal Session 43	1	XVal Session 43-Typing - Text-1		2012-07-13 10:11:19.310000
	Edit pad (rev 130)		Dan	cv401	XVal Session 43	1	XVal Session 43-Typing - Text-1		2012-07-13 10:11:19.640000
	Edit pad (rev 131)		nic	cv403	XVal Session 43	1	XVal Session 43-Typing - Text-1		2012-07-13 10:11:19.822000
	Edit pad (rev 132)		greg	cv412	XVal Session 43	1	XVal Session 43-Typing - Text-1		2012-07-13 10:11:19.895000
	Edit pad (rev 133)		sluggo	cv411	XVal Session 43	1	XVal Session 43-Typing - Text-1		2012-07-13 10:11:19.965000
	Edit pad (rev 134)		Dan	cv401	XVal Session 43	1	XVal Session 43-Typing - Text-1		2012-07-13 10:11:20.140000
	Edit pad (rev 135)		nic	cv403	XVal Session 43	1	XVal Session 43-Typing - Text-1		2012-07-13 10:11:20.320000
	Edit pad (rev 136)		greg	cv412	XVal Session 43	1	XVal Session 43-Typing - Text-1		2012-07-13 10:11:20.395000
	Edit pad (rev 137)		sluggo	cv411	XVal Session 43	1	XVal Session 43-Typing - Text-1		2012-07-13 10:11:20.476000
	Edit pad (rev 138)		Dan	cv401	XVal Session 43	1	XVal Session 43-Typing - Text-1		2012-07-13 10:11:20.641000
	Edit pad (rev 139)		nic	cv403	XVal Session 43	1	XVal Session 43-Typing - Text-1		2012-07-13 10:11:20.820000
	Edit pad (rev 140)		sluggo	cv411	XVal Session 43	1	XVal Session 43-Typing - Text-1		2012-07-13 10:11:20.969000
	Edit pad (rev 141)		greg	cv412	XVal Session 43	1	XVal Session 43-Typing - Text-1		2012-07-13 10:11:21.099000
	Edit pad (rev 142)		Dan	cv401	XVal Session 43	1	XVal Session 43-Typing - Text-1		2012-07-13 10:11:21.141000
	Edit pad (rev 143)		nic	cv403	XVal Session 43	1	XVal Session 43-Typing - Text-1		2012-07-13 10:11:21.340000
	Edit pad (rev 144)		sluggo	cv411	XVal Session 43	1	XVal Session 43-Typing - Text-1		2012-07-13 10:11:21.469000
	Edit pad (rev 145)		Dan	cv401	XVal Session 43	1	XVal Session 43-Typing - Text-1		2012-07-13 10:11:21.643000
	Edit pad (rev 146)		greg	cv412	XVal Session 43	1	XVal Session 43-Typing - Text-1		2012-07-13 10:11:21.713000
	Edit pad (rev 147)		nic	cv403	XVal Session 43	1	XVal Session 43-Typing - Text-1		2012-07-13 10:11:22.022000
	Edit pad (rev 148)		sluggo	cv411	XVal Session 43	1	XVal Session 43-Typing - Text-1		2012-07-13 10:11:22.115000
	Edit pad (rev 149)		Dan	cv401	XVal Session 43	1	XVal Session 43-Typing - Text-1		2012-07-13 10:11:22.154000
	Edit pad (rev 150)		greg	cv412	XVal Session 43	1	XVal Session 43-Typing - Text-1		2012-07-13 10:11:22.223000
	Edit pad (rev 151)		nic	cv403	XVal Session 43	1	XVal Session 43-Typing - Text-1		2012-07-13 10:11:22.523000
	Edit pad (rev 152)		sluggo	cv411	XVal Session 43	1	XVal Session 43-Typing - Text-1		2012-07-13 10:11:22.625000
	Edit pad (rev 153)		Dan	cv401	XVal Session 43	1	XVal Session 43-Typing - Text-1		2012-07-13 10:11:22.656000
	Edit pad (rev 154)		greg	cv412	XVal Session 43	1	XVal Session 43-Typing - Text-1		2012-07-13 10:11:22.728000
	Edit pad (rev 155)		sluggo	cv411	XVal Session 43	1	XVal Session 43-Typing - Text-1		2012-07-13 10:11:23.128000
	Edit pad (rev 156)		Dan	cv401	XVal Session 43	1	XVal Session 43-Typing - Text-1		2012-07-13 10:11:23.161000
	Edit pad (rev 157)		nic	cv403	XVal Session 43	1	XVal Session 43-Typing - Text-1		2012-07-13 10:11:23.330000
	Edit pad (rev 158)		Dan	cv401	XVal Session 43	1	XVal Session 43-Typing - Text-1		2012-07-13 10:11:23.671000
	Edit pad (rev 159)		nic	cv403	XVal Session 43	1	XVal Session 43-Typing - Text-1		2012-07-13 10:11:23.830000
	Edit pad (rev 160)		Dan	cv401	XVal Session 43	1	XVal Session 43-Typing - Text-1		2012-07-13 10:11:24.173000
	Edit pad (rev 161)		sluggo	cv411	XVal Session 43	1	XVal Session 43-Typing - Text-1		2012-07-13 10:11:24.270000
	Edit pad (rev 162)		nic	cv403	XVal Session 43	1	XVal Session 43-Typing - Text-1		2012-07-13 10:11:24.338000
	Edit pad (rev 163)		Dan	cv401	XVal Session 43	1	XVal Session 43-Typing - Text-1		2012-07-13 10:11:24.672000
	Edit pad (rev 164)		sluggo	cv411	XVal Session 43	1	XVal Session 43-Typing - Text-1		2012-07-13 10:11:24.775000
	Edit pad (rev 165)		nic	cv403	XVal Session 43	1	XVal Session 43-Typing - Text-1		2012-07-13 10:11:24.836000
	Edit pad (rev 166)		greg	cv412	XVal Session 43	1	XVal Session 43-Typing - Text-1		2012-07-13 10:11:24.947000
	Edit pad (rev 167)		Dan	cv401	XVal Session 43	1	XVal Session 43-Typing - Text-1		2012-07-13 10:11:25.180000
	Edit pad (rev 168)		nic	cv403	XVal Session 43	1	XVal Session 43-Typing - Text-1		2012-07-13 10:11:25.338000
	Edit pad (rev 169)		greg	cv412	XVal Session 43	1	XVal Session 43-Typing - Text-1		2012-07-13 10:11:25.457000
	Edit pad (rev 170)		Dan	cv401	XVal Session 43	1	XVal Session 43-Typing - Text-1		2012-07-13 10:11:25.671000
	Edit pad (rev 171)		nic	cv403	XVal Session 43	1	XVal Session 43-Typing - Text-1		2012-07-13 10:11:25.839000
	Edit pad (rev 172)		greg	cv412	XVal Session 43	1	XVal Session 43-Typing - Text-1		2012-07-13 10:11:26.015000
	Edit pad (rev 173)		Dan	cv401	XVal Session 43	1	XVal Session 43-Typing - Text-1		2012-07-13 10:11:26.171000
	Edit pad (rev 174)		nic	cv403	XVal Session 43	1	XVal Session 43-Typing - Text-1		2012-07-13 10:11:26.337000
	Edit pad (rev 175)		sluggo	cv411	XVal Session 43	1	XVal Session 43-Typing - Text-1		2012-07-13 10:11:26.445000
	Edit pad (rev 176)		Dan	cv401	XVal Session 43	1	XVal Session 43-Typing - Text-1		2012-07-13 10:11:26.671000
	Edit pad (rev 177)		nic	cv403	XVal Session 43	1	XVal Session 43-Typing - Text-1		2012-07-13 10:11:26.838000
	Edit pad (rev 178)		greg	cv412	XVal Session 43	1	XVal Session 43-Typing - Text-1		2012-07-13 10:11:27.114000
	Edit pad (rev 179)		Dan	cv401	XVal Session 43	1	XVal Session 43-Typing - Text-1		2012-07-13 10:11:27.173000
	Edit pad (rev 180)		nic	cv403	XVal Session 43	1	XVal Session 43-Typing - Text-1		2012-07-13 10:11:27.352000
	Edit pad (rev 181)		Dan	cv401	XVal Session 43	1	XVal Session 43-Typing - Text-1		2012-07-13 10:11:27.673000
	Edit pad (rev 182)		greg	cv412	XVal Session 43	1	XVal Session 43-Typing - Text-1		2012-07-13 10:11:27.708000
	Edit pad (rev 183)		nic	cv403	XVal Session 43	1	XVal Session 43-Typing - Text-1		2012-07-13 10:11:27.850000
	Edit pad (rev 184)		Dan	cv401	XVal Session 43	1	XVal Session 43-Typing - Text-1		2012-07-13 10:11:28.171000
	Edit pad (rev 185)		greg	cv412	XVal Session 43	1	XVal Session 43-Typing - Text-1		2012-07-13 10:11:28.208000
	Edit pad (rev 186)		nic	cv403	XVal Session 43	1	XVal Session 43-Typing - Text-1		2012-07-13 10:11:28.351000
	Edit pad (rev 187)		Dan	cv401	XVal Session 43	1	XVal Session 43-Typing - Text-1		2012-07-13 10:11:28.672000
	Edit pad (rev 188)		nic	cv403	XVal Session 43	1	XVal Session 43-Typing - Text-1		2012-07-13 10:11:28.851000
	Edit pad (rev 189)		Dan	cv401	XVal Session 43	1	XVal Session 43-Typing - Text-1		2012-07-13 10:11:29.171000
	Edit pad (rev 190)		nic	cv403	XVal Session 43	1	XVal Session 43-Typing - Text-1		2012-07-13 10:11:29.353000
	Edit pad (rev 191)		greg	cv412	XVal Session 43	1	XVal Session 43-Typing - Text-1		2012-07-13 10:11:29.362000
	Edit pad (rev 192)		Dan	cv401	XVal Session 43	1	XVal Session 43-Typing - Text-1		2012-07-13 10:11:29.671000
	Edit pad (rev 193)		nic	cv403	XVal Session 43	1	XVal Session 43-Typing - Text-1		2012-07-13 10:11:29.851000
	Edit pad (rev 194)		sluggo	cv411	XVal Session 43	1	XVal Session 43-Typing - Text-1		2012-07-13 10:11:30.159000
	Edit pad (rev 195)		Dan	cv401	XVal Session 43	1	XVal Session 43-Typing - Text-1		2012-07-13 10:11:30.217000
	Edit pad (rev 196)		nic	cv403	XVal Session 43	1	XVal Session 43-Typing - Text-1		2012-07-13 10:11:30.351000
	Edit pad (rev 197)		sluggo	cv411	XVal Session 43	1	XVal Session 43-Typing - Text-1		2012-07-13 10:11:30.660000
	Edit pad (rev 198)		Dan	cv401	XVal Session 43	1	XVal Session 43-Typing - Text-1		2012-07-13 10:11:30.678000
	Edit pad (rev 199)		nic	cv403	XVal Session 43	1	XVal Session 43-Typing - Text-1		2012-07-13 10:11:30.854000
	Edit pad (rev 200)		sluggo	cv411	XVal Session 43	1	XVal Session 43-Typing - Text-1		2012-07-13 10:11:31.159000
	Edit pad (rev 201)		Dan	cv401	XVal Session 43	1	XVal Session 43-Typing - Text-1		2012-07-13 10:11:31.192000
	Edit pad (rev 202)		nic	cv403	XVal Session 43	1	XVal Session 43-Typing - Text-1		2012-07-13 10:11:31.366000
	Edit pad (rev 203)		sluggo	cv411	XVal Session 43	1	XVal Session 43-Typing - Text-1		2012-07-13 10:11:31.657000
	Edit pad (rev 204)		Dan	cv401	XVal Session 43	1	XVal Session 43-Typing - Text-1		2012-07-13 10:11:31.702000
	Edit pad (rev 205)		greg	cv412	XVal Session 43	1	XVal Session 43-Typing - Text-1		2012-07-13 10:11:31.734000
	Edit pad (rev 206)		nic	cv403	XVal Session 43	1	XVal Session 43-Typing - Text-1		2012-07-13 10:11:31.867000
	Edit pad (rev 207)		sluggo	cv411	XVal Session 43	1	XVal Session 43-Typing - Text-1		2012-07-13 10:11:32.159000
	Edit pad (rev 208)		Dan	cv401	XVal Session 43	1	XVal Session 43-Typing - Text-1		2012-07-13 10:11:32.203000
	Edit pad (rev 209)		greg	cv412	XVal Session 43	1	XVal Session 43-Typing - Text-1		2012-07-13 10:11:32.334000
	Edit pad (rev 210)		nic	cv403	XVal Session 43	1	XVal Session 43-Typing - Text-1		2012-07-13 10:11:32.366000
	Edit pad (rev 211)		Dan	cv401	XVal Session 43	1	XVal Session 43-Typing - Text-1		2012-07-13 10:11:32.704000
	Edit pad (rev 212)		sluggo	cv411	XVal Session 43	1	XVal Session 43-Typing - Text-1		2012-07-13 10:11:32.721000
	Edit pad (rev 213)		greg	cv412	XVal Session 43	1	XVal Session 43-Typing - Text-1		2012-07-13 10:11:32.823000
	Edit pad (rev 214)		nic	cv403	XVal Session 43	1	XVal Session 43-Typing - Text-1		2012-07-13 10:11:32.867000
	Edit pad (rev 215)		Dan	cv401	XVal Session 43	1	XVal Session 43-Typing - Text-1		2012-07-13 10:11:33.203000
	Edit pad (rev 216)		sluggo	cv411	XVal Session 43	1	XVal Session 43-Typing - Text-1		2012-07-13 10:11:33.221000
	Edit pad (rev 217)		greg	cv412	XVal Session 43	1	XVal Session 43-Typing - Text-1		2012-07-13 10:11:33.322000
	Edit pad (rev 218)		nic	cv403	XVal Session 43	1	XVal Session 43-Typing - Text-1		2012-07-13 10:11:33.367000
	Edit pad (rev 219)		Dan	cv401	XVal Session 43	1	XVal Session 43-Typing - Text-1		2012-07-13 10:11:33.703000
	Edit pad (rev 220)		sluggo	cv411	XVal Session 43	1	XVal Session 43-Typing - Text-1		2012-07-13 10:11:33.719000
	Edit pad (rev 221)		nic	cv403	XVal Session 43	1	XVal Session 43-Typing - Text-1		2012-07-13 10:11:33.869000
	Edit pad (rev 222)		Dan	cv401	XVal Session 43	1	XVal Session 43-Typing - Text-1		2012-07-13 10:11:34.202000
	Edit pad (rev 223)		sluggo	cv411	XVal Session 43	1	XVal Session 43-Typing - Text-1		2012-07-13 10:11:34.222000
	Edit pad (rev 224)		nic	cv403	XVal Session 43	1	XVal Session 43-Typing - Text-1		2012-07-13 10:11:34.383000
	Edit pad (rev 225)		greg	cv412	XVal Session 43	1	XVal Session 43-Typing - Text-1		2012-07-13 10:11:34.387000
	Edit pad (rev 226)		Dan	cv401	XVal Session 43	1	XVal Session 43-Typing - Text-1		2012-07-13 10:11:34.703000
	Edit pad (rev 227)		sluggo	cv411	XVal Session 43	1	XVal Session 43-Typing - Text-1		2012-07-13 10:11:34.722000
	Edit pad (rev 228)		nic	cv403	XVal Session 43	1	XVal Session 43-Typing - Text-1		2012-07-13 10:11:34.883000
	Edit pad (rev 229)		greg	cv412	XVal Session 43	1	XVal Session 43-Typing - Text-1		2012-07-13 10:11:34.899000
	Edit pad (rev 230)		Dan	cv401	XVal Session 43	1	XVal Session 43-Typing - Text-1		2012-07-13 10:11:35.204000
	Edit pad (rev 231)		sluggo	cv411	XVal Session 43	1	XVal Session 43-Typing - Text-1		2012-07-13 10:11:35.221000
	Edit pad (rev 232)		nic	cv403	XVal Session 43	1	XVal Session 43-Typing - Text-1		2012-07-13 10:11:35.382000
	Edit pad (rev 233)		greg	cv412	XVal Session 43	1	XVal Session 43-Typing - Text-1		2012-07-13 10:11:35.394000
	Edit pad (rev 234)		Dan	cv401	XVal Session 43	1	XVal Session 43-Typing - Text-1		2012-07-13 10:11:35.703000
	Edit pad (rev 235)		nic	cv403	XVal Session 43	1	XVal Session 43-Typing - Text-1		2012-07-13 10:11:35.885000
	Edit pad (rev 236)		greg	cv412	XVal Session 43	1	XVal Session 43-Typing - Text-1		2012-07-13 10:11:35.894000
	Edit pad (rev 237)		Dan	cv401	XVal Session 43	1	XVal Session 43-Typing - Text-1		2012-07-13 10:11:36.203000
	Edit pad (rev 238)		nic	cv403	XVal Session 43	1	XVal Session 43-Typing - Text-1		2012-07-13 10:11:36.382000
	Edit pad (rev 239)		greg	cv412	XVal Session 43	1	XVal Session 43-Typing - Text-1		2012-07-13 10:11:36.597000
	Edit pad (rev 240)		Dan	cv401	XVal Session 43	1	XVal Session 43-Typing - Text-1		2012-07-13 10:11:36.703000
	Edit pad (rev 241)		nic	cv403	XVal Session 43	1	XVal Session 43-Typing - Text-1		2012-07-13 10:11:36.883000
	Edit pad (rev 242)		sluggo	cv411	XVal Session 43	1	XVal Session 43-Typing - Text-1		2012-07-13 10:11:37.117000
	Edit pad (rev 243)		Dan	cv401	XVal Session 43	1	XVal Session 43-Typing - Text-1		2012-07-13 10:11:37.203000
	Edit pad (rev 244)		nic	cv403	XVal Session 43	1	XVal Session 43-Typing - Text-1		2012-07-13 10:11:37.382000
	Edit pad (rev 245)		sluggo	cv411	XVal Session 43	1	XVal Session 43-Typing - Text-1		2012-07-13 10:11:37.626000
	Edit pad (rev 246)		Dan	cv401	XVal Session 43	1	XVal Session 43-Typing - Text-1		2012-07-13 10:11:37.702000
	Edit pad (rev 247)		sluggo	cv411	XVal Session 43	1	XVal Session 43-Typing - Text-1		2012-07-13 10:11:38.127000
	Edit pad (rev 248)		Dan	cv401	XVal Session 43	1	XVal Session 43-Typing - Text-1		2012-07-13 10:11:38.204000
	Edit pad (rev 249)		nic	cv403	XVal Session 43	1	XVal Session 43-Typing - Text-1		2012-07-13 10:11:38.384000
	Edit pad (rev 250)		sluggo	cv411	XVal Session 43	1	XVal Session 43-Typing - Text-1		2012-07-13 10:11:38.635000
	Edit pad (rev 251)		Dan	cv401	XVal Session 43	1	XVal Session 43-Typing - Text-1		2012-07-13 10:11:38.708000
	Edit pad (rev 252)		nic	cv403	XVal Session 43	1	XVal Session 43-Typing - Text-1		2012-07-13 10:11:38.891000
	Edit pad (rev 253)		Dan	cv401	XVal Session 43	1	XVal Session 43-Typing - Text-1		2012-07-13 10:11:39.206000
	Edit pad (rev 254)		nic	cv403	XVal Session 43	1	XVal Session 43-Typing - Text-1		2012-07-13 10:11:39.399000
	Edit pad (rev 255)		Dan	cv401	XVal Session 43	1	XVal Session 43-Typing - Text-1		2012-07-13 10:11:39.706000
	Edit pad (rev 256)		nic	cv403	XVal Session 43	1	XVal Session 43-Typing - Text-1		2012-07-13 10:11:39.901000
	Edit pad (rev 257)		Dan	cv401	XVal Session 43	1	XVal Session 43-Typing - Text-1		2012-07-13 10:11:40.218000
	Edit pad (rev 258)		nic	cv403	XVal Session 43	1	XVal Session 43-Typing - Text-1		2012-07-13 10:11:40.398000
	Edit pad (rev 259)		Dan	cv401	XVal Session 43	1	XVal Session 43-Typing - Text-1		2012-07-13 10:11:40.707000
	Edit pad (rev 260)		nic	cv403	XVal Session 43	1	XVal Session 43-Typing - Text-1		2012-07-13 10:11:41.008000
	Edit pad (rev 261)		sluggo	cv411	XVal Session 43	1	XVal Session 43-Typing - Text-1		2012-07-13 10:11:41.020000
	Edit pad (rev 262)		Dan	cv401	XVal Session 43	1	XVal Session 43-Typing - Text-1		2012-07-13 10:11:41.206000
	Edit pad (rev 263)		nic	cv403	XVal Session 43	1	XVal Session 43-Typing - Text-1		2012-07-13 10:11:41.400000
	Edit pad (rev 264)		sluggo	cv411	XVal Session 43	1	XVal Session 43-Typing - Text-1		2012-07-13 10:11:41.518000
	Edit pad (rev 265)		Dan	cv401	XVal Session 43	1	XVal Session 43-Typing - Text-1		2012-07-13 10:11:41.719000
	Edit pad (rev 266)		nic	cv403	XVal Session 43	1	XVal Session 43-Typing - Text-1		2012-07-13 10:11:41.900000
	Edit pad (rev 267)		greg	cv412	XVal Session 43	1	XVal Session 43-Typing - Text-1		2012-07-13 10:11:42.001000
	Edit pad (rev 268)		sluggo	cv411	XVal Session 43	1	XVal Session 43-Typing - Text-1		2012-07-13 10:11:42.017000
	Edit pad (rev 269)		Dan	cv401	XVal Session 43	1	XVal Session 43-Typing - Text-1		2012-07-13 10:11:42.218000
	Edit pad (rev 270)		nic	cv403	XVal Session 43	1	XVal Session 43-Typing - Text-1		2012-07-13 10:11:42.401000
	Edit pad (rev 271)		greg	cv412	XVal Session 43	1	XVal Session 43-Typing - Text-1		2012-07-13 10:11:42.505000
	Edit pad (rev 272)		sluggo	cv411	XVal Session 43	1	XVal Session 43-Typing - Text-1		2012-07-13 10:11:42.523000
	Edit pad (rev 273)		Dan	cv401	XVal Session 43	1	XVal Session 43-Typing - Text-1		2012-07-13 10:11:42.719000
	Edit pad (rev 274)		nic	cv403	XVal Session 43	1	XVal Session 43-Typing - Text-1		2012-07-13 10:11:42.901000
	Edit pad (rev 275)		sluggo	cv411	XVal Session 43	1	XVal Session 43-Typing - Text-1		2012-07-13 10:11:43.032000
	Edit pad (rev 276)		greg	cv412	XVal Session 43	1	XVal Session 43-Typing - Text-1		2012-07-13 10:11:43.106000
	Edit pad (rev 277)		Dan	cv401	XVal Session 43	1	XVal Session 43-Typing - Text-1		2012-07-13 10:11:43.219000
	Edit pad (rev 278)		nic	cv403	XVal Session 43	1	XVal Session 43-Typing - Text-1		2012-07-13 10:11:43.400000
	Edit pad (rev 279)		Dan	cv401	XVal Session 43	1	XVal Session 43-Typing - Text-1		2012-07-13 10:11:43.719000
	Edit pad (rev 280)		greg	cv412	XVal Session 43	1	XVal Session 43-Typing - Text-1		2012-07-13 10:11:43.878000
	Edit pad (rev 281)		nic	cv403	XVal Session 43	1	XVal Session 43-Typing - Text-1		2012-07-13 10:11:43.907000
	Edit pad (rev 282)		Dan	cv401	XVal Session 43	1	XVal Session 43-Typing - Text-1		2012-07-13 10:11:44.219000
	Edit pad (rev 283)		greg	cv412	XVal Session 43	1	XVal Session 43-Typing - Text-1		2012-07-13 10:11:44.380000
	Edit pad (rev 284)		nic	cv403	XVal Session 43	1	XVal Session 43-Typing - Text-1		2012-07-13 10:11:44.415000
	Edit pad (rev 285)		Dan	cv401	XVal Session 43	1	XVal Session 43-Typing - Text-1		2012-07-13 10:11:44.726000
	Edit pad (rev 286)		sluggo	cv411	XVal Session 43	1	XVal Session 43-Typing - Text-1		2012-07-13 10:11:44.807000
	Edit pad (rev 287)		nic	cv403	XVal Session 43	1	XVal Session 43-Typing - Text-1		2012-07-13 10:11:44.930000
	Edit pad (rev 288)		Dan	cv401	XVal Session 43	1	XVal Session 43-Typing - Text-1		2012-07-13 10:11:45.234000
	Edit pad (rev 289)		sluggo	cv411	XVal Session 43	1	XVal Session 43-Typing - Text-1		2012-07-13 10:11:45.307000
	Edit pad (rev 290)		greg	cv412	XVal Session 43	1	XVal Session 43-Typing - Text-1		2012-07-13 10:11:45.343000
	Edit pad (rev 291)		nic	cv403	XVal Session 43	1	XVal Session 43-Typing - Text-1		2012-07-13 10:11:45.430000
	Edit pad (rev 292)		Dan	cv401	XVal Session 43	1	XVal Session 43-Typing - Text-1		2012-07-13 10:11:45.742000
	Edit pad (rev 293)		sluggo	cv411	XVal Session 43	1	XVal Session 43-Typing - Text-1		2012-07-13 10:11:45.814000
	Edit pad (rev 294)		greg	cv412	XVal Session 43	1	XVal Session 43-Typing - Text-1		2012-07-13 10:11:45.847000
	Edit pad (rev 295)		nic	cv403	XVal Session 43	1	XVal Session 43-Typing - Text-1		2012-07-13 10:11:45.931000
	Edit pad (rev 296)		Dan	cv401	XVal Session 43	1	XVal Session 43-Typing - Text-1		2012-07-13 10:11:46.250000
	Edit pad (rev 297)		sluggo	cv411	XVal Session 43	1	XVal Session 43-Typing - Text-1		2012-07-13 10:11:46.318000
	Edit pad (rev 298)		greg	cv412	XVal Session 43	1	XVal Session 43-Typing - Text-1		2012-07-13 10:11:46.412000
	Edit pad (rev 299)		nic	cv403	XVal Session 43	1	XVal Session 43-Typing - Text-1		2012-07-13 10:11:46.429000
	Edit pad (rev 300)		Dan	cv401	XVal Session 43	1	XVal Session 43-Typing - Text-1		2012-07-13 10:11:46.757000
	Edit pad (rev 301)		sluggo	cv411	XVal Session 43	1	XVal Session 43-Typing - Text-1		2012-07-13 10:11:46.813000
	Edit pad (rev 302)		greg	cv412	XVal Session 43	1	XVal Session 43-Typing - Text-1		2012-07-13 10:11:46.910000
	Edit pad (rev 303)		nic	cv403	XVal Session 43	1	XVal Session 43-Typing - Text-1		2012-07-13 10:11:46.933000
	Edit pad (rev 304)		Dan	cv401	XVal Session 43	1	XVal Session 43-Typing - Text-1		2012-07-13 10:11:47.267000
	Edit pad (rev 305)		sluggo	cv411	XVal Session 43	1	XVal Session 43-Typing - Text-1		2012-07-13 10:11:47.313000
	Edit pad (rev 306)		nic	cv403	XVal Session 43	1	XVal Session 43-Typing - Text-1		2012-07-13 10:11:47.445000
	Edit pad (rev 307)		Dan	cv401	XVal Session 43	1	XVal Session 43-Typing - Text-1		2012-07-13 10:11:47.768000
	Edit pad (rev 308)		sluggo	cv411	XVal Session 43	1	XVal Session 43-Typing - Text-1		2012-07-13 10:11:47.817000
	Edit pad (rev 309)		greg	cv412	XVal Session 43	1	XVal Session 43-Typing - Text-1		2012-07-13 10:11:47.909000
	Edit pad (rev 310)		nic	cv403	XVal Session 43	1	XVal Session 43-Typing - Text-1		2012-07-13 10:11:47.946000
	Edit pad (rev 311)		Dan	cv401	XVal Session 43	1	XVal Session 43-Typing - Text-1		2012-07-13 10:11:48.281000
	Edit pad (rev 312)		sluggo	cv411	XVal Session 43	1	XVal Session 43-Typing - Text-1		2012-07-13 10:11:48.315000
	Edit pad (rev 313)		nic	cv403	XVal Session 43	1	XVal Session 43-Typing - Text-1		2012-07-13 10:11:48.446000
	Edit pad (rev 314)		Dan	cv401	XVal Session 43	1	XVal Session 43-Typing - Text-1		2012-07-13 10:11:48.781000
	Edit pad (rev 315)		sluggo	cv411	XVal Session 43	1	XVal Session 43-Typing - Text-1		2012-07-13 10:11:48.824000
	Edit pad (rev 316)		nic	cv403	XVal Session 43	1	XVal Session 43-Typing - Text-1		2012-07-13 10:11:48.962000
	Edit pad (rev 317)		Dan	cv401	XVal Session 43	1	XVal Session 43-Typing - Text-1		2012-07-13 10:11:49.314000
	Edit pad (rev 318)		sluggo	cv411	XVal Session 43	1	XVal Session 43-Typing - Text-1		2012-07-13 10:11:49.334000
	Edit pad (rev 319)		greg	cv412	XVal Session 43	1	XVal Session 43-Typing - Text-1		2012-07-13 10:11:49.432000
	Edit pad (rev 320)		nic	cv403	XVal Session 43	1	XVal Session 43-Typing - Text-1		2012-07-13 10:11:49.461000
	Edit pad (rev 321)		Dan	cv401	XVal Session 43	1	XVal Session 43-Typing - Text-1		2012-07-13 10:11:49.782000
	Edit pad (rev 322)		sluggo	cv411	XVal Session 43	1	XVal Session 43-Typing - Text-1		2012-07-13 10:11:49.843000
	Edit pad (rev 323)		nic	cv403	XVal Session 43	1	XVal Session 43-Typing - Text-1		2012-07-13 10:11:49.974000
	Edit pad (rev 324)		Dan	cv401	XVal Session 43	1	XVal Session 43-Typing - Text-1		2012-07-13 10:11:50.282000
	Edit pad (rev 325)		sluggo	cv411	XVal Session 43	1	XVal Session 43-Typing - Text-1		2012-07-13 10:11:50.344000
	Edit pad (rev 326)		nic	cv403	XVal Session 43	1	XVal Session 43-Typing - Text-1		2012-07-13 10:11:50.486000
	Edit pad (rev 327)		Dan	cv401	XVal Session 43	1	XVal Session 43-Typing - Text-1		2012-07-13 10:11:50.787000
	Edit pad (rev 328)		sluggo	cv411	XVal Session 43	1	XVal Session 43-Typing - Text-1		2012-07-13 10:11:50.914000
	Edit pad (rev 329)		greg	cv412	XVal Session 43	1	XVal Session 43-Typing - Text-1		2012-07-13 10:11:51.017000
	Edit pad (rev 330)		nic	cv403	XVal Session 43	1	XVal Session 43-Typing - Text-1		2012-07-13 10:11:51.175000
	Edit pad (rev 331)		Dan	cv401	XVal Session 43	1	XVal Session 43-Typing - Text-1		2012-07-13 10:11:51.285000
	Edit pad (rev 332)		sluggo	cv411	XVal Session 43	1	XVal Session 43-Typing - Text-1		2012-07-13 10:11:51.423000
	Edit pad (rev 333)		nic	cv403	XVal Session 43	1	XVal Session 43-Typing - Text-1		2012-07-13 10:11:51.684000
	Edit pad (rev 334)		Dan	cv401	XVal Session 43	1	XVal Session 43-Typing - Text-1		2012-07-13 10:11:51.785000
	Edit pad (rev 335)		greg	cv412	XVal Session 43	1	XVal Session 43-Typing - Text-1		2012-07-13 10:11:51.789000
	Edit pad (rev 336)		sluggo	cv411	XVal Session 43	1	XVal Session 43-Typing - Text-1		2012-07-13 10:11:51.922000
	Edit pad (rev 337)		nic	cv403	XVal Session 43	1	XVal Session 43-Typing - Text-1		2012-07-13 10:11:52.273000
	Edit pad (rev 338)		greg	cv412	XVal Session 43	1	XVal Session 43-Typing - Text-1		2012-07-13 10:11:52.300000
	Edit pad (rev 339)		Dan	cv401	XVal Session 43	1	XVal Session 43-Typing - Text-1		2012-07-13 10:11:52.325000
	Edit pad (rev 340)		sluggo	cv411	XVal Session 43	1	XVal Session 43-Typing - Text-1		2012-07-13 10:11:52.431000
	Edit pad (rev 341)		nic	cv403	XVal Session 43	1	XVal Session 43-Typing - Text-1		2012-07-13 10:11:52.775000
	Edit pad (rev 342)		Dan	cv401	XVal Session 43	1	XVal Session 43-Typing - Text-1		2012-07-13 10:11:52.835000
	Edit pad (rev 343)		sluggo	cv411	XVal Session 43	1	XVal Session 43-Typing - Text-1		2012-07-13 10:11:52.943000
	Edit pad (rev 344)		greg	cv412	XVal Session 43	1	XVal Session 43-Typing - Text-1		2012-07-13 10:11:53.074000
	Edit pad (rev 345)		nic	cv403	XVal Session 43	1	XVal Session 43-Typing - Text-1		2012-07-13 10:11:53.280000
	Edit pad (rev 346)		Dan	cv401	XVal Session 43	1	XVal Session 43-Typing - Text-1		2012-07-13 10:11:53.341000
	Edit pad (rev 347)		sluggo	cv411	XVal Session 43	1	XVal Session 43-Typing - Text-1		2012-07-13 10:11:53.454000
	Edit pad (rev 348)		greg	cv412	XVal Session 43	1	XVal Session 43-Typing - Text-1		2012-07-13 10:11:53.565000
	Edit pad (rev 349)		nic	cv403	XVal Session 43	1	XVal Session 43-Typing - Text-1		2012-07-13 10:11:53.789000
	Edit pad (rev 350)		Dan	cv401	XVal Session 43	1	XVal Session 43-Typing - Text-1		2012-07-13 10:11:53.843000
	Edit pad (rev 351)		sluggo	cv411	XVal Session 43	1	XVal Session 43-Typing - Text-1		2012-07-13 10:11:53.953000
	Edit pad (rev 352)		greg	cv412	XVal Session 43	1	XVal Session 43-Typing - Text-1		2012-07-13 10:11:54.068000
	Edit pad (rev 353)		nic	cv403	XVal Session 43	1	XVal Session 43-Typing - Text-1		2012-07-13 10:11:54.290000
	Edit pad (rev 354)		Dan	cv401	XVal Session 43	1	XVal Session 43-Typing - Text-1		2012-07-13 10:11:54.343000
	Edit pad (rev 355)		sluggo	cv411	XVal Session 43	1	XVal Session 43-Typing - Text-1		2012-07-13 10:11:54.456000
	Edit pad (rev 356)		greg	cv412	XVal Session 43	1	XVal Session 43-Typing - Text-1		2012-07-13 10:11:54.573000
	Edit pad (rev 357)		nic	cv403	XVal Session 43	1	XVal Session 43-Typing - Text-1		2012-07-13 10:11:54.795000
	Edit pad (rev 358)		Dan	cv401	XVal Session 43	1	XVal Session 43-Typing - Text-1		2012-07-13 10:11:54.849000
	Edit pad (rev 359)		sluggo	cv411	XVal Session 43	1	XVal Session 43-Typing - Text-1		2012-07-13 10:11:54.964000
	Edit pad (rev 360)		greg	cv412	XVal Session 43	1	XVal Session 43-Typing - Text-1		2012-07-13 10:11:55.070000
	Edit pad (rev 361)		nic	cv403	XVal Session 43	1	XVal Session 43-Typing - Text-1		2012-07-13 10:11:55.304000
	Edit pad (rev 362)		sluggo	cv411	XVal Session 43	1	XVal Session 43-Typing - Text-1		2012-07-13 10:11:55.470000
	Edit pad (rev 363)		greg	cv412	XVal Session 43	1	XVal Session 43-Typing - Text-1		2012-07-13 10:11:55.565000
	Edit pad (rev 364)		nic	cv403	XVal Session 43	1	XVal Session 43-Typing - Text-1		2012-07-13 10:11:55.805000
	Edit pad (rev 365)		Dan	cv401	XVal Session 43	1	XVal Session 43-Typing - Text-1		2012-07-13 10:11:55.896000
	Edit pad (rev 366)		sluggo	cv411	XVal Session 43	1	XVal Session 43-Typing - Text-1		2012-07-13 10:11:55.969000
	Edit pad (rev 367)		greg	cv412	XVal Session 43	1	XVal Session 43-Typing - Text-1		2012-07-13 10:11:56.066000
	Edit pad (rev 368)		nic	cv403	XVal Session 43	1	XVal Session 43-Typing - Text-1		2012-07-13 10:11:56.312000
	Edit pad (rev 369)		Dan	cv401	XVal Session 43	1	XVal Session 43-Typing - Text-1		2012-07-13 10:11:56.397000
	Edit pad (rev 370)		sluggo	cv411	XVal Session 43	1	XVal Session 43-Typing - Text-1		2012-07-13 10:11:56.469000
	Edit pad (rev 371)		nic	cv403	XVal Session 43	1	XVal Session 43-Typing - Text-1		2012-07-13 10:11:56.820000
	Edit pad (rev 372)		nic	cv403	XVal Session 43	1	XVal Session 43-Typing - Text-1		2012-07-13 10:11:57.365000
	Edit pad (rev 373)		Dan	cv401	XVal Session 43	1	XVal Session 43-Typing - Text-1		2012-07-13 10:11:57.476000
	Edit pad (rev 374)		nic	cv403	XVal Session 43	1	XVal Session 43-Typing - Text-1		2012-07-13 10:11:57.820000
	Edit pad (rev 375)		sluggo	cv411	XVal Session 43	1	XVal Session 43-Typing - Text-1		2012-07-13 10:11:57.886000
	Edit pad (rev 376)		Dan	cv401	XVal Session 43	1	XVal Session 43-Typing - Text-1		2012-07-13 10:11:57.975000
	Edit pad (rev 377)		nic	cv403	XVal Session 43	1	XVal Session 43-Typing - Text-1		2012-07-13 10:11:58.320000
	Edit pad (rev 378)		sluggo	cv411	XVal Session 43	1	XVal Session 43-Typing - Text-1		2012-07-13 10:11:58.410000
	Edit pad (rev 379)		Dan	cv401	XVal Session 43	1	XVal Session 43-Typing - Text-1		2012-07-13 10:11:58.483000
	Edit pad (rev 380)		nic	cv403	XVal Session 43	1	XVal Session 43-Typing - Text-1		2012-07-13 10:11:58.822000
	Edit pad (rev 381)		Dan	cv401	XVal Session 43	1	XVal Session 43-Typing - Text-1		2012-07-13 10:11:58.984000
	Edit pad (rev 382)		nic	cv403	XVal Session 43	1	XVal Session 43-Typing - Text-1		2012-07-13 10:11:59.323000
	Edit pad (rev 383)		Dan	cv401	XVal Session 43	1	XVal Session 43-Typing - Text-1		2012-07-13 10:11:59.484000
	Edit pad (rev 384)		sluggo	cv411	XVal Session 43	1	XVal Session 43-Typing - Text-1		2012-07-13 10:11:59.809000
	Edit pad (rev 385)		nic	cv403	XVal Session 43	1	XVal Session 43-Typing - Text-1		2012-07-13 10:11:59.822000
	Edit pad (rev 386)		Dan	cv401	XVal Session 43	1	XVal Session 43-Typing - Text-1		2012-07-13 10:11:59.995000
	Edit pad (rev 387)		sluggo	cv411	XVal Session 43	1	XVal Session 43-Typing - Text-1		2012-07-13 10:12:00.316000
	Edit pad (rev 388)		nic	cv403	XVal Session 43	1	XVal Session 43-Typing - Text-1		2012-07-13 10:12:00.322000
	Edit pad (rev 389)		Dan	cv401	XVal Session 43	1	XVal Session 43-Typing - Text-1		2012-07-13 10:12:00.507000
	Edit pad (rev 390)		greg	cv412	XVal Session 43	1	XVal Session 43-Typing - Text-1		2012-07-13 10:12:00.757000
	Edit pad (rev 391)		nic	cv403	XVal Session 43	1	XVal Session 43-Typing - Text-1		2012-07-13 10:12:00.893000
	Edit pad (rev 392)		Dan	cv401	XVal Session 43	1	XVal Session 43-Typing - Text-1		2012-07-13 10:12:01.007000
	Edit pad (rev 393)		sluggo	cv411	XVal Session 43	1	XVal Session 43-Typing - Text-1		2012-07-13 10:12:01.008000
	Edit pad (rev 394)		greg	cv412	XVal Session 43	1	XVal Session 43-Typing - Text-1		2012-07-13 10:12:01.277000
	Edit pad (rev 395)		nic	cv403	XVal Session 43	1	XVal Session 43-Typing - Text-1		2012-07-13 10:12:01.398000
	Edit pad (rev 396)		Dan	cv401	XVal Session 43	1	XVal Session 43-Typing - Text-1		2012-07-13 10:12:01.516000
	Edit pad (rev 397)		sluggo	cv411	XVal Session 43	1	XVal Session 43-Typing - Text-1		2012-07-13 10:12:01.520000
	Edit pad (rev 398)		nic	cv403	XVal Session 43	1	XVal Session 43-Typing - Text-1		2012-07-13 10:12:01.899000
	Edit pad (rev 399)		Dan	cv401	XVal Session 43	1	XVal Session 43-Typing - Text-1		2012-07-13 10:12:02.015000
	Edit pad (rev 400)		sluggo	cv411	XVal Session 43	1	XVal Session 43-Typing - Text-1		2012-07-13 10:12:02.026000
	Edit pad (rev 401)		nic	cv403	XVal Session 43	1	XVal Session 43-Typing - Text-1		2012-07-13 10:12:02.399000
	Edit pad (rev 402)		Dan	cv401	XVal Session 43	1	XVal Session 43-Typing - Text-1		2012-07-13 10:12:02.531000
	Edit pad (rev 403)		sluggo	cv411	XVal Session 43	1	XVal Session 43-Typing - Text-1		2012-07-13 10:12:02.532000
	Edit pad (rev 404)		nic	cv403	XVal Session 43	1	XVal Session 43-Typing - Text-1		2012-07-13 10:12:02.898000
	Edit pad (rev 405)		Dan	cv401	XVal Session 43	1	XVal Session 43-Typing - Text-1		2012-07-13 10:12:03.031000
	Edit pad (rev 406)		sluggo	cv411	XVal Session 43	1	XVal Session 43-Typing - Text-1		2012-07-13 10:12:03.038000
	Edit pad (rev 407)		nic	cv403	XVal Session 43	1	XVal Session 43-Typing - Text-1		2012-07-13 10:12:03.399000
	Edit pad (rev 408)		Dan	cv401	XVal Session 43	1	XVal Session 43-Typing - Text-1		2012-07-13 10:12:03.530000
	Edit pad (rev 409)		sluggo	cv411	XVal Session 43	1	XVal Session 43-Typing - Text-1		2012-07-13 10:12:03.548000
	Edit pad (rev 410)		nic	cv403	XVal Session 43	1	XVal Session 43-Typing - Text-1		2012-07-13 10:12:03.899000
	Edit pad (rev 411)		Dan	cv401	XVal Session 43	1	XVal Session 43-Typing - Text-1		2012-07-13 10:12:04.032000
	Edit pad (rev 412)		sluggo	cv411	XVal Session 43	1	XVal Session 43-Typing - Text-1		2012-07-13 10:12:04.056000
	Edit pad (rev 413)		nic	cv403	XVal Session 43	1	XVal Session 43-Typing - Text-1		2012-07-13 10:12:04.399000
	Edit pad (rev 414)		sluggo	cv411	XVal Session 43	1	XVal Session 43-Typing - Text-1		2012-07-13 10:12:04.563000
	Edit pad (rev 415)		nic	cv403	XVal Session 43	1	XVal Session 43-Typing - Text-1		2012-07-13 10:12:04.913000
	Edit pad (rev 416)		greg	cv412	XVal Session 43	1	XVal Session 43-Typing - Text-1		2012-07-13 10:12:04.928000
	Edit pad (rev 417)		sluggo	cv411	XVal Session 43	1	XVal Session 43-Typing - Text-1		2012-07-13 10:12:05.286000
	Edit pad (rev 418)		nic	cv403	XVal Session 43	1	XVal Session 43-Typing - Text-1		2012-07-13 10:12:05.413000
	Edit pad (rev 419)		Dan	cv401	XVal Session 43	1	XVal Session 43-Typing - Text-1		2012-07-13 10:12:05.599000
	Edit pad (rev 420)		sluggo	cv411	XVal Session 43	1	XVal Session 43-Typing - Text-1		2012-07-13 10:12:05.787000
	Edit pad (rev 421)		greg	cv412	XVal Session 43	1	XVal Session 43-Typing - Text-1		2012-07-13 10:12:05.831000
	Edit pad (rev 422)		nic	cv403	XVal Session 43	1	XVal Session 43-Typing - Text-1		2012-07-13 10:12:05.914000
	Edit pad (rev 423)		Dan	cv401	XVal Session 43	1	XVal Session 43-Typing - Text-1		2012-07-13 10:12:06.109000
	Edit pad (rev 424)		sluggo	cv411	XVal Session 43	1	XVal Session 43-Typing - Text-1		2012-07-13 10:12:06.317000
	Edit pad (rev 425)		greg	cv412	XVal Session 43	1	XVal Session 43-Typing - Text-1		2012-07-13 10:12:06.338000
	Edit pad (rev 426)		nic	cv403	XVal Session 43	1	XVal Session 43-Typing - Text-1		2012-07-13 10:12:06.413000
	Edit pad (rev 427)		Dan	cv401	XVal Session 43	1	XVal Session 43-Typing - Text-1		2012-07-13 10:12:06.610000
	Edit pad (rev 428)		sluggo	cv411	XVal Session 43	1	XVal Session 43-Typing - Text-1		2012-07-13 10:12:06.813000
	Edit pad (rev 429)		nic	cv403	XVal Session 43	1	XVal Session 43-Typing - Text-1		2012-07-13 10:12:06.913000
	Edit pad (rev 430)		Dan	cv401	XVal Session 43	1	XVal Session 43-Typing - Text-1		2012-07-13 10:12:07.110000
	Edit pad (rev 431)		sluggo	cv411	XVal Session 43	1	XVal Session 43-Typing - Text-1		2012-07-13 10:12:07.315000
	Edit pad (rev 432)		nic	cv403	XVal Session 43	1	XVal Session 43-Typing - Text-1		2012-07-13 10:12:07.414000
	Edit pad (rev 433)		greg	cv412	XVal Session 43	1	XVal Session 43-Typing - Text-1		2012-07-13 10:12:07.588000
	Edit pad (rev 434)		Dan	cv401	XVal Session 43	1	XVal Session 43-Typing - Text-1		2012-07-13 10:12:07.616000
	Edit pad (rev 435)		sluggo	cv411	XVal Session 43	1	XVal Session 43-Typing - Text-1		2012-07-13 10:12:07.814000
	Edit pad (rev 436)		nic	cv403	XVal Session 43	1	XVal Session 43-Typing - Text-1		2012-07-13 10:12:07.921000
	Edit pad (rev 437)		greg	cv412	XVal Session 43	1	XVal Session 43-Typing - Text-1		2012-07-13 10:12:08.103000
	Edit pad (rev 438)		Dan	cv401	XVal Session 43	1	XVal Session 43-Typing - Text-1		2012-07-13 10:12:08.125000
	Edit pad (rev 439)		nic	cv403	XVal Session 43	1	XVal Session 43-Typing - Text-1		2012-07-13 10:12:08.429000
	Edit pad (rev 440)		Dan	cv401	XVal Session 43	1	XVal Session 43-Typing - Text-1		2012-07-13 10:12:08.624000
	Edit pad (rev 441)		sluggo	cv411	XVal Session 43	1	XVal Session 43-Typing - Text-1		2012-07-13 10:12:08.771000
	Edit pad (rev 442)		nic	cv403	XVal Session 43	1	XVal Session 43-Typing - Text-1		2012-07-13 10:12:08.945000
	Edit pad (rev 443)		greg	cv412	XVal Session 43	1	XVal Session 43-Typing - Text-1		2012-07-13 10:12:09.087000
	Edit pad (rev 444)		Dan	cv401	XVal Session 43	1	XVal Session 43-Typing - Text-1		2012-07-13 10:12:09.125000
	Edit pad (rev 445)		sluggo	cv411	XVal Session 43	1	XVal Session 43-Typing - Text-1		2012-07-13 10:12:09.284000
	Edit pad (rev 446)		nic	cv403	XVal Session 43	1	XVal Session 43-Typing - Text-1		2012-07-13 10:12:09.429000
	Edit pad (rev 447)		Dan	cv401	XVal Session 43	1	XVal Session 43-Typing - Text-1		2012-07-13 10:12:09.638000
	Edit pad (rev 448)		sluggo	cv411	XVal Session 43	1	XVal Session 43-Typing - Text-1		2012-07-13 10:12:09.782000
	Edit pad (rev 449)		nic	cv403	XVal Session 43	1	XVal Session 43-Typing - Text-1		2012-07-13 10:12:09.930000
	Edit pad (rev 450)		Dan	cv401	XVal Session 43	1	XVal Session 43-Typing - Text-1		2012-07-13 10:12:10.155000
	Edit pad (rev 451)		sluggo	cv411	XVal Session 43	1	XVal Session 43-Typing - Text-1		2012-07-13 10:12:10.282000
	Edit pad (rev 452)		greg	cv412	XVal Session 43	1	XVal Session 43-Typing - Text-1		2012-07-13 10:12:10.340000
	Edit pad (rev 453)		nic	cv403	XVal Session 43	1	XVal Session 43-Typing - Text-1		2012-07-13 10:12:10.429000
	Edit pad (rev 454)		Dan	cv401	XVal Session 43	1	XVal Session 43-Typing - Text-1		2012-07-13 10:12:10.657000
	Edit pad (rev 455)		sluggo	cv411	XVal Session 43	1	XVal Session 43-Typing - Text-1		2012-07-13 10:12:10.782000
	Edit pad (rev 456)		nic	cv403	XVal Session 43	1	XVal Session 43-Typing - Text-1		2012-07-13 10:12:10.931000
	Edit pad (rev 457)		Dan	cv401	XVal Session 43	1	XVal Session 43-Typing - Text-1		2012-07-13 10:12:11.177000
	Edit pad (rev 458)		sluggo	cv411	XVal Session 43	1	XVal Session 43-Typing - Text-1		2012-07-13 10:12:11.289000
	Edit pad (rev 459)		nic	cv403	XVal Session 43	1	XVal Session 43-Typing - Text-1		2012-07-13 10:12:11.437000
	Edit pad (rev 460)		greg	cv412	XVal Session 43	1	XVal Session 43-Typing - Text-1		2012-07-13 10:12:11.514000
	Edit pad (rev 461)		Dan	cv401	XVal Session 43	1	XVal Session 43-Typing - Text-1		2012-07-13 10:12:11.680000
	Edit pad (rev 462)		sluggo	cv411	XVal Session 43	1	XVal Session 43-Typing - Text-1		2012-07-13 10:12:11.791000
	Edit pad (rev 463)		nic	cv403	XVal Session 43	1	XVal Session 43-Typing - Text-1		2012-07-13 10:12:11.945000
	Edit pad (rev 464)		greg	cv412	XVal Session 43	1	XVal Session 43-Typing - Text-1		2012-07-13 10:12:12.106000
	Edit pad (rev 465)		Dan	cv401	XVal Session 43	1	XVal Session 43-Typing - Text-1		2012-07-13 10:12:12.189000
	Edit pad (rev 466)		sluggo	cv411	XVal Session 43	1	XVal Session 43-Typing - Text-1		2012-07-13 10:12:12.297000
	Edit pad (rev 467)		nic	cv403	XVal Session 43	1	XVal Session 43-Typing - Text-1		2012-07-13 10:12:12.445000
	Edit pad (rev 468)		greg	cv412	XVal Session 43	1	XVal Session 43-Typing - Text-1		2012-07-13 10:12:12.606000
	Edit pad (rev 469)		Dan	cv401	XVal Session 43	1	XVal Session 43-Typing - Text-1		2012-07-13 10:12:12.697000
	Edit pad (rev 470)		sluggo	cv411	XVal Session 43	1	XVal Session 43-Typing - Text-1		2012-07-13 10:12:12.797000
	Edit pad (rev 471)		nic	cv403	XVal Session 43	1	XVal Session 43-Typing - Text-1		2012-07-13 10:12:12.945000
	Edit pad (rev 472)		Dan	cv401	XVal Session 43	1	XVal Session 43-Typing - Text-1		2012-07-13 10:12:13.203000
	Edit pad (rev 473)		greg	cv412	XVal Session 43	1	XVal Session 43-Typing - Text-1		2012-07-13 10:12:13.428000
	Edit pad (rev 474)		nic	cv403	XVal Session 43	1	XVal Session 43-Typing - Text-1		2012-07-13 10:12:13.548000
	Edit pad (rev 475)		Dan	cv401	XVal Session 43	1	XVal Session 43-Typing - Text-1		2012-07-13 10:12:13.702000
	Edit pad (rev 476)		nic	cv403	XVal Session 43	1	XVal Session 43-Typing - Text-1		2012-07-13 10:12:14.055000
	Edit pad (rev 477)		sluggo	cv411	XVal Session 43	1	XVal Session 43-Typing - Text-1		2012-07-13 10:12:14.119000
	Edit pad (rev 478)		Dan	cv401	XVal Session 43	1	XVal Session 43-Typing - Text-1		2012-07-13 10:12:14.205000
	Edit pad (rev 479)		greg	cv412	XVal Session 43	1	XVal Session 43-Typing - Text-1		2012-07-13 10:12:14.473000
	Edit pad (rev 480)		sluggo	cv411	XVal Session 43	1	XVal Session 43-Typing - Text-1		2012-07-13 10:12:14.626000
	Edit pad (rev 481)		nic	cv403	XVal Session 43	1	XVal Session 43-Typing - Text-1		2012-07-13 10:12:14.655000
	Edit pad (rev 482)		Dan	cv401	XVal Session 43	1	XVal Session 43-Typing - Text-1		2012-07-13 10:12:14.729000
	Edit pad (rev 483)		nic	cv403	XVal Session 43	1	XVal Session 43-Typing - Text-1		2012-07-13 10:12:15.057000
	Edit pad (rev 484)		sluggo	cv411	XVal Session 43	1	XVal Session 43-Typing - Text-1		2012-07-13 10:12:15.128000
	Edit pad (rev 485)		Dan	cv401	XVal Session 43	1	XVal Session 43-Typing - Text-1		2012-07-13 10:12:15.234000
	Edit pad (rev 486)		greg	cv412	XVal Session 43	1	XVal Session 43-Typing - Text-1		2012-07-13 10:12:15.336000
	Edit pad (rev 487)		nic	cv403	XVal Session 43	1	XVal Session 43-Typing - Text-1		2012-07-13 10:12:15.556000
	Edit pad (rev 488)		sluggo	cv411	XVal Session 43	1	XVal Session 43-Typing - Text-1		2012-07-13 10:12:15.643000
	Edit pad (rev 489)		Dan	cv401	XVal Session 43	1	XVal Session 43-Typing - Text-1		2012-07-13 10:12:15.748000
	Edit pad (rev 490)		nic	cv403	XVal Session 43	1	XVal Session 43-Typing - Text-1		2012-07-13 10:12:16.078000
	Edit pad (rev 491)		sluggo	cv411	XVal Session 43	1	XVal Session 43-Typing - Text-1		2012-07-13 10:12:16.141000
	Edit pad (rev 492)		Dan	cv401	XVal Session 43	1	XVal Session 43-Typing - Text-1		2012-07-13 10:12:16.247000
	Edit pad (rev 493)		greg	cv412	XVal Session 43	1	XVal Session 43-Typing - Text-1		2012-07-13 10:12:16.523000
	Edit pad (rev 494)		nic	cv403	XVal Session 43	1	XVal Session 43-Typing - Text-1		2012-07-13 10:12:16.570000
	Edit pad (rev 495)		sluggo	cv411	XVal Session 43	1	XVal Session 43-Typing - Text-1		2012-07-13 10:12:16.641000
	Edit pad (rev 496)		Dan	cv401	XVal Session 43	1	XVal Session 43-Typing - Text-1		2012-07-13 10:12:16.759000
	Edit pad (rev 497)		greg	cv412	XVal Session 43	1	XVal Session 43-Typing - Text-1		2012-07-13 10:12:17.037000
	Edit pad (rev 498)		nic	cv403	XVal Session 43	1	XVal Session 43-Typing - Text-1		2012-07-13 10:12:17.073000
	Edit pad (rev 499)		sluggo	cv411	XVal Session 43	1	XVal Session 43-Typing - Text-1		2012-07-13 10:12:17.148000
	Edit pad (rev 500)		Dan	cv401	XVal Session 43	1	XVal Session 43-Typing - Text-1		2012-07-13 10:12:17.266000
	Edit pad (rev 501)		nic	cv403	XVal Session 43	1	XVal Session 43-Typing - Text-1		2012-07-13 10:12:17.570000
	Edit pad (rev 502)		Dan	cv401	XVal Session 43	1	XVal Session 43-Typing - Text-1		2012-07-13 10:12:17.766000
	Edit pad (rev 503)		nic	cv403	XVal Session 43	1	XVal Session 43-Typing - Text-1		2012-07-13 10:12:18.070000
	Edit pad (rev 504)		sluggo	cv411	XVal Session 43	1	XVal Session 43-Typing - Text-1		2012-07-13 10:12:18.197000
	Edit pad (rev 505)		greg	cv412	XVal Session 43	1	XVal Session 43-Typing - Text-1		2012-07-13 10:12:18.246000
	Edit pad (rev 506)		Dan	cv401	XVal Session 43	1	XVal Session 43-Typing - Text-1		2012-07-13 10:12:18.265000
	Edit pad (rev 507)		nic	cv403	XVal Session 43	1	XVal Session 43-Typing - Text-1		2012-07-13 10:12:18.570000
	Edit pad (rev 508)		greg	cv412	XVal Session 43	1	XVal Session 43-Typing - Text-1		2012-07-13 10:12:18.755000
	Edit pad (rev 509)		Dan	cv401	XVal Session 43	1	XVal Session 43-Typing - Text-1		2012-07-13 10:12:18.766000
	Edit pad (rev 510)		nic	cv403	XVal Session 43	1	XVal Session 43-Typing - Text-1		2012-07-13 10:12:19.071000
	Edit pad (rev 511)		greg	cv412	XVal Session 43	1	XVal Session 43-Typing - Text-1		2012-07-13 10:12:19.254000
	Edit pad (rev 512)		Dan	cv401	XVal Session 43	1	XVal Session 43-Typing - Text-1		2012-07-13 10:12:19.266000
	Edit pad (rev 513)		sluggo	cv411	XVal Session 43	1	XVal Session 43-Typing - Text-1		2012-07-13 10:12:19.349000
	Edit pad (rev 514)		nic	cv403	XVal Session 43	1	XVal Session 43-Typing - Text-1		2012-07-13 10:12:19.570000
	Edit pad (rev 515)		greg	cv412	XVal Session 43	1	XVal Session 43-Typing - Text-1		2012-07-13 10:12:19.756000
	Edit pad (rev 516)		sluggo	cv411	XVal Session 43	1	XVal Session 43-Typing - Text-1		2012-07-13 10:12:19.868000
	Edit pad (rev 517)		Dan	cv401	XVal Session 43	1	XVal Session 43-Typing - Text-1		2012-07-13 10:12:19.913000
	Edit pad (rev 518)		nic	cv403	XVal Session 43	1	XVal Session 43-Typing - Text-1		2012-07-13 10:12:20.072000
	Edit pad (rev 519)		greg	cv412	XVal Session 43	1	XVal Session 43-Typing - Text-1		2012-07-13 10:12:20.253000
	Edit pad (rev 520)		sluggo	cv411	XVal Session 43	1	XVal Session 43-Typing - Text-1		2012-07-13 10:12:20.411000
	Edit pad (rev 521)		nic	cv403	XVal Session 43	1	XVal Session 43-Typing - Text-1		2012-07-13 10:12:20.571000
	Edit pad (rev 522)		Dan	cv401	XVal Session 43	1	XVal Session 43-Typing - Text-1		2012-07-13 10:12:20.733000
	Edit pad (rev 523)		greg	cv412	XVal Session 43	1	XVal Session 43-Typing - Text-1		2012-07-13 10:12:20.755000
	Edit pad (rev 524)		sluggo	cv411	XVal Session 43	1	XVal Session 43-Typing - Text-1		2012-07-13 10:12:20.914000
	Edit pad (rev 525)		nic	cv403	XVal Session 43	1	XVal Session 43-Typing - Text-1		2012-07-13 10:12:21.069000
	Edit pad (rev 526)		Dan	cv401	XVal Session 43	1	XVal Session 43-Typing - Text-1		2012-07-13 10:12:21.235000
	Edit pad (rev 527)		sluggo	cv411	XVal Session 43	1	XVal Session 43-Typing - Text-1		2012-07-13 10:12:21.449000
	Edit pad (rev 528)		greg	cv412	XVal Session 43	1	XVal Session 43-Typing - Text-1		2012-07-13 10:12:21.464000
	Edit pad (rev 529)		nic	cv403	XVal Session 43	1	XVal Session 43-Typing - Text-1		2012-07-13 10:12:21.574000
	Edit pad (rev 530)		Dan	cv401	XVal Session 43	1	XVal Session 43-Typing - Text-1		2012-07-13 10:12:21.735000
	Edit pad (rev 531)		sluggo	cv411	XVal Session 43	1	XVal Session 43-Typing - Text-1		2012-07-13 10:12:21.955000
	Edit pad (rev 532)		greg	cv412	XVal Session 43	1	XVal Session 43-Typing - Text-1		2012-07-13 10:12:21.964000
	Edit pad (rev 533)		nic	cv403	XVal Session 43	1	XVal Session 43-Typing - Text-1		2012-07-13 10:12:22.072000
	Edit pad (rev 534)		Dan	cv401	XVal Session 43	1	XVal Session 43-Typing - Text-1		2012-07-13 10:12:22.235000
	Edit pad (rev 535)		sluggo	cv411	XVal Session 43	1	XVal Session 43-Typing - Text-1		2012-07-13 10:12:22.455000
	Edit pad (rev 536)		nic	cv403	XVal Session 43	1	XVal Session 43-Typing - Text-1		2012-07-13 10:12:22.574000
	Edit pad (rev 537)		Dan	cv401	XVal Session 43	1	XVal Session 43-Typing - Text-1		2012-07-13 10:12:22.736000
	Edit pad (rev 538)		greg	cv412	XVal Session 43	1	XVal Session 43-Typing - Text-1		2012-07-13 10:12:22.752000
	Edit pad (rev 539)		sluggo	cv411	XVal Session 43	1	XVal Session 43-Typing - Text-1		2012-07-13 10:12:22.964000
	Edit pad (rev 540)		nic	cv403	XVal Session 43	1	XVal Session 43-Typing - Text-1		2012-07-13 10:12:23.077000
	Edit pad (rev 541)		greg	cv412	XVal Session 43	1	XVal Session 43-Typing - Text-1		2012-07-13 10:12:23.253000
	Edit pad (rev 542)		Dan	cv401	XVal Session 43	1	XVal Session 43-Typing - Text-1		2012-07-13 10:12:23.258000
	Edit pad (rev 543)		sluggo	cv411	XVal Session 43	1	XVal Session 43-Typing - Text-1		2012-07-13 10:12:23.471000
	Edit pad (rev 544)		nic	cv403	XVal Session 43	1	XVal Session 43-Typing - Text-1		2012-07-13 10:12:23.586000
	Edit pad (rev 545)		Dan	cv401	XVal Session 43	1	XVal Session 43-Typing - Text-1		2012-07-13 10:12:23.742000
	Edit pad (rev 546)		greg	cv412	XVal Session 43	1	XVal Session 43-Typing - Text-1		2012-07-13 10:12:23.754000
	Edit pad (rev 547)		sluggo	cv411	XVal Session 43	1	XVal Session 43-Typing - Text-1		2012-07-13 10:12:23.970000
	Edit pad (rev 548)		nic	cv403	XVal Session 43	1	XVal Session 43-Typing - Text-1		2012-07-13 10:12:24.085000
	Edit pad (rev 549)		Dan	cv401	XVal Session 43	1	XVal Session 43-Typing - Text-1		2012-07-13 10:12:24.246000
	Edit pad (rev 550)		sluggo	cv411	XVal Session 43	1	XVal Session 43-Typing - Text-1		2012-07-13 10:12:24.471000
	Edit pad (rev 551)		Dan	cv401	XVal Session 43	1	XVal Session 43-Typing - Text-1		2012-07-13 10:12:24.749000
	Edit pad (rev 552)		greg	cv412	XVal Session 43	1	XVal Session 43-Typing - Text-1		2012-07-13 10:12:24.898000
	Edit pad (rev 553)		nic	cv403	XVal Session 43	1	XVal Session 43-Typing - Text-1		2012-07-13 10:12:24.949000
	Edit pad (rev 554)		sluggo	cv411	XVal Session 43	1	XVal Session 43-Typing - Text-1		2012-07-13 10:12:25.102000
	Edit pad (rev 555)		Dan	cv401	XVal Session 43	1	XVal Session 43-Typing - Text-1		2012-07-13 10:12:25.249000
	Edit pad (rev 556)		greg	cv412	XVal Session 43	1	XVal Session 43-Typing - Text-1		2012-07-13 10:12:25.497000
	Edit pad (rev 557)		sluggo	cv411	XVal Session 43	1	XVal Session 43-Typing - Text-1		2012-07-13 10:12:25.601000
	Edit pad (rev 558)		Dan	cv401	XVal Session 43	1	XVal Session 43-Typing - Text-1		2012-07-13 10:12:25.749000
	Edit pad (rev 559)		sluggo	cv411	XVal Session 43	1	XVal Session 43-Typing - Text-1		2012-07-13 10:12:26.111000
	Edit pad (rev 560)		nic	cv403	XVal Session 43	1	XVal Session 43-Typing - Text-1		2012-07-13 10:12:26.176000
	Edit pad (rev 561)		Dan	cv401	XVal Session 43	1	XVal Session 43-Typing - Text-1		2012-07-13 10:12:26.249000
	Edit pad (rev 562)		sluggo	cv411	XVal Session 43	1	XVal Session 43-Typing - Text-1		2012-07-13 10:12:26.612000
	Edit pad (rev 563)		nic	cv403	XVal Session 43	1	XVal Session 43-Typing - Text-1		2012-07-13 10:12:26.680000
	Edit pad (rev 564)		greg	cv412	XVal Session 43	1	XVal Session 43-Typing - Text-1		2012-07-13 10:12:26.708000
	Edit pad (rev 565)		Dan	cv401	XVal Session 43	1	XVal Session 43-Typing - Text-1		2012-07-13 10:12:26.748000
	Edit pad (rev 566)		sluggo	cv411	XVal Session 43	1	XVal Session 43-Typing - Text-1		2012-07-13 10:12:27.111000
	Edit pad (rev 567)		greg	cv412	XVal Session 43	1	XVal Session 43-Typing - Text-1		2012-07-13 10:12:27.207000
	Edit pad (rev 568)		Dan	cv401	XVal Session 43	1	XVal Session 43-Typing - Text-1		2012-07-13 10:12:27.250000
	Edit pad (rev 569)		sluggo	cv411	XVal Session 43	1	XVal Session 43-Typing - Text-1		2012-07-13 10:12:27.618000
	Edit pad (rev 570)		Dan	cv401	XVal Session 43	1	XVal Session 43-Typing - Text-1		2012-07-13 10:12:27.875000
	Edit pad (rev 571)		sluggo	cv411	XVal Session 43	1	XVal Session 43-Typing - Text-1		2012-07-13 10:12:28.126000
	Edit pad (rev 572)		Dan	cv401	XVal Session 43	1	XVal Session 43-Typing - Text-1		2012-07-13 10:12:28.375000
	Edit pad (rev 573)		greg	cv412	XVal Session 43	1	XVal Session 43-Typing - Text-1		2012-07-13 10:12:28.496000
	Edit pad (rev 574)		nic	cv403	XVal Session 43	1	XVal Session 43-Typing - Text-1		2012-07-13 10:12:28.619000
	Edit pad (rev 575)		sluggo	cv411	XVal Session 43	1	XVal Session 43-Typing - Text-1		2012-07-13 10:12:28.625000
	Edit pad (rev 576)		Dan	cv401	XVal Session 43	1	XVal Session 43-Typing - Text-1		2012-07-13 10:12:28.877000
	Edit pad (rev 577)		greg	cv412	XVal Session 43	1	XVal Session 43-Typing - Text-1		2012-07-13 10:12:29.037000
	Edit pad (rev 578)		sluggo	cv411	XVal Session 43	1	XVal Session 43-Typing - Text-1		2012-07-13 10:12:29.126000
	Edit pad (rev 579)		nic	cv403	XVal Session 43	1	XVal Session 43-Typing - Text-1		2012-07-13 10:12:29.127000
	Edit pad (rev 580)		Dan	cv401	XVal Session 43	1	XVal Session 43-Typing - Text-1		2012-07-13 10:12:29.375000
	Edit pad (rev 581)		greg	cv412	XVal Session 43	1	XVal Session 43-Typing - Text-1		2012-07-13 10:12:29.583000
	Edit pad (rev 582)		sluggo	cv411	XVal Session 43	1	XVal Session 43-Typing - Text-1		2012-07-13 10:12:29.626000
	Edit pad (rev 583)		nic	cv403	XVal Session 43	1	XVal Session 43-Typing - Text-1		2012-07-13 10:12:29.632000
	Edit pad (rev 584)		Dan	cv401	XVal Session 43	1	XVal Session 43-Typing - Text-1		2012-07-13 10:12:29.890000
	Edit pad (rev 585)		greg	cv412	XVal Session 43	1	XVal Session 43-Typing - Text-1		2012-07-13 10:12:30.087000
	Edit pad (rev 586)		sluggo	cv411	XVal Session 43	1	XVal Session 43-Typing - Text-1		2012-07-13 10:12:30.131000
	Edit pad (rev 587)		nic	cv403	XVal Session 43	1	XVal Session 43-Typing - Text-1		2012-07-13 10:12:30.135000
	Edit pad (rev 588)		Dan	cv401	XVal Session 43	1	XVal Session 43-Typing - Text-1		2012-07-13 10:12:30.390000
	Edit pad (rev 589)		nic	cv403	XVal Session 43	1	XVal Session 43-Typing - Text-1		2012-07-13 10:12:30.634000
	Edit pad (rev 590)		sluggo	cv411	XVal Session 43	1	XVal Session 43-Typing - Text-1		2012-07-13 10:12:30.649000
	Edit pad (rev 591)		Dan	cv401	XVal Session 43	1	XVal Session 43-Typing - Text-1		2012-07-13 10:12:30.894000
	Edit pad (rev 592)		greg	cv412	XVal Session 43	1	XVal Session 43-Typing - Text-1		2012-07-13 10:12:30.906000
	Edit pad (rev 593)		nic	cv403	XVal Session 43	1	XVal Session 43-Typing - Text-1		2012-07-13 10:12:31.148000
	Edit pad (rev 594)		sluggo	cv411	XVal Session 43	1	XVal Session 43-Typing - Text-1		2012-07-13 10:12:31.158000
	Edit pad (rev 595)		Dan	cv401	XVal Session 43	1	XVal Session 43-Typing - Text-1		2012-07-13 10:12:31.401000
	Edit pad (rev 596)		nic	cv403	XVal Session 43	1	XVal Session 43-Typing - Text-1		2012-07-13 10:12:31.649000
	Edit pad (rev 597)		sluggo	cv411	XVal Session 43	1	XVal Session 43-Typing - Text-1		2012-07-13 10:12:31.658000
	Edit pad (rev 598)		Dan	cv401	XVal Session 43	1	XVal Session 43-Typing - Text-1		2012-07-13 10:12:31.914000
	Edit pad (rev 599)		nic	cv403	XVal Session 43	1	XVal Session 43-Typing - Text-1		2012-07-13 10:12:32.148000
	Edit pad (rev 600)		sluggo	cv411	XVal Session 43	1	XVal Session 43-Typing - Text-1		2012-07-13 10:12:32.173000
	Edit pad (rev 601)		Dan	cv401	XVal Session 43	1	XVal Session 43-Typing - Text-1		2012-07-13 10:12:32.429000
	Edit pad (rev 602)		greg	cv412	XVal Session 43	1	XVal Session 43-Typing - Text-1		2012-07-13 10:12:32.567000
	Edit pad (rev 603)		nic	cv403	XVal Session 43	1	XVal Session 43-Typing - Text-1		2012-07-13 10:12:32.649000
	Edit pad (rev 604)		sluggo	cv411	XVal Session 43	1	XVal Session 43-Typing - Text-1		2012-07-13 10:12:32.672000
	Edit pad (rev 605)		Dan	cv401	XVal Session 43	1	XVal Session 43-Typing - Text-1		2012-07-13 10:12:32.954000
	Edit pad (rev 606)		nic	cv403	XVal Session 43	1	XVal Session 43-Typing - Text-1		2012-07-13 10:12:33.149000
	Edit pad (rev 607)		sluggo	cv411	XVal Session 43	1	XVal Session 43-Typing - Text-1		2012-07-13 10:12:33.174000
	Edit pad (rev 608)		greg	cv412	XVal Session 43	1	XVal Session 43-Typing - Text-1		2012-07-13 10:12:33.393000
	Edit pad (rev 609)		Dan	cv401	XVal Session 43	1	XVal Session 43-Typing - Text-1		2012-07-13 10:12:33.466000
	Edit pad (rev 610)		nic	cv403	XVal Session 43	1	XVal Session 43-Typing - Text-1		2012-07-13 10:12:33.648000
	Edit pad (rev 611)		sluggo	cv411	XVal Session 43	1	XVal Session 43-Typing - Text-1		2012-07-13 10:12:33.674000
	Edit pad (rev 612)		greg	cv412	XVal Session 43	1	XVal Session 43-Typing - Text-1		2012-07-13 10:12:34.004000
	Edit pad (rev 613)		Dan	cv401	XVal Session 43	1	XVal Session 43-Typing - Text-1		2012-07-13 10:12:34.048000
	Edit pad (rev 614)		nic	cv403	XVal Session 43	1	XVal Session 43-Typing - Text-1		2012-07-13 10:12:34.148000
	Edit pad (rev 615)		sluggo	cv411	XVal Session 43	1	XVal Session 43-Typing - Text-1		2012-07-13 10:12:34.172000
	Edit pad (rev 616)		Dan	cv401	XVal Session 43	1	XVal Session 43-Typing - Text-1		2012-07-13 10:12:34.549000
	Edit pad (rev 617)		nic	cv403	XVal Session 43	1	XVal Session 43-Typing - Text-1		2012-07-13 10:12:34.655000
	Edit pad (rev 618)		sluggo	cv411	XVal Session 43	1	XVal Session 43-Typing - Text-1		2012-07-13 10:12:34.672000
	Edit pad (rev 619)		greg	cv412	XVal Session 43	1	XVal Session 43-Typing - Text-1		2012-07-13 10:12:34.964000
	Edit pad (rev 620)		Dan	cv401	XVal Session 43	1	XVal Session 43-Typing - Text-1		2012-07-13 10:12:35.049000
	Edit pad (rev 621)		nic	cv403	XVal Session 43	1	XVal Session 43-Typing - Text-1		2012-07-13 10:12:35.148000
	Edit pad (rev 622)		sluggo	cv411	XVal Session 43	1	XVal Session 43-Typing - Text-1		2012-07-13 10:12:35.202000
	Edit pad (rev 623)		Dan	cv401	XVal Session 43	1	XVal Session 43-Typing - Text-1		2012-07-13 10:12:35.555000
	Edit pad (rev 624)		nic	cv403	XVal Session 43	1	XVal Session 43-Typing - Text-1		2012-07-13 10:12:35.648000
	Edit pad (rev 625)		sluggo	cv411	XVal Session 43	1	XVal Session 43-Typing - Text-1		2012-07-13 10:12:35.709000
	Edit pad (rev 626)		greg	cv412	XVal Session 43	1	XVal Session 43-Typing - Text-1		2012-07-13 10:12:35.755000
	Edit pad (rev 627)		Dan	cv401	XVal Session 43	1	XVal Session 43-Typing - Text-1		2012-07-13 10:12:36.063000
	Edit pad (rev 628)		nic	cv403	XVal Session 43	1	XVal Session 43-Typing - Text-1		2012-07-13 10:12:36.148000
	Edit pad (rev 629)		Dan	cv401	XVal Session 43	1	XVal Session 43-Typing - Text-1		2012-07-13 10:12:36.563000
	Edit pad (rev 630)		sluggo	cv411	XVal Session 43	1	XVal Session 43-Typing - Text-1		2012-07-13 10:12:36.565000
	Edit pad (rev 631)		nic	cv403	XVal Session 43	1	XVal Session 43-Typing - Text-1		2012-07-13 10:12:36.649000
	Edit pad (rev 632)		greg	cv412	XVal Session 43	1	XVal Session 43-Typing - Text-1		2012-07-13 10:12:36.661000
	Edit pad (rev 633)		Dan	cv401	XVal Session 43	1	XVal Session 43-Typing - Text-1		2012-07-13 10:12:37.062000
	Edit pad (rev 634)		sluggo	cv411	XVal Session 43	1	XVal Session 43-Typing - Text-1		2012-07-13 10:12:37.065000
	Edit pad (rev 635)		nic	cv403	XVal Session 43	1	XVal Session 43-Typing - Text-1		2012-07-13 10:12:37.148000
	Edit pad (rev 636)		sluggo	cv411	XVal Session 43	1	XVal Session 43-Typing - Text-1		2012-07-13 10:12:37.567000
	Edit pad (rev 637)		nic	cv403	XVal Session 43	1	XVal Session 43-Typing - Text-1		2012-07-13 10:12:37.650000
	Edit pad (rev 638)		greg	cv412	XVal Session 43	1	XVal Session 43-Typing - Text-1		2012-07-13 10:12:37.961000
	Edit pad (rev 639)		sluggo	cv411	XVal Session 43	1	XVal Session 43-Typing - Text-1		2012-07-13 10:12:38.069000
	Edit pad (rev 640)		nic	cv403	XVal Session 43	1	XVal Session 43-Typing - Text-1		2012-07-13 10:12:38.154000
	Edit pad (rev 641)		Dan	cv401	XVal Session 43	1	XVal Session 43-Typing - Text-1		2012-07-13 10:12:38.497000
	Edit pad (rev 642)		sluggo	cv411	XVal Session 43	1	XVal Session 43-Typing - Text-1		2012-07-13 10:12:38.579000
	Edit pad (rev 643)		nic	cv403	XVal Session 43	1	XVal Session 43-Typing - Text-1		2012-07-13 10:12:38.656000
	Edit pad (rev 644)		greg	cv412	XVal Session 43	1	XVal Session 43-Typing - Text-1		2012-07-13 10:12:38.777000
	Edit pad (rev 645)		Dan	cv401	XVal Session 43	1	XVal Session 43-Typing - Text-1		2012-07-13 10:12:39
	Edit pad (rev 646)		sluggo	cv411	XVal Session 43	1	XVal Session 43-Typing - Text-1		2012-07-13 10:12:39.082000
	Edit pad (rev 647)		nic	cv403	XVal Session 43	1	XVal Session 43-Typing - Text-1		2012-07-13 10:12:39.164000
	Edit pad (rev 648)		Dan	cv401	XVal Session 43	1	XVal Session 43-Typing - Text-1		2012-07-13 10:12:39.500000
	Edit pad (rev 649)		sluggo	cv411	XVal Session 43	1	XVal Session 43-Typing - Text-1		2012-07-13 10:12:39.584000
	Edit pad (rev 650)		nic	cv403	XVal Session 43	1	XVal Session 43-Typing - Text-1		2012-07-13 10:12:39.664000
	Edit pad (rev 651)		Dan	cv401	XVal Session 43	1	XVal Session 43-Typing - Text-1		2012-07-13 10:12:40.001000
	Edit pad (rev 652)		sluggo	cv411	XVal Session 43	1	XVal Session 43-Typing - Text-1		2012-07-13 10:12:40.081000
	Edit pad (rev 653)		nic	cv403	XVal Session 43	1	XVal Session 43-Typing - Text-1		2012-07-13 10:12:40.165000
	Edit pad (rev 654)		Dan	cv401	XVal Session 43	1	XVal Session 43-Typing - Text-1		2012-07-13 10:12:40.507000
	Edit pad (rev 655)		nic	cv403	XVal Session 43	1	XVal Session 43-Typing - Text-1		2012-07-13 10:12:40.664000
	Edit pad (rev 656)		sluggo	cv411	XVal Session 43	1	XVal Session 43-Typing - Text-1		2012-07-13 10:12:40.718000
	Edit pad (rev 657)		Dan	cv401	XVal Session 43	1	XVal Session 43-Typing - Text-1		2012-07-13 10:12:41.012000
	Edit pad (rev 658)		nic	cv403	XVal Session 43	1	XVal Session 43-Typing - Text-1		2012-07-13 10:12:41.170000
	Edit pad (rev 659)		sluggo	cv411	XVal Session 43	1	XVal Session 43-Typing - Text-1		2012-07-13 10:12:41.222000
	Edit pad (rev 660)		Dan	cv401	XVal Session 43	1	XVal Session 43-Typing - Text-1		2012-07-13 10:12:41.516000
	Edit pad (rev 661)		nic	cv403	XVal Session 43	1	XVal Session 43-Typing - Text-1		2012-07-13 10:12:41.680000
	Edit pad (rev 662)		sluggo	cv411	XVal Session 43	1	XVal Session 43-Typing - Text-1		2012-07-13 10:12:41.720000
	Edit pad (rev 663)		greg	cv412	XVal Session 43	1	XVal Session 43-Typing - Text-1		2012-07-13 10:12:41.971000
	Edit pad (rev 664)		Dan	cv401	XVal Session 43	1	XVal Session 43-Typing - Text-1		2012-07-13 10:12:42.021000
	Edit pad (rev 665)		nic	cv403	XVal Session 43	1	XVal Session 43-Typing - Text-1		2012-07-13 10:12:42.179000
	Edit pad (rev 666)		sluggo	cv411	XVal Session 43	1	XVal Session 43-Typing - Text-1		2012-07-13 10:12:42.523000
	Edit pad (rev 667)		Dan	cv401	XVal Session 43	1	XVal Session 43-Typing - Text-1		2012-07-13 10:12:42.530000
	Edit pad (rev 668)		nic	cv403	XVal Session 43	1	XVal Session 43-Typing - Text-1		2012-07-13 10:12:42.679000
	Edit pad (rev 669)		greg	cv412	XVal Session 43	1	XVal Session 43-Typing - Text-1		2012-07-13 10:12:42.994000
	Edit pad (rev 670)		sluggo	cv411	XVal Session 43	1	XVal Session 43-Typing - Text-1		2012-07-13 10:12:43.033000
	Edit pad (rev 671)		Dan	cv401	XVal Session 43	1	XVal Session 43-Typing - Text-1		2012-07-13 10:12:43.043000
	Edit pad (rev 672)		nic	cv403	XVal Session 43	1	XVal Session 43-Typing - Text-1		2012-07-13 10:12:43.179000
	Edit pad (rev 673)		greg	cv412	XVal Session 43	1	XVal Session 43-Typing - Text-1		2012-07-13 10:12:43.519000
	Edit pad (rev 674)		sluggo	cv411	XVal Session 43	1	XVal Session 43-Typing - Text-1		2012-07-13 10:12:43.534000
	Edit pad (rev 675)		Dan	cv401	XVal Session 43	1	XVal Session 43-Typing - Text-1		2012-07-13 10:12:43.546000
	Edit pad (rev 676)		nic	cv403	XVal Session 43	1	XVal Session 43-Typing - Text-1		2012-07-13 10:12:43.688000
	Edit pad (rev 677)		Dan	cv401	XVal Session 43	1	XVal Session 43-Typing - Text-1		2012-07-13 10:12:44.046000
	Edit pad (rev 678)		sluggo	cv411	XVal Session 43	1	XVal Session 43-Typing - Text-1		2012-07-13 10:12:44.055000
	Edit pad (rev 679)		nic	cv403	XVal Session 43	1	XVal Session 43-Typing - Text-1		2012-07-13 10:12:44.195000
	Edit pad (rev 680)		Dan	cv401	XVal Session 43	1	XVal Session 43-Typing - Text-1		2012-07-13 10:12:44.554000
	Edit pad (rev 681)		nic	cv403	XVal Session 43	1	XVal Session 43-Typing - Text-1		2012-07-13 10:12:44.696000
	Edit pad (rev 682)		Dan	cv401	XVal Session 43	1	XVal Session 43-Typing - Text-1		2012-07-13 10:12:45.063000
	Edit pad (rev 683)		nic	cv403	XVal Session 43	1	XVal Session 43-Typing - Text-1		2012-07-13 10:12:45.194000
	Edit pad (rev 684)		sluggo	cv411	XVal Session 43	1	XVal Session 43-Typing - Text-1		2012-07-13 10:12:45.197000
	Edit pad (rev 685)		Dan	cv401	XVal Session 43	1	XVal Session 43-Typing - Text-1		2012-07-13 10:12:45.563000
	Edit pad (rev 686)		nic	cv403	XVal Session 43	1	XVal Session 43-Typing - Text-1		2012-07-13 10:12:45.703000
	Edit pad (rev 687)		sluggo	cv411	XVal Session 43	1	XVal Session 43-Typing - Text-1		2012-07-13 10:12:45.704000
	Edit pad (rev 688)		greg	cv412	XVal Session 43	1	XVal Session 43-Typing - Text-1		2012-07-13 10:12:45.945000
	Edit pad (rev 689)		Dan	cv401	XVal Session 43	1	XVal Session 43-Typing - Text-1		2012-07-13 10:12:46.064000
	Edit pad (rev 690)		sluggo	cv411	XVal Session 43	1	XVal Session 43-Typing - Text-1		2012-07-13 10:12:46.206000
	Edit pad (rev 691)		nic	cv403	XVal Session 43	1	XVal Session 43-Typing - Text-1		2012-07-13 10:12:46.211000
	Edit pad (rev 692)		Dan	cv401	XVal Session 43	1	XVal Session 43-Typing - Text-1		2012-07-13 10:12:46.576000
	Edit pad (rev 693)		nic	cv403	XVal Session 43	1	XVal Session 43-Typing - Text-1		2012-07-13 10:12:46.711000
	Edit pad (rev 694)		sluggo	cv411	XVal Session 43	1	XVal Session 43-Typing - Text-1		2012-07-13 10:12:46.718000
	Edit pad (rev 695)		greg	cv412	XVal Session 43	1	XVal Session 43-Typing - Text-1		2012-07-13 10:12:46.781000
	Edit pad (rev 696)		Dan	cv401	XVal Session 43	1	XVal Session 43-Typing - Text-1		2012-07-13 10:12:47.091000
	Edit pad (rev 697)		nic	cv403	XVal Session 43	1	XVal Session 43-Typing - Text-1		2012-07-13 10:12:47.211000
	Edit pad (rev 698)		sluggo	cv411	XVal Session 43	1	XVal Session 43-Typing - Text-1		2012-07-13 10:12:47.530000
	Edit pad (rev 699)		Dan	cv401	XVal Session 43	1	XVal Session 43-Typing - Text-1		2012-07-13 10:12:47.593000
	Edit pad (rev 700)		nic	cv403	XVal Session 43	1	XVal Session 43-Typing - Text-1		2012-07-13 10:12:47.711000
	Edit pad (rev 701)		greg	cv412	XVal Session 43	1	XVal Session 43-Typing - Text-1		2012-07-13 10:12:47.748000
	Edit pad (rev 702)		sluggo	cv411	XVal Session 43	1	XVal Session 43-Typing - Text-1		2012-07-13 10:12:48.033000
	Edit pad (rev 703)		Dan	cv401	XVal Session 43	1	XVal Session 43-Typing - Text-1		2012-07-13 10:12:48.099000
	Edit pad (rev 704)		nic	cv403	XVal Session 43	1	XVal Session 43-Typing - Text-1		2012-07-13 10:12:48.211000
	Edit pad (rev 705)		sluggo	cv411	XVal Session 43	1	XVal Session 43-Typing - Text-1		2012-07-13 10:12:48.534000
	Edit pad (rev 706)		Dan	cv401	XVal Session 43	1	XVal Session 43-Typing - Text-1		2012-07-13 10:12:48.602000
	Edit pad (rev 707)		nic	cv403	XVal Session 43	1	XVal Session 43-Typing - Text-1		2012-07-13 10:12:48.711000
	Edit pad (rev 708)		Dan	cv401	XVal Session 43	1	XVal Session 43-Typing - Text-1		2012-07-13 10:12:49.134000
	Edit pad (rev 709)		nic	cv403	XVal Session 43	1	XVal Session 43-Typing - Text-1		2012-07-13 10:12:49.211000
	Edit pad (rev 710)		sluggo	cv411	XVal Session 43	1	XVal Session 43-Typing - Text-1		2012-07-13 10:12:49.384000
	Edit pad (rev 711)		Dan	cv401	XVal Session 43	1	XVal Session 43-Typing - Text-1		2012-07-13 10:12:49.609000
	Edit pad (rev 712)		nic	cv403	XVal Session 43	1	XVal Session 43-Typing - Text-1		2012-07-13 10:12:49.711000
	Edit pad (rev 713)		sluggo	cv411	XVal Session 43	1	XVal Session 43-Typing - Text-1		2012-07-13 10:12:49.891000
	Edit pad (rev 714)		Dan	cv401	XVal Session 43	1	XVal Session 43-Typing - Text-1		2012-07-13 10:12:50.109000
	Edit pad (rev 715)		nic	cv403	XVal Session 43	1	XVal Session 43-Typing - Text-1		2012-07-13 10:12:50.217000
	Edit pad (rev 716)		Dan	cv401	XVal Session 43	1	XVal Session 43-Typing - Text-1		2012-07-13 10:12:50.609000
	Edit pad (rev 717)		nic	cv403	XVal Session 43	1	XVal Session 43-Typing - Text-1		2012-07-13 10:12:50.714000
	Edit pad (rev 718)		sluggo	cv411	XVal Session 43	1	XVal Session 43-Typing - Text-1		2012-07-13 10:12:50.740000
	Edit pad (rev 719)		Dan	cv401	XVal Session 43	1	XVal Session 43-Typing - Text-1		2012-07-13 10:12:51.111000
	Edit pad (rev 720)		nic	cv403	XVal Session 43	1	XVal Session 43-Typing - Text-1		2012-07-13 10:12:51.214000
	Edit pad (rev 721)		Dan	cv401	XVal Session 43	1	XVal Session 43-Typing - Text-1		2012-07-13 10:12:51.608000
	Edit pad (rev 722)		nic	cv403	XVal Session 43	1	XVal Session 43-Typing - Text-1		2012-07-13 10:12:51.726000
	Edit pad (rev 723)		sluggo	cv411	XVal Session 43	1	XVal Session 43-Typing - Text-1		2012-07-13 10:12:51.972000
	Edit pad (rev 724)		Dan	cv401	XVal Session 43	1	XVal Session 43-Typing - Text-1		2012-07-13 10:12:52.110000
	Edit pad (rev 725)		nic	cv403	XVal Session 43	1	XVal Session 43-Typing - Text-1		2012-07-13 10:12:52.228000
	Edit pad (rev 726)		sluggo	cv411	XVal Session 43	1	XVal Session 43-Typing - Text-1		2012-07-13 10:12:52.477000
	Edit pad (rev 727)		Dan	cv401	XVal Session 43	1	XVal Session 43-Typing - Text-1		2012-07-13 10:12:52.610000
	Edit pad (rev 728)		nic	cv403	XVal Session 43	1	XVal Session 43-Typing - Text-1		2012-07-13 10:12:52.728000
	Edit pad (rev 729)		sluggo	cv411	XVal Session 43	1	XVal Session 43-Typing - Text-1		2012-07-13 10:12:52.986000
	Edit pad (rev 730)		greg	cv412	XVal Session 43	1	XVal Session 43-Typing - Text-1		2012-07-13 10:12:53.086000
	Edit pad (rev 731)		Dan	cv401	XVal Session 43	1	XVal Session 43-Typing - Text-1		2012-07-13 10:12:53.153000
	Edit pad (rev 732)		nic	cv403	XVal Session 43	1	XVal Session 43-Typing - Text-1		2012-07-13 10:12:53.234000
	Edit pad (rev 733)		sluggo	cv411	XVal Session 43	1	XVal Session 43-Typing - Text-1		2012-07-13 10:12:53.487000
	Edit pad (rev 734)		Dan	cv401	XVal Session 43	1	XVal Session 43-Typing - Text-1		2012-07-13 10:12:53.656000
	Edit pad (rev 735)		nic	cv403	XVal Session 43	1	XVal Session 43-Typing - Text-1		2012-07-13 10:12:53.734000
	Edit pad (rev 736)		sluggo	cv411	XVal Session 43	1	XVal Session 43-Typing - Text-1		2012-07-13 10:12:53.987000
	Edit pad (rev 737)		Dan	cv401	XVal Session 43	1	XVal Session 43-Typing - Text-1		2012-07-13 10:12:54.164000
	Edit pad (rev 738)		nic	cv403	XVal Session 43	1	XVal Session 43-Typing - Text-1		2012-07-13 10:12:54.234000
	Edit pad (rev 739)		sluggo	cv411	XVal Session 43	1	XVal Session 43-Typing - Text-1		2012-07-13 10:12:54.571000
	Edit pad (rev 740)		Dan	cv401	XVal Session 43	1	XVal Session 43-Typing - Text-1		2012-07-13 10:12:54.673000
	Edit pad (rev 741)		nic	cv403	XVal Session 43	1	XVal Session 43-Typing - Text-1		2012-07-13 10:12:54.742000
	Edit pad (rev 742)		sluggo	cv411	XVal Session 43	1	XVal Session 43-Typing - Text-1		2012-07-13 10:12:55.074000
	Edit pad (rev 743)		nic	cv403	XVal Session 43	1	XVal Session 43-Typing - Text-1		2012-07-13 10:12:55.241000
	Edit pad (rev 744)		Dan	cv401	XVal Session 43	1	XVal Session 43-Typing - Text-1		2012-07-13 10:12:55.343000
	Edit pad (rev 745)		sluggo	cv411	XVal Session 43	1	XVal Session 43-Typing - Text-1		2012-07-13 10:12:55.580000
	Edit pad (rev 746)		nic	cv403	XVal Session 43	1	XVal Session 43-Typing - Text-1		2012-07-13 10:12:55.742000
	Edit pad (rev 747)		Dan	cv401	XVal Session 43	1	XVal Session 43-Typing - Text-1		2012-07-13 10:12:55.845000
	Edit pad (rev 748)		sluggo	cv411	XVal Session 43	1	XVal Session 43-Typing - Text-1		2012-07-13 10:12:56.080000
	Edit pad (rev 749)		nic	cv403	XVal Session 43	1	XVal Session 43-Typing - Text-1		2012-07-13 10:12:56.243000
	Edit pad (rev 750)		Dan	cv401	XVal Session 43	1	XVal Session 43-Typing - Text-1		2012-07-13 10:12:56.342000
	Edit pad (rev 751)		sluggo	cv411	XVal Session 43	1	XVal Session 43-Typing - Text-1		2012-07-13 10:12:56.581000
	Edit pad (rev 752)		nic	cv403	XVal Session 43	1	XVal Session 43-Typing - Text-1		2012-07-13 10:12:56.742000
	Edit pad (rev 753)		Dan	cv401	XVal Session 43	1	XVal Session 43-Typing - Text-1		2012-07-13 10:12:56.843000
	Edit pad (rev 754)		sluggo	cv411	XVal Session 43	1	XVal Session 43-Typing - Text-1		2012-07-13 10:12:57.088000
	Edit pad (rev 755)		greg	cv412	XVal Session 43	1	XVal Session 43-Typing - Text-1		2012-07-13 10:12:57.146000
	Edit pad (rev 756)		nic	cv403	XVal Session 43	1	XVal Session 43-Typing - Text-1		2012-07-13 10:12:57.242000
	Edit pad (rev 757)		Dan	cv401	XVal Session 43	1	XVal Session 43-Typing - Text-1		2012-07-13 10:12:57.358000
	Edit pad (rev 758)		sluggo	cv411	XVal Session 43	1	XVal Session 43-Typing - Text-1		2012-07-13 10:12:57.596000
	Edit pad (rev 759)		nic	cv403	XVal Session 43	1	XVal Session 43-Typing - Text-1		2012-07-13 10:12:57.751000
	Edit pad (rev 760)		Dan	cv401	XVal Session 43	1	XVal Session 43-Typing - Text-1		2012-07-13 10:12:57.866000
	Edit pad (rev 761)		sluggo	cv411	XVal Session 43	1	XVal Session 43-Typing - Text-1		2012-07-13 10:12:58.097000
	Edit pad (rev 762)		nic	cv403	XVal Session 43	1	XVal Session 43-Typing - Text-1		2012-07-13 10:12:58.243000
	Edit pad (rev 763)		Dan	cv401	XVal Session 43	1	XVal Session 43-Typing - Text-1		2012-07-13 10:12:58.374000
	Edit pad (rev 764)		sluggo	cv411	XVal Session 43	1	XVal Session 43-Typing - Text-1		2012-07-13 10:12:58.597000
	Edit pad (rev 765)		nic	cv403	XVal Session 43	1	XVal Session 43-Typing - Text-1		2012-07-13 10:12:58.743000
	Edit pad (rev 766)		Dan	cv401	XVal Session 43	1	XVal Session 43-Typing - Text-1		2012-07-13 10:12:58.874000
	Edit pad (rev 767)		sluggo	cv411	XVal Session 43	1	XVal Session 43-Typing - Text-1		2012-07-13 10:12:59.097000
	Edit pad (rev 768)		nic	cv403	XVal Session 43	1	XVal Session 43-Typing - Text-1		2012-07-13 10:12:59.242000
	Edit pad (rev 769)		greg	cv412	XVal Session 43	1	XVal Session 43-Typing - Text-1		2012-07-13 10:12:59.327000
	Edit pad (rev 770)		Dan	cv401	XVal Session 43	1	XVal Session 43-Typing - Text-1		2012-07-13 10:12:59.386000
	Edit pad (rev 771)		sluggo	cv411	XVal Session 43	1	XVal Session 43-Typing - Text-1		2012-07-13 10:12:59.595000
	Edit pad (rev 772)		nic	cv403	XVal Session 43	1	XVal Session 43-Typing - Text-1		2012-07-13 10:12:59.742000
	Edit pad (rev 773)		Dan	cv401	XVal Session 43	1	XVal Session 43-Typing - Text-1		2012-07-13 10:12:59.889000
	Edit pad (rev 774)		sluggo	cv411	XVal Session 43	1	XVal Session 43-Typing - Text-1		2012-07-13 10:13:00.096000
	Edit pad (rev 775)		nic	cv403	XVal Session 43	1	XVal Session 43-Typing - Text-1		2012-07-13 10:13:00.242000
	Edit pad (rev 776)		Dan	cv401	XVal Session 43	1	XVal Session 43-Typing - Text-1		2012-07-13 10:13:00.390000
	Edit pad (rev 777)		sluggo	cv411	XVal Session 43	1	XVal Session 43-Typing - Text-1		2012-07-13 10:13:00.596000
	Edit pad (rev 778)		nic	cv403	XVal Session 43	1	XVal Session 43-Typing - Text-1		2012-07-13 10:13:00.743000
	Edit pad (rev 779)		Dan	cv401	XVal Session 43	1	XVal Session 43-Typing - Text-1		2012-07-13 10:13:00.890000
	Edit pad (rev 780)		nic	cv403	XVal Session 43	1	XVal Session 43-Typing - Text-1		2012-07-13 10:13:01.250000
	Edit pad (rev 781)		Dan	cv401	XVal Session 43	1	XVal Session 43-Typing - Text-1		2012-07-13 10:13:01.462000
	Edit pad (rev 782)		sluggo	cv411	XVal Session 43	1	XVal Session 43-Typing - Text-1		2012-07-13 10:13:01.522000
	Edit pad (rev 783)		greg	cv412	XVal Session 43	1	XVal Session 43-Typing - Text-1		2012-07-13 10:13:01.693000
	Edit pad (rev 784)		nic	cv403	XVal Session 43	1	XVal Session 43-Typing - Text-1		2012-07-13 10:13:01.767000
	Edit pad (rev 785)		Dan	cv401	XVal Session 43	1	XVal Session 43-Typing - Text-1		2012-07-13 10:13:01.968000
	Edit pad (rev 786)		sluggo	cv411	XVal Session 43	1	XVal Session 43-Typing - Text-1		2012-07-13 10:13:02.021000
	Edit pad (rev 787)		nic	cv403	XVal Session 43	1	XVal Session 43-Typing - Text-1		2012-07-13 10:13:02.270000
	Edit pad (rev 788)		sluggo	cv411	XVal Session 43	1	XVal Session 43-Typing - Text-1		2012-07-13 10:13:02.520000
	Edit pad (rev 789)		Dan	cv401	XVal Session 43	1	XVal Session 43-Typing - Text-1		2012-07-13 10:13:02.567000
	Edit pad (rev 790)		nic	cv403	XVal Session 43	1	XVal Session 43-Typing - Text-1		2012-07-13 10:13:02.774000
	Edit pad (rev 791)		Dan	cv401	XVal Session 43	1	XVal Session 43-Typing - Text-1		2012-07-13 10:13:03.070000
	Edit pad (rev 792)		nic	cv403	XVal Session 43	1	XVal Session 43-Typing - Text-1		2012-07-13 10:13:03.273000
	Edit pad (rev 793)		Dan	cv401	XVal Session 43	1	XVal Session 43-Typing - Text-1		2012-07-13 10:13:03.565000
	Edit pad (rev 794)		sluggo	cv411	XVal Session 43	1	XVal Session 43-Typing - Text-1		2012-07-13 10:13:03.581000
	Edit pad (rev 795)		greg	cv412	XVal Session 43	1	XVal Session 43-Typing - Text-1		2012-07-13 10:13:03.624000
	Edit pad (rev 796)		nic	cv403	XVal Session 43	1	XVal Session 43-Typing - Text-1		2012-07-13 10:13:03.775000
	Edit pad (rev 797)		Dan	cv401	XVal Session 43	1	XVal Session 43-Typing - Text-1		2012-07-13 10:13:04.066000
	Edit pad (rev 798)		sluggo	cv411	XVal Session 43	1	XVal Session 43-Typing - Text-1		2012-07-13 10:13:04.086000
	Edit pad (rev 799)		nic	cv403	XVal Session 43	1	XVal Session 43-Typing - Text-1		2012-07-13 10:13:04.274000
	Edit pad (rev 800)		greg	cv412	XVal Session 43	1	XVal Session 43-Typing - Text-1		2012-07-13 10:13:04.293000
	Edit pad (rev 801)		Dan	cv401	XVal Session 43	1	XVal Session 43-Typing - Text-1		2012-07-13 10:13:04.574000
	Edit pad (rev 802)		sluggo	cv411	XVal Session 43	1	XVal Session 43-Typing - Text-1		2012-07-13 10:13:04.659000
	Edit pad (rev 803)		nic	cv403	XVal Session 43	1	XVal Session 43-Typing - Text-1		2012-07-13 10:13:04.776000
	Edit pad (rev 804)		Dan	cv401	XVal Session 43	1	XVal Session 43-Typing - Text-1		2012-07-13 10:13:05.079000
	Edit pad (rev 805)		sluggo	cv411	XVal Session 43	1	XVal Session 43-Typing - Text-1		2012-07-13 10:13:05.158000
	Edit pad (rev 806)		nic	cv403	XVal Session 43	1	XVal Session 43-Typing - Text-1		2012-07-13 10:13:05.274000
	Edit pad (rev 807)		Dan	cv401	XVal Session 43	1	XVal Session 43-Typing - Text-1		2012-07-13 10:13:05.581000
	Edit pad (rev 808)		greg	cv412	XVal Session 43	1	XVal Session 43-Typing - Text-1		2012-07-13 10:13:05.623000
	Edit pad (rev 809)		sluggo	cv411	XVal Session 43	1	XVal Session 43-Typing - Text-1		2012-07-13 10:13:05.678000
	Edit pad (rev 810)		nic	cv403	XVal Session 43	1	XVal Session 43-Typing - Text-1		2012-07-13 10:13:05.774000
	Edit pad (rev 811)		Dan	cv401	XVal Session 43	1	XVal Session 43-Typing - Text-1		2012-07-13 10:13:06.079000
	Edit pad (rev 812)		sluggo	cv411	XVal Session 43	1	XVal Session 43-Typing - Text-1		2012-07-13 10:13:06.158000
	Edit pad (rev 813)		nic	cv403	XVal Session 43	1	XVal Session 43-Typing - Text-1		2012-07-13 10:13:06.274000
	Edit pad (rev 814)		Dan	cv401	XVal Session 43	1	XVal Session 43-Typing - Text-1		2012-07-13 10:13:06.581000
	Edit pad (rev 815)		sluggo	cv411	XVal Session 43	1	XVal Session 43-Typing - Text-1		2012-07-13 10:13:06.660000
	Edit pad (rev 816)		greg	cv412	XVal Session 43	1	XVal Session 43-Typing - Text-1		2012-07-13 10:13:06.688000
	Edit pad (rev 817)		nic	cv403	XVal Session 43	1	XVal Session 43-Typing - Text-1		2012-07-13 10:13:06.873000
	Edit pad (rev 818)		Dan	cv401	XVal Session 43	1	XVal Session 43-Typing - Text-1		2012-07-13 10:13:07.080000
	Edit pad (rev 819)		sluggo	cv411	XVal Session 43	1	XVal Session 43-Typing - Text-1		2012-07-13 10:13:07.158000
	Edit pad (rev 820)		nic	cv403	XVal Session 43	1	XVal Session 43-Typing - Text-1		2012-07-13 10:13:07.410000
	Edit pad (rev 821)		Dan	cv401	XVal Session 43	1	XVal Session 43-Typing - Text-1		2012-07-13 10:13:07.581000
	Edit pad (rev 822)		sluggo	cv411	XVal Session 43	1	XVal Session 43-Typing - Text-1		2012-07-13 10:13:07.665000
	Edit pad (rev 823)		nic	cv403	XVal Session 43	1	XVal Session 43-Typing - Text-1		2012-07-13 10:13:07.914000
	Edit pad (rev 824)		greg	cv412	XVal Session 43	1	XVal Session 43-Typing - Text-1		2012-07-13 10:13:07.926000
	Edit pad (rev 825)		Dan	cv401	XVal Session 43	1	XVal Session 43-Typing - Text-1		2012-07-13 10:13:08.079000
	Edit pad (rev 826)		sluggo	cv411	XVal Session 43	1	XVal Session 43-Typing - Text-1		2012-07-13 10:13:08.173000
	Edit pad (rev 827)		nic	cv403	XVal Session 43	1	XVal Session 43-Typing - Text-1		2012-07-13 10:13:08.414000
	Edit pad (rev 828)		greg	cv412	XVal Session 43	1	XVal Session 43-Typing - Text-1		2012-07-13 10:13:08.430000
	Edit pad (rev 829)		Dan	cv401	XVal Session 43	1	XVal Session 43-Typing - Text-1		2012-07-13 10:13:08.594000
	Edit pad (rev 830)		sluggo	cv411	XVal Session 43	1	XVal Session 43-Typing - Text-1		2012-07-13 10:13:08.671000
	Edit pad (rev 831)		nic	cv403	XVal Session 43	1	XVal Session 43-Typing - Text-1		2012-07-13 10:13:08.914000
	Edit pad (rev 832)		Dan	cv401	XVal Session 43	1	XVal Session 43-Typing - Text-1		2012-07-13 10:13:09.094000
	Edit pad (rev 833)		sluggo	cv411	XVal Session 43	1	XVal Session 43-Typing - Text-1		2012-07-13 10:13:09.174000
	Edit pad (rev 834)		nic	cv403	XVal Session 43	1	XVal Session 43-Typing - Text-1		2012-07-13 10:13:09.414000
	Edit pad (rev 835)		Dan	cv401	XVal Session 43	1	XVal Session 43-Typing - Text-1		2012-07-13 10:13:09.593000
	Edit pad (rev 836)		greg	cv412	XVal Session 43	1	XVal Session 43-Typing - Text-1		2012-07-13 10:13:09.624000
	Edit pad (rev 837)		sluggo	cv411	XVal Session 43	1	XVal Session 43-Typing - Text-1		2012-07-13 10:13:09.674000
	Edit pad (rev 838)		nic	cv403	XVal Session 43	1	XVal Session 43-Typing - Text-1		2012-07-13 10:13:09.915000
	Edit pad (rev 839)		Dan	cv401	XVal Session 43	1	XVal Session 43-Typing - Text-1		2012-07-13 10:13:10.094000
	Edit pad (rev 840)		sluggo	cv411	XVal Session 43	1	XVal Session 43-Typing - Text-1		2012-07-13 10:13:10.173000
	Edit pad (rev 841)		nic	cv403	XVal Session 43	1	XVal Session 43-Typing - Text-1		2012-07-13 10:13:10.419000
	Edit pad (rev 842)		Dan	cv401	XVal Session 43	1	XVal Session 43-Typing - Text-1		2012-07-13 10:13:10.593000
	Edit pad (rev 843)		greg	cv412	XVal Session 43	1	XVal Session 43-Typing - Text-1		2012-07-13 10:13:10.887000
	Edit pad (rev 844)		nic	cv403	XVal Session 43	1	XVal Session 43-Typing - Text-1		2012-07-13 10:13:10.918000
	Edit pad (rev 845)		sluggo	cv411	XVal Session 43	1	XVal Session 43-Typing - Text-1		2012-07-13 10:13:10.935000
	Edit pad (rev 846)		Dan	cv401	XVal Session 43	1	XVal Session 43-Typing - Text-1		2012-07-13 10:13:11.109000
	Edit pad (rev 847)		nic	cv403	XVal Session 43	1	XVal Session 43-Typing - Text-1		2012-07-13 10:13:11.429000
	Edit pad (rev 848)		sluggo	cv411	XVal Session 43	1	XVal Session 43-Typing - Text-1		2012-07-13 10:13:11.440000
	Edit pad (rev 849)		Dan	cv401	XVal Session 43	1	XVal Session 43-Typing - Text-1		2012-07-13 10:13:11.625000
	Edit pad (rev 850)		greg	cv412	XVal Session 43	1	XVal Session 43-Typing - Text-1		2012-07-13 10:13:11.768000
	Edit pad (rev 851)		nic	cv403	XVal Session 43	1	XVal Session 43-Typing - Text-1		2012-07-13 10:13:11.929000
	Edit pad (rev 852)		sluggo	cv411	XVal Session 43	1	XVal Session 43-Typing - Text-1		2012-07-13 10:13:11.939000
	Edit pad (rev 853)		Dan	cv401	XVal Session 43	1	XVal Session 43-Typing - Text-1		2012-07-13 10:13:12.137000
	Edit pad (rev 854)		nic	cv403	XVal Session 43	1	XVal Session 43-Typing - Text-1		2012-07-13 10:13:12.429000
	Edit pad (rev 855)		sluggo	cv411	XVal Session 43	1	XVal Session 43-Typing - Text-1		2012-07-13 10:13:12.439000
	Edit pad (rev 856)		Dan	cv401	XVal Session 43	1	XVal Session 43-Typing - Text-1		2012-07-13 10:13:12.640000
	Edit pad (rev 857)		nic	cv403	XVal Session 43	1	XVal Session 43-Typing - Text-1		2012-07-13 10:13:12.931000
	Edit pad (rev 858)		sluggo	cv411	XVal Session 43	1	XVal Session 43-Typing - Text-1		2012-07-13 10:13:12.939000
	Edit pad (rev 859)		Dan	cv401	XVal Session 43	1	XVal Session 43-Typing - Text-1		2012-07-13 10:13:13.150000
	Edit pad (rev 860)		nic	cv403	XVal Session 43	1	XVal Session 43-Typing - Text-1		2012-07-13 10:13:13.431000
	Edit pad (rev 861)		sluggo	cv411	XVal Session 43	1	XVal Session 43-Typing - Text-1		2012-07-13 10:13:13.440000
	Edit pad (rev 862)		Dan	cv401	XVal Session 43	1	XVal Session 43-Typing - Text-1		2012-07-13 10:13:13.656000
	Edit pad (rev 863)		sluggo	cv411	XVal Session 43	1	XVal Session 43-Typing - Text-1		2012-07-13 10:13:13.939000
	Edit pad (rev 864)		nic	cv403	XVal Session 43	1	XVal Session 43-Typing - Text-1		2012-07-13 10:13:13.976000
	Edit pad (rev 865)		Dan	cv401	XVal Session 43	1	XVal Session 43-Typing - Text-1		2012-07-13 10:13:14.155000
	Edit pad (rev 866)		greg	cv412	XVal Session 43	1	XVal Session 43-Typing - Text-1		2012-07-13 10:13:14.324000
	Edit pad (rev 867)		sluggo	cv411	XVal Session 43	1	XVal Session 43-Typing - Text-1		2012-07-13 10:13:14.440000
	Edit pad (rev 868)		nic	cv403	XVal Session 43	1	XVal Session 43-Typing - Text-1		2012-07-13 10:13:14.486000
	Edit pad (rev 869)		Dan	cv401	XVal Session 43	1	XVal Session 43-Typing - Text-1		2012-07-13 10:13:14.657000
	Edit pad (rev 870)		greg	cv412	XVal Session 43	1	XVal Session 43-Typing - Text-1		2012-07-13 10:13:14.845000
	Edit pad (rev 871)		sluggo	cv411	XVal Session 43	1	XVal Session 43-Typing - Text-1		2012-07-13 10:13:14.939000
	Edit pad (rev 872)		nic	cv403	XVal Session 43	1	XVal Session 43-Typing - Text-1		2012-07-13 10:13:15.005000
	Edit pad (rev 873)		Dan	cv401	XVal Session 43	1	XVal Session 43-Typing - Text-1		2012-07-13 10:13:15.156000
	Edit pad (rev 874)		greg	cv412	XVal Session 43	1	XVal Session 43-Typing - Text-1		2012-07-13 10:13:15.348000
	Edit pad (rev 875)		sluggo	cv411	XVal Session 43	1	XVal Session 43-Typing - Text-1		2012-07-13 10:13:15.440000
	Edit pad (rev 876)		Dan	cv401	XVal Session 43	1	XVal Session 43-Typing - Text-1		2012-07-13 10:13:15.655000
	Edit pad (rev 877)		sluggo	cv411	XVal Session 43	1	XVal Session 43-Typing - Text-1		2012-07-13 10:13:15.942000
	Edit pad (rev 878)		Dan	cv401	XVal Session 43	1	XVal Session 43-Typing - Text-1		2012-07-13 10:13:16.157000
	Edit pad (rev 879)		sluggo	cv411	XVal Session 43	1	XVal Session 43-Typing - Text-1		2012-07-13 10:13:16.446000
	Edit pad (rev 880)		greg	cv412	XVal Session 43	1	XVal Session 43-Typing - Text-1		2012-07-13 10:13:16.581000
	Edit pad (rev 881)		Dan	cv401	XVal Session 43	1	XVal Session 43-Typing - Text-1		2012-07-13 10:13:16.655000
	Edit pad (rev 882)		sluggo	cv411	XVal Session 43	1	XVal Session 43-Typing - Text-1		2012-07-13 10:13:16.955000
	Edit pad (rev 883)		greg	cv412	XVal Session 43	1	XVal Session 43-Typing - Text-1		2012-07-13 10:13:17.197000
	Edit pad (rev 884)		Dan	cv401	XVal Session 43	1	XVal Session 43-Typing - Text-1		2012-07-13 10:13:17.437000
	Edit pad (rev 885)		sluggo	cv411	XVal Session 43	1	XVal Session 43-Typing - Text-1		2012-07-13 10:13:17.471000
	Edit pad (rev 886)		Dan	cv401	XVal Session 43	1	XVal Session 43-Typing - Text-1		2012-07-13 10:13:17.937000
	Edit pad (rev 887)		sluggo	cv411	XVal Session 43	1	XVal Session 43-Typing - Text-1		2012-07-13 10:13:17.973000
	Edit pad (rev 888)		greg	cv412	XVal Session 43	1	XVal Session 43-Typing - Text-1		2012-07-13 10:13:18.420000
	Edit pad (rev 889)		Dan	cv401	XVal Session 43	1	XVal Session 43-Typing - Text-1		2012-07-13 10:13:18.474000
	Edit pad (rev 890)		sluggo	cv411	XVal Session 43	1	XVal Session 43-Typing - Text-1		2012-07-13 10:13:18.485000
	Edit pad (rev 891)		nic	cv403	XVal Session 43	1	XVal Session 43-Typing - Text-1		2012-07-13 10:13:18.731000
	Edit pad (rev 892)		sluggo	cv411	XVal Session 43	1	XVal Session 43-Typing - Text-1		2012-07-13 10:13:18.986000
	Edit pad (rev 893)		Dan	cv401	XVal Session 43	1	XVal Session 43-Typing - Text-1		2012-07-13 10:13:18.992000
	Edit pad (rev 894)		greg	cv412	XVal Session 43	1	XVal Session 43-Typing - Text-1		2012-07-13 10:13:19.314000
	Edit pad (rev 895)		Dan	cv401	XVal Session 43	1	XVal Session 43-Typing - Text-1		2012-07-13 10:13:19.500000
	Edit pad (rev 896)		sluggo	cv411	XVal Session 43	1	XVal Session 43-Typing - Text-1		2012-07-13 10:13:19.511000
	Edit pad (rev 897)		greg	cv412	XVal Session 43	1	XVal Session 43-Typing - Text-1		2012-07-13 10:13:19.953000
	Edit pad (rev 898)		Dan	cv401	XVal Session 43	1	XVal Session 43-Typing - Text-1		2012-07-13 10:13:19.999000
	Edit pad (rev 899)		sluggo	cv411	XVal Session 43	1	XVal Session 43-Typing - Text-1		2012-07-13 10:13:20.018000
	Edit pad (rev 900)		Dan	cv401	XVal Session 43	1	XVal Session 43-Typing - Text-1		2012-07-13 10:13:20.499000
	Edit pad (rev 901)		sluggo	cv411	XVal Session 43	1	XVal Session 43-Typing - Text-1		2012-07-13 10:13:20.518000
	Edit pad (rev 902)		greg	cv412	XVal Session 43	1	XVal Session 43-Typing - Text-1		2012-07-13 10:13:20.567000
	Edit pad (rev 903)		Dan	cv401	XVal Session 43	1	XVal Session 43-Typing - Text-1		2012-07-13 10:13:20.999000
	Edit pad (rev 904)		sluggo	cv411	XVal Session 43	1	XVal Session 43-Typing - Text-1		2012-07-13 10:13:21.018000
	Edit pad (rev 905)		greg	cv412	XVal Session 43	1	XVal Session 43-Typing - Text-1		2012-07-13 10:13:21.267000
	Edit pad (rev 906)		Dan	cv401	XVal Session 43	1	XVal Session 43-Typing - Text-1		2012-07-13 10:13:21.499000
	Edit pad (rev 907)		sluggo	cv411	XVal Session 43	1	XVal Session 43-Typing - Text-1		2012-07-13 10:13:21.559000
	Edit pad (rev 908)		nic	cv403	XVal Session 43	1	XVal Session 43-Typing - Text-1		2012-07-13 10:13:21.653000
	Edit pad (rev 909)		greg	cv412	XVal Session 43	1	XVal Session 43-Typing - Text-1		2012-07-13 10:13:21.810000
	Edit pad (rev 910)		Dan	cv401	XVal Session 43	1	XVal Session 43-Typing - Text-1		2012-07-13 10:13:22
	Edit pad (rev 911)		sluggo	cv411	XVal Session 43	1	XVal Session 43-Typing - Text-1		2012-07-13 10:13:22.064000
	Edit pad (rev 912)		greg	cv412	XVal Session 43	1	XVal Session 43-Typing - Text-1		2012-07-13 10:13:22.320000
	Edit pad (rev 913)		Dan	cv401	XVal Session 43	1	XVal Session 43-Typing - Text-1		2012-07-13 10:13:22.500000
	Edit pad (rev 914)		sluggo	cv411	XVal Session 43	1	XVal Session 43-Typing - Text-1		2012-07-13 10:13:22.564000
	Edit pad (rev 915)		greg	cv412	XVal Session 43	1	XVal Session 43-Typing - Text-1		2012-07-13 10:13:22.976000
	Edit pad (rev 916)		Dan	cv401	XVal Session 43	1	XVal Session 43-Typing - Text-1		2012-07-13 10:13:23.001000
	Edit pad (rev 917)		sluggo	cv411	XVal Session 43	1	XVal Session 43-Typing - Text-1		2012-07-13 10:13:23.097000
	Edit pad (rev 918)		Dan	cv401	XVal Session 43	1	XVal Session 43-Typing - Text-1		2012-07-13 10:13:23.504000
	Edit pad (rev 919)		sluggo	cv411	XVal Session 43	1	XVal Session 43-Typing - Text-1		2012-07-13 10:13:23.659000
	Edit pad (rev 920)		nic	cv403	XVal Session 43	1	XVal Session 43-Typing - Text-1		2012-07-13 10:13:23.949000
	Edit pad (rev 921)		Dan	cv401	XVal Session 43	1	XVal Session 43-Typing - Text-1		2012-07-13 10:13:24.015000
	Edit pad (rev 922)		greg	cv412	XVal Session 43	1	XVal Session 43-Typing - Text-1		2012-07-13 10:13:24.069000
	Edit pad (rev 923)		sluggo	cv411	XVal Session 43	1	XVal Session 43-Typing - Text-1		2012-07-13 10:13:24.153000
	Edit pad (rev 924)		nic	cv403	XVal Session 43	1	XVal Session 43-Typing - Text-1		2012-07-13 10:13:24.461000
	Edit pad (rev 925)		Dan	cv401	XVal Session 43	1	XVal Session 43-Typing - Text-1		2012-07-13 10:13:24.521000
	Edit pad (rev 926)		greg	cv412	XVal Session 43	1	XVal Session 43-Typing - Text-1		2012-07-13 10:13:24.565000
	Edit pad (rev 927)		sluggo	cv411	XVal Session 43	1	XVal Session 43-Typing - Text-1		2012-07-13 10:13:24.659000
	Edit pad (rev 928)		nic	cv403	XVal Session 43	1	XVal Session 43-Typing - Text-1		2012-07-13 10:13:24.966000
	Edit pad (rev 929)		Dan	cv401	XVal Session 43	1	XVal Session 43-Typing - Text-1		2012-07-13 10:13:25.030000
	Edit pad (rev 930)		greg	cv412	XVal Session 43	1	XVal Session 43-Typing - Text-1		2012-07-13 10:13:25.066000
	Edit pad (rev 931)		nic	cv403	XVal Session 43	1	XVal Session 43-Typing - Text-1		2012-07-13 10:13:25.462000
	Edit pad (rev 932)		Dan	cv401	XVal Session 43	1	XVal Session 43-Typing - Text-1		2012-07-13 10:13:25.542000
	Edit pad (rev 933)		greg	cv412	XVal Session 43	1	XVal Session 43-Typing - Text-1		2012-07-13 10:13:25.608000
	Edit pad (rev 934)		nic	cv403	XVal Session 43	1	XVal Session 43-Typing - Text-1		2012-07-13 10:13:25.972000
	Edit pad (rev 935)		sluggo	cv411	XVal Session 43	1	XVal Session 43-Typing - Text-1		2012-07-13 10:13:26.045000
	Edit pad (rev 936)		Dan	cv401	XVal Session 43	1	XVal Session 43-Typing - Text-1		2012-07-13 10:13:26.053000
	Edit pad (rev 937)		greg	cv412	XVal Session 43	1	XVal Session 43-Typing - Text-1		2012-07-13 10:13:26.259000
	Edit pad (rev 938)		nic	cv403	XVal Session 43	1	XVal Session 43-Typing - Text-1		2012-07-13 10:13:26.476000
	Edit pad (rev 939)		sluggo	cv411	XVal Session 43	1	XVal Session 43-Typing - Text-1		2012-07-13 10:13:26.548000
	Edit pad (rev 940)		Dan	cv401	XVal Session 43	1	XVal Session 43-Typing - Text-1		2012-07-13 10:13:26.563000
	Edit pad (rev 941)		nic	cv403	XVal Session 43	1	XVal Session 43-Typing - Text-1		2012-07-13 10:13:26.977000
	Edit pad (rev 942)		sluggo	cv411	XVal Session 43	1	XVal Session 43-Typing - Text-1		2012-07-13 10:13:27.047000
	Edit pad (rev 943)		Dan	cv401	XVal Session 43	1	XVal Session 43-Typing - Text-1		2012-07-13 10:13:27.070000
	Edit pad (rev 944)		greg	cv412	XVal Session 43	1	XVal Session 43-Typing - Text-1		2012-07-13 10:13:27.324000
	Edit pad (rev 945)		nic	cv403	XVal Session 43	1	XVal Session 43-Typing - Text-1		2012-07-13 10:13:27.484000
	Edit pad (rev 946)		sluggo	cv411	XVal Session 43	1	XVal Session 43-Typing - Text-1		2012-07-13 10:13:27.549000
	Edit pad (rev 947)		Dan	cv401	XVal Session 43	1	XVal Session 43-Typing - Text-1		2012-07-13 10:13:27.584000
	Edit pad (rev 948)		greg	cv412	XVal Session 43	1	XVal Session 43-Typing - Text-1		2012-07-13 10:13:27.831000
	Edit pad (rev 949)		nic	cv403	XVal Session 43	1	XVal Session 43-Typing - Text-1		2012-07-13 10:13:27.992000
	Edit pad (rev 950)		sluggo	cv411	XVal Session 43	1	XVal Session 43-Typing - Text-1		2012-07-13 10:13:28.049000
	Edit pad (rev 951)		Dan	cv401	XVal Session 43	1	XVal Session 43-Typing - Text-1		2012-07-13 10:13:28.094000
	Edit pad (rev 952)		nic	cv403	XVal Session 43	1	XVal Session 43-Typing - Text-1		2012-07-13 10:13:28.492000
	Edit pad (rev 953)		Dan	cv401	XVal Session 43	1	XVal Session 43-Typing - Text-1		2012-07-13 10:13:28.593000
	Edit pad (rev 954)		sluggo	cv411	XVal Session 43	1	XVal Session 43-Typing - Text-1		2012-07-13 10:13:28.749000
	Edit pad (rev 955)		greg	cv412	XVal Session 43	1	XVal Session 43-Typing - Text-1		2012-07-13 10:13:28.983000
	Edit pad (rev 956)		nic	cv403	XVal Session 43	1	XVal Session 43-Typing - Text-1		2012-07-13 10:13:28.998000
	Edit pad (rev 957)		Dan	cv401	XVal Session 43	1	XVal Session 43-Typing - Text-1		2012-07-13 10:13:29.097000
	Edit pad (rev 958)		sluggo	cv411	XVal Session 43	1	XVal Session 43-Typing - Text-1		2012-07-13 10:13:29.331000
	Edit pad (rev 959)		nic	cv403	XVal Session 43	1	XVal Session 43-Typing - Text-1		2012-07-13 10:13:29.502000
	Edit pad (rev 960)		Dan	cv401	XVal Session 43	1	XVal Session 43-Typing - Text-1		2012-07-13 10:13:29.608000
	Edit pad (rev 961)		greg	cv412	XVal Session 43	1	XVal Session 43-Typing - Text-1		2012-07-13 10:13:29.873000
	Edit pad (rev 962)		sluggo	cv411	XVal Session 43	1	XVal Session 43-Typing - Text-1		2012-07-13 10:13:29.875000
	Edit pad (rev 963)		nic	cv403	XVal Session 43	1	XVal Session 43-Typing - Text-1		2012-07-13 10:13:30.007000
	Edit pad (rev 964)		Dan	cv401	XVal Session 43	1	XVal Session 43-Typing - Text-1		2012-07-13 10:13:30.108000
	Edit pad (rev 965)		sluggo	cv411	XVal Session 43	1	XVal Session 43-Typing - Text-1		2012-07-13 10:13:30.377000
	Edit pad (rev 966)		nic	cv403	XVal Session 43	1	XVal Session 43-Typing - Text-1		2012-07-13 10:13:30.508000
	Edit pad (rev 967)		Dan	cv401	XVal Session 43	1	XVal Session 43-Typing - Text-1		2012-07-13 10:13:30.608000
	Edit pad (rev 968)		sluggo	cv411	XVal Session 43	1	XVal Session 43-Typing - Text-1		2012-07-13 10:13:30.887000
	Edit pad (rev 969)		nic	cv403	XVal Session 43	1	XVal Session 43-Typing - Text-1		2012-07-13 10:13:31.008000
	Edit pad (rev 970)		Dan	cv401	XVal Session 43	1	XVal Session 43-Typing - Text-1		2012-07-13 10:13:31.109000
	Edit pad (rev 971)		greg	cv412	XVal Session 43	1	XVal Session 43-Typing - Text-1		2012-07-13 10:13:31.211000
	Edit pad (rev 972)		sluggo	cv411	XVal Session 43	1	XVal Session 43-Typing - Text-1		2012-07-13 10:13:31.394000
	Edit pad (rev 973)		nic	cv403	XVal Session 43	1	XVal Session 43-Typing - Text-1		2012-07-13 10:13:31.515000
	Edit pad (rev 974)		Dan	cv401	XVal Session 43	1	XVal Session 43-Typing - Text-1		2012-07-13 10:13:31.631000
	Edit pad (rev 975)		sluggo	cv411	XVal Session 43	1	XVal Session 43-Typing - Text-1		2012-07-13 10:13:31.892000
	Edit pad (rev 976)		nic	cv403	XVal Session 43	1	XVal Session 43-Typing - Text-1		2012-07-13 10:13:32.008000
	Edit pad (rev 977)		greg	cv412	XVal Session 43	1	XVal Session 43-Typing - Text-1		2012-07-13 10:13:32.087000
	Edit pad (rev 978)		Dan	cv401	XVal Session 43	1	XVal Session 43-Typing - Text-1		2012-07-13 10:13:32.124000
	Edit pad (rev 979)		nic	cv403	XVal Session 43	1	XVal Session 43-Typing - Text-1		2012-07-13 10:13:32.508000
	Edit pad (rev 980)		sluggo	cv411	XVal Session 43	1	XVal Session 43-Typing - Text-1		2012-07-13 10:13:32.531000
	Edit pad (rev 981)		Dan	cv401	XVal Session 43	1	XVal Session 43-Typing - Text-1		2012-07-13 10:13:32.624000
	Edit pad (rev 982)		greg	cv412	XVal Session 43	1	XVal Session 43-Typing - Text-1		2012-07-13 10:13:32.867000
	Edit pad (rev 983)		nic	cv403	XVal Session 43	1	XVal Session 43-Typing - Text-1		2012-07-13 10:13:33.011000
	Edit pad (rev 984)		sluggo	cv411	XVal Session 43	1	XVal Session 43-Typing - Text-1		2012-07-13 10:13:33.032000
	Edit pad (rev 985)		Dan	cv401	XVal Session 43	1	XVal Session 43-Typing - Text-1		2012-07-13 10:13:33.128000
	Edit pad (rev 986)		greg	cv412	XVal Session 43	1	XVal Session 43-Typing - Text-1		2012-07-13 10:13:33.364000
	Edit pad (rev 987)		nic	cv403	XVal Session 43	1	XVal Session 43-Typing - Text-1		2012-07-13 10:13:33.508000
	Edit pad (rev 988)		sluggo	cv411	XVal Session 43	1	XVal Session 43-Typing - Text-1		2012-07-13 10:13:33.532000
	Edit pad (rev 989)		Dan	cv401	XVal Session 43	1	XVal Session 43-Typing - Text-1		2012-07-13 10:13:33.640000
	Edit pad (rev 990)		nic	cv403	XVal Session 43	1	XVal Session 43-Typing - Text-1		2012-07-13 10:13:34.009000
	Edit pad (rev 991)		sluggo	cv411	XVal Session 43	1	XVal Session 43-Typing - Text-1		2012-07-13 10:13:34.034000
	Edit pad (rev 992)		Dan	cv401	XVal Session 43	1	XVal Session 43-Typing - Text-1		2012-07-13 10:13:34.146000
	Edit pad (rev 993)		nic	cv403	XVal Session 43	1	XVal Session 43-Typing - Text-1		2012-07-13 10:13:34.509000
	Edit pad (rev 994)		sluggo	cv411	XVal Session 43	1	XVal Session 43-Typing - Text-1		2012-07-13 10:13:34.535000
	Edit pad (rev 995)		Dan	cv401	XVal Session 43	1	XVal Session 43-Typing - Text-1		2012-07-13 10:13:34.643000
	Edit pad (rev 996)		nic	cv403	XVal Session 43	1	XVal Session 43-Typing - Text-1		2012-07-13 10:13:35.014000
	Edit pad (rev 997)		sluggo	cv411	XVal Session 43	1	XVal Session 43-Typing - Text-1		2012-07-13 10:13:35.118000
	Edit pad (rev 998)		Dan	cv401	XVal Session 43	1	XVal Session 43-Typing - Text-1		2012-07-13 10:13:35.155000
	Edit pad (rev 999)		nic	cv403	XVal Session 43	1	XVal Session 43-Typing - Text-1		2012-07-13 10:13:35.523000
	Edit pad (rev 1000)		sluggo	cv411	XVal Session 43	1	XVal Session 43-Typing - Text-1		2012-07-13 10:13:35.628000
	Edit pad (rev 1001)		Dan	cv401	XVal Session 43	1	XVal Session 43-Typing - Text-1		2012-07-13 10:13:35.662000
	Edit pad (rev 1002)		nic	cv403	XVal Session 43	1	XVal Session 43-Typing - Text-1		2012-07-13 10:13:36.023000
	Edit pad (rev 1003)		sluggo	cv411	XVal Session 43	1	XVal Session 43-Typing - Text-1		2012-07-13 10:13:36.133000
	Edit pad (rev 1004)		Dan	cv401	XVal Session 43	1	XVal Session 43-Typing - Text-1		2012-07-13 10:13:36.171000
	Edit pad (rev 1005)		nic	cv403	XVal Session 43	1	XVal Session 43-Typing - Text-1		2012-07-13 10:13:36.525000
	Edit pad (rev 1006)		sluggo	cv411	XVal Session 43	1	XVal Session 43-Typing - Text-1		2012-07-13 10:13:36.636000
	Edit pad (rev 1007)		Dan	cv401	XVal Session 43	1	XVal Session 43-Typing - Text-1		2012-07-13 10:13:36.670000
	Edit pad (rev 1008)		nic	cv403	XVal Session 43	1	XVal Session 43-Typing - Text-1		2012-07-13 10:13:37.039000
	Edit pad (rev 1009)		sluggo	cv411	XVal Session 43	1	XVal Session 43-Typing - Text-1		2012-07-13 10:13:37.143000
	Edit pad (rev 1010)		Dan	cv401	XVal Session 43	1	XVal Session 43-Typing - Text-1		2012-07-13 10:13:37.172000
	Edit pad (rev 1011)		nic	cv403	XVal Session 43	1	XVal Session 43-Typing - Text-1		2012-07-13 10:13:37.547000
	Edit pad (rev 1012)		Dan	cv401	XVal Session 43	1	XVal Session 43-Typing - Text-1		2012-07-13 10:13:37.671000
	Edit pad (rev 1013)		nic	cv403	XVal Session 43	1	XVal Session 43-Typing - Text-1		2012-07-13 10:13:38.056000
	Edit pad (rev 1014)		sluggo	cv411	XVal Session 43	1	XVal Session 43-Typing - Text-1		2012-07-13 10:13:38.126000
	Edit pad (rev 1015)		Dan	cv401	XVal Session 43	1	XVal Session 43-Typing - Text-1		2012-07-13 10:13:38.179000
	Edit pad (rev 1016)		greg	cv412	XVal Session 43	1	XVal Session 43-Typing - Text-1		2012-07-13 10:13:38.370000
	Edit pad (rev 1017)		nic	cv403	XVal Session 43	1	XVal Session 43-Typing - Text-1		2012-07-13 10:13:38.555000
	Edit pad (rev 1018)		sluggo	cv411	XVal Session 43	1	XVal Session 43-Typing - Text-1		2012-07-13 10:13:38.627000
	Edit pad (rev 1019)		Dan	cv401	XVal Session 43	1	XVal Session 43-Typing - Text-1		2012-07-13 10:13:38.687000
	Edit pad (rev 1020)		nic	cv403	XVal Session 43	1	XVal Session 43-Typing - Text-1		2012-07-13 10:13:39.054000
	Edit pad (rev 1021)		sluggo	cv411	XVal Session 43	1	XVal Session 43-Typing - Text-1		2012-07-13 10:13:39.134000
	Edit pad (rev 1022)		Dan	cv401	XVal Session 43	1	XVal Session 43-Typing - Text-1		2012-07-13 10:13:39.187000
	Edit pad (rev 1023)		nic	cv403	XVal Session 43	1	XVal Session 43-Typing - Text-1		2012-07-13 10:13:39.554000
	Edit pad (rev 1024)		sluggo	cv411	XVal Session 43	1	XVal Session 43-Typing - Text-1		2012-07-13 10:13:39.642000
	Edit pad (rev 1025)		Dan	cv401	XVal Session 43	1	XVal Session 43-Typing - Text-1		2012-07-13 10:13:39.688000
	Edit pad (rev 1026)		nic	cv403	XVal Session 43	1	XVal Session 43-Typing - Text-1		2012-07-13 10:13:40.056000
	Edit pad (rev 1027)		sluggo	cv411	XVal Session 43	1	XVal Session 43-Typing - Text-1		2012-07-13 10:13:40.145000
	Edit pad (rev 1028)		Dan	cv401	XVal Session 43	1	XVal Session 43-Typing - Text-1		2012-07-13 10:13:40.191000
	Edit pad (rev 1029)		greg	cv412	XVal Session 43	1	XVal Session 43-Typing - Text-1		2012-07-13 10:13:40.366000
	Edit pad (rev 1030)		nic	cv403	XVal Session 43	1	XVal Session 43-Typing - Text-1		2012-07-13 10:13:40.554000
	Edit pad (rev 1031)		sluggo	cv411	XVal Session 43	1	XVal Session 43-Typing - Text-1		2012-07-13 10:13:40.658000
	Edit pad (rev 1032)		Dan	cv401	XVal Session 43	1	XVal Session 43-Typing - Text-1		2012-07-13 10:13:40.689000
	Edit pad (rev 1033)		nic	cv403	XVal Session 43	1	XVal Session 43-Typing - Text-1		2012-07-13 10:13:41.054000
	Edit pad (rev 1034)		sluggo	cv411	XVal Session 43	1	XVal Session 43-Typing - Text-1		2012-07-13 10:13:41.164000
	Edit pad (rev 1035)		Dan	cv401	XVal Session 43	1	XVal Session 43-Typing - Text-1		2012-07-13 10:13:41.201000
	Edit pad (rev 1036)		nic	cv403	XVal Session 43	1	XVal Session 43-Typing - Text-1		2012-07-13 10:13:41.556000
	Edit pad (rev 1037)		greg	cv412	XVal Session 43	1	XVal Session 43-Typing - Text-1		2012-07-13 10:13:41.559000
	Edit pad (rev 1038)		sluggo	cv411	XVal Session 43	1	XVal Session 43-Typing - Text-1		2012-07-13 10:13:41.672000
	Edit pad (rev 1039)		Dan	cv401	XVal Session 43	1	XVal Session 43-Typing - Text-1		2012-07-13 10:13:41.702000
	Edit pad (rev 1040)		nic	cv403	XVal Session 43	1	XVal Session 43-Typing - Text-1		2012-07-13 10:13:42.056000
	Edit pad (rev 1041)		greg	cv412	XVal Session 43	1	XVal Session 43-Typing - Text-1		2012-07-13 10:13:42.070000
	Edit pad (rev 1042)		sluggo	cv411	XVal Session 43	1	XVal Session 43-Typing - Text-1		2012-07-13 10:13:42.174000
	Edit pad (rev 1043)		Dan	cv401	XVal Session 43	1	XVal Session 43-Typing - Text-1		2012-07-13 10:13:42.202000
	Edit pad (rev 1044)		nic	cv403	XVal Session 43	1	XVal Session 43-Typing - Text-1		2012-07-13 10:13:42.555000
	Edit pad (rev 1045)		sluggo	cv411	XVal Session 43	1	XVal Session 43-Typing - Text-1		2012-07-13 10:13:42.675000
	Edit pad (rev 1046)		Dan	cv401	XVal Session 43	1	XVal Session 43-Typing - Text-1		2012-07-13 10:13:42.703000
	Edit pad (rev 1047)		greg	cv412	XVal Session 43	1	XVal Session 43-Typing - Text-1		2012-07-13 10:13:42.861000
	Edit pad (rev 1048)		nic	cv403	XVal Session 43	1	XVal Session 43-Typing - Text-1		2012-07-13 10:13:43.055000
	Edit pad (rev 1049)		sluggo	cv411	XVal Session 43	1	XVal Session 43-Typing - Text-1		2012-07-13 10:13:43.174000
	Edit pad (rev 1050)		Dan	cv401	XVal Session 43	1	XVal Session 43-Typing - Text-1		2012-07-13 10:13:43.203000
	Edit pad (rev 1051)		nic	cv403	XVal Session 43	1	XVal Session 43-Typing - Text-1		2012-07-13 10:13:43.554000
	Edit pad (rev 1052)		sluggo	cv411	XVal Session 43	1	XVal Session 43-Typing - Text-1		2012-07-13 10:13:43.679000
	Edit pad (rev 1053)		Dan	cv401	XVal Session 43	1	XVal Session 43-Typing - Text-1		2012-07-13 10:13:43.706000
	Edit pad (rev 1054)		nic	cv403	XVal Session 43	1	XVal Session 43-Typing - Text-1		2012-07-13 10:13:44.056000
	Edit pad (rev 1055)		sluggo	cv411	XVal Session 43	1	XVal Session 43-Typing - Text-1		2012-07-13 10:13:44.189000
	Edit pad (rev 1056)		Dan	cv401	XVal Session 43	1	XVal Session 43-Typing - Text-1		2012-07-13 10:13:44.202000
	Edit pad (rev 1057)		greg	cv412	XVal Session 43	1	XVal Session 43-Typing - Text-1		2012-07-13 10:13:44.270000
	Edit pad (rev 1058)		sluggo	cv411	XVal Session 43	1	XVal Session 43-Typing - Text-1		2012-07-13 10:13:44.690000
	Edit pad (rev 1059)		Dan	cv401	XVal Session 43	1	XVal Session 43-Typing - Text-1		2012-07-13 10:13:44.912000
	Edit pad (rev 1060)		nic	cv403	XVal Session 43	1	XVal Session 43-Typing - Text-1		2012-07-13 10:13:45.153000
	Edit pad (rev 1061)		sluggo	cv411	XVal Session 43	1	XVal Session 43-Typing - Text-1		2012-07-13 10:13:45.271000
	Edit pad (rev 1062)		Dan	cv401	XVal Session 43	1	XVal Session 43-Typing - Text-1		2012-07-13 10:13:45.420000
	Edit pad (rev 1063)		nic	cv403	XVal Session 43	1	XVal Session 43-Typing - Text-1		2012-07-13 10:13:45.653000
	Edit pad (rev 1064)		sluggo	cv411	XVal Session 43	1	XVal Session 43-Typing - Text-1		2012-07-13 10:13:45.770000
	Edit pad (rev 1065)		Dan	cv401	XVal Session 43	1	XVal Session 43-Typing - Text-1		2012-07-13 10:13:45.920000
	Edit pad (rev 1066)		nic	cv403	XVal Session 43	1	XVal Session 43-Typing - Text-1		2012-07-13 10:13:46.164000
	Edit pad (rev 1067)		sluggo	cv411	XVal Session 43	1	XVal Session 43-Typing - Text-1		2012-07-13 10:13:46.271000
	Edit pad (rev 1068)		nic	cv403	XVal Session 43	1	XVal Session 43-Typing - Text-1		2012-07-13 10:13:46.672000
	Edit pad (rev 1069)		sluggo	cv411	XVal Session 43	1	XVal Session 43-Typing - Text-1		2012-07-13 10:13:46.773000
	Edit pad (rev 1070)		nic	cv403	XVal Session 43	1	XVal Session 43-Typing - Text-1		2012-07-13 10:13:47.183000
	Edit pad (rev 1071)		sluggo	cv411	XVal Session 43	1	XVal Session 43-Typing - Text-1		2012-07-13 10:13:47.282000
	Edit pad (rev 1072)		nic	cv403	XVal Session 43	1	XVal Session 43-Typing - Text-1		2012-07-13 10:13:47.680000
	Edit pad (rev 1073)		nic	cv403	XVal Session 43	1	XVal Session 43-Typing - Text-1		2012-07-13 10:13:48.181000
	Edit pad (rev 1074)		nic	cv403	XVal Session 43	1	XVal Session 43-Typing - Text-1		2012-07-13 10:13:48.683000
	Edit pad (rev 1075)		greg	cv412	XVal Session 43	1	XVal Session 43-Typing - Text-1		2012-07-13 10:13:48.716000
	Edit pad (rev 1076)		nic	cv403	XVal Session 43	1	XVal Session 43-Typing - Text-1		2012-07-13 10:13:49.196000
	Edit pad (rev 1077)		greg	cv412	XVal Session 43	1	XVal Session 43-Typing - Text-1		2012-07-13 10:13:49.314000
	Edit pad (rev 1078)		nic	cv403	XVal Session 43	1	XVal Session 43-Typing - Text-1		2012-07-13 10:13:49.750000
	Edit pad (rev 1079)		greg	cv412	XVal Session 43	1	XVal Session 43-Typing - Text-1		2012-07-13 10:13:49.815000
	Edit pad (rev 1080)		nic	cv403	XVal Session 43	1	XVal Session 43-Typing - Text-1		2012-07-13 10:13:50.259000
	Edit pad (rev 1081)		greg	cv412	XVal Session 43	1	XVal Session 43-Typing - Text-1		2012-07-13 10:13:50.322000
	Edit pad (rev 1082)		Dan	cv401	XVal Session 43	1	XVal Session 43-Typing - Text-1		2012-07-13 10:13:50.420000
	Edit pad (rev 1083)		nic	cv403	XVal Session 43	1	XVal Session 43-Typing - Text-1		2012-07-13 10:13:50.765000
	Edit pad (rev 1084)		greg	cv412	XVal Session 43	1	XVal Session 43-Typing - Text-1		2012-07-13 10:13:50.818000
	Edit pad (rev 1085)		Dan	cv401	XVal Session 43	1	XVal Session 43-Typing - Text-1		2012-07-13 10:13:50.921000
	Edit pad (rev 1086)		nic	cv403	XVal Session 43	1	XVal Session 43-Typing - Text-1		2012-07-13 10:13:51.264000
	Edit pad (rev 1087)		Dan	cv401	XVal Session 43	1	XVal Session 43-Typing - Text-1		2012-07-13 10:13:51.422000
	Edit pad (rev 1088)		Dan	cv401	XVal Session 43	1	XVal Session 43-Typing - Text-1		2012-07-13 10:13:51.929000
	Edit pad (rev 1089)		Dan	cv401	XVal Session 43	1	XVal Session 43-Typing - Text-1		2012-07-13 10:13:52.438000
	Edit pad (rev 1090)		Dan	cv401	XVal Session 43	1	XVal Session 43-Typing - Text-1		2012-07-13 10:13:52.939000
	Edit pad (rev 1091)		Dan	cv401	XVal Session 43	1	XVal Session 43-Typing - Text-1		2012-07-13 10:13:53.445000
	Edit pad (rev 1092)		Dan	cv401	XVal Session 43	1	XVal Session 43-Typing - Text-1		2012-07-13 10:13:53.954000
	Edit pad (rev 1093)		nic	cv403	XVal Session 43	1	XVal Session 43-Typing - Text-1		2012-07-13 10:13:54.565000
	Edit pad (rev 1094)		Dan	cv401	XVal Session 43	1	XVal Session 43-Typing - Text-1		2012-07-13 10:13:54.994000
	Edit pad (rev 1095)		nic	cv403	XVal Session 43	1	XVal Session 43-Typing - Text-1		2012-07-13 10:13:55.086000
	Edit pad (rev 1096)		Dan	cv401	XVal Session 43	1	XVal Session 43-Typing - Text-1		2012-07-13 10:13:55.500000
	Edit pad (rev 1097)		nic	cv403	XVal Session 43	1	XVal Session 43-Typing - Text-1		2012-07-13 10:13:55.597000
	Edit pad (rev 1098)		Dan	cv401	XVal Session 43	1	XVal Session 43-Typing - Text-1		2012-07-13 10:13:55.999000
	Edit pad (rev 1099)		nic	cv403	XVal Session 43	1	XVal Session 43-Typing - Text-1		2012-07-13 10:13:56.125000
	Edit pad (rev 1100)		Dan	cv401	XVal Session 43	1	XVal Session 43-Typing - Text-1		2012-07-13 10:13:56.500000
	Edit pad (rev 1101)		nic	cv403	XVal Session 43	1	XVal Session 43-Typing - Text-1		2012-07-13 10:13:56.632000
	Edit pad (rev 1102)		Dan	cv401	XVal Session 43	1	XVal Session 43-Typing - Text-1		2012-07-13 10:13:57.010000
	Edit pad (rev 1103)		nic	cv403	XVal Session 43	1	XVal Session 43-Typing - Text-1		2012-07-13 10:13:57.141000
	Edit pad (rev 1104)		Dan	cv401	XVal Session 43	1	XVal Session 43-Typing - Text-1		2012-07-13 10:13:57.515000
	Edit pad (rev 1105)		nic	cv403	XVal Session 43	1	XVal Session 43-Typing - Text-1		2012-07-13 10:13:57.648000
	Chat	ill start 6	sluggo	cv411	XVal Session 43	1	XVal Session 43-Typing - Text-1		2012-07-13 10:13:57.711000
	Edit pad (rev 1106)		Dan	cv401	XVal Session 43	1	XVal Session 43-Typing - Text-1		2012-07-13 10:13:58.016000
	Edit pad (rev 1107)		nic	cv403	XVal Session 43	1	XVal Session 43-Typing - Text-1		2012-07-13 10:13:58.157000
	Edit pad (rev 1108)		greg	cv412	XVal Session 43	1	XVal Session 43-Typing - Text-1		2012-07-13 10:13:58.311000
	Edit pad (rev 1109)		Dan	cv401	XVal Session 43	1	XVal Session 43-Typing - Text-1		2012-07-13 10:13:58.515000
	Edit pad (rev 1110)		nic	cv403	XVal Session 43	1	XVal Session 43-Typing - Text-1		2012-07-13 10:13:58.656000
	Edit pad (rev 1111)		nic	cv403	XVal Session 43	1	XVal Session 43-Typing - Text-1		2012-07-13 10:13:59.165000
	Edit pad (rev 1112)		greg	cv412	XVal Session 43	1	XVal Session 43-Typing - Text-1		2012-07-13 10:13:59.283000
	Edit pad (rev 1113)		nic	cv403	XVal Session 43	1	XVal Session 43-Typing - Text-1		2012-07-13 10:13:59.670000
	Edit pad (rev 1114)		greg	cv412	XVal Session 43	1	XVal Session 43-Typing - Text-1		2012-07-13 10:13:59.887000
	Edit pad (rev 1115)		Dan	cv401	XVal Session 43	1	XVal Session 43-Typing - Text-1		2012-07-13 10:13:59.933000
	Edit pad (rev 1116)		nic	cv403	XVal Session 43	1	XVal Session 43-Typing - Text-1		2012-07-13 10:14:00.180000
	Edit pad (rev 1117)		Dan	cv401	XVal Session 43	1	XVal Session 43-Typing - Text-1		2012-07-13 10:14:00.436000
	Edit pad (rev 1118)		nic	cv403	XVal Session 43	1	XVal Session 43-Typing - Text-1		2012-07-13 10:14:00.930000
	Edit pad (rev 1119)		Dan	cv401	XVal Session 43	1	XVal Session 43-Typing - Text-1		2012-07-13 10:14:00.936000
	Edit pad (rev 1120)		greg	cv412	XVal Session 43	1	XVal Session 43-Typing - Text-1		2012-07-13 10:14:00.942000
	Edit pad (rev 1121)		nic	cv403	XVal Session 43	1	XVal Session 43-Typing - Text-1		2012-07-13 10:14:01.431000
	Edit pad (rev 1122)		Dan	cv401	XVal Session 43	1	XVal Session 43-Typing - Text-1		2012-07-13 10:14:01.439000
	Edit pad (rev 1123)		greg	cv412	XVal Session 43	1	XVal Session 43-Typing - Text-1		2012-07-13 10:14:01.892000
	Edit pad (rev 1124)		nic	cv403	XVal Session 43	1	XVal Session 43-Typing - Text-1		2012-07-13 10:14:01.936000
	Edit pad (rev 1125)		Dan	cv401	XVal Session 43	1	XVal Session 43-Typing - Text-1		2012-07-13 10:14:01.945000
	Edit pad (rev 1126)		nic	cv403	XVal Session 43	1	XVal Session 43-Typing - Text-1		2012-07-13 10:14:02.440000
	Edit pad (rev 1127)		Dan	cv401	XVal Session 43	1	XVal Session 43-Typing - Text-1		2012-07-13 10:14:02.452000
	Edit pad (rev 1128)		greg	cv412	XVal Session 43	1	XVal Session 43-Typing - Text-1		2012-07-13 10:14:02.486000
	Edit pad (rev 1129)		nic	cv403	XVal Session 43	1	XVal Session 43-Typing - Text-1		2012-07-13 10:14:02.940000
	Edit pad (rev 1130)		Dan	cv401	XVal Session 43	1	XVal Session 43-Typing - Text-1		2012-07-13 10:14:02.954000
	Edit pad (rev 1131)		nic	cv403	XVal Session 43	1	XVal Session 43-Typing - Text-1		2012-07-13 10:14:03.447000
	Edit pad (rev 1132)		nic	cv403	XVal Session 43	1	XVal Session 43-Typing - Text-1		2012-07-13 10:14:03.946000
	Edit pad (rev 1133)		nic	cv403	XVal Session 43	1	XVal Session 43-Typing - Text-1		2012-07-13 10:14:04.447000
	Edit pad (rev 1134)		nic	cv403	XVal Session 43	1	XVal Session 43-Typing - Text-1		2012-07-13 10:14:04.945000
	Edit pad (rev 1135)		nic	cv403	XVal Session 43	1	XVal Session 43-Typing - Text-1		2012-07-13 10:14:05.447000
	Edit pad (rev 1136)		nic	cv403	XVal Session 43	1	XVal Session 43-Typing - Text-1		2012-07-13 10:14:05.946000
	Edit pad (rev 1137)		nic	cv403	XVal Session 43	1	XVal Session 43-Typing - Text-1		2012-07-13 10:14:06.445000
	Edit pad (rev 1138)		greg	cv412	XVal Session 43	1	XVal Session 43-Typing - Text-1		2012-07-13 10:14:06.873000
	Edit pad (rev 1139)		nic	cv403	XVal Session 43	1	XVal Session 43-Typing - Text-1		2012-07-13 10:14:06.945000
	Edit pad (rev 1140)		nic	cv403	XVal Session 43	1	XVal Session 43-Typing - Text-1		2012-07-13 10:14:07.445000
	Edit pad (rev 1141)		greg	cv412	XVal Session 43	1	XVal Session 43-Typing - Text-1		2012-07-13 10:14:07.588000
	Edit pad (rev 1142)		nic	cv403	XVal Session 43	1	XVal Session 43-Typing - Text-1		2012-07-13 10:14:07.945000
	Edit pad (rev 1143)		greg	cv412	XVal Session 43	1	XVal Session 43-Typing - Text-1		2012-07-13 10:14:08.090000
	Edit pad (rev 1144)		nic	cv403	XVal Session 43	1	XVal Session 43-Typing - Text-1		2012-07-13 10:14:08.445000
	Edit pad (rev 1145)		greg	cv412	XVal Session 43	1	XVal Session 43-Typing - Text-1		2012-07-13 10:14:08.600000
	Edit pad (rev 1146)		nic	cv403	XVal Session 43	1	XVal Session 43-Typing - Text-1		2012-07-13 10:14:08.945000
	Edit pad (rev 1147)		greg	cv412	XVal Session 43	1	XVal Session 43-Typing - Text-1		2012-07-13 10:14:09.135000
	Chat	ok, please start from "Unhappy with"	Dan	cv401	XVal Session 43	1	XVal Session 43-Typing - Text-1		2012-07-13 10:14:09.209000
	Edit pad (rev 1148)		nic	cv403	XVal Session 43	1	XVal Session 43-Typing - Text-1		2012-07-13 10:14:09.444000
	Edit pad (rev 1149)		greg	cv412	XVal Session 43	1	XVal Session 43-Typing - Text-1		2012-07-13 10:14:09.647000
	Edit pad (rev 1150)		nic	cv403	XVal Session 43	1	XVal Session 43-Typing - Text-1		2012-07-13 10:14:09.945000
	Edit pad (rev 1151)		greg	cv412	XVal Session 43	1	XVal Session 43-Typing - Text-1		2012-07-13 10:14:10.145000
	Edit pad (rev 1152)		greg	cv412	XVal Session 43	1	XVal Session 43-Typing - Text-1		2012-07-13 10:14:11.009000
	Edit pad (rev 1153)		greg	cv412	XVal Session 43	1	XVal Session 43-Typing - Text-1		2012-07-13 10:14:13.348000
	Edit pad (rev 1154)		nic	cv403	XVal Session 43	1	XVal Session 43-Typing - Text-1		2012-07-13 10:14:13.667000
	Edit pad (rev 1155)		greg	cv412	XVal Session 43	1	XVal Session 43-Typing - Text-1		2012-07-13 10:14:13.856000
	Edit pad (rev 1156)		nic	cv403	XVal Session 43	1	XVal Session 43-Typing - Text-1		2012-07-13 10:14:14.183000
	Edit pad (rev 1157)		greg	cv412	XVal Session 43	1	XVal Session 43-Typing - Text-1		2012-07-13 10:14:14.555000
	Edit pad (rev 1158)		nic	cv403	XVal Session 43	1	XVal Session 43-Typing - Text-1		2012-07-13 10:14:14.678000
	Edit pad (rev 1159)		greg	cv412	XVal Session 43	1	XVal Session 43-Typing - Text-1		2012-07-13 10:14:15.067000
	Edit pad (rev 1160)		nic	cv403	XVal Session 43	1	XVal Session 43-Typing - Text-1		2012-07-13 10:14:15.181000
	Edit pad (rev 1161)		greg	cv412	XVal Session 43	1	XVal Session 43-Typing - Text-1		2012-07-13 10:14:15.566000
	Edit pad (rev 1162)		nic	cv403	XVal Session 43	1	XVal Session 43-Typing - Text-1		2012-07-13 10:14:15.679000
	Edit pad (rev 1163)		greg	cv412	XVal Session 43	1	XVal Session 43-Typing - Text-1		2012-07-13 10:14:16.066000
	Edit pad (rev 1164)		nic	cv403	XVal Session 43	1	XVal Session 43-Typing - Text-1		2012-07-13 10:14:16.187000
	Edit pad (rev 1165)		greg	cv412	XVal Session 43	1	XVal Session 43-Typing - Text-1		2012-07-13 10:14:16.569000
	Edit pad (rev 1166)		nic	cv403	XVal Session 43	1	XVal Session 43-Typing - Text-1		2012-07-13 10:14:16.694000
	Edit pad (rev 1167)		greg	cv412	XVal Session 43	1	XVal Session 43-Typing - Text-1		2012-07-13 10:14:17.066000
	Edit pad (rev 1168)		nic	cv403	XVal Session 43	1	XVal Session 43-Typing - Text-1		2012-07-13 10:14:17.195000
	Edit pad (rev 1169)		nic	cv403	XVal Session 43	1	XVal Session 43-Typing - Text-1		2012-07-13 10:14:18.330000
	Edit pad (rev 1170)		sluggo	cv411	XVal Session 43	1	XVal Session 43-Typing - Text-1		2012-07-13 10:14:18.828000
	Edit pad (rev 1171)		nic	cv403	XVal Session 43	1	XVal Session 43-Typing - Text-1		2012-07-13 10:14:18.840000
	Edit pad (rev 1172)		nic	cv403	XVal Session 43	1	XVal Session 43-Typing - Text-1		2012-07-13 10:14:19.352000
	Edit pad (rev 1173)		sluggo	cv411	XVal Session 43	1	XVal Session 43-Typing - Text-1		2012-07-13 10:14:19.785000
	Edit pad (rev 1174)		nic	cv403	XVal Session 43	1	XVal Session 43-Typing - Text-1		2012-07-13 10:14:19.856000
	Edit pad (rev 1175)		sluggo	cv411	XVal Session 43	1	XVal Session 43-Typing - Text-1		2012-07-13 10:14:20.284000
	Edit pad (rev 1176)		nic	cv403	XVal Session 43	1	XVal Session 43-Typing - Text-1		2012-07-13 10:14:20.368000
	Edit pad (rev 1177)		sluggo	cv411	XVal Session 43	1	XVal Session 43-Typing - Text-1		2012-07-13 10:14:20.785000
	Edit pad (rev 1178)		nic	cv403	XVal Session 43	1	XVal Session 43-Typing - Text-1		2012-07-13 10:14:21.011000
	Edit pad (rev 1179)		sluggo	cv411	XVal Session 43	1	XVal Session 43-Typing - Text-1		2012-07-13 10:14:21.284000
	Edit pad (rev 1180)		nic	cv403	XVal Session 43	1	XVal Session 43-Typing - Text-1		2012-07-13 10:14:21.523000
	Edit pad (rev 1181)		sluggo	cv411	XVal Session 43	1	XVal Session 43-Typing - Text-1		2012-07-13 10:14:21.784000
	Edit pad (rev 1182)		nic	cv403	XVal Session 43	1	XVal Session 43-Typing - Text-1		2012-07-13 10:14:22.027000
	Edit pad (rev 1183)		sluggo	cv411	XVal Session 43	1	XVal Session 43-Typing - Text-1		2012-07-13 10:14:22.290000
	Edit pad (rev 1184)		nic	cv403	XVal Session 43	1	XVal Session 43-Typing - Text-1		2012-07-13 10:14:22.539000
	Edit pad (rev 1185)		sluggo	cv411	XVal Session 43	1	XVal Session 43-Typing - Text-1		2012-07-13 10:14:22.948000
	Edit pad (rev 1186)		nic	cv403	XVal Session 43	1	XVal Session 43-Typing - Text-1		2012-07-13 10:14:23.039000
	Edit pad (rev 1187)		sluggo	cv411	XVal Session 43	1	XVal Session 43-Typing - Text-1		2012-07-13 10:14:23.455000
	Edit pad (rev 1188)		nic	cv403	XVal Session 43	1	XVal Session 43-Typing - Text-1		2012-07-13 10:14:23.539000
	Edit pad (rev 1189)		sluggo	cv411	XVal Session 43	1	XVal Session 43-Typing - Text-1		2012-07-13 10:14:23.957000
	Edit pad (rev 1190)		nic	cv403	XVal Session 43	1	XVal Session 43-Typing - Text-1		2012-07-13 10:14:24.128000
	Edit pad (rev 1191)		sluggo	cv411	XVal Session 43	1	XVal Session 43-Typing - Text-1		2012-07-13 10:14:24.455000
	Edit pad (rev 1192)		nic	cv403	XVal Session 43	1	XVal Session 43-Typing - Text-1		2012-07-13 10:14:24.637000
	Edit pad (rev 1193)		sluggo	cv411	XVal Session 43	1	XVal Session 43-Typing - Text-1		2012-07-13 10:14:24.955000
	Edit pad (rev 1194)		sluggo	cv411	XVal Session 43	1	XVal Session 43-Typing - Text-1		2012-07-13 10:14:25.456000
	Edit pad (rev 1195)		sluggo	cv411	XVal Session 43	1	XVal Session 43-Typing - Text-1		2012-07-13 10:14:25.956000
	Edit pad (rev 1196)		nic	cv403	XVal Session 43	1	XVal Session 43-Typing - Text-1		2012-07-13 10:14:26.300000
	Edit pad (rev 1197)		sluggo	cv411	XVal Session 43	1	XVal Session 43-Typing - Text-1		2012-07-13 10:14:26.454000
	Edit pad (rev 1198)		sluggo	cv411	XVal Session 43	1	XVal Session 43-Typing - Text-1		2012-07-13 10:14:26.958000
	Edit pad (rev 1199)		nic	cv403	XVal Session 43	1	XVal Session 43-Typing - Text-1		2012-07-13 10:14:27.213000
	Edit pad (rev 1200)		sluggo	cv411	XVal Session 43	1	XVal Session 43-Typing - Text-1		2012-07-13 10:14:27.457000
	Edit pad (rev 1201)		sluggo	cv411	XVal Session 43	1	XVal Session 43-Typing - Text-1		2012-07-13 10:14:27.965000
	Edit pad (rev 1202)		nic	cv403	XVal Session 43	1	XVal Session 43-Typing - Text-1		2012-07-13 10:14:28.449000
	Edit pad (rev 1203)		sluggo	cv411	XVal Session 43	1	XVal Session 43-Typing - Text-1		2012-07-13 10:14:28.462000
	Edit pad (rev 1204)		nic	cv403	XVal Session 43	1	XVal Session 43-Typing - Text-1		2012-07-13 10:14:28.960000
	Edit pad (rev 1205)		sluggo	cv411	XVal Session 43	1	XVal Session 43-Typing - Text-1		2012-07-13 10:14:28.971000
	Edit pad (rev 1206)		nic	cv403	XVal Session 43	1	XVal Session 43-Typing - Text-1		2012-07-13 10:14:29.462000
	Edit pad (rev 1207)		sluggo	cv411	XVal Session 43	1	XVal Session 43-Typing - Text-1		2012-07-13 10:14:29.470000
	Edit pad (rev 1208)		nic	cv403	XVal Session 43	1	XVal Session 43-Typing - Text-1		2012-07-13 10:14:29.963000
	Edit pad (rev 1209)		sluggo	cv411	XVal Session 43	1	XVal Session 43-Typing - Text-1		2012-07-13 10:14:30.408000
	Edit pad (rev 1210)		nic	cv403	XVal Session 43	1	XVal Session 43-Typing - Text-1		2012-07-13 10:14:30.464000
	Edit pad (rev 1211)		sluggo	cv411	XVal Session 43	1	XVal Session 43-Typing - Text-1		2012-07-13 10:14:30.908000
	Edit pad (rev 1212)		nic	cv403	XVal Session 43	1	XVal Session 43-Typing - Text-1		2012-07-13 10:14:30.977000
	Edit pad (rev 1213)		sluggo	cv411	XVal Session 43	1	XVal Session 43-Typing - Text-1		2012-07-13 10:14:31.473000
	Edit pad (rev 1214)		nic	cv403	XVal Session 43	1	XVal Session 43-Typing - Text-1		2012-07-13 10:14:31.495000
	Edit pad (rev 1215)		sluggo	cv411	XVal Session 43	1	XVal Session 43-Typing - Text-1		2012-07-13 10:14:31.909000
	Edit pad (rev 1216)		nic	cv403	XVal Session 43	1	XVal Session 43-Typing - Text-1		2012-07-13 10:14:32.004000
	Edit pad (rev 1217)		sluggo	cv411	XVal Session 43	1	XVal Session 43-Typing - Text-1		2012-07-13 10:14:32.410000
	Edit pad (rev 1218)		nic	cv403	XVal Session 43	1	XVal Session 43-Typing - Text-1		2012-07-13 10:14:32.509000
	Edit pad (rev 1219)		sluggo	cv411	XVal Session 43	1	XVal Session 43-Typing - Text-1		2012-07-13 10:14:32.910000
	Edit pad (rev 1220)		nic	cv403	XVal Session 43	1	XVal Session 43-Typing - Text-1		2012-07-13 10:14:33.007000
	Edit pad (rev 1221)		sluggo	cv411	XVal Session 43	1	XVal Session 43-Typing - Text-1		2012-07-13 10:14:33.418000
	Edit pad (rev 1222)		nic	cv403	XVal Session 43	1	XVal Session 43-Typing - Text-1		2012-07-13 10:14:33.513000
	Edit pad (rev 1223)		sluggo	cv411	XVal Session 43	1	XVal Session 43-Typing - Text-1		2012-07-13 10:14:33.924000
	Edit pad (rev 1224)		nic	cv403	XVal Session 43	1	XVal Session 43-Typing - Text-1		2012-07-13 10:14:34.023000
	Edit pad (rev 1225)		sluggo	cv411	XVal Session 43	1	XVal Session 43-Typing - Text-1		2012-07-13 10:14:34.425000
	Edit pad (rev 1226)		nic	cv403	XVal Session 43	1	XVal Session 43-Typing - Text-1		2012-07-13 10:14:34.530000
	Edit pad (rev 1227)		sluggo	cv411	XVal Session 43	1	XVal Session 43-Typing - Text-1		2012-07-13 10:14:34.924000
	Edit pad (rev 1228)		nic	cv403	XVal Session 43	1	XVal Session 43-Typing - Text-1		2012-07-13 10:14:35.039000
	Edit pad (rev 1229)		sluggo	cv411	XVal Session 43	1	XVal Session 43-Typing - Text-1		2012-07-13 10:14:35.425000
	Edit pad (rev 1230)		nic	cv403	XVal Session 43	1	XVal Session 43-Typing - Text-1		2012-07-13 10:14:35.539000
	Edit pad (rev 1231)		sluggo	cv411	XVal Session 43	1	XVal Session 43-Typing - Text-1		2012-07-13 10:14:35.979000
	Edit pad (rev 1232)		nic	cv403	XVal Session 43	1	XVal Session 43-Typing - Text-1		2012-07-13 10:14:36.040000
	Edit pad (rev 1233)		sluggo	cv411	XVal Session 43	1	XVal Session 43-Typing - Text-1		2012-07-13 10:14:36.501000
	Edit pad (rev 1234)		nic	cv403	XVal Session 43	1	XVal Session 43-Typing - Text-1		2012-07-13 10:14:36.542000
	Edit pad (rev 1235)		sluggo	cv411	XVal Session 43	1	XVal Session 43-Typing - Text-1		2012-07-13 10:14:37.003000
	Edit pad (rev 1236)		nic	cv403	XVal Session 43	1	XVal Session 43-Typing - Text-1		2012-07-13 10:14:37.039000
	Edit pad (rev 1237)		sluggo	cv411	XVal Session 43	1	XVal Session 43-Typing - Text-1		2012-07-13 10:14:37.502000
	Edit pad (rev 1238)		nic	cv403	XVal Session 43	1	XVal Session 43-Typing - Text-1		2012-07-13 10:14:37.540000
	Edit pad (rev 1239)		sluggo	cv411	XVal Session 43	1	XVal Session 43-Typing - Text-1		2012-07-13 10:14:38.004000
	Edit pad (rev 1240)		nic	cv403	XVal Session 43	1	XVal Session 43-Typing - Text-1		2012-07-13 10:14:38.047000
	Edit pad (rev 1241)		sluggo	cv411	XVal Session 43	1	XVal Session 43-Typing - Text-1		2012-07-13 10:14:38.503000
	Edit pad (rev 1242)		nic	cv403	XVal Session 43	1	XVal Session 43-Typing - Text-1		2012-07-13 10:14:38.555000
	Edit pad (rev 1243)		sluggo	cv411	XVal Session 43	1	XVal Session 43-Typing - Text-1		2012-07-13 10:14:39.003000
	Edit pad (rev 1244)		nic	cv403	XVal Session 43	1	XVal Session 43-Typing - Text-1		2012-07-13 10:14:39.054000
	Edit pad (rev 1245)		sluggo	cv411	XVal Session 43	1	XVal Session 43-Typing - Text-1		2012-07-13 10:14:39.506000
	Edit pad (rev 1246)		nic	cv403	XVal Session 43	1	XVal Session 43-Typing - Text-1		2012-07-13 10:14:39.626000
	Edit pad (rev 1247)		sluggo	cv411	XVal Session 43	1	XVal Session 43-Typing - Text-1		2012-07-13 10:14:40.008000
	Edit pad (rev 1248)		nic	cv403	XVal Session 43	1	XVal Session 43-Typing - Text-1		2012-07-13 10:14:40.133000
	Edit pad (rev 1249)		sluggo	cv411	XVal Session 43	1	XVal Session 43-Typing - Text-1		2012-07-13 10:14:40.519000
	Edit pad (rev 1250)		nic	cv403	XVal Session 43	1	XVal Session 43-Typing - Text-1		2012-07-13 10:14:40.641000
	Edit pad (rev 1251)		sluggo	cv411	XVal Session 43	1	XVal Session 43-Typing - Text-1		2012-07-13 10:14:41.019000
	Edit pad (rev 1252)		nic	cv403	XVal Session 43	1	XVal Session 43-Typing - Text-1		2012-07-13 10:14:41.311000
	Edit pad (rev 1253)		nic	cv403	XVal Session 43	1	XVal Session 43-Typing - Text-1		2012-07-13 10:14:41.821000
	Edit pad (rev 1254)		sluggo	cv411	XVal Session 43	1	XVal Session 43-Typing - Text-1		2012-07-13 10:14:41.872000
	Edit pad (rev 1255)		nic	cv403	XVal Session 43	1	XVal Session 43-Typing - Text-1		2012-07-13 10:14:42.321000
	Edit pad (rev 1256)		sluggo	cv411	XVal Session 43	1	XVal Session 43-Typing - Text-1		2012-07-13 10:14:42.376000
	Edit pad (rev 1257)		nic	cv403	XVal Session 43	1	XVal Session 43-Typing - Text-1		2012-07-13 10:14:42.823000
	Edit pad (rev 1258)		sluggo	cv411	XVal Session 43	1	XVal Session 43-Typing - Text-1		2012-07-13 10:14:42.877000
	Edit pad (rev 1259)		nic	cv403	XVal Session 43	1	XVal Session 43-Typing - Text-1		2012-07-13 10:14:43.322000
	Edit pad (rev 1260)		sluggo	cv411	XVal Session 43	1	XVal Session 43-Typing - Text-1		2012-07-13 10:14:43.378000
	Edit pad (rev 1261)		nic	cv403	XVal Session 43	1	XVal Session 43-Typing - Text-1		2012-07-13 10:14:43.821000
	Edit pad (rev 1262)		sluggo	cv411	XVal Session 43	1	XVal Session 43-Typing - Text-1		2012-07-13 10:14:43.879000
	Edit pad (rev 1263)		nic	cv403	XVal Session 43	1	XVal Session 43-Typing - Text-1		2012-07-13 10:14:44.322000
	Edit pad (rev 1264)		sluggo	cv411	XVal Session 43	1	XVal Session 43-Typing - Text-1		2012-07-13 10:14:44.384000
	Edit pad (rev 1265)		nic	cv403	XVal Session 43	1	XVal Session 43-Typing - Text-1		2012-07-13 10:14:44.822000
	Edit pad (rev 1266)		sluggo	cv411	XVal Session 43	1	XVal Session 43-Typing - Text-1		2012-07-13 10:14:44.893000
	Edit pad (rev 1267)		nic	cv403	XVal Session 43	1	XVal Session 43-Typing - Text-1		2012-07-13 10:14:45.323000
	Edit pad (rev 1268)		sluggo	cv411	XVal Session 43	1	XVal Session 43-Typing - Text-1		2012-07-13 10:14:45.393000
	Edit pad (rev 1269)		nic	cv403	XVal Session 43	1	XVal Session 43-Typing - Text-1		2012-07-13 10:14:45.823000
	Edit pad (rev 1270)		sluggo	cv411	XVal Session 43	1	XVal Session 43-Typing - Text-1		2012-07-13 10:14:45.900000
	Edit pad (rev 1271)		nic	cv403	XVal Session 43	1	XVal Session 43-Typing - Text-1		2012-07-13 10:14:46.322000
	Edit pad (rev 1272)		sluggo	cv411	XVal Session 43	1	XVal Session 43-Typing - Text-1		2012-07-13 10:14:46.416000
	Edit pad (rev 1273)		nic	cv403	XVal Session 43	1	XVal Session 43-Typing - Text-1		2012-07-13 10:14:46.823000
	Edit pad (rev 1274)		sluggo	cv411	XVal Session 43	1	XVal Session 43-Typing - Text-1		2012-07-13 10:14:46.923000
	Edit pad (rev 1275)		nic	cv403	XVal Session 43	1	XVal Session 43-Typing - Text-1		2012-07-13 10:14:47.336000
	Edit pad (rev 1276)		sluggo	cv411	XVal Session 43	1	XVal Session 43-Typing - Text-1		2012-07-13 10:14:47.422000
	Edit pad (rev 1277)		nic	cv403	XVal Session 43	1	XVal Session 43-Typing - Text-1		2012-07-13 10:14:47.836000
	Edit pad (rev 1278)		sluggo	cv411	XVal Session 43	1	XVal Session 43-Typing - Text-1		2012-07-13 10:14:47.923000
	Edit pad (rev 1279)		nic	cv403	XVal Session 43	1	XVal Session 43-Typing - Text-1		2012-07-13 10:14:48.337000
	Edit pad (rev 1280)		sluggo	cv411	XVal Session 43	1	XVal Session 43-Typing - Text-1		2012-07-13 10:14:48.424000
	Edit pad (rev 1281)		nic	cv403	XVal Session 43	1	XVal Session 43-Typing - Text-1		2012-07-13 10:14:48.853000
	Edit pad (rev 1282)		sluggo	cv411	XVal Session 43	1	XVal Session 43-Typing - Text-1		2012-07-13 10:14:48.925000
	Edit pad (rev 1283)		nic	cv403	XVal Session 43	1	XVal Session 43-Typing - Text-1		2012-07-13 10:14:49.351000
	Edit pad (rev 1284)		sluggo	cv411	XVal Session 43	1	XVal Session 43-Typing - Text-1		2012-07-13 10:14:49.425000
	Edit pad (rev 1285)		nic	cv403	XVal Session 43	1	XVal Session 43-Typing - Text-1		2012-07-13 10:14:49.914000
	Edit pad (rev 1286)		sluggo	cv411	XVal Session 43	1	XVal Session 43-Typing - Text-1		2012-07-13 10:14:49.977000
	Edit pad (rev 1287)		nic	cv403	XVal Session 43	1	XVal Session 43-Typing - Text-1		2012-07-13 10:14:50.352000
	Edit pad (rev 1288)		sluggo	cv411	XVal Session 43	1	XVal Session 43-Typing - Text-1		2012-07-13 10:14:50.486000
	Edit pad (rev 1289)		Dan	cv401	XVal Session 43	1	XVal Session 43-Typing - Text-1		2012-07-13 10:14:50.516000
	Edit pad (rev 1290)		nic	cv403	XVal Session 43	1	XVal Session 43-Typing - Text-1		2012-07-13 10:14:50.851000
	Edit pad (rev 1291)		sluggo	cv411	XVal Session 43	1	XVal Session 43-Typing - Text-1		2012-07-13 10:14:50.994000
	Edit pad (rev 1292)		Dan	cv401	XVal Session 43	1	XVal Session 43-Typing - Text-1		2012-07-13 10:14:51.058000
	Edit pad (rev 1293)		nic	cv403	XVal Session 43	1	XVal Session 43-Typing - Text-1		2012-07-13 10:14:51.352000
	Edit pad (rev 1294)		sluggo	cv411	XVal Session 43	1	XVal Session 43-Typing - Text-1		2012-07-13 10:14:51.501000
	Edit pad (rev 1295)		nic	cv403	XVal Session 43	1	XVal Session 43-Typing - Text-1		2012-07-13 10:14:51.861000
	Edit pad (rev 1296)		sluggo	cv411	XVal Session 43	1	XVal Session 43-Typing - Text-1		2012-07-13 10:14:52.017000
	Edit pad (rev 1297)		nic	cv403	XVal Session 43	1	XVal Session 43-Typing - Text-1		2012-07-13 10:14:52.368000
	Edit pad (rev 1298)		sluggo	cv411	XVal Session 43	1	XVal Session 43-Typing - Text-1		2012-07-13 10:14:52.517000
	Edit pad (rev 1299)		nic	cv403	XVal Session 43	1	XVal Session 43-Typing - Text-1		2012-07-13 10:14:52.867000
	Edit pad (rev 1300)		sluggo	cv411	XVal Session 43	1	XVal Session 43-Typing - Text-1		2012-07-13 10:14:53.018000
	Edit pad (rev 1301)		nic	cv403	XVal Session 43	1	XVal Session 43-Typing - Text-1		2012-07-13 10:14:53.368000
	Edit pad (rev 1302)		sluggo	cv411	XVal Session 43	1	XVal Session 43-Typing - Text-1		2012-07-13 10:14:53.532000
	Edit pad (rev 1303)		nic	cv403	XVal Session 43	1	XVal Session 43-Typing - Text-1		2012-07-13 10:14:53.883000
	Edit pad (rev 1304)		nic	cv403	XVal Session 43	1	XVal Session 43-Typing - Text-1		2012-07-13 10:14:54.382000
	Edit pad (rev 1305)		nic	cv403	XVal Session 43	1	XVal Session 43-Typing - Text-1		2012-07-13 10:14:54.894000
	Edit pad (rev 1306)		sluggo	cv411	XVal Session 43	1	XVal Session 43-Typing - Text-1		2012-07-13 10:14:55.051000
	Edit pad (rev 1307)		nic	cv403	XVal Session 43	1	XVal Session 43-Typing - Text-1		2012-07-13 10:14:55.400000
	Edit pad (rev 1308)		sluggo	cv411	XVal Session 43	1	XVal Session 43-Typing - Text-1		2012-07-13 10:14:55.614000
	Edit pad (rev 1309)		nic	cv403	XVal Session 43	1	XVal Session 43-Typing - Text-1		2012-07-13 10:14:55.898000
	Edit pad (rev 1310)		sluggo	cv411	XVal Session 43	1	XVal Session 43-Typing - Text-1		2012-07-13 10:14:56.116000
	Edit pad (rev 1311)		nic	cv403	XVal Session 43	1	XVal Session 43-Typing - Text-1		2012-07-13 10:14:56.404000
	Edit pad (rev 1312)		sluggo	cv411	XVal Session 43	1	XVal Session 43-Typing - Text-1		2012-07-13 10:14:56.616000
	Edit pad (rev 1313)		nic	cv403	XVal Session 43	1	XVal Session 43-Typing - Text-1		2012-07-13 10:14:56.914000
	Edit pad (rev 1314)		sluggo	cv411	XVal Session 43	1	XVal Session 43-Typing - Text-1		2012-07-13 10:14:57.126000
	Edit pad (rev 1315)		nic	cv403	XVal Session 43	1	XVal Session 43-Typing - Text-1		2012-07-13 10:14:57.414000
	Edit pad (rev 1316)		sluggo	cv411	XVal Session 43	1	XVal Session 43-Typing - Text-1		2012-07-13 10:14:57.627000
	Edit pad (rev 1317)		nic	cv403	XVal Session 43	1	XVal Session 43-Typing - Text-1		2012-07-13 10:14:57.913000
	Edit pad (rev 1318)		sluggo	cv411	XVal Session 43	1	XVal Session 43-Typing - Text-1		2012-07-13 10:14:58.125000
	Edit pad (rev 1319)		nic	cv403	XVal Session 43	1	XVal Session 43-Typing - Text-1		2012-07-13 10:14:58.431000
	Edit pad (rev 1320)		nic	cv403	XVal Session 43	1	XVal Session 43-Typing - Text-1		2012-07-13 10:14:58.932000
	Edit pad (rev 1321)		sluggo	cv411	XVal Session 43	1	XVal Session 43-Typing - Text-1		2012-07-13 10:14:59.131000
	Edit pad (rev 1322)		nic	cv403	XVal Session 43	1	XVal Session 43-Typing - Text-1		2012-07-13 10:14:59.432000
	Edit pad (rev 1323)		sluggo	cv411	XVal Session 43	1	XVal Session 43-Typing - Text-1		2012-07-13 10:14:59.631000
	Edit pad (rev 1324)		nic	cv403	XVal Session 43	1	XVal Session 43-Typing - Text-1		2012-07-13 10:14:59.934000
	Edit pad (rev 1325)		sluggo	cv411	XVal Session 43	1	XVal Session 43-Typing - Text-1		2012-07-13 10:15:00.164000
	Edit pad (rev 1326)		nic	cv403	XVal Session 43	1	XVal Session 43-Typing - Text-1		2012-07-13 10:15:00.445000
	Edit pad (rev 1327)		Dan	cv401	XVal Session 43	1	XVal Session 43-Typing - Text-1		2012-07-13 10:15:00.633000
	Edit pad (rev 1328)		sluggo	cv411	XVal Session 43	1	XVal Session 43-Typing - Text-1		2012-07-13 10:15:00.673000
	Edit pad (rev 1329)		nic	cv403	XVal Session 43	1	XVal Session 43-Typing - Text-1		2012-07-13 10:15:00.946000
	Edit pad (rev 1330)		sluggo	cv411	XVal Session 43	1	XVal Session 43-Typing - Text-1		2012-07-13 10:15:01.173000
	Edit pad (rev 1331)		nic	cv403	XVal Session 43	1	XVal Session 43-Typing - Text-1		2012-07-13 10:15:01.447000
	Edit pad (rev 1332)		sluggo	cv411	XVal Session 43	1	XVal Session 43-Typing - Text-1		2012-07-13 10:15:01.680000
	Edit pad (rev 1333)		nic	cv403	XVal Session 43	1	XVal Session 43-Typing - Text-1		2012-07-13 10:15:01.945000
	Edit pad (rev 1334)		nic	cv403	XVal Session 43	1	XVal Session 43-Typing - Text-1		2012-07-13 10:15:02.445000
	Edit pad (rev 1335)		nic	cv403	XVal Session 43	1	XVal Session 43-Typing - Text-1		2012-07-13 10:15:02.945000
	Edit pad (rev 1336)		sluggo	cv411	XVal Session 43	1	XVal Session 43-Typing - Text-1		2012-07-13 10:15:03.083000
	Edit pad (rev 1337)		nic	cv403	XVal Session 43	1	XVal Session 43-Typing - Text-1		2012-07-13 10:15:03.445000
	Edit pad (rev 1338)		sluggo	cv411	XVal Session 43	1	XVal Session 43-Typing - Text-1		2012-07-13 10:15:03.589000
	Edit pad (rev 1339)		nic	cv403	XVal Session 43	1	XVal Session 43-Typing - Text-1		2012-07-13 10:15:03.947000
	Edit pad (rev 1340)		sluggo	cv411	XVal Session 43	1	XVal Session 43-Typing - Text-1		2012-07-13 10:15:04.098000
	Edit pad (rev 1341)		Dan	cv401	XVal Session 43	1	XVal Session 43-Typing - Text-1		2012-07-13 10:15:04.219000
	Edit pad (rev 1342)		nic	cv403	XVal Session 43	1	XVal Session 43-Typing - Text-1		2012-07-13 10:15:04.446000
	Edit pad (rev 1343)		sluggo	cv411	XVal Session 43	1	XVal Session 43-Typing - Text-1		2012-07-13 10:15:04.767000
	Edit pad (rev 1344)		nic	cv403	XVal Session 43	1	XVal Session 43-Typing - Text-1		2012-07-13 10:15:04.947000
	Edit pad (rev 1345)		nic	cv403	XVal Session 43	1	XVal Session 43-Typing - Text-1		2012-07-13 10:15:05.445000
	Edit pad (rev 1346)		sluggo	cv411	XVal Session 43	1	XVal Session 43-Typing - Text-1		2012-07-13 10:15:05.493000
	Edit pad (rev 1347)		sluggo	cv411	XVal Session 43	1	XVal Session 43-Typing - Text-1		2012-07-13 10:15:06.003000
	Edit pad (rev 1348)		sluggo	cv411	XVal Session 43	1	XVal Session 43-Typing - Text-1		2012-07-13 10:15:06.559000
	Edit pad (rev 1349)		sluggo	cv411	XVal Session 43	1	XVal Session 43-Typing - Text-1		2012-07-13 10:15:07.066000
	Edit pad (rev 1350)		sluggo	cv411	XVal Session 43	1	XVal Session 43-Typing - Text-1		2012-07-13 10:15:08.317000
	Edit pad (rev 1351)		sluggo	cv411	XVal Session 43	1	XVal Session 43-Typing - Text-1		2012-07-13 10:15:08.836000
	Edit pad (rev 1352)		sluggo	cv411	XVal Session 43	1	XVal Session 43-Typing - Text-1		2012-07-13 10:15:09.341000
	Edit pad (rev 1353)		sluggo	cv411	XVal Session 43	1	XVal Session 43-Typing - Text-1		2012-07-13 10:15:09.847000
	Edit pad (rev 1354)		sluggo	cv411	XVal Session 43	1	XVal Session 43-Typing - Text-1		2012-07-13 10:15:10.346000
	Edit pad (rev 1355)		sluggo	cv411	XVal Session 43	1	XVal Session 43-Typing - Text-1		2012-07-13 10:15:10.846000
	Edit pad (rev 1356)		sluggo	cv411	XVal Session 43	1	XVal Session 43-Typing - Text-1		2012-07-13 10:15:11.348000
	Edit pad (rev 1357)		sluggo	cv411	XVal Session 43	1	XVal Session 43-Typing - Text-1		2012-07-13 10:15:11.847000
	Edit pad (rev 1358)		sluggo	cv411	XVal Session 43	1	XVal Session 43-Typing - Text-1		2012-07-13 10:15:12.347000
	Edit pad (rev 1359)		sluggo	cv411	XVal Session 43	1	XVal Session 43-Typing - Text-1		2012-07-13 10:15:12.845000
	Edit pad (rev 1360)		sluggo	cv411	XVal Session 43	1	XVal Session 43-Typing - Text-1		2012-07-13 10:15:13.347000
	Edit pad (rev 1361)		sluggo	cv411	XVal Session 43	1	XVal Session 43-Typing - Text-1		2012-07-13 10:15:13.846000
	Edit pad (rev 1362)		sluggo	cv411	XVal Session 43	1	XVal Session 43-Typing - Text-1		2012-07-13 10:15:14.347000
	Edit pad (rev 1363)		sluggo	cv411	XVal Session 43	1	XVal Session 43-Typing - Text-1		2012-07-13 10:15:14.848000
	Edit pad (rev 1364)		sluggo	cv411	XVal Session 43	1	XVal Session 43-Typing - Text-1		2012-07-13 10:15:15.347000
	Edit pad (rev 1365)		sluggo	cv411	XVal Session 43	1	XVal Session 43-Typing - Text-1		2012-07-13 10:15:15.848000
	Edit pad (rev 1366)		sluggo	cv411	XVal Session 43	1	XVal Session 43-Typing - Text-1		2012-07-13 10:15:16.346000
	Edit pad (rev 1367)		sluggo	cv411	XVal Session 43	1	XVal Session 43-Typing - Text-1		2012-07-13 10:15:16.847000
	Edit pad (rev 1368)		sluggo	cv411	XVal Session 43	1	XVal Session 43-Typing - Text-1		2012-07-13 10:15:17.348000
	Edit pad (rev 1369)		sluggo	cv411	XVal Session 43	1	XVal Session 43-Typing - Text-1		2012-07-13 10:15:17.846000
	Edit pad (rev 1370)		sluggo	cv411	XVal Session 43	1	XVal Session 43-Typing - Text-1		2012-07-13 10:15:18.353000
	Edit pad (rev 1371)		sluggo	cv411	XVal Session 43	1	XVal Session 43-Typing - Text-1		2012-07-13 10:15:18.853000
	Edit pad (rev 1372)		sluggo	cv411	XVal Session 43	1	XVal Session 43-Typing - Text-1		2012-07-13 10:15:19.355000
	Edit pad (rev 1373)		sluggo	cv411	XVal Session 43	1	XVal Session 43-Typing - Text-1		2012-07-13 10:15:19.862000
	Edit pad (rev 1374)		sluggo	cv411	XVal Session 43	1	XVal Session 43-Typing - Text-1		2012-07-13 10:15:20.362000
	Edit pad (rev 1375)		sluggo	cv411	XVal Session 43	1	XVal Session 43-Typing - Text-1		2012-07-13 10:15:20.862000
	Edit pad (rev 1376)		sluggo	cv411	XVal Session 43	1	XVal Session 43-Typing - Text-1		2012-07-13 10:15:21.362000
	Edit pad (rev 1377)		sluggo	cv411	XVal Session 43	1	XVal Session 43-Typing - Text-1		2012-07-13 10:15:21.862000
	Edit pad (rev 1378)		sluggo	cv411	XVal Session 43	1	XVal Session 43-Typing - Text-1		2012-07-13 10:15:22.362000
	Edit pad (rev 1379)		sluggo	cv411	XVal Session 43	1	XVal Session 43-Typing - Text-1		2012-07-13 10:15:22.862000
	Edit pad (rev 1380)		sluggo	cv411	XVal Session 43	1	XVal Session 43-Typing - Text-1		2012-07-13 10:15:23.362000
	Edit pad (rev 1381)		sluggo	cv411	XVal Session 43	1	XVal Session 43-Typing - Text-1		2012-07-13 10:15:23.869000
	Chat	I'll start with NERO	greg	cv412	XVal Session 43	1	XVal Session 43-Typing - Text-1		2012-07-13 10:15:23.998000
	Edit pad (rev 1382)		sluggo	cv411	XVal Session 43	1	XVal Session 43-Typing - Text-1		2012-07-13 10:15:24.362000
	Edit pad (rev 1383)		sluggo	cv411	XVal Session 43	1	XVal Session 43-Typing - Text-1		2012-07-13 10:15:24.862000
	Edit pad (rev 1384)		sluggo	cv411	XVal Session 43	1	XVal Session 43-Typing - Text-1		2012-07-13 10:15:25.369000
	Edit pad (rev 1385)		sluggo	cv411	XVal Session 43	1	XVal Session 43-Typing - Text-1		2012-07-13 10:15:25.870000
	Edit pad (rev 1386)		sluggo	cv411	XVal Session 43	1	XVal Session 43-Typing - Text-1		2012-07-13 10:15:26.371000
	Edit pad (rev 1387)		greg	cv412	XVal Session 43	1	XVal Session 43-Typing - Text-1		2012-07-13 10:15:29.207000
	Edit pad (rev 1388)		sluggo	cv411	XVal Session 43	1	XVal Session 43-Typing - Text-1		2012-07-13 10:15:29.525000
	Edit pad (rev 1389)		greg	cv412	XVal Session 43	1	XVal Session 43-Typing - Text-1		2012-07-13 10:15:29.712000
	Edit pad (rev 1390)		sluggo	cv411	XVal Session 43	1	XVal Session 43-Typing - Text-1		2012-07-13 10:15:30.034000
	Edit pad (rev 1391)		greg	cv412	XVal Session 43	1	XVal Session 43-Typing - Text-1		2012-07-13 10:15:30.208000
	Edit pad (rev 1392)		sluggo	cv411	XVal Session 43	1	XVal Session 43-Typing - Text-1		2012-07-13 10:15:30.533000
	Edit pad (rev 1393)		greg	cv412	XVal Session 43	1	XVal Session 43-Typing - Text-1		2012-07-13 10:15:30.733000
	Edit pad (rev 1394)		sluggo	cv411	XVal Session 43	1	XVal Session 43-Typing - Text-1		2012-07-13 10:15:31.034000
	Edit pad (rev 1395)		sluggo	cv411	XVal Session 43	1	XVal Session 43-Typing - Text-1		2012-07-13 10:15:31.534000
	Edit pad (rev 1396)		Dan	cv401	XVal Session 43	1	XVal Session 43-Typing - Text-1		2012-07-13 10:15:31.684000
	Edit pad (rev 1397)		greg	cv412	XVal Session 43	1	XVal Session 43-Typing - Text-1		2012-07-13 10:15:31.965000
	Edit pad (rev 1398)		sluggo	cv411	XVal Session 43	1	XVal Session 43-Typing - Text-1		2012-07-13 10:15:32.035000
	Edit pad (rev 1399)		sluggo	cv411	XVal Session 43	1	XVal Session 43-Typing - Text-1		2012-07-13 10:15:32.534000
	Edit pad (rev 1400)		greg	cv412	XVal Session 43	1	XVal Session 43-Typing - Text-1		2012-07-13 10:15:32.634000
	Edit pad (rev 1401)		sluggo	cv411	XVal Session 43	1	XVal Session 43-Typing - Text-1		2012-07-13 10:15:33.068000
	Edit pad (rev 1402)		greg	cv412	XVal Session 43	1	XVal Session 43-Typing - Text-1		2012-07-13 10:15:33.391000
	Edit pad (rev 1403)		greg	cv412	XVal Session 43	1	XVal Session 43-Typing - Text-1		2012-07-13 10:15:33.892000
	Edit pad (rev 1404)		sluggo	cv411	XVal Session 43	1	XVal Session 43-Typing - Text-1		2012-07-13 10:15:34.367000
	Edit pad (rev 1405)		Dan	cv401	XVal Session 43	1	XVal Session 43-Typing - Text-1		2012-07-13 10:15:34.380000
	Edit pad (rev 1406)		greg	cv412	XVal Session 43	1	XVal Session 43-Typing - Text-1		2012-07-13 10:15:34.592000
	Edit pad (rev 1407)		sluggo	cv411	XVal Session 43	1	XVal Session 43-Typing - Text-1		2012-07-13 10:15:34.877000
	Edit pad (rev 1408)		Dan	cv401	XVal Session 43	1	XVal Session 43-Typing - Text-1		2012-07-13 10:15:34.969000
	Edit pad (rev 1409)		greg	cv412	XVal Session 43	1	XVal Session 43-Typing - Text-1		2012-07-13 10:15:35.097000
	Edit pad (rev 1410)		sluggo	cv411	XVal Session 43	1	XVal Session 43-Typing - Text-1		2012-07-13 10:15:35.378000
	Edit pad (rev 1411)		Dan	cv401	XVal Session 43	1	XVal Session 43-Typing - Text-1		2012-07-13 10:15:35.483000
	Edit pad (rev 1412)		sluggo	cv411	XVal Session 43	1	XVal Session 43-Typing - Text-1		2012-07-13 10:15:35.876000
	Edit pad (rev 1413)		sluggo	cv411	XVal Session 43	1	XVal Session 43-Typing - Text-1		2012-07-13 10:15:36.384000
	Edit pad (rev 1414)		greg	cv412	XVal Session 43	1	XVal Session 43-Typing - Text-1		2012-07-13 10:15:36.413000
	Edit pad (rev 1415)		sluggo	cv411	XVal Session 43	1	XVal Session 43-Typing - Text-1		2012-07-13 10:15:36.895000
	Edit pad (rev 1416)		sluggo	cv411	XVal Session 43	1	XVal Session 43-Typing - Text-1		2012-07-13 10:15:37.396000
	Edit pad (rev 1417)		greg	cv412	XVal Session 43	1	XVal Session 43-Typing - Text-1		2012-07-13 10:15:37.755000
	Edit pad (rev 1418)		sluggo	cv411	XVal Session 43	1	XVal Session 43-Typing - Text-1		2012-07-13 10:15:37.907000
	Edit pad (rev 1419)		greg	cv412	XVal Session 43	1	XVal Session 43-Typing - Text-1		2012-07-13 10:15:38.277000
	Edit pad (rev 1420)		sluggo	cv411	XVal Session 43	1	XVal Session 43-Typing - Text-1		2012-07-13 10:15:38.407000
	Edit pad (rev 1421)		greg	cv412	XVal Session 43	1	XVal Session 43-Typing - Text-1		2012-07-13 10:15:38.770000
	Edit pad (rev 1422)		sluggo	cv411	XVal Session 43	1	XVal Session 43-Typing - Text-1		2012-07-13 10:15:38.908000
	Edit pad (rev 1423)		greg	cv412	XVal Session 43	1	XVal Session 43-Typing - Text-1		2012-07-13 10:15:39.272000
	Edit pad (rev 1424)		sluggo	cv411	XVal Session 43	1	XVal Session 43-Typing - Text-1		2012-07-13 10:15:39.985000
	Edit pad (rev 1425)		sluggo	cv411	XVal Session 43	1	XVal Session 43-Typing - Text-1		2012-07-13 10:15:40.487000
	Edit pad (rev 1426)		greg	cv412	XVal Session 43	1	XVal Session 43-Typing - Text-1		2012-07-13 10:15:40.606000
	Edit pad (rev 1427)		nic	cv403	XVal Session 43	1	XVal Session 43-Typing - Text-1		2012-07-13 10:15:40.621000
	Edit pad (rev 1428)		sluggo	cv411	XVal Session 43	1	XVal Session 43-Typing - Text-1		2012-07-13 10:15:40.987000
	Edit pad (rev 1429)		sluggo	cv411	XVal Session 43	1	XVal Session 43-Typing - Text-1		2012-07-13 10:15:41.487000
	Edit pad (rev 1430)		greg	cv412	XVal Session 43	1	XVal Session 43-Typing - Text-1		2012-07-13 10:15:41.619000
	Edit pad (rev 1431)		sluggo	cv411	XVal Session 43	1	XVal Session 43-Typing - Text-1		2012-07-13 10:15:41.986000
	Edit pad (rev 1432)		nic	cv403	XVal Session 43	1	XVal Session 43-Typing - Text-1		2012-07-13 10:15:42.041000
	Edit pad (rev 1433)		greg	cv412	XVal Session 43	1	XVal Session 43-Typing - Text-1		2012-07-13 10:15:42.139000
	Edit pad (rev 1434)		sluggo	cv411	XVal Session 43	1	XVal Session 43-Typing - Text-1		2012-07-13 10:15:42.486000
	Edit pad (rev 1435)		nic	cv403	XVal Session 43	1	XVal Session 43-Typing - Text-1		2012-07-13 10:15:42.544000
	Edit pad (rev 1436)		greg	cv412	XVal Session 43	1	XVal Session 43-Typing - Text-1		2012-07-13 10:15:42.628000
	Edit pad (rev 1437)		sluggo	cv411	XVal Session 43	1	XVal Session 43-Typing - Text-1		2012-07-13 10:15:42.987000
	Edit pad (rev 1438)		nic	cv403	XVal Session 43	1	XVal Session 43-Typing - Text-1		2012-07-13 10:15:43.039000
	Edit pad (rev 1439)		greg	cv412	XVal Session 43	1	XVal Session 43-Typing - Text-1		2012-07-13 10:15:43.128000
	Edit pad (rev 1440)		sluggo	cv411	XVal Session 43	1	XVal Session 43-Typing - Text-1		2012-07-13 10:15:43.487000
	Edit pad (rev 1441)		nic	cv403	XVal Session 43	1	XVal Session 43-Typing - Text-1		2012-07-13 10:15:43.541000
	Edit pad (rev 1442)		greg	cv412	XVal Session 43	1	XVal Session 43-Typing - Text-1		2012-07-13 10:15:43.631000
	Edit pad (rev 1443)		sluggo	cv411	XVal Session 43	1	XVal Session 43-Typing - Text-1		2012-07-13 10:15:43.988000
	Edit pad (rev 1444)		nic	cv403	XVal Session 43	1	XVal Session 43-Typing - Text-1		2012-07-13 10:15:44.039000
	Edit pad (rev 1445)		greg	cv412	XVal Session 43	1	XVal Session 43-Typing - Text-1		2012-07-13 10:15:44.128000
	Edit pad (rev 1446)		nic	cv403	XVal Session 43	1	XVal Session 43-Typing - Text-1		2012-07-13 10:15:44.541000
	Edit pad (rev 1447)		greg	cv412	XVal Session 43	1	XVal Session 43-Typing - Text-1		2012-07-13 10:15:44.629000
	Edit pad (rev 1448)		sluggo	cv411	XVal Session 43	1	XVal Session 43-Typing - Text-1		2012-07-13 10:15:44.909000
	Edit pad (rev 1449)		nic	cv403	XVal Session 43	1	XVal Session 43-Typing - Text-1		2012-07-13 10:15:45.039000
	Edit pad (rev 1450)		greg	cv412	XVal Session 43	1	XVal Session 43-Typing - Text-1		2012-07-13 10:15:45.131000
	Edit pad (rev 1451)		nic	cv403	XVal Session 43	1	XVal Session 43-Typing - Text-1		2012-07-13 10:15:45.540000
	Edit pad (rev 1452)		nic	cv403	XVal Session 43	1	XVal Session 43-Typing - Text-1		2012-07-13 10:15:46.041000
	Edit pad (rev 1453)		sluggo	cv411	XVal Session 43	1	XVal Session 43-Typing - Text-1		2012-07-13 10:15:46.145000
	Edit pad (rev 1454)		greg	cv412	XVal Session 43	1	XVal Session 43-Typing - Text-1		2012-07-13 10:15:46.350000
	Edit pad (rev 1455)		nic	cv403	XVal Session 43	1	XVal Session 43-Typing - Text-1		2012-07-13 10:15:46.542000
	Edit pad (rev 1456)		sluggo	cv411	XVal Session 43	1	XVal Session 43-Typing - Text-1		2012-07-13 10:15:46.662000
	Edit pad (rev 1457)		greg	cv412	XVal Session 43	1	XVal Session 43-Typing - Text-1		2012-07-13 10:15:46.850000
	Edit pad (rev 1458)		nic	cv403	XVal Session 43	1	XVal Session 43-Typing - Text-1		2012-07-13 10:15:47.038000
	Edit pad (rev 1459)		sluggo	cv411	XVal Session 43	1	XVal Session 43-Typing - Text-1		2012-07-13 10:15:47.173000
	Edit pad (rev 1460)		greg	cv412	XVal Session 43	1	XVal Session 43-Typing - Text-1		2012-07-13 10:15:47.367000
	Edit pad (rev 1461)		nic	cv403	XVal Session 43	1	XVal Session 43-Typing - Text-1		2012-07-13 10:15:47.539000
	Edit pad (rev 1462)		sluggo	cv411	XVal Session 43	1	XVal Session 43-Typing - Text-1		2012-07-13 10:15:47.681000
	Edit pad (rev 1463)		greg	cv412	XVal Session 43	1	XVal Session 43-Typing - Text-1		2012-07-13 10:15:47.884000
	Edit pad (rev 1464)		nic	cv403	XVal Session 43	1	XVal Session 43-Typing - Text-1		2012-07-13 10:15:48.049000
	Edit pad (rev 1465)		greg	cv412	XVal Session 43	1	XVal Session 43-Typing - Text-1		2012-07-13 10:15:48.379000
	Edit pad (rev 1466)		nic	cv403	XVal Session 43	1	XVal Session 43-Typing - Text-1		2012-07-13 10:15:48.578000
	Edit pad (rev 1467)		greg	cv412	XVal Session 43	1	XVal Session 43-Typing - Text-1		2012-07-13 10:15:48.966000
	Edit pad (rev 1468)		nic	cv403	XVal Session 43	1	XVal Session 43-Typing - Text-1		2012-07-13 10:15:49.086000
	Edit pad (rev 1469)		sluggo	cv411	XVal Session 43	1	XVal Session 43-Typing - Text-1		2012-07-13 10:15:49.133000
	Edit pad (rev 1470)		greg	cv412	XVal Session 43	1	XVal Session 43-Typing - Text-1		2012-07-13 10:15:49.468000
	Edit pad (rev 1471)		nic	cv403	XVal Session 43	1	XVal Session 43-Typing - Text-1		2012-07-13 10:15:49.586000
	Edit pad (rev 1472)		sluggo	cv411	XVal Session 43	1	XVal Session 43-Typing - Text-1		2012-07-13 10:15:49.634000
	Edit pad (rev 1473)		greg	cv412	XVal Session 43	1	XVal Session 43-Typing - Text-1		2012-07-13 10:15:49.983000
	Edit pad (rev 1474)		nic	cv403	XVal Session 43	1	XVal Session 43-Typing - Text-1		2012-07-13 10:15:50.086000
	Edit pad (rev 1475)		nic	cv403	XVal Session 43	1	XVal Session 43-Typing - Text-1		2012-07-13 10:15:50.594000
	Edit pad (rev 1476)		sluggo	cv411	XVal Session 43	1	XVal Session 43-Typing - Text-1		2012-07-13 10:15:50.947000
	Edit pad (rev 1477)		greg	cv412	XVal Session 43	1	XVal Session 43-Typing - Text-1		2012-07-13 10:15:51.057000
	Edit pad (rev 1478)		nic	cv403	XVal Session 43	1	XVal Session 43-Typing - Text-1		2012-07-13 10:15:51.109000
	Edit pad (rev 1479)		sluggo	cv411	XVal Session 43	1	XVal Session 43-Typing - Text-1		2012-07-13 10:15:51.455000
	Edit pad (rev 1480)		nic	cv403	XVal Session 43	1	XVal Session 43-Typing - Text-1		2012-07-13 10:15:51.617000
	Edit pad (rev 1481)		greg	cv412	XVal Session 43	1	XVal Session 43-Typing - Text-1		2012-07-13 10:15:51.745000
	Edit pad (rev 1482)		sluggo	cv411	XVal Session 43	1	XVal Session 43-Typing - Text-1		2012-07-13 10:15:51.964000
	Edit pad (rev 1483)		nic	cv403	XVal Session 43	1	XVal Session 43-Typing - Text-1		2012-07-13 10:15:52.117000
	Edit pad (rev 1484)		greg	cv412	XVal Session 43	1	XVal Session 43-Typing - Text-1		2012-07-13 10:15:52.248000
	Edit pad (rev 1485)		sluggo	cv411	XVal Session 43	1	XVal Session 43-Typing - Text-1		2012-07-13 10:15:52.462000
	Edit pad (rev 1486)		nic	cv403	XVal Session 43	1	XVal Session 43-Typing - Text-1		2012-07-13 10:15:52.617000
	Edit pad (rev 1487)		greg	cv412	XVal Session 43	1	XVal Session 43-Typing - Text-1		2012-07-13 10:15:52.754000
	Edit pad (rev 1488)		nic	cv403	XVal Session 43	1	XVal Session 43-Typing - Text-1		2012-07-13 10:15:53.134000
	Edit pad (rev 1489)		greg	cv412	XVal Session 43	1	XVal Session 43-Typing - Text-1		2012-07-13 10:15:53.473000
	Edit pad (rev 1490)		nic	cv403	XVal Session 43	1	XVal Session 43-Typing - Text-1		2012-07-13 10:15:53.632000
	Edit pad (rev 1491)		greg	cv412	XVal Session 43	1	XVal Session 43-Typing - Text-1		2012-07-13 10:15:53.974000
	Edit pad (rev 1492)		nic	cv403	XVal Session 43	1	XVal Session 43-Typing - Text-1		2012-07-13 10:15:54.134000
	Edit pad (rev 1493)		greg	cv412	XVal Session 43	1	XVal Session 43-Typing - Text-1		2012-07-13 10:15:54.546000
	Edit pad (rev 1494)		nic	cv403	XVal Session 43	1	XVal Session 43-Typing - Text-1		2012-07-13 10:15:54.664000
	Edit pad (rev 1495)		sluggo	cv411	XVal Session 43	1	XVal Session 43-Typing - Text-1		2012-07-13 10:15:54.968000
	Edit pad (rev 1496)		greg	cv412	XVal Session 43	1	XVal Session 43-Typing - Text-1		2012-07-13 10:15:55.051000
	Edit pad (rev 1497)		nic	cv403	XVal Session 43	1	XVal Session 43-Typing - Text-1		2012-07-13 10:15:55.198000
	Edit pad (rev 1498)		sluggo	cv411	XVal Session 43	1	XVal Session 43-Typing - Text-1		2012-07-13 10:15:55.471000
	Edit pad (rev 1499)		greg	cv412	XVal Session 43	1	XVal Session 43-Typing - Text-1		2012-07-13 10:15:55.556000
	Edit pad (rev 1500)		nic	cv403	XVal Session 43	1	XVal Session 43-Typing - Text-1		2012-07-13 10:15:55.699000
	Edit pad (rev 1501)		sluggo	cv411	XVal Session 43	1	XVal Session 43-Typing - Text-1		2012-07-13 10:15:55.971000
	Edit pad (rev 1502)		greg	cv412	XVal Session 43	1	XVal Session 43-Typing - Text-1		2012-07-13 10:15:56.059000
	Edit pad (rev 1503)		sluggo	cv411	XVal Session 43	1	XVal Session 43-Typing - Text-1		2012-07-13 10:15:56.473000
	Edit pad (rev 1504)		greg	cv412	XVal Session 43	1	XVal Session 43-Typing - Text-1		2012-07-13 10:15:56.765000
	Edit pad (rev 1505)		nic	cv403	XVal Session 43	1	XVal Session 43-Typing - Text-1		2012-07-13 10:15:56.807000
	Edit pad (rev 1506)		sluggo	cv411	XVal Session 43	1	XVal Session 43-Typing - Text-1		2012-07-13 10:15:56.972000
	Edit pad (rev 1507)		greg	cv412	XVal Session 43	1	XVal Session 43-Typing - Text-1		2012-07-13 10:15:57.269000
	Edit pad (rev 1508)		nic	cv403	XVal Session 43	1	XVal Session 43-Typing - Text-1		2012-07-13 10:15:57.316000
	Edit pad (rev 1509)		sluggo	cv411	XVal Session 43	1	XVal Session 43-Typing - Text-1		2012-07-13 10:15:57.474000
	Edit pad (rev 1510)		greg	cv412	XVal Session 43	1	XVal Session 43-Typing - Text-1		2012-07-13 10:15:57.772000
	Edit pad (rev 1511)		nic	cv403	XVal Session 43	1	XVal Session 43-Typing - Text-1		2012-07-13 10:15:57.835000
	Edit pad (rev 1512)		sluggo	cv411	XVal Session 43	1	XVal Session 43-Typing - Text-1		2012-07-13 10:15:57.974000
	Edit pad (rev 1513)		greg	cv412	XVal Session 43	1	XVal Session 43-Typing - Text-1		2012-07-13 10:15:58.332000
	Edit pad (rev 1514)		nic	cv403	XVal Session 43	1	XVal Session 43-Typing - Text-1		2012-07-13 10:15:58.337000
	Edit pad (rev 1515)		sluggo	cv411	XVal Session 43	1	XVal Session 43-Typing - Text-1		2012-07-13 10:15:58.475000
	Edit pad (rev 1516)		nic	cv403	XVal Session 43	1	XVal Session 43-Typing - Text-1		2012-07-13 10:15:58.836000
	Edit pad (rev 1517)		sluggo	cv411	XVal Session 43	1	XVal Session 43-Typing - Text-1		2012-07-13 10:15:58.986000
	Edit pad (rev 1518)		nic	cv403	XVal Session 43	1	XVal Session 43-Typing - Text-1		2012-07-13 10:15:59.337000
	Edit pad (rev 1519)		sluggo	cv411	XVal Session 43	1	XVal Session 43-Typing - Text-1		2012-07-13 10:15:59.486000
	Edit pad (rev 1520)		nic	cv403	XVal Session 43	1	XVal Session 43-Typing - Text-1		2012-07-13 10:15:59.836000
	Edit pad (rev 1521)		sluggo	cv411	XVal Session 43	1	XVal Session 43-Typing - Text-1		2012-07-13 10:15:59.985000
	Edit pad (rev 1522)		greg	cv412	XVal Session 43	1	XVal Session 43-Typing - Text-1		2012-07-13 10:16:00.237000
	Edit pad (rev 1523)		nic	cv403	XVal Session 43	1	XVal Session 43-Typing - Text-1		2012-07-13 10:16:00.342000
	Edit pad (rev 1524)		sluggo	cv411	XVal Session 43	1	XVal Session 43-Typing - Text-1		2012-07-13 10:16:00.485000
	Edit pad (rev 1525)		greg	cv412	XVal Session 43	1	XVal Session 43-Typing - Text-1		2012-07-13 10:16:00.735000
	Edit pad (rev 1526)		nic	cv403	XVal Session 43	1	XVal Session 43-Typing - Text-1		2012-07-13 10:16:00.850000
	Edit pad (rev 1527)		sluggo	cv411	XVal Session 43	1	XVal Session 43-Typing - Text-1		2012-07-13 10:16:00.985000
	Edit pad (rev 1528)		greg	cv412	XVal Session 43	1	XVal Session 43-Typing - Text-1		2012-07-13 10:16:01.241000
	Edit pad (rev 1529)		nic	cv403	XVal Session 43	1	XVal Session 43-Typing - Text-1		2012-07-13 10:16:01.352000
	Edit pad (rev 1530)		sluggo	cv411	XVal Session 43	1	XVal Session 43-Typing - Text-1		2012-07-13 10:16:01.487000
	Edit pad (rev 1531)		greg	cv412	XVal Session 43	1	XVal Session 43-Typing - Text-1		2012-07-13 10:16:01.801000
	Edit pad (rev 1532)		nic	cv403	XVal Session 43	1	XVal Session 43-Typing - Text-1		2012-07-13 10:16:01.852000
	Edit pad (rev 1533)		sluggo	cv411	XVal Session 43	1	XVal Session 43-Typing - Text-1		2012-07-13 10:16:01.985000
	Edit pad (rev 1534)		nic	cv403	XVal Session 43	1	XVal Session 43-Typing - Text-1		2012-07-13 10:16:02.351000
	Edit pad (rev 1535)		greg	cv412	XVal Session 43	1	XVal Session 43-Typing - Text-1		2012-07-13 10:16:02.405000
	Edit pad (rev 1536)		sluggo	cv411	XVal Session 43	1	XVal Session 43-Typing - Text-1		2012-07-13 10:16:02.592000
	Edit pad (rev 1537)		nic	cv403	XVal Session 43	1	XVal Session 43-Typing - Text-1		2012-07-13 10:16:02.852000
	Edit pad (rev 1538)		greg	cv412	XVal Session 43	1	XVal Session 43-Typing - Text-1		2012-07-13 10:16:02.909000
	Edit pad (rev 1539)		sluggo	cv411	XVal Session 43	1	XVal Session 43-Typing - Text-1		2012-07-13 10:16:03.097000
	Edit pad (rev 1540)		nic	cv403	XVal Session 43	1	XVal Session 43-Typing - Text-1		2012-07-13 10:16:03.352000
	Edit pad (rev 1541)		greg	cv412	XVal Session 43	1	XVal Session 43-Typing - Text-1		2012-07-13 10:16:03.410000
	Edit pad (rev 1542)		sluggo	cv411	XVal Session 43	1	XVal Session 43-Typing - Text-1		2012-07-13 10:16:03.597000
	Edit pad (rev 1543)		nic	cv403	XVal Session 43	1	XVal Session 43-Typing - Text-1		2012-07-13 10:16:03.854000
	Edit pad (rev 1544)		sluggo	cv411	XVal Session 43	1	XVal Session 43-Typing - Text-1		2012-07-13 10:16:04.097000
	Edit pad (rev 1545)		nic	cv403	XVal Session 43	1	XVal Session 43-Typing - Text-1		2012-07-13 10:16:04.355000
	Edit pad (rev 1546)		sluggo	cv411	XVal Session 43	1	XVal Session 43-Typing - Text-1		2012-07-13 10:16:04.603000
	Edit pad (rev 1547)		nic	cv403	XVal Session 43	1	XVal Session 43-Typing - Text-1		2012-07-13 10:16:04.855000
	Edit pad (rev 1548)		sluggo	cv411	XVal Session 43	1	XVal Session 43-Typing - Text-1		2012-07-13 10:16:05.112000
	Edit pad (rev 1549)		nic	cv403	XVal Session 43	1	XVal Session 43-Typing - Text-1		2012-07-13 10:16:05.371000
	Edit pad (rev 1550)		sluggo	cv411	XVal Session 43	1	XVal Session 43-Typing - Text-1		2012-07-13 10:16:05.612000
	Edit pad (rev 1551)		nic	cv403	XVal Session 43	1	XVal Session 43-Typing - Text-1		2012-07-13 10:16:05.883000
	Edit pad (rev 1552)		sluggo	cv411	XVal Session 43	1	XVal Session 43-Typing - Text-1		2012-07-13 10:16:06.119000
	Edit pad (rev 1553)		nic	cv403	XVal Session 43	1	XVal Session 43-Typing - Text-1		2012-07-13 10:16:06.399000
	Edit pad (rev 1554)		sluggo	cv411	XVal Session 43	1	XVal Session 43-Typing - Text-1		2012-07-13 10:16:06.639000
	Edit pad (rev 1555)		greg	cv412	XVal Session 43	1	XVal Session 43-Typing - Text-1		2012-07-13 10:16:06.895000
	Edit pad (rev 1556)		sluggo	cv411	XVal Session 43	1	XVal Session 43-Typing - Text-1		2012-07-13 10:16:07.144000
	Edit pad (rev 1557)		nic	cv403	XVal Session 43	1	XVal Session 43-Typing - Text-1		2012-07-13 10:16:07.619000
	Edit pad (rev 1558)		sluggo	cv411	XVal Session 43	1	XVal Session 43-Typing - Text-1		2012-07-13 10:16:07.643000
	Edit pad (rev 1559)		nic	cv403	XVal Session 43	1	XVal Session 43-Typing - Text-1		2012-07-13 10:16:08.121000
	Edit pad (rev 1560)		sluggo	cv411	XVal Session 43	1	XVal Session 43-Typing - Text-1		2012-07-13 10:16:08.141000
	Edit pad (rev 1561)		greg	cv412	XVal Session 43	1	XVal Session 43-Typing - Text-1		2012-07-13 10:16:08.173000
	Edit pad (rev 1562)		sluggo	cv411	XVal Session 43	1	XVal Session 43-Typing - Text-1		2012-07-13 10:16:08.645000
	Edit pad (rev 1563)		nic	cv403	XVal Session 43	1	XVal Session 43-Typing - Text-1		2012-07-13 10:16:08.670000
	Edit pad (rev 1564)		greg	cv412	XVal Session 43	1	XVal Session 43-Typing - Text-1		2012-07-13 10:16:08.781000
	Edit pad (rev 1565)		nic	cv403	XVal Session 43	1	XVal Session 43-Typing - Text-1		2012-07-13 10:16:09.141000
	Edit pad (rev 1566)		sluggo	cv411	XVal Session 43	1	XVal Session 43-Typing - Text-1		2012-07-13 10:16:09.181000
	Edit pad (rev 1567)		nic	cv403	XVal Session 43	1	XVal Session 43-Typing - Text-1		2012-07-13 10:16:09.651000
	Edit pad (rev 1568)		sluggo	cv411	XVal Session 43	1	XVal Session 43-Typing - Text-1		2012-07-13 10:16:09.688000
	Edit pad (rev 1569)		nic	cv403	XVal Session 43	1	XVal Session 43-Typing - Text-1		2012-07-13 10:16:10.155000
	Edit pad (rev 1570)		greg	cv412	XVal Session 43	1	XVal Session 43-Typing - Text-1		2012-07-13 10:16:10.387000
	Edit pad (rev 1571)		nic	cv403	XVal Session 43	1	XVal Session 43-Typing - Text-1		2012-07-13 10:16:10.666000
	Edit pad (rev 1572)		nic	cv403	XVal Session 43	1	XVal Session 43-Typing - Text-1		2012-07-13 10:16:11.164000
	Edit pad (rev 1573)		nic	cv403	XVal Session 43	1	XVal Session 43-Typing - Text-1		2012-07-13 10:16:11.664000
	Edit pad (rev 1574)		greg	cv412	XVal Session 43	1	XVal Session 43-Typing - Text-1		2012-07-13 10:16:11.783000
	Edit pad (rev 1575)		sluggo	cv411	XVal Session 43	1	XVal Session 43-Typing - Text-1		2012-07-13 10:16:12.108000
	Edit pad (rev 1576)		nic	cv403	XVal Session 43	1	XVal Session 43-Typing - Text-1		2012-07-13 10:16:12.169000
	Edit pad (rev 1577)		sluggo	cv411	XVal Session 43	1	XVal Session 43-Typing - Text-1		2012-07-13 10:16:12.612000
	Edit pad (rev 1578)		greg	cv412	XVal Session 43	1	XVal Session 43-Typing - Text-1		2012-07-13 10:16:12.638000
	Edit pad (rev 1579)		nic	cv403	XVal Session 43	1	XVal Session 43-Typing - Text-1		2012-07-13 10:16:12.683000
	Edit pad (rev 1580)		greg	cv412	XVal Session 43	1	XVal Session 43-Typing - Text-1		2012-07-13 10:16:13.152000
	Edit pad (rev 1581)		nic	cv403	XVal Session 43	1	XVal Session 43-Typing - Text-1		2012-07-13 10:16:13.196000
	Edit pad (rev 1582)		sluggo	cv411	XVal Session 43	1	XVal Session 43-Typing - Text-1		2012-07-13 10:16:13.273000
	Edit pad (rev 1583)		sluggo	cv411	XVal Session 43	1	XVal Session 43-Typing - Text-1		2012-07-13 10:16:13.613000
	Edit pad (rev 1584)		nic	cv403	XVal Session 43	1	XVal Session 43-Typing - Text-1		2012-07-13 10:16:13.695000
25557	Load Instructions			cv204	XVal Session 43	1	XVal Session 43-Typing - Numbers-1	192.54.222.11	2012-07-13 10:16:14
25558	Load Instructions			cv205	XVal Session 43	1	XVal Session 43-Typing - Numbers-1	192.54.222.11	2012-07-13 10:16:14
25559	Load Instructions			cv202	XVal Session 43	1	XVal Session 43-Typing - Numbers-1	192.54.222.11	2012-07-13 10:16:14
	Edit pad (rev 1585)		sluggo	cv411	XVal Session 43	1	XVal Session 43-Typing - Text-1		2012-07-13 10:16:14.113000
25560	Load Instructions			cv203	XVal Session 43	1	XVal Session 43-Typing - Numbers-1	192.54.222.3	2012-07-13 10:16:15
	Edit pad (rev 1586)		greg	cv412	XVal Session 43	1	XVal Session 43-Typing - Text-1		2012-07-13 10:16:15.183000
25570	Load Workspace			cv205	XVal Session 43	1	XVal Session 43-Typing - Numbers-1	192.54.222.11	2012-07-13 10:16:44
25571	Load Workspace			cv202	XVal Session 43	1	XVal Session 43-Typing - Numbers-1	192.54.222.11	2012-07-13 10:16:44
25572	Load Workspace			cv203	XVal Session 43	1	XVal Session 43-Typing - Numbers-1	192.54.222.3	2012-07-13 10:16:44
25573	Load Workspace			cv204	XVal Session 43	1	XVal Session 43-Typing - Numbers-1	192.54.222.11	2012-07-13 10:16:44
	Chat	i'll take the first set	nic	cv403	XVal Session 43	1	XVal Session 43-Typing - Numbers-1		2012-07-13 10:16:56.584000
	Chat	2	sluggo	cv411	XVal Session 43	1	XVal Session 43-Typing - Numbers-1		2012-07-13 10:16:59.050000
	Edit pad (rev 0)		nic	cv403	XVal Session 43	1	XVal Session 43-Typing - Numbers-1		2012-07-13 10:17:01.948000
	Chat	I'll do the 4th set	greg	cv412	XVal Session 43	1	XVal Session 43-Typing - Numbers-1		2012-07-13 10:17:02.262000
	Edit pad (rev 1)		nic	cv403	XVal Session 43	1	XVal Session 43-Typing - Numbers-1		2012-07-13 10:17:03.302000
	Edit pad (rev 2)		nic	cv403	XVal Session 43	1	XVal Session 43-Typing - Numbers-1		2012-07-13 10:17:03.804000
	Edit pad (rev 3)		nic	cv403	XVal Session 43	1	XVal Session 43-Typing - Numbers-1		2012-07-13 10:17:04.305000
	Chat	i'll do 3	Dan	cv401	XVal Session 43	1	XVal Session 43-Typing - Numbers-1		2012-07-13 10:17:04.683000
	Edit pad (rev 4)		nic	cv403	XVal Session 43	1	XVal Session 43-Typing - Numbers-1		2012-07-13 10:17:06.885000
	Edit pad (rev 5)		nic	cv403	XVal Session 43	1	XVal Session 43-Typing - Numbers-1		2012-07-13 10:17:07.385000
	Edit pad (rev 6)		nic	cv403	XVal Session 43	1	XVal Session 43-Typing - Numbers-1		2012-07-13 10:17:07.898000
	Edit pad (rev 7)		nic	cv403	XVal Session 43	1	XVal Session 43-Typing - Numbers-1		2012-07-13 10:17:08.399000
	Edit pad (rev 8)		sluggo	cv411	XVal Session 43	1	XVal Session 43-Typing - Numbers-1		2012-07-13 10:17:08.734000
	Edit pad (rev 9)		nic	cv403	XVal Session 43	1	XVal Session 43-Typing - Numbers-1		2012-07-13 10:17:08.901000
	Edit pad (rev 10)		Dan	cv401	XVal Session 43	1	XVal Session 43-Typing - Numbers-1		2012-07-13 10:17:09.221000
	Edit pad (rev 11)		Dan	cv401	XVal Session 43	1	XVal Session 43-Typing - Numbers-1		2012-07-13 10:17:10.109000
	Edit pad (rev 12)		nic	cv403	XVal Session 43	1	XVal Session 43-Typing - Numbers-1		2012-07-13 10:17:10.603000
	Edit pad (rev 13)		sluggo	cv411	XVal Session 43	1	XVal Session 43-Typing - Numbers-1		2012-07-13 10:17:10.610000
	Edit pad (rev 14)		sluggo	cv411	XVal Session 43	1	XVal Session 43-Typing - Numbers-1		2012-07-13 10:17:11.112000
	Edit pad (rev 15)		Dan	cv401	XVal Session 43	1	XVal Session 43-Typing - Numbers-1		2012-07-13 10:17:11.120000
	Edit pad (rev 16)		nic	cv403	XVal Session 43	1	XVal Session 43-Typing - Numbers-1		2012-07-13 10:17:11.129000
	Edit pad (rev 17)		sluggo	cv411	XVal Session 43	1	XVal Session 43-Typing - Numbers-1		2012-07-13 10:17:11.612000
	Edit pad (rev 18)		nic	cv403	XVal Session 43	1	XVal Session 43-Typing - Numbers-1		2012-07-13 10:17:11.618000
	Edit pad (rev 19)		Dan	cv401	XVal Session 43	1	XVal Session 43-Typing - Numbers-1		2012-07-13 10:17:11.624000
	Edit pad (rev 20)		Dan	cv401	XVal Session 43	1	XVal Session 43-Typing - Numbers-1		2012-07-13 10:17:12.124000
	Edit pad (rev 21)		sluggo	cv411	XVal Session 43	1	XVal Session 43-Typing - Numbers-1		2012-07-13 10:17:12.252000
	Edit pad (rev 22)		Dan	cv401	XVal Session 43	1	XVal Session 43-Typing - Numbers-1		2012-07-13 10:17:12.626000
	Edit pad (rev 23)		nic	cv403	XVal Session 43	1	XVal Session 43-Typing - Numbers-1		2012-07-13 10:17:12.751000
	Edit pad (rev 24)		sluggo	cv411	XVal Session 43	1	XVal Session 43-Typing - Numbers-1		2012-07-13 10:17:12.753000
	Edit pad (rev 25)		Dan	cv401	XVal Session 43	1	XVal Session 43-Typing - Numbers-1		2012-07-13 10:17:13.126000
	Edit pad (rev 26)		sluggo	cv411	XVal Session 43	1	XVal Session 43-Typing - Numbers-1		2012-07-13 10:17:13.535000
	Edit pad (rev 27)		nic	cv403	XVal Session 43	1	XVal Session 43-Typing - Numbers-1		2012-07-13 10:17:13.620000
	Edit pad (rev 28)		Dan	cv401	XVal Session 43	1	XVal Session 43-Typing - Numbers-1		2012-07-13 10:17:13.636000
	Edit pad (rev 29)		sluggo	cv411	XVal Session 43	1	XVal Session 43-Typing - Numbers-1		2012-07-13 10:17:14.034000
	Edit pad (rev 30)		nic	cv403	XVal Session 43	1	XVal Session 43-Typing - Numbers-1		2012-07-13 10:17:14.125000
	Edit pad (rev 31)		sluggo	cv411	XVal Session 43	1	XVal Session 43-Typing - Numbers-1		2012-07-13 10:17:14.535000
	Edit pad (rev 32)		nic	cv403	XVal Session 43	1	XVal Session 43-Typing - Numbers-1		2012-07-13 10:17:14.802000
	Edit pad (rev 33)		sluggo	cv411	XVal Session 43	1	XVal Session 43-Typing - Numbers-1		2012-07-13 10:17:16.234000
	Edit pad (rev 34)		nic	cv403	XVal Session 43	1	XVal Session 43-Typing - Numbers-1		2012-07-13 10:17:16.479000
	Edit pad (rev 35)		Dan	cv401	XVal Session 43	1	XVal Session 43-Typing - Numbers-1		2012-07-13 10:17:16.618000
	Edit pad (rev 36)		sluggo	cv411	XVal Session 43	1	XVal Session 43-Typing - Numbers-1		2012-07-13 10:17:16.807000
	Edit pad (rev 37)		nic	cv403	XVal Session 43	1	XVal Session 43-Typing - Numbers-1		2012-07-13 10:17:16.977000
	Edit pad (rev 38)		Dan	cv401	XVal Session 43	1	XVal Session 43-Typing - Numbers-1		2012-07-13 10:17:17.123000
	Edit pad (rev 39)		sluggo	cv411	XVal Session 43	1	XVal Session 43-Typing - Numbers-1		2012-07-13 10:17:17.462000
	Edit pad (rev 40)		nic	cv403	XVal Session 43	1	XVal Session 43-Typing - Numbers-1		2012-07-13 10:17:17.478000
	Edit pad (rev 41)		Dan	cv401	XVal Session 43	1	XVal Session 43-Typing - Numbers-1		2012-07-13 10:17:17.623000
	Edit pad (rev 42)		sluggo	cv411	XVal Session 43	1	XVal Session 43-Typing - Numbers-1		2012-07-13 10:17:17.971000
	Edit pad (rev 43)		nic	cv403	XVal Session 43	1	XVal Session 43-Typing - Numbers-1		2012-07-13 10:17:17.979000
	Edit pad (rev 44)		nic	cv403	XVal Session 43	1	XVal Session 43-Typing - Numbers-1		2012-07-13 10:17:18.477000
	Edit pad (rev 45)		Dan	cv401	XVal Session 43	1	XVal Session 43-Typing - Numbers-1		2012-07-13 10:17:18.668000
	Edit pad (rev 46)		sluggo	cv411	XVal Session 43	1	XVal Session 43-Typing - Numbers-1		2012-07-13 10:17:18.949000
	Edit pad (rev 47)		Dan	cv401	XVal Session 43	1	XVal Session 43-Typing - Numbers-1		2012-07-13 10:17:19.171000
	Edit pad (rev 48)		nic	cv403	XVal Session 43	1	XVal Session 43-Typing - Numbers-1		2012-07-13 10:17:19.552000
	Edit pad (rev 49)		sluggo	cv411	XVal Session 43	1	XVal Session 43-Typing - Numbers-1		2012-07-13 10:17:19.657000
	Edit pad (rev 50)		Dan	cv401	XVal Session 43	1	XVal Session 43-Typing - Numbers-1		2012-07-13 10:17:19.671000
	Edit pad (rev 51)		sluggo	cv411	XVal Session 43	1	XVal Session 43-Typing - Numbers-1		2012-07-13 10:17:20.171000
	Edit pad (rev 52)		Dan	cv401	XVal Session 43	1	XVal Session 43-Typing - Numbers-1		2012-07-13 10:17:20.174000
	Edit pad (rev 53)		nic	cv403	XVal Session 43	1	XVal Session 43-Typing - Numbers-1		2012-07-13 10:17:20.403000
	Edit pad (rev 54)		Dan	cv401	XVal Session 43	1	XVal Session 43-Typing - Numbers-1		2012-07-13 10:17:20.685000
	Edit pad (rev 55)		nic	cv403	XVal Session 43	1	XVal Session 43-Typing - Numbers-1		2012-07-13 10:17:20.913000
	Edit pad (rev 56)		sluggo	cv411	XVal Session 43	1	XVal Session 43-Typing - Numbers-1		2012-07-13 10:17:21.127000
	Edit pad (rev 57)		nic	cv403	XVal Session 43	1	XVal Session 43-Typing - Numbers-1		2012-07-13 10:17:21.413000
	Edit pad (rev 58)		Dan	cv401	XVal Session 43	1	XVal Session 43-Typing - Numbers-1		2012-07-13 10:17:21.617000
	Edit pad (rev 59)		nic	cv403	XVal Session 43	1	XVal Session 43-Typing - Numbers-1		2012-07-13 10:17:21.920000
	Edit pad (rev 60)		sluggo	cv411	XVal Session 43	1	XVal Session 43-Typing - Numbers-1		2012-07-13 10:17:22.042000
	Edit pad (rev 61)		Dan	cv401	XVal Session 43	1	XVal Session 43-Typing - Numbers-1		2012-07-13 10:17:22.130000
	Edit pad (rev 62)		greg	cv412	XVal Session 43	1	XVal Session 43-Typing - Numbers-1		2012-07-13 10:17:22.167000
	Edit pad (rev 63)		sluggo	cv411	XVal Session 43	1	XVal Session 43-Typing - Numbers-1		2012-07-13 10:17:22.549000
	Edit pad (rev 64)		greg	cv412	XVal Session 43	1	XVal Session 43-Typing - Numbers-1		2012-07-13 10:17:22.688000
	Edit pad (rev 65)		nic	cv403	XVal Session 43	1	XVal Session 43-Typing - Numbers-1		2012-07-13 10:17:22.691000
	Edit pad (rev 66)		sluggo	cv411	XVal Session 43	1	XVal Session 43-Typing - Numbers-1		2012-07-13 10:17:23.050000
	Edit pad (rev 67)		nic	cv403	XVal Session 43	1	XVal Session 43-Typing - Numbers-1		2012-07-13 10:17:23.196000
	Edit pad (rev 68)		sluggo	cv411	XVal Session 43	1	XVal Session 43-Typing - Numbers-1		2012-07-13 10:17:23.550000
	Edit pad (rev 69)		Dan	cv401	XVal Session 43	1	XVal Session 43-Typing - Numbers-1		2012-07-13 10:17:23.661000
	Edit pad (rev 70)		nic	cv403	XVal Session 43	1	XVal Session 43-Typing - Numbers-1		2012-07-13 10:17:23.985000
	Edit pad (rev 71)		sluggo	cv411	XVal Session 43	1	XVal Session 43-Typing - Numbers-1		2012-07-13 10:17:24.048000
	Edit pad (rev 72)		Dan	cv401	XVal Session 43	1	XVal Session 43-Typing - Numbers-1		2012-07-13 10:17:24.170000
	Edit pad (rev 73)		greg	cv412	XVal Session 43	1	XVal Session 43-Typing - Numbers-1		2012-07-13 10:17:24.250000
	Edit pad (rev 74)		Dan	cv401	XVal Session 43	1	XVal Session 43-Typing - Numbers-1		2012-07-13 10:17:24.671000
	Edit pad (rev 75)		greg	cv412	XVal Session 43	1	XVal Session 43-Typing - Numbers-1		2012-07-13 10:17:24.755000
	Edit pad (rev 76)		sluggo	cv411	XVal Session 43	1	XVal Session 43-Typing - Numbers-1		2012-07-13 10:17:25.098000
	Edit pad (rev 77)		Dan	cv401	XVal Session 43	1	XVal Session 43-Typing - Numbers-1		2012-07-13 10:17:25.216000
	Edit pad (rev 78)		greg	cv412	XVal Session 43	1	XVal Session 43-Typing - Numbers-1		2012-07-13 10:17:25.301000
	Edit pad (rev 79)		nic	cv403	XVal Session 43	1	XVal Session 43-Typing - Numbers-1		2012-07-13 10:17:25.307000
	Edit pad (rev 80)		sluggo	cv411	XVal Session 43	1	XVal Session 43-Typing - Numbers-1		2012-07-13 10:17:25.599000
	Edit pad (rev 81)		Dan	cv401	XVal Session 43	1	XVal Session 43-Typing - Numbers-1		2012-07-13 10:17:25.687000
	Edit pad (rev 82)		nic	cv403	XVal Session 43	1	XVal Session 43-Typing - Numbers-1		2012-07-13 10:17:25.810000
	Edit pad (rev 83)		sluggo	cv411	XVal Session 43	1	XVal Session 43-Typing - Numbers-1		2012-07-13 10:17:26.102000
	Edit pad (rev 84)		nic	cv403	XVal Session 43	1	XVal Session 43-Typing - Numbers-1		2012-07-13 10:17:26.321000
	Edit pad (rev 85)		sluggo	cv411	XVal Session 43	1	XVal Session 43-Typing - Numbers-1		2012-07-13 10:17:26.627000
	Edit pad (rev 86)		nic	cv403	XVal Session 43	1	XVal Session 43-Typing - Numbers-1		2012-07-13 10:17:26.821000
	Edit pad (rev 87)		Dan	cv401	XVal Session 43	1	XVal Session 43-Typing - Numbers-1		2012-07-13 10:17:27.079000
	Edit pad (rev 88)		sluggo	cv411	XVal Session 43	1	XVal Session 43-Typing - Numbers-1		2012-07-13 10:17:27.128000
	Edit pad (rev 89)		Dan	cv401	XVal Session 43	1	XVal Session 43-Typing - Numbers-1		2012-07-13 10:17:27.578000
	Edit pad (rev 90)		sluggo	cv411	XVal Session 43	1	XVal Session 43-Typing - Numbers-1		2012-07-13 10:17:27.634000
	Edit pad (rev 91)		Dan	cv401	XVal Session 43	1	XVal Session 43-Typing - Numbers-1		2012-07-13 10:17:28.082000
	Edit pad (rev 92)		sluggo	cv411	XVal Session 43	1	XVal Session 43-Typing - Numbers-1		2012-07-13 10:17:28.142000
	Edit pad (rev 93)		nic	cv403	XVal Session 43	1	XVal Session 43-Typing - Numbers-1		2012-07-13 10:17:28.609000
	Edit pad (rev 94)		sluggo	cv411	XVal Session 43	1	XVal Session 43-Typing - Numbers-1		2012-07-13 10:17:28.878000
	Edit pad (rev 95)		nic	cv403	XVal Session 43	1	XVal Session 43-Typing - Numbers-1		2012-07-13 10:17:29.117000
	Edit pad (rev 96)		Dan	cv401	XVal Session 43	1	XVal Session 43-Typing - Numbers-1		2012-07-13 10:17:29.251000
	Edit pad (rev 97)		greg	cv412	XVal Session 43	1	XVal Session 43-Typing - Numbers-1		2012-07-13 10:17:29.330000
	Edit pad (rev 98)		Dan	cv401	XVal Session 43	1	XVal Session 43-Typing - Numbers-1		2012-07-13 10:17:29.756000
	Edit pad (rev 99)		nic	cv403	XVal Session 43	1	XVal Session 43-Typing - Numbers-1		2012-07-13 10:17:29.853000
	Edit pad (rev 100)		Dan	cv401	XVal Session 43	1	XVal Session 43-Typing - Numbers-1		2012-07-13 10:17:30.264000
	Edit pad (rev 101)		Dan	cv401	XVal Session 43	1	XVal Session 43-Typing - Numbers-1		2012-07-13 10:17:30.764000
	Edit pad (rev 102)		nic	cv403	XVal Session 43	1	XVal Session 43-Typing - Numbers-1		2012-07-13 10:17:30.859000
	Edit pad (rev 103)		Dan	cv401	XVal Session 43	1	XVal Session 43-Typing - Numbers-1		2012-07-13 10:17:31.268000
	Edit pad (rev 104)		nic	cv403	XVal Session 43	1	XVal Session 43-Typing - Numbers-1		2012-07-13 10:17:31.367000
	Edit pad (rev 105)		Dan	cv401	XVal Session 43	1	XVal Session 43-Typing - Numbers-1		2012-07-13 10:17:31.766000
	Edit pad (rev 106)		sluggo	cv411	XVal Session 43	1	XVal Session 43-Typing - Numbers-1		2012-07-13 10:17:31.775000
	Edit pad (rev 107)		nic	cv403	XVal Session 43	1	XVal Session 43-Typing - Numbers-1		2012-07-13 10:17:31.868000
	Edit pad (rev 108)		greg	cv412	XVal Session 43	1	XVal Session 43-Typing - Numbers-1		2012-07-13 10:17:32.185000
	Edit pad (rev 109)		Dan	cv401	XVal Session 43	1	XVal Session 43-Typing - Numbers-1		2012-07-13 10:17:32.315000
	Edit pad (rev 110)		sluggo	cv411	XVal Session 43	1	XVal Session 43-Typing - Numbers-1		2012-07-13 10:17:32.545000
	Edit pad (rev 111)		Dan	cv401	XVal Session 43	1	XVal Session 43-Typing - Numbers-1		2012-07-13 10:17:32.829000
	Edit pad (rev 112)		greg	cv412	XVal Session 43	1	XVal Session 43-Typing - Numbers-1		2012-07-13 10:17:32.838000
	Edit pad (rev 113)		nic	cv403	XVal Session 43	1	XVal Session 43-Typing - Numbers-1		2012-07-13 10:17:32.898000
	Edit pad (rev 114)		sluggo	cv411	XVal Session 43	1	XVal Session 43-Typing - Numbers-1		2012-07-13 10:17:33.055000
	Edit pad (rev 115)		greg	cv412	XVal Session 43	1	XVal Session 43-Typing - Numbers-1		2012-07-13 10:17:33.359000
	Edit pad (rev 116)		sluggo	cv411	XVal Session 43	1	XVal Session 43-Typing - Numbers-1		2012-07-13 10:17:33.548000
	Edit pad (rev 117)		Dan	cv401	XVal Session 43	1	XVal Session 43-Typing - Numbers-1		2012-07-13 10:17:33.572000
	Edit pad (rev 118)		greg	cv412	XVal Session 43	1	XVal Session 43-Typing - Numbers-1		2012-07-13 10:17:33.847000
	Edit pad (rev 119)		sluggo	cv411	XVal Session 43	1	XVal Session 43-Typing - Numbers-1		2012-07-13 10:17:34.049000
	Edit pad (rev 120)		Dan	cv401	XVal Session 43	1	XVal Session 43-Typing - Numbers-1		2012-07-13 10:17:34.076000
	Edit pad (rev 121)		greg	cv412	XVal Session 43	1	XVal Session 43-Typing - Numbers-1		2012-07-13 10:17:34.513000
	Edit pad (rev 122)		sluggo	cv411	XVal Session 43	1	XVal Session 43-Typing - Numbers-1		2012-07-13 10:17:34.550000
	Edit pad (rev 123)		Dan	cv401	XVal Session 43	1	XVal Session 43-Typing - Numbers-1		2012-07-13 10:17:34.622000
	Edit pad (rev 124)		nic	cv403	XVal Session 43	1	XVal Session 43-Typing - Numbers-1		2012-07-13 10:17:34.881000
	Edit pad (rev 125)		sluggo	cv411	XVal Session 43	1	XVal Session 43-Typing - Numbers-1		2012-07-13 10:17:35.049000
	Edit pad (rev 126)		Dan	cv401	XVal Session 43	1	XVal Session 43-Typing - Numbers-1		2012-07-13 10:17:35.126000
	Edit pad (rev 127)		nic	cv403	XVal Session 43	1	XVal Session 43-Typing - Numbers-1		2012-07-13 10:17:35.383000
	Edit pad (rev 128)		sluggo	cv411	XVal Session 43	1	XVal Session 43-Typing - Numbers-1		2012-07-13 10:17:35.550000
	Edit pad (rev 129)		Dan	cv401	XVal Session 43	1	XVal Session 43-Typing - Numbers-1		2012-07-13 10:17:35.625000
	Edit pad (rev 130)		nic	cv403	XVal Session 43	1	XVal Session 43-Typing - Numbers-1		2012-07-13 10:17:35.885000
	Edit pad (rev 131)		Dan	cv401	XVal Session 43	1	XVal Session 43-Typing - Numbers-1		2012-07-13 10:17:36.130000
	Edit pad (rev 132)		sluggo	cv411	XVal Session 43	1	XVal Session 43-Typing - Numbers-1		2012-07-13 10:17:36.207000
	Edit pad (rev 133)		nic	cv403	XVal Session 43	1	XVal Session 43-Typing - Numbers-1		2012-07-13 10:17:36.398000
	Edit pad (rev 134)		Dan	cv401	XVal Session 43	1	XVal Session 43-Typing - Numbers-1		2012-07-13 10:17:36.639000
	Edit pad (rev 135)		sluggo	cv411	XVal Session 43	1	XVal Session 43-Typing - Numbers-1		2012-07-13 10:17:36.918000
	Edit pad (rev 136)		nic	cv403	XVal Session 43	1	XVal Session 43-Typing - Numbers-1		2012-07-13 10:17:36.994000
	Edit pad (rev 137)		Dan	cv401	XVal Session 43	1	XVal Session 43-Typing - Numbers-1		2012-07-13 10:17:37.140000
	Edit pad (rev 138)		sluggo	cv411	XVal Session 43	1	XVal Session 43-Typing - Numbers-1		2012-07-13 10:17:37.424000
	Edit pad (rev 139)		Dan	cv401	XVal Session 43	1	XVal Session 43-Typing - Numbers-1		2012-07-13 10:17:37.639000
	Edit pad (rev 140)		sluggo	cv411	XVal Session 43	1	XVal Session 43-Typing - Numbers-1		2012-07-13 10:17:37.926000
	Edit pad (rev 141)		Dan	cv401	XVal Session 43	1	XVal Session 43-Typing - Numbers-1		2012-07-13 10:17:38.139000
	Edit pad (rev 142)		sluggo	cv411	XVal Session 43	1	XVal Session 43-Typing - Numbers-1		2012-07-13 10:17:38.491000
	Edit pad (rev 143)		nic	cv403	XVal Session 43	1	XVal Session 43-Typing - Numbers-1		2012-07-13 10:17:38.658000
	Edit pad (rev 144)		sluggo	cv411	XVal Session 43	1	XVal Session 43-Typing - Numbers-1		2012-07-13 10:17:39.004000
	Edit pad (rev 145)		Dan	cv401	XVal Session 43	1	XVal Session 43-Typing - Numbers-1		2012-07-13 10:17:39.082000
	Edit pad (rev 146)		nic	cv403	XVal Session 43	1	XVal Session 43-Typing - Numbers-1		2012-07-13 10:17:39.166000
	Edit pad (rev 147)		sluggo	cv411	XVal Session 43	1	XVal Session 43-Typing - Numbers-1		2012-07-13 10:17:39.509000
	Edit pad (rev 148)		nic	cv403	XVal Session 43	1	XVal Session 43-Typing - Numbers-1		2012-07-13 10:17:39.676000
	Edit pad (rev 149)		Dan	cv401	XVal Session 43	1	XVal Session 43-Typing - Numbers-1		2012-07-13 10:17:39.925000
	Edit pad (rev 150)		sluggo	cv411	XVal Session 43	1	XVal Session 43-Typing - Numbers-1		2012-07-13 10:17:40.017000
	Edit pad (rev 151)		greg	cv412	XVal Session 43	1	XVal Session 43-Typing - Numbers-1		2012-07-13 10:17:40.099000
	Edit pad (rev 152)		nic	cv403	XVal Session 43	1	XVal Session 43-Typing - Numbers-1		2012-07-13 10:17:40.183000
	Edit pad (rev 153)		Dan	cv401	XVal Session 43	1	XVal Session 43-Typing - Numbers-1		2012-07-13 10:17:40.436000
	Edit pad (rev 154)		sluggo	cv411	XVal Session 43	1	XVal Session 43-Typing - Numbers-1		2012-07-13 10:17:40.519000
	Edit pad (rev 155)		nic	cv403	XVal Session 43	1	XVal Session 43-Typing - Numbers-1		2012-07-13 10:17:40.822000
	Edit pad (rev 156)		Dan	cv401	XVal Session 43	1	XVal Session 43-Typing - Numbers-1		2012-07-13 10:17:40.958000
	Edit pad (rev 157)		sluggo	cv411	XVal Session 43	1	XVal Session 43-Typing - Numbers-1		2012-07-13 10:17:41.019000
	Edit pad (rev 158)		Dan	cv401	XVal Session 43	1	XVal Session 43-Typing - Numbers-1		2012-07-13 10:17:41.471000
	Edit pad (rev 159)		sluggo	cv411	XVal Session 43	1	XVal Session 43-Typing - Numbers-1		2012-07-13 10:17:41.517000
	Edit pad (rev 160)		nic	cv403	XVal Session 43	1	XVal Session 43-Typing - Numbers-1		2012-07-13 10:17:41.748000
	Edit pad (rev 161)		greg	cv412	XVal Session 43	1	XVal Session 43-Typing - Numbers-1		2012-07-13 10:17:41.771000
	Edit pad (rev 162)		Dan	cv401	XVal Session 43	1	XVal Session 43-Typing - Numbers-1		2012-07-13 10:17:41.968000
	Edit pad (rev 163)		sluggo	cv411	XVal Session 43	1	XVal Session 43-Typing - Numbers-1		2012-07-13 10:17:42.018000
	Edit pad (rev 164)		nic	cv403	XVal Session 43	1	XVal Session 43-Typing - Numbers-1		2012-07-13 10:17:42.264000
	Edit pad (rev 165)		Dan	cv401	XVal Session 43	1	XVal Session 43-Typing - Numbers-1		2012-07-13 10:17:42.467000
	Edit pad (rev 166)		sluggo	cv411	XVal Session 43	1	XVal Session 43-Typing - Numbers-1		2012-07-13 10:17:42.526000
	Edit pad (rev 167)		nic	cv403	XVal Session 43	1	XVal Session 43-Typing - Numbers-1		2012-07-13 10:17:42.774000
	Edit pad (rev 168)		Dan	cv401	XVal Session 43	1	XVal Session 43-Typing - Numbers-1		2012-07-13 10:17:42.968000
	Edit pad (rev 169)		greg	cv412	XVal Session 43	1	XVal Session 43-Typing - Numbers-1		2012-07-13 10:17:43.234000
	Edit pad (rev 170)		nic	cv403	XVal Session 43	1	XVal Session 43-Typing - Numbers-1		2012-07-13 10:17:43.312000
	Edit pad (rev 171)		Dan	cv401	XVal Session 43	1	XVal Session 43-Typing - Numbers-1		2012-07-13 10:17:43.467000
	Edit pad (rev 172)		greg	cv412	XVal Session 43	1	XVal Session 43-Typing - Numbers-1		2012-07-13 10:17:43.740000
	Edit pad (rev 173)		sluggo	cv411	XVal Session 43	1	XVal Session 43-Typing - Numbers-1		2012-07-13 10:17:43.941000
	Edit pad (rev 174)		Dan	cv401	XVal Session 43	1	XVal Session 43-Typing - Numbers-1		2012-07-13 10:17:44.305000
	Edit pad (rev 175)		greg	cv412	XVal Session 43	1	XVal Session 43-Typing - Numbers-1		2012-07-13 10:17:44.355000
	Edit pad (rev 176)		sluggo	cv411	XVal Session 43	1	XVal Session 43-Typing - Numbers-1		2012-07-13 10:17:44.479000
	Edit pad (rev 177)		Dan	cv401	XVal Session 43	1	XVal Session 43-Typing - Numbers-1		2012-07-13 10:17:44.811000
	Edit pad (rev 178)		greg	cv412	XVal Session 43	1	XVal Session 43-Typing - Numbers-1		2012-07-13 10:17:44.947000
	Edit pad (rev 179)		Dan	cv401	XVal Session 43	1	XVal Session 43-Typing - Numbers-1		2012-07-13 10:17:45.315000
	Edit pad (rev 180)		sluggo	cv411	XVal Session 43	1	XVal Session 43-Typing - Numbers-1		2012-07-13 10:17:45.622000
	Edit pad (rev 181)		Dan	cv401	XVal Session 43	1	XVal Session 43-Typing - Numbers-1		2012-07-13 10:17:45.812000
	Edit pad (rev 182)		Dan	cv401	XVal Session 43	1	XVal Session 43-Typing - Numbers-1		2012-07-13 10:17:46.312000
	Edit pad (rev 183)		sluggo	cv411	XVal Session 43	1	XVal Session 43-Typing - Numbers-1		2012-07-13 10:17:46.697000
	Edit pad (rev 184)		Dan	cv401	XVal Session 43	1	XVal Session 43-Typing - Numbers-1		2012-07-13 10:17:46.812000
	Edit pad (rev 185)		sluggo	cv411	XVal Session 43	1	XVal Session 43-Typing - Numbers-1		2012-07-13 10:17:47.160000
	Edit pad (rev 186)		Dan	cv401	XVal Session 43	1	XVal Session 43-Typing - Numbers-1		2012-07-13 10:17:47.312000
	Edit pad (rev 187)		nic	cv403	XVal Session 43	1	XVal Session 43-Typing - Numbers-1		2012-07-13 10:17:47.431000
	Edit pad (rev 188)		Dan	cv401	XVal Session 43	1	XVal Session 43-Typing - Numbers-1		2012-07-13 10:17:47.818000
	Edit pad (rev 189)		greg	cv412	XVal Session 43	1	XVal Session 43-Typing - Numbers-1		2012-07-13 10:17:47.899000
	Edit pad (rev 190)		Dan	cv401	XVal Session 43	1	XVal Session 43-Typing - Numbers-1		2012-07-13 10:17:48.329000
	Edit pad (rev 191)		greg	cv412	XVal Session 43	1	XVal Session 43-Typing - Numbers-1		2012-07-13 10:17:48.583000
	Edit pad (rev 192)		sluggo	cv411	XVal Session 43	1	XVal Session 43-Typing - Numbers-1		2012-07-13 10:17:48.671000
	Edit pad (rev 193)		Dan	cv401	XVal Session 43	1	XVal Session 43-Typing - Numbers-1		2012-07-13 10:17:48.827000
	Edit pad (rev 194)		greg	cv412	XVal Session 43	1	XVal Session 43-Typing - Numbers-1		2012-07-13 10:17:49.113000
	Edit pad (rev 195)		sluggo	cv411	XVal Session 43	1	XVal Session 43-Typing - Numbers-1		2012-07-13 10:17:49.173000
	Edit pad (rev 196)		Dan	cv401	XVal Session 43	1	XVal Session 43-Typing - Numbers-1		2012-07-13 10:17:49.328000
	Edit pad (rev 197)		greg	cv412	XVal Session 43	1	XVal Session 43-Typing - Numbers-1		2012-07-13 10:17:49.627000
	Edit pad (rev 198)		sluggo	cv411	XVal Session 43	1	XVal Session 43-Typing - Numbers-1		2012-07-13 10:17:49.673000
	Edit pad (rev 199)		Dan	cv401	XVal Session 43	1	XVal Session 43-Typing - Numbers-1		2012-07-13 10:17:49.827000
	Edit pad (rev 200)		nic	cv403	XVal Session 43	1	XVal Session 43-Typing - Numbers-1		2012-07-13 10:17:50.041000
	Edit pad (rev 201)		greg	cv412	XVal Session 43	1	XVal Session 43-Typing - Numbers-1		2012-07-13 10:17:50.141000
	Edit pad (rev 202)		sluggo	cv411	XVal Session 43	1	XVal Session 43-Typing - Numbers-1		2012-07-13 10:17:50.174000
	Edit pad (rev 203)		nic	cv403	XVal Session 43	1	XVal Session 43-Typing - Numbers-1		2012-07-13 10:17:50.545000
	Edit pad (rev 204)		sluggo	cv411	XVal Session 43	1	XVal Session 43-Typing - Numbers-1		2012-07-13 10:17:50.716000
	Edit pad (rev 205)		greg	cv412	XVal Session 43	1	XVal Session 43-Typing - Numbers-1		2012-07-13 10:17:50.730000
	Edit pad (rev 206)		nic	cv403	XVal Session 43	1	XVal Session 43-Typing - Numbers-1		2012-07-13 10:17:51.058000
	Edit pad (rev 207)		greg	cv412	XVal Session 43	1	XVal Session 43-Typing - Numbers-1		2012-07-13 10:17:51.396000
	Edit pad (rev 208)		nic	cv403	XVal Session 43	1	XVal Session 43-Typing - Numbers-1		2012-07-13 10:17:51.555000
	Edit pad (rev 209)		nic	cv403	XVal Session 43	1	XVal Session 43-Typing - Numbers-1		2012-07-13 10:17:53.552000
	Chat	5	sluggo	cv411	XVal Session 43	1	XVal Session 43-Typing - Numbers-1		2012-07-13 10:17:53.711000
	Edit pad (rev 210)		greg	cv412	XVal Session 43	1	XVal Session 43-Typing - Numbers-1		2012-07-13 10:17:54.484000
	Edit pad (rev 211)		nic	cv403	XVal Session 43	1	XVal Session 43-Typing - Numbers-1		2012-07-13 10:17:54.810000
	Edit pad (rev 212)		nic	cv403	XVal Session 43	1	XVal Session 43-Typing - Numbers-1		2012-07-13 10:17:55.322000
	Edit pad (rev 213)		greg	cv412	XVal Session 43	1	XVal Session 43-Typing - Numbers-1		2012-07-13 10:17:55.464000
	Edit pad (rev 214)		nic	cv403	XVal Session 43	1	XVal Session 43-Typing - Numbers-1		2012-07-13 10:17:55.820000
	Edit pad (rev 215)		greg	cv412	XVal Session 43	1	XVal Session 43-Typing - Numbers-1		2012-07-13 10:17:55.972000
	Edit pad (rev 216)		nic	cv403	XVal Session 43	1	XVal Session 43-Typing - Numbers-1		2012-07-13 10:17:56.320000
	Edit pad (rev 217)		greg	cv412	XVal Session 43	1	XVal Session 43-Typing - Numbers-1		2012-07-13 10:17:56.483000
	Edit pad (rev 218)		greg	cv412	XVal Session 43	1	XVal Session 43-Typing - Numbers-1		2012-07-13 10:17:56.990000
	Edit pad (rev 219)		greg	cv412	XVal Session 43	1	XVal Session 43-Typing - Numbers-1		2012-07-13 10:17:57.951000
	Edit pad (rev 220)		nic	cv403	XVal Session 43	1	XVal Session 43-Typing - Numbers-1		2012-07-13 10:17:58.161000
	Edit pad (rev 221)		greg	cv412	XVal Session 43	1	XVal Session 43-Typing - Numbers-1		2012-07-13 10:17:58.460000
	Edit pad (rev 222)		greg	cv412	XVal Session 43	1	XVal Session 43-Typing - Numbers-1		2012-07-13 10:17:59.765000
	Edit pad (rev 223)		sluggo	cv411	XVal Session 43	1	XVal Session 43-Typing - Numbers-1		2012-07-13 10:18:00.991000
	Edit pad (rev 224)		greg	cv412	XVal Session 43	1	XVal Session 43-Typing - Numbers-1		2012-07-13 10:18:01.372000
	Edit pad (rev 225)		greg	cv412	XVal Session 43	1	XVal Session 43-Typing - Numbers-1		2012-07-13 10:18:01.867000
	Edit pad (rev 226)		sluggo	cv411	XVal Session 43	1	XVal Session 43-Typing - Numbers-1		2012-07-13 10:18:02.211000
	Edit pad (rev 227)		greg	cv412	XVal Session 43	1	XVal Session 43-Typing - Numbers-1		2012-07-13 10:18:02.364000
	Edit pad (rev 228)		sluggo	cv411	XVal Session 43	1	XVal Session 43-Typing - Numbers-1		2012-07-13 10:18:02.722000
	Edit pad (rev 229)		sluggo	cv411	XVal Session 43	1	XVal Session 43-Typing - Numbers-1		2012-07-13 10:18:03.227000
	Edit pad (rev 230)		greg	cv412	XVal Session 43	1	XVal Session 43-Typing - Numbers-1		2012-07-13 10:18:03.264000
	Edit pad (rev 231)		nic	cv403	XVal Session 43	1	XVal Session 43-Typing - Numbers-1		2012-07-13 10:18:03.712000
	Edit pad (rev 232)		sluggo	cv411	XVal Session 43	1	XVal Session 43-Typing - Numbers-1		2012-07-13 10:18:03.759000
	Edit pad (rev 233)		greg	cv412	XVal Session 43	1	XVal Session 43-Typing - Numbers-1		2012-07-13 10:18:03.772000
	Edit pad (rev 234)		nic	cv403	XVal Session 43	1	XVal Session 43-Typing - Numbers-1		2012-07-13 10:18:04.228000
	Edit pad (rev 235)		sluggo	cv411	XVal Session 43	1	XVal Session 43-Typing - Numbers-1		2012-07-13 10:18:04.269000
	Edit pad (rev 236)		greg	cv412	XVal Session 43	1	XVal Session 43-Typing - Numbers-1		2012-07-13 10:18:04.607000
	Edit pad (rev 237)		sluggo	cv411	XVal Session 43	1	XVal Session 43-Typing - Numbers-1		2012-07-13 10:18:04.767000
	Edit pad (rev 238)		greg	cv412	XVal Session 43	1	XVal Session 43-Typing - Numbers-1		2012-07-13 10:18:05.203000
	Edit pad (rev 239)		nic	cv403	XVal Session 43	1	XVal Session 43-Typing - Numbers-1		2012-07-13 10:18:05.225000
	Edit pad (rev 240)		sluggo	cv411	XVal Session 43	1	XVal Session 43-Typing - Numbers-1		2012-07-13 10:18:05.288000
	Edit pad (rev 241)		greg	cv412	XVal Session 43	1	XVal Session 43-Typing - Numbers-1		2012-07-13 10:18:05.714000
	Edit pad (rev 242)		nic	cv403	XVal Session 43	1	XVal Session 43-Typing - Numbers-1		2012-07-13 10:18:05.728000
	Edit pad (rev 243)		sluggo	cv411	XVal Session 43	1	XVal Session 43-Typing - Numbers-1		2012-07-13 10:18:05.799000
	Edit pad (rev 244)		nic	cv403	XVal Session 43	1	XVal Session 43-Typing - Numbers-1		2012-07-13 10:18:06.228000
	Edit pad (rev 245)		sluggo	cv411	XVal Session 43	1	XVal Session 43-Typing - Numbers-1		2012-07-13 10:18:06.300000
	Edit pad (rev 246)		greg	cv412	XVal Session 43	1	XVal Session 43-Typing - Numbers-1		2012-07-13 10:18:06.396000
	Edit pad (rev 247)		sluggo	cv411	XVal Session 43	1	XVal Session 43-Typing - Numbers-1		2012-07-13 10:18:06.800000
	Edit pad (rev 248)		sluggo	cv411	XVal Session 43	1	XVal Session 43-Typing - Numbers-1		2012-07-13 10:18:07.300000
	Edit pad (rev 249)		greg	cv412	XVal Session 43	1	XVal Session 43-Typing - Numbers-1		2012-07-13 10:18:07.501000
	Edit pad (rev 250)		sluggo	cv411	XVal Session 43	1	XVal Session 43-Typing - Numbers-1		2012-07-13 10:18:07.800000
	Edit pad (rev 251)		nic	cv403	XVal Session 43	1	XVal Session 43-Typing - Numbers-1		2012-07-13 10:18:07.885000
	Edit pad (rev 252)		greg	cv412	XVal Session 43	1	XVal Session 43-Typing - Numbers-1		2012-07-13 10:18:08.004000
	Edit pad (rev 253)		nic	cv403	XVal Session 43	1	XVal Session 43-Typing - Numbers-1		2012-07-13 10:18:08.383000
	Edit pad (rev 254)		greg	cv412	XVal Session 43	1	XVal Session 43-Typing - Numbers-1		2012-07-13 10:18:08.505000
	Edit pad (rev 255)		sluggo	cv411	XVal Session 43	1	XVal Session 43-Typing - Numbers-1		2012-07-13 10:18:08.610000
	Edit pad (rev 256)		nic	cv403	XVal Session 43	1	XVal Session 43-Typing - Numbers-1		2012-07-13 10:18:08.882000
	Edit pad (rev 257)		sluggo	cv411	XVal Session 43	1	XVal Session 43-Typing - Numbers-1		2012-07-13 10:18:09.113000
	Edit pad (rev 258)		greg	cv412	XVal Session 43	1	XVal Session 43-Typing - Numbers-1		2012-07-13 10:18:09.120000
	Edit pad (rev 259)		nic	cv403	XVal Session 43	1	XVal Session 43-Typing - Numbers-1		2012-07-13 10:18:09.387000
	Edit pad (rev 260)		greg	cv412	XVal Session 43	1	XVal Session 43-Typing - Numbers-1		2012-07-13 10:18:09.923000
	Edit pad (rev 261)		sluggo	cv411	XVal Session 43	1	XVal Session 43-Typing - Numbers-1		2012-07-13 10:18:10.406000
	Edit pad (rev 262)		nic	cv403	XVal Session 43	1	XVal Session 43-Typing - Numbers-1		2012-07-13 10:18:11.051000
	Edit pad (rev 263)		greg	cv412	XVal Session 43	1	XVal Session 43-Typing - Numbers-1		2012-07-13 10:18:11.056000
	Edit pad (rev 264)		sluggo	cv411	XVal Session 43	1	XVal Session 43-Typing - Numbers-1		2012-07-13 10:18:11.160000
	Edit pad (rev 265)		nic	cv403	XVal Session 43	1	XVal Session 43-Typing - Numbers-1		2012-07-13 10:18:11.555000
	Edit pad (rev 266)		sluggo	cv411	XVal Session 43	1	XVal Session 43-Typing - Numbers-1		2012-07-13 10:18:11.674000
	Edit pad (rev 267)		greg	cv412	XVal Session 43	1	XVal Session 43-Typing - Numbers-1		2012-07-13 10:18:12.120000
	Edit pad (rev 268)		sluggo	cv411	XVal Session 43	1	XVal Session 43-Typing - Numbers-1		2012-07-13 10:18:12.225000
	Edit pad (rev 269)		nic	cv403	XVal Session 43	1	XVal Session 43-Typing - Numbers-1		2012-07-13 10:18:12.307000
	Edit pad (rev 270)		sluggo	cv411	XVal Session 43	1	XVal Session 43-Typing - Numbers-1		2012-07-13 10:18:12.738000
	Edit pad (rev 271)		greg	cv412	XVal Session 43	1	XVal Session 43-Typing - Numbers-1		2012-07-13 10:18:12.751000
	Edit pad (rev 272)		sluggo	cv411	XVal Session 43	1	XVal Session 43-Typing - Numbers-1		2012-07-13 10:18:13.237000
	Edit pad (rev 273)		nic	cv403	XVal Session 43	1	XVal Session 43-Typing - Numbers-1		2012-07-13 10:18:13.690000
	Edit pad (rev 274)		greg	cv412	XVal Session 43	1	XVal Session 43-Typing - Numbers-1		2012-07-13 10:18:13.967000
	Edit pad (rev 275)		sluggo	cv411	XVal Session 43	1	XVal Session 43-Typing - Numbers-1		2012-07-13 10:18:14.114000
	Edit pad (rev 276)		nic	cv403	XVal Session 43	1	XVal Session 43-Typing - Numbers-1		2012-07-13 10:18:14.194000
	Edit pad (rev 277)		sluggo	cv411	XVal Session 43	1	XVal Session 43-Typing - Numbers-1		2012-07-13 10:18:14.629000
	Edit pad (rev 278)		nic	cv403	XVal Session 43	1	XVal Session 43-Typing - Numbers-1		2012-07-13 10:18:14.729000
	Edit pad (rev 279)		sluggo	cv411	XVal Session 43	1	XVal Session 43-Typing - Numbers-1		2012-07-13 10:18:15.128000
	Edit pad (rev 280)		greg	cv412	XVal Session 43	1	XVal Session 43-Typing - Numbers-1		2012-07-13 10:18:15.287000
	Edit pad (rev 281)		sluggo	cv411	XVal Session 43	1	XVal Session 43-Typing - Numbers-1		2012-07-13 10:18:15.629000
	Edit pad (rev 282)		nic	cv403	XVal Session 43	1	XVal Session 43-Typing - Numbers-1		2012-07-13 10:18:15.634000
	Edit pad (rev 283)		greg	cv412	XVal Session 43	1	XVal Session 43-Typing - Numbers-1		2012-07-13 10:18:15.785000
	Edit pad (rev 284)		sluggo	cv411	XVal Session 43	1	XVal Session 43-Typing - Numbers-1		2012-07-13 10:18:16.129000
	Edit pad (rev 285)		nic	cv403	XVal Session 43	1	XVal Session 43-Typing - Numbers-1		2012-07-13 10:18:16.134000
	Edit pad (rev 286)		greg	cv412	XVal Session 43	1	XVal Session 43-Typing - Numbers-1		2012-07-13 10:18:16.292000
	Edit pad (rev 287)		sluggo	cv411	XVal Session 43	1	XVal Session 43-Typing - Numbers-1		2012-07-13 10:18:16.628000
	Edit pad (rev 288)		nic	cv403	XVal Session 43	1	XVal Session 43-Typing - Numbers-1		2012-07-13 10:18:16.633000
	Edit pad (rev 289)		greg	cv412	XVal Session 43	1	XVal Session 43-Typing - Numbers-1		2012-07-13 10:18:16.786000
	Edit pad (rev 290)		sluggo	cv411	XVal Session 43	1	XVal Session 43-Typing - Numbers-1		2012-07-13 10:18:17.128000
	Edit pad (rev 291)		nic	cv403	XVal Session 43	1	XVal Session 43-Typing - Numbers-1		2012-07-13 10:18:17.148000
	Edit pad (rev 292)		sluggo	cv411	XVal Session 43	1	XVal Session 43-Typing - Numbers-1		2012-07-13 10:18:17.783000
	Edit pad (rev 293)		sluggo	cv411	XVal Session 43	1	XVal Session 43-Typing - Numbers-1		2012-07-13 10:18:18.285000
	Edit pad (rev 294)		nic	cv403	XVal Session 43	1	XVal Session 43-Typing - Numbers-1		2012-07-13 10:18:18.378000
	Edit pad (rev 295)		nic	cv403	XVal Session 43	1	XVal Session 43-Typing - Numbers-1		2012-07-13 10:18:18.884000
	Edit pad (rev 296)		greg	cv412	XVal Session 43	1	XVal Session 43-Typing - Numbers-1		2012-07-13 10:18:18.963000
	Edit pad (rev 297)		sluggo	cv411	XVal Session 43	1	XVal Session 43-Typing - Numbers-1		2012-07-13 10:18:19.041000
	Edit pad (rev 298)		nic	cv403	XVal Session 43	1	XVal Session 43-Typing - Numbers-1		2012-07-13 10:18:19.383000
	Edit pad (rev 299)		greg	cv412	XVal Session 43	1	XVal Session 43-Typing - Numbers-1		2012-07-13 10:18:19.464000
	Edit pad (rev 300)		sluggo	cv411	XVal Session 43	1	XVal Session 43-Typing - Numbers-1		2012-07-13 10:18:19.549000
	Edit pad (rev 301)		greg	cv412	XVal Session 43	1	XVal Session 43-Typing - Numbers-1		2012-07-13 10:18:19.972000
	Edit pad (rev 302)		nic	cv403	XVal Session 43	1	XVal Session 43-Typing - Numbers-1		2012-07-13 10:18:20.329000
	Edit pad (rev 303)		greg	cv412	XVal Session 43	1	XVal Session 43-Typing - Numbers-1		2012-07-13 10:18:20.471000
	Edit pad (rev 304)		sluggo	cv411	XVal Session 43	1	XVal Session 43-Typing - Numbers-1		2012-07-13 10:18:20.535000
	Edit pad (rev 305)		greg	cv412	XVal Session 43	1	XVal Session 43-Typing - Numbers-1		2012-07-13 10:18:20.974000
	Edit pad (rev 306)		sluggo	cv411	XVal Session 43	1	XVal Session 43-Typing - Numbers-1		2012-07-13 10:18:21.041000
	Edit pad (rev 307)		sluggo	cv411	XVal Session 43	1	XVal Session 43-Typing - Numbers-1		2012-07-13 10:18:21.550000
	Edit pad (rev 308)		nic	cv403	XVal Session 43	1	XVal Session 43-Typing - Numbers-1		2012-07-13 10:18:21.662000
	Edit pad (rev 309)		greg	cv412	XVal Session 43	1	XVal Session 43-Typing - Numbers-1		2012-07-13 10:18:21.817000
	Edit pad (rev 310)		nic	cv403	XVal Session 43	1	XVal Session 43-Typing - Numbers-1		2012-07-13 10:18:22.468000
	Edit pad (rev 311)		sluggo	cv411	XVal Session 43	1	XVal Session 43-Typing - Numbers-1		2012-07-13 10:18:22.494000
	Edit pad (rev 312)		nic	cv403	XVal Session 43	1	XVal Session 43-Typing - Numbers-1		2012-07-13 10:18:22.977000
	Edit pad (rev 313)		sluggo	cv411	XVal Session 43	1	XVal Session 43-Typing - Numbers-1		2012-07-13 10:18:23.085000
	Edit pad (rev 314)		nic	cv403	XVal Session 43	1	XVal Session 43-Typing - Numbers-1		2012-07-13 10:18:23.477000
	Edit pad (rev 315)		sluggo	cv411	XVal Session 43	1	XVal Session 43-Typing - Numbers-1		2012-07-13 10:18:23.828000
	Edit pad (rev 316)		nic	cv403	XVal Session 43	1	XVal Session 43-Typing - Numbers-1		2012-07-13 10:18:24.186000
	Edit pad (rev 317)		sluggo	cv411	XVal Session 43	1	XVal Session 43-Typing - Numbers-1		2012-07-13 10:18:24.331000
	Edit pad (rev 318)		nic	cv403	XVal Session 43	1	XVal Session 43-Typing - Numbers-1		2012-07-13 10:18:24.684000
	Edit pad (rev 319)		sluggo	cv411	XVal Session 43	1	XVal Session 43-Typing - Numbers-1		2012-07-13 10:18:24.832000
	Edit pad (rev 320)		nic	cv403	XVal Session 43	1	XVal Session 43-Typing - Numbers-1		2012-07-13 10:18:25.195000
	Edit pad (rev 321)		sluggo	cv411	XVal Session 43	1	XVal Session 43-Typing - Numbers-1		2012-07-13 10:18:25.579000
	Edit pad (rev 322)		sluggo	cv411	XVal Session 43	1	XVal Session 43-Typing - Numbers-1		2012-07-13 10:18:26.170000
	Edit pad (rev 323)		sluggo	cv411	XVal Session 43	1	XVal Session 43-Typing - Numbers-1		2012-07-13 10:18:26.675000
	Edit pad (rev 324)		sluggo	cv411	XVal Session 43	1	XVal Session 43-Typing - Numbers-1		2012-07-13 10:18:27.175000
	Edit pad (rev 325)		sluggo	cv411	XVal Session 43	1	XVal Session 43-Typing - Numbers-1		2012-07-13 10:18:27.677000
	Edit pad (rev 326)		sluggo	cv411	XVal Session 43	1	XVal Session 43-Typing - Numbers-1		2012-07-13 10:18:28.492000
	Edit pad (rev 327)		sluggo	cv411	XVal Session 43	1	XVal Session 43-Typing - Numbers-1		2012-07-13 10:18:29.002000
	Edit pad (rev 328)		sluggo	cv411	XVal Session 43	1	XVal Session 43-Typing - Numbers-1		2012-07-13 10:18:29.503000
	Edit pad (rev 329)		nic	cv403	XVal Session 43	1	XVal Session 43-Typing - Numbers-1		2012-07-13 10:18:29.507000
	Edit pad (rev 330)		nic	cv403	XVal Session 43	1	XVal Session 43-Typing - Numbers-1		2012-07-13 10:18:30.065000
	Edit pad (rev 331)		sluggo	cv411	XVal Session 43	1	XVal Session 43-Typing - Numbers-1		2012-07-13 10:18:30.195000
	Edit pad (rev 332)		sluggo	cv411	XVal Session 43	1	XVal Session 43-Typing - Numbers-1		2012-07-13 10:18:30.706000
	Edit pad (rev 333)		nic	cv403	XVal Session 43	1	XVal Session 43-Typing - Numbers-1		2012-07-13 10:18:31.095000
	Edit pad (rev 334)		sluggo	cv411	XVal Session 43	1	XVal Session 43-Typing - Numbers-1		2012-07-13 10:18:31.206000
	Chat	6	greg	cv412	XVal Session 43	1	XVal Session 43-Typing - Numbers-1		2012-07-13 10:18:31.523000
	Edit pad (rev 335)		nic	cv403	XVal Session 43	1	XVal Session 43-Typing - Numbers-1		2012-07-13 10:18:31.601000
	Edit pad (rev 336)		sluggo	cv411	XVal Session 43	1	XVal Session 43-Typing - Numbers-1		2012-07-13 10:18:31.705000
	Edit pad (rev 337)		nic	cv403	XVal Session 43	1	XVal Session 43-Typing - Numbers-1		2012-07-13 10:18:32.101000
	Edit pad (rev 338)		sluggo	cv411	XVal Session 43	1	XVal Session 43-Typing - Numbers-1		2012-07-13 10:18:32.211000
	Edit pad (rev 339)		sluggo	cv411	XVal Session 43	1	XVal Session 43-Typing - Numbers-1		2012-07-13 10:18:32.722000
	Edit pad (rev 340)		nic	cv403	XVal Session 43	1	XVal Session 43-Typing - Numbers-1		2012-07-13 10:18:33.323000
	Edit pad (rev 341)		sluggo	cv411	XVal Session 43	1	XVal Session 43-Typing - Numbers-1		2012-07-13 10:18:33.453000
	Edit pad (rev 342)		nic	cv403	XVal Session 43	1	XVal Session 43-Typing - Numbers-1		2012-07-13 10:18:33.825000
	Edit pad (rev 343)		sluggo	cv411	XVal Session 43	1	XVal Session 43-Typing - Numbers-1		2012-07-13 10:18:33.957000
	Edit pad (rev 344)		nic	cv403	XVal Session 43	1	XVal Session 43-Typing - Numbers-1		2012-07-13 10:18:34.337000
	Edit pad (rev 345)		nic	cv403	XVal Session 43	1	XVal Session 43-Typing - Numbers-1		2012-07-13 10:18:34.843000
	Edit pad (rev 346)		sluggo	cv411	XVal Session 43	1	XVal Session 43-Typing - Numbers-1		2012-07-13 10:18:35.383000
	Edit pad (rev 347)		sluggo	cv411	XVal Session 43	1	XVal Session 43-Typing - Numbers-1		2012-07-13 10:18:36.164000
	Edit pad (rev 348)		sluggo	cv411	XVal Session 43	1	XVal Session 43-Typing - Numbers-1		2012-07-13 10:18:36.675000
	Edit pad (rev 349)		sluggo	cv411	XVal Session 43	1	XVal Session 43-Typing - Numbers-1		2012-07-13 10:18:37.175000
	Edit pad (rev 350)		sluggo	cv411	XVal Session 43	1	XVal Session 43-Typing - Numbers-1		2012-07-13 10:18:37.675000
	Edit pad (rev 351)		sluggo	cv411	XVal Session 43	1	XVal Session 43-Typing - Numbers-1		2012-07-13 10:18:38.177000
	Edit pad (rev 352)		sluggo	cv411	XVal Session 43	1	XVal Session 43-Typing - Numbers-1		2012-07-13 10:18:39.109000
	Edit pad (rev 353)		sluggo	cv411	XVal Session 43	1	XVal Session 43-Typing - Numbers-1		2012-07-13 10:18:39.613000
	Edit pad (rev 354)		sluggo	cv411	XVal Session 43	1	XVal Session 43-Typing - Numbers-1		2012-07-13 10:18:41.618000
	Edit pad (rev 355)		sluggo	cv411	XVal Session 43	1	XVal Session 43-Typing - Numbers-1		2012-07-13 10:18:42.128000
	Edit pad (rev 356)		nic	cv403	XVal Session 43	1	XVal Session 43-Typing - Numbers-1		2012-07-13 10:18:42.600000
	Edit pad (rev 357)		sluggo	cv411	XVal Session 43	1	XVal Session 43-Typing - Numbers-1		2012-07-13 10:18:43.127000
	Edit pad (rev 358)		nic	cv403	XVal Session 43	1	XVal Session 43-Typing - Numbers-1		2012-07-13 10:18:43.151000
[truncated: 1,628 more rows]
