# Supplementary material for: Dynamics of collective performance in collaboration networks
Source: PLoS One. 2018 Oct 10;13(10):e0204547. doi: 10.1371/journal.pone.0204547 (PMC6179230; doi:10.1371/journal.pone.0204547)
Supplement: S1 Dataset — (ZIP) [file pone.0204547.s001.zip › data/team-data/team-chat-logs/XVal Session 14 - Group 1 - LogFile.csv]

id	event	data	chat_name	subject	session	session_group	completed_task	ip_address	timestamp
13053	Entering waiting room			cv067	XVal Session 14			192.54.222.3	2012-07-10 13:09:28
13054	Entering waiting room			cv065	XVal Session 14			192.54.222.3	2012-07-10 13:09:33
13055	Entering waiting room			cv066	XVal Session 14			192.54.222.3	2012-07-10 13:09:35
13056	Entering waiting room			cv068	XVal Session 14			192.54.222.3	2012-07-10 13:09:36
13060	Setup participants				XVal Session 14				2012-07-10 13:10:02
13061	Setup tasks				XVal Session 14				2012-07-10 13:10:02
13062	Introduction	Starting in 24 seconds		cv067	XVal Session 14	1		192.54.222.3	2012-07-10 13:10:03
13064	Introduction	Starting in 20 seconds		cv068	XVal Session 14	1		192.54.222.3	2012-07-10 13:10:07
13065	Introduction	Starting in 20 seconds		cv065	XVal Session 14	1		192.54.222.3	2012-07-10 13:10:07
13066	Introduction	Starting in 19 seconds		cv066	XVal Session 14	1		192.54.222.3	2012-07-10 13:10:08
13072	Load Instructions			cv066	XVal Session 14	1	XVal Session 14-Introduction-1	192.54.222.3	2012-07-10 13:10:27
13073	Load Instructions			cv067	XVal Session 14	1	XVal Session 14-Introduction-1	192.54.222.3	2012-07-10 13:10:27
13074	Load Instructions			cv068	XVal Session 14	1	XVal Session 14-Introduction-1	192.54.222.3	2012-07-10 13:10:27
13075	Load Instructions			cv065	XVal Session 14	1	XVal Session 14-Introduction-1	192.54.222.3	2012-07-10 13:10:28
13076	Load Workspace			cv068	XVal Session 14	1	XVal Session 14-Introduction-1	192.54.222.3	2012-07-10 13:10:47
13077	Load Workspace			cv065	XVal Session 14	1	XVal Session 14-Introduction-1	192.54.222.3	2012-07-10 13:10:47
13078	Load Workspace			cv066	XVal Session 14	1	XVal Session 14-Introduction-1	192.54.222.3	2012-07-10 13:10:47
13079	Load Workspace			cv067	XVal Session 14	1	XVal Session 14-Introduction-1	192.54.222.3	2012-07-10 13:10:47
13085	Load Instructions			cv068	XVal Session 14	1	XVal Session 14-Typing - Text-1	192.54.222.3	2012-07-10 13:12:17
13086	Load Instructions			cv065	XVal Session 14	1	XVal Session 14-Typing - Text-1	192.54.222.3	2012-07-10 13:12:17
13087	Load Instructions			cv066	XVal Session 14	1	XVal Session 14-Typing - Text-1	192.54.222.3	2012-07-10 13:12:17
13088	Load Instructions			cv067	XVal Session 14	1	XVal Session 14-Typing - Text-1	192.54.222.3	2012-07-10 13:12:18
13090	Load Workspace			cv066	XVal Session 14	1	XVal Session 14-Typing - Text-1	192.54.222.3	2012-07-10 13:12:57
13091	Load Workspace			cv067	XVal Session 14	1	XVal Session 14-Typing - Text-1	192.54.222.3	2012-07-10 13:12:57
13092	Load Workspace			cv068	XVal Session 14	1	XVal Session 14-Typing - Text-1	192.54.222.3	2012-07-10 13:12:57
13093	Load Workspace			cv065	XVal Session 14	1	XVal Session 14-Typing - Text-1	192.54.222.3	2012-07-10 13:12:57
	Edit pad (rev 0)		Matt	cv310	XVal Session 14	1	XVal Session 14-Typing - Text-1		2012-07-10 13:13:09.601000
	Edit pad (rev 1)		sean	cv372	XVal Session 14	1	XVal Session 14-Typing - Text-1		2012-07-10 13:13:10.221000
	Edit pad (rev 2)		Matt	cv310	XVal Session 14	1	XVal Session 14-Typing - Text-1		2012-07-10 13:13:11.109000
	Edit pad (rev 3)		Matt	cv310	XVal Session 14	1	XVal Session 14-Typing - Text-1		2012-07-10 13:13:11.617000
	Edit pad (rev 4)		Matt	cv310	XVal Session 14	1	XVal Session 14-Typing - Text-1		2012-07-10 13:13:13.786000
	Edit pad (rev 5)		Matt	cv310	XVal Session 14	1	XVal Session 14-Typing - Text-1		2012-07-10 13:13:14.288000
	Edit pad (rev 6)		sean	cv372	XVal Session 14	1	XVal Session 14-Typing - Text-1		2012-07-10 13:13:14.560000
	Edit pad (rev 7)		Matt	cv310	XVal Session 14	1	XVal Session 14-Typing - Text-1		2012-07-10 13:13:14.789000
	Edit pad (rev 8)		sean	cv372	XVal Session 14	1	XVal Session 14-Typing - Text-1		2012-07-10 13:13:15.062000
	Edit pad (rev 9)		Matt	cv310	XVal Session 14	1	XVal Session 14-Typing - Text-1		2012-07-10 13:13:15.289000
	Edit pad (rev 10)		Matt	cv310	XVal Session 14	1	XVal Session 14-Typing - Text-1		2012-07-10 13:13:17.754000
	Edit pad (rev 11)		Matt	cv310	XVal Session 14	1	XVal Session 14-Typing - Text-1		2012-07-10 13:13:18.487000
	Edit pad (rev 12)		Matt	cv310	XVal Session 14	1	XVal Session 14-Typing - Text-1		2012-07-10 13:13:18.992000
	Edit pad (rev 13)		Matt	cv310	XVal Session 14	1	XVal Session 14-Typing - Text-1		2012-07-10 13:13:19.492000
	Edit pad (rev 14)		Matt	cv310	XVal Session 14	1	XVal Session 14-Typing - Text-1		2012-07-10 13:13:19.992000
	Edit pad (rev 15)		Matt	cv310	XVal Session 14	1	XVal Session 14-Typing - Text-1		2012-07-10 13:13:21.538000
	Edit pad (rev 16)		Matt	cv310	XVal Session 14	1	XVal Session 14-Typing - Text-1		2012-07-10 13:13:22.037000
	Edit pad (rev 17)		Matt	cv310	XVal Session 14	1	XVal Session 14-Typing - Text-1		2012-07-10 13:13:22.538000
	Edit pad (rev 18)		sean	cv372	XVal Session 14	1	XVal Session 14-Typing - Text-1		2012-07-10 13:13:22.999000
	Edit pad (rev 19)		Matt	cv310	XVal Session 14	1	XVal Session 14-Typing - Text-1		2012-07-10 13:13:23.046000
	Edit pad (rev 20)		sean	cv372	XVal Session 14	1	XVal Session 14-Typing - Text-1		2012-07-10 13:13:23.498000
	Edit pad (rev 21)		Matt	cv310	XVal Session 14	1	XVal Session 14-Typing - Text-1		2012-07-10 13:13:23.554000
	Edit pad (rev 22)		sean	cv372	XVal Session 14	1	XVal Session 14-Typing - Text-1		2012-07-10 13:13:24.005000
	Edit pad (rev 23)		Matt	cv310	XVal Session 14	1	XVal Session 14-Typing - Text-1		2012-07-10 13:13:24.054000
	Edit pad (rev 24)		Matt	cv310	XVal Session 14	1	XVal Session 14-Typing - Text-1		2012-07-10 13:13:25.627000
	Edit pad (rev 25)		Matt	cv310	XVal Session 14	1	XVal Session 14-Typing - Text-1		2012-07-10 13:13:26.133000
	Edit pad (rev 26)		Matt	cv310	XVal Session 14	1	XVal Session 14-Typing - Text-1		2012-07-10 13:13:26.634000
	Edit pad (rev 27)		Matt	cv310	XVal Session 14	1	XVal Session 14-Typing - Text-1		2012-07-10 13:13:27.131000
	Edit pad (rev 28)		Matt	cv310	XVal Session 14	1	XVal Session 14-Typing - Text-1		2012-07-10 13:13:27.631000
	Edit pad (rev 29)		Matt	cv310	XVal Session 14	1	XVal Session 14-Typing - Text-1		2012-07-10 13:13:28.216000
	Edit pad (rev 30)		Matt	cv310	XVal Session 14	1	XVal Session 14-Typing - Text-1		2012-07-10 13:13:28.725000
	Edit pad (rev 31)		Matt	cv310	XVal Session 14	1	XVal Session 14-Typing - Text-1		2012-07-10 13:13:29.227000
	Edit pad (rev 32)		Matt	cv310	XVal Session 14	1	XVal Session 14-Typing - Text-1		2012-07-10 13:13:30.918000
	Edit pad (rev 33)		Matt	cv310	XVal Session 14	1	XVal Session 14-Typing - Text-1		2012-07-10 13:13:31.428000
	Edit pad (rev 34)		Matt	cv310	XVal Session 14	1	XVal Session 14-Typing - Text-1		2012-07-10 13:13:32.048000
	Edit pad (rev 35)		Matt	cv310	XVal Session 14	1	XVal Session 14-Typing - Text-1		2012-07-10 13:13:32.554000
	Edit pad (rev 36)		Matt	cv310	XVal Session 14	1	XVal Session 14-Typing - Text-1		2012-07-10 13:13:33.369000
	Edit pad (rev 37)		Matt	cv310	XVal Session 14	1	XVal Session 14-Typing - Text-1		2012-07-10 13:13:33.871000
	Edit pad (rev 38)		Matt	cv310	XVal Session 14	1	XVal Session 14-Typing - Text-1		2012-07-10 13:13:34.382000
	Edit pad (rev 39)		Matt	cv310	XVal Session 14	1	XVal Session 14-Typing - Text-1		2012-07-10 13:13:34.881000
	Edit pad (rev 40)		Matt	cv310	XVal Session 14	1	XVal Session 14-Typing - Text-1		2012-07-10 13:13:35.382000
	Edit pad (rev 41)		Matt	cv310	XVal Session 14	1	XVal Session 14-Typing - Text-1		2012-07-10 13:13:35.882000
	Edit pad (rev 42)		Matt	cv310	XVal Session 14	1	XVal Session 14-Typing - Text-1		2012-07-10 13:13:36.380000
	Edit pad (rev 43)		Matt	cv310	XVal Session 14	1	XVal Session 14-Typing - Text-1		2012-07-10 13:13:37.167000
	Edit pad (rev 44)		Matt	cv310	XVal Session 14	1	XVal Session 14-Typing - Text-1		2012-07-10 13:13:37.678000
	Edit pad (rev 45)		Matt	cv310	XVal Session 14	1	XVal Session 14-Typing - Text-1		2012-07-10 13:13:39.241000
	Edit pad (rev 46)		Matt	cv310	XVal Session 14	1	XVal Session 14-Typing - Text-1		2012-07-10 13:13:40.244000
	Edit pad (rev 47)		Matt	cv310	XVal Session 14	1	XVal Session 14-Typing - Text-1		2012-07-10 13:13:40.958000
	Edit pad (rev 48)		Matt	cv310	XVal Session 14	1	XVal Session 14-Typing - Text-1		2012-07-10 13:13:43.110000
	Edit pad (rev 49)		Matt	cv310	XVal Session 14	1	XVal Session 14-Typing - Text-1		2012-07-10 13:13:45.607000
	Edit pad (rev 50)		Matt	cv310	XVal Session 14	1	XVal Session 14-Typing - Text-1		2012-07-10 13:13:46.447000
	Edit pad (rev 51)		Matt	cv310	XVal Session 14	1	XVal Session 14-Typing - Text-1		2012-07-10 13:13:46.961000
	Edit pad (rev 52)		Matt	cv310	XVal Session 14	1	XVal Session 14-Typing - Text-1		2012-07-10 13:13:47.699000
	Edit pad (rev 53)		Matt	cv310	XVal Session 14	1	XVal Session 14-Typing - Text-1		2012-07-10 13:13:48.681000
	Edit pad (rev 54)		Matt	cv310	XVal Session 14	1	XVal Session 14-Typing - Text-1		2012-07-10 13:13:49.194000
	Edit pad (rev 55)		Matt	cv310	XVal Session 14	1	XVal Session 14-Typing - Text-1		2012-07-10 13:13:51.291000
	Edit pad (rev 56)		Matt	cv310	XVal Session 14	1	XVal Session 14-Typing - Text-1		2012-07-10 13:13:51.804000
	Edit pad (rev 57)		Matt	cv310	XVal Session 14	1	XVal Session 14-Typing - Text-1		2012-07-10 13:13:52.329000
	Edit pad (rev 58)		Matt	cv310	XVal Session 14	1	XVal Session 14-Typing - Text-1		2012-07-10 13:13:52.803000
	Edit pad (rev 59)		Matt	cv310	XVal Session 14	1	XVal Session 14-Typing - Text-1		2012-07-10 13:13:53.431000
	Edit pad (rev 60)		Matt	cv310	XVal Session 14	1	XVal Session 14-Typing - Text-1		2012-07-10 13:13:53.929000
	Edit pad (rev 61)		Matt	cv310	XVal Session 14	1	XVal Session 14-Typing - Text-1		2012-07-10 13:13:55.014000
	Edit pad (rev 62)		Matt	cv310	XVal Session 14	1	XVal Session 14-Typing - Text-1		2012-07-10 13:13:55.521000
	Edit pad (rev 63)		Matt	cv310	XVal Session 14	1	XVal Session 14-Typing - Text-1		2012-07-10 13:13:56.068000
	Edit pad (rev 64)		Matt	cv310	XVal Session 14	1	XVal Session 14-Typing - Text-1		2012-07-10 13:13:56.521000
	Edit pad (rev 65)		Matt	cv310	XVal Session 14	1	XVal Session 14-Typing - Text-1		2012-07-10 13:13:57.021000
	Edit pad (rev 66)		Matt	cv310	XVal Session 14	1	XVal Session 14-Typing - Text-1		2012-07-10 13:13:57.523000
	Edit pad (rev 67)		Matt	cv310	XVal Session 14	1	XVal Session 14-Typing - Text-1		2012-07-10 13:13:58.022000
	Edit pad (rev 68)		Matt	cv310	XVal Session 14	1	XVal Session 14-Typing - Text-1		2012-07-10 13:13:58.522000
	Edit pad (rev 69)		Matt	cv310	XVal Session 14	1	XVal Session 14-Typing - Text-1		2012-07-10 13:14:00.173000
	Edit pad (rev 70)		Matt	cv310	XVal Session 14	1	XVal Session 14-Typing - Text-1		2012-07-10 13:14:00.682000
	Edit pad (rev 71)		Matt	cv310	XVal Session 14	1	XVal Session 14-Typing - Text-1		2012-07-10 13:14:01.194000
	Edit pad (rev 72)		Matt	cv310	XVal Session 14	1	XVal Session 14-Typing - Text-1		2012-07-10 13:14:02.016000
	Edit pad (rev 73)		Matt	cv310	XVal Session 14	1	XVal Session 14-Typing - Text-1		2012-07-10 13:14:02.522000
	Edit pad (rev 74)		Matt	cv310	XVal Session 14	1	XVal Session 14-Typing - Text-1		2012-07-10 13:14:04.018000
	Edit pad (rev 75)		Matt	cv310	XVal Session 14	1	XVal Session 14-Typing - Text-1		2012-07-10 13:14:04.523000
	Edit pad (rev 76)		Matt	cv310	XVal Session 14	1	XVal Session 14-Typing - Text-1		2012-07-10 13:14:05.022000
	Edit pad (rev 77)		Matt	cv310	XVal Session 14	1	XVal Session 14-Typing - Text-1		2012-07-10 13:14:05.522000
	Edit pad (rev 78)		charles	cv410	XVal Session 14	1	XVal Session 14-Typing - Text-1		2012-07-10 13:14:10.305000
	Edit pad (rev 79)		charles	cv410	XVal Session 14	1	XVal Session 14-Typing - Text-1		2012-07-10 13:14:10.792000
	Edit pad (rev 80)		charles	cv410	XVal Session 14	1	XVal Session 14-Typing - Text-1		2012-07-10 13:14:11.300000
	Edit pad (rev 81)		charles	cv410	XVal Session 14	1	XVal Session 14-Typing - Text-1		2012-07-10 13:14:11.793000
	Edit pad (rev 82)		charles	cv410	XVal Session 14	1	XVal Session 14-Typing - Text-1		2012-07-10 13:14:12.295000
	Edit pad (rev 83)		charles	cv410	XVal Session 14	1	XVal Session 14-Typing - Text-1		2012-07-10 13:14:12.793000
	Edit pad (rev 84)		charles	cv410	XVal Session 14	1	XVal Session 14-Typing - Text-1		2012-07-10 13:14:13.293000
	Edit pad (rev 85)		charles	cv410	XVal Session 14	1	XVal Session 14-Typing - Text-1		2012-07-10 13:14:13.802000
	Edit pad (rev 86)		charles	cv410	XVal Session 14	1	XVal Session 14-Typing - Text-1		2012-07-10 13:14:18.165000
	Edit pad (rev 87)		charles	cv410	XVal Session 14	1	XVal Session 14-Typing - Text-1		2012-07-10 13:14:18.701000
	Edit pad (rev 88)		charles	cv410	XVal Session 14	1	XVal Session 14-Typing - Text-1		2012-07-10 13:14:19.163000
	Edit pad (rev 89)		charles	cv410	XVal Session 14	1	XVal Session 14-Typing - Text-1		2012-07-10 13:14:19.664000
	Edit pad (rev 90)		charles	cv410	XVal Session 14	1	XVal Session 14-Typing - Text-1		2012-07-10 13:14:20.169000
	Edit pad (rev 91)		charles	cv410	XVal Session 14	1	XVal Session 14-Typing - Text-1		2012-07-10 13:14:20.665000
	Edit pad (rev 92)		Matt	cv310	XVal Session 14	1	XVal Session 14-Typing - Text-1		2012-07-10 13:14:24.669000
	Edit pad (rev 93)		charles	cv410	XVal Session 14	1	XVal Session 14-Typing - Text-1		2012-07-10 13:14:30.638000
	Edit pad (rev 94)		charles	cv410	XVal Session 14	1	XVal Session 14-Typing - Text-1		2012-07-10 13:14:31.141000
	Edit pad (rev 95)		charles	cv410	XVal Session 14	1	XVal Session 14-Typing - Text-1		2012-07-10 13:14:31.638000
	Edit pad (rev 96)		charles	cv410	XVal Session 14	1	XVal Session 14-Typing - Text-1		2012-07-10 13:14:32.138000
	Edit pad (rev 97)		charles	cv410	XVal Session 14	1	XVal Session 14-Typing - Text-1		2012-07-10 13:14:32.640000
	Edit pad (rev 98)		charles	cv410	XVal Session 14	1	XVal Session 14-Typing - Text-1		2012-07-10 13:14:33.150000
	Edit pad (rev 99)		charles	cv410	XVal Session 14	1	XVal Session 14-Typing - Text-1		2012-07-10 13:14:33.652000
	Edit pad (rev 100)		charles	cv410	XVal Session 14	1	XVal Session 14-Typing - Text-1		2012-07-10 13:14:34.146000
	Edit pad (rev 101)		charles	cv410	XVal Session 14	1	XVal Session 14-Typing - Text-1		2012-07-10 13:14:34.647000
	Edit pad (rev 102)		charles	cv410	XVal Session 14	1	XVal Session 14-Typing - Text-1		2012-07-10 13:14:35.149000
	Edit pad (rev 103)		charles	cv410	XVal Session 14	1	XVal Session 14-Typing - Text-1		2012-07-10 13:14:35.657000
	Edit pad (rev 104)		charles	cv410	XVal Session 14	1	XVal Session 14-Typing - Text-1		2012-07-10 13:14:36.158000
	Edit pad (rev 105)		charles	cv410	XVal Session 14	1	XVal Session 14-Typing - Text-1		2012-07-10 13:14:36.648000
	Edit pad (rev 106)		charles	cv410	XVal Session 14	1	XVal Session 14-Typing - Text-1		2012-07-10 13:14:38.001000
	Edit pad (rev 107)		charles	cv410	XVal Session 14	1	XVal Session 14-Typing - Text-1		2012-07-10 13:14:38.737000
	Edit pad (rev 108)		charles	cv410	XVal Session 14	1	XVal Session 14-Typing - Text-1		2012-07-10 13:14:39.238000
	Edit pad (rev 109)		charles	cv410	XVal Session 14	1	XVal Session 14-Typing - Text-1		2012-07-10 13:14:39.758000
	Edit pad (rev 110)		charles	cv410	XVal Session 14	1	XVal Session 14-Typing - Text-1		2012-07-10 13:14:40.521000
	Edit pad (rev 111)		charles	cv410	XVal Session 14	1	XVal Session 14-Typing - Text-1		2012-07-10 13:14:41.018000
	Edit pad (rev 112)		charles	cv410	XVal Session 14	1	XVal Session 14-Typing - Text-1		2012-07-10 13:14:42.670000
	Edit pad (rev 113)		charles	cv410	XVal Session 14	1	XVal Session 14-Typing - Text-1		2012-07-10 13:14:43.309000
	Edit pad (rev 114)		charles	cv410	XVal Session 14	1	XVal Session 14-Typing - Text-1		2012-07-10 13:14:43.811000
	Edit pad (rev 115)		charles	cv410	XVal Session 14	1	XVal Session 14-Typing - Text-1		2012-07-10 13:14:44.311000
	Edit pad (rev 116)		charles	cv410	XVal Session 14	1	XVal Session 14-Typing - Text-1		2012-07-10 13:14:44.978000
	Edit pad (rev 117)		charles	cv410	XVal Session 14	1	XVal Session 14-Typing - Text-1		2012-07-10 13:14:45.475000
	Edit pad (rev 118)		charles	cv410	XVal Session 14	1	XVal Session 14-Typing - Text-1		2012-07-10 13:14:48.020000
	Edit pad (rev 119)		charles	cv410	XVal Session 14	1	XVal Session 14-Typing - Text-1		2012-07-10 13:14:48.430000
	Edit pad (rev 120)		charles	cv410	XVal Session 14	1	XVal Session 14-Typing - Text-1		2012-07-10 13:14:48.929000
	Edit pad (rev 121)		charles	cv410	XVal Session 14	1	XVal Session 14-Typing - Text-1		2012-07-10 13:14:49.431000
	Edit pad (rev 122)		charles	cv410	XVal Session 14	1	XVal Session 14-Typing - Text-1		2012-07-10 13:14:50.330000
	Edit pad (rev 123)		charles	cv410	XVal Session 14	1	XVal Session 14-Typing - Text-1		2012-07-10 13:14:51.020000
	Edit pad (rev 124)		charles	cv410	XVal Session 14	1	XVal Session 14-Typing - Text-1		2012-07-10 13:14:51.525000
	Edit pad (rev 125)		charles	cv410	XVal Session 14	1	XVal Session 14-Typing - Text-1		2012-07-10 13:14:52.473000
	Edit pad (rev 126)		charles	cv410	XVal Session 14	1	XVal Session 14-Typing - Text-1		2012-07-10 13:14:52.970000
	Edit pad (rev 127)		charles	cv410	XVal Session 14	1	XVal Session 14-Typing - Text-1		2012-07-10 13:14:53.469000
	Edit pad (rev 128)		charles	cv410	XVal Session 14	1	XVal Session 14-Typing - Text-1		2012-07-10 13:14:53.970000
	Edit pad (rev 129)		charles	cv410	XVal Session 14	1	XVal Session 14-Typing - Text-1		2012-07-10 13:14:55.085000
	Edit pad (rev 130)		charles	cv410	XVal Session 14	1	XVal Session 14-Typing - Text-1		2012-07-10 13:14:55.579000
	Edit pad (rev 131)		charles	cv410	XVal Session 14	1	XVal Session 14-Typing - Text-1		2012-07-10 13:14:56.261000
	Edit pad (rev 132)		charles	cv410	XVal Session 14	1	XVal Session 14-Typing - Text-1		2012-07-10 13:14:56.762000
	Edit pad (rev 133)		charles	cv410	XVal Session 14	1	XVal Session 14-Typing - Text-1		2012-07-10 13:14:57.592000
	Edit pad (rev 134)		charles	cv410	XVal Session 14	1	XVal Session 14-Typing - Text-1		2012-07-10 13:14:58.217000
	Edit pad (rev 135)		charles	cv410	XVal Session 14	1	XVal Session 14-Typing - Text-1		2012-07-10 13:14:58.720000
	Edit pad (rev 136)		charles	cv410	XVal Session 14	1	XVal Session 14-Typing - Text-1		2012-07-10 13:14:59.217000
	Edit pad (rev 137)		charles	cv410	XVal Session 14	1	XVal Session 14-Typing - Text-1		2012-07-10 13:14:59.717000
	Edit pad (rev 138)		charles	cv410	XVal Session 14	1	XVal Session 14-Typing - Text-1		2012-07-10 13:15:00.231000
	Edit pad (rev 139)		charles	cv410	XVal Session 14	1	XVal Session 14-Typing - Text-1		2012-07-10 13:15:00.724000
	Edit pad (rev 140)		charles	cv410	XVal Session 14	1	XVal Session 14-Typing - Text-1		2012-07-10 13:15:01.223000
	Edit pad (rev 141)		charles	cv410	XVal Session 14	1	XVal Session 14-Typing - Text-1		2012-07-10 13:15:01.723000
	Edit pad (rev 142)		charles	cv410	XVal Session 14	1	XVal Session 14-Typing - Text-1		2012-07-10 13:15:02.224000
	Edit pad (rev 143)		charles	cv410	XVal Session 14	1	XVal Session 14-Typing - Text-1		2012-07-10 13:15:05.235000
	Edit pad (rev 144)		charles	cv410	XVal Session 14	1	XVal Session 14-Typing - Text-1		2012-07-10 13:15:05.738000
	Edit pad (rev 145)		charles	cv410	XVal Session 14	1	XVal Session 14-Typing - Text-1		2012-07-10 13:15:06.240000
	Edit pad (rev 146)		charles	cv410	XVal Session 14	1	XVal Session 14-Typing - Text-1		2012-07-10 13:15:06.734000
	Edit pad (rev 147)		charles	cv410	XVal Session 14	1	XVal Session 14-Typing - Text-1		2012-07-10 13:15:07.236000
	Edit pad (rev 148)		charles	cv410	XVal Session 14	1	XVal Session 14-Typing - Text-1		2012-07-10 13:15:07.736000
	Edit pad (rev 149)		charles	cv410	XVal Session 14	1	XVal Session 14-Typing - Text-1		2012-07-10 13:15:08.245000
	Edit pad (rev 150)		charles	cv410	XVal Session 14	1	XVal Session 14-Typing - Text-1		2012-07-10 13:15:09.498000
	Edit pad (rev 151)		charles	cv410	XVal Session 14	1	XVal Session 14-Typing - Text-1		2012-07-10 13:15:09.997000
	Edit pad (rev 152)		charles	cv410	XVal Session 14	1	XVal Session 14-Typing - Text-1		2012-07-10 13:15:10.511000
	Edit pad (rev 153)		charles	cv410	XVal Session 14	1	XVal Session 14-Typing - Text-1		2012-07-10 13:15:11.015000
	Edit pad (rev 154)		charles	cv410	XVal Session 14	1	XVal Session 14-Typing - Text-1		2012-07-10 13:15:11.506000
	Edit pad (rev 155)		charles	cv410	XVal Session 14	1	XVal Session 14-Typing - Text-1		2012-07-10 13:15:12.005000
	Edit pad (rev 156)		charles	cv410	XVal Session 14	1	XVal Session 14-Typing - Text-1		2012-07-10 13:15:12.659000
	Edit pad (rev 157)		charles	cv410	XVal Session 14	1	XVal Session 14-Typing - Text-1		2012-07-10 13:15:13.253000
	Edit pad (rev 158)		charles	cv410	XVal Session 14	1	XVal Session 14-Typing - Text-1		2012-07-10 13:15:13.760000
	Edit pad (rev 159)		charles	cv410	XVal Session 14	1	XVal Session 14-Typing - Text-1		2012-07-10 13:15:15.361000
	Edit pad (rev 160)		charles	cv410	XVal Session 14	1	XVal Session 14-Typing - Text-1		2012-07-10 13:15:15.857000
	Edit pad (rev 161)		charles	cv410	XVal Session 14	1	XVal Session 14-Typing - Text-1		2012-07-10 13:15:16.681000
	Edit pad (rev 162)		charles	cv410	XVal Session 14	1	XVal Session 14-Typing - Text-1		2012-07-10 13:15:18.377000
	Edit pad (rev 163)		charles	cv410	XVal Session 14	1	XVal Session 14-Typing - Text-1		2012-07-10 13:15:19.330000
	Edit pad (rev 164)		charles	cv410	XVal Session 14	1	XVal Session 14-Typing - Text-1		2012-07-10 13:15:19.865000
	Edit pad (rev 165)		charles	cv410	XVal Session 14	1	XVal Session 14-Typing - Text-1		2012-07-10 13:15:20.401000
	Edit pad (rev 166)		charles	cv410	XVal Session 14	1	XVal Session 14-Typing - Text-1		2012-07-10 13:15:20.867000
	Edit pad (rev 167)		charles	cv410	XVal Session 14	1	XVal Session 14-Typing - Text-1		2012-07-10 13:15:21.382000
	Edit pad (rev 168)		charles	cv410	XVal Session 14	1	XVal Session 14-Typing - Text-1		2012-07-10 13:15:21.874000
	Edit pad (rev 169)		charles	cv410	XVal Session 14	1	XVal Session 14-Typing - Text-1		2012-07-10 13:15:22.373000
	Edit pad (rev 170)		charles	cv410	XVal Session 14	1	XVal Session 14-Typing - Text-1		2012-07-10 13:15:22.867000
	Edit pad (rev 171)		charles	cv410	XVal Session 14	1	XVal Session 14-Typing - Text-1		2012-07-10 13:15:23.370000
	Edit pad (rev 172)		charles	cv410	XVal Session 14	1	XVal Session 14-Typing - Text-1		2012-07-10 13:15:23.892000
	Edit pad (rev 173)		charles	cv410	XVal Session 14	1	XVal Session 14-Typing - Text-1		2012-07-10 13:15:24.371000
	Edit pad (rev 174)		charles	cv410	XVal Session 14	1	XVal Session 14-Typing - Text-1		2012-07-10 13:15:24.971000
	Edit pad (rev 175)		charles	cv410	XVal Session 14	1	XVal Session 14-Typing - Text-1		2012-07-10 13:15:26.027000
	Edit pad (rev 176)		charles	cv410	XVal Session 14	1	XVal Session 14-Typing - Text-1		2012-07-10 13:15:26.523000
	Edit pad (rev 177)		charles	cv410	XVal Session 14	1	XVal Session 14-Typing - Text-1		2012-07-10 13:15:27.021000
	Edit pad (rev 178)		charles	cv410	XVal Session 14	1	XVal Session 14-Typing - Text-1		2012-07-10 13:15:27.519000
	Edit pad (rev 179)		charles	cv410	XVal Session 14	1	XVal Session 14-Typing - Text-1		2012-07-10 13:15:28.170000
	Edit pad (rev 180)		charles	cv410	XVal Session 14	1	XVal Session 14-Typing - Text-1		2012-07-10 13:15:28.671000
	Edit pad (rev 181)		charles	cv410	XVal Session 14	1	XVal Session 14-Typing - Text-1		2012-07-10 13:15:29.164000
	Edit pad (rev 182)		charles	cv410	XVal Session 14	1	XVal Session 14-Typing - Text-1		2012-07-10 13:15:30.267000
	Edit pad (rev 183)		charles	cv410	XVal Session 14	1	XVal Session 14-Typing - Text-1		2012-07-10 13:15:30.765000
	Edit pad (rev 184)		charles	cv410	XVal Session 14	1	XVal Session 14-Typing - Text-1		2012-07-10 13:15:31.275000
	Edit pad (rev 185)		charles	cv410	XVal Session 14	1	XVal Session 14-Typing - Text-1		2012-07-10 13:15:31.768000
	Edit pad (rev 186)		charles	cv410	XVal Session 14	1	XVal Session 14-Typing - Text-1		2012-07-10 13:15:32.296000
	Edit pad (rev 187)		charles	cv410	XVal Session 14	1	XVal Session 14-Typing - Text-1		2012-07-10 13:15:32.774000
	Edit pad (rev 188)		charles	cv410	XVal Session 14	1	XVal Session 14-Typing - Text-1		2012-07-10 13:15:33.274000
	Edit pad (rev 189)		charles	cv410	XVal Session 14	1	XVal Session 14-Typing - Text-1		2012-07-10 13:15:33.782000
	Edit pad (rev 190)		charles	cv410	XVal Session 14	1	XVal Session 14-Typing - Text-1		2012-07-10 13:15:34.278000
	Edit pad (rev 191)		charles	cv410	XVal Session 14	1	XVal Session 14-Typing - Text-1		2012-07-10 13:15:35.113000
	Edit pad (rev 192)		charles	cv410	XVal Session 14	1	XVal Session 14-Typing - Text-1		2012-07-10 13:15:37.410000
	Edit pad (rev 193)		charles	cv410	XVal Session 14	1	XVal Session 14-Typing - Text-1		2012-07-10 13:15:37.908000
	Edit pad (rev 194)		charles	cv410	XVal Session 14	1	XVal Session 14-Typing - Text-1		2012-07-10 13:15:41.101000
	Edit pad (rev 195)		charles	cv410	XVal Session 14	1	XVal Session 14-Typing - Text-1		2012-07-10 13:15:41.767000
	Edit pad (rev 196)		charles	cv410	XVal Session 14	1	XVal Session 14-Typing - Text-1		2012-07-10 13:15:42.270000
	Edit pad (rev 197)		charles	cv410	XVal Session 14	1	XVal Session 14-Typing - Text-1		2012-07-10 13:15:42.771000
	Edit pad (rev 198)		charles	cv410	XVal Session 14	1	XVal Session 14-Typing - Text-1		2012-07-10 13:15:43.655000
	Edit pad (rev 199)		charles	cv410	XVal Session 14	1	XVal Session 14-Typing - Text-1		2012-07-10 13:15:44.159000
	Edit pad (rev 200)		charles	cv410	XVal Session 14	1	XVal Session 14-Typing - Text-1		2012-07-10 13:15:44.673000
	Edit pad (rev 201)		charles	cv410	XVal Session 14	1	XVal Session 14-Typing - Text-1		2012-07-10 13:15:45.168000
	Edit pad (rev 202)		charles	cv410	XVal Session 14	1	XVal Session 14-Typing - Text-1		2012-07-10 13:15:45.672000
	Edit pad (rev 203)		charles	cv410	XVal Session 14	1	XVal Session 14-Typing - Text-1		2012-07-10 13:15:46.175000
	Edit pad (rev 204)		charles	cv410	XVal Session 14	1	XVal Session 14-Typing - Text-1		2012-07-10 13:15:46.673000
	Edit pad (rev 205)		charles	cv410	XVal Session 14	1	XVal Session 14-Typing - Text-1		2012-07-10 13:15:47.188000
	Edit pad (rev 206)		charles	cv410	XVal Session 14	1	XVal Session 14-Typing - Text-1		2012-07-10 13:15:47.681000
	Edit pad (rev 207)		charles	cv410	XVal Session 14	1	XVal Session 14-Typing - Text-1		2012-07-10 13:15:48.173000
	Edit pad (rev 208)		charles	cv410	XVal Session 14	1	XVal Session 14-Typing - Text-1		2012-07-10 13:15:48.678000
	Edit pad (rev 209)		charles	cv410	XVal Session 14	1	XVal Session 14-Typing - Text-1		2012-07-10 13:15:54.785000
	Edit pad (rev 210)		charles	cv410	XVal Session 14	1	XVal Session 14-Typing - Text-1		2012-07-10 13:15:55.273000
	Edit pad (rev 211)		charles	cv410	XVal Session 14	1	XVal Session 14-Typing - Text-1		2012-07-10 13:15:55.783000
	Edit pad (rev 212)		charles	cv410	XVal Session 14	1	XVal Session 14-Typing - Text-1		2012-07-10 13:15:56.281000
	Edit pad (rev 213)		charles	cv410	XVal Session 14	1	XVal Session 14-Typing - Text-1		2012-07-10 13:15:56.780000
	Edit pad (rev 214)		charles	cv410	XVal Session 14	1	XVal Session 14-Typing - Text-1		2012-07-10 13:15:57.282000
	Edit pad (rev 215)		charles	cv410	XVal Session 14	1	XVal Session 14-Typing - Text-1		2012-07-10 13:15:57.780000
	Edit pad (rev 216)		charles	cv410	XVal Session 14	1	XVal Session 14-Typing - Text-1		2012-07-10 13:15:58.285000
	Edit pad (rev 217)		charles	cv410	XVal Session 14	1	XVal Session 14-Typing - Text-1		2012-07-10 13:15:58.781000
	Edit pad (rev 218)		charles	cv410	XVal Session 14	1	XVal Session 14-Typing - Text-1		2012-07-10 13:15:59.289000
	Edit pad (rev 219)		charles	cv410	XVal Session 14	1	XVal Session 14-Typing - Text-1		2012-07-10 13:15:59.782000
	Edit pad (rev 220)		charles	cv410	XVal Session 14	1	XVal Session 14-Typing - Text-1		2012-07-10 13:16:00.287000
	Edit pad (rev 221)		charles	cv410	XVal Session 14	1	XVal Session 14-Typing - Text-1		2012-07-10 13:16:00.784000
	Edit pad (rev 222)		charles	cv410	XVal Session 14	1	XVal Session 14-Typing - Text-1		2012-07-10 13:16:01.609000
	Edit pad (rev 223)		charles	cv410	XVal Session 14	1	XVal Session 14-Typing - Text-1		2012-07-10 13:16:02.115000
	Edit pad (rev 224)		charles	cv410	XVal Session 14	1	XVal Session 14-Typing - Text-1		2012-07-10 13:16:02.648000
	Edit pad (rev 225)		charles	cv410	XVal Session 14	1	XVal Session 14-Typing - Text-1		2012-07-10 13:16:03.112000
	Edit pad (rev 226)		charles	cv410	XVal Session 14	1	XVal Session 14-Typing - Text-1		2012-07-10 13:16:04.261000
	Edit pad (rev 227)		charles	cv410	XVal Session 14	1	XVal Session 14-Typing - Text-1		2012-07-10 13:16:04.761000
	Edit pad (rev 228)		charles	cv410	XVal Session 14	1	XVal Session 14-Typing - Text-1		2012-07-10 13:16:05.260000
	Edit pad (rev 229)		charles	cv410	XVal Session 14	1	XVal Session 14-Typing - Text-1		2012-07-10 13:16:05.772000
	Edit pad (rev 230)		charles	cv410	XVal Session 14	1	XVal Session 14-Typing - Text-1		2012-07-10 13:16:07.082000
	Edit pad (rev 231)		charles	cv410	XVal Session 14	1	XVal Session 14-Typing - Text-1		2012-07-10 13:16:07.586000
	Edit pad (rev 232)		charles	cv410	XVal Session 14	1	XVal Session 14-Typing - Text-1		2012-07-10 13:16:08.091000
	Edit pad (rev 233)		charles	cv410	XVal Session 14	1	XVal Session 14-Typing - Text-1		2012-07-10 13:16:08.591000
	Edit pad (rev 234)		charles	cv410	XVal Session 14	1	XVal Session 14-Typing - Text-1		2012-07-10 13:16:10.378000
	Edit pad (rev 235)		charles	cv410	XVal Session 14	1	XVal Session 14-Typing - Text-1		2012-07-10 13:16:11.889000
	Edit pad (rev 236)		charles	cv410	XVal Session 14	1	XVal Session 14-Typing - Text-1		2012-07-10 13:16:13.501000
	Edit pad (rev 237)		charles	cv410	XVal Session 14	1	XVal Session 14-Typing - Text-1		2012-07-10 13:16:14.002000
	Edit pad (rev 238)		charles	cv410	XVal Session 14	1	XVal Session 14-Typing - Text-1		2012-07-10 13:16:14.500000
	Edit pad (rev 239)		charles	cv410	XVal Session 14	1	XVal Session 14-Typing - Text-1		2012-07-10 13:16:15.004000
	Edit pad (rev 240)		charles	cv410	XVal Session 14	1	XVal Session 14-Typing - Text-1		2012-07-10 13:16:15.498000
	Edit pad (rev 241)		charles	cv410	XVal Session 14	1	XVal Session 14-Typing - Text-1		2012-07-10 13:16:16.007000
	Edit pad (rev 242)		charles	cv410	XVal Session 14	1	XVal Session 14-Typing - Text-1		2012-07-10 13:16:16.504000
	Edit pad (rev 243)		charles	cv410	XVal Session 14	1	XVal Session 14-Typing - Text-1		2012-07-10 13:16:22.647000
	Edit pad (rev 244)		charles	cv410	XVal Session 14	1	XVal Session 14-Typing - Text-1		2012-07-10 13:16:23.145000
	Edit pad (rev 245)		charles	cv410	XVal Session 14	1	XVal Session 14-Typing - Text-1		2012-07-10 13:16:23.646000
	Edit pad (rev 246)		charles	cv410	XVal Session 14	1	XVal Session 14-Typing - Text-1		2012-07-10 13:16:24.155000
	Edit pad (rev 247)		charles	cv410	XVal Session 14	1	XVal Session 14-Typing - Text-1		2012-07-10 13:16:24.645000
	Edit pad (rev 248)		charles	cv410	XVal Session 14	1	XVal Session 14-Typing - Text-1		2012-07-10 13:16:25.148000
	Edit pad (rev 249)		charles	cv410	XVal Session 14	1	XVal Session 14-Typing - Text-1		2012-07-10 13:16:28.804000
	Edit pad (rev 250)		charles	cv410	XVal Session 14	1	XVal Session 14-Typing - Text-1		2012-07-10 13:16:29.492000
	Edit pad (rev 251)		charles	cv410	XVal Session 14	1	XVal Session 14-Typing - Text-1		2012-07-10 13:16:30.008000
	Edit pad (rev 252)		charles	cv410	XVal Session 14	1	XVal Session 14-Typing - Text-1		2012-07-10 13:16:30.496000
	Edit pad (rev 253)		charles	cv410	XVal Session 14	1	XVal Session 14-Typing - Text-1		2012-07-10 13:16:30.996000
	Edit pad (rev 254)		charles	cv410	XVal Session 14	1	XVal Session 14-Typing - Text-1		2012-07-10 13:16:31.496000
	Edit pad (rev 255)		charles	cv410	XVal Session 14	1	XVal Session 14-Typing - Text-1		2012-07-10 13:16:31.996000
	Edit pad (rev 256)		charles	cv410	XVal Session 14	1	XVal Session 14-Typing - Text-1		2012-07-10 13:16:35.644000
	Edit pad (rev 257)		charles	cv410	XVal Session 14	1	XVal Session 14-Typing - Text-1		2012-07-10 13:16:37.041000
	Edit pad (rev 258)		charles	cv410	XVal Session 14	1	XVal Session 14-Typing - Text-1		2012-07-10 13:16:37.541000
	Edit pad (rev 259)		charles	cv410	XVal Session 14	1	XVal Session 14-Typing - Text-1		2012-07-10 13:16:38.493000
	Edit pad (rev 260)		charles	cv410	XVal Session 14	1	XVal Session 14-Typing - Text-1		2012-07-10 13:16:38.994000
	Edit pad (rev 261)		charles	cv410	XVal Session 14	1	XVal Session 14-Typing - Text-1		2012-07-10 13:16:39.504000
	Edit pad (rev 262)		charles	cv410	XVal Session 14	1	XVal Session 14-Typing - Text-1		2012-07-10 13:16:41.367000
	Edit pad (rev 263)		charles	cv410	XVal Session 14	1	XVal Session 14-Typing - Text-1		2012-07-10 13:16:41.865000
	Edit pad (rev 264)		charles	cv410	XVal Session 14	1	XVal Session 14-Typing - Text-1		2012-07-10 13:16:43.240000
	Edit pad (rev 265)		charles	cv410	XVal Session 14	1	XVal Session 14-Typing - Text-1		2012-07-10 13:16:46.377000
	Edit pad (rev 266)		charles	cv410	XVal Session 14	1	XVal Session 14-Typing - Text-1		2012-07-10 13:16:46.869000
	Edit pad (rev 267)		charles	cv410	XVal Session 14	1	XVal Session 14-Typing - Text-1		2012-07-10 13:16:47.366000
	Edit pad (rev 268)		charles	cv410	XVal Session 14	1	XVal Session 14-Typing - Text-1		2012-07-10 13:16:48.297000
	Edit pad (rev 269)		charles	cv410	XVal Session 14	1	XVal Session 14-Typing - Text-1		2012-07-10 13:16:50.022000
	Edit pad (rev 270)		charles	cv410	XVal Session 14	1	XVal Session 14-Typing - Text-1		2012-07-10 13:16:50.517000
	Edit pad (rev 271)		charles	cv410	XVal Session 14	1	XVal Session 14-Typing - Text-1		2012-07-10 13:16:51.613000
	Edit pad (rev 272)		Dan	cv401	XVal Session 14	1	XVal Session 14-Typing - Text-1		2012-07-10 13:16:55.395000
	Edit pad (rev 273)		Dan	cv401	XVal Session 14	1	XVal Session 14-Typing - Text-1		2012-07-10 13:16:55.892000
	Edit pad (rev 274)		Dan	cv401	XVal Session 14	1	XVal Session 14-Typing - Text-1		2012-07-10 13:16:56.597000
	Edit pad (rev 275)		Dan	cv401	XVal Session 14	1	XVal Session 14-Typing - Text-1		2012-07-10 13:16:57.100000
	Edit pad (rev 276)		Dan	cv401	XVal Session 14	1	XVal Session 14-Typing - Text-1		2012-07-10 13:16:57.600000
	Edit pad (rev 277)		Dan	cv401	XVal Session 14	1	XVal Session 14-Typing - Text-1		2012-07-10 13:16:58.097000
	Edit pad (rev 278)		Dan	cv401	XVal Session 14	1	XVal Session 14-Typing - Text-1		2012-07-10 13:16:58.603000
	Edit pad (rev 279)		Dan	cv401	XVal Session 14	1	XVal Session 14-Typing - Text-1		2012-07-10 13:16:59.093000
	Edit pad (rev 280)		Dan	cv401	XVal Session 14	1	XVal Session 14-Typing - Text-1		2012-07-10 13:16:59.595000
	Edit pad (rev 281)		Dan	cv401	XVal Session 14	1	XVal Session 14-Typing - Text-1		2012-07-10 13:17:00.095000
	Edit pad (rev 282)		Dan	cv401	XVal Session 14	1	XVal Session 14-Typing - Text-1		2012-07-10 13:17:00.611000
	Edit pad (rev 283)		Dan	cv401	XVal Session 14	1	XVal Session 14-Typing - Text-1		2012-07-10 13:17:01.100000
	Edit pad (rev 284)		Dan	cv401	XVal Session 14	1	XVal Session 14-Typing - Text-1		2012-07-10 13:17:01.600000
	Edit pad (rev 285)		Dan	cv401	XVal Session 14	1	XVal Session 14-Typing - Text-1		2012-07-10 13:17:02.108000
	Edit pad (rev 286)		Dan	cv401	XVal Session 14	1	XVal Session 14-Typing - Text-1		2012-07-10 13:17:02.599000
	Edit pad (rev 287)		Dan	cv401	XVal Session 14	1	XVal Session 14-Typing - Text-1		2012-07-10 13:17:03.148000
	Edit pad (rev 288)		Dan	cv401	XVal Session 14	1	XVal Session 14-Typing - Text-1		2012-07-10 13:17:03.753000
	Edit pad (rev 289)		Dan	cv401	XVal Session 14	1	XVal Session 14-Typing - Text-1		2012-07-10 13:17:04.264000
	Edit pad (rev 290)		Dan	cv401	XVal Session 14	1	XVal Session 14-Typing - Text-1		2012-07-10 13:17:04.755000
	Edit pad (rev 291)		Dan	cv401	XVal Session 14	1	XVal Session 14-Typing - Text-1		2012-07-10 13:17:05.254000
	Edit pad (rev 292)		Dan	cv401	XVal Session 14	1	XVal Session 14-Typing - Text-1		2012-07-10 13:17:05.755000
	Edit pad (rev 293)		Dan	cv401	XVal Session 14	1	XVal Session 14-Typing - Text-1		2012-07-10 13:17:06.254000
	Edit pad (rev 294)		Dan	cv401	XVal Session 14	1	XVal Session 14-Typing - Text-1		2012-07-10 13:17:06.753000
	Edit pad (rev 295)		Dan	cv401	XVal Session 14	1	XVal Session 14-Typing - Text-1		2012-07-10 13:17:07.254000
	Edit pad (rev 296)		Dan	cv401	XVal Session 14	1	XVal Session 14-Typing - Text-1		2012-07-10 13:17:07.760000
	Edit pad (rev 297)		Dan	cv401	XVal Session 14	1	XVal Session 14-Typing - Text-1		2012-07-10 13:17:08.256000
	Edit pad (rev 298)		Dan	cv401	XVal Session 14	1	XVal Session 14-Typing - Text-1		2012-07-10 13:17:08.757000
	Edit pad (rev 299)		Dan	cv401	XVal Session 14	1	XVal Session 14-Typing - Text-1		2012-07-10 13:17:09.255000
	Edit pad (rev 300)		Dan	cv401	XVal Session 14	1	XVal Session 14-Typing - Text-1		2012-07-10 13:17:09.753000
	Edit pad (rev 301)		Dan	cv401	XVal Session 14	1	XVal Session 14-Typing - Text-1		2012-07-10 13:17:10.259000
	Edit pad (rev 302)		Dan	cv401	XVal Session 14	1	XVal Session 14-Typing - Text-1		2012-07-10 13:17:10.763000
	Edit pad (rev 303)		Dan	cv401	XVal Session 14	1	XVal Session 14-Typing - Text-1		2012-07-10 13:17:11.268000
	Edit pad (rev 304)		Dan	cv401	XVal Session 14	1	XVal Session 14-Typing - Text-1		2012-07-10 13:17:11.766000
	Edit pad (rev 305)		Dan	cv401	XVal Session 14	1	XVal Session 14-Typing - Text-1		2012-07-10 13:17:12.265000
	Edit pad (rev 306)		Dan	cv401	XVal Session 14	1	XVal Session 14-Typing - Text-1		2012-07-10 13:17:12.770000
	Edit pad (rev 307)		Dan	cv401	XVal Session 14	1	XVal Session 14-Typing - Text-1		2012-07-10 13:17:13.267000
	Edit pad (rev 308)		Dan	cv401	XVal Session 14	1	XVal Session 14-Typing - Text-1		2012-07-10 13:17:13.769000
	Edit pad (rev 309)		Dan	cv401	XVal Session 14	1	XVal Session 14-Typing - Text-1		2012-07-10 13:17:14.270000
	Edit pad (rev 310)		Dan	cv401	XVal Session 14	1	XVal Session 14-Typing - Text-1		2012-07-10 13:17:14.767000
	Edit pad (rev 311)		Dan	cv401	XVal Session 14	1	XVal Session 14-Typing - Text-1		2012-07-10 13:17:15.269000
	Edit pad (rev 312)		Dan	cv401	XVal Session 14	1	XVal Session 14-Typing - Text-1		2012-07-10 13:17:15.772000
	Edit pad (rev 313)		Dan	cv401	XVal Session 14	1	XVal Session 14-Typing - Text-1		2012-07-10 13:17:16.270000
	Edit pad (rev 314)		Dan	cv401	XVal Session 14	1	XVal Session 14-Typing - Text-1		2012-07-10 13:17:16.769000
	Edit pad (rev 315)		Dan	cv401	XVal Session 14	1	XVal Session 14-Typing - Text-1		2012-07-10 13:17:17.274000
	Edit pad (rev 316)		Dan	cv401	XVal Session 14	1	XVal Session 14-Typing - Text-1		2012-07-10 13:17:17.771000
	Edit pad (rev 317)		Dan	cv401	XVal Session 14	1	XVal Session 14-Typing - Text-1		2012-07-10 13:17:18.274000
	Edit pad (rev 318)		Dan	cv401	XVal Session 14	1	XVal Session 14-Typing - Text-1		2012-07-10 13:17:18.781000
	Edit pad (rev 319)		Dan	cv401	XVal Session 14	1	XVal Session 14-Typing - Text-1		2012-07-10 13:17:19.275000
	Edit pad (rev 320)		Dan	cv401	XVal Session 14	1	XVal Session 14-Typing - Text-1		2012-07-10 13:17:19.771000
	Edit pad (rev 321)		Dan	cv401	XVal Session 14	1	XVal Session 14-Typing - Text-1		2012-07-10 13:17:20.280000
	Edit pad (rev 322)		Dan	cv401	XVal Session 14	1	XVal Session 14-Typing - Text-1		2012-07-10 13:17:20.773000
	Edit pad (rev 323)		Dan	cv401	XVal Session 14	1	XVal Session 14-Typing - Text-1		2012-07-10 13:17:21.277000
	Edit pad (rev 324)		Dan	cv401	XVal Session 14	1	XVal Session 14-Typing - Text-1		2012-07-10 13:17:21.774000
	Edit pad (rev 325)		Dan	cv401	XVal Session 14	1	XVal Session 14-Typing - Text-1		2012-07-10 13:17:22.281000
	Edit pad (rev 326)		Dan	cv401	XVal Session 14	1	XVal Session 14-Typing - Text-1		2012-07-10 13:17:22.777000
	Edit pad (rev 327)		Dan	cv401	XVal Session 14	1	XVal Session 14-Typing - Text-1		2012-07-10 13:17:23.277000
	Edit pad (rev 328)		Dan	cv401	XVal Session 14	1	XVal Session 14-Typing - Text-1		2012-07-10 13:17:23.774000
	Edit pad (rev 329)		Dan	cv401	XVal Session 14	1	XVal Session 14-Typing - Text-1		2012-07-10 13:17:24.276000
	Edit pad (rev 330)		Dan	cv401	XVal Session 14	1	XVal Session 14-Typing - Text-1		2012-07-10 13:17:24.778000
	Edit pad (rev 331)		Dan	cv401	XVal Session 14	1	XVal Session 14-Typing - Text-1		2012-07-10 13:17:25.279000
	Edit pad (rev 332)		Dan	cv401	XVal Session 14	1	XVal Session 14-Typing - Text-1		2012-07-10 13:17:25.777000
	Edit pad (rev 333)		Dan	cv401	XVal Session 14	1	XVal Session 14-Typing - Text-1		2012-07-10 13:17:26.279000
	Edit pad (rev 334)		Dan	cv401	XVal Session 14	1	XVal Session 14-Typing - Text-1		2012-07-10 13:17:26.778000
	Edit pad (rev 335)		Dan	cv401	XVal Session 14	1	XVal Session 14-Typing - Text-1		2012-07-10 13:17:27.283000
	Edit pad (rev 336)		Dan	cv401	XVal Session 14	1	XVal Session 14-Typing - Text-1		2012-07-10 13:17:27.780000
	Edit pad (rev 337)		Dan	cv401	XVal Session 14	1	XVal Session 14-Typing - Text-1		2012-07-10 13:17:28.282000
	Edit pad (rev 338)		Dan	cv401	XVal Session 14	1	XVal Session 14-Typing - Text-1		2012-07-10 13:17:28.784000
	Edit pad (rev 339)		Dan	cv401	XVal Session 14	1	XVal Session 14-Typing - Text-1		2012-07-10 13:17:29.280000
	Edit pad (rev 340)		Dan	cv401	XVal Session 14	1	XVal Session 14-Typing - Text-1		2012-07-10 13:17:29.802000
	Edit pad (rev 341)		Dan	cv401	XVal Session 14	1	XVal Session 14-Typing - Text-1		2012-07-10 13:17:30.303000
	Edit pad (rev 342)		Dan	cv401	XVal Session 14	1	XVal Session 14-Typing - Text-1		2012-07-10 13:17:30.800000
	Edit pad (rev 343)		Dan	cv401	XVal Session 14	1	XVal Session 14-Typing - Text-1		2012-07-10 13:17:31.304000
	Edit pad (rev 344)		Dan	cv401	XVal Session 14	1	XVal Session 14-Typing - Text-1		2012-07-10 13:17:31.808000
	Edit pad (rev 345)		Dan	cv401	XVal Session 14	1	XVal Session 14-Typing - Text-1		2012-07-10 13:17:32.307000
	Edit pad (rev 346)		Dan	cv401	XVal Session 14	1	XVal Session 14-Typing - Text-1		2012-07-10 13:17:32.805000
	Edit pad (rev 347)		Dan	cv401	XVal Session 14	1	XVal Session 14-Typing - Text-1		2012-07-10 13:17:33.307000
	Edit pad (rev 348)		Dan	cv401	XVal Session 14	1	XVal Session 14-Typing - Text-1		2012-07-10 13:17:33.805000
	Edit pad (rev 349)		Dan	cv401	XVal Session 14	1	XVal Session 14-Typing - Text-1		2012-07-10 13:17:35.180000
	Edit pad (rev 350)		Dan	cv401	XVal Session 14	1	XVal Session 14-Typing - Text-1		2012-07-10 13:17:35.681000
	Edit pad (rev 351)		Dan	cv401	XVal Session 14	1	XVal Session 14-Typing - Text-1		2012-07-10 13:17:36.182000
	Edit pad (rev 352)		Dan	cv401	XVal Session 14	1	XVal Session 14-Typing - Text-1		2012-07-10 13:17:36.770000
	Edit pad (rev 353)		Dan	cv401	XVal Session 14	1	XVal Session 14-Typing - Text-1		2012-07-10 13:17:37.272000
	Edit pad (rev 354)		Dan	cv401	XVal Session 14	1	XVal Session 14-Typing - Text-1		2012-07-10 13:17:37.766000
	Edit pad (rev 355)		Dan	cv401	XVal Session 14	1	XVal Session 14-Typing - Text-1		2012-07-10 13:17:38.613000
	Edit pad (rev 356)		Dan	cv401	XVal Session 14	1	XVal Session 14-Typing - Text-1		2012-07-10 13:17:39.120000
	Edit pad (rev 357)		Dan	cv401	XVal Session 14	1	XVal Session 14-Typing - Text-1		2012-07-10 13:17:39.618000
	Edit pad (rev 358)		Dan	cv401	XVal Session 14	1	XVal Session 14-Typing - Text-1		2012-07-10 13:17:40.174000
	Edit pad (rev 359)		Dan	cv401	XVal Session 14	1	XVal Session 14-Typing - Text-1		2012-07-10 13:17:40.664000
	Edit pad (rev 360)		Dan	cv401	XVal Session 14	1	XVal Session 14-Typing - Text-1		2012-07-10 13:17:41.167000
	Edit pad (rev 361)		Dan	cv401	XVal Session 14	1	XVal Session 14-Typing - Text-1		2012-07-10 13:17:41.664000
	Edit pad (rev 362)		Dan	cv401	XVal Session 14	1	XVal Session 14-Typing - Text-1		2012-07-10 13:17:42.178000
	Edit pad (rev 363)		Dan	cv401	XVal Session 14	1	XVal Session 14-Typing - Text-1		2012-07-10 13:17:43.247000
	Edit pad (rev 364)		Dan	cv401	XVal Session 14	1	XVal Session 14-Typing - Text-1		2012-07-10 13:17:43.749000
	Edit pad (rev 365)		Dan	cv401	XVal Session 14	1	XVal Session 14-Typing - Text-1		2012-07-10 13:17:44.266000
	Edit pad (rev 366)		Dan	cv401	XVal Session 14	1	XVal Session 14-Typing - Text-1		2012-07-10 13:17:44.760000
	Edit pad (rev 367)		Dan	cv401	XVal Session 14	1	XVal Session 14-Typing - Text-1		2012-07-10 13:17:45.316000
	Edit pad (rev 368)		Dan	cv401	XVal Session 14	1	XVal Session 14-Typing - Text-1		2012-07-10 13:17:45.833000
	Edit pad (rev 369)		Dan	cv401	XVal Session 14	1	XVal Session 14-Typing - Text-1		2012-07-10 13:17:46.335000
	Edit pad (rev 370)		Dan	cv401	XVal Session 14	1	XVal Session 14-Typing - Text-1		2012-07-10 13:17:49.225000
	Edit pad (rev 371)		Dan	cv401	XVal Session 14	1	XVal Session 14-Typing - Text-1		2012-07-10 13:17:49.787000
	Edit pad (rev 372)		Dan	cv401	XVal Session 14	1	XVal Session 14-Typing - Text-1		2012-07-10 13:17:50.288000
	Edit pad (rev 373)		Dan	cv401	XVal Session 14	1	XVal Session 14-Typing - Text-1		2012-07-10 13:17:50.793000
	Edit pad (rev 374)		Dan	cv401	XVal Session 14	1	XVal Session 14-Typing - Text-1		2012-07-10 13:17:51.289000
	Edit pad (rev 375)		Dan	cv401	XVal Session 14	1	XVal Session 14-Typing - Text-1		2012-07-10 13:17:51.796000
	Edit pad (rev 376)		Dan	cv401	XVal Session 14	1	XVal Session 14-Typing - Text-1		2012-07-10 13:17:52.309000
	Edit pad (rev 377)		Dan	cv401	XVal Session 14	1	XVal Session 14-Typing - Text-1		2012-07-10 13:17:52.802000
	Edit pad (rev 378)		Dan	cv401	XVal Session 14	1	XVal Session 14-Typing - Text-1		2012-07-10 13:17:53.303000
	Edit pad (rev 379)		Dan	cv401	XVal Session 14	1	XVal Session 14-Typing - Text-1		2012-07-10 13:17:53.804000
	Edit pad (rev 380)		Dan	cv401	XVal Session 14	1	XVal Session 14-Typing - Text-1		2012-07-10 13:17:54.303000
	Edit pad (rev 381)		Dan	cv401	XVal Session 14	1	XVal Session 14-Typing - Text-1		2012-07-10 13:17:54.804000
	Edit pad (rev 382)		Dan	cv401	XVal Session 14	1	XVal Session 14-Typing - Text-1		2012-07-10 13:17:55.313000
	Edit pad (rev 383)		Dan	cv401	XVal Session 14	1	XVal Session 14-Typing - Text-1		2012-07-10 13:17:55.808000
	Edit pad (rev 384)		Dan	cv401	XVal Session 14	1	XVal Session 14-Typing - Text-1		2012-07-10 13:17:56.309000
	Edit pad (rev 385)		Dan	cv401	XVal Session 14	1	XVal Session 14-Typing - Text-1		2012-07-10 13:17:56.804000
	Edit pad (rev 386)		Dan	cv401	XVal Session 14	1	XVal Session 14-Typing - Text-1		2012-07-10 13:17:57.306000
	Edit pad (rev 387)		Dan	cv401	XVal Session 14	1	XVal Session 14-Typing - Text-1		2012-07-10 13:17:57.809000
	Edit pad (rev 388)		Dan	cv401	XVal Session 14	1	XVal Session 14-Typing - Text-1		2012-07-10 13:17:58.316000
	Edit pad (rev 389)		Dan	cv401	XVal Session 14	1	XVal Session 14-Typing - Text-1		2012-07-10 13:17:59.371000
	Edit pad (rev 390)		Dan	cv401	XVal Session 14	1	XVal Session 14-Typing - Text-1		2012-07-10 13:17:59.829000
	Edit pad (rev 391)		Dan	cv401	XVal Session 14	1	XVal Session 14-Typing - Text-1		2012-07-10 13:18:00.360000
	Edit pad (rev 392)		Dan	cv401	XVal Session 14	1	XVal Session 14-Typing - Text-1		2012-07-10 13:18:00.819000
	Edit pad (rev 393)		Dan	cv401	XVal Session 14	1	XVal Session 14-Typing - Text-1		2012-07-10 13:18:01.321000
	Edit pad (rev 394)		Dan	cv401	XVal Session 14	1	XVal Session 14-Typing - Text-1		2012-07-10 13:18:01.818000
	Edit pad (rev 395)		Dan	cv401	XVal Session 14	1	XVal Session 14-Typing - Text-1		2012-07-10 13:18:02.758000
	Edit pad (rev 396)		Dan	cv401	XVal Session 14	1	XVal Session 14-Typing - Text-1		2012-07-10 13:18:03.258000
	Edit pad (rev 397)		Dan	cv401	XVal Session 14	1	XVal Session 14-Typing - Text-1		2012-07-10 13:18:03.758000
	Edit pad (rev 398)		Dan	cv401	XVal Session 14	1	XVal Session 14-Typing - Text-1		2012-07-10 13:18:04.268000
	Edit pad (rev 399)		Dan	cv401	XVal Session 14	1	XVal Session 14-Typing - Text-1		2012-07-10 13:18:04.763000
	Edit pad (rev 400)		Dan	cv401	XVal Session 14	1	XVal Session 14-Typing - Text-1		2012-07-10 13:18:05.271000
	Edit pad (rev 401)		Dan	cv401	XVal Session 14	1	XVal Session 14-Typing - Text-1		2012-07-10 13:18:05.950000
	Edit pad (rev 402)		Dan	cv401	XVal Session 14	1	XVal Session 14-Typing - Text-1		2012-07-10 13:18:06.448000
	Edit pad (rev 403)		Dan	cv401	XVal Session 14	1	XVal Session 14-Typing - Text-1		2012-07-10 13:18:06.956000
	Edit pad (rev 404)		Dan	cv401	XVal Session 14	1	XVal Session 14-Typing - Text-1		2012-07-10 13:18:07.451000
	Edit pad (rev 405)		Dan	cv401	XVal Session 14	1	XVal Session 14-Typing - Text-1		2012-07-10 13:18:07.948000
	Edit pad (rev 406)		Dan	cv401	XVal Session 14	1	XVal Session 14-Typing - Text-1		2012-07-10 13:18:08.449000
	Edit pad (rev 407)		Dan	cv401	XVal Session 14	1	XVal Session 14-Typing - Text-1		2012-07-10 13:18:08.951000
	Edit pad (rev 408)		Dan	cv401	XVal Session 14	1	XVal Session 14-Typing - Text-1		2012-07-10 13:18:09.463000
	Edit pad (rev 409)		Dan	cv401	XVal Session 14	1	XVal Session 14-Typing - Text-1		2012-07-10 13:18:09.965000
	Edit pad (rev 410)		Dan	cv401	XVal Session 14	1	XVal Session 14-Typing - Text-1		2012-07-10 13:18:10.463000
	Edit pad (rev 411)		Dan	cv401	XVal Session 14	1	XVal Session 14-Typing - Text-1		2012-07-10 13:18:10.961000
	Edit pad (rev 412)		Dan	cv401	XVal Session 14	1	XVal Session 14-Typing - Text-1		2012-07-10 13:18:11.461000
	Edit pad (rev 413)		Dan	cv401	XVal Session 14	1	XVal Session 14-Typing - Text-1		2012-07-10 13:18:11.970000
	Edit pad (rev 414)		Dan	cv401	XVal Session 14	1	XVal Session 14-Typing - Text-1		2012-07-10 13:18:12.467000
	Edit pad (rev 415)		Dan	cv401	XVal Session 14	1	XVal Session 14-Typing - Text-1		2012-07-10 13:18:13.098000
	Edit pad (rev 416)		Dan	cv401	XVal Session 14	1	XVal Session 14-Typing - Text-1		2012-07-10 13:18:13.616000
	Edit pad (rev 417)		Dan	cv401	XVal Session 14	1	XVal Session 14-Typing - Text-1		2012-07-10 13:18:14.110000
	Edit pad (rev 418)		Dan	cv401	XVal Session 14	1	XVal Session 14-Typing - Text-1		2012-07-10 13:18:14.603000
	Edit pad (rev 419)		Dan	cv401	XVal Session 14	1	XVal Session 14-Typing - Text-1		2012-07-10 13:18:15.103000
	Edit pad (rev 420)		Dan	cv401	XVal Session 14	1	XVal Session 14-Typing - Text-1		2012-07-10 13:18:15.605000
	Edit pad (rev 421)		Dan	cv401	XVal Session 14	1	XVal Session 14-Typing - Text-1		2012-07-10 13:18:16.103000
	Edit pad (rev 422)		Dan	cv401	XVal Session 14	1	XVal Session 14-Typing - Text-1		2012-07-10 13:18:16.604000
	Edit pad (rev 423)		Dan	cv401	XVal Session 14	1	XVal Session 14-Typing - Text-1		2012-07-10 13:18:17.116000
	Edit pad (rev 424)		Dan	cv401	XVal Session 14	1	XVal Session 14-Typing - Text-1		2012-07-10 13:18:17.617000
	Edit pad (rev 425)		Dan	cv401	XVal Session 14	1	XVal Session 14-Typing - Text-1		2012-07-10 13:18:18.115000
	Edit pad (rev 426)		Dan	cv401	XVal Session 14	1	XVal Session 14-Typing - Text-1		2012-07-10 13:18:18.631000
	Edit pad (rev 427)		Dan	cv401	XVal Session 14	1	XVal Session 14-Typing - Text-1		2012-07-10 13:18:19.116000
	Edit pad (rev 428)		Dan	cv401	XVal Session 14	1	XVal Session 14-Typing - Text-1		2012-07-10 13:18:19.616000
	Edit pad (rev 429)		Dan	cv401	XVal Session 14	1	XVal Session 14-Typing - Text-1		2012-07-10 13:18:20.326000
	Edit pad (rev 430)		Dan	cv401	XVal Session 14	1	XVal Session 14-Typing - Text-1		2012-07-10 13:18:20.824000
	Edit pad (rev 431)		Dan	cv401	XVal Session 14	1	XVal Session 14-Typing - Text-1		2012-07-10 13:18:21.322000
	Edit pad (rev 432)		Dan	cv401	XVal Session 14	1	XVal Session 14-Typing - Text-1		2012-07-10 13:18:21.823000
	Edit pad (rev 433)		Dan	cv401	XVal Session 14	1	XVal Session 14-Typing - Text-1		2012-07-10 13:18:22.321000
	Edit pad (rev 434)		Dan	cv401	XVal Session 14	1	XVal Session 14-Typing - Text-1		2012-07-10 13:18:22.830000
	Edit pad (rev 435)		Dan	cv401	XVal Session 14	1	XVal Session 14-Typing - Text-1		2012-07-10 13:18:23.649000
	Edit pad (rev 436)		Dan	cv401	XVal Session 14	1	XVal Session 14-Typing - Text-1		2012-07-10 13:18:24.132000
	Edit pad (rev 437)		Dan	cv401	XVal Session 14	1	XVal Session 14-Typing - Text-1		2012-07-10 13:18:24.636000
	Edit pad (rev 438)		Dan	cv401	XVal Session 14	1	XVal Session 14-Typing - Text-1		2012-07-10 13:18:25.141000
	Edit pad (rev 439)		Dan	cv401	XVal Session 14	1	XVal Session 14-Typing - Text-1		2012-07-10 13:18:25.635000
	Edit pad (rev 440)		Dan	cv401	XVal Session 14	1	XVal Session 14-Typing - Text-1		2012-07-10 13:18:26.135000
	Edit pad (rev 441)		Dan	cv401	XVal Session 14	1	XVal Session 14-Typing - Text-1		2012-07-10 13:18:26.639000
	Edit pad (rev 442)		Dan	cv401	XVal Session 14	1	XVal Session 14-Typing - Text-1		2012-07-10 13:18:27.136000
	Edit pad (rev 443)		Dan	cv401	XVal Session 14	1	XVal Session 14-Typing - Text-1		2012-07-10 13:18:27.638000
	Edit pad (rev 444)		Dan	cv401	XVal Session 14	1	XVal Session 14-Typing - Text-1		2012-07-10 13:18:28.136000
	Edit pad (rev 445)		Dan	cv401	XVal Session 14	1	XVal Session 14-Typing - Text-1		2012-07-10 13:18:28.636000
	Edit pad (rev 446)		Dan	cv401	XVal Session 14	1	XVal Session 14-Typing - Text-1		2012-07-10 13:18:29.138000
	Edit pad (rev 447)		Dan	cv401	XVal Session 14	1	XVal Session 14-Typing - Text-1		2012-07-10 13:18:29.650000
	Edit pad (rev 448)		Dan	cv401	XVal Session 14	1	XVal Session 14-Typing - Text-1		2012-07-10 13:18:30.541000
	Edit pad (rev 449)		Dan	cv401	XVal Session 14	1	XVal Session 14-Typing - Text-1		2012-07-10 13:18:31.039000
	Edit pad (rev 450)		Dan	cv401	XVal Session 14	1	XVal Session 14-Typing - Text-1		2012-07-10 13:18:31.540000
	Edit pad (rev 451)		Dan	cv401	XVal Session 14	1	XVal Session 14-Typing - Text-1		2012-07-10 13:18:32.043000
	Edit pad (rev 452)		Dan	cv401	XVal Session 14	1	XVal Session 14-Typing - Text-1		2012-07-10 13:18:32.546000
	Edit pad (rev 453)		Dan	cv401	XVal Session 14	1	XVal Session 14-Typing - Text-1		2012-07-10 13:18:33.042000
	Edit pad (rev 454)		Dan	cv401	XVal Session 14	1	XVal Session 14-Typing - Text-1		2012-07-10 13:18:33.541000
	Edit pad (rev 455)		Dan	cv401	XVal Session 14	1	XVal Session 14-Typing - Text-1		2012-07-10 13:18:34.040000
	Edit pad (rev 456)		Dan	cv401	XVal Session 14	1	XVal Session 14-Typing - Text-1		2012-07-10 13:18:34.545000
	Edit pad (rev 457)		Dan	cv401	XVal Session 14	1	XVal Session 14-Typing - Text-1		2012-07-10 13:18:35.049000
	Edit pad (rev 458)		Dan	cv401	XVal Session 14	1	XVal Session 14-Typing - Text-1		2012-07-10 13:18:35.552000
	Edit pad (rev 459)		Dan	cv401	XVal Session 14	1	XVal Session 14-Typing - Text-1		2012-07-10 13:18:36.052000
	Edit pad (rev 460)		Dan	cv401	XVal Session 14	1	XVal Session 14-Typing - Text-1		2012-07-10 13:18:36.550000
	Edit pad (rev 461)		Dan	cv401	XVal Session 14	1	XVal Session 14-Typing - Text-1		2012-07-10 13:18:37.051000
	Edit pad (rev 462)		Dan	cv401	XVal Session 14	1	XVal Session 14-Typing - Text-1		2012-07-10 13:18:37.561000
	Edit pad (rev 463)		Dan	cv401	XVal Session 14	1	XVal Session 14-Typing - Text-1		2012-07-10 13:18:38.213000
	Edit pad (rev 464)		Dan	cv401	XVal Session 14	1	XVal Session 14-Typing - Text-1		2012-07-10 13:18:38.712000
	Edit pad (rev 465)		Dan	cv401	XVal Session 14	1	XVal Session 14-Typing - Text-1		2012-07-10 13:18:39.212000
	Edit pad (rev 466)		Dan	cv401	XVal Session 14	1	XVal Session 14-Typing - Text-1		2012-07-10 13:18:39.751000
	Edit pad (rev 467)		Dan	cv401	XVal Session 14	1	XVal Session 14-Typing - Text-1		2012-07-10 13:18:40.250000
	Edit pad (rev 468)		Dan	cv401	XVal Session 14	1	XVal Session 14-Typing - Text-1		2012-07-10 13:18:40.748000
	Edit pad (rev 469)		Dan	cv401	XVal Session 14	1	XVal Session 14-Typing - Text-1		2012-07-10 13:18:41.248000
	Edit pad (rev 470)		Dan	cv401	XVal Session 14	1	XVal Session 14-Typing - Text-1		2012-07-10 13:18:41.886000
	Edit pad (rev 471)		Dan	cv401	XVal Session 14	1	XVal Session 14-Typing - Text-1		2012-07-10 13:18:42.392000
	Edit pad (rev 472)		Dan	cv401	XVal Session 14	1	XVal Session 14-Typing - Text-1		2012-07-10 13:18:42.887000
	Edit pad (rev 473)		Dan	cv401	XVal Session 14	1	XVal Session 14-Typing - Text-1		2012-07-10 13:18:43.388000
	Edit pad (rev 474)		Dan	cv401	XVal Session 14	1	XVal Session 14-Typing - Text-1		2012-07-10 13:18:43.890000
	Edit pad (rev 475)		Dan	cv401	XVal Session 14	1	XVal Session 14-Typing - Text-1		2012-07-10 13:18:44.388000
	Edit pad (rev 476)		Dan	cv401	XVal Session 14	1	XVal Session 14-Typing - Text-1		2012-07-10 13:18:44.898000
	Edit pad (rev 477)		Dan	cv401	XVal Session 14	1	XVal Session 14-Typing - Text-1		2012-07-10 13:18:45.394000
	Edit pad (rev 478)		Dan	cv401	XVal Session 14	1	XVal Session 14-Typing - Text-1		2012-07-10 13:18:45.891000
	Edit pad (rev 479)		Dan	cv401	XVal Session 14	1	XVal Session 14-Typing - Text-1		2012-07-10 13:18:46.392000
	Edit pad (rev 480)		Dan	cv401	XVal Session 14	1	XVal Session 14-Typing - Text-1		2012-07-10 13:18:46.899000
	Edit pad (rev 481)		Dan	cv401	XVal Session 14	1	XVal Session 14-Typing - Text-1		2012-07-10 13:18:47.395000
	Edit pad (rev 482)		Dan	cv401	XVal Session 14	1	XVal Session 14-Typing - Text-1		2012-07-10 13:18:47.900000
	Edit pad (rev 483)		Dan	cv401	XVal Session 14	1	XVal Session 14-Typing - Text-1		2012-07-10 13:18:48.398000
	Edit pad (rev 484)		Dan	cv401	XVal Session 14	1	XVal Session 14-Typing - Text-1		2012-07-10 13:18:48.900000
	Edit pad (rev 485)		Dan	cv401	XVal Session 14	1	XVal Session 14-Typing - Text-1		2012-07-10 13:18:49.401000
	Edit pad (rev 486)		Dan	cv401	XVal Session 14	1	XVal Session 14-Typing - Text-1		2012-07-10 13:18:49.901000
	Edit pad (rev 487)		Dan	cv401	XVal Session 14	1	XVal Session 14-Typing - Text-1		2012-07-10 13:18:50.406000
	Edit pad (rev 488)		Dan	cv401	XVal Session 14	1	XVal Session 14-Typing - Text-1		2012-07-10 13:18:50.908000
	Edit pad (rev 489)		Dan	cv401	XVal Session 14	1	XVal Session 14-Typing - Text-1		2012-07-10 13:18:51.401000
	Edit pad (rev 490)		Dan	cv401	XVal Session 14	1	XVal Session 14-Typing - Text-1		2012-07-10 13:18:51.898000
	Edit pad (rev 491)		Dan	cv401	XVal Session 14	1	XVal Session 14-Typing - Text-1		2012-07-10 13:18:52.403000
	Edit pad (rev 492)		Dan	cv401	XVal Session 14	1	XVal Session 14-Typing - Text-1		2012-07-10 13:18:52.901000
	Edit pad (rev 493)		Dan	cv401	XVal Session 14	1	XVal Session 14-Typing - Text-1		2012-07-10 13:18:53.405000
	Edit pad (rev 494)		Dan	cv401	XVal Session 14	1	XVal Session 14-Typing - Text-1		2012-07-10 13:18:53.905000
	Edit pad (rev 495)		Dan	cv401	XVal Session 14	1	XVal Session 14-Typing - Text-1		2012-07-10 13:18:54.495000
	Edit pad (rev 496)		Dan	cv401	XVal Session 14	1	XVal Session 14-Typing - Text-1		2012-07-10 13:18:54.992000
	Edit pad (rev 497)		Dan	cv401	XVal Session 14	1	XVal Session 14-Typing - Text-1		2012-07-10 13:18:55.494000
	Edit pad (rev 498)		Dan	cv401	XVal Session 14	1	XVal Session 14-Typing - Text-1		2012-07-10 13:18:55.998000
	Edit pad (rev 499)		Dan	cv401	XVal Session 14	1	XVal Session 14-Typing - Text-1		2012-07-10 13:18:56.500000
	Edit pad (rev 500)		Dan	cv401	XVal Session 14	1	XVal Session 14-Typing - Text-1		2012-07-10 13:18:57.004000
	Edit pad (rev 501)		Dan	cv401	XVal Session 14	1	XVal Session 14-Typing - Text-1		2012-07-10 13:18:57.502000
	Edit pad (rev 502)		Dan	cv401	XVal Session 14	1	XVal Session 14-Typing - Text-1		2012-07-10 13:18:58.007000
	Edit pad (rev 503)		Dan	cv401	XVal Session 14	1	XVal Session 14-Typing - Text-1		2012-07-10 13:18:58.505000
	Edit pad (rev 504)		Dan	cv401	XVal Session 14	1	XVal Session 14-Typing - Text-1		2012-07-10 13:18:59.010000
	Edit pad (rev 505)		Dan	cv401	XVal Session 14	1	XVal Session 14-Typing - Text-1		2012-07-10 13:18:59.519000
	Edit pad (rev 506)		Dan	cv401	XVal Session 14	1	XVal Session 14-Typing - Text-1		2012-07-10 13:19:00.016000
	Edit pad (rev 507)		Dan	cv401	XVal Session 14	1	XVal Session 14-Typing - Text-1		2012-07-10 13:19:01.269000
	Edit pad (rev 508)		Dan	cv401	XVal Session 14	1	XVal Session 14-Typing - Text-1		2012-07-10 13:19:01.764000
	Edit pad (rev 509)		Dan	cv401	XVal Session 14	1	XVal Session 14-Typing - Text-1		2012-07-10 13:19:02.262000
	Edit pad (rev 510)		Dan	cv401	XVal Session 14	1	XVal Session 14-Typing - Text-1		2012-07-10 13:19:02.767000
	Edit pad (rev 511)		Dan	cv401	XVal Session 14	1	XVal Session 14-Typing - Text-1		2012-07-10 13:19:03.268000
	Edit pad (rev 512)		Dan	cv401	XVal Session 14	1	XVal Session 14-Typing - Text-1		2012-07-10 13:19:03.769000
	Edit pad (rev 513)		Dan	cv401	XVal Session 14	1	XVal Session 14-Typing - Text-1		2012-07-10 13:19:04.266000
	Edit pad (rev 514)		Dan	cv401	XVal Session 14	1	XVal Session 14-Typing - Text-1		2012-07-10 13:19:04.765000
	Edit pad (rev 515)		Dan	cv401	XVal Session 14	1	XVal Session 14-Typing - Text-1		2012-07-10 13:19:05.267000
	Edit pad (rev 516)		Dan	cv401	XVal Session 14	1	XVal Session 14-Typing - Text-1		2012-07-10 13:19:05.770000
	Edit pad (rev 517)		Dan	cv401	XVal Session 14	1	XVal Session 14-Typing - Text-1		2012-07-10 13:19:06.266000
	Edit pad (rev 518)		Dan	cv401	XVal Session 14	1	XVal Session 14-Typing - Text-1		2012-07-10 13:19:06.781000
	Edit pad (rev 519)		Dan	cv401	XVal Session 14	1	XVal Session 14-Typing - Text-1		2012-07-10 13:19:08.817000
	Edit pad (rev 520)		Dan	cv401	XVal Session 14	1	XVal Session 14-Typing - Text-1		2012-07-10 13:19:09.311000
	Edit pad (rev 521)		Dan	cv401	XVal Session 14	1	XVal Session 14-Typing - Text-1		2012-07-10 13:19:09.810000
	Edit pad (rev 522)		Dan	cv401	XVal Session 14	1	XVal Session 14-Typing - Text-1		2012-07-10 13:19:13.214000
	Edit pad (rev 523)		Dan	cv401	XVal Session 14	1	XVal Session 14-Typing - Text-1		2012-07-10 13:19:13.712000
	Edit pad (rev 524)		Dan	cv401	XVal Session 14	1	XVal Session 14-Typing - Text-1		2012-07-10 13:19:14.212000
	Edit pad (rev 525)		Dan	cv401	XVal Session 14	1	XVal Session 14-Typing - Text-1		2012-07-10 13:19:14.715000
	Edit pad (rev 526)		Dan	cv401	XVal Session 14	1	XVal Session 14-Typing - Text-1		2012-07-10 13:19:15.648000
	Edit pad (rev 527)		Dan	cv401	XVal Session 14	1	XVal Session 14-Typing - Text-1		2012-07-10 13:19:16.199000
	Edit pad (rev 528)		Dan	cv401	XVal Session 14	1	XVal Session 14-Typing - Text-1		2012-07-10 13:19:17.173000
	Edit pad (rev 529)		Dan	cv401	XVal Session 14	1	XVal Session 14-Typing - Text-1		2012-07-10 13:19:17.683000
	Edit pad (rev 530)		Dan	cv401	XVal Session 14	1	XVal Session 14-Typing - Text-1		2012-07-10 13:19:18.245000
	Edit pad (rev 531)		Dan	cv401	XVal Session 14	1	XVal Session 14-Typing - Text-1		2012-07-10 13:19:19.340000
	Edit pad (rev 532)		Dan	cv401	XVal Session 14	1	XVal Session 14-Typing - Text-1		2012-07-10 13:19:19.841000
	Edit pad (rev 533)		Dan	cv401	XVal Session 14	1	XVal Session 14-Typing - Text-1		2012-07-10 13:19:20.543000
	Edit pad (rev 534)		Dan	cv401	XVal Session 14	1	XVal Session 14-Typing - Text-1		2012-07-10 13:19:21.037000
	Edit pad (rev 535)		Dan	cv401	XVal Session 14	1	XVal Session 14-Typing - Text-1		2012-07-10 13:19:21.542000
	Edit pad (rev 536)		Dan	cv401	XVal Session 14	1	XVal Session 14-Typing - Text-1		2012-07-10 13:19:22.038000
	Edit pad (rev 537)		Dan	cv401	XVal Session 14	1	XVal Session 14-Typing - Text-1		2012-07-10 13:19:22.541000
	Edit pad (rev 538)		Dan	cv401	XVal Session 14	1	XVal Session 14-Typing - Text-1		2012-07-10 13:19:23.047000
	Edit pad (rev 539)		Dan	cv401	XVal Session 14	1	XVal Session 14-Typing - Text-1		2012-07-10 13:19:23.541000
	Edit pad (rev 540)		Dan	cv401	XVal Session 14	1	XVal Session 14-Typing - Text-1		2012-07-10 13:19:24.040000
	Edit pad (rev 541)		Dan	cv401	XVal Session 14	1	XVal Session 14-Typing - Text-1		2012-07-10 13:19:24.541000
	Edit pad (rev 542)		Dan	cv401	XVal Session 14	1	XVal Session 14-Typing - Text-1		2012-07-10 13:19:25.038000
	Edit pad (rev 543)		Dan	cv401	XVal Session 14	1	XVal Session 14-Typing - Text-1		2012-07-10 13:19:25.537000
	Edit pad (rev 544)		Dan	cv401	XVal Session 14	1	XVal Session 14-Typing - Text-1		2012-07-10 13:19:26.038000
	Edit pad (rev 545)		Dan	cv401	XVal Session 14	1	XVal Session 14-Typing - Text-1		2012-07-10 13:19:26.543000
13111	Load Instructions			cv067	XVal Session 14	1	XVal Session 14-Typing - Numbers-1	192.54.222.3	2012-07-10 13:19:27
13112	Load Instructions			cv068	XVal Session 14	1	XVal Session 14-Typing - Numbers-1	192.54.222.3	2012-07-10 13:19:27
13113	Load Instructions			cv065	XVal Session 14	1	XVal Session 14-Typing - Numbers-1	192.54.222.3	2012-07-10 13:19:27
13114	Load Instructions			cv066	XVal Session 14	1	XVal Session 14-Typing - Numbers-1	192.54.222.3	2012-07-10 13:19:27
	Edit pad (rev 546)		Dan	cv401	XVal Session 14	1	XVal Session 14-Typing - Text-1		2012-07-10 13:19:27.048000
13116	Load Workspace			cv067	XVal Session 14	1	XVal Session 14-Typing - Numbers-1	192.54.222.3	2012-07-10 13:19:57
13117	Load Workspace			cv068	XVal Session 14	1	XVal Session 14-Typing - Numbers-1	192.54.222.3	2012-07-10 13:19:57
13118	Load Workspace			cv065	XVal Session 14	1	XVal Session 14-Typing - Numbers-1	192.54.222.3	2012-07-10 13:19:57
13119	Load Workspace			cv066	XVal Session 14	1	XVal Session 14-Typing - Numbers-1	192.54.222.3	2012-07-10 13:19:57
	Edit pad (rev 0)		Matt	cv310	XVal Session 14	1	XVal Session 14-Typing - Numbers-1		2012-07-10 13:20:01.402000
	Edit pad (rev 1)		Matt	cv310	XVal Session 14	1	XVal Session 14-Typing - Numbers-1		2012-07-10 13:20:01.915000
	Edit pad (rev 2)		Matt	cv310	XVal Session 14	1	XVal Session 14-Typing - Numbers-1		2012-07-10 13:20:02.598000
	Edit pad (rev 3)		Matt	cv310	XVal Session 14	1	XVal Session 14-Typing - Numbers-1		2012-07-10 13:20:03.757000
	Edit pad (rev 4)		Matt	cv310	XVal Session 14	1	XVal Session 14-Typing - Numbers-1		2012-07-10 13:20:04.270000
	Edit pad (rev 5)		Matt	cv310	XVal Session 14	1	XVal Session 14-Typing - Numbers-1		2012-07-10 13:20:08.401000
	Edit pad (rev 6)		Matt	cv310	XVal Session 14	1	XVal Session 14-Typing - Numbers-1		2012-07-10 13:20:08.908000
	Edit pad (rev 7)		Matt	cv310	XVal Session 14	1	XVal Session 14-Typing - Numbers-1		2012-07-10 13:20:09.410000
	Edit pad (rev 8)		Matt	cv310	XVal Session 14	1	XVal Session 14-Typing - Numbers-1		2012-07-10 13:20:12.358000
	Edit pad (rev 9)		Matt	cv310	XVal Session 14	1	XVal Session 14-Typing - Numbers-1		2012-07-10 13:20:13.191000
	Edit pad (rev 10)		Matt	cv310	XVal Session 14	1	XVal Session 14-Typing - Numbers-1		2012-07-10 13:20:16.839000
	Edit pad (rev 11)		Matt	cv310	XVal Session 14	1	XVal Session 14-Typing - Numbers-1		2012-07-10 13:20:17.373000
	Edit pad (rev 12)		Matt	cv310	XVal Session 14	1	XVal Session 14-Typing - Numbers-1		2012-07-10 13:20:18.083000
	Edit pad (rev 13)		Matt	cv310	XVal Session 14	1	XVal Session 14-Typing - Numbers-1		2012-07-10 13:20:18.654000
	Edit pad (rev 14)		Matt	cv310	XVal Session 14	1	XVal Session 14-Typing - Numbers-1		2012-07-10 13:20:19.160000
	Edit pad (rev 15)		Matt	cv310	XVal Session 14	1	XVal Session 14-Typing - Numbers-1		2012-07-10 13:20:19.661000
	Edit pad (rev 16)		Matt	cv310	XVal Session 14	1	XVal Session 14-Typing - Numbers-1		2012-07-10 13:20:21.060000
	Edit pad (rev 17)		Matt	cv310	XVal Session 14	1	XVal Session 14-Typing - Numbers-1		2012-07-10 13:20:21.558000
	Edit pad (rev 18)		Matt	cv310	XVal Session 14	1	XVal Session 14-Typing - Numbers-1		2012-07-10 13:20:22.066000
	Edit pad (rev 19)		Matt	cv310	XVal Session 14	1	XVal Session 14-Typing - Numbers-1		2012-07-10 13:20:25.932000
	Edit pad (rev 20)		Matt	cv310	XVal Session 14	1	XVal Session 14-Typing - Numbers-1		2012-07-10 13:20:27.257000
	Edit pad (rev 21)		Matt	cv310	XVal Session 14	1	XVal Session 14-Typing - Numbers-1		2012-07-10 13:20:27.921000
	Edit pad (rev 22)		charles	cv410	XVal Session 14	1	XVal Session 14-Typing - Numbers-1		2012-07-10 13:20:30.063000
	Edit pad (rev 23)		Matt	cv310	XVal Session 14	1	XVal Session 14-Typing - Numbers-1		2012-07-10 13:20:30.530000
	Edit pad (rev 24)		Matt	cv310	XVal Session 14	1	XVal Session 14-Typing - Numbers-1		2012-07-10 13:20:31.319000
	Edit pad (rev 25)		Matt	cv310	XVal Session 14	1	XVal Session 14-Typing - Numbers-1		2012-07-10 13:20:38.696000
	Edit pad (rev 26)		Matt	cv310	XVal Session 14	1	XVal Session 14-Typing - Numbers-1		2012-07-10 13:20:42.418000
	Edit pad (rev 27)		Matt	cv310	XVal Session 14	1	XVal Session 14-Typing - Numbers-1		2012-07-10 13:20:42.925000
	Edit pad (rev 28)		Matt	cv310	XVal Session 14	1	XVal Session 14-Typing - Numbers-1		2012-07-10 13:20:43.427000
	Edit pad (rev 29)		Matt	cv310	XVal Session 14	1	XVal Session 14-Typing - Numbers-1		2012-07-10 13:20:43.941000
	Edit pad (rev 30)		Matt	cv310	XVal Session 14	1	XVal Session 14-Typing - Numbers-1		2012-07-10 13:20:45.247000
	Edit pad (rev 31)		Matt	cv310	XVal Session 14	1	XVal Session 14-Typing - Numbers-1		2012-07-10 13:20:45.813000
	Edit pad (rev 32)		Matt	cv310	XVal Session 14	1	XVal Session 14-Typing - Numbers-1		2012-07-10 13:20:46.371000
	Edit pad (rev 33)		Matt	cv310	XVal Session 14	1	XVal Session 14-Typing - Numbers-1		2012-07-10 13:20:46.879000
	Edit pad (rev 34)		Matt	cv310	XVal Session 14	1	XVal Session 14-Typing - Numbers-1		2012-07-10 13:20:56.238000
	Edit pad (rev 35)		Matt	cv310	XVal Session 14	1	XVal Session 14-Typing - Numbers-1		2012-07-10 13:20:57.203000
	Edit pad (rev 36)		Matt	cv310	XVal Session 14	1	XVal Session 14-Typing - Numbers-1		2012-07-10 13:20:57.707000
	Edit pad (rev 37)		Matt	cv310	XVal Session 14	1	XVal Session 14-Typing - Numbers-1		2012-07-10 13:20:58.207000
	Edit pad (rev 38)		Matt	cv310	XVal Session 14	1	XVal Session 14-Typing - Numbers-1		2012-07-10 13:20:58.876000
	Edit pad (rev 39)		Matt	cv310	XVal Session 14	1	XVal Session 14-Typing - Numbers-1		2012-07-10 13:20:59.541000
	Edit pad (rev 40)		Matt	cv310	XVal Session 14	1	XVal Session 14-Typing - Numbers-1		2012-07-10 13:21:00.243000
	Edit pad (rev 41)		Matt	cv310	XVal Session 14	1	XVal Session 14-Typing - Numbers-1		2012-07-10 13:21:00.744000
	Edit pad (rev 42)		Matt	cv310	XVal Session 14	1	XVal Session 14-Typing - Numbers-1		2012-07-10 13:21:01.255000
	Edit pad (rev 43)		Matt	cv310	XVal Session 14	1	XVal Session 14-Typing - Numbers-1		2012-07-10 13:21:03.160000
	Edit pad (rev 44)		Matt	cv310	XVal Session 14	1	XVal Session 14-Typing - Numbers-1		2012-07-10 13:21:03.660000
	Edit pad (rev 45)		Matt	cv310	XVal Session 14	1	XVal Session 14-Typing - Numbers-1		2012-07-10 13:21:04.160000
	Edit pad (rev 46)		Matt	cv310	XVal Session 14	1	XVal Session 14-Typing - Numbers-1		2012-07-10 13:21:04.700000
	Edit pad (rev 47)		Matt	cv310	XVal Session 14	1	XVal Session 14-Typing - Numbers-1		2012-07-10 13:21:05.251000
	Edit pad (rev 48)		Matt	cv310	XVal Session 14	1	XVal Session 14-Typing - Numbers-1		2012-07-10 13:21:07.002000
	Edit pad (rev 49)		Matt	cv310	XVal Session 14	1	XVal Session 14-Typing - Numbers-1		2012-07-10 13:21:07.503000
	Edit pad (rev 50)		Matt	cv310	XVal Session 14	1	XVal Session 14-Typing - Numbers-1		2012-07-10 13:21:08.003000
	Edit pad (rev 51)		Matt	cv310	XVal Session 14	1	XVal Session 14-Typing - Numbers-1		2012-07-10 13:21:10.888000
	Edit pad (rev 52)		Matt	cv310	XVal Session 14	1	XVal Session 14-Typing - Numbers-1		2012-07-10 13:21:11.394000
	Edit pad (rev 53)		sean	cv372	XVal Session 14	1	XVal Session 14-Typing - Numbers-1		2012-07-10 13:21:21.423000
	Edit pad (rev 54)		sean	cv372	XVal Session 14	1	XVal Session 14-Typing - Numbers-1		2012-07-10 13:21:27.615000
	Edit pad (rev 55)		sean	cv372	XVal Session 14	1	XVal Session 14-Typing - Numbers-1		2012-07-10 13:21:28.119000
	Edit pad (rev 56)		sean	cv372	XVal Session 14	1	XVal Session 14-Typing - Numbers-1		2012-07-10 13:21:28.730000
	Edit pad (rev 57)		sean	cv372	XVal Session 14	1	XVal Session 14-Typing - Numbers-1		2012-07-10 13:21:30.277000
	Edit pad (rev 58)		sean	cv372	XVal Session 14	1	XVal Session 14-Typing - Numbers-1		2012-07-10 13:21:31.808000
	Edit pad (rev 59)		sean	cv372	XVal Session 14	1	XVal Session 14-Typing - Numbers-1		2012-07-10 13:21:33.674000
	Edit pad (rev 60)		sean	cv372	XVal Session 14	1	XVal Session 14-Typing - Numbers-1		2012-07-10 13:21:34.377000
	Edit pad (rev 61)		sean	cv372	XVal Session 14	1	XVal Session 14-Typing - Numbers-1		2012-07-10 13:21:34.883000
	Edit pad (rev 62)		Matt	cv310	XVal Session 14	1	XVal Session 14-Typing - Numbers-1		2012-07-10 13:21:41.762000
	Edit pad (rev 63)		Matt	cv310	XVal Session 14	1	XVal Session 14-Typing - Numbers-1		2012-07-10 13:21:42.315000
	Edit pad (rev 64)		Matt	cv310	XVal Session 14	1	XVal Session 14-Typing - Numbers-1		2012-07-10 13:21:58.191000
	Edit pad (rev 65)		Matt	cv310	XVal Session 14	1	XVal Session 14-Typing - Numbers-1		2012-07-10 13:21:58.861000
	Edit pad (rev 66)		Matt	cv310	XVal Session 14	1	XVal Session 14-Typing - Numbers-1		2012-07-10 13:22:05.692000
	Edit pad (rev 67)		Matt	cv310	XVal Session 14	1	XVal Session 14-Typing - Numbers-1		2012-07-10 13:22:06.459000
	Edit pad (rev 68)		charles	cv410	XVal Session 14	1	XVal Session 14-Typing - Numbers-1		2012-07-10 13:22:17.264000
	Edit pad (rev 69)		charles	cv410	XVal Session 14	1	XVal Session 14-Typing - Numbers-1		2012-07-10 13:22:22.313000
	Edit pad (rev 70)		charles	cv410	XVal Session 14	1	XVal Session 14-Typing - Numbers-1		2012-07-10 13:22:22.813000
	Edit pad (rev 71)		sean	cv372	XVal Session 14	1	XVal Session 14-Typing - Numbers-1		2012-07-10 13:22:34.843000
	Edit pad (rev 72)		sean	cv372	XVal Session 14	1	XVal Session 14-Typing - Numbers-1		2012-07-10 13:22:35.343000
	Edit pad (rev 73)		sean	cv372	XVal Session 14	1	XVal Session 14-Typing - Numbers-1		2012-07-10 13:22:35.842000
	Edit pad (rev 74)		sean	cv372	XVal Session 14	1	XVal Session 14-Typing - Numbers-1		2012-07-10 13:22:39.550000
	Edit pad (rev 75)		sean	cv372	XVal Session 14	1	XVal Session 14-Typing - Numbers-1		2012-07-10 13:22:40.050000
	Edit pad (rev 76)		Matt	cv310	XVal Session 14	1	XVal Session 14-Typing - Numbers-1		2012-07-10 13:22:40.135000
	Edit pad (rev 77)		sean	cv372	XVal Session 14	1	XVal Session 14-Typing - Numbers-1		2012-07-10 13:22:40.553000
	Edit pad (rev 78)		Matt	cv310	XVal Session 14	1	XVal Session 14-Typing - Numbers-1		2012-07-10 13:22:41.303000
	Edit pad (rev 79)		sean	cv372	XVal Session 14	1	XVal Session 14-Typing - Numbers-1		2012-07-10 13:22:44.527000
	Edit pad (rev 80)		sean	cv372	XVal Session 14	1	XVal Session 14-Typing - Numbers-1		2012-07-10 13:22:45.756000
	Edit pad (rev 81)		sean	cv372	XVal Session 14	1	XVal Session 14-Typing - Numbers-1		2012-07-10 13:22:46.278000
	Edit pad (rev 82)		sean	cv372	XVal Session 14	1	XVal Session 14-Typing - Numbers-1		2012-07-10 13:22:47.798000
	Edit pad (rev 83)		sean	cv372	XVal Session 14	1	XVal Session 14-Typing - Numbers-1		2012-07-10 13:22:48.968000
	Edit pad (rev 84)		sean	cv372	XVal Session 14	1	XVal Session 14-Typing - Numbers-1		2012-07-10 13:22:49.468000
	Edit pad (rev 85)		sean	cv372	XVal Session 14	1	XVal Session 14-Typing - Numbers-1		2012-07-10 13:22:50.906000
	Edit pad (rev 86)		sean	cv372	XVal Session 14	1	XVal Session 14-Typing - Numbers-1		2012-07-10 13:22:53.025000
	Edit pad (rev 87)		sean	cv372	XVal Session 14	1	XVal Session 14-Typing - Numbers-1		2012-07-10 13:22:53.534000
	Edit pad (rev 88)		sean	cv372	XVal Session 14	1	XVal Session 14-Typing - Numbers-1		2012-07-10 13:22:54.169000
	Edit pad (rev 89)		sean	cv372	XVal Session 14	1	XVal Session 14-Typing - Numbers-1		2012-07-10 13:22:54.906000
	Edit pad (rev 90)		sean	cv372	XVal Session 14	1	XVal Session 14-Typing - Numbers-1		2012-07-10 13:22:55.412000
	Edit pad (rev 91)		sean	cv372	XVal Session 14	1	XVal Session 14-Typing - Numbers-1		2012-07-10 13:22:56.248000
13137	Load Instructions			cv066	XVal Session 14	1	XVal Session 14-Matrix Solving-1	192.54.222.3	2012-07-10 13:22:57
13138	Load Instructions			cv065	XVal Session 14	1	XVal Session 14-Matrix Solving-1	192.54.222.3	2012-07-10 13:22:57
13139	Load Instructions			cv068	XVal Session 14	1	XVal Session 14-Matrix Solving-1	192.54.222.3	2012-07-10 13:22:57
13140	Load Instructions			cv067	XVal Session 14	1	XVal Session 14-Matrix Solving-1	192.54.222.3	2012-07-10 13:22:57
13142	Load Primer			cv067	XVal Session 14	1	XVal Session 14-Matrix Solving-1	192.54.222.3	2012-07-10 13:23:17
13143	Load Primer			cv068	XVal Session 14	1	XVal Session 14-Matrix Solving-1	192.54.222.3	2012-07-10 13:23:17
13144	Load Primer			cv066	XVal Session 14	1	XVal Session 14-Matrix Solving-1	192.54.222.3	2012-07-10 13:23:17
13145	Load Primer			cv065	XVal Session 14	1	XVal Session 14-Matrix Solving-1	192.54.222.3	2012-07-10 13:23:17
13150	Load Workspace			cv067	XVal Session 14	1	XVal Session 14-Matrix Solving-1	192.54.222.3	2012-07-10 13:24:02
13151	Load Workspace			cv066	XVal Session 14	1	XVal Session 14-Matrix Solving-1	192.54.222.3	2012-07-10 13:24:02
13152	Load Workspace			cv065	XVal Session 14	1	XVal Session 14-Matrix Solving-1	192.54.222.3	2012-07-10 13:24:02
13154	Edit Grid	[1,1] : 5		cv067	XVal Session 14	1	XVal Session 14-Matrix Solving-1	192.54.222.3	2012-07-10 13:24:22
13156	Edit Grid	[3,1] : 5		cv067	XVal Session 14	1	XVal Session 14-Matrix Solving-1	192.54.222.3	2012-07-10 13:24:41
13159	Edit Grid	[3,1] :		cv066	XVal Session 14	1	XVal Session 14-Matrix Solving-1	192.54.222.3	2012-07-10 13:24:53
13160	Edit Grid	[5,1] :		cv067	XVal Session 14	1	XVal Session 14-Matrix Solving-1	192.54.222.3	2012-07-10 13:24:58
13172	Edit Grid	[3,1] : 7		cv067	XVal Session 14	1	XVal Session 14-Matrix Solving-1	192.54.222.3	2012-07-10 13:25:56
13175	Edit Grid	[5,1] : 3		cv067	XVal Session 14	1	XVal Session 14-Matrix Solving-1	192.54.222.3	2012-07-10 13:26:43
13188	Load Instructions			cv066	XVal Session 14	1	XVal Session 14-Detection - Images Trial-1	192.54.222.3	2012-07-10 13:27:32
13189	Load Instructions			cv067	XVal Session 14	1	XVal Session 14-Detection - Images Trial-1	192.54.222.3	2012-07-10 13:27:32
13190	Load Instructions			cv065	XVal Session 14	1	XVal Session 14-Detection - Images Trial-1	192.54.222.3	2012-07-10 13:27:32
13192	Load Workspace			cv066	XVal Session 14	1	XVal Session 14-Detection - Images Trial-1	192.54.222.3	2012-07-10 13:27:42
13193	Load Workspace			cv067	XVal Session 14	1	XVal Session 14-Detection - Images Trial-1	192.54.222.3	2012-07-10 13:27:42
13194	Load Workspace			cv065	XVal Session 14	1	XVal Session 14-Detection - Images Trial-1	192.54.222.3	2012-07-10 13:27:42
13204	Edit Grid	[1,1] : 9		cv067	XVal Session 14	1	XVal Session 14-Detection - Images Trial-1	192.54.222.3	2012-07-10 13:28:32
13208	Load Instructions			cv066	XVal Session 14	1	XVal Session 14-Detection - Strategy-1	192.54.222.3	2012-07-10 13:28:57
13209	Load Instructions			cv067	XVal Session 14	1	XVal Session 14-Detection - Strategy-1	192.54.222.3	2012-07-10 13:28:57
13210	Load Instructions			cv065	XVal Session 14	1	XVal Session 14-Detection - Strategy-1	192.54.222.3	2012-07-10 13:28:58
13212	Load Workspace			cv065	XVal Session 14	1	XVal Session 14-Detection - Strategy-1	192.54.222.3	2012-07-10 13:29:17
13213	Load Workspace			cv066	XVal Session 14	1	XVal Session 14-Detection - Strategy-1	192.54.222.3	2012-07-10 13:29:17
13214	Load Workspace			cv067	XVal Session 14	1	XVal Session 14-Detection - Strategy-1	192.54.222.3	2012-07-10 13:29:17
13229	Load Instructions			cv067	XVal Session 14	1	XVal Session 14-Detection - Images 1-1	192.54.222.3	2012-07-10 13:30:17
13230	Load Instructions			cv066	XVal Session 14	1	XVal Session 14-Detection - Images 1-1	192.54.222.3	2012-07-10 13:30:17
13231	Load Instructions			cv065	XVal Session 14	1	XVal Session 14-Detection - Images 1-1	192.54.222.3	2012-07-10 13:30:17
13232	Load Workspace			cv065	XVal Session 14	1	XVal Session 14-Detection - Images 1-1	192.54.222.3	2012-07-10 13:30:22
13233	Load Workspace			cv067	XVal Session 14	1	XVal Session 14-Detection - Images 1-1	192.54.222.3	2012-07-10 13:30:22
13234	Load Workspace			cv066	XVal Session 14	1	XVal Session 14-Detection - Images 1-1	192.54.222.3	2012-07-10 13:30:22
13248	Load Instructions			cv065	XVal Session 14	1	XVal Session 14-Detection - Images 2-1	192.54.222.3	2012-07-10 13:31:37
13249	Load Instructions			cv067	XVal Session 14	1	XVal Session 14-Detection - Images 2-1	192.54.222.3	2012-07-10 13:31:37
13250	Load Instructions			cv066	XVal Session 14	1	XVal Session 14-Detection - Images 2-1	192.54.222.3	2012-07-10 13:31:37
13251	Load Workspace			cv067	XVal Session 14	1	XVal Session 14-Detection - Images 2-1	192.54.222.3	2012-07-10 13:31:42
13252	Load Workspace			cv066	XVal Session 14	1	XVal Session 14-Detection - Images 2-1	192.54.222.3	2012-07-10 13:31:42
13253	Load Workspace			cv065	XVal Session 14	1	XVal Session 14-Detection - Images 2-1	192.54.222.3	2012-07-10 13:31:42
13255	Load Workspace			cv067	XVal Session 14	1	XVal Session 14-Detection - Images 2-1	192.54.222.3	2012-07-10 13:32:08
13256	Edit Grid	[1,1] : gun		cv067	XVal Session 14	1	XVal Session 14-Detection - Images 2-1	192.54.222.3	2012-07-10 13:32:16
13268	Edit Grid	[1,1] : sneaker		cv067	XVal Session 14	1	XVal Session 14-Detection - Images 2-1	192.54.222.3	2012-07-10 13:32:43
13271	Load Instructions			cv066	XVal Session 14	1	XVal Session 14-Detection - Images 3-1	192.54.222.3	2012-07-10 13:32:57
13272	Load Instructions			cv067	XVal Session 14	1	XVal Session 14-Detection - Images 3-1	192.54.222.3	2012-07-10 13:32:57
13273	Load Instructions			cv065	XVal Session 14	1	XVal Session 14-Detection - Images 3-1	192.54.222.3	2012-07-10 13:32:57
13274	Load Workspace			cv067	XVal Session 14	1	XVal Session 14-Detection - Images 3-1	192.54.222.3	2012-07-10 13:33:02
13275	Load Workspace			cv065	XVal Session 14	1	XVal Session 14-Detection - Images 3-1	192.54.222.3	2012-07-10 13:33:02
13276	Load Workspace			cv066	XVal Session 14	1	XVal Session 14-Detection - Images 3-1	192.54.222.3	2012-07-10 13:33:02
13277	Edit Grid	[1,1] : knives		cv067	XVal Session 14	1	XVal Session 14-Detection - Images 3-1	192.54.222.3	2012-07-10 13:33:22
13278	Edit Grid	[1,2] : telephones		cv067	XVal Session 14	1	XVal Session 14-Detection - Images 3-1	192.54.222.3	2012-07-10 13:33:30
13292	Load Instructions			cv067	XVal Session 14	1	XVal Session 14-Detection - Words 1-1	192.54.222.3	2012-07-10 13:34:17
13293	Load Instructions			cv065	XVal Session 14	1	XVal Session 14-Detection - Words 1-1	192.54.222.3	2012-07-10 13:34:17
13294	Load Instructions			cv066	XVal Session 14	1	XVal Session 14-Detection - Words 1-1	192.54.222.3	2012-07-10 13:34:17
13295	Load Workspace			cv066	XVal Session 14	1	XVal Session 14-Detection - Words 1-1	192.54.222.3	2012-07-10 13:34:22
13296	Load Workspace			cv067	XVal Session 14	1	XVal Session 14-Detection - Words 1-1	192.54.222.3	2012-07-10 13:34:22
13297	Load Workspace			cv065	XVal Session 14	1	XVal Session 14-Detection - Words 1-1	192.54.222.3	2012-07-10 13:34:22
13312	Load Instructions			cv065	XVal Session 14	1	XVal Session 14-Detection - Words 2-1	192.54.222.3	2012-07-10 13:35:37
13313	Load Instructions			cv066	XVal Session 14	1	XVal Session 14-Detection - Words 2-1	192.54.222.3	2012-07-10 13:35:37
13314	Load Instructions			cv067	XVal Session 14	1	XVal Session 14-Detection - Words 2-1	192.54.222.3	2012-07-10 13:35:37
13316	Load Workspace			cv067	XVal Session 14	1	XVal Session 14-Detection - Words 2-1	192.54.222.3	2012-07-10 13:35:42
13317	Load Workspace			cv065	XVal Session 14	1	XVal Session 14-Detection - Words 2-1	192.54.222.3	2012-07-10 13:35:42
13318	Load Workspace			cv066	XVal Session 14	1	XVal Session 14-Detection - Words 2-1	192.54.222.3	2012-07-10 13:35:42
13319	Edit Grid	[1,1] : comma		cv067	XVal Session 14	1	XVal Session 14-Detection - Words 2-1	192.54.222.3	2012-07-10 13:36:13
13333	Load Instructions			cv066	XVal Session 14	1	XVal Session 14-Detection - Words 3-1	192.54.222.3	2012-07-10 13:36:57
13334	Load Instructions			cv067	XVal Session 14	1	XVal Session 14-Detection - Words 3-1	192.54.222.3	2012-07-10 13:36:57
13335	Load Instructions			cv065	XVal Session 14	1	XVal Session 14-Detection - Words 3-1	192.54.222.3	2012-07-10 13:36:57
13336	Load Workspace			cv065	XVal Session 14	1	XVal Session 14-Detection - Words 3-1	192.54.222.3	2012-07-10 13:37:02
13337	Load Workspace			cv066	XVal Session 14	1	XVal Session 14-Detection - Words 3-1	192.54.222.3	2012-07-10 13:37:02
13338	Load Workspace			cv067	XVal Session 14	1	XVal Session 14-Detection - Words 3-1	192.54.222.3	2012-07-10 13:37:02
13348	Edit Grid	[1,1] : comma		cv067	XVal Session 14	1	XVal Session 14-Detection - Words 3-1	192.54.222.3	2012-07-10 13:37:58
13351	Edit Grid	[1,2] : masterniind		cv067	XVal Session 14	1	XVal Session 14-Detection - Words 3-1	192.54.222.3	2012-07-10 13:38:11
13353	Load Instructions			cv065	XVal Session 14	1	XVal Session 14-Unscramble Words-1	192.54.222.3	2012-07-10 13:38:17
13354	Load Instructions			cv066	XVal Session 14	1	XVal Session 14-Unscramble Words-1	192.54.222.3	2012-07-10 13:38:17
13355	Load Instructions			cv067	XVal Session 14	1	XVal Session 14-Unscramble Words-1	192.54.222.3	2012-07-10 13:38:18
13360	Load Workspace			cv067	XVal Session 14	1	XVal Session 14-Unscramble Words-1	192.54.222.3	2012-07-10 13:38:37
13365	Load Workspace			cv065	XVal Session 14	1	XVal Session 14-Unscramble Words-1	192.54.222.3	2012-07-10 13:38:37
13366	Load Workspace			cv066	XVal Session 14	1	XVal Session 14-Unscramble Words-1	192.54.222.3	2012-07-10 13:38:37
13367	Entering waiting room			cv068	XVal Session 14	1		192.54.222.11	2012-07-10 13:38:56
13373	Edit Grid	[1,1] : paper		cv065	XVal Session 14	1	XVal Session 14-Unscramble Words-1	192.54.222.3	2012-07-10 13:38:59
13375	Load Workspace			cv068	XVal Session 14	1	XVal Session 14-Unscramble Words-1	192.54.222.11	2012-07-10 13:39:01
13378	Edit Grid	[1,1] : papercab		cv067	XVal Session 14	1	XVal Session 14-Unscramble Words-1	192.54.222.3	2012-07-10 13:39:18
13379	Edit Grid	[2,1] : cable		cv065	XVal Session 14	1	XVal Session 14-Unscramble Words-1	192.54.222.3	2012-07-10 13:39:18
13381	Edit Grid	[2,1] : cableable		cv066	XVal Session 14	1	XVal Session 14-Unscramble Words-1	192.54.222.3	2012-07-10 13:39:26
13383	Edit Grid	[3,1] :		cv066	XVal Session 14	1	XVal Session 14-Unscramble Words-1	192.54.222.3	2012-07-10 13:39:28
13384	Edit Grid	[2,1] : cable		cv066	XVal Session 14	1	XVal Session 14-Unscramble Words-1	192.54.222.3	2012-07-10 13:39:33
13385	Edit Grid	[3,1] : jelly		cv065	XVal Session 14	1	XVal Session 14-Unscramble Words-1	192.54.222.3	2012-07-10 13:39:44
13388	Edit Grid	[4,1] : yellow		cv065	XVal Session 14	1	XVal Session 14-Unscramble Words-1	192.54.222.3	2012-07-10 13:39:59
13395	Edit Grid	[5,1] :		cv066	XVal Session 14	1	XVal Session 14-Unscramble Words-1	192.54.222.3	2012-07-10 13:40:29
13398	Load Instructions			cv065	XVal Session 14	1	XVal Session 14-Memory - Video and Image Trial-1	192.54.222.3	2012-07-10 13:40:37
13399	Load Instructions			cv066	XVal Session 14	1	XVal Session 14-Memory - Video and Image Trial-1	192.54.222.3	2012-07-10 13:40:37
13400	Load Instructions			cv067	XVal Session 14	1	XVal Session 14-Memory - Video and Image Trial-1	192.54.222.3	2012-07-10 13:40:37
13401	Load Instructions			cv068	XVal Session 14	1	XVal Session 14-Memory - Video and Image Trial-1	192.54.222.11	2012-07-10 13:40:37
13406	Load Primer			cv068	XVal Session 14	1	XVal Session 14-Memory - Video and Image Trial-1	192.54.222.11	2012-07-10 13:40:57
13407	Load Primer			cv065	XVal Session 14	1	XVal Session 14-Memory - Video and Image Trial-1	192.54.222.3	2012-07-10 13:40:57
13408	Load Primer			cv066	XVal Session 14	1	XVal Session 14-Memory - Video and Image Trial-1	192.54.222.3	2012-07-10 13:40:57
13409	Load Primer			cv067	XVal Session 14	1	XVal Session 14-Memory - Video and Image Trial-1	192.54.222.3	2012-07-10 13:40:57
13430	Load Workspace			cv067	XVal Session 14	1	XVal Session 14-Memory - Video and Image Trial-1	192.54.222.3	2012-07-10 13:42:08
13431	Load Workspace			cv068	XVal Session 14	1	XVal Session 14-Memory - Video and Image Trial-1	192.54.222.11	2012-07-10 13:42:08
13432	Load Workspace			cv066	XVal Session 14	1	XVal Session 14-Memory - Video and Image Trial-1	192.54.222.3	2012-07-10 13:42:08
13433	Load Workspace			cv065	XVal Session 14	1	XVal Session 14-Memory - Video and Image Trial-1	192.54.222.3	2012-07-10 13:42:10
13436	Edit Grid	[1,1] : bird		cv067	XVal Session 14	1	XVal Session 14-Memory - Video and Image Trial-1	192.54.222.3	2012-07-10 13:42:23
13437	Edit Grid	[3,1] : right		cv067	XVal Session 14	1	XVal Session 14-Memory - Video and Image Trial-1	192.54.222.3	2012-07-10 13:42:33
13439	Load Primer			cv068	XVal Session 14	1	XVal Session 14-Matrix Solving-1	192.54.222.3	2012-07-10 13:42:48
13441	Load Workspace			cv068	XVal Session 14	1	XVal Session 14-Matrix Solving-1	192.54.222.3	2012-07-10 13:42:50
13444	Load Instructions			cv068	XVal Session 14	1	XVal Session 14-Detection - Strategy-1	192.54.222.3	2012-07-10 13:42:51
13442	Load Instructions			cv068	XVal Session 14	1	XVal Session 14-Detection - Images Trial-1	192.54.222.3	2012-07-10 13:42:51
13443	Load Workspace			cv068	XVal Session 14	1	XVal Session 14-Detection - Images Trial-1	192.54.222.3	2012-07-10 13:42:51
13446	Load Instructions			cv068	XVal Session 14	1	XVal Session 14-Detection - Images 1-1	192.54.222.3	2012-07-10 13:42:52
13448	Load Workspace			cv068	XVal Session 14	1	XVal Session 14-Detection - Images 1-1	192.54.222.3	2012-07-10 13:42:52
13445	Load Workspace			cv068	XVal Session 14	1	XVal Session 14-Detection - Strategy-1	192.54.222.3	2012-07-10 13:42:52
13449	Load Instructions			cv068	XVal Session 14	1	XVal Session 14-Detection - Images 2-1	192.54.222.3	2012-07-10 13:42:53
13450	Load Workspace			cv068	XVal Session 14	1	XVal Session 14-Detection - Images 2-1	192.54.222.3	2012-07-10 13:42:53
13451	Load Instructions			cv068	XVal Session 14	1	XVal Session 14-Detection - Images 3-1	192.54.222.3	2012-07-10 13:42:54
13452	Load Workspace			cv068	XVal Session 14	1	XVal Session 14-Detection - Images 3-1	192.54.222.3	2012-07-10 13:42:54
13456	Load Instructions			cv068	XVal Session 14	1	XVal Session 14-Detection - Words 2-1	192.54.222.3	2012-07-10 13:42:55
13457	Load Workspace			cv068	XVal Session 14	1	XVal Session 14-Detection - Words 2-1	192.54.222.3	2012-07-10 13:42:55
13453	Load Instructions			cv068	XVal Session 14	1	XVal Session 14-Detection - Words 1-1	192.54.222.3	2012-07-10 13:42:55
13455	Load Workspace			cv068	XVal Session 14	1	XVal Session 14-Detection - Words 1-1	192.54.222.3	2012-07-10 13:42:55
13458	Load Instructions			cv068	XVal Session 14	1	XVal Session 14-Detection - Words 3-1	192.54.222.3	2012-07-10 13:42:56
13459	Load Workspace			cv068	XVal Session 14	1	XVal Session 14-Detection - Words 3-1	192.54.222.3	2012-07-10 13:42:56
13462	Load Instructions			cv068	XVal Session 14	1	XVal Session 14-Memory - Video and Image Trial-1	192.54.222.3	2012-07-10 13:42:57
13460	Load Instructions			cv068	XVal Session 14	1	XVal Session 14-Unscramble Words-1	192.54.222.3	2012-07-10 13:42:57
13461	Load Workspace			cv068	XVal Session 14	1	XVal Session 14-Unscramble Words-1	192.54.222.3	2012-07-10 13:42:57
13463	Load Primer			cv068	XVal Session 14	1	XVal Session 14-Memory - Video and Image Trial-1	192.54.222.3	2012-07-10 13:42:58
13464	Load Workspace			cv068	XVal Session 14	1	XVal Session 14-Memory - Video and Image Trial-1	192.54.222.3	2012-07-10 13:43:00
13466	Edit Grid	[5,1] : one		cv066	XVal Session 14	1	XVal Session 14-Memory - Video and Image Trial-1	192.54.222.3	2012-07-10 13:43:02
13478	Load Instructions			cv066	XVal Session 14	1	XVal Session 14-Memory - Strategy 1-1	192.54.222.3	2012-07-10 13:43:38
13479	Load Instructions			cv067	XVal Session 14	1	XVal Session 14-Memory - Strategy 1-1	192.54.222.3	2012-07-10 13:43:38
13480	Load Instructions			cv068	XVal Session 14	1	XVal Session 14-Memory - Strategy 1-1	192.54.222.11	2012-07-10 13:43:38
13481	Load Instructions			cv065	XVal Session 14	1	XVal Session 14-Memory - Strategy 1-1	192.54.222.3	2012-07-10 13:43:38
13483	Load Workspace			cv067	XVal Session 14	1	XVal Session 14-Memory - Strategy 1-1	192.54.222.3	2012-07-10 13:44:03
13484	Load Workspace			cv066	XVal Session 14	1	XVal Session 14-Memory - Strategy 1-1	192.54.222.3	2012-07-10 13:44:03
13485	Load Workspace			cv068	XVal Session 14	1	XVal Session 14-Memory - Strategy 1-1	192.54.222.11	2012-07-10 13:44:03
13486	Load Workspace			cv065	XVal Session 14	1	XVal Session 14-Memory - Strategy 1-1	192.54.222.3	2012-07-10 13:44:04
13491	Load Instructions			cv068	XVal Session 14	1	XVal Session 14-Memory - Video-1	192.54.222.11	2012-07-10 13:45:03
13492	Load Instructions			cv065	XVal Session 14	1	XVal Session 14-Memory - Video-1	192.54.222.3	2012-07-10 13:45:03
13493	Load Instructions			cv067	XVal Session 14	1	XVal Session 14-Memory - Video-1	192.54.222.3	2012-07-10 13:45:03
13494	Load Instructions			cv066	XVal Session 14	1	XVal Session 14-Memory - Video-1	192.54.222.3	2012-07-10 13:45:03
13496	Load Primer			cv067	XVal Session 14	1	XVal Session 14-Memory - Video-1	192.54.222.3	2012-07-10 13:45:13
13498	Load Primer			cv066	XVal Session 14	1	XVal Session 14-Memory - Video-1	192.54.222.3	2012-07-10 13:45:13
13499	Load Primer			cv068	XVal Session 14	1	XVal Session 14-Memory - Video-1	192.54.222.11	2012-07-10 13:45:13
13500	Load Primer			cv065	XVal Session 14	1	XVal Session 14-Memory - Video-1	192.54.222.3	2012-07-10 13:45:13
13528	Load Workspace			cv067	XVal Session 14	1	XVal Session 14-Memory - Video-1	192.54.222.3	2012-07-10 13:47:13
13531	Load Workspace			cv066	XVal Session 14	1	XVal Session 14-Memory - Video-1	192.54.222.3	2012-07-10 13:47:13
13532	Load Workspace			cv068	XVal Session 14	1	XVal Session 14-Memory - Video-1	192.54.222.11	2012-07-10 13:47:13
13533	Load Workspace			cv065	XVal Session 14	1	XVal Session 14-Memory - Video-1	192.54.222.3	2012-07-10 13:47:13
13541	Edit Grid	[1,1] : 3		cv065	XVal Session 14	1	XVal Session 14-Memory - Video-1	192.54.222.3	2012-07-10 13:47:31
13548	Edit Grid	[2,1] : 5		cv065	XVal Session 14	1	XVal Session 14-Memory - Video-1	192.54.222.3	2012-07-10 13:47:42
13550	Edit Grid	[3,1] : bottom		cv065	XVal Session 14	1	XVal Session 14-Memory - Video-1	192.54.222.3	2012-07-10 13:48:05
13551	Edit Grid	[4,1] : d		cv065	XVal Session 14	1	XVal Session 14-Memory - Video-1	192.54.222.3	2012-07-10 13:48:24
13552	Edit Grid	[4,2] : a		cv065	XVal Session 14	1	XVal Session 14-Memory - Video-1	192.54.222.3	2012-07-10 13:48:26
13553	Edit Grid	[4,3] : c		cv065	XVal Session 14	1	XVal Session 14-Memory - Video-1	192.54.222.3	2012-07-10 13:48:28
13554	Edit Grid	[5,1] : black		cv066	XVal Session 14	1	XVal Session 14-Memory - Video-1	192.54.222.3	2012-07-10 13:48:36
13565	Load Instructions			cv068	XVal Session 14	1	XVal Session 14-Memory - Picture-1	192.54.222.11	2012-07-10 13:49:13
13566	Load Instructions			cv065	XVal Session 14	1	XVal Session 14-Memory - Picture-1	192.54.222.3	2012-07-10 13:49:13
13567	Load Instructions			cv067	XVal Session 14	1	XVal Session 14-Memory - Picture-1	192.54.222.3	2012-07-10 13:49:13
13568	Load Instructions			cv066	XVal Session 14	1	XVal Session 14-Memory - Picture-1	192.54.222.3	2012-07-10 13:49:13
13570	Load Primer			cv067	XVal Session 14	1	XVal Session 14-Memory - Picture-1	192.54.222.3	2012-07-10 13:49:23
13571	Load Primer			cv066	XVal Session 14	1	XVal Session 14-Memory - Picture-1	192.54.222.3	2012-07-10 13:49:23
13572	Load Primer			cv068	XVal Session 14	1	XVal Session 14-Memory - Picture-1	192.54.222.11	2012-07-10 13:49:23
13573	Load Primer			cv065	XVal Session 14	1	XVal Session 14-Memory - Picture-1	192.54.222.3	2012-07-10 13:49:23
13585	Load Workspace			cv067	XVal Session 14	1	XVal Session 14-Memory - Picture-1	192.54.222.3	2012-07-10 13:50:53
13587	Load Workspace			cv066	XVal Session 14	1	XVal Session 14-Memory - Picture-1	192.54.222.3	2012-07-10 13:50:53
13588	Load Workspace			cv068	XVal Session 14	1	XVal Session 14-Memory - Picture-1	192.54.222.11	2012-07-10 13:50:53
13589	Load Workspace			cv065	XVal Session 14	1	XVal Session 14-Memory - Picture-1	192.54.222.3	2012-07-10 13:50:53
13599	Edit Grid	[5,1] : 4		cv066	XVal Session 14	1	XVal Session 14-Memory - Picture-1	192.54.222.3	2012-07-10 13:51:20
13602	Edit Grid	[7,1] : blue		cv066	XVal Session 14	1	XVal Session 14-Memory - Picture-1	192.54.222.3	2012-07-10 13:51:30
13604	Edit Grid	[6,1] : palm		cv066	XVal Session 14	1	XVal Session 14-Memory - Picture-1	192.54.222.3	2012-07-10 13:51:38
13607	Edit Grid	[4,1] : 1		cv066	XVal Session 14	1	XVal Session 14-Memory - Picture-1	192.54.222.3	2012-07-10 13:51:56
13610	Edit Grid	[3,1] : yellow		cv066	XVal Session 14	1	XVal Session 14-Memory - Picture-1	192.54.222.3	2012-07-10 13:52:05
13620	Load Instructions			cv065	XVal Session 14	1	XVal Session 14-Memory - Words Trial -1	192.54.222.3	2012-07-10 13:52:53
13621	Load Instructions			cv067	XVal Session 14	1	XVal Session 14-Memory - Words Trial -1	192.54.222.3	2012-07-10 13:52:53
13622	Load Instructions			cv066	XVal Session 14	1	XVal Session 14-Memory - Words Trial -1	192.54.222.3	2012-07-10 13:52:53
13623	Load Instructions			cv068	XVal Session 14	1	XVal Session 14-Memory - Words Trial -1	192.54.222.11	2012-07-10 13:52:53
13625	Load Primer			cv066	XVal Session 14	1	XVal Session 14-Memory - Words Trial -1	192.54.222.3	2012-07-10 13:53:13
13626	Load Primer			cv068	XVal Session 14	1	XVal Session 14-Memory - Words Trial -1	192.54.222.11	2012-07-10 13:53:13
13627	Load Primer			cv065	XVal Session 14	1	XVal Session 14-Memory - Words Trial -1	192.54.222.3	2012-07-10 13:53:13
13628	Load Primer			cv067	XVal Session 14	1	XVal Session 14-Memory - Words Trial -1	192.54.222.3	2012-07-10 13:53:13
13645	Load Workspace			cv067	XVal Session 14	1	XVal Session 14-Memory - Words Trial -1	192.54.222.3	2012-07-10 13:54:43
13646	Load Workspace			cv066	XVal Session 14	1	XVal Session 14-Memory - Words Trial -1	192.54.222.3	2012-07-10 13:54:43
13647	Load Workspace			cv068	XVal Session 14	1	XVal Session 14-Memory - Words Trial -1	192.54.222.11	2012-07-10 13:54:43
13648	Load Workspace			cv065	XVal Session 14	1	XVal Session 14-Memory - Words Trial -1	192.54.222.3	2012-07-10 13:54:43
	Edit pad (rev 0)		Matt	cv310	XVal Session 14	1	XVal Session 14-Memory - Words Trial -1		2012-07-10 13:54:46.827000
	Edit pad (rev 1)		Matt	cv310	XVal Session 14	1	XVal Session 14-Memory - Words Trial -1		2012-07-10 13:54:47.327000
	Edit pad (rev 2)		Matt	cv310	XVal Session 14	1	XVal Session 14-Memory - Words Trial -1		2012-07-10 13:54:47.827000
	Edit pad (rev 3)		Matt	cv310	XVal Session 14	1	XVal Session 14-Memory - Words Trial -1		2012-07-10 13:54:48.327000
	Edit pad (rev 4)		Matt	cv310	XVal Session 14	1	XVal Session 14-Memory - Words Trial -1		2012-07-10 13:54:48.827000
	Edit pad (rev 5)		Matt	cv310	XVal Session 14	1	XVal Session 14-Memory - Words Trial -1		2012-07-10 13:54:51.504000
	Edit pad (rev 6)		Matt	cv310	XVal Session 14	1	XVal Session 14-Memory - Words Trial -1		2012-07-10 13:54:54.034000
	Edit pad (rev 7)		Matt	cv310	XVal Session 14	1	XVal Session 14-Memory - Words Trial -1		2012-07-10 13:54:54.535000
	Edit pad (rev 8)		Matt	cv310	XVal Session 14	1	XVal Session 14-Memory - Words Trial -1		2012-07-10 13:54:55.036000
	Edit pad (rev 9)		Matt	cv310	XVal Session 14	1	XVal Session 14-Memory - Words Trial -1		2012-07-10 13:54:55.538000
	Edit pad (rev 10)		Matt	cv310	XVal Session 14	1	XVal Session 14-Memory - Words Trial -1		2012-07-10 13:54:56.716000
	Edit pad (rev 11)		Matt	cv310	XVal Session 14	1	XVal Session 14-Memory - Words Trial -1		2012-07-10 13:54:57.216000
	Edit pad (rev 12)		Matt	cv310	XVal Session 14	1	XVal Session 14-Memory - Words Trial -1		2012-07-10 13:54:57.715000
	Edit pad (rev 13)		Matt	cv310	XVal Session 14	1	XVal Session 14-Memory - Words Trial -1		2012-07-10 13:54:58.218000
	Edit pad (rev 14)		Matt	cv310	XVal Session 14	1	XVal Session 14-Memory - Words Trial -1		2012-07-10 13:55:03.916000
	Edit pad (rev 15)		Matt	cv310	XVal Session 14	1	XVal Session 14-Memory - Words Trial -1		2012-07-10 13:55:04.416000
	Edit pad (rev 16)		Matt	cv310	XVal Session 14	1	XVal Session 14-Memory - Words Trial -1		2012-07-10 13:55:05.832000
	Edit pad (rev 17)		Matt	cv310	XVal Session 14	1	XVal Session 14-Memory - Words Trial -1		2012-07-10 13:55:06.331000
	Edit pad (rev 18)		Jamey	cv409	XVal Session 14	1	XVal Session 14-Memory - Words Trial -1		2012-07-10 13:55:12.817000
	Edit pad (rev 19)		Jamey	cv409	XVal Session 14	1	XVal Session 14-Memory - Words Trial -1		2012-07-10 13:55:14.948000
	Edit pad (rev 20)		Jamey	cv409	XVal Session 14	1	XVal Session 14-Memory - Words Trial -1		2012-07-10 13:55:15.449000
	Edit pad (rev 21)		Jamey	cv409	XVal Session 14	1	XVal Session 14-Memory - Words Trial -1		2012-07-10 13:55:15.948000
	Edit pad (rev 22)		Jamey	cv409	XVal Session 14	1	XVal Session 14-Memory - Words Trial -1		2012-07-10 13:55:16.448000
	Edit pad (rev 23)		Jamey	cv409	XVal Session 14	1	XVal Session 14-Memory - Words Trial -1		2012-07-10 13:55:16.947000
	Edit pad (rev 24)		Jamey	cv409	XVal Session 14	1	XVal Session 14-Memory - Words Trial -1		2012-07-10 13:55:17.448000
	Edit pad (rev 25)		Jamey	cv409	XVal Session 14	1	XVal Session 14-Memory - Words Trial -1		2012-07-10 13:55:17.947000
	Edit pad (rev 26)		Jamey	cv409	XVal Session 14	1	XVal Session 14-Memory - Words Trial -1		2012-07-10 13:55:18.449000
	Edit pad (rev 27)		Jamey	cv409	XVal Session 14	1	XVal Session 14-Memory - Words Trial -1		2012-07-10 13:55:18.948000
	Edit pad (rev 28)		Jamey	cv409	XVal Session 14	1	XVal Session 14-Memory - Words Trial -1		2012-07-10 13:55:19.448000
	Edit pad (rev 29)		Jamey	cv409	XVal Session 14	1	XVal Session 14-Memory - Words Trial -1		2012-07-10 13:55:19.948000
	Edit pad (rev 30)		Jamey	cv409	XVal Session 14	1	XVal Session 14-Memory - Words Trial -1		2012-07-10 13:55:20.455000
	Edit pad (rev 31)		Jamey	cv409	XVal Session 14	1	XVal Session 14-Memory - Words Trial -1		2012-07-10 13:55:20.956000
13664	Load Instructions			cv065	XVal Session 14	1	XVal Session 14-Memory - Strategy 2-1	192.54.222.3	2012-07-10 13:56:13
13665	Load Instructions			cv067	XVal Session 14	1	XVal Session 14-Memory - Strategy 2-1	192.54.222.3	2012-07-10 13:56:13
13666	Load Instructions			cv066	XVal Session 14	1	XVal Session 14-Memory - Strategy 2-1	192.54.222.3	2012-07-10 13:56:13
13667	Load Instructions			cv068	XVal Session 14	1	XVal Session 14-Memory - Strategy 2-1	192.54.222.11	2012-07-10 13:56:13
13668	Load Workspace			cv068	XVal Session 14	1	XVal Session 14-Memory - Strategy 2-1	192.54.222.11	2012-07-10 13:56:23
13669	Load Workspace			cv065	XVal Session 14	1	XVal Session 14-Memory - Strategy 2-1	192.54.222.3	2012-07-10 13:56:23
13670	Load Workspace			cv067	XVal Session 14	1	XVal Session 14-Memory - Strategy 2-1	192.54.222.3	2012-07-10 13:56:23
13671	Load Workspace			cv066	XVal Session 14	1	XVal Session 14-Memory - Strategy 2-1	192.54.222.3	2012-07-10 13:56:23
13680	Load Instructions			cv066	XVal Session 14	1	XVal Session 14-Memory - Words-1	192.54.222.3	2012-07-10 13:57:23
13681	Load Instructions			cv068	XVal Session 14	1	XVal Session 14-Memory - Words-1	192.54.222.11	2012-07-10 13:57:23
13682	Load Instructions			cv065	XVal Session 14	1	XVal Session 14-Memory - Words-1	192.54.222.3	2012-07-10 13:57:23
13683	Load Instructions			cv067	XVal Session 14	1	XVal Session 14-Memory - Words-1	192.54.222.3	2012-07-10 13:57:23
13684	Load Primer			cv065	XVal Session 14	1	XVal Session 14-Memory - Words-1	192.54.222.3	2012-07-10 13:57:33
13685	Load Primer			cv067	XVal Session 14	1	XVal Session 14-Memory - Words-1	192.54.222.3	2012-07-10 13:57:33
13686	Load Primer			cv066	XVal Session 14	1	XVal Session 14-Memory - Words-1	192.54.222.3	2012-07-10 13:57:33
13687	Load Primer			cv068	XVal Session 14	1	XVal Session 14-Memory - Words-1	192.54.222.11	2012-07-10 13:57:33
13694	Load Workspace			cv065	XVal Session 14	1	XVal Session 14-Memory - Words-1	192.54.222.3	2012-07-10 13:59:03
13695	Load Workspace			cv067	XVal Session 14	1	XVal Session 14-Memory - Words-1	192.54.222.3	2012-07-10 13:59:03
13696	Load Workspace			cv066	XVal Session 14	1	XVal Session 14-Memory - Words-1	192.54.222.3	2012-07-10 13:59:03
13697	Load Workspace			cv068	XVal Session 14	1	XVal Session 14-Memory - Words-1	192.54.222.11	2012-07-10 13:59:03
	Edit pad (rev 0)		Matt	cv310	XVal Session 14	1	XVal Session 14-Memory - Words-1		2012-07-10 13:59:06.387000
	Edit pad (rev 1)		Matt	cv310	XVal Session 14	1	XVal Session 14-Memory - Words-1		2012-07-10 13:59:06.885000
	Edit pad (rev 2)		Matt	cv310	XVal Session 14	1	XVal Session 14-Memory - Words-1		2012-07-10 13:59:07.386000
	Edit pad (rev 3)		Matt	cv310	XVal Session 14	1	XVal Session 14-Memory - Words-1		2012-07-10 13:59:08.670000
	Edit pad (rev 4)		Matt	cv310	XVal Session 14	1	XVal Session 14-Memory - Words-1		2012-07-10 13:59:09.170000
	Edit pad (rev 5)		Matt	cv310	XVal Session 14	1	XVal Session 14-Memory - Words-1		2012-07-10 13:59:09.669000
	Edit pad (rev 6)		Matt	cv310	XVal Session 14	1	XVal Session 14-Memory - Words-1		2012-07-10 13:59:10.168000
	Edit pad (rev 7)		Matt	cv310	XVal Session 14	1	XVal Session 14-Memory - Words-1		2012-07-10 13:59:10.669000
	Edit pad (rev 8)		Matt	cv310	XVal Session 14	1	XVal Session 14-Memory - Words-1		2012-07-10 13:59:12.178000
	Edit pad (rev 9)		Matt	cv310	XVal Session 14	1	XVal Session 14-Memory - Words-1		2012-07-10 13:59:12.689000
	Edit pad (rev 10)		Matt	cv310	XVal Session 14	1	XVal Session 14-Memory - Words-1		2012-07-10 13:59:13.190000
	Edit pad (rev 11)		Matt	cv310	XVal Session 14	1	XVal Session 14-Memory - Words-1		2012-07-10 13:59:13.945000
	Edit pad (rev 12)		Matt	cv310	XVal Session 14	1	XVal Session 14-Memory - Words-1		2012-07-10 13:59:14.446000
	Edit pad (rev 13)		Matt	cv310	XVal Session 14	1	XVal Session 14-Memory - Words-1		2012-07-10 13:59:14.948000
	Edit pad (rev 14)		Matt	cv310	XVal Session 14	1	XVal Session 14-Memory - Words-1		2012-07-10 13:59:15.448000
	Edit pad (rev 15)		Matt	cv310	XVal Session 14	1	XVal Session 14-Memory - Words-1		2012-07-10 13:59:15.946000
	Edit pad (rev 16)		Jamey	cv409	XVal Session 14	1	XVal Session 14-Memory - Words-1		2012-07-10 13:59:24.759000
	Edit pad (rev 17)		Jamey	cv409	XVal Session 14	1	XVal Session 14-Memory - Words-1		2012-07-10 13:59:27.187000
	Edit pad (rev 18)		Jamey	cv409	XVal Session 14	1	XVal Session 14-Memory - Words-1		2012-07-10 13:59:27.687000
	Edit pad (rev 19)		Jamey	cv409	XVal Session 14	1	XVal Session 14-Memory - Words-1		2012-07-10 13:59:28.187000
	Edit pad (rev 20)		Jamey	cv409	XVal Session 14	1	XVal Session 14-Memory - Words-1		2012-07-10 13:59:28.688000
	Edit pad (rev 21)		Jamey	cv409	XVal Session 14	1	XVal Session 14-Memory - Words-1		2012-07-10 13:59:29.191000
	Edit pad (rev 22)		Jamey	cv409	XVal Session 14	1	XVal Session 14-Memory - Words-1		2012-07-10 13:59:29.691000
	Edit pad (rev 23)		Jamey	cv409	XVal Session 14	1	XVal Session 14-Memory - Words-1		2012-07-10 13:59:30.195000
	Edit pad (rev 24)		Jamey	cv409	XVal Session 14	1	XVal Session 14-Memory - Words-1		2012-07-10 13:59:30.697000
	Edit pad (rev 25)		Jamey	cv409	XVal Session 14	1	XVal Session 14-Memory - Words-1		2012-07-10 13:59:31.194000
	Edit pad (rev 26)		Jamey	cv409	XVal Session 14	1	XVal Session 14-Memory - Words-1		2012-07-10 13:59:31.758000
	Edit pad (rev 27)		Jamey	cv409	XVal Session 14	1	XVal Session 14-Memory - Words-1		2012-07-10 13:59:32.197000
	Edit pad (rev 28)		Jamey	cv409	XVal Session 14	1	XVal Session 14-Memory - Words-1		2012-07-10 13:59:32.698000
	Edit pad (rev 29)		sean	cv372	XVal Session 14	1	XVal Session 14-Memory - Words-1		2012-07-10 13:59:38.560000
	Edit pad (rev 30)		sean	cv372	XVal Session 14	1	XVal Session 14-Memory - Words-1		2012-07-10 13:59:39.060000
	Edit pad (rev 31)		sean	cv372	XVal Session 14	1	XVal Session 14-Memory - Words-1		2012-07-10 13:59:40.007000
	Edit pad (rev 32)		sean	cv372	XVal Session 14	1	XVal Session 14-Memory - Words-1		2012-07-10 13:59:41.379000
	Edit pad (rev 33)		sean	cv372	XVal Session 14	1	XVal Session 14-Memory - Words-1		2012-07-10 13:59:43.656000
	Edit pad (rev 34)		charles	cv410	XVal Session 14	1	XVal Session 14-Memory - Words-1		2012-07-10 13:59:43.766000
	Edit pad (rev 35)		charles	cv410	XVal Session 14	1	XVal Session 14-Memory - Words-1		2012-07-10 13:59:44.266000
	Edit pad (rev 36)		sean	cv372	XVal Session 14	1	XVal Session 14-Memory - Words-1		2012-07-10 13:59:44.531000
	Edit pad (rev 37)		charles	cv410	XVal Session 14	1	XVal Session 14-Memory - Words-1		2012-07-10 13:59:44.766000
	Edit pad (rev 38)		sean	cv372	XVal Session 14	1	XVal Session 14-Memory - Words-1		2012-07-10 13:59:45.036000
	Edit pad (rev 39)		charles	cv410	XVal Session 14	1	XVal Session 14-Memory - Words-1		2012-07-10 13:59:45.265000
	Edit pad (rev 40)		sean	cv372	XVal Session 14	1	XVal Session 14-Memory - Words-1		2012-07-10 13:59:45.531000
	Edit pad (rev 41)		charles	cv410	XVal Session 14	1	XVal Session 14-Memory - Words-1		2012-07-10 13:59:45.766000
	Edit pad (rev 42)		sean	cv372	XVal Session 14	1	XVal Session 14-Memory - Words-1		2012-07-10 13:59:46.187000
	Edit pad (rev 43)		sean	cv372	XVal Session 14	1	XVal Session 14-Memory - Words-1		2012-07-10 13:59:46.685000
	Edit pad (rev 44)		charles	cv410	XVal Session 14	1	XVal Session 14-Memory - Words-1		2012-07-10 13:59:46.772000
	Edit pad (rev 45)		sean	cv372	XVal Session 14	1	XVal Session 14-Memory - Words-1		2012-07-10 13:59:47.190000
	Edit pad (rev 46)		charles	cv410	XVal Session 14	1	XVal Session 14-Memory - Words-1		2012-07-10 13:59:47.273000
	Edit pad (rev 47)		charles	cv410	XVal Session 14	1	XVal Session 14-Memory - Words-1		2012-07-10 13:59:47.773000
	Edit pad (rev 48)		charles	cv410	XVal Session 14	1	XVal Session 14-Memory - Words-1		2012-07-10 13:59:48.273000
	Edit pad (rev 49)		sean	cv372	XVal Session 14	1	XVal Session 14-Memory - Words-1		2012-07-10 13:59:48.495000
	Edit pad (rev 50)		charles	cv410	XVal Session 14	1	XVal Session 14-Memory - Words-1		2012-07-10 13:59:48.773000
	Edit pad (rev 51)		charles	cv410	XVal Session 14	1	XVal Session 14-Memory - Words-1		2012-07-10 13:59:49.272000
	Edit pad (rev 52)		sean	cv372	XVal Session 14	1	XVal Session 14-Memory - Words-1		2012-07-10 13:59:49.431000
	Edit pad (rev 53)		charles	cv410	XVal Session 14	1	XVal Session 14-Memory - Words-1		2012-07-10 13:59:49.778000
	Edit pad (rev 54)		sean	cv372	XVal Session 14	1	XVal Session 14-Memory - Words-1		2012-07-10 13:59:49.933000
	Edit pad (rev 55)		charles	cv410	XVal Session 14	1	XVal Session 14-Memory - Words-1		2012-07-10 13:59:50.276000
	Edit pad (rev 56)		sean	cv372	XVal Session 14	1	XVal Session 14-Memory - Words-1		2012-07-10 13:59:50.432000
	Edit pad (rev 57)		charles	cv410	XVal Session 14	1	XVal Session 14-Memory - Words-1		2012-07-10 13:59:50.775000
	Edit pad (rev 58)		sean	cv372	XVal Session 14	1	XVal Session 14-Memory - Words-1		2012-07-10 13:59:50.931000
	Edit pad (rev 59)		charles	cv410	XVal Session 14	1	XVal Session 14-Memory - Words-1		2012-07-10 13:59:51.276000
	Edit pad (rev 60)		sean	cv372	XVal Session 14	1	XVal Session 14-Memory - Words-1		2012-07-10 13:59:51.509000
	Edit pad (rev 61)		sean	cv372	XVal Session 14	1	XVal Session 14-Memory - Words-1		2012-07-10 13:59:52.006000
	Edit pad (rev 62)		sean	cv372	XVal Session 14	1	XVal Session 14-Memory - Words-1		2012-07-10 13:59:52.749000
	Edit pad (rev 63)		charles	cv410	XVal Session 14	1	XVal Session 14-Memory - Words-1		2012-07-10 13:59:52.847000
	Edit pad (rev 64)		charles	cv410	XVal Session 14	1	XVal Session 14-Memory - Words-1		2012-07-10 13:59:53.351000
	Edit pad (rev 65)		sean	cv372	XVal Session 14	1	XVal Session 14-Memory - Words-1		2012-07-10 13:59:53.353000
	Edit pad (rev 66)		charles	cv410	XVal Session 14	1	XVal Session 14-Memory - Words-1		2012-07-10 13:59:53.853000
	Edit pad (rev 67)		sean	cv372	XVal Session 14	1	XVal Session 14-Memory - Words-1		2012-07-10 13:59:53.855000
	Edit pad (rev 68)		charles	cv410	XVal Session 14	1	XVal Session 14-Memory - Words-1		2012-07-10 13:59:54.349000
	Edit pad (rev 69)		sean	cv372	XVal Session 14	1	XVal Session 14-Memory - Words-1		2012-07-10 13:59:54.351000
	Edit pad (rev 70)		sean	cv372	XVal Session 14	1	XVal Session 14-Memory - Words-1		2012-07-10 13:59:54.849000
	Edit pad (rev 71)		charles	cv410	XVal Session 14	1	XVal Session 14-Memory - Words-1		2012-07-10 13:59:55.253000
	Edit pad (rev 72)		charles	cv410	XVal Session 14	1	XVal Session 14-Memory - Words-1		2012-07-10 13:59:55.754000
	Edit pad (rev 73)		charles	cv410	XVal Session 14	1	XVal Session 14-Memory - Words-1		2012-07-10 13:59:56.256000
	Edit pad (rev 74)		charles	cv410	XVal Session 14	1	XVal Session 14-Memory - Words-1		2012-07-10 13:59:56.755000
	Edit pad (rev 75)		charles	cv410	XVal Session 14	1	XVal Session 14-Memory - Words-1		2012-07-10 13:59:57.255000
	Edit pad (rev 76)		charles	cv410	XVal Session 14	1	XVal Session 14-Memory - Words-1		2012-07-10 13:59:57.756000
	Edit pad (rev 77)		charles	cv410	XVal Session 14	1	XVal Session 14-Memory - Words-1		2012-07-10 13:59:58.255000
	Edit pad (rev 78)		charles	cv410	XVal Session 14	1	XVal Session 14-Memory - Words-1		2012-07-10 13:59:58.757000
	Edit pad (rev 79)		charles	cv410	XVal Session 14	1	XVal Session 14-Memory - Words-1		2012-07-10 13:59:59.254000
	Edit pad (rev 80)		charles	cv410	XVal Session 14	1	XVal Session 14-Memory - Words-1		2012-07-10 13:59:59.760000
	Edit pad (rev 81)		charles	cv410	XVal Session 14	1	XVal Session 14-Memory - Words-1		2012-07-10 14:00:07.973000
	Edit pad (rev 82)		charles	cv410	XVal Session 14	1	XVal Session 14-Memory - Words-1		2012-07-10 14:00:08.468000
13709	Load Instructions			cv068	XVal Session 14	1	XVal Session 14-Sudoku-1	192.54.222.11	2012-07-10 14:00:33
13710	Load Instructions			cv065	XVal Session 14	1	XVal Session 14-Sudoku-1	192.54.222.3	2012-07-10 14:00:33
13711	Load Instructions			cv067	XVal Session 14	1	XVal Session 14-Sudoku-1	192.54.222.3	2012-07-10 14:00:33
13712	Load Instructions			cv066	XVal Session 14	1	XVal Session 14-Sudoku-1	192.54.222.3	2012-07-10 14:00:34
13725	Load Workspace			cv067	XVal Session 14	1	XVal Session 14-Sudoku-1	192.54.222.3	2012-07-10 14:01:13
13726	Load Workspace			cv065	XVal Session 14	1	XVal Session 14-Sudoku-1	192.54.222.3	2012-07-10 14:01:13
13727	Load Workspace			cv066	XVal Session 14	1	XVal Session 14-Sudoku-1	192.54.222.3	2012-07-10 14:01:13
13728	Load Workspace			cv068	XVal Session 14	1	XVal Session 14-Sudoku-1	192.54.222.11	2012-07-10 14:01:13
13754	Edit Grid	[1,1] : 1		cv068	XVal Session 14	1	XVal Session 14-Sudoku-1	192.54.222.11	2012-07-10 14:01:53
13757	Edit Grid	[3,3] :		cv067	XVal Session 14	1	XVal Session 14-Sudoku-1	192.54.222.3	2012-07-10 14:01:56
13758	Edit Grid	[2,5] :		cv067	XVal Session 14	1	XVal Session 14-Sudoku-1	192.54.222.3	2012-07-10 14:02:02
13764	Edit Grid	[2,1] :		cv068	XVal Session 14	1	XVal Session 14-Sudoku-1	192.54.222.11	2012-07-10 14:02:13
13765	Edit Grid	[3,1] :		cv068	XVal Session 14	1	XVal Session 14-Sudoku-1	192.54.222.11	2012-07-10 14:02:14
13769	Edit Grid	[1,1] : 3		cv067	XVal Session 14	1	XVal Session 14-Sudoku-1	192.54.222.3	2012-07-10 14:02:18
13773	Edit Grid	[2,1] : 1		cv066	XVal Session 14	1	XVal Session 14-Sudoku-1	192.54.222.3	2012-07-10 14:02:37
13780	Edit Grid	[1,3] :		cv067	XVal Session 14	1	XVal Session 14-Sudoku-1	192.54.222.3	2012-07-10 14:02:48
13781	Edit Grid	[1,1] : 1		cv068	XVal Session 14	1	XVal Session 14-Sudoku-1	192.54.222.11	2012-07-10 14:02:48
13782	Edit Grid	[3,1] : 8		cv066	XVal Session 14	1	XVal Session 14-Sudoku-1	192.54.222.3	2012-07-10 14:02:54
13783	Edit Grid	[2,1] : 8		cv068	XVal Session 14	1	XVal Session 14-Sudoku-1	192.54.222.11	2012-07-10 14:02:55
13789	Edit Grid	[3,1] : 3		cv068	XVal Session 14	1	XVal Session 14-Sudoku-1	192.54.222.11	2012-07-10 14:03:02
13790	Edit Grid	[7,1] : 4		cv066	XVal Session 14	1	XVal Session 14-Sudoku-1	192.54.222.3	2012-07-10 14:03:02
13791	Edit Grid	[3,5] :		cv067	XVal Session 14	1	XVal Session 14-Sudoku-1	192.54.222.3	2012-07-10 14:03:10
13795	Edit Grid	[3,6] :		cv067	XVal Session 14	1	XVal Session 14-Sudoku-1	192.54.222.3	2012-07-10 14:03:42
13796	Edit Grid	[6,9] : 4		cv067	XVal Session 14	1	XVal Session 14-Sudoku-1	192.54.222.3	2012-07-10 14:03:56
13799	Edit Grid	[1,1] : 3		cv067	XVal Session 14	1	XVal Session 14-Sudoku-1	192.54.222.3	2012-07-10 14:04:12
13801	Edit Grid	[2,1] : 2		cv067	XVal Session 14	1	XVal Session 14-Sudoku-1	192.54.222.3	2012-07-10 14:04:26
13802	Edit Grid	[2,4] :		cv067	XVal Session 14	1	XVal Session 14-Sudoku-1	192.54.222.3	2012-07-10 14:04:30
13804	Load Instructions			cv067	XVal Session 14	1	XVal Session 14-Brainstorm - Words-1	192.54.222.3	2012-07-10 14:04:43
13805	Load Instructions			cv065	XVal Session 14	1	XVal Session 14-Brainstorm - Words-1	192.54.222.3	2012-07-10 14:04:43
13806	Load Instructions			cv066	XVal Session 14	1	XVal Session 14-Brainstorm - Words-1	192.54.222.3	2012-07-10 14:04:43
13807	Load Instructions			cv068	XVal Session 14	1	XVal Session 14-Brainstorm - Words-1	192.54.222.11	2012-07-10 14:04:43
13810	Load Workspace			cv066	XVal Session 14	1	XVal Session 14-Brainstorm - Words-1	192.54.222.3	2012-07-10 14:04:58
13811	Load Workspace			cv068	XVal Session 14	1	XVal Session 14-Brainstorm - Words-1	192.54.222.11	2012-07-10 14:04:58
13814	Load Workspace			cv067	XVal Session 14	1	XVal Session 14-Brainstorm - Words-1	192.54.222.3	2012-07-10 14:04:58
13816	Load Workspace			cv065	XVal Session 14	1	XVal Session 14-Brainstorm - Words-1	192.54.222.3	2012-07-10 14:04:58
	Edit pad (rev 0)		charles	cv410	XVal Session 14	1	XVal Session 14-Brainstorm - Words-1		2012-07-10 14:05:17.247000
	Edit pad (rev 1)		charles	cv410	XVal Session 14	1	XVal Session 14-Brainstorm - Words-1		2012-07-10 14:05:17.738000
	Edit pad (rev 2)		charles	cv410	XVal Session 14	1	XVal Session 14-Brainstorm - Words-1		2012-07-10 14:05:18.462000
	Edit pad (rev 3)		charles	cv410	XVal Session 14	1	XVal Session 14-Brainstorm - Words-1		2012-07-10 14:05:20.965000
	Edit pad (rev 4)		charles	cv410	XVal Session 14	1	XVal Session 14-Brainstorm - Words-1		2012-07-10 14:05:21.879000
	Edit pad (rev 5)		charles	cv410	XVal Session 14	1	XVal Session 14-Brainstorm - Words-1		2012-07-10 14:05:22.380000
	Edit pad (rev 6)		charles	cv410	XVal Session 14	1	XVal Session 14-Brainstorm - Words-1		2012-07-10 14:05:22.880000
	Edit pad (rev 7)		charles	cv410	XVal Session 14	1	XVal Session 14-Brainstorm - Words-1		2012-07-10 14:05:23.379000
	Edit pad (rev 8)		charles	cv410	XVal Session 14	1	XVal Session 14-Brainstorm - Words-1		2012-07-10 14:05:23.881000
	Edit pad (rev 9)		charles	cv410	XVal Session 14	1	XVal Session 14-Brainstorm - Words-1		2012-07-10 14:05:25.578000
	Edit pad (rev 10)		charles	cv410	XVal Session 14	1	XVal Session 14-Brainstorm - Words-1		2012-07-10 14:05:29.409000
	Edit pad (rev 11)		charles	cv410	XVal Session 14	1	XVal Session 14-Brainstorm - Words-1		2012-07-10 14:05:30.121000
	Edit pad (rev 12)		charles	cv410	XVal Session 14	1	XVal Session 14-Brainstorm - Words-1		2012-07-10 14:05:30.623000
	Edit pad (rev 13)		charles	cv410	XVal Session 14	1	XVal Session 14-Brainstorm - Words-1		2012-07-10 14:05:31.121000
	Edit pad (rev 14)		charles	cv410	XVal Session 14	1	XVal Session 14-Brainstorm - Words-1		2012-07-10 14:05:31.676000
	Edit pad (rev 15)		charles	cv410	XVal Session 14	1	XVal Session 14-Brainstorm - Words-1		2012-07-10 14:05:32.181000
	Edit pad (rev 16)		charles	cv410	XVal Session 14	1	XVal Session 14-Brainstorm - Words-1		2012-07-10 14:05:35.019000
	Edit pad (rev 17)		charles	cv410	XVal Session 14	1	XVal Session 14-Brainstorm - Words-1		2012-07-10 14:05:39.334000
	Edit pad (rev 18)		charles	cv410	XVal Session 14	1	XVal Session 14-Brainstorm - Words-1		2012-07-10 14:05:39.910000
	Edit pad (rev 19)		charles	cv410	XVal Session 14	1	XVal Session 14-Brainstorm - Words-1		2012-07-10 14:05:40.412000
	Edit pad (rev 20)		charles	cv410	XVal Session 14	1	XVal Session 14-Brainstorm - Words-1		2012-07-10 14:05:41.033000
	Edit pad (rev 21)		charles	cv410	XVal Session 14	1	XVal Session 14-Brainstorm - Words-1		2012-07-10 14:05:45.649000
	Edit pad (rev 22)		charles	cv410	XVal Session 14	1	XVal Session 14-Brainstorm - Words-1		2012-07-10 14:05:46.154000
	Edit pad (rev 23)		charles	cv410	XVal Session 14	1	XVal Session 14-Brainstorm - Words-1		2012-07-10 14:05:46.651000
	Edit pad (rev 24)		charles	cv410	XVal Session 14	1	XVal Session 14-Brainstorm - Words-1		2012-07-10 14:05:47.156000
	Edit pad (rev 25)		charles	cv410	XVal Session 14	1	XVal Session 14-Brainstorm - Words-1		2012-07-10 14:05:48.394000
	Edit pad (rev 26)		Jamey	cv409	XVal Session 14	1	XVal Session 14-Brainstorm - Words-1		2012-07-10 14:05:56.263000
	Edit pad (rev 27)		Jamey	cv409	XVal Session 14	1	XVal Session 14-Brainstorm - Words-1		2012-07-10 14:05:56.760000
	Edit pad (rev 28)		Jamey	cv409	XVal Session 14	1	XVal Session 14-Brainstorm - Words-1		2012-07-10 14:05:57.261000
	Edit pad (rev 29)		charles	cv410	XVal Session 14	1	XVal Session 14-Brainstorm - Words-1		2012-07-10 14:05:58.767000
	Edit pad (rev 30)		Jamey	cv409	XVal Session 14	1	XVal Session 14-Brainstorm - Words-1		2012-07-10 14:05:59.309000
	Edit pad (rev 31)		charles	cv410	XVal Session 14	1	XVal Session 14-Brainstorm - Words-1		2012-07-10 14:05:59.588000
	Edit pad (rev 32)		charles	cv410	XVal Session 14	1	XVal Session 14-Brainstorm - Words-1		2012-07-10 14:06:00.094000
	Edit pad (rev 33)		charles	cv410	XVal Session 14	1	XVal Session 14-Brainstorm - Words-1		2012-07-10 14:06:00.592000
	Edit pad (rev 34)		charles	cv410	XVal Session 14	1	XVal Session 14-Brainstorm - Words-1		2012-07-10 14:06:01.130000
	Edit pad (rev 35)		charles	cv410	XVal Session 14	1	XVal Session 14-Brainstorm - Words-1		2012-07-10 14:06:08.849000
	Edit pad (rev 36)		charles	cv410	XVal Session 14	1	XVal Session 14-Brainstorm - Words-1		2012-07-10 14:06:09.350000
	Edit pad (rev 37)		charles	cv410	XVal Session 14	1	XVal Session 14-Brainstorm - Words-1		2012-07-10 14:06:09.860000
	Edit pad (rev 38)		charles	cv410	XVal Session 14	1	XVal Session 14-Brainstorm - Words-1		2012-07-10 14:06:10.355000
	Edit pad (rev 39)		charles	cv410	XVal Session 14	1	XVal Session 14-Brainstorm - Words-1		2012-07-10 14:06:16.886000
	Edit pad (rev 40)		charles	cv410	XVal Session 14	1	XVal Session 14-Brainstorm - Words-1		2012-07-10 14:06:35.177000
	Edit pad (rev 41)		charles	cv410	XVal Session 14	1	XVal Session 14-Brainstorm - Words-1		2012-07-10 14:06:35.679000
	Edit pad (rev 42)		charles	cv410	XVal Session 14	1	XVal Session 14-Brainstorm - Words-1		2012-07-10 14:06:37.462000
	Edit pad (rev 43)		charles	cv410	XVal Session 14	1	XVal Session 14-Brainstorm - Words-1		2012-07-10 14:06:37.964000
	Edit pad (rev 44)		charles	cv410	XVal Session 14	1	XVal Session 14-Brainstorm - Words-1		2012-07-10 14:06:38.464000
	Edit pad (rev 45)		charles	cv410	XVal Session 14	1	XVal Session 14-Brainstorm - Words-1		2012-07-10 14:06:38.964000
	Edit pad (rev 46)		Matt	cv310	XVal Session 14	1	XVal Session 14-Brainstorm - Words-1		2012-07-10 14:06:46.525000
	Edit pad (rev 47)		Matt	cv310	XVal Session 14	1	XVal Session 14-Brainstorm - Words-1		2012-07-10 14:06:47.022000
	Edit pad (rev 48)		Matt	cv310	XVal Session 14	1	XVal Session 14-Brainstorm - Words-1		2012-07-10 14:06:47.537000
	Edit pad (rev 49)		charles	cv410	XVal Session 14	1	XVal Session 14-Brainstorm - Words-1		2012-07-10 14:06:50.929000
	Edit pad (rev 50)		charles	cv410	XVal Session 14	1	XVal Session 14-Brainstorm - Words-1		2012-07-10 14:06:51.427000
	Edit pad (rev 51)		charles	cv410	XVal Session 14	1	XVal Session 14-Brainstorm - Words-1		2012-07-10 14:06:51.926000
	Edit pad (rev 52)		charles	cv410	XVal Session 14	1	XVal Session 14-Brainstorm - Words-1		2012-07-10 14:06:52.436000
13834	Load Instructions			cv067	XVal Session 14	1	XVal Session 14-Brainstorm Object - Brick-1	192.54.222.3	2012-07-10 14:06:58
13835	Load Instructions			cv065	XVal Session 14	1	XVal Session 14-Brainstorm Object - Brick-1	192.54.222.3	2012-07-10 14:06:58
13836	Load Instructions			cv066	XVal Session 14	1	XVal Session 14-Brainstorm Object - Brick-1	192.54.222.3	2012-07-10 14:06:58
13837	Load Instructions			cv068	XVal Session 14	1	XVal Session 14-Brainstorm Object - Brick-1	192.54.222.11	2012-07-10 14:06:58
13841	Load Workspace			cv067	XVal Session 14	1	XVal Session 14-Brainstorm Object - Brick-1	192.54.222.3	2012-07-10 14:07:13
13843	Load Workspace			cv065	XVal Session 14	1	XVal Session 14-Brainstorm Object - Brick-1	192.54.222.3	2012-07-10 14:07:13
13844	Load Workspace			cv066	XVal Session 14	1	XVal Session 14-Brainstorm Object - Brick-1	192.54.222.3	2012-07-10 14:07:13
13846	Load Workspace			cv068	XVal Session 14	1	XVal Session 14-Brainstorm Object - Brick-1	192.54.222.11	2012-07-10 14:07:13
	Edit pad (rev 0)		charles	cv410	XVal Session 14	1	XVal Session 14-Brainstorm Object - Brick-1		2012-07-10 14:07:21.894000
	Edit pad (rev 1)		charles	cv410	XVal Session 14	1	XVal Session 14-Brainstorm Object - Brick-1		2012-07-10 14:07:22.520000
	Edit pad (rev 2)		charles	cv410	XVal Session 14	1	XVal Session 14-Brainstorm Object - Brick-1		2012-07-10 14:07:23.086000
	Edit pad (rev 3)		charles	cv410	XVal Session 14	1	XVal Session 14-Brainstorm Object - Brick-1		2012-07-10 14:07:23.574000
	Edit pad (rev 4)		charles	cv410	XVal Session 14	1	XVal Session 14-Brainstorm Object - Brick-1		2012-07-10 14:07:24.110000
	Edit pad (rev 5)		charles	cv410	XVal Session 14	1	XVal Session 14-Brainstorm Object - Brick-1		2012-07-10 14:07:24.610000
	Edit pad (rev 6)		charles	cv410	XVal Session 14	1	XVal Session 14-Brainstorm Object - Brick-1		2012-07-10 14:07:25.155000
	Edit pad (rev 7)		charles	cv410	XVal Session 14	1	XVal Session 14-Brainstorm Object - Brick-1		2012-07-10 14:07:25.736000
	Edit pad (rev 8)		charles	cv410	XVal Session 14	1	XVal Session 14-Brainstorm Object - Brick-1		2012-07-10 14:07:28.156000
	Edit pad (rev 9)		charles	cv410	XVal Session 14	1	XVal Session 14-Brainstorm Object - Brick-1		2012-07-10 14:07:28.655000
	Edit pad (rev 10)		charles	cv410	XVal Session 14	1	XVal Session 14-Brainstorm Object - Brick-1		2012-07-10 14:07:29.754000
	Edit pad (rev 11)		charles	cv410	XVal Session 14	1	XVal Session 14-Brainstorm Object - Brick-1		2012-07-10 14:07:30.792000
	Edit pad (rev 12)		charles	cv410	XVal Session 14	1	XVal Session 14-Brainstorm Object - Brick-1		2012-07-10 14:07:31.290000
	Edit pad (rev 13)		charles	cv410	XVal Session 14	1	XVal Session 14-Brainstorm Object - Brick-1		2012-07-10 14:07:31.792000
	Edit pad (rev 14)		charles	cv410	XVal Session 14	1	XVal Session 14-Brainstorm Object - Brick-1		2012-07-10 14:07:38.776000
	Edit pad (rev 15)		charles	cv410	XVal Session 14	1	XVal Session 14-Brainstorm Object - Brick-1		2012-07-10 14:07:45.444000
	Edit pad (rev 16)		charles	cv410	XVal Session 14	1	XVal Session 14-Brainstorm Object - Brick-1		2012-07-10 14:07:46.160000
	Edit pad (rev 17)		charles	cv410	XVal Session 14	1	XVal Session 14-Brainstorm Object - Brick-1		2012-07-10 14:07:46.656000
	Edit pad (rev 18)		charles	cv410	XVal Session 14	1	XVal Session 14-Brainstorm Object - Brick-1		2012-07-10 14:07:47.153000
	Edit pad (rev 19)		charles	cv410	XVal Session 14	1	XVal Session 14-Brainstorm Object - Brick-1		2012-07-10 14:07:47.657000
	Edit pad (rev 20)		charles	cv410	XVal Session 14	1	XVal Session 14-Brainstorm Object - Brick-1		2012-07-10 14:07:48.155000
	Edit pad (rev 21)		charles	cv410	XVal Session 14	1	XVal Session 14-Brainstorm Object - Brick-1		2012-07-10 14:07:48.659000
	Edit pad (rev 22)		charles	cv410	XVal Session 14	1	XVal Session 14-Brainstorm Object - Brick-1		2012-07-10 14:07:49.362000
	Edit pad (rev 23)		charles	cv410	XVal Session 14	1	XVal Session 14-Brainstorm Object - Brick-1		2012-07-10 14:07:49.968000
	Edit pad (rev 24)		charles	cv410	XVal Session 14	1	XVal Session 14-Brainstorm Object - Brick-1		2012-07-10 14:07:50.471000
	Edit pad (rev 25)		charles	cv410	XVal Session 14	1	XVal Session 14-Brainstorm Object - Brick-1		2012-07-10 14:07:50.969000
	Edit pad (rev 26)		charles	cv410	XVal Session 14	1	XVal Session 14-Brainstorm Object - Brick-1		2012-07-10 14:07:51.472000
	Edit pad (rev 27)		charles	cv410	XVal Session 14	1	XVal Session 14-Brainstorm Object - Brick-1		2012-07-10 14:07:51.973000
	Edit pad (rev 28)		charles	cv410	XVal Session 14	1	XVal Session 14-Brainstorm Object - Brick-1		2012-07-10 14:07:52.473000
	Edit pad (rev 29)		charles	cv410	XVal Session 14	1	XVal Session 14-Brainstorm Object - Brick-1		2012-07-10 14:07:52.978000
	Edit pad (rev 30)		charles	cv410	XVal Session 14	1	XVal Session 14-Brainstorm Object - Brick-1		2012-07-10 14:07:53.481000
	Edit pad (rev 31)		charles	cv410	XVal Session 14	1	XVal Session 14-Brainstorm Object - Brick-1		2012-07-10 14:07:53.977000
	Edit pad (rev 32)		charles	cv410	XVal Session 14	1	XVal Session 14-Brainstorm Object - Brick-1		2012-07-10 14:07:54.478000
	Edit pad (rev 33)		charles	cv410	XVal Session 14	1	XVal Session 14-Brainstorm Object - Brick-1		2012-07-10 14:07:54.980000
	Edit pad (rev 34)		charles	cv410	XVal Session 14	1	XVal Session 14-Brainstorm Object - Brick-1		2012-07-10 14:07:55.479000
	Edit pad (rev 35)		charles	cv410	XVal Session 14	1	XVal Session 14-Brainstorm Object - Brick-1		2012-07-10 14:07:55.982000
	Edit pad (rev 36)		charles	cv410	XVal Session 14	1	XVal Session 14-Brainstorm Object - Brick-1		2012-07-10 14:07:56.480000
	Edit pad (rev 37)		charles	cv410	XVal Session 14	1	XVal Session 14-Brainstorm Object - Brick-1		2012-07-10 14:07:57.991000
	Edit pad (rev 38)		charles	cv410	XVal Session 14	1	XVal Session 14-Brainstorm Object - Brick-1		2012-07-10 14:07:58.489000
	Edit pad (rev 39)		charles	cv410	XVal Session 14	1	XVal Session 14-Brainstorm Object - Brick-1		2012-07-10 14:07:58.981000
	Edit pad (rev 40)		charles	cv410	XVal Session 14	1	XVal Session 14-Brainstorm Object - Brick-1		2012-07-10 14:07:59.743000
	Edit pad (rev 41)		charles	cv410	XVal Session 14	1	XVal Session 14-Brainstorm Object - Brick-1		2012-07-10 14:08:00.238000
	Edit pad (rev 42)		charles	cv410	XVal Session 14	1	XVal Session 14-Brainstorm Object - Brick-1		2012-07-10 14:08:01.163000
	Edit pad (rev 43)		charles	cv410	XVal Session 14	1	XVal Session 14-Brainstorm Object - Brick-1		2012-07-10 14:08:01.665000
	Edit pad (rev 44)		charles	cv410	XVal Session 14	1	XVal Session 14-Brainstorm Object - Brick-1		2012-07-10 14:08:02.170000
	Edit pad (rev 45)		charles	cv410	XVal Session 14	1	XVal Session 14-Brainstorm Object - Brick-1		2012-07-10 14:08:02.667000
	Edit pad (rev 46)		charles	cv410	XVal Session 14	1	XVal Session 14-Brainstorm Object - Brick-1		2012-07-10 14:08:03.221000
	Edit pad (rev 47)		charles	cv410	XVal Session 14	1	XVal Session 14-Brainstorm Object - Brick-1		2012-07-10 14:08:03.721000
	Edit pad (rev 48)		charles	cv410	XVal Session 14	1	XVal Session 14-Brainstorm Object - Brick-1		2012-07-10 14:08:04.221000
	Edit pad (rev 49)		charles	cv410	XVal Session 14	1	XVal Session 14-Brainstorm Object - Brick-1		2012-07-10 14:08:04.720000
	Edit pad (rev 50)		charles	cv410	XVal Session 14	1	XVal Session 14-Brainstorm Object - Brick-1		2012-07-10 14:08:05.419000
	Edit pad (rev 51)		charles	cv410	XVal Session 14	1	XVal Session 14-Brainstorm Object - Brick-1		2012-07-10 14:08:05.931000
	Edit pad (rev 52)		charles	cv410	XVal Session 14	1	XVal Session 14-Brainstorm Object - Brick-1		2012-07-10 14:08:06.642000
	Edit pad (rev 53)		charles	cv410	XVal Session 14	1	XVal Session 14-Brainstorm Object - Brick-1		2012-07-10 14:08:07.139000
	Edit pad (rev 54)		charles	cv410	XVal Session 14	1	XVal Session 14-Brainstorm Object - Brick-1		2012-07-10 14:08:07.642000
	Edit pad (rev 55)		charles	cv410	XVal Session 14	1	XVal Session 14-Brainstorm Object - Brick-1		2012-07-10 14:08:11.344000
	Edit pad (rev 56)		charles	cv410	XVal Session 14	1	XVal Session 14-Brainstorm Object - Brick-1		2012-07-10 14:08:12.614000
	Edit pad (rev 57)		charles	cv410	XVal Session 14	1	XVal Session 14-Brainstorm Object - Brick-1		2012-07-10 14:08:13.113000
	Edit pad (rev 58)		charles	cv410	XVal Session 14	1	XVal Session 14-Brainstorm Object - Brick-1		2012-07-10 14:08:13.607000
	Edit pad (rev 59)		charles	cv410	XVal Session 14	1	XVal Session 14-Brainstorm Object - Brick-1		2012-07-10 14:08:14.113000
	Edit pad (rev 60)		charles	cv410	XVal Session 14	1	XVal Session 14-Brainstorm Object - Brick-1		2012-07-10 14:08:14.609000
	Edit pad (rev 61)		charles	cv410	XVal Session 14	1	XVal Session 14-Brainstorm Object - Brick-1		2012-07-10 14:08:15.110000
	Edit pad (rev 62)		charles	cv410	XVal Session 14	1	XVal Session 14-Brainstorm Object - Brick-1		2012-07-10 14:08:16.773000
	Edit pad (rev 63)		charles	cv410	XVal Session 14	1	XVal Session 14-Brainstorm Object - Brick-1		2012-07-10 14:08:19.177000
	Edit pad (rev 64)		charles	cv410	XVal Session 14	1	XVal Session 14-Brainstorm Object - Brick-1		2012-07-10 14:08:19.680000
	Edit pad (rev 65)		charles	cv410	XVal Session 14	1	XVal Session 14-Brainstorm Object - Brick-1		2012-07-10 14:08:20.184000
	Edit pad (rev 66)		charles	cv410	XVal Session 14	1	XVal Session 14-Brainstorm Object - Brick-1		2012-07-10 14:08:20.681000
	Edit pad (rev 67)		charles	cv410	XVal Session 14	1	XVal Session 14-Brainstorm Object - Brick-1		2012-07-10 14:08:21.181000
	Edit pad (rev 68)		charles	cv410	XVal Session 14	1	XVal Session 14-Brainstorm Object - Brick-1		2012-07-10 14:08:21.683000
	Edit pad (rev 69)		charles	cv410	XVal Session 14	1	XVal Session 14-Brainstorm Object - Brick-1		2012-07-10 14:08:22.666000
	Edit pad (rev 70)		charles	cv410	XVal Session 14	1	XVal Session 14-Brainstorm Object - Brick-1		2012-07-10 14:08:23.375000
	Edit pad (rev 71)		charles	cv410	XVal Session 14	1	XVal Session 14-Brainstorm Object - Brick-1		2012-07-10 14:08:31.910000
	Edit pad (rev 72)		charles	cv410	XVal Session 14	1	XVal Session 14-Brainstorm Object - Brick-1		2012-07-10 14:08:32.497000
	Edit pad (rev 73)		charles	cv410	XVal Session 14	1	XVal Session 14-Brainstorm Object - Brick-1		2012-07-10 14:08:33.005000
	Edit pad (rev 74)		charles	cv410	XVal Session 14	1	XVal Session 14-Brainstorm Object - Brick-1		2012-07-10 14:08:33.506000
	Edit pad (rev 75)		charles	cv410	XVal Session 14	1	XVal Session 14-Brainstorm Object - Brick-1		2012-07-10 14:08:45.989000
	Edit pad (rev 76)		charles	cv410	XVal Session 14	1	XVal Session 14-Brainstorm Object - Brick-1		2012-07-10 14:08:46.487000
	Edit pad (rev 77)		charles	cv410	XVal Session 14	1	XVal Session 14-Brainstorm Object - Brick-1		2012-07-10 14:08:46.988000
	Edit pad (rev 78)		charles	cv410	XVal Session 14	1	XVal Session 14-Brainstorm Object - Brick-1		2012-07-10 14:08:48.029000
	Edit pad (rev 79)		charles	cv410	XVal Session 14	1	XVal Session 14-Brainstorm Object - Brick-1		2012-07-10 14:08:48.570000
	Edit pad (rev 80)		charles	cv410	XVal Session 14	1	XVal Session 14-Brainstorm Object - Brick-1		2012-07-10 14:08:49.131000
	Edit pad (rev 81)		charles	cv410	XVal Session 14	1	XVal Session 14-Brainstorm Object - Brick-1		2012-07-10 14:08:49.836000
	Edit pad (rev 82)		charles	cv410	XVal Session 14	1	XVal Session 14-Brainstorm Object - Brick-1		2012-07-10 14:08:50.331000
	Edit pad (rev 83)		charles	cv410	XVal Session 14	1	XVal Session 14-Brainstorm Object - Brick-1		2012-07-10 14:08:50.829000
	Edit pad (rev 84)		charles	cv410	XVal Session 14	1	XVal Session 14-Brainstorm Object - Brick-1		2012-07-10 14:08:55.210000
	Edit pad (rev 85)		charles	cv410	XVal Session 14	1	XVal Session 14-Brainstorm Object - Brick-1		2012-07-10 14:08:55.768000
	Edit pad (rev 86)		charles	cv410	XVal Session 14	1	XVal Session 14-Brainstorm Object - Brick-1		2012-07-10 14:08:56.291000
	Edit pad (rev 87)		charles	cv410	XVal Session 14	1	XVal Session 14-Brainstorm Object - Brick-1		2012-07-10 14:08:56.790000
	Edit pad (rev 88)		charles	cv410	XVal Session 14	1	XVal Session 14-Brainstorm Object - Brick-1		2012-07-10 14:08:57.275000
	Edit pad (rev 89)		charles	cv410	XVal Session 14	1	XVal Session 14-Brainstorm Object - Brick-1		2012-07-10 14:08:57.773000
	Edit pad (rev 90)		Matt	cv310	XVal Session 14	1	XVal Session 14-Brainstorm Object - Brick-1		2012-07-10 14:09:02.035000
	Edit pad (rev 91)		charles	cv410	XVal Session 14	1	XVal Session 14-Brainstorm Object - Brick-1		2012-07-10 14:09:02.259000
	Edit pad (rev 92)		Matt	cv310	XVal Session 14	1	XVal Session 14-Brainstorm Object - Brick-1		2012-07-10 14:09:03.406000
	Edit pad (rev 93)		Matt	cv310	XVal Session 14	1	XVal Session 14-Brainstorm Object - Brick-1		2012-07-10 14:09:03.921000
	Edit pad (rev 94)		Matt	cv310	XVal Session 14	1	XVal Session 14-Brainstorm Object - Brick-1		2012-07-10 14:09:04.421000
	Edit pad (rev 95)		Matt	cv310	XVal Session 14	1	XVal Session 14-Brainstorm Object - Brick-1		2012-07-10 14:09:05.534000
	Edit pad (rev 96)		charles	cv410	XVal Session 14	1	XVal Session 14-Brainstorm Object - Brick-1		2012-07-10 14:09:06.305000
	Edit pad (rev 97)		Matt	cv310	XVal Session 14	1	XVal Session 14-Brainstorm Object - Brick-1		2012-07-10 14:09:06.674000
	Edit pad (rev 98)		charles	cv410	XVal Session 14	1	XVal Session 14-Brainstorm Object - Brick-1		2012-07-10 14:09:06.804000
	Edit pad (rev 99)		Matt	cv310	XVal Session 14	1	XVal Session 14-Brainstorm Object - Brick-1		2012-07-10 14:09:07.177000
	Edit pad (rev 100)		charles	cv410	XVal Session 14	1	XVal Session 14-Brainstorm Object - Brick-1		2012-07-10 14:09:07.303000
	Edit pad (rev 101)		Matt	cv310	XVal Session 14	1	XVal Session 14-Brainstorm Object - Brick-1		2012-07-10 14:09:07.677000
	Edit pad (rev 102)		charles	cv410	XVal Session 14	1	XVal Session 14-Brainstorm Object - Brick-1		2012-07-10 14:09:07.804000
	Edit pad (rev 103)		charles	cv410	XVal Session 14	1	XVal Session 14-Brainstorm Object - Brick-1		2012-07-10 14:09:08.312000
	Edit pad (rev 104)		Matt	cv310	XVal Session 14	1	XVal Session 14-Brainstorm Object - Brick-1		2012-07-10 14:09:08.620000
	Edit pad (rev 105)		charles	cv410	XVal Session 14	1	XVal Session 14-Brainstorm Object - Brick-1		2012-07-10 14:09:08.952000
	Edit pad (rev 106)		Matt	cv310	XVal Session 14	1	XVal Session 14-Brainstorm Object - Brick-1		2012-07-10 14:09:09.624000
	Edit pad (rev 107)		Matt	cv310	XVal Session 14	1	XVal Session 14-Brainstorm Object - Brick-1		2012-07-10 14:09:10.124000
	Edit pad (rev 108)		Matt	cv310	XVal Session 14	1	XVal Session 14-Brainstorm Object - Brick-1		2012-07-10 14:09:10.624000
	Edit pad (rev 109)		charles	cv410	XVal Session 14	1	XVal Session 14-Brainstorm Object - Brick-1		2012-07-10 14:09:11.512000
	Edit pad (rev 110)		Matt	cv310	XVal Session 14	1	XVal Session 14-Brainstorm Object - Brick-1		2012-07-10 14:09:11.861000
	Edit pad (rev 111)		charles	cv410	XVal Session 14	1	XVal Session 14-Brainstorm Object - Brick-1		2012-07-10 14:09:12.228000
	Edit pad (rev 112)		Matt	cv310	XVal Session 14	1	XVal Session 14-Brainstorm Object - Brick-1		2012-07-10 14:09:12.361000
	Edit pad (rev 113)		charles	cv410	XVal Session 14	1	XVal Session 14-Brainstorm Object - Brick-1		2012-07-10 14:09:12.726000
	Edit pad (rev 114)		Matt	cv310	XVal Session 14	1	XVal Session 14-Brainstorm Object - Brick-1		2012-07-10 14:09:12.862000
13863	Load Instructions			cv065	XVal Session 14	1	XVal Session 14-Brainstorm - Equations-1	192.54.222.3	2012-07-10 14:09:13
13864	Load Instructions			cv067	XVal Session 14	1	XVal Session 14-Brainstorm - Equations-1	192.54.222.3	2012-07-10 14:09:13
13865	Load Instructions			cv066	XVal Session 14	1	XVal Session 14-Brainstorm - Equations-1	192.54.222.3	2012-07-10 14:09:13
	Edit pad (rev 115)		charles	cv410	XVal Session 14	1	XVal Session 14-Brainstorm Object - Brick-1		2012-07-10 14:09:13.224000
	Edit pad (rev 116)		Matt	cv310	XVal Session 14	1	XVal Session 14-Brainstorm Object - Brick-1		2012-07-10 14:09:13.360000
	Edit pad (rev 117)		charles	cv410	XVal Session 14	1	XVal Session 14-Brainstorm Object - Brick-1		2012-07-10 14:09:13.723000
13866	Load Instructions			cv068	XVal Session 14	1	XVal Session 14-Brainstorm - Equations-1	192.54.222.11	2012-07-10 14:09:14
13867	Load Instructions			cv067	XVal Session 14	1	XVal Session 14-Brainstorm - Equations-1	192.54.222.3	2012-07-10 14:09:14
13869	Load Primer			cv066	XVal Session 14	1	XVal Session 14-Brainstorm - Equations-1	192.54.222.3	2012-07-10 14:09:48
13870	Load Primer			cv068	XVal Session 14	1	XVal Session 14-Brainstorm - Equations-1	192.54.222.11	2012-07-10 14:09:48
13871	Load Primer			cv067	XVal Session 14	1	XVal Session 14-Brainstorm - Equations-1	192.54.222.3	2012-07-10 14:09:48
13872	Load Primer			cv065	XVal Session 14	1	XVal Session 14-Brainstorm - Equations-1	192.54.222.3	2012-07-10 14:09:48
13876	Load Workspace			cv066	XVal Session 14	1	XVal Session 14-Brainstorm - Equations-1	192.54.222.3	2012-07-10 14:10:13
13877	Load Workspace			cv068	XVal Session 14	1	XVal Session 14-Brainstorm - Equations-1	192.54.222.11	2012-07-10 14:10:13
13878	Load Workspace			cv067	XVal Session 14	1	XVal Session 14-Brainstorm - Equations-1	192.54.222.3	2012-07-10 14:10:13
13881	Load Workspace			cv065	XVal Session 14	1	XVal Session 14-Brainstorm - Equations-1	192.54.222.3	2012-07-10 14:10:13
	Edit pad (rev 0)		Jamey	cv409	XVal Session 14	1	XVal Session 14-Brainstorm - Equations-1		2012-07-10 14:10:28.546000
	Edit pad (rev 1)		Jamey	cv409	XVal Session 14	1	XVal Session 14-Brainstorm - Equations-1		2012-07-10 14:10:29.650000
	Edit pad (rev 2)		Jamey	cv409	XVal Session 14	1	XVal Session 14-Brainstorm - Equations-1		2012-07-10 14:10:30.150000
	Edit pad (rev 3)		Jamey	cv409	XVal Session 14	1	XVal Session 14-Brainstorm - Equations-1		2012-07-10 14:10:31.244000
	Edit pad (rev 4)		Jamey	cv409	XVal Session 14	1	XVal Session 14-Brainstorm - Equations-1		2012-07-10 14:10:33.841000
	Edit pad (rev 5)		Jamey	cv409	XVal Session 14	1	XVal Session 14-Brainstorm - Equations-1		2012-07-10 14:10:35.543000
	Edit pad (rev 6)		Jamey	cv409	XVal Session 14	1	XVal Session 14-Brainstorm - Equations-1		2012-07-10 14:10:39.668000
	Edit pad (rev 7)		Jamey	cv409	XVal Session 14	1	XVal Session 14-Brainstorm - Equations-1		2012-07-10 14:10:40.408000
	Edit pad (rev 8)		Jamey	cv409	XVal Session 14	1	XVal Session 14-Brainstorm - Equations-1		2012-07-10 14:10:40.910000
	Edit pad (rev 9)		Jamey	cv409	XVal Session 14	1	XVal Session 14-Brainstorm - Equations-1		2012-07-10 14:10:41.756000
	Edit pad (rev 10)		Jamey	cv409	XVal Session 14	1	XVal Session 14-Brainstorm - Equations-1		2012-07-10 14:10:43.146000
	Edit pad (rev 11)		Jamey	cv409	XVal Session 14	1	XVal Session 14-Brainstorm - Equations-1		2012-07-10 14:10:43.858000
	Edit pad (rev 12)		Jamey	cv409	XVal Session 14	1	XVal Session 14-Brainstorm - Equations-1		2012-07-10 14:10:44.375000
	Edit pad (rev 13)		Jamey	cv409	XVal Session 14	1	XVal Session 14-Brainstorm - Equations-1		2012-07-10 14:10:44.874000
	Edit pad (rev 14)		Jamey	cv409	XVal Session 14	1	XVal Session 14-Brainstorm - Equations-1		2012-07-10 14:10:45.831000
	Edit pad (rev 15)		Jamey	cv409	XVal Session 14	1	XVal Session 14-Brainstorm - Equations-1		2012-07-10 14:10:46.892000
	Edit pad (rev 16)		Jamey	cv409	XVal Session 14	1	XVal Session 14-Brainstorm - Equations-1		2012-07-10 14:10:47.392000
	Edit pad (rev 17)		Jamey	cv409	XVal Session 14	1	XVal Session 14-Brainstorm - Equations-1		2012-07-10 14:10:47.982000
	Edit pad (rev 18)		Jamey	cv409	XVal Session 14	1	XVal Session 14-Brainstorm - Equations-1		2012-07-10 14:10:48.700000
	Edit pad (rev 19)		Jamey	cv409	XVal Session 14	1	XVal Session 14-Brainstorm - Equations-1		2012-07-10 14:10:50.377000
	Edit pad (rev 20)		Jamey	cv409	XVal Session 14	1	XVal Session 14-Brainstorm - Equations-1		2012-07-10 14:10:50.878000
	Edit pad (rev 21)		Jamey	cv409	XVal Session 14	1	XVal Session 14-Brainstorm - Equations-1		2012-07-10 14:10:52.534000
	Edit pad (rev 22)		Jamey	cv409	XVal Session 14	1	XVal Session 14-Brainstorm - Equations-1		2012-07-10 14:10:55.825000
	Edit pad (rev 23)		Jamey	cv409	XVal Session 14	1	XVal Session 14-Brainstorm - Equations-1		2012-07-10 14:10:56.715000
	Edit pad (rev 24)		Jamey	cv409	XVal Session 14	1	XVal Session 14-Brainstorm - Equations-1		2012-07-10 14:10:57.239000
	Edit pad (rev 25)		Jamey	cv409	XVal Session 14	1	XVal Session 14-Brainstorm - Equations-1		2012-07-10 14:10:58.401000
	Edit pad (rev 26)		Jamey	cv409	XVal Session 14	1	XVal Session 14-Brainstorm - Equations-1		2012-07-10 14:10:59.137000
	Edit pad (rev 27)		Jamey	cv409	XVal Session 14	1	XVal Session 14-Brainstorm - Equations-1		2012-07-10 14:11:01.301000
	Edit pad (rev 28)		Jamey	cv409	XVal Session 14	1	XVal Session 14-Brainstorm - Equations-1		2012-07-10 14:11:13.312000
	Edit pad (rev 29)		Jamey	cv409	XVal Session 14	1	XVal Session 14-Brainstorm - Equations-1		2012-07-10 14:11:13.813000
	Edit pad (rev 30)		Jamey	cv409	XVal Session 14	1	XVal Session 14-Brainstorm - Equations-1		2012-07-10 14:11:14.316000
	Edit pad (rev 31)		Jamey	cv409	XVal Session 14	1	XVal Session 14-Brainstorm - Equations-1		2012-07-10 14:11:14.815000
	Edit pad (rev 32)		Jamey	cv409	XVal Session 14	1	XVal Session 14-Brainstorm - Equations-1		2012-07-10 14:11:15.314000
	Edit pad (rev 33)		Jamey	cv409	XVal Session 14	1	XVal Session 14-Brainstorm - Equations-1		2012-07-10 14:11:18.255000
	Edit pad (rev 34)		Jamey	cv409	XVal Session 14	1	XVal Session 14-Brainstorm - Equations-1		2012-07-10 14:11:18.755000
	Edit pad (rev 35)		Jamey	cv409	XVal Session 14	1	XVal Session 14-Brainstorm - Equations-1		2012-07-10 14:11:19.257000
	Edit pad (rev 36)		Jamey	cv409	XVal Session 14	1	XVal Session 14-Brainstorm - Equations-1		2012-07-10 14:11:19.757000
	Edit pad (rev 37)		Jamey	cv409	XVal Session 14	1	XVal Session 14-Brainstorm - Equations-1		2012-07-10 14:11:22.099000
	Edit pad (rev 38)		charles	cv410	XVal Session 14	1	XVal Session 14-Brainstorm - Equations-1		2012-07-10 14:11:28.831000
	Edit pad (rev 39)		charles	cv410	XVal Session 14	1	XVal Session 14-Brainstorm - Equations-1		2012-07-10 14:11:29.328000
	Edit pad (rev 40)		charles	cv410	XVal Session 14	1	XVal Session 14-Brainstorm - Equations-1		2012-07-10 14:11:29.839000
	Edit pad (rev 41)		Matt	cv310	XVal Session 14	1	XVal Session 14-Brainstorm - Equations-1		2012-07-10 14:11:38.529000
	Edit pad (rev 42)		Matt	cv310	XVal Session 14	1	XVal Session 14-Brainstorm - Equations-1		2012-07-10 14:11:39.018000
	Edit pad (rev 43)		Matt	cv310	XVal Session 14	1	XVal Session 14-Brainstorm - Equations-1		2012-07-10 14:11:40.609000
	Edit pad (rev 44)		Matt	cv310	XVal Session 14	1	XVal Session 14-Brainstorm - Equations-1		2012-07-10 14:11:41.108000
	Edit pad (rev 45)		Matt	cv310	XVal Session 14	1	XVal Session 14-Brainstorm - Equations-1		2012-07-10 14:11:42.064000
	Edit pad (rev 46)		Matt	cv310	XVal Session 14	1	XVal Session 14-Brainstorm - Equations-1		2012-07-10 14:11:42.670000
	Edit pad (rev 47)		Matt	cv310	XVal Session 14	1	XVal Session 14-Brainstorm - Equations-1		2012-07-10 14:11:44.132000
	Edit pad (rev 48)		Matt	cv310	XVal Session 14	1	XVal Session 14-Brainstorm - Equations-1		2012-07-10 14:11:44.635000
	Edit pad (rev 49)		Matt	cv310	XVal Session 14	1	XVal Session 14-Brainstorm - Equations-1		2012-07-10 14:11:46.061000
	Edit pad (rev 50)		Matt	cv310	XVal Session 14	1	XVal Session 14-Brainstorm - Equations-1		2012-07-10 14:11:46.562000
	Edit pad (rev 51)		Matt	cv310	XVal Session 14	1	XVal Session 14-Brainstorm - Equations-1		2012-07-10 14:11:47.062000
	Edit pad (rev 52)		Matt	cv310	XVal Session 14	1	XVal Session 14-Brainstorm - Equations-1		2012-07-10 14:11:58.407000
	Edit pad (rev 53)		Matt	cv310	XVal Session 14	1	XVal Session 14-Brainstorm - Equations-1		2012-07-10 14:12:10.217000
	Edit pad (rev 54)		Matt	cv310	XVal Session 14	1	XVal Session 14-Brainstorm - Equations-1		2012-07-10 14:12:12.514000
13899	Load Instructions			cv065	XVal Session 14	1	XVal Session 14-Judgment - Trial-1	192.54.222.3	2012-07-10 14:12:13
13900	Load Instructions			cv066	XVal Session 14	1	XVal Session 14-Judgment - Trial-1	192.54.222.3	2012-07-10 14:12:13
13901	Load Instructions			cv068	XVal Session 14	1	XVal Session 14-Judgment - Trial-1	192.54.222.11	2012-07-10 14:12:13
13902	Load Instructions			cv067	XVal Session 14	1	XVal Session 14-Judgment - Trial-1	192.54.222.3	2012-07-10 14:12:13
	Edit pad (rev 55)		Matt	cv310	XVal Session 14	1	XVal Session 14-Brainstorm - Equations-1		2012-07-10 14:12:13.563000
13904	Load Workspace			cv068	XVal Session 14	1	XVal Session 14-Judgment - Trial-1	192.54.222.11	2012-07-10 14:12:28
13906	Load Workspace			cv066	XVal Session 14	1	XVal Session 14-Judgment - Trial-1	192.54.222.3	2012-07-10 14:12:28
13907	Load Workspace			cv067	XVal Session 14	1	XVal Session 14-Judgment - Trial-1	192.54.222.3	2012-07-10 14:12:28
13910	Load Workspace			cv065	XVal Session 14	1	XVal Session 14-Judgment - Trial-1	192.54.222.3	2012-07-10 14:12:28
13921	Edit Grid	[1,1] :		cv067	XVal Session 14	1	XVal Session 14-Judgment - Trial-1	192.54.222.3	2012-07-10 14:12:58
13922	Edit Grid	[2,1] : 1		cv066	XVal Session 14	1	XVal Session 14-Judgment - Trial-1	192.54.222.3	2012-07-10 14:13:07
13923	Edit Grid	[1,1] : 2		cv066	XVal Session 14	1	XVal Session 14-Judgment - Trial-1	192.54.222.3	2012-07-10 14:13:11
13925	Edit Grid	[3,1] : 3		cv066	XVal Session 14	1	XVal Session 14-Judgment - Trial-1	192.54.222.3	2012-07-10 14:13:38
13931	Edit Grid	[1,1] : 5		cv066	XVal Session 14	1	XVal Session 14-Judgment - Trial-1	192.54.222.3	2012-07-10 14:13:53
13937	Edit Grid	[3,1] :		cv066	XVal Session 14	1	XVal Session 14-Judgment - Trial-1	192.54.222.3	2012-07-10 14:14:05
13938	Edit Grid	[2,1] : 10		cv066	XVal Session 14	1	XVal Session 14-Judgment - Trial-1	192.54.222.3	2012-07-10 14:14:11
13942	Edit Grid	[3,1] : 1		cv066	XVal Session 14	1	XVal Session 14-Judgment - Trial-1	192.54.222.3	2012-07-10 14:14:27
13944	Load Instructions			cv068	XVal Session 14	1	XVal Session 14-Judgment - Strategy-1	192.54.222.11	2012-07-10 14:14:28
13945	Load Instructions			cv066	XVal Session 14	1	XVal Session 14-Judgment - Strategy-1	192.54.222.3	2012-07-10 14:14:28
13946	Load Instructions			cv067	XVal Session 14	1	XVal Session 14-Judgment - Strategy-1	192.54.222.3	2012-07-10 14:14:28
13947	Load Instructions			cv065	XVal Session 14	1	XVal Session 14-Judgment - Strategy-1	192.54.222.3	2012-07-10 14:14:28
13952	Load Workspace			cv065	XVal Session 14	1	XVal Session 14-Judgment - Strategy-1	192.54.222.3	2012-07-10 14:14:48
13953	Load Workspace			cv068	XVal Session 14	1	XVal Session 14-Judgment - Strategy-1	192.54.222.11	2012-07-10 14:14:48
13954	Load Workspace			cv067	XVal Session 14	1	XVal Session 14-Judgment - Strategy-1	192.54.222.3	2012-07-10 14:14:48
13955	Load Workspace			cv066	XVal Session 14	1	XVal Session 14-Judgment - Strategy-1	192.54.222.3	2012-07-10 14:14:48
13960	Load Instructions			cv065	XVal Session 14	1	XVal Session 14-Judgment - Slogans-1	192.54.222.3	2012-07-10 14:15:48
13962	Load Instructions			cv068	XVal Session 14	1	XVal Session 14-Judgment - Slogans-1	192.54.222.11	2012-07-10 14:15:48
13963	Load Instructions			cv067	XVal Session 14	1	XVal Session 14-Judgment - Slogans-1	192.54.222.3	2012-07-10 14:15:48
13964	Load Instructions			cv066	XVal Session 14	1	XVal Session 14-Judgment - Slogans-1	192.54.222.3	2012-07-10 14:15:49
13967	Load Workspace			cv068	XVal Session 14	1	XVal Session 14-Judgment - Slogans-1	192.54.222.11	2012-07-10 14:15:58
13968	Load Workspace			cv067	XVal Session 14	1	XVal Session 14-Judgment - Slogans-1	192.54.222.3	2012-07-10 14:15:58
13969	Load Workspace			cv066	XVal Session 14	1	XVal Session 14-Judgment - Slogans-1	192.54.222.3	2012-07-10 14:15:58
13970	Load Workspace			cv065	XVal Session 14	1	XVal Session 14-Judgment - Slogans-1	192.54.222.3	2012-07-10 14:15:58
13985	Edit Grid	[1,1] :		cv068	XVal Session 14	1	XVal Session 14-Judgment - Slogans-1	192.54.222.11	2012-07-10 14:16:19
13987	Edit Grid	[2,1] : 10		cv068	XVal Session 14	1	XVal Session 14-Judgment - Slogans-1	192.54.222.11	2012-07-10 14:16:22
13989	Edit Grid	[3,1] : 5		cv068	XVal Session 14	1	XVal Session 14-Judgment - Slogans-1	192.54.222.11	2012-07-10 14:16:27
13990	Edit Grid	[1,1] : 1		cv068	XVal Session 14	1	XVal Session 14-Judgment - Slogans-1	192.54.222.11	2012-07-10 14:16:30
13992	Edit Grid	[5,1] :		cv068	XVal Session 14	1	XVal Session 14-Judgment - Slogans-1	192.54.222.11	2012-07-10 14:16:31
13999	Edit Grid	[6,1] :		cv068	XVal Session 14	1	XVal Session 14-Judgment - Slogans-1	192.54.222.11	2012-07-10 14:17:05
14000	Edit Grid	[7,1] :		cv068	XVal Session 14	1	XVal Session 14-Judgment - Slogans-1	192.54.222.11	2012-07-10 14:17:06
14002	Edit Grid	[7,1] : 10		cv068	XVal Session 14	1	XVal Session 14-Judgment - Slogans-1	192.54.222.11	2012-07-10 14:17:12
14004	Edit Grid	[6,1] : 5		cv068	XVal Session 14	1	XVal Session 14-Judgment - Slogans-1	192.54.222.11	2012-07-10 14:17:17
14007	Edit Grid	[5,1] : 1		cv068	XVal Session 14	1	XVal Session 14-Judgment - Slogans-1	192.54.222.11	2012-07-10 14:17:28
14011	Load Instructions			cv068	XVal Session 14	1	XVal Session 14-Judgment - Pictures-1	192.54.222.11	2012-07-10 14:17:58
14012	Load Instructions			cv067	XVal Session 14	1	XVal Session 14-Judgment - Pictures-1	192.54.222.3	2012-07-10 14:17:58
14013	Load Instructions			cv066	XVal Session 14	1	XVal Session 14-Judgment - Pictures-1	192.54.222.3	2012-07-10 14:17:58
14014	Load Instructions			cv065	XVal Session 14	1	XVal Session 14-Judgment - Pictures-1	192.54.222.3	2012-07-10 14:17:58
14017	Load Workspace			cv065	XVal Session 14	1	XVal Session 14-Judgment - Pictures-1	192.54.222.3	2012-07-10 14:18:08
14018	Load Workspace			cv068	XVal Session 14	1	XVal Session 14-Judgment - Pictures-1	192.54.222.11	2012-07-10 14:18:08
14019	Load Workspace			cv067	XVal Session 14	1	XVal Session 14-Judgment - Pictures-1	192.54.222.3	2012-07-10 14:18:08
14020	Load Workspace			cv066	XVal Session 14	1	XVal Session 14-Judgment - Pictures-1	192.54.222.3	2012-07-10 14:18:08
14039	Edit Grid	[1,1] : 10		cv068	XVal Session 14	1	XVal Session 14-Judgment - Pictures-1	192.54.222.11	2012-07-10 14:19:41
14042	Edit Grid	[3,1] : 1		cv066	XVal Session 14	1	XVal Session 14-Judgment - Pictures-1	192.54.222.3	2012-07-10 14:19:55
14045	Edit Grid	[4,1] : 8		cv068	XVal Session 14	1	XVal Session 14-Judgment - Pictures-1	192.54.222.11	2012-07-10 14:20:02
14049	Edit Grid	[5,1] :		cv067	XVal Session 14	1	XVal Session 14-Judgment - Pictures-1	192.54.222.3	2012-07-10 14:20:21
14050	Edit Grid	[2,1] : 6		cv066	XVal Session 14	1	XVal Session 14-Judgment - Pictures-1	192.54.222.3	2012-07-10 14:20:24
14054	Edit Grid	[5,1] : 4		cv068	XVal Session 14	1	XVal Session 14-Judgment - Pictures-1	192.54.222.11	2012-07-10 14:20:35
14055	Load Instructions			cv068	XVal Session 14	1	XVal Session 14-Judgment - Pages-1	192.54.222.11	2012-07-10 14:20:38
14056	Load Instructions			cv066	XVal Session 14	1	XVal Session 14-Judgment - Pages-1	192.54.222.3	2012-07-10 14:20:38
14057	Load Instructions			cv067	XVal Session 14	1	XVal Session 14-Judgment - Pages-1	192.54.222.3	2012-07-10 14:20:38
14058	Load Instructions			cv065	XVal Session 14	1	XVal Session 14-Judgment - Pages-1	192.54.222.3	2012-07-10 14:20:38
14062	Load Workspace			cv068	XVal Session 14	1	XVal Session 14-Judgment - Pages-1	192.54.222.11	2012-07-10 14:20:48
14063	Load Workspace			cv066	XVal Session 14	1	XVal Session 14-Judgment - Pages-1	192.54.222.3	2012-07-10 14:20:48
14064	Load Workspace			cv067	XVal Session 14	1	XVal Session 14-Judgment - Pages-1	192.54.222.3	2012-07-10 14:20:48
14066	Load Workspace			cv065	XVal Session 14	1	XVal Session 14-Judgment - Pages-1	192.54.222.3	2012-07-10 14:20:48
14075	Edit Grid	[4,1] : 250		cv068	XVal Session 14	1	XVal Session 14-Judgment - Pages-1	192.54.222.11	2012-07-10 14:21:42
14081	Edit Grid	[1,1] :		cv068	XVal Session 14	1	XVal Session 14-Judgment - Pages-1	192.54.222.11	2012-07-10 14:22:10
14083	Edit Grid	[1,1] : 100		cv065	XVal Session 14	1	XVal Session 14-Judgment - Pages-1	192.54.222.3	2012-07-10 14:22:19
14086	Edit Grid	[2,1] : 75		cv065	XVal Session 14	1	XVal Session 14-Judgment - Pages-1	192.54.222.3	2012-07-10 14:22:35
14087	Load Instructions			cv065	XVal Session 14	1	XVal Session 14-Desert Survival Task Stage 1-1	192.54.222.3	2012-07-10 14:22:48
14088	Load Instructions			cv068	XVal Session 14	1	XVal Session 14-Desert Survival Task Stage 1-1	192.54.222.11	2012-07-10 14:22:48
14089	Load Instructions			cv066	XVal Session 14	1	XVal Session 14-Desert Survival Task Stage 1-1	192.54.222.3	2012-07-10 14:22:48
14090	Load Instructions			cv067	XVal Session 14	1	XVal Session 14-Desert Survival Task Stage 1-1	192.54.222.3	2012-07-10 14:22:49
14092	Load Primer			cv068	XVal Session 14	1	XVal Session 14-Desert Survival Task Stage 1-1	192.54.222.11	2012-07-10 14:23:18
14093	Load Primer			cv066	XVal Session 14	1	XVal Session 14-Desert Survival Task Stage 1-1	192.54.222.3	2012-07-10 14:23:18
14094	Load Primer			cv067	XVal Session 14	1	XVal Session 14-Desert Survival Task Stage 1-1	192.54.222.3	2012-07-10 14:23:18
14095	Load Primer			cv065	XVal Session 14	1	XVal Session 14-Desert Survival Task Stage 1-1	192.54.222.3	2012-07-10 14:23:18
14108	Load Workspace			cv068	XVal Session 14	1	XVal Session 14-Desert Survival Task Stage 1-1	192.54.222.11	2012-07-10 14:28:13
14109	Load Workspace			cv066	XVal Session 14	1	XVal Session 14-Desert Survival Task Stage 1-1	192.54.222.3	2012-07-10 14:28:13
14110	Load Workspace			cv067	XVal Session 14	1	XVal Session 14-Desert Survival Task Stage 1-1	192.54.222.3	2012-07-10 14:28:13
14111	Load Workspace			cv065	XVal Session 14	1	XVal Session 14-Desert Survival Task Stage 1-1	192.54.222.3	2012-07-10 14:28:13
14134	Load Instructions			cv065	XVal Session 14	1	XVal Session 14-Desert Survival Task Stage 2-1	192.54.222.3	2012-07-10 14:30:58
14135	Load Instructions			cv067	XVal Session 14	1	XVal Session 14-Desert Survival Task Stage 2-1	192.54.222.3	2012-07-10 14:30:58
14136	Load Instructions			cv066	XVal Session 14	1	XVal Session 14-Desert Survival Task Stage 2-1	192.54.222.3	2012-07-10 14:30:59
14137	Load Instructions			cv068	XVal Session 14	1	XVal Session 14-Desert Survival Task Stage 2-1	192.54.222.11	2012-07-10 14:30:59
14140	Load Workspace			cv067	XVal Session 14	1	XVal Session 14-Desert Survival Task Stage 2-1	192.54.222.3	2012-07-10 14:31:08
14141	Load Workspace			cv068	XVal Session 14	1	XVal Session 14-Desert Survival Task Stage 2-1	192.54.222.11	2012-07-10 14:31:08
14142	Load Workspace			cv066	XVal Session 14	1	XVal Session 14-Desert Survival Task Stage 2-1	192.54.222.3	2012-07-10 14:31:08
14143	Load Workspace			cv065	XVal Session 14	1	XVal Session 14-Desert Survival Task Stage 2-1	192.54.222.3	2012-07-10 14:31:08
14162	Edit Grid	[5,1] : 1		cv066	XVal Session 14	1	XVal Session 14-Desert Survival Task Stage 2-1	192.54.222.3	2012-07-10 14:33:05
14163	Edit Grid	[9,1] : 16		cv066	XVal Session 14	1	XVal Session 14-Desert Survival Task Stage 2-1	192.54.222.3	2012-07-10 14:33:13
14165	Edit Grid	[1,1] :		cv065	XVal Session 14	1	XVal Session 14-Desert Survival Task Stage 2-1	192.54.222.3	2012-07-10 14:33:25
14166	Edit Grid	[4,1] :		cv067	XVal Session 14	1	XVal Session 14-Desert Survival Task Stage 2-1	192.54.222.3	2012-07-10 14:33:34
14171	Edit Grid	[3,1] :		cv065	XVal Session 14	1	XVal Session 14-Desert Survival Task Stage 2-1	192.54.222.3	2012-07-10 14:34:29
14172	Edit Grid	[11,1] :		cv066	XVal Session 14	1	XVal Session 14-Desert Survival Task Stage 2-1	192.54.222.3	2012-07-10 14:34:30
14176	Edit Grid	[4,1] : 2		cv066	XVal Session 14	1	XVal Session 14-Desert Survival Task Stage 2-1	192.54.222.3	2012-07-10 14:35:01
14178	Edit Grid	[16,1] : 3		cv066	XVal Session 14	1	XVal Session 14-Desert Survival Task Stage 2-1	192.54.222.3	2012-07-10 14:35:17
14179	Edit Grid	[3,1] : 4		cv066	XVal Session 14	1	XVal Session 14-Desert Survival Task Stage 2-1	192.54.222.3	2012-07-10 14:35:32
14180	Edit Grid	[10,1] : 5		cv066	XVal Session 14	1	XVal Session 14-Desert Survival Task Stage 2-1	192.54.222.3	2012-07-10 14:36:11
14183	Edit Grid	[14,1] : 6		cv066	XVal Session 14	1	XVal Session 14-Desert Survival Task Stage 2-1	192.54.222.3	2012-07-10 14:37:39
14184	Edit Grid	[13,1] : 7		cv066	XVal Session 14	1	XVal Session 14-Desert Survival Task Stage 2-1	192.54.222.3	2012-07-10 14:37:51
14185	Edit Grid	[15,1] : 8		cv066	XVal Session 14	1	XVal Session 14-Desert Survival Task Stage 2-1	192.54.222.3	2012-07-10 14:37:56
14188	Edit Grid	[2,1] : 9		cv066	XVal Session 14	1	XVal Session 14-Desert Survival Task Stage 2-1	192.54.222.3	2012-07-10 14:38:30
14189	Edit Grid	[8,1] :		cv066	XVal Session 14	1	XVal Session 14-Desert Survival Task Stage 2-1	192.54.222.3	2012-07-10 14:38:32
14198	Edit Grid	[6,1] : 10		cv066	XVal Session 14	1	XVal Session 14-Desert Survival Task Stage 2-1	192.54.222.3	2012-07-10 14:39:09
14199	Edit Grid	[7,1] : 15		cv066	XVal Session 14	1	XVal Session 14-Desert Survival Task Stage 2-1	192.54.222.3	2012-07-10 14:39:25
14200	Edit Grid	[8,1] : 11		cv066	XVal Session 14	1	XVal Session 14-Desert Survival Task Stage 2-1	192.54.222.3	2012-07-10 14:39:48
14201	Edit Grid	[11,1] : 12		cv066	XVal Session 14	1	XVal Session 14-Desert Survival Task Stage 2-1	192.54.222.3	2012-07-10 14:40:00
14202	Edit Grid	[1,1] : 13		cv066	XVal Session 14	1	XVal Session 14-Desert Survival Task Stage 2-1	192.54.222.3	2012-07-10 14:40:04
14204	Done			cv067	XVal Session 14	1		192.54.222.3	2012-07-10 14:41:08
14205	Done			cv068	XVal Session 14	1		192.54.222.11	2012-07-10 14:41:08
14206	Done			cv066	XVal Session 14	1		192.54.222.3	2012-07-10 14:41:08
14207	Done			cv065	XVal Session 14	1		192.54.222.3	2012-07-10 14:41:08
	Edit pad (rev 83)		Ethel	Ethel	XVal Session 14	1	XVal Session 14-Memory - Words-1		2012-10-12 18:16:44.974000
	Edit pad (rev 84)		Ethel	Ethel	XVal Session 14	1	XVal Session 14-Memory - Words-1		2012-10-12 18:16:45.474000
	Edit pad (rev 32)		Tracy	ss2	XVal Session 14	1	XVal Session 14-Memory - Words Trial -1		2012-11-28 03:19:06.897000
	Edit pad (rev 33)		Tracy	ss2	XVal Session 14	1	XVal Session 14-Memory - Words Trial -1		2012-11-28 03:19:07.400000
