# Supplementary material for: Dynamics of collective performance in collaboration networks
Source: PLoS One. 2018 Oct 10;13(10):e0204547. doi: 10.1371/journal.pone.0204547 (PMC6179230; doi:10.1371/journal.pone.0204547)
Supplement: S1 Dataset — (ZIP) [file pone.0204547.s001.zip › data/team-data/team-chat-logs/XVal Session 85 - Group 1 - LogFile.csv]

id	event	data	chat_name	subject	session	session_group	completed_task	ip_address	timestamp
46622	Entering waiting room			cv403	XVal Session 85			192.54.222.11	2012-07-18 14:10:41
46631	Entering waiting room			cv401	XVal Session 85			192.54.222.11	2012-07-18 14:15:50
46632	Entering waiting room			cv400	XVal Session 85			192.54.222.11	2012-07-18 14:15:52
46633	Entering waiting room			cv402	XVal Session 85			192.54.222.11	2012-07-18 14:15:52
46654	Setup participants				XVal Session 85				2012-07-18 14:16:25
46655	Setup tasks				XVal Session 85				2012-07-18 14:16:25
46656	Introduction	Starting in 25 seconds		cv401	XVal Session 85	1		192.54.222.11	2012-07-18 14:16:25
46657	Introduction	Starting in 20 seconds		cv403	XVal Session 85	1		192.54.222.11	2012-07-18 14:16:30
46658	Introduction	Starting in 20 seconds		cv400	XVal Session 85	1		192.54.222.11	2012-07-18 14:16:30
46659	Introduction	Starting in 20 seconds		cv402	XVal Session 85	1		192.54.222.11	2012-07-18 14:16:30
46668	Load Instructions			cv403	XVal Session 85	1	XVal Session 85-Introduction-1	192.54.222.11	2012-07-18 14:16:50
46669	Load Instructions			cv400	XVal Session 85	1	XVal Session 85-Introduction-1	192.54.222.11	2012-07-18 14:16:50
46670	Load Instructions			cv401	XVal Session 85	1	XVal Session 85-Introduction-1	192.54.222.11	2012-07-18 14:16:50
46671	Load Instructions			cv402	XVal Session 85	1	XVal Session 85-Introduction-1	192.54.222.11	2012-07-18 14:16:50
46672	Load Workspace			cv401	XVal Session 85	1	XVal Session 85-Introduction-1	192.54.222.11	2012-07-18 14:17:10
46673	Load Workspace			cv402	XVal Session 85	1	XVal Session 85-Introduction-1	192.54.222.11	2012-07-18 14:17:10
46674	Load Workspace			cv400	XVal Session 85	1	XVal Session 85-Introduction-1	192.54.222.11	2012-07-18 14:17:10
46675	Load Workspace			cv403	XVal Session 85	1	XVal Session 85-Introduction-1	192.54.222.11	2012-07-18 14:17:10
	Edit pad (rev 0)		Xing	cv400	XVal Session 85	1	XVal Session 85-Introduction-1		2012-07-18 14:17:33.268000
	Edit pad (rev 1)		Xing	cv400	XVal Session 85	1	XVal Session 85-Introduction-1		2012-07-18 14:17:33.773000
	Edit pad (rev 2)		Xing	cv400	XVal Session 85	1	XVal Session 85-Introduction-1		2012-07-18 14:17:34.281000
	Edit pad (rev 3)		Xing	cv400	XVal Session 85	1	XVal Session 85-Introduction-1		2012-07-18 14:17:34.779000
	Edit pad (rev 4)		Xing	cv400	XVal Session 85	1	XVal Session 85-Introduction-1		2012-07-18 14:17:35.280000
	Edit pad (rev 5)		Xing	cv400	XVal Session 85	1	XVal Session 85-Introduction-1		2012-07-18 14:17:35.781000
	Edit pad (rev 6)		Capucine	cv402	XVal Session 85	1	XVal Session 85-Introduction-1		2012-07-18 14:17:50.935000
	Edit pad (rev 7)		Capucine	cv402	XVal Session 85	1	XVal Session 85-Introduction-1		2012-07-18 14:17:51.648000
	Edit pad (rev 8)		Dan	cv401	XVal Session 85	1	XVal Session 85-Introduction-1		2012-07-18 14:17:51.978000
	Edit pad (rev 9)		Dan	cv401	XVal Session 85	1	XVal Session 85-Introduction-1		2012-07-18 14:17:52.478000
	Edit pad (rev 10)		Dan	cv401	XVal Session 85	1	XVal Session 85-Introduction-1		2012-07-18 14:17:53.357000
	Edit pad (rev 11)		nic	cv403	XVal Session 85	1	XVal Session 85-Introduction-1		2012-07-18 14:17:55.445000
	Edit pad (rev 12)		nic	cv403	XVal Session 85	1	XVal Session 85-Introduction-1		2012-07-18 14:17:56.308000
	Edit pad (rev 13)		Capucine	cv402	XVal Session 85	1	XVal Session 85-Introduction-1		2012-07-18 14:17:56.359000
	Edit pad (rev 14)		nic	cv403	XVal Session 85	1	XVal Session 85-Introduction-1		2012-07-18 14:17:56.807000
	Edit pad (rev 15)		nic	cv403	XVal Session 85	1	XVal Session 85-Introduction-1		2012-07-18 14:17:57.308000
	Edit pad (rev 16)		nic	cv403	XVal Session 85	1	XVal Session 85-Introduction-1		2012-07-18 14:17:57.808000
	Edit pad (rev 17)		Capucine	cv402	XVal Session 85	1	XVal Session 85-Introduction-1		2012-07-18 14:17:58.909000
46685	Load Instructions			cv400	XVal Session 85	1	XVal Session 85-Typing - Text-1	192.54.222.11	2012-07-18 14:18:40
46686	Load Instructions			cv403	XVal Session 85	1	XVal Session 85-Typing - Text-1	192.54.222.11	2012-07-18 14:18:40
46687	Load Instructions			cv401	XVal Session 85	1	XVal Session 85-Typing - Text-1	192.54.222.11	2012-07-18 14:18:40
46688	Load Instructions			cv402	XVal Session 85	1	XVal Session 85-Typing - Text-1	192.54.222.11	2012-07-18 14:18:40
46697	Load Workspace			cv400	XVal Session 85	1	XVal Session 85-Typing - Text-1	192.54.222.11	2012-07-18 14:19:20
46698	Load Workspace			cv403	XVal Session 85	1	XVal Session 85-Typing - Text-1	192.54.222.11	2012-07-18 14:19:20
46699	Load Workspace			cv401	XVal Session 85	1	XVal Session 85-Typing - Text-1	192.54.222.11	2012-07-18 14:19:20
46700	Load Workspace			cv402	XVal Session 85	1	XVal Session 85-Typing - Text-1	192.54.222.11	2012-07-18 14:19:20
	Edit pad (rev 0)		Xing	cv400	XVal Session 85	1	XVal Session 85-Typing - Text-1		2012-07-18 14:19:31.753000
	Edit pad (rev 1)		Xing	cv400	XVal Session 85	1	XVal Session 85-Typing - Text-1		2012-07-18 14:19:33.638000
	Edit pad (rev 2)		Xing	cv400	XVal Session 85	1	XVal Session 85-Typing - Text-1		2012-07-18 14:19:34.140000
	Edit pad (rev 3)		Xing	cv400	XVal Session 85	1	XVal Session 85-Typing - Text-1		2012-07-18 14:19:45.956000
	Edit pad (rev 4)		Dan	cv401	XVal Session 85	1	XVal Session 85-Typing - Text-1		2012-07-18 14:19:46.879000
	Edit pad (rev 5)		Xing	cv400	XVal Session 85	1	XVal Session 85-Typing - Text-1		2012-07-18 14:19:46.908000
	Edit pad (rev 6)		Dan	cv401	XVal Session 85	1	XVal Session 85-Typing - Text-1		2012-07-18 14:19:47.379000
	Edit pad (rev 7)		Xing	cv400	XVal Session 85	1	XVal Session 85-Typing - Text-1		2012-07-18 14:19:47.730000
	Edit pad (rev 8)		Dan	cv401	XVal Session 85	1	XVal Session 85-Typing - Text-1		2012-07-18 14:19:48.364000
	Edit pad (rev 9)		Dan	cv401	XVal Session 85	1	XVal Session 85-Typing - Text-1		2012-07-18 14:19:48.863000
	Edit pad (rev 10)		Xing	cv400	XVal Session 85	1	XVal Session 85-Typing - Text-1		2012-07-18 14:19:48.865000
	Edit pad (rev 11)		Dan	cv401	XVal Session 85	1	XVal Session 85-Typing - Text-1		2012-07-18 14:19:49.366000
	Edit pad (rev 12)		Xing	cv400	XVal Session 85	1	XVal Session 85-Typing - Text-1		2012-07-18 14:19:49.373000
	Edit pad (rev 13)		Capucine	cv402	XVal Session 85	1	XVal Session 85-Typing - Text-1		2012-07-18 14:19:49.590000
	Edit pad (rev 14)		Dan	cv401	XVal Session 85	1	XVal Session 85-Typing - Text-1		2012-07-18 14:19:49.866000
	Edit pad (rev 15)		Xing	cv400	XVal Session 85	1	XVal Session 85-Typing - Text-1		2012-07-18 14:19:49.875000
	Edit pad (rev 16)		Dan	cv401	XVal Session 85	1	XVal Session 85-Typing - Text-1		2012-07-18 14:19:50.373000
	Edit pad (rev 17)		Xing	cv400	XVal Session 85	1	XVal Session 85-Typing - Text-1		2012-07-18 14:19:50.389000
	Edit pad (rev 18)		Dan	cv401	XVal Session 85	1	XVal Session 85-Typing - Text-1		2012-07-18 14:19:50.873000
	Edit pad (rev 19)		Xing	cv400	XVal Session 85	1	XVal Session 85-Typing - Text-1		2012-07-18 14:19:50.889000
	Edit pad (rev 20)		Capucine	cv402	XVal Session 85	1	XVal Session 85-Typing - Text-1		2012-07-18 14:19:51.303000
	Edit pad (rev 21)		Dan	cv401	XVal Session 85	1	XVal Session 85-Typing - Text-1		2012-07-18 14:19:51.382000
	Edit pad (rev 22)		Xing	cv400	XVal Session 85	1	XVal Session 85-Typing - Text-1		2012-07-18 14:19:51.388000
	Edit pad (rev 23)		Capucine	cv402	XVal Session 85	1	XVal Session 85-Typing - Text-1		2012-07-18 14:19:51.814000
	Edit pad (rev 24)		Dan	cv401	XVal Session 85	1	XVal Session 85-Typing - Text-1		2012-07-18 14:19:51.883000
	Edit pad (rev 25)		Xing	cv400	XVal Session 85	1	XVal Session 85-Typing - Text-1		2012-07-18 14:19:51.904000
	Edit pad (rev 26)		Capucine	cv402	XVal Session 85	1	XVal Session 85-Typing - Text-1		2012-07-18 14:19:52.319000
	Edit pad (rev 27)		Dan	cv401	XVal Session 85	1	XVal Session 85-Typing - Text-1		2012-07-18 14:19:52.382000
	Edit pad (rev 28)		Xing	cv400	XVal Session 85	1	XVal Session 85-Typing - Text-1		2012-07-18 14:19:52.413000
	Edit pad (rev 29)		Capucine	cv402	XVal Session 85	1	XVal Session 85-Typing - Text-1		2012-07-18 14:19:52.817000
	Edit pad (rev 30)		Dan	cv401	XVal Session 85	1	XVal Session 85-Typing - Text-1		2012-07-18 14:19:52.883000
	Edit pad (rev 31)		Xing	cv400	XVal Session 85	1	XVal Session 85-Typing - Text-1		2012-07-18 14:19:52.919000
	Edit pad (rev 32)		Xing	cv400	XVal Session 85	1	XVal Session 85-Typing - Text-1		2012-07-18 14:19:53.420000
	Edit pad (rev 33)		Dan	cv401	XVal Session 85	1	XVal Session 85-Typing - Text-1		2012-07-18 14:19:53.430000
	Edit pad (rev 34)		Xing	cv400	XVal Session 85	1	XVal Session 85-Typing - Text-1		2012-07-18 14:19:53.921000
	Edit pad (rev 35)		Dan	cv401	XVal Session 85	1	XVal Session 85-Typing - Text-1		2012-07-18 14:19:53.927000
	Edit pad (rev 36)		Dan	cv401	XVal Session 85	1	XVal Session 85-Typing - Text-1		2012-07-18 14:19:54.430000
	Edit pad (rev 37)		Xing	cv400	XVal Session 85	1	XVal Session 85-Typing - Text-1		2012-07-18 14:19:54.510000
	Edit pad (rev 38)		nic	cv403	XVal Session 85	1	XVal Session 85-Typing - Text-1		2012-07-18 14:19:54.832000
	Edit pad (rev 39)		Dan	cv401	XVal Session 85	1	XVal Session 85-Typing - Text-1		2012-07-18 14:19:54.935000
	Edit pad (rev 40)		Xing	cv400	XVal Session 85	1	XVal Session 85-Typing - Text-1		2012-07-18 14:19:55.010000
	Edit pad (rev 41)		nic	cv403	XVal Session 85	1	XVal Session 85-Typing - Text-1		2012-07-18 14:19:55.327000
	Edit pad (rev 42)		Dan	cv401	XVal Session 85	1	XVal Session 85-Typing - Text-1		2012-07-18 14:19:55.668000
	Edit pad (rev 43)		nic	cv403	XVal Session 85	1	XVal Session 85-Typing - Text-1		2012-07-18 14:19:55.827000
	Edit pad (rev 44)		Capucine	cv402	XVal Session 85	1	XVal Session 85-Typing - Text-1		2012-07-18 14:19:55.850000
	Edit pad (rev 45)		Xing	cv400	XVal Session 85	1	XVal Session 85-Typing - Text-1		2012-07-18 14:19:56.116000
	Edit pad (rev 46)		Dan	cv401	XVal Session 85	1	XVal Session 85-Typing - Text-1		2012-07-18 14:19:56.167000
	Edit pad (rev 47)		Xing	cv400	XVal Session 85	1	XVal Session 85-Typing - Text-1		2012-07-18 14:19:56.630000
	Edit pad (rev 48)		Dan	cv401	XVal Session 85	1	XVal Session 85-Typing - Text-1		2012-07-18 14:19:56.681000
	Edit pad (rev 49)		Capucine	cv402	XVal Session 85	1	XVal Session 85-Typing - Text-1		2012-07-18 14:19:56.877000
	Edit pad (rev 50)		Dan	cv401	XVal Session 85	1	XVal Session 85-Typing - Text-1		2012-07-18 14:19:57.182000
	Edit pad (rev 51)		Xing	cv400	XVal Session 85	1	XVal Session 85-Typing - Text-1		2012-07-18 14:19:57.237000
	Edit pad (rev 52)		Capucine	cv402	XVal Session 85	1	XVal Session 85-Typing - Text-1		2012-07-18 14:19:57.378000
	Edit pad (rev 53)		Dan	cv401	XVal Session 85	1	XVal Session 85-Typing - Text-1		2012-07-18 14:19:57.683000
	Edit pad (rev 54)		Capucine	cv402	XVal Session 85	1	XVal Session 85-Typing - Text-1		2012-07-18 14:19:57.880000
	Edit pad (rev 55)		Xing	cv400	XVal Session 85	1	XVal Session 85-Typing - Text-1		2012-07-18 14:19:58.316000
	Edit pad (rev 56)		Capucine	cv402	XVal Session 85	1	XVal Session 85-Typing - Text-1		2012-07-18 14:19:58.380000
	Edit pad (rev 57)		Dan	cv401	XVal Session 85	1	XVal Session 85-Typing - Text-1		2012-07-18 14:19:58.650000
	Edit pad (rev 58)		nic	cv403	XVal Session 85	1	XVal Session 85-Typing - Text-1		2012-07-18 14:19:58.868000
	Edit pad (rev 59)		Dan	cv401	XVal Session 85	1	XVal Session 85-Typing - Text-1		2012-07-18 14:19:59.102000
	Edit pad (rev 60)		Capucine	cv402	XVal Session 85	1	XVal Session 85-Typing - Text-1		2012-07-18 14:19:59.218000
	Edit pad (rev 61)		Xing	cv400	XVal Session 85	1	XVal Session 85-Typing - Text-1		2012-07-18 14:19:59.220000
	Edit pad (rev 62)		nic	cv403	XVal Session 85	1	XVal Session 85-Typing - Text-1		2012-07-18 14:19:59.365000
	Edit pad (rev 63)		Capucine	cv402	XVal Session 85	1	XVal Session 85-Typing - Text-1		2012-07-18 14:19:59.725000
	Edit pad (rev 64)		Dan	cv401	XVal Session 85	1	XVal Session 85-Typing - Text-1		2012-07-18 14:19:59.785000
	Edit pad (rev 65)		Capucine	cv402	XVal Session 85	1	XVal Session 85-Typing - Text-1		2012-07-18 14:20:00.231000
	Edit pad (rev 66)		Dan	cv401	XVal Session 85	1	XVal Session 85-Typing - Text-1		2012-07-18 14:20:00.284000
	Edit pad (rev 67)		Xing	cv400	XVal Session 85	1	XVal Session 85-Typing - Text-1		2012-07-18 14:20:00.449000
	Edit pad (rev 68)		Capucine	cv402	XVal Session 85	1	XVal Session 85-Typing - Text-1		2012-07-18 14:20:00.743000
	Edit pad (rev 69)		Dan	cv401	XVal Session 85	1	XVal Session 85-Typing - Text-1		2012-07-18 14:20:00.785000
	Edit pad (rev 70)		Xing	cv400	XVal Session 85	1	XVal Session 85-Typing - Text-1		2012-07-18 14:20:00.954000
	Edit pad (rev 71)		Dan	cv401	XVal Session 85	1	XVal Session 85-Typing - Text-1		2012-07-18 14:20:01.285000
	Edit pad (rev 72)		Capucine	cv402	XVal Session 85	1	XVal Session 85-Typing - Text-1		2012-07-18 14:20:01.362000
	Edit pad (rev 73)		Xing	cv400	XVal Session 85	1	XVal Session 85-Typing - Text-1		2012-07-18 14:20:01.466000
	Edit pad (rev 74)		Xing	cv400	XVal Session 85	1	XVal Session 85-Typing - Text-1		2012-07-18 14:20:01.965000
	Edit pad (rev 75)		Capucine	cv402	XVal Session 85	1	XVal Session 85-Typing - Text-1		2012-07-18 14:20:02.034000
	Edit pad (rev 76)		Xing	cv400	XVal Session 85	1	XVal Session 85-Typing - Text-1		2012-07-18 14:20:02.467000
	Edit pad (rev 77)		Capucine	cv402	XVal Session 85	1	XVal Session 85-Typing - Text-1		2012-07-18 14:20:02.537000
	Edit pad (rev 78)		Dan	cv401	XVal Session 85	1	XVal Session 85-Typing - Text-1		2012-07-18 14:20:03.360000
	Edit pad (rev 79)		Capucine	cv402	XVal Session 85	1	XVal Session 85-Typing - Text-1		2012-07-18 14:20:03.405000
	Edit pad (rev 80)		Xing	cv400	XVal Session 85	1	XVal Session 85-Typing - Text-1		2012-07-18 14:20:03.671000
	Edit pad (rev 81)		Dan	cv401	XVal Session 85	1	XVal Session 85-Typing - Text-1		2012-07-18 14:20:03.896000
	Edit pad (rev 82)		Capucine	cv402	XVal Session 85	1	XVal Session 85-Typing - Text-1		2012-07-18 14:20:03.911000
	Edit pad (rev 83)		Xing	cv400	XVal Session 85	1	XVal Session 85-Typing - Text-1		2012-07-18 14:20:04.155000
	Edit pad (rev 84)		Dan	cv401	XVal Session 85	1	XVal Session 85-Typing - Text-1		2012-07-18 14:20:04.397000
	Edit pad (rev 85)		Capucine	cv402	XVal Session 85	1	XVal Session 85-Typing - Text-1		2012-07-18 14:20:04.424000
	Edit pad (rev 86)		Xing	cv400	XVal Session 85	1	XVal Session 85-Typing - Text-1		2012-07-18 14:20:04.659000
	Edit pad (rev 87)		Dan	cv401	XVal Session 85	1	XVal Session 85-Typing - Text-1		2012-07-18 14:20:04.899000
	Edit pad (rev 88)		Capucine	cv402	XVal Session 85	1	XVal Session 85-Typing - Text-1		2012-07-18 14:20:04.930000
	Edit pad (rev 89)		Xing	cv400	XVal Session 85	1	XVal Session 85-Typing - Text-1		2012-07-18 14:20:05.158000
	Edit pad (rev 90)		Dan	cv401	XVal Session 85	1	XVal Session 85-Typing - Text-1		2012-07-18 14:20:05.397000
	Edit pad (rev 91)		nic	cv403	XVal Session 85	1	XVal Session 85-Typing - Text-1		2012-07-18 14:20:05.559000
	Edit pad (rev 92)		Capucine	cv402	XVal Session 85	1	XVal Session 85-Typing - Text-1		2012-07-18 14:20:05.676000
	Edit pad (rev 93)		Xing	cv400	XVal Session 85	1	XVal Session 85-Typing - Text-1		2012-07-18 14:20:05.870000
	Edit pad (rev 94)		Dan	cv401	XVal Session 85	1	XVal Session 85-Typing - Text-1		2012-07-18 14:20:05.907000
	Edit pad (rev 95)		Capucine	cv402	XVal Session 85	1	XVal Session 85-Typing - Text-1		2012-07-18 14:20:06.177000
	Edit pad (rev 96)		Xing	cv400	XVal Session 85	1	XVal Session 85-Typing - Text-1		2012-07-18 14:20:06.373000
	Edit pad (rev 97)		Dan	cv401	XVal Session 85	1	XVal Session 85-Typing - Text-1		2012-07-18 14:20:06.406000
	Edit pad (rev 98)		Xing	cv400	XVal Session 85	1	XVal Session 85-Typing - Text-1		2012-07-18 14:20:06.874000
	Edit pad (rev 99)		Dan	cv401	XVal Session 85	1	XVal Session 85-Typing - Text-1		2012-07-18 14:20:06.907000
	Edit pad (rev 100)		nic	cv403	XVal Session 85	1	XVal Session 85-Typing - Text-1		2012-07-18 14:20:06.918000
	Edit pad (rev 101)		Capucine	cv402	XVal Session 85	1	XVal Session 85-Typing - Text-1		2012-07-18 14:20:07.147000
	Edit pad (rev 102)		Dan	cv401	XVal Session 85	1	XVal Session 85-Typing - Text-1		2012-07-18 14:20:07.407000
	Edit pad (rev 103)		nic	cv403	XVal Session 85	1	XVal Session 85-Typing - Text-1		2012-07-18 14:20:07.419000
	Edit pad (rev 104)		Xing	cv400	XVal Session 85	1	XVal Session 85-Typing - Text-1		2012-07-18 14:20:07.614000
	Edit pad (rev 105)		Capucine	cv402	XVal Session 85	1	XVal Session 85-Typing - Text-1		2012-07-18 14:20:07.838000
	Edit pad (rev 106)		Dan	cv401	XVal Session 85	1	XVal Session 85-Typing - Text-1		2012-07-18 14:20:07.906000
	Edit pad (rev 107)		Xing	cv400	XVal Session 85	1	XVal Session 85-Typing - Text-1		2012-07-18 14:20:08.123000
	Edit pad (rev 108)		Capucine	cv402	XVal Session 85	1	XVal Session 85-Typing - Text-1		2012-07-18 14:20:08.348000
	Edit pad (rev 109)		Dan	cv401	XVal Session 85	1	XVal Session 85-Typing - Text-1		2012-07-18 14:20:08.411000
	Edit pad (rev 110)		Xing	cv400	XVal Session 85	1	XVal Session 85-Typing - Text-1		2012-07-18 14:20:08.630000
	Edit pad (rev 111)		Capucine	cv402	XVal Session 85	1	XVal Session 85-Typing - Text-1		2012-07-18 14:20:08.849000
	Edit pad (rev 112)		Dan	cv401	XVal Session 85	1	XVal Session 85-Typing - Text-1		2012-07-18 14:20:08.911000
	Edit pad (rev 113)		Capucine	cv402	XVal Session 85	1	XVal Session 85-Typing - Text-1		2012-07-18 14:20:09.350000
	Edit pad (rev 114)		Xing	cv400	XVal Session 85	1	XVal Session 85-Typing - Text-1		2012-07-18 14:20:09.355000
	Edit pad (rev 115)		Dan	cv401	XVal Session 85	1	XVal Session 85-Typing - Text-1		2012-07-18 14:20:09.415000
	Edit pad (rev 116)		Capucine	cv402	XVal Session 85	1	XVal Session 85-Typing - Text-1		2012-07-18 14:20:09.850000
	Edit pad (rev 117)		Xing	cv400	XVal Session 85	1	XVal Session 85-Typing - Text-1		2012-07-18 14:20:09.857000
	Edit pad (rev 118)		nic	cv403	XVal Session 85	1	XVal Session 85-Typing - Text-1		2012-07-18 14:20:09.908000
	Edit pad (rev 119)		Dan	cv401	XVal Session 85	1	XVal Session 85-Typing - Text-1		2012-07-18 14:20:09.916000
	Edit pad (rev 120)		Capucine	cv402	XVal Session 85	1	XVal Session 85-Typing - Text-1		2012-07-18 14:20:10.349000
	Edit pad (rev 121)		Xing	cv400	XVal Session 85	1	XVal Session 85-Typing - Text-1		2012-07-18 14:20:10.358000
	Edit pad (rev 122)		nic	cv403	XVal Session 85	1	XVal Session 85-Typing - Text-1		2012-07-18 14:20:10.406000
	Edit pad (rev 123)		Dan	cv401	XVal Session 85	1	XVal Session 85-Typing - Text-1		2012-07-18 14:20:10.422000
	Edit pad (rev 124)		Xing	cv400	XVal Session 85	1	XVal Session 85-Typing - Text-1		2012-07-18 14:20:10.860000
	Edit pad (rev 125)		Dan	cv401	XVal Session 85	1	XVal Session 85-Typing - Text-1		2012-07-18 14:20:10.921000
	Edit pad (rev 126)		Capucine	cv402	XVal Session 85	1	XVal Session 85-Typing - Text-1		2012-07-18 14:20:11.097000
	Edit pad (rev 127)		Xing	cv400	XVal Session 85	1	XVal Session 85-Typing - Text-1		2012-07-18 14:20:11.359000
	Edit pad (rev 128)		Dan	cv401	XVal Session 85	1	XVal Session 85-Typing - Text-1		2012-07-18 14:20:11.449000
	Edit pad (rev 129)		Xing	cv400	XVal Session 85	1	XVal Session 85-Typing - Text-1		2012-07-18 14:20:11.861000
	Edit pad (rev 130)		Dan	cv401	XVal Session 85	1	XVal Session 85-Typing - Text-1		2012-07-18 14:20:11.951000
	Edit pad (rev 131)		Capucine	cv402	XVal Session 85	1	XVal Session 85-Typing - Text-1		2012-07-18 14:20:12.105000
	Edit pad (rev 132)		Xing	cv400	XVal Session 85	1	XVal Session 85-Typing - Text-1		2012-07-18 14:20:12.373000
	Edit pad (rev 133)		Dan	cv401	XVal Session 85	1	XVal Session 85-Typing - Text-1		2012-07-18 14:20:12.453000
	Edit pad (rev 134)		nic	cv403	XVal Session 85	1	XVal Session 85-Typing - Text-1		2012-07-18 14:20:12.873000
	Edit pad (rev 135)		Xing	cv400	XVal Session 85	1	XVal Session 85-Typing - Text-1		2012-07-18 14:20:12.875000
	Edit pad (rev 136)		Dan	cv401	XVal Session 85	1	XVal Session 85-Typing - Text-1		2012-07-18 14:20:12.952000
	Edit pad (rev 137)		Capucine	cv402	XVal Session 85	1	XVal Session 85-Typing - Text-1		2012-07-18 14:20:12.998000
	Edit pad (rev 138)		nic	cv403	XVal Session 85	1	XVal Session 85-Typing - Text-1		2012-07-18 14:20:13.373000
	Edit pad (rev 139)		Xing	cv400	XVal Session 85	1	XVal Session 85-Typing - Text-1		2012-07-18 14:20:13.378000
	Edit pad (rev 140)		Dan	cv401	XVal Session 85	1	XVal Session 85-Typing - Text-1		2012-07-18 14:20:13.457000
	Edit pad (rev 141)		nic	cv403	XVal Session 85	1	XVal Session 85-Typing - Text-1		2012-07-18 14:20:13.874000
	Edit pad (rev 142)		Xing	cv400	XVal Session 85	1	XVal Session 85-Typing - Text-1		2012-07-18 14:20:13.886000
	Edit pad (rev 143)		Dan	cv401	XVal Session 85	1	XVal Session 85-Typing - Text-1		2012-07-18 14:20:13.959000
	Edit pad (rev 144)		nic	cv403	XVal Session 85	1	XVal Session 85-Typing - Text-1		2012-07-18 14:20:14.379000
	Edit pad (rev 145)		Dan	cv401	XVal Session 85	1	XVal Session 85-Typing - Text-1		2012-07-18 14:20:14.476000
	Edit pad (rev 146)		Xing	cv400	XVal Session 85	1	XVal Session 85-Typing - Text-1		2012-07-18 14:20:14.840000
	Edit pad (rev 147)		nic	cv403	XVal Session 85	1	XVal Session 85-Typing - Text-1		2012-07-18 14:20:14.876000
	Edit pad (rev 148)		Dan	cv401	XVal Session 85	1	XVal Session 85-Typing - Text-1		2012-07-18 14:20:14.976000
	Edit pad (rev 149)		Xing	cv400	XVal Session 85	1	XVal Session 85-Typing - Text-1		2012-07-18 14:20:15.363000
	Edit pad (rev 150)		nic	cv403	XVal Session 85	1	XVal Session 85-Typing - Text-1		2012-07-18 14:20:15.380000
	Edit pad (rev 151)		Dan	cv401	XVal Session 85	1	XVal Session 85-Typing - Text-1		2012-07-18 14:20:15.476000
	Edit pad (rev 152)		Xing	cv400	XVal Session 85	1	XVal Session 85-Typing - Text-1		2012-07-18 14:20:15.872000
	Edit pad (rev 153)		nic	cv403	XVal Session 85	1	XVal Session 85-Typing - Text-1		2012-07-18 14:20:15.879000
	Edit pad (rev 154)		Dan	cv401	XVal Session 85	1	XVal Session 85-Typing - Text-1		2012-07-18 14:20:15.977000
	Edit pad (rev 155)		nic	cv403	XVal Session 85	1	XVal Session 85-Typing - Text-1		2012-07-18 14:20:16.379000
	Edit pad (rev 156)		Xing	cv400	XVal Session 85	1	XVal Session 85-Typing - Text-1		2012-07-18 14:20:16.384000
	Edit pad (rev 157)		Dan	cv401	XVal Session 85	1	XVal Session 85-Typing - Text-1		2012-07-18 14:20:16.475000
	Edit pad (rev 158)		Capucine	cv402	XVal Session 85	1	XVal Session 85-Typing - Text-1		2012-07-18 14:20:16.643000
	Edit pad (rev 159)		nic	cv403	XVal Session 85	1	XVal Session 85-Typing - Text-1		2012-07-18 14:20:16.881000
	Edit pad (rev 160)		Dan	cv401	XVal Session 85	1	XVal Session 85-Typing - Text-1		2012-07-18 14:20:16.979000
	Edit pad (rev 161)		Capucine	cv402	XVal Session 85	1	XVal Session 85-Typing - Text-1		2012-07-18 14:20:17.146000
	Edit pad (rev 162)		Xing	cv400	XVal Session 85	1	XVal Session 85-Typing - Text-1		2012-07-18 14:20:17.157000
	Edit pad (rev 163)		nic	cv403	XVal Session 85	1	XVal Session 85-Typing - Text-1		2012-07-18 14:20:17.380000
	Edit pad (rev 164)		Dan	cv401	XVal Session 85	1	XVal Session 85-Typing - Text-1		2012-07-18 14:20:17.488000
	Edit pad (rev 165)		Capucine	cv402	XVal Session 85	1	XVal Session 85-Typing - Text-1		2012-07-18 14:20:17.646000
	Edit pad (rev 166)		nic	cv403	XVal Session 85	1	XVal Session 85-Typing - Text-1		2012-07-18 14:20:17.881000
	Edit pad (rev 167)		Dan	cv401	XVal Session 85	1	XVal Session 85-Typing - Text-1		2012-07-18 14:20:17.987000
	Edit pad (rev 168)		Capucine	cv402	XVal Session 85	1	XVal Session 85-Typing - Text-1		2012-07-18 14:20:18.147000
	Edit pad (rev 169)		nic	cv403	XVal Session 85	1	XVal Session 85-Typing - Text-1		2012-07-18 14:20:18.382000
	Edit pad (rev 170)		Dan	cv401	XVal Session 85	1	XVal Session 85-Typing - Text-1		2012-07-18 14:20:18.487000
	Edit pad (rev 171)		Capucine	cv402	XVal Session 85	1	XVal Session 85-Typing - Text-1		2012-07-18 14:20:18.646000
	Edit pad (rev 172)		nic	cv403	XVal Session 85	1	XVal Session 85-Typing - Text-1		2012-07-18 14:20:18.880000
	Edit pad (rev 173)		Dan	cv401	XVal Session 85	1	XVal Session 85-Typing - Text-1		2012-07-18 14:20:18.988000
	Edit pad (rev 174)		Capucine	cv402	XVal Session 85	1	XVal Session 85-Typing - Text-1		2012-07-18 14:20:19.147000
	Edit pad (rev 175)		nic	cv403	XVal Session 85	1	XVal Session 85-Typing - Text-1		2012-07-18 14:20:19.381000
	Edit pad (rev 176)		Dan	cv401	XVal Session 85	1	XVal Session 85-Typing - Text-1		2012-07-18 14:20:19.511000
	Edit pad (rev 177)		Capucine	cv402	XVal Session 85	1	XVal Session 85-Typing - Text-1		2012-07-18 14:20:19.650000
	Edit pad (rev 178)		nic	cv403	XVal Session 85	1	XVal Session 85-Typing - Text-1		2012-07-18 14:20:19.897000
	Edit pad (rev 179)		Dan	cv401	XVal Session 85	1	XVal Session 85-Typing - Text-1		2012-07-18 14:20:20.014000
	Edit pad (rev 180)		Xing	cv400	XVal Session 85	1	XVal Session 85-Typing - Text-1		2012-07-18 14:20:20.021000
	Edit pad (rev 181)		Capucine	cv402	XVal Session 85	1	XVal Session 85-Typing - Text-1		2012-07-18 14:20:20.163000
	Edit pad (rev 182)		nic	cv403	XVal Session 85	1	XVal Session 85-Typing - Text-1		2012-07-18 14:20:20.396000
	Edit pad (rev 183)		Capucine	cv402	XVal Session 85	1	XVal Session 85-Typing - Text-1		2012-07-18 14:20:20.663000
	Edit pad (rev 184)		Xing	cv400	XVal Session 85	1	XVal Session 85-Typing - Text-1		2012-07-18 14:20:20.859000
	Edit pad (rev 185)		nic	cv403	XVal Session 85	1	XVal Session 85-Typing - Text-1		2012-07-18 14:20:20.899000
	Edit pad (rev 186)		Xing	cv400	XVal Session 85	1	XVal Session 85-Typing - Text-1		2012-07-18 14:20:21.359000
	Edit pad (rev 187)		nic	cv403	XVal Session 85	1	XVal Session 85-Typing - Text-1		2012-07-18 14:20:21.398000
	Edit pad (rev 188)		Capucine	cv402	XVal Session 85	1	XVal Session 85-Typing - Text-1		2012-07-18 14:20:21.443000
	Edit pad (rev 189)		Capucine	cv402	XVal Session 85	1	XVal Session 85-Typing - Text-1		2012-07-18 14:20:21.949000
	Edit pad (rev 190)		nic	cv403	XVal Session 85	1	XVal Session 85-Typing - Text-1		2012-07-18 14:20:22.187000
	Edit pad (rev 191)		Capucine	cv402	XVal Session 85	1	XVal Session 85-Typing - Text-1		2012-07-18 14:20:22.447000
	Edit pad (rev 192)		Xing	cv400	XVal Session 85	1	XVal Session 85-Typing - Text-1		2012-07-18 14:20:22.667000
	Edit pad (rev 193)		nic	cv403	XVal Session 85	1	XVal Session 85-Typing - Text-1		2012-07-18 14:20:22.687000
	Edit pad (rev 194)		Capucine	cv402	XVal Session 85	1	XVal Session 85-Typing - Text-1		2012-07-18 14:20:22.958000
	Edit pad (rev 195)		nic	cv403	XVal Session 85	1	XVal Session 85-Typing - Text-1		2012-07-18 14:20:23.189000
	Edit pad (rev 196)		Capucine	cv402	XVal Session 85	1	XVal Session 85-Typing - Text-1		2012-07-18 14:20:23.458000
	Edit pad (rev 197)		Capucine	cv402	XVal Session 85	1	XVal Session 85-Typing - Text-1		2012-07-18 14:20:24.071000
	Edit pad (rev 198)		Dan	cv401	XVal Session 85	1	XVal Session 85-Typing - Text-1		2012-07-18 14:20:24.084000
	Edit pad (rev 199)		nic	cv403	XVal Session 85	1	XVal Session 85-Typing - Text-1		2012-07-18 14:20:24.144000
	Edit pad (rev 200)		Xing	cv400	XVal Session 85	1	XVal Session 85-Typing - Text-1		2012-07-18 14:20:24.157000
	Edit pad (rev 201)		Capucine	cv402	XVal Session 85	1	XVal Session 85-Typing - Text-1		2012-07-18 14:20:24.583000
	Edit pad (rev 202)		Dan	cv401	XVal Session 85	1	XVal Session 85-Typing - Text-1		2012-07-18 14:20:24.585000
	Edit pad (rev 203)		nic	cv403	XVal Session 85	1	XVal Session 85-Typing - Text-1		2012-07-18 14:20:24.643000
	Edit pad (rev 204)		Dan	cv401	XVal Session 85	1	XVal Session 85-Typing - Text-1		2012-07-18 14:20:25.087000
	Edit pad (rev 205)		nic	cv403	XVal Session 85	1	XVal Session 85-Typing - Text-1		2012-07-18 14:20:25.144000
	Edit pad (rev 206)		Capucine	cv402	XVal Session 85	1	XVal Session 85-Typing - Text-1		2012-07-18 14:20:25.475000
	Edit pad (rev 207)		Dan	cv401	XVal Session 85	1	XVal Session 85-Typing - Text-1		2012-07-18 14:20:25.590000
	Edit pad (rev 208)		nic	cv403	XVal Session 85	1	XVal Session 85-Typing - Text-1		2012-07-18 14:20:25.646000
	Edit pad (rev 209)		Capucine	cv402	XVal Session 85	1	XVal Session 85-Typing - Text-1		2012-07-18 14:20:26.005000
	Edit pad (rev 210)		Xing	cv400	XVal Session 85	1	XVal Session 85-Typing - Text-1		2012-07-18 14:20:26.086000
	Edit pad (rev 211)		Dan	cv401	XVal Session 85	1	XVal Session 85-Typing - Text-1		2012-07-18 14:20:26.091000
	Edit pad (rev 212)		nic	cv403	XVal Session 85	1	XVal Session 85-Typing - Text-1		2012-07-18 14:20:26.144000
	Edit pad (rev 213)		Capucine	cv402	XVal Session 85	1	XVal Session 85-Typing - Text-1		2012-07-18 14:20:26.506000
	Edit pad (rev 214)		Dan	cv401	XVal Session 85	1	XVal Session 85-Typing - Text-1		2012-07-18 14:20:26.593000
	Edit pad (rev 215)		nic	cv403	XVal Session 85	1	XVal Session 85-Typing - Text-1		2012-07-18 14:20:26.644000
	Edit pad (rev 216)		Xing	cv400	XVal Session 85	1	XVal Session 85-Typing - Text-1		2012-07-18 14:20:26.843000
	Edit pad (rev 217)		Capucine	cv402	XVal Session 85	1	XVal Session 85-Typing - Text-1		2012-07-18 14:20:27.023000
	Edit pad (rev 218)		Dan	cv401	XVal Session 85	1	XVal Session 85-Typing - Text-1		2012-07-18 14:20:27.099000
	Edit pad (rev 219)		nic	cv403	XVal Session 85	1	XVal Session 85-Typing - Text-1		2012-07-18 14:20:27.144000
	Edit pad (rev 220)		Xing	cv400	XVal Session 85	1	XVal Session 85-Typing - Text-1		2012-07-18 14:20:27.343000
	Edit pad (rev 221)		Dan	cv401	XVal Session 85	1	XVal Session 85-Typing - Text-1		2012-07-18 14:20:27.601000
	Edit pad (rev 222)		nic	cv403	XVal Session 85	1	XVal Session 85-Typing - Text-1		2012-07-18 14:20:27.646000
	Edit pad (rev 223)		Xing	cv400	XVal Session 85	1	XVal Session 85-Typing - Text-1		2012-07-18 14:20:27.848000
	Edit pad (rev 224)		Dan	cv401	XVal Session 85	1	XVal Session 85-Typing - Text-1		2012-07-18 14:20:28.101000
	Edit pad (rev 225)		Capucine	cv402	XVal Session 85	1	XVal Session 85-Typing - Text-1		2012-07-18 14:20:28.130000
	Edit pad (rev 226)		nic	cv403	XVal Session 85	1	XVal Session 85-Typing - Text-1		2012-07-18 14:20:28.148000
	Edit pad (rev 227)		Capucine	cv402	XVal Session 85	1	XVal Session 85-Typing - Text-1		2012-07-18 14:20:28.631000
	Edit pad (rev 228)		Xing	cv400	XVal Session 85	1	XVal Session 85-Typing - Text-1		2012-07-18 14:20:28.861000
	Edit pad (rev 229)		Dan	cv401	XVal Session 85	1	XVal Session 85-Typing - Text-1		2012-07-18 14:20:28.929000
	Edit pad (rev 230)		Capucine	cv402	XVal Session 85	1	XVal Session 85-Typing - Text-1		2012-07-18 14:20:29.131000
	Edit pad (rev 231)		Dan	cv401	XVal Session 85	1	XVal Session 85-Typing - Text-1		2012-07-18 14:20:29.429000
	Edit pad (rev 232)		nic	cv403	XVal Session 85	1	XVal Session 85-Typing - Text-1		2012-07-18 14:20:29.499000
	Edit pad (rev 233)		Capucine	cv402	XVal Session 85	1	XVal Session 85-Typing - Text-1		2012-07-18 14:20:29.629000
	Edit pad (rev 234)		Xing	cv400	XVal Session 85	1	XVal Session 85-Typing - Text-1		2012-07-18 14:20:29.926000
	Edit pad (rev 235)		Dan	cv401	XVal Session 85	1	XVal Session 85-Typing - Text-1		2012-07-18 14:20:29.928000
	Edit pad (rev 236)		nic	cv403	XVal Session 85	1	XVal Session 85-Typing - Text-1		2012-07-18 14:20:30.002000
	Edit pad (rev 237)		Capucine	cv402	XVal Session 85	1	XVal Session 85-Typing - Text-1		2012-07-18 14:20:30.133000
	Edit pad (rev 238)		Dan	cv401	XVal Session 85	1	XVal Session 85-Typing - Text-1		2012-07-18 14:20:30.427000
	Edit pad (rev 239)		Xing	cv400	XVal Session 85	1	XVal Session 85-Typing - Text-1		2012-07-18 14:20:30.436000
	Edit pad (rev 240)		nic	cv403	XVal Session 85	1	XVal Session 85-Typing - Text-1		2012-07-18 14:20:30.522000
	Edit pad (rev 241)		Capucine	cv402	XVal Session 85	1	XVal Session 85-Typing - Text-1		2012-07-18 14:20:30.637000
	Edit pad (rev 242)		Dan	cv401	XVal Session 85	1	XVal Session 85-Typing - Text-1		2012-07-18 14:20:30.928000
	Edit pad (rev 243)		nic	cv403	XVal Session 85	1	XVal Session 85-Typing - Text-1		2012-07-18 14:20:31.021000
	Edit pad (rev 244)		Capucine	cv402	XVal Session 85	1	XVal Session 85-Typing - Text-1		2012-07-18 14:20:31.145000
	Edit pad (rev 245)		Dan	cv401	XVal Session 85	1	XVal Session 85-Typing - Text-1		2012-07-18 14:20:31.428000
	Edit pad (rev 246)		nic	cv403	XVal Session 85	1	XVal Session 85-Typing - Text-1		2012-07-18 14:20:31.522000
	Edit pad (rev 247)		Capucine	cv402	XVal Session 85	1	XVal Session 85-Typing - Text-1		2012-07-18 14:20:31.646000
	Edit pad (rev 248)		Xing	cv400	XVal Session 85	1	XVal Session 85-Typing - Text-1		2012-07-18 14:20:32.023000
	Edit pad (rev 249)		nic	cv403	XVal Session 85	1	XVal Session 85-Typing - Text-1		2012-07-18 14:20:32.028000
	Edit pad (rev 250)		Dan	cv401	XVal Session 85	1	XVal Session 85-Typing - Text-1		2012-07-18 14:20:32.114000
	Edit pad (rev 251)		Capucine	cv402	XVal Session 85	1	XVal Session 85-Typing - Text-1		2012-07-18 14:20:32.149000
	Edit pad (rev 252)		nic	cv403	XVal Session 85	1	XVal Session 85-Typing - Text-1		2012-07-18 14:20:32.533000
	Edit pad (rev 253)		Dan	cv401	XVal Session 85	1	XVal Session 85-Typing - Text-1		2012-07-18 14:20:32.615000
	Edit pad (rev 254)		Xing	cv400	XVal Session 85	1	XVal Session 85-Typing - Text-1		2012-07-18 14:20:32.617000
	Edit pad (rev 255)		Capucine	cv402	XVal Session 85	1	XVal Session 85-Typing - Text-1		2012-07-18 14:20:32.658000
	Edit pad (rev 256)		nic	cv403	XVal Session 85	1	XVal Session 85-Typing - Text-1		2012-07-18 14:20:33.032000
	Edit pad (rev 257)		Capucine	cv402	XVal Session 85	1	XVal Session 85-Typing - Text-1		2012-07-18 14:20:33.161000
	Edit pad (rev 258)		Dan	cv401	XVal Session 85	1	XVal Session 85-Typing - Text-1		2012-07-18 14:20:33.181000
	Edit pad (rev 259)		Xing	cv400	XVal Session 85	1	XVal Session 85-Typing - Text-1		2012-07-18 14:20:33.405000
	Edit pad (rev 260)		Dan	cv401	XVal Session 85	1	XVal Session 85-Typing - Text-1		2012-07-18 14:20:33.681000
	Edit pad (rev 261)		nic	cv403	XVal Session 85	1	XVal Session 85-Typing - Text-1		2012-07-18 14:20:33.785000
	Edit pad (rev 262)		Dan	cv401	XVal Session 85	1	XVal Session 85-Typing - Text-1		2012-07-18 14:20:34.182000
	Edit pad (rev 263)		Dan	cv401	XVal Session 85	1	XVal Session 85-Typing - Text-1		2012-07-18 14:20:34.681000
	Edit pad (rev 264)		Capucine	cv402	XVal Session 85	1	XVal Session 85-Typing - Text-1		2012-07-18 14:20:34.827000
	Edit pad (rev 265)		Xing	cv400	XVal Session 85	1	XVal Session 85-Typing - Text-1		2012-07-18 14:20:34.934000
	Edit pad (rev 266)		Dan	cv401	XVal Session 85	1	XVal Session 85-Typing - Text-1		2012-07-18 14:20:35.181000
	Edit pad (rev 267)		nic	cv403	XVal Session 85	1	XVal Session 85-Typing - Text-1		2012-07-18 14:20:35.254000
	Edit pad (rev 268)		Capucine	cv402	XVal Session 85	1	XVal Session 85-Typing - Text-1		2012-07-18 14:20:35.334000
	Edit pad (rev 269)		Xing	cv400	XVal Session 85	1	XVal Session 85-Typing - Text-1		2012-07-18 14:20:35.434000
	Edit pad (rev 270)		Dan	cv401	XVal Session 85	1	XVal Session 85-Typing - Text-1		2012-07-18 14:20:35.682000
	Edit pad (rev 271)		Xing	cv400	XVal Session 85	1	XVal Session 85-Typing - Text-1		2012-07-18 14:20:35.936000
	Edit pad (rev 272)		Dan	cv401	XVal Session 85	1	XVal Session 85-Typing - Text-1		2012-07-18 14:20:36.181000
	Edit pad (rev 273)		Xing	cv400	XVal Session 85	1	XVal Session 85-Typing - Text-1		2012-07-18 14:20:36.437000
	Edit pad (rev 274)		Capucine	cv402	XVal Session 85	1	XVal Session 85-Typing - Text-1		2012-07-18 14:20:36.502000
	Edit pad (rev 275)		Dan	cv401	XVal Session 85	1	XVal Session 85-Typing - Text-1		2012-07-18 14:20:36.681000
	Edit pad (rev 276)		Xing	cv400	XVal Session 85	1	XVal Session 85-Typing - Text-1		2012-07-18 14:20:36.938000
	Edit pad (rev 277)		Capucine	cv402	XVal Session 85	1	XVal Session 85-Typing - Text-1		2012-07-18 14:20:37.128000
	Edit pad (rev 278)		Dan	cv401	XVal Session 85	1	XVal Session 85-Typing - Text-1		2012-07-18 14:20:37.182000
	Edit pad (rev 279)		nic	cv403	XVal Session 85	1	XVal Session 85-Typing - Text-1		2012-07-18 14:20:37.188000
	Edit pad (rev 280)		Xing	cv400	XVal Session 85	1	XVal Session 85-Typing - Text-1		2012-07-18 14:20:37.449000
	Edit pad (rev 281)		Capucine	cv402	XVal Session 85	1	XVal Session 85-Typing - Text-1		2012-07-18 14:20:37.630000
	Edit pad (rev 282)		Dan	cv401	XVal Session 85	1	XVal Session 85-Typing - Text-1		2012-07-18 14:20:37.681000
	Edit pad (rev 283)		Xing	cv400	XVal Session 85	1	XVal Session 85-Typing - Text-1		2012-07-18 14:20:37.952000
	Edit pad (rev 284)		Capucine	cv402	XVal Session 85	1	XVal Session 85-Typing - Text-1		2012-07-18 14:20:38.129000
	Edit pad (rev 285)		nic	cv403	XVal Session 85	1	XVal Session 85-Typing - Text-1		2012-07-18 14:20:38.152000
	Edit pad (rev 286)		Xing	cv400	XVal Session 85	1	XVal Session 85-Typing - Text-1		2012-07-18 14:20:38.452000
	Edit pad (rev 287)		Dan	cv401	XVal Session 85	1	XVal Session 85-Typing - Text-1		2012-07-18 14:20:38.503000
	Edit pad (rev 288)		Capucine	cv402	XVal Session 85	1	XVal Session 85-Typing - Text-1		2012-07-18 14:20:38.633000
	Edit pad (rev 289)		nic	cv403	XVal Session 85	1	XVal Session 85-Typing - Text-1		2012-07-18 14:20:38.657000
	Edit pad (rev 290)		Xing	cv400	XVal Session 85	1	XVal Session 85-Typing - Text-1		2012-07-18 14:20:38.951000
	Edit pad (rev 291)		Dan	cv401	XVal Session 85	1	XVal Session 85-Typing - Text-1		2012-07-18 14:20:39.006000
	Edit pad (rev 292)		Capucine	cv402	XVal Session 85	1	XVal Session 85-Typing - Text-1		2012-07-18 14:20:39.132000
	Edit pad (rev 293)		nic	cv403	XVal Session 85	1	XVal Session 85-Typing - Text-1		2012-07-18 14:20:39.158000
	Edit pad (rev 294)		Xing	cv400	XVal Session 85	1	XVal Session 85-Typing - Text-1		2012-07-18 14:20:39.450000
	Edit pad (rev 295)		Dan	cv401	XVal Session 85	1	XVal Session 85-Typing - Text-1		2012-07-18 14:20:39.520000
	Edit pad (rev 296)		Capucine	cv402	XVal Session 85	1	XVal Session 85-Typing - Text-1		2012-07-18 14:20:39.635000
	Edit pad (rev 297)		nic	cv403	XVal Session 85	1	XVal Session 85-Typing - Text-1		2012-07-18 14:20:39.661000
	Edit pad (rev 298)		Xing	cv400	XVal Session 85	1	XVal Session 85-Typing - Text-1		2012-07-18 14:20:39.951000
	Edit pad (rev 299)		Dan	cv401	XVal Session 85	1	XVal Session 85-Typing - Text-1		2012-07-18 14:20:40.025000
	Edit pad (rev 300)		nic	cv403	XVal Session 85	1	XVal Session 85-Typing - Text-1		2012-07-18 14:20:40.446000
	Edit pad (rev 301)		Xing	cv400	XVal Session 85	1	XVal Session 85-Typing - Text-1		2012-07-18 14:20:40.453000
	Edit pad (rev 302)		Dan	cv401	XVal Session 85	1	XVal Session 85-Typing - Text-1		2012-07-18 14:20:40.525000
	Edit pad (rev 303)		Capucine	cv402	XVal Session 85	1	XVal Session 85-Typing - Text-1		2012-07-18 14:20:40.582000
	Edit pad (rev 304)		nic	cv403	XVal Session 85	1	XVal Session 85-Typing - Text-1		2012-07-18 14:20:40.947000
	Edit pad (rev 305)		Xing	cv400	XVal Session 85	1	XVal Session 85-Typing - Text-1		2012-07-18 14:20:40.955000
	Edit pad (rev 306)		Dan	cv401	XVal Session 85	1	XVal Session 85-Typing - Text-1		2012-07-18 14:20:41.025000
	Edit pad (rev 307)		Capucine	cv402	XVal Session 85	1	XVal Session 85-Typing - Text-1		2012-07-18 14:20:41.081000
	Edit pad (rev 308)		nic	cv403	XVal Session 85	1	XVal Session 85-Typing - Text-1		2012-07-18 14:20:41.447000
	Edit pad (rev 309)		Xing	cv400	XVal Session 85	1	XVal Session 85-Typing - Text-1		2012-07-18 14:20:41.467000
	Edit pad (rev 310)		Dan	cv401	XVal Session 85	1	XVal Session 85-Typing - Text-1		2012-07-18 14:20:41.525000
	Edit pad (rev 311)		Capucine	cv402	XVal Session 85	1	XVal Session 85-Typing - Text-1		2012-07-18 14:20:41.582000
	Edit pad (rev 312)		nic	cv403	XVal Session 85	1	XVal Session 85-Typing - Text-1		2012-07-18 14:20:41.952000
	Edit pad (rev 313)		Xing	cv400	XVal Session 85	1	XVal Session 85-Typing - Text-1		2012-07-18 14:20:41.967000
	Edit pad (rev 314)		Dan	cv401	XVal Session 85	1	XVal Session 85-Typing - Text-1		2012-07-18 14:20:42.040000
	Edit pad (rev 315)		Capucine	cv402	XVal Session 85	1	XVal Session 85-Typing - Text-1		2012-07-18 14:20:42.109000
	Edit pad (rev 316)		nic	cv403	XVal Session 85	1	XVal Session 85-Typing - Text-1		2012-07-18 14:20:42.452000
	Edit pad (rev 317)		Xing	cv400	XVal Session 85	1	XVal Session 85-Typing - Text-1		2012-07-18 14:20:42.467000
	Edit pad (rev 318)		Dan	cv401	XVal Session 85	1	XVal Session 85-Typing - Text-1		2012-07-18 14:20:42.541000
	Edit pad (rev 319)		Capucine	cv402	XVal Session 85	1	XVal Session 85-Typing - Text-1		2012-07-18 14:20:42.582000
	Edit pad (rev 320)		nic	cv403	XVal Session 85	1	XVal Session 85-Typing - Text-1		2012-07-18 14:20:42.954000
	Edit pad (rev 321)		Xing	cv400	XVal Session 85	1	XVal Session 85-Typing - Text-1		2012-07-18 14:20:42.975000
	Edit pad (rev 322)		Dan	cv401	XVal Session 85	1	XVal Session 85-Typing - Text-1		2012-07-18 14:20:43.039000
	Edit pad (rev 323)		Capucine	cv402	XVal Session 85	1	XVal Session 85-Typing - Text-1		2012-07-18 14:20:43.083000
	Edit pad (rev 324)		nic	cv403	XVal Session 85	1	XVal Session 85-Typing - Text-1		2012-07-18 14:20:43.452000
	Edit pad (rev 325)		Xing	cv400	XVal Session 85	1	XVal Session 85-Typing - Text-1		2012-07-18 14:20:43.482000
	Edit pad (rev 326)		Dan	cv401	XVal Session 85	1	XVal Session 85-Typing - Text-1		2012-07-18 14:20:43.540000
	Edit pad (rev 327)		Xing	cv400	XVal Session 85	1	XVal Session 85-Typing - Text-1		2012-07-18 14:20:43.985000
	Edit pad (rev 328)		Dan	cv401	XVal Session 85	1	XVal Session 85-Typing - Text-1		2012-07-18 14:20:44.046000
	Edit pad (rev 329)		nic	cv403	XVal Session 85	1	XVal Session 85-Typing - Text-1		2012-07-18 14:20:44.145000
	Edit pad (rev 330)		Dan	cv401	XVal Session 85	1	XVal Session 85-Typing - Text-1		2012-07-18 14:20:44.557000
	Edit pad (rev 331)		nic	cv403	XVal Session 85	1	XVal Session 85-Typing - Text-1		2012-07-18 14:20:44.773000
	Edit pad (rev 332)		Dan	cv401	XVal Session 85	1	XVal Session 85-Typing - Text-1		2012-07-18 14:20:45.056000
	Edit pad (rev 333)		Capucine	cv402	XVal Session 85	1	XVal Session 85-Typing - Text-1		2012-07-18 14:20:45.196000
	Edit pad (rev 334)		Dan	cv401	XVal Session 85	1	XVal Session 85-Typing - Text-1		2012-07-18 14:20:45.567000
	Edit pad (rev 335)		Xing	cv400	XVal Session 85	1	XVal Session 85-Typing - Text-1		2012-07-18 14:20:45.781000
	Edit pad (rev 336)		nic	cv403	XVal Session 85	1	XVal Session 85-Typing - Text-1		2012-07-18 14:20:45.808000
	Edit pad (rev 337)		Dan	cv401	XVal Session 85	1	XVal Session 85-Typing - Text-1		2012-07-18 14:20:46.067000
	Edit pad (rev 338)		Xing	cv400	XVal Session 85	1	XVal Session 85-Typing - Text-1		2012-07-18 14:20:46.282000
	Edit pad (rev 339)		nic	cv403	XVal Session 85	1	XVal Session 85-Typing - Text-1		2012-07-18 14:20:46.327000
	Edit pad (rev 340)		Capucine	cv402	XVal Session 85	1	XVal Session 85-Typing - Text-1		2012-07-18 14:20:46.416000
	Edit pad (rev 341)		Dan	cv401	XVal Session 85	1	XVal Session 85-Typing - Text-1		2012-07-18 14:20:46.568000
	Edit pad (rev 342)		Xing	cv400	XVal Session 85	1	XVal Session 85-Typing - Text-1		2012-07-18 14:20:46.784000
	Edit pad (rev 343)		nic	cv403	XVal Session 85	1	XVal Session 85-Typing - Text-1		2012-07-18 14:20:46.833000
	Edit pad (rev 344)		Dan	cv401	XVal Session 85	1	XVal Session 85-Typing - Text-1		2012-07-18 14:20:47.069000
	Edit pad (rev 345)		Capucine	cv402	XVal Session 85	1	XVal Session 85-Typing - Text-1		2012-07-18 14:20:47.100000
	Edit pad (rev 346)		Xing	cv400	XVal Session 85	1	XVal Session 85-Typing - Text-1		2012-07-18 14:20:47.295000
	Edit pad (rev 347)		nic	cv403	XVal Session 85	1	XVal Session 85-Typing - Text-1		2012-07-18 14:20:47.332000
	Edit pad (rev 348)		Dan	cv401	XVal Session 85	1	XVal Session 85-Typing - Text-1		2012-07-18 14:20:47.569000
	Edit pad (rev 349)		Capucine	cv402	XVal Session 85	1	XVal Session 85-Typing - Text-1		2012-07-18 14:20:47.614000
	Edit pad (rev 350)		Xing	cv400	XVal Session 85	1	XVal Session 85-Typing - Text-1		2012-07-18 14:20:47.793000
	Edit pad (rev 351)		nic	cv403	XVal Session 85	1	XVal Session 85-Typing - Text-1		2012-07-18 14:20:47.834000
	Edit pad (rev 352)		Dan	cv401	XVal Session 85	1	XVal Session 85-Typing - Text-1		2012-07-18 14:20:48.071000
	Edit pad (rev 353)		Capucine	cv402	XVal Session 85	1	XVal Session 85-Typing - Text-1		2012-07-18 14:20:48.112000
	Edit pad (rev 354)		nic	cv403	XVal Session 85	1	XVal Session 85-Typing - Text-1		2012-07-18 14:20:48.335000
	Edit pad (rev 355)		Dan	cv401	XVal Session 85	1	XVal Session 85-Typing - Text-1		2012-07-18 14:20:48.570000
	Edit pad (rev 356)		Capucine	cv402	XVal Session 85	1	XVal Session 85-Typing - Text-1		2012-07-18 14:20:48.621000
	Edit pad (rev 357)		nic	cv403	XVal Session 85	1	XVal Session 85-Typing - Text-1		2012-07-18 14:20:48.833000
	Edit pad (rev 358)		Xing	cv400	XVal Session 85	1	XVal Session 85-Typing - Text-1		2012-07-18 14:20:48.836000
	Edit pad (rev 359)		Dan	cv401	XVal Session 85	1	XVal Session 85-Typing - Text-1		2012-07-18 14:20:49.070000
	Edit pad (rev 360)		Capucine	cv402	XVal Session 85	1	XVal Session 85-Typing - Text-1		2012-07-18 14:20:49.135000
	Edit pad (rev 361)		nic	cv403	XVal Session 85	1	XVal Session 85-Typing - Text-1		2012-07-18 14:20:49.341000
	Edit pad (rev 362)		Dan	cv401	XVal Session 85	1	XVal Session 85-Typing - Text-1		2012-07-18 14:20:49.570000
	Edit pad (rev 363)		Capucine	cv402	XVal Session 85	1	XVal Session 85-Typing - Text-1		2012-07-18 14:20:49.639000
	Edit pad (rev 364)		Xing	cv400	XVal Session 85	1	XVal Session 85-Typing - Text-1		2012-07-18 14:20:50.041000
	Edit pad (rev 365)		nic	cv403	XVal Session 85	1	XVal Session 85-Typing - Text-1		2012-07-18 14:20:50.052000
	Edit pad (rev 366)		Dan	cv401	XVal Session 85	1	XVal Session 85-Typing - Text-1		2012-07-18 14:20:50.087000
	Edit pad (rev 367)		Capucine	cv402	XVal Session 85	1	XVal Session 85-Typing - Text-1		2012-07-18 14:20:50.144000
	Edit pad (rev 368)		Xing	cv400	XVal Session 85	1	XVal Session 85-Typing - Text-1		2012-07-18 14:20:50.548000
	Edit pad (rev 369)		Capucine	cv402	XVal Session 85	1	XVal Session 85-Typing - Text-1		2012-07-18 14:20:50.646000
	Edit pad (rev 370)		Xing	cv400	XVal Session 85	1	XVal Session 85-Typing - Text-1		2012-07-18 14:20:51.048000
	Edit pad (rev 371)		Dan	cv401	XVal Session 85	1	XVal Session 85-Typing - Text-1		2012-07-18 14:20:51.144000
	Edit pad (rev 372)		Capucine	cv402	XVal Session 85	1	XVal Session 85-Typing - Text-1		2012-07-18 14:20:51.169000
	Edit pad (rev 373)		nic	cv403	XVal Session 85	1	XVal Session 85-Typing - Text-1		2012-07-18 14:20:51.371000
	Edit pad (rev 374)		Xing	cv400	XVal Session 85	1	XVal Session 85-Typing - Text-1		2012-07-18 14:20:51.546000
	Edit pad (rev 375)		nic	cv403	XVal Session 85	1	XVal Session 85-Typing - Text-1		2012-07-18 14:20:51.873000
	Edit pad (rev 376)		Xing	cv400	XVal Session 85	1	XVal Session 85-Typing - Text-1		2012-07-18 14:20:52.060000
	Edit pad (rev 377)		Dan	cv401	XVal Session 85	1	XVal Session 85-Typing - Text-1		2012-07-18 14:20:52.087000
	Edit pad (rev 378)		Xing	cv400	XVal Session 85	1	XVal Session 85-Typing - Text-1		2012-07-18 14:20:52.561000
	Edit pad (rev 379)		Dan	cv401	XVal Session 85	1	XVal Session 85-Typing - Text-1		2012-07-18 14:20:52.586000
	Edit pad (rev 380)		Capucine	cv402	XVal Session 85	1	XVal Session 85-Typing - Text-1		2012-07-18 14:20:52.594000
	Edit pad (rev 381)		Xing	cv400	XVal Session 85	1	XVal Session 85-Typing - Text-1		2012-07-18 14:20:53.062000
	Edit pad (rev 382)		nic	cv403	XVal Session 85	1	XVal Session 85-Typing - Text-1		2012-07-18 14:20:53.117000
	Edit pad (rev 383)		Capucine	cv402	XVal Session 85	1	XVal Session 85-Typing - Text-1		2012-07-18 14:20:53.119000
	Edit pad (rev 384)		Xing	cv400	XVal Session 85	1	XVal Session 85-Typing - Text-1		2012-07-18 14:20:53.567000
	Edit pad (rev 385)		nic	cv403	XVal Session 85	1	XVal Session 85-Typing - Text-1		2012-07-18 14:20:53.627000
	Edit pad (rev 386)		Capucine	cv402	XVal Session 85	1	XVal Session 85-Typing - Text-1		2012-07-18 14:20:53.643000
	Edit pad (rev 387)		Dan	cv401	XVal Session 85	1	XVal Session 85-Typing - Text-1		2012-07-18 14:20:53.680000
	Edit pad (rev 388)		Xing	cv400	XVal Session 85	1	XVal Session 85-Typing - Text-1		2012-07-18 14:20:54.077000
	Edit pad (rev 389)		nic	cv403	XVal Session 85	1	XVal Session 85-Typing - Text-1		2012-07-18 14:20:54.130000
	Edit pad (rev 390)		Capucine	cv402	XVal Session 85	1	XVal Session 85-Typing - Text-1		2012-07-18 14:20:54.149000
	Edit pad (rev 391)		Dan	cv401	XVal Session 85	1	XVal Session 85-Typing - Text-1		2012-07-18 14:20:54.186000
	Edit pad (rev 392)		nic	cv403	XVal Session 85	1	XVal Session 85-Typing - Text-1		2012-07-18 14:20:54.641000
	Edit pad (rev 393)		Capucine	cv402	XVal Session 85	1	XVal Session 85-Typing - Text-1		2012-07-18 14:20:54.651000
	Edit pad (rev 394)		Dan	cv401	XVal Session 85	1	XVal Session 85-Typing - Text-1		2012-07-18 14:20:54.690000
	Edit pad (rev 395)		Xing	cv400	XVal Session 85	1	XVal Session 85-Typing - Text-1		2012-07-18 14:20:54.863000
	Edit pad (rev 396)		nic	cv403	XVal Session 85	1	XVal Session 85-Typing - Text-1		2012-07-18 14:20:55.145000
	Edit pad (rev 397)		Capucine	cv402	XVal Session 85	1	XVal Session 85-Typing - Text-1		2012-07-18 14:20:55.161000
	Edit pad (rev 398)		Dan	cv401	XVal Session 85	1	XVal Session 85-Typing - Text-1		2012-07-18 14:20:55.198000
	Edit pad (rev 399)		nic	cv403	XVal Session 85	1	XVal Session 85-Typing - Text-1		2012-07-18 14:20:55.645000
	Edit pad (rev 400)		Dan	cv401	XVal Session 85	1	XVal Session 85-Typing - Text-1		2012-07-18 14:20:55.702000
	Edit pad (rev 401)		Xing	cv400	XVal Session 85	1	XVal Session 85-Typing - Text-1		2012-07-18 14:20:55.718000
	Edit pad (rev 402)		Dan	cv401	XVal Session 85	1	XVal Session 85-Typing - Text-1		2012-07-18 14:20:56.202000
	Edit pad (rev 403)		nic	cv403	XVal Session 85	1	XVal Session 85-Typing - Text-1		2012-07-18 14:20:56.210000
	Edit pad (rev 404)		Capucine	cv402	XVal Session 85	1	XVal Session 85-Typing - Text-1		2012-07-18 14:20:56.446000
	Edit pad (rev 405)		Xing	cv400	XVal Session 85	1	XVal Session 85-Typing - Text-1		2012-07-18 14:20:56.526000
	Edit pad (rev 406)		nic	cv403	XVal Session 85	1	XVal Session 85-Typing - Text-1		2012-07-18 14:20:56.645000
	Edit pad (rev 407)		Xing	cv400	XVal Session 85	1	XVal Session 85-Typing - Text-1		2012-07-18 14:20:57.030000
	Edit pad (rev 408)		Capucine	cv402	XVal Session 85	1	XVal Session 85-Typing - Text-1		2012-07-18 14:20:57.072000
	Edit pad (rev 409)		Dan	cv401	XVal Session 85	1	XVal Session 85-Typing - Text-1		2012-07-18 14:20:57.099000
	Edit pad (rev 410)		nic	cv403	XVal Session 85	1	XVal Session 85-Typing - Text-1		2012-07-18 14:20:57.147000
	Edit pad (rev 411)		Capucine	cv402	XVal Session 85	1	XVal Session 85-Typing - Text-1		2012-07-18 14:20:57.583000
	Edit pad (rev 412)		Dan	cv401	XVal Session 85	1	XVal Session 85-Typing - Text-1		2012-07-18 14:20:57.605000
	Edit pad (rev 413)		Xing	cv400	XVal Session 85	1	XVal Session 85-Typing - Text-1		2012-07-18 14:20:57.638000
	Edit pad (rev 414)		Capucine	cv402	XVal Session 85	1	XVal Session 85-Typing - Text-1		2012-07-18 14:20:58.084000
	Edit pad (rev 415)		Dan	cv401	XVal Session 85	1	XVal Session 85-Typing - Text-1		2012-07-18 14:20:58.105000
	Edit pad (rev 416)		Xing	cv400	XVal Session 85	1	XVal Session 85-Typing - Text-1		2012-07-18 14:20:58.138000
	Edit pad (rev 417)		Capucine	cv402	XVal Session 85	1	XVal Session 85-Typing - Text-1		2012-07-18 14:20:58.585000
	Edit pad (rev 418)		Dan	cv401	XVal Session 85	1	XVal Session 85-Typing - Text-1		2012-07-18 14:20:58.610000
	Edit pad (rev 419)		Xing	cv400	XVal Session 85	1	XVal Session 85-Typing - Text-1		2012-07-18 14:20:59.454000
	Edit pad (rev 420)		Capucine	cv402	XVal Session 85	1	XVal Session 85-Typing - Text-1		2012-07-18 14:20:59.806000
	Edit pad (rev 421)		Dan	cv401	XVal Session 85	1	XVal Session 85-Typing - Text-1		2012-07-18 14:21:00.011000
	Edit pad (rev 422)		Capucine	cv402	XVal Session 85	1	XVal Session 85-Typing - Text-1		2012-07-18 14:21:00.306000
	Edit pad (rev 423)		Dan	cv401	XVal Session 85	1	XVal Session 85-Typing - Text-1		2012-07-18 14:21:00.510000
	Edit pad (rev 424)		nic	cv403	XVal Session 85	1	XVal Session 85-Typing - Text-1		2012-07-18 14:21:00.532000
	Edit pad (rev 425)		Dan	cv401	XVal Session 85	1	XVal Session 85-Typing - Text-1		2012-07-18 14:21:01.692000
	Edit pad (rev 426)		Dan	cv401	XVal Session 85	1	XVal Session 85-Typing - Text-1		2012-07-18 14:21:02.193000
	Edit pad (rev 427)		Capucine	cv402	XVal Session 85	1	XVal Session 85-Typing - Text-1		2012-07-18 14:21:02.310000
	Edit pad (rev 428)		nic	cv403	XVal Session 85	1	XVal Session 85-Typing - Text-1		2012-07-18 14:21:02.608000
	Edit pad (rev 429)		Dan	cv401	XVal Session 85	1	XVal Session 85-Typing - Text-1		2012-07-18 14:21:02.748000
	Edit pad (rev 430)		Capucine	cv402	XVal Session 85	1	XVal Session 85-Typing - Text-1		2012-07-18 14:21:03.042000
	Edit pad (rev 431)		Dan	cv401	XVal Session 85	1	XVal Session 85-Typing - Text-1		2012-07-18 14:21:03.250000
	Edit pad (rev 432)		Capucine	cv402	XVal Session 85	1	XVal Session 85-Typing - Text-1		2012-07-18 14:21:03.541000
	Edit pad (rev 433)		Dan	cv401	XVal Session 85	1	XVal Session 85-Typing - Text-1		2012-07-18 14:21:03.839000
	Edit pad (rev 434)		Capucine	cv402	XVal Session 85	1	XVal Session 85-Typing - Text-1		2012-07-18 14:21:04.063000
	Edit pad (rev 435)		nic	cv403	XVal Session 85	1	XVal Session 85-Typing - Text-1		2012-07-18 14:21:04.183000
	Edit pad (rev 436)		Capucine	cv402	XVal Session 85	1	XVal Session 85-Typing - Text-1		2012-07-18 14:21:04.563000
	Edit pad (rev 437)		nic	cv403	XVal Session 85	1	XVal Session 85-Typing - Text-1		2012-07-18 14:21:04.683000
	Edit pad (rev 438)		Dan	cv401	XVal Session 85	1	XVal Session 85-Typing - Text-1		2012-07-18 14:21:05.025000
	Edit pad (rev 439)		Capucine	cv402	XVal Session 85	1	XVal Session 85-Typing - Text-1		2012-07-18 14:21:05.068000
	Edit pad (rev 440)		Dan	cv401	XVal Session 85	1	XVal Session 85-Typing - Text-1		2012-07-18 14:21:05.527000
	Edit pad (rev 441)		Capucine	cv402	XVal Session 85	1	XVal Session 85-Typing - Text-1		2012-07-18 14:21:05.569000
	Edit pad (rev 442)		Dan	cv401	XVal Session 85	1	XVal Session 85-Typing - Text-1		2012-07-18 14:21:06.027000
	Edit pad (rev 443)		Capucine	cv402	XVal Session 85	1	XVal Session 85-Typing - Text-1		2012-07-18 14:21:06.067000
	Edit pad (rev 444)		Dan	cv401	XVal Session 85	1	XVal Session 85-Typing - Text-1		2012-07-18 14:21:06.528000
	Edit pad (rev 445)		Dan	cv401	XVal Session 85	1	XVal Session 85-Typing - Text-1		2012-07-18 14:21:07.027000
	Edit pad (rev 446)		Dan	cv401	XVal Session 85	1	XVal Session 85-Typing - Text-1		2012-07-18 14:21:07.527000
	Edit pad (rev 447)		Dan	cv401	XVal Session 85	1	XVal Session 85-Typing - Text-1		2012-07-18 14:21:08.027000
	Edit pad (rev 448)		Dan	cv401	XVal Session 85	1	XVal Session 85-Typing - Text-1		2012-07-18 14:21:08.528000
	Edit pad (rev 449)		Dan	cv401	XVal Session 85	1	XVal Session 85-Typing - Text-1		2012-07-18 14:21:09.029000
	Edit pad (rev 450)		Dan	cv401	XVal Session 85	1	XVal Session 85-Typing - Text-1		2012-07-18 14:21:10.065000
	Edit pad (rev 451)		Dan	cv401	XVal Session 85	1	XVal Session 85-Typing - Text-1		2012-07-18 14:21:10.618000
	Edit pad (rev 452)		Xing	cv400	XVal Session 85	1	XVal Session 85-Typing - Text-1		2012-07-18 14:21:11.074000
	Edit pad (rev 453)		Dan	cv401	XVal Session 85	1	XVal Session 85-Typing - Text-1		2012-07-18 14:21:11.182000
	Edit pad (rev 454)		Capucine	cv402	XVal Session 85	1	XVal Session 85-Typing - Text-1		2012-07-18 14:21:11.365000
	Edit pad (rev 455)		Dan	cv401	XVal Session 85	1	XVal Session 85-Typing - Text-1		2012-07-18 14:21:11.683000
	Edit pad (rev 456)		Capucine	cv402	XVal Session 85	1	XVal Session 85-Typing - Text-1		2012-07-18 14:21:11.863000
	Edit pad (rev 457)		Xing	cv400	XVal Session 85	1	XVal Session 85-Typing - Text-1		2012-07-18 14:21:11.885000
	Edit pad (rev 458)		Dan	cv401	XVal Session 85	1	XVal Session 85-Typing - Text-1		2012-07-18 14:21:12.183000
	Edit pad (rev 459)		nic	cv403	XVal Session 85	1	XVal Session 85-Typing - Text-1		2012-07-18 14:21:12.221000
	Edit pad (rev 460)		Capucine	cv402	XVal Session 85	1	XVal Session 85-Typing - Text-1		2012-07-18 14:21:12.365000
	Edit pad (rev 461)		Xing	cv400	XVal Session 85	1	XVal Session 85-Typing - Text-1		2012-07-18 14:21:12.390000
	Edit pad (rev 462)		Dan	cv401	XVal Session 85	1	XVal Session 85-Typing - Text-1		2012-07-18 14:21:12.690000
	Edit pad (rev 463)		nic	cv403	XVal Session 85	1	XVal Session 85-Typing - Text-1		2012-07-18 14:21:12.727000
	Edit pad (rev 464)		Xing	cv400	XVal Session 85	1	XVal Session 85-Typing - Text-1		2012-07-18 14:21:12.889000
	Edit pad (rev 465)		Dan	cv401	XVal Session 85	1	XVal Session 85-Typing - Text-1		2012-07-18 14:21:13.191000
	Edit pad (rev 466)		nic	cv403	XVal Session 85	1	XVal Session 85-Typing - Text-1		2012-07-18 14:21:13.229000
	Edit pad (rev 467)		Xing	cv400	XVal Session 85	1	XVal Session 85-Typing - Text-1		2012-07-18 14:21:13.390000
	Edit pad (rev 468)		Dan	cv401	XVal Session 85	1	XVal Session 85-Typing - Text-1		2012-07-18 14:21:13.693000
	Edit pad (rev 469)		nic	cv403	XVal Session 85	1	XVal Session 85-Typing - Text-1		2012-07-18 14:21:13.747000
	Edit pad (rev 470)		Xing	cv400	XVal Session 85	1	XVal Session 85-Typing - Text-1		2012-07-18 14:21:13.892000
	Edit pad (rev 471)		Dan	cv401	XVal Session 85	1	XVal Session 85-Typing - Text-1		2012-07-18 14:21:14.204000
	Edit pad (rev 472)		nic	cv403	XVal Session 85	1	XVal Session 85-Typing - Text-1		2012-07-18 14:21:14.336000
	Edit pad (rev 473)		Dan	cv401	XVal Session 85	1	XVal Session 85-Typing - Text-1		2012-07-18 14:21:14.706000
	Edit pad (rev 474)		Xing	cv400	XVal Session 85	1	XVal Session 85-Typing - Text-1		2012-07-18 14:21:14.821000
	Edit pad (rev 475)		Xing	cv400	XVal Session 85	1	XVal Session 85-Typing - Text-1		2012-07-18 14:21:15.331000
	Edit pad (rev 476)		Capucine	cv402	XVal Session 85	1	XVal Session 85-Typing - Text-1		2012-07-18 14:21:15.482000
	Edit pad (rev 477)		Dan	cv401	XVal Session 85	1	XVal Session 85-Typing - Text-1		2012-07-18 14:21:15.498000
	Edit pad (rev 478)		Xing	cv400	XVal Session 85	1	XVal Session 85-Typing - Text-1		2012-07-18 14:21:15.841000
	Edit pad (rev 479)		Capucine	cv402	XVal Session 85	1	XVal Session 85-Typing - Text-1		2012-07-18 14:21:15.990000
	Edit pad (rev 480)		Dan	cv401	XVal Session 85	1	XVal Session 85-Typing - Text-1		2012-07-18 14:21:15.998000
	Edit pad (rev 481)		nic	cv403	XVal Session 85	1	XVal Session 85-Typing - Text-1		2012-07-18 14:21:16.089000
	Edit pad (rev 482)		Xing	cv400	XVal Session 85	1	XVal Session 85-Typing - Text-1		2012-07-18 14:21:16.346000
	Edit pad (rev 483)		Dan	cv401	XVal Session 85	1	XVal Session 85-Typing - Text-1		2012-07-18 14:21:16.497000
	Edit pad (rev 484)		Xing	cv400	XVal Session 85	1	XVal Session 85-Typing - Text-1		2012-07-18 14:21:16.859000
	Edit pad (rev 485)		Capucine	cv402	XVal Session 85	1	XVal Session 85-Typing - Text-1		2012-07-18 14:21:16.869000
	Edit pad (rev 486)		Dan	cv401	XVal Session 85	1	XVal Session 85-Typing - Text-1		2012-07-18 14:21:16.996000
	Edit pad (rev 487)		nic	cv403	XVal Session 85	1	XVal Session 85-Typing - Text-1		2012-07-18 14:21:17.022000
	Edit pad (rev 488)		Xing	cv400	XVal Session 85	1	XVal Session 85-Typing - Text-1		2012-07-18 14:21:17.358000
	Edit pad (rev 489)		Dan	cv401	XVal Session 85	1	XVal Session 85-Typing - Text-1		2012-07-18 14:21:17.496000
	Edit pad (rev 490)		Xing	cv400	XVal Session 85	1	XVal Session 85-Typing - Text-1		2012-07-18 14:21:17.859000
	Edit pad (rev 491)		Dan	cv401	XVal Session 85	1	XVal Session 85-Typing - Text-1		2012-07-18 14:21:17.996000
	Edit pad (rev 492)		nic	cv403	XVal Session 85	1	XVal Session 85-Typing - Text-1		2012-07-18 14:21:18.147000
	Edit pad (rev 493)		Xing	cv400	XVal Session 85	1	XVal Session 85-Typing - Text-1		2012-07-18 14:21:18.361000
	Edit pad (rev 494)		Dan	cv401	XVal Session 85	1	XVal Session 85-Typing - Text-1		2012-07-18 14:21:18.497000
	Edit pad (rev 495)		nic	cv403	XVal Session 85	1	XVal Session 85-Typing - Text-1		2012-07-18 14:21:18.647000
	Edit pad (rev 496)		Xing	cv400	XVal Session 85	1	XVal Session 85-Typing - Text-1		2012-07-18 14:21:18.874000
	Edit pad (rev 497)		nic	cv403	XVal Session 85	1	XVal Session 85-Typing - Text-1		2012-07-18 14:21:19.373000
	Edit pad (rev 498)		Xing	cv400	XVal Session 85	1	XVal Session 85-Typing - Text-1		2012-07-18 14:21:19.375000
	Edit pad (rev 499)		nic	cv403	XVal Session 85	1	XVal Session 85-Typing - Text-1		2012-07-18 14:21:19.874000
	Edit pad (rev 500)		Xing	cv400	XVal Session 85	1	XVal Session 85-Typing - Text-1		2012-07-18 14:21:19.959000
	Edit pad (rev 501)		Capucine	cv402	XVal Session 85	1	XVal Session 85-Typing - Text-1		2012-07-18 14:21:20.124000
	Edit pad (rev 502)		Xing	cv400	XVal Session 85	1	XVal Session 85-Typing - Text-1		2012-07-18 14:21:20.457000
	Edit pad (rev 503)		Dan	cv401	XVal Session 85	1	XVal Session 85-Typing - Text-1		2012-07-18 14:21:20.470000
	Edit pad (rev 504)		Capucine	cv402	XVal Session 85	1	XVal Session 85-Typing - Text-1		2012-07-18 14:21:20.628000
	Edit pad (rev 505)		Xing	cv400	XVal Session 85	1	XVal Session 85-Typing - Text-1		2012-07-18 14:21:20.968000
	Edit pad (rev 506)		Dan	cv401	XVal Session 85	1	XVal Session 85-Typing - Text-1		2012-07-18 14:21:20.976000
	Edit pad (rev 507)		Xing	cv400	XVal Session 85	1	XVal Session 85-Typing - Text-1		2012-07-18 14:21:21.468000
	Edit pad (rev 508)		Dan	cv401	XVal Session 85	1	XVal Session 85-Typing - Text-1		2012-07-18 14:21:21.475000
	Edit pad (rev 509)		Capucine	cv402	XVal Session 85	1	XVal Session 85-Typing - Text-1		2012-07-18 14:21:21.750000
	Edit pad (rev 510)		Xing	cv400	XVal Session 85	1	XVal Session 85-Typing - Text-1		2012-07-18 14:21:21.969000
	Edit pad (rev 511)		Dan	cv401	XVal Session 85	1	XVal Session 85-Typing - Text-1		2012-07-18 14:21:21.990000
	Edit pad (rev 512)		Capucine	cv402	XVal Session 85	1	XVal Session 85-Typing - Text-1		2012-07-18 14:21:22.255000
	Edit pad (rev 513)		Xing	cv400	XVal Session 85	1	XVal Session 85-Typing - Text-1		2012-07-18 14:21:22.468000
	Edit pad (rev 514)		Dan	cv401	XVal Session 85	1	XVal Session 85-Typing - Text-1		2012-07-18 14:21:22.491000
	Edit pad (rev 515)		Xing	cv400	XVal Session 85	1	XVal Session 85-Typing - Text-1		2012-07-18 14:21:22.968000
	Edit pad (rev 516)		Dan	cv401	XVal Session 85	1	XVal Session 85-Typing - Text-1		2012-07-18 14:21:23.108000
	Edit pad (rev 517)		Capucine	cv402	XVal Session 85	1	XVal Session 85-Typing - Text-1		2012-07-18 14:21:23.534000
	Edit pad (rev 518)		Dan	cv401	XVal Session 85	1	XVal Session 85-Typing - Text-1		2012-07-18 14:21:23.609000
	Edit pad (rev 519)		Xing	cv400	XVal Session 85	1	XVal Session 85-Typing - Text-1		2012-07-18 14:21:23.727000
	Edit pad (rev 520)		Capucine	cv402	XVal Session 85	1	XVal Session 85-Typing - Text-1		2012-07-18 14:21:24.037000
	Edit pad (rev 521)		nic	cv403	XVal Session 85	1	XVal Session 85-Typing - Text-1		2012-07-18 14:21:24.060000
	Edit pad (rev 522)		Xing	cv400	XVal Session 85	1	XVal Session 85-Typing - Text-1		2012-07-18 14:21:24.233000
	Edit pad (rev 523)		Dan	cv401	XVal Session 85	1	XVal Session 85-Typing - Text-1		2012-07-18 14:21:24.347000
	Edit pad (rev 524)		Capucine	cv402	XVal Session 85	1	XVal Session 85-Typing - Text-1		2012-07-18 14:21:24.536000
	Edit pad (rev 525)		Xing	cv400	XVal Session 85	1	XVal Session 85-Typing - Text-1		2012-07-18 14:21:24.731000
	Edit pad (rev 526)		nic	cv403	XVal Session 85	1	XVal Session 85-Typing - Text-1		2012-07-18 14:21:24.749000
	Edit pad (rev 527)		Dan	cv401	XVal Session 85	1	XVal Session 85-Typing - Text-1		2012-07-18 14:21:24.847000
	Edit pad (rev 528)		Capucine	cv402	XVal Session 85	1	XVal Session 85-Typing - Text-1		2012-07-18 14:21:25.039000
	Edit pad (rev 529)		Dan	cv401	XVal Session 85	1	XVal Session 85-Typing - Text-1		2012-07-18 14:21:25.349000
	Edit pad (rev 530)		Capucine	cv402	XVal Session 85	1	XVal Session 85-Typing - Text-1		2012-07-18 14:21:25.539000
	Edit pad (rev 531)		Dan	cv401	XVal Session 85	1	XVal Session 85-Typing - Text-1		2012-07-18 14:21:25.850000
	Edit pad (rev 532)		Xing	cv400	XVal Session 85	1	XVal Session 85-Typing - Text-1		2012-07-18 14:21:25.904000
	Edit pad (rev 533)		nic	cv403	XVal Session 85	1	XVal Session 85-Typing - Text-1		2012-07-18 14:21:26.282000
	Edit pad (rev 534)		Dan	cv401	XVal Session 85	1	XVal Session 85-Typing - Text-1		2012-07-18 14:21:26.348000
	Edit pad (rev 535)		Xing	cv400	XVal Session 85	1	XVal Session 85-Typing - Text-1		2012-07-18 14:21:26.404000
	Edit pad (rev 536)		nic	cv403	XVal Session 85	1	XVal Session 85-Typing - Text-1		2012-07-18 14:21:26.784000
	Edit pad (rev 537)		Capucine	cv402	XVal Session 85	1	XVal Session 85-Typing - Text-1		2012-07-18 14:21:26.848000
	Edit pad (rev 538)		Dan	cv401	XVal Session 85	1	XVal Session 85-Typing - Text-1		2012-07-18 14:21:26.866000
	Edit pad (rev 539)		Xing	cv400	XVal Session 85	1	XVal Session 85-Typing - Text-1		2012-07-18 14:21:26.908000
	Edit pad (rev 540)		Capucine	cv402	XVal Session 85	1	XVal Session 85-Typing - Text-1		2012-07-18 14:21:27.350000
	Edit pad (rev 541)		Dan	cv401	XVal Session 85	1	XVal Session 85-Typing - Text-1		2012-07-18 14:21:27.369000
	Edit pad (rev 542)		Xing	cv400	XVal Session 85	1	XVal Session 85-Typing - Text-1		2012-07-18 14:21:27.420000
	Edit pad (rev 543)		nic	cv403	XVal Session 85	1	XVal Session 85-Typing - Text-1		2012-07-18 14:21:27.629000
	Edit pad (rev 544)		Dan	cv401	XVal Session 85	1	XVal Session 85-Typing - Text-1		2012-07-18 14:21:27.867000
	Edit pad (rev 545)		Xing	cv400	XVal Session 85	1	XVal Session 85-Typing - Text-1		2012-07-18 14:21:27.921000
	Edit pad (rev 546)		nic	cv403	XVal Session 85	1	XVal Session 85-Typing - Text-1		2012-07-18 14:21:28.208000
	Edit pad (rev 547)		Capucine	cv402	XVal Session 85	1	XVal Session 85-Typing - Text-1		2012-07-18 14:21:28.257000
	Edit pad (rev 548)		Dan	cv401	XVal Session 85	1	XVal Session 85-Typing - Text-1		2012-07-18 14:21:28.366000
	Edit pad (rev 549)		Xing	cv400	XVal Session 85	1	XVal Session 85-Typing - Text-1		2012-07-18 14:21:28.422000
	Edit pad (rev 550)		nic	cv403	XVal Session 85	1	XVal Session 85-Typing - Text-1		2012-07-18 14:21:28.701000
	Edit pad (rev 551)		Dan	cv401	XVal Session 85	1	XVal Session 85-Typing - Text-1		2012-07-18 14:21:28.868000
	Edit pad (rev 552)		Xing	cv400	XVal Session 85	1	XVal Session 85-Typing - Text-1		2012-07-18 14:21:28.934000
	Edit pad (rev 553)		Capucine	cv402	XVal Session 85	1	XVal Session 85-Typing - Text-1		2012-07-18 14:21:29.084000
	Edit pad (rev 554)		Dan	cv401	XVal Session 85	1	XVal Session 85-Typing - Text-1		2012-07-18 14:21:29.368000
	Edit pad (rev 555)		nic	cv403	XVal Session 85	1	XVal Session 85-Typing - Text-1		2012-07-18 14:21:29.399000
	Edit pad (rev 556)		Xing	cv400	XVal Session 85	1	XVal Session 85-Typing - Text-1		2012-07-18 14:21:29.439000
	Edit pad (rev 557)		Capucine	cv402	XVal Session 85	1	XVal Session 85-Typing - Text-1		2012-07-18 14:21:29.582000
	Edit pad (rev 558)		Dan	cv401	XVal Session 85	1	XVal Session 85-Typing - Text-1		2012-07-18 14:21:29.869000
	Edit pad (rev 559)		nic	cv403	XVal Session 85	1	XVal Session 85-Typing - Text-1		2012-07-18 14:21:29.904000
	Edit pad (rev 560)		Xing	cv400	XVal Session 85	1	XVal Session 85-Typing - Text-1		2012-07-18 14:21:29.980000
	Edit pad (rev 561)		Capucine	cv402	XVal Session 85	1	XVal Session 85-Typing - Text-1		2012-07-18 14:21:30.082000
	Edit pad (rev 562)		Xing	cv400	XVal Session 85	1	XVal Session 85-Typing - Text-1		2012-07-18 14:21:30.486000
	Edit pad (rev 563)		Capucine	cv402	XVal Session 85	1	XVal Session 85-Typing - Text-1		2012-07-18 14:21:30.583000
	Edit pad (rev 564)		Xing	cv400	XVal Session 85	1	XVal Session 85-Typing - Text-1		2012-07-18 14:21:31
	Edit pad (rev 565)		nic	cv403	XVal Session 85	1	XVal Session 85-Typing - Text-1		2012-07-18 14:21:31.060000
	Edit pad (rev 566)		Capucine	cv402	XVal Session 85	1	XVal Session 85-Typing - Text-1		2012-07-18 14:21:31.440000
	Edit pad (rev 567)		Xing	cv400	XVal Session 85	1	XVal Session 85-Typing - Text-1		2012-07-18 14:21:31.506000
	Edit pad (rev 568)		Dan	cv401	XVal Session 85	1	XVal Session 85-Typing - Text-1		2012-07-18 14:21:31.530000
	Edit pad (rev 569)		nic	cv403	XVal Session 85	1	XVal Session 85-Typing - Text-1		2012-07-18 14:21:31.563000
	Edit pad (rev 570)		Xing	cv400	XVal Session 85	1	XVal Session 85-Typing - Text-1		2012-07-18 14:21:32.015000
	Edit pad (rev 571)		Dan	cv401	XVal Session 85	1	XVal Session 85-Typing - Text-1		2012-07-18 14:21:32.030000
	Edit pad (rev 572)		nic	cv403	XVal Session 85	1	XVal Session 85-Typing - Text-1		2012-07-18 14:21:32.083000
	Edit pad (rev 573)		Dan	cv401	XVal Session 85	1	XVal Session 85-Typing - Text-1		2012-07-18 14:21:32.534000
	Edit pad (rev 574)		nic	cv403	XVal Session 85	1	XVal Session 85-Typing - Text-1		2012-07-18 14:21:32.594000
	Edit pad (rev 575)		Dan	cv401	XVal Session 85	1	XVal Session 85-Typing - Text-1		2012-07-18 14:21:33.035000
	Edit pad (rev 576)		nic	cv403	XVal Session 85	1	XVal Session 85-Typing - Text-1		2012-07-18 14:21:33.094000
	Edit pad (rev 577)		Capucine	cv402	XVal Session 85	1	XVal Session 85-Typing - Text-1		2012-07-18 14:21:33.393000
	Edit pad (rev 578)		Dan	cv401	XVal Session 85	1	XVal Session 85-Typing - Text-1		2012-07-18 14:21:33.534000
	Edit pad (rev 579)		Xing	cv400	XVal Session 85	1	XVal Session 85-Typing - Text-1		2012-07-18 14:21:33.569000
	Edit pad (rev 580)		nic	cv403	XVal Session 85	1	XVal Session 85-Typing - Text-1		2012-07-18 14:21:33.635000
	Edit pad (rev 581)		Capucine	cv402	XVal Session 85	1	XVal Session 85-Typing - Text-1		2012-07-18 14:21:33.892000
	Edit pad (rev 582)		Dan	cv401	XVal Session 85	1	XVal Session 85-Typing - Text-1		2012-07-18 14:21:34.033000
	Edit pad (rev 583)		nic	cv403	XVal Session 85	1	XVal Session 85-Typing - Text-1		2012-07-18 14:21:34.135000
	Edit pad (rev 584)		Xing	cv400	XVal Session 85	1	XVal Session 85-Typing - Text-1		2012-07-18 14:21:34.278000
	Edit pad (rev 585)		Capucine	cv402	XVal Session 85	1	XVal Session 85-Typing - Text-1		2012-07-18 14:21:34.394000
	Edit pad (rev 586)		Dan	cv401	XVal Session 85	1	XVal Session 85-Typing - Text-1		2012-07-18 14:21:34.533000
	Edit pad (rev 587)		Capucine	cv402	XVal Session 85	1	XVal Session 85-Typing - Text-1		2012-07-18 14:21:34.900000
	Edit pad (rev 588)		Xing	cv400	XVal Session 85	1	XVal Session 85-Typing - Text-1		2012-07-18 14:21:34.923000
	Edit pad (rev 589)		nic	cv403	XVal Session 85	1	XVal Session 85-Typing - Text-1		2012-07-18 14:21:34.989000
	Edit pad (rev 590)		Dan	cv401	XVal Session 85	1	XVal Session 85-Typing - Text-1		2012-07-18 14:21:35.033000
	Edit pad (rev 591)		Capucine	cv402	XVal Session 85	1	XVal Session 85-Typing - Text-1		2012-07-18 14:21:35.402000
	Edit pad (rev 592)		nic	cv403	XVal Session 85	1	XVal Session 85-Typing - Text-1		2012-07-18 14:21:35.503000
	Edit pad (rev 593)		Dan	cv401	XVal Session 85	1	XVal Session 85-Typing - Text-1		2012-07-18 14:21:35.537000
	Edit pad (rev 594)		Xing	cv400	XVal Session 85	1	XVal Session 85-Typing - Text-1		2012-07-18 14:21:35.636000
	Edit pad (rev 595)		Capucine	cv402	XVal Session 85	1	XVal Session 85-Typing - Text-1		2012-07-18 14:21:35.905000
	Edit pad (rev 596)		nic	cv403	XVal Session 85	1	XVal Session 85-Typing - Text-1		2012-07-18 14:21:35.988000
	Edit pad (rev 597)		Capucine	cv402	XVal Session 85	1	XVal Session 85-Typing - Text-1		2012-07-18 14:21:36.411000
	Edit pad (rev 598)		Dan	cv401	XVal Session 85	1	XVal Session 85-Typing - Text-1		2012-07-18 14:21:36.459000
	Edit pad (rev 599)		Xing	cv400	XVal Session 85	1	XVal Session 85-Typing - Text-1		2012-07-18 14:21:36.498000
	Edit pad (rev 600)		Dan	cv401	XVal Session 85	1	XVal Session 85-Typing - Text-1		2012-07-18 14:21:36.960000
	Edit pad (rev 601)		Xing	cv400	XVal Session 85	1	XVal Session 85-Typing - Text-1		2012-07-18 14:21:37.459000
	Edit pad (rev 602)		Dan	cv401	XVal Session 85	1	XVal Session 85-Typing - Text-1		2012-07-18 14:21:37.934000
	Edit pad (rev 603)		Xing	cv400	XVal Session 85	1	XVal Session 85-Typing - Text-1		2012-07-18 14:21:37.967000
	Edit pad (rev 604)		Dan	cv401	XVal Session 85	1	XVal Session 85-Typing - Text-1		2012-07-18 14:21:38.447000
	Edit pad (rev 605)		Xing	cv400	XVal Session 85	1	XVal Session 85-Typing - Text-1		2012-07-18 14:21:38.526000
	Edit pad (rev 606)		nic	cv403	XVal Session 85	1	XVal Session 85-Typing - Text-1		2012-07-18 14:21:38.812000
	Edit pad (rev 607)		Dan	cv401	XVal Session 85	1	XVal Session 85-Typing - Text-1		2012-07-18 14:21:38.946000
	Edit pad (rev 608)		Xing	cv400	XVal Session 85	1	XVal Session 85-Typing - Text-1		2012-07-18 14:21:39.029000
	Edit pad (rev 609)		nic	cv403	XVal Session 85	1	XVal Session 85-Typing - Text-1		2012-07-18 14:21:39.311000
	Edit pad (rev 610)		Dan	cv401	XVal Session 85	1	XVal Session 85-Typing - Text-1		2012-07-18 14:21:39.446000
	Edit pad (rev 611)		nic	cv403	XVal Session 85	1	XVal Session 85-Typing - Text-1		2012-07-18 14:21:39.826000
	Edit pad (rev 612)		Dan	cv401	XVal Session 85	1	XVal Session 85-Typing - Text-1		2012-07-18 14:21:39.945000
	Edit pad (rev 613)		Xing	cv400	XVal Session 85	1	XVal Session 85-Typing - Text-1		2012-07-18 14:21:39.972000
	Edit pad (rev 614)		nic	cv403	XVal Session 85	1	XVal Session 85-Typing - Text-1		2012-07-18 14:21:40.328000
	Edit pad (rev 615)		Dan	cv401	XVal Session 85	1	XVal Session 85-Typing - Text-1		2012-07-18 14:21:40.445000
	Edit pad (rev 616)		Xing	cv400	XVal Session 85	1	XVal Session 85-Typing - Text-1		2012-07-18 14:21:40.474000
	Edit pad (rev 617)		Dan	cv401	XVal Session 85	1	XVal Session 85-Typing - Text-1		2012-07-18 14:21:40.947000
	Edit pad (rev 618)		Xing	cv400	XVal Session 85	1	XVal Session 85-Typing - Text-1		2012-07-18 14:21:40.982000
	Edit pad (rev 619)		nic	cv403	XVal Session 85	1	XVal Session 85-Typing - Text-1		2012-07-18 14:21:41.167000
	Edit pad (rev 620)		Dan	cv401	XVal Session 85	1	XVal Session 85-Typing - Text-1		2012-07-18 14:21:41.451000
	Edit pad (rev 621)		Xing	cv400	XVal Session 85	1	XVal Session 85-Typing - Text-1		2012-07-18 14:21:41.483000
	Edit pad (rev 622)		nic	cv403	XVal Session 85	1	XVal Session 85-Typing - Text-1		2012-07-18 14:21:41.682000
	Edit pad (rev 623)		Capucine	cv402	XVal Session 85	1	XVal Session 85-Typing - Text-1		2012-07-18 14:21:41.717000
	Edit pad (rev 624)		Dan	cv401	XVal Session 85	1	XVal Session 85-Typing - Text-1		2012-07-18 14:21:41.952000
	Edit pad (rev 625)		Capucine	cv402	XVal Session 85	1	XVal Session 85-Typing - Text-1		2012-07-18 14:21:42.237000
	Edit pad (rev 626)		Xing	cv400	XVal Session 85	1	XVal Session 85-Typing - Text-1		2012-07-18 14:21:42.307000
	Edit pad (rev 627)		Dan	cv401	XVal Session 85	1	XVal Session 85-Typing - Text-1		2012-07-18 14:21:42.453000
	Edit pad (rev 628)		Capucine	cv402	XVal Session 85	1	XVal Session 85-Typing - Text-1		2012-07-18 14:21:42.762000
	Edit pad (rev 629)		Xing	cv400	XVal Session 85	1	XVal Session 85-Typing - Text-1		2012-07-18 14:21:42.810000
	Edit pad (rev 630)		Dan	cv401	XVal Session 85	1	XVal Session 85-Typing - Text-1		2012-07-18 14:21:42.951000
	Edit pad (rev 631)		Xing	cv400	XVal Session 85	1	XVal Session 85-Typing - Text-1		2012-07-18 14:21:43.311000
	Edit pad (rev 632)		Dan	cv401	XVal Session 85	1	XVal Session 85-Typing - Text-1		2012-07-18 14:21:43.450000
	Edit pad (rev 633)		Capucine	cv402	XVal Session 85	1	XVal Session 85-Typing - Text-1		2012-07-18 14:21:43.920000
	Edit pad (rev 634)		Dan	cv401	XVal Session 85	1	XVal Session 85-Typing - Text-1		2012-07-18 14:21:43.982000
	Edit pad (rev 635)		nic	cv403	XVal Session 85	1	XVal Session 85-Typing - Text-1		2012-07-18 14:21:44.337000
	Edit pad (rev 636)		Capucine	cv402	XVal Session 85	1	XVal Session 85-Typing - Text-1		2012-07-18 14:21:44.426000
	Edit pad (rev 637)		Dan	cv401	XVal Session 85	1	XVal Session 85-Typing - Text-1		2012-07-18 14:21:44.459000
	Edit pad (rev 638)		Xing	cv400	XVal Session 85	1	XVal Session 85-Typing - Text-1		2012-07-18 14:21:44.929000
	Edit pad (rev 639)		nic	cv403	XVal Session 85	1	XVal Session 85-Typing - Text-1		2012-07-18 14:21:45.066000
	Edit pad (rev 640)		Dan	cv401	XVal Session 85	1	XVal Session 85-Typing - Text-1		2012-07-18 14:21:45.368000
	Edit pad (rev 641)		Xing	cv400	XVal Session 85	1	XVal Session 85-Typing - Text-1		2012-07-18 14:21:45.450000
	Edit pad (rev 642)		nic	cv403	XVal Session 85	1	XVal Session 85-Typing - Text-1		2012-07-18 14:21:45.622000
	Edit pad (rev 643)		Dan	cv401	XVal Session 85	1	XVal Session 85-Typing - Text-1		2012-07-18 14:21:45.868000
	Edit pad (rev 644)		Xing	cv400	XVal Session 85	1	XVal Session 85-Typing - Text-1		2012-07-18 14:21:45.965000
	Edit pad (rev 645)		nic	cv403	XVal Session 85	1	XVal Session 85-Typing - Text-1		2012-07-18 14:21:46.179000
	Edit pad (rev 646)		Dan	cv401	XVal Session 85	1	XVal Session 85-Typing - Text-1		2012-07-18 14:21:46.367000
	Edit pad (rev 647)		Capucine	cv402	XVal Session 85	1	XVal Session 85-Typing - Text-1		2012-07-18 14:21:46.464000
	Edit pad (rev 648)		Xing	cv400	XVal Session 85	1	XVal Session 85-Typing - Text-1		2012-07-18 14:21:46.479000
	Edit pad (rev 649)		nic	cv403	XVal Session 85	1	XVal Session 85-Typing - Text-1		2012-07-18 14:21:46.716000
	Edit pad (rev 650)		Dan	cv401	XVal Session 85	1	XVal Session 85-Typing - Text-1		2012-07-18 14:21:46.867000
	Edit pad (rev 651)		Capucine	cv402	XVal Session 85	1	XVal Session 85-Typing - Text-1		2012-07-18 14:21:46.972000
	Edit pad (rev 652)		Xing	cv400	XVal Session 85	1	XVal Session 85-Typing - Text-1		2012-07-18 14:21:46.988000
	Edit pad (rev 653)		nic	cv403	XVal Session 85	1	XVal Session 85-Typing - Text-1		2012-07-18 14:21:47.217000
	Edit pad (rev 654)		Dan	cv401	XVal Session 85	1	XVal Session 85-Typing - Text-1		2012-07-18 14:21:47.367000
	Edit pad (rev 655)		Xing	cv400	XVal Session 85	1	XVal Session 85-Typing - Text-1		2012-07-18 14:21:47.498000
	Edit pad (rev 656)		Capucine	cv402	XVal Session 85	1	XVal Session 85-Typing - Text-1		2012-07-18 14:21:47.535000
	Edit pad (rev 657)		nic	cv403	XVal Session 85	1	XVal Session 85-Typing - Text-1		2012-07-18 14:21:47.716000
	Edit pad (rev 658)		Dan	cv401	XVal Session 85	1	XVal Session 85-Typing - Text-1		2012-07-18 14:21:47.866000
	Edit pad (rev 659)		Xing	cv400	XVal Session 85	1	XVal Session 85-Typing - Text-1		2012-07-18 14:21:47.996000
	Edit pad (rev 660)		Capucine	cv402	XVal Session 85	1	XVal Session 85-Typing - Text-1		2012-07-18 14:21:48.036000
	Edit pad (rev 661)		nic	cv403	XVal Session 85	1	XVal Session 85-Typing - Text-1		2012-07-18 14:21:48.217000
	Edit pad (rev 662)		Dan	cv401	XVal Session 85	1	XVal Session 85-Typing - Text-1		2012-07-18 14:21:48.368000
	Edit pad (rev 663)		Capucine	cv402	XVal Session 85	1	XVal Session 85-Typing - Text-1		2012-07-18 14:21:48.537000
	Edit pad (rev 664)		nic	cv403	XVal Session 85	1	XVal Session 85-Typing - Text-1		2012-07-18 14:21:48.717000
	Edit pad (rev 665)		Dan	cv401	XVal Session 85	1	XVal Session 85-Typing - Text-1		2012-07-18 14:21:48.866000
	Edit pad (rev 666)		Capucine	cv402	XVal Session 85	1	XVal Session 85-Typing - Text-1		2012-07-18 14:21:49.064000
	Edit pad (rev 667)		nic	cv403	XVal Session 85	1	XVal Session 85-Typing - Text-1		2012-07-18 14:21:49.217000
	Edit pad (rev 668)		Dan	cv401	XVal Session 85	1	XVal Session 85-Typing - Text-1		2012-07-18 14:21:49.366000
	Edit pad (rev 669)		Capucine	cv402	XVal Session 85	1	XVal Session 85-Typing - Text-1		2012-07-18 14:21:49.570000
	Edit pad (rev 670)		nic	cv403	XVal Session 85	1	XVal Session 85-Typing - Text-1		2012-07-18 14:21:49.718000
	Edit pad (rev 671)		Dan	cv401	XVal Session 85	1	XVal Session 85-Typing - Text-1		2012-07-18 14:21:49.867000
	Edit pad (rev 672)		Capucine	cv402	XVal Session 85	1	XVal Session 85-Typing - Text-1		2012-07-18 14:21:50.071000
	Edit pad (rev 673)		nic	cv403	XVal Session 85	1	XVal Session 85-Typing - Text-1		2012-07-18 14:21:50.440000
	Edit pad (rev 674)		Dan	cv401	XVal Session 85	1	XVal Session 85-Typing - Text-1		2012-07-18 14:21:50.456000
	Edit pad (rev 675)		Dan	cv401	XVal Session 85	1	XVal Session 85-Typing - Text-1		2012-07-18 14:21:51.972000
	Edit pad (rev 676)		nic	cv403	XVal Session 85	1	XVal Session 85-Typing - Text-1		2012-07-18 14:21:52.241000
	Edit pad (rev 677)		Xing	cv400	XVal Session 85	1	XVal Session 85-Typing - Text-1		2012-07-18 14:21:52.252000
	Edit pad (rev 678)		Dan	cv401	XVal Session 85	1	XVal Session 85-Typing - Text-1		2012-07-18 14:21:52.470000
	Edit pad (rev 679)		nic	cv403	XVal Session 85	1	XVal Session 85-Typing - Text-1		2012-07-18 14:21:52.740000
	Edit pad (rev 680)		Xing	cv400	XVal Session 85	1	XVal Session 85-Typing - Text-1		2012-07-18 14:21:52.764000
	Edit pad (rev 681)		Dan	cv401	XVal Session 85	1	XVal Session 85-Typing - Text-1		2012-07-18 14:21:52.972000
	Edit pad (rev 682)		Xing	cv400	XVal Session 85	1	XVal Session 85-Typing - Text-1		2012-07-18 14:21:53.265000
	Edit pad (rev 683)		Dan	cv401	XVal Session 85	1	XVal Session 85-Typing - Text-1		2012-07-18 14:21:53.471000
	Edit pad (rev 684)		nic	cv403	XVal Session 85	1	XVal Session 85-Typing - Text-1		2012-07-18 14:21:53.510000
	Edit pad (rev 685)		Xing	cv400	XVal Session 85	1	XVal Session 85-Typing - Text-1		2012-07-18 14:21:53.768000
	Edit pad (rev 686)		Dan	cv401	XVal Session 85	1	XVal Session 85-Typing - Text-1		2012-07-18 14:21:53.974000
	Edit pad (rev 687)		Xing	cv400	XVal Session 85	1	XVal Session 85-Typing - Text-1		2012-07-18 14:21:54.268000
	Edit pad (rev 688)		Dan	cv401	XVal Session 85	1	XVal Session 85-Typing - Text-1		2012-07-18 14:21:54.473000
	Edit pad (rev 689)		nic	cv403	XVal Session 85	1	XVal Session 85-Typing - Text-1		2012-07-18 14:21:54.738000
	Edit pad (rev 690)		Xing	cv400	XVal Session 85	1	XVal Session 85-Typing - Text-1		2012-07-18 14:21:54.789000
	Edit pad (rev 691)		Dan	cv401	XVal Session 85	1	XVal Session 85-Typing - Text-1		2012-07-18 14:21:54.973000
	Edit pad (rev 692)		Dan	cv401	XVal Session 85	1	XVal Session 85-Typing - Text-1		2012-07-18 14:21:55.474000
	Edit pad (rev 693)		Capucine	cv402	XVal Session 85	1	XVal Session 85-Typing - Text-1		2012-07-18 14:21:55.494000
	Edit pad (rev 694)		Dan	cv401	XVal Session 85	1	XVal Session 85-Typing - Text-1		2012-07-18 14:21:55.974000
	Edit pad (rev 695)		Capucine	cv402	XVal Session 85	1	XVal Session 85-Typing - Text-1		2012-07-18 14:21:55.994000
	Edit pad (rev 696)		Capucine	cv402	XVal Session 85	1	XVal Session 85-Typing - Text-1		2012-07-18 14:21:56.494000
	Edit pad (rev 697)		Dan	cv401	XVal Session 85	1	XVal Session 85-Typing - Text-1		2012-07-18 14:21:56.558000
	Edit pad (rev 698)		nic	cv403	XVal Session 85	1	XVal Session 85-Typing - Text-1		2012-07-18 14:21:56.600000
	Edit pad (rev 699)		Xing	cv400	XVal Session 85	1	XVal Session 85-Typing - Text-1		2012-07-18 14:21:56.935000
	Edit pad (rev 700)		Capucine	cv402	XVal Session 85	1	XVal Session 85-Typing - Text-1		2012-07-18 14:21:56.996000
	Edit pad (rev 701)		Dan	cv401	XVal Session 85	1	XVal Session 85-Typing - Text-1		2012-07-18 14:21:57.056000
	Edit pad (rev 702)		nic	cv403	XVal Session 85	1	XVal Session 85-Typing - Text-1		2012-07-18 14:21:57.101000
	Edit pad (rev 703)		Xing	cv400	XVal Session 85	1	XVal Session 85-Typing - Text-1		2012-07-18 14:21:57.436000
	Edit pad (rev 704)		Capucine	cv402	XVal Session 85	1	XVal Session 85-Typing - Text-1		2012-07-18 14:21:57.506000
	Edit pad (rev 705)		Dan	cv401	XVal Session 85	1	XVal Session 85-Typing - Text-1		2012-07-18 14:21:57.565000
	Edit pad (rev 706)		nic	cv403	XVal Session 85	1	XVal Session 85-Typing - Text-1		2012-07-18 14:21:57.600000
	Edit pad (rev 707)		Xing	cv400	XVal Session 85	1	XVal Session 85-Typing - Text-1		2012-07-18 14:21:57.952000
	Edit pad (rev 708)		Capucine	cv402	XVal Session 85	1	XVal Session 85-Typing - Text-1		2012-07-18 14:21:58.010000
	Edit pad (rev 709)		Dan	cv401	XVal Session 85	1	XVal Session 85-Typing - Text-1		2012-07-18 14:21:58.067000
	Edit pad (rev 710)		nic	cv403	XVal Session 85	1	XVal Session 85-Typing - Text-1		2012-07-18 14:21:58.124000
	Edit pad (rev 711)		Xing	cv400	XVal Session 85	1	XVal Session 85-Typing - Text-1		2012-07-18 14:21:58.452000
	Edit pad (rev 712)		Dan	cv401	XVal Session 85	1	XVal Session 85-Typing - Text-1		2012-07-18 14:21:58.567000
	Edit pad (rev 713)		nic	cv403	XVal Session 85	1	XVal Session 85-Typing - Text-1		2012-07-18 14:21:58.624000
	Edit pad (rev 714)		Xing	cv400	XVal Session 85	1	XVal Session 85-Typing - Text-1		2012-07-18 14:21:58.953000
	Edit pad (rev 715)		Dan	cv401	XVal Session 85	1	XVal Session 85-Typing - Text-1		2012-07-18 14:21:59.069000
	Edit pad (rev 716)		nic	cv403	XVal Session 85	1	XVal Session 85-Typing - Text-1		2012-07-18 14:21:59.369000
	Edit pad (rev 717)		Xing	cv400	XVal Session 85	1	XVal Session 85-Typing - Text-1		2012-07-18 14:21:59.454000
	Edit pad (rev 718)		Dan	cv401	XVal Session 85	1	XVal Session 85-Typing - Text-1		2012-07-18 14:21:59.569000
	Edit pad (rev 719)		Capucine	cv402	XVal Session 85	1	XVal Session 85-Typing - Text-1		2012-07-18 14:21:59.799000
	Edit pad (rev 720)		nic	cv403	XVal Session 85	1	XVal Session 85-Typing - Text-1		2012-07-18 14:21:59.868000
	Edit pad (rev 721)		Xing	cv400	XVal Session 85	1	XVal Session 85-Typing - Text-1		2012-07-18 14:21:59.954000
	Edit pad (rev 722)		Dan	cv401	XVal Session 85	1	XVal Session 85-Typing - Text-1		2012-07-18 14:22:00.289000
	Edit pad (rev 723)		nic	cv403	XVal Session 85	1	XVal Session 85-Typing - Text-1		2012-07-18 14:22:00.368000
	Edit pad (rev 724)		Xing	cv400	XVal Session 85	1	XVal Session 85-Typing - Text-1		2012-07-18 14:22:00.467000
	Edit pad (rev 725)		Dan	cv401	XVal Session 85	1	XVal Session 85-Typing - Text-1		2012-07-18 14:22:00.790000
	Edit pad (rev 726)		nic	cv403	XVal Session 85	1	XVal Session 85-Typing - Text-1		2012-07-18 14:22:00.873000
	Edit pad (rev 727)		Xing	cv400	XVal Session 85	1	XVal Session 85-Typing - Text-1		2012-07-18 14:22:00.966000
	Edit pad (rev 728)		Dan	cv401	XVal Session 85	1	XVal Session 85-Typing - Text-1		2012-07-18 14:22:01.290000
	Edit pad (rev 729)		nic	cv403	XVal Session 85	1	XVal Session 85-Typing - Text-1		2012-07-18 14:22:01.379000
	Edit pad (rev 730)		Xing	cv400	XVal Session 85	1	XVal Session 85-Typing - Text-1		2012-07-18 14:22:01.467000
	Edit pad (rev 731)		Dan	cv401	XVal Session 85	1	XVal Session 85-Typing - Text-1		2012-07-18 14:22:01.790000
	Edit pad (rev 732)		nic	cv403	XVal Session 85	1	XVal Session 85-Typing - Text-1		2012-07-18 14:22:01.876000
	Edit pad (rev 733)		Xing	cv400	XVal Session 85	1	XVal Session 85-Typing - Text-1		2012-07-18 14:22:02.012000
	Edit pad (rev 734)		Dan	cv401	XVal Session 85	1	XVal Session 85-Typing - Text-1		2012-07-18 14:22:02.290000
	Edit pad (rev 735)		nic	cv403	XVal Session 85	1	XVal Session 85-Typing - Text-1		2012-07-18 14:22:02.377000
	Edit pad (rev 736)		Xing	cv400	XVal Session 85	1	XVal Session 85-Typing - Text-1		2012-07-18 14:22:02.514000
	Edit pad (rev 737)		Capucine	cv402	XVal Session 85	1	XVal Session 85-Typing - Text-1		2012-07-18 14:22:02.559000
	Edit pad (rev 738)		Dan	cv401	XVal Session 85	1	XVal Session 85-Typing - Text-1		2012-07-18 14:22:02.788000
	Edit pad (rev 739)		nic	cv403	XVal Session 85	1	XVal Session 85-Typing - Text-1		2012-07-18 14:22:02.879000
	Edit pad (rev 740)		Capucine	cv402	XVal Session 85	1	XVal Session 85-Typing - Text-1		2012-07-18 14:22:03.008000
	Edit pad (rev 741)		Xing	cv400	XVal Session 85	1	XVal Session 85-Typing - Text-1		2012-07-18 14:22:03.090000
	Edit pad (rev 742)		Dan	cv401	XVal Session 85	1	XVal Session 85-Typing - Text-1		2012-07-18 14:22:03.290000
	Edit pad (rev 743)		Capucine	cv402	XVal Session 85	1	XVal Session 85-Typing - Text-1		2012-07-18 14:22:03.506000
	Edit pad (rev 744)		Xing	cv400	XVal Session 85	1	XVal Session 85-Typing - Text-1		2012-07-18 14:22:03.592000
	Edit pad (rev 745)		Dan	cv401	XVal Session 85	1	XVal Session 85-Typing - Text-1		2012-07-18 14:22:03.790000
	Edit pad (rev 746)		nic	cv403	XVal Session 85	1	XVal Session 85-Typing - Text-1		2012-07-18 14:22:03.813000
	Edit pad (rev 747)		Capucine	cv402	XVal Session 85	1	XVal Session 85-Typing - Text-1		2012-07-18 14:22:04.006000
	Edit pad (rev 748)		Xing	cv400	XVal Session 85	1	XVal Session 85-Typing - Text-1		2012-07-18 14:22:04.091000
	Edit pad (rev 749)		Dan	cv401	XVal Session 85	1	XVal Session 85-Typing - Text-1		2012-07-18 14:22:04.290000
	Edit pad (rev 750)		nic	cv403	XVal Session 85	1	XVal Session 85-Typing - Text-1		2012-07-18 14:22:04.315000
	Edit pad (rev 751)		Capucine	cv402	XVal Session 85	1	XVal Session 85-Typing - Text-1		2012-07-18 14:22:04.506000
	Edit pad (rev 752)		Dan	cv401	XVal Session 85	1	XVal Session 85-Typing - Text-1		2012-07-18 14:22:04.790000
	Edit pad (rev 753)		nic	cv403	XVal Session 85	1	XVal Session 85-Typing - Text-1		2012-07-18 14:22:04.815000
	Edit pad (rev 754)		Capucine	cv402	XVal Session 85	1	XVal Session 85-Typing - Text-1		2012-07-18 14:22:05.006000
	Edit pad (rev 755)		Dan	cv401	XVal Session 85	1	XVal Session 85-Typing - Text-1		2012-07-18 14:22:05.290000
	Edit pad (rev 756)		Xing	cv400	XVal Session 85	1	XVal Session 85-Typing - Text-1		2012-07-18 14:22:05.460000
	Edit pad (rev 757)		Dan	cv401	XVal Session 85	1	XVal Session 85-Typing - Text-1		2012-07-18 14:22:05.789000
	Edit pad (rev 758)		nic	cv403	XVal Session 85	1	XVal Session 85-Typing - Text-1		2012-07-18 14:22:05.879000
	Edit pad (rev 759)		Xing	cv400	XVal Session 85	1	XVal Session 85-Typing - Text-1		2012-07-18 14:22:05.966000
	Edit pad (rev 760)		Dan	cv401	XVal Session 85	1	XVal Session 85-Typing - Text-1		2012-07-18 14:22:06.290000
	Edit pad (rev 761)		nic	cv403	XVal Session 85	1	XVal Session 85-Typing - Text-1		2012-07-18 14:22:06.376000
	Edit pad (rev 762)		Xing	cv400	XVal Session 85	1	XVal Session 85-Typing - Text-1		2012-07-18 14:22:06.468000
	Edit pad (rev 763)		Dan	cv401	XVal Session 85	1	XVal Session 85-Typing - Text-1		2012-07-18 14:22:06.790000
	Edit pad (rev 764)		Xing	cv400	XVal Session 85	1	XVal Session 85-Typing - Text-1		2012-07-18 14:22:06.967000
	Edit pad (rev 765)		Dan	cv401	XVal Session 85	1	XVal Session 85-Typing - Text-1		2012-07-18 14:22:07.290000
	Edit pad (rev 766)		Dan	cv401	XVal Session 85	1	XVal Session 85-Typing - Text-1		2012-07-18 14:22:07.829000
	Edit pad (rev 767)		Capucine	cv402	XVal Session 85	1	XVal Session 85-Typing - Text-1		2012-07-18 14:22:08.108000
	Edit pad (rev 768)		Dan	cv401	XVal Session 85	1	XVal Session 85-Typing - Text-1		2012-07-18 14:22:08.330000
	Edit pad (rev 769)		Capucine	cv402	XVal Session 85	1	XVal Session 85-Typing - Text-1		2012-07-18 14:22:08.616000
	Edit pad (rev 770)		nic	cv403	XVal Session 85	1	XVal Session 85-Typing - Text-1		2012-07-18 14:22:08.724000
	Edit pad (rev 771)		Dan	cv401	XVal Session 85	1	XVal Session 85-Typing - Text-1		2012-07-18 14:22:08.837000
	Edit pad (rev 772)		Capucine	cv402	XVal Session 85	1	XVal Session 85-Typing - Text-1		2012-07-18 14:22:09.117000
	Edit pad (rev 773)		nic	cv403	XVal Session 85	1	XVal Session 85-Typing - Text-1		2012-07-18 14:22:09.223000
	Edit pad (rev 774)		Dan	cv401	XVal Session 85	1	XVal Session 85-Typing - Text-1		2012-07-18 14:22:09.338000
	Edit pad (rev 775)		Xing	cv400	XVal Session 85	1	XVal Session 85-Typing - Text-1		2012-07-18 14:22:09.497000
	Edit pad (rev 776)		Capucine	cv402	XVal Session 85	1	XVal Session 85-Typing - Text-1		2012-07-18 14:22:09.617000
	Edit pad (rev 777)		nic	cv403	XVal Session 85	1	XVal Session 85-Typing - Text-1		2012-07-18 14:22:09.723000
	Edit pad (rev 778)		Dan	cv401	XVal Session 85	1	XVal Session 85-Typing - Text-1		2012-07-18 14:22:09.855000
	Edit pad (rev 779)		Xing	cv400	XVal Session 85	1	XVal Session 85-Typing - Text-1		2012-07-18 14:22:09.998000
	Edit pad (rev 780)		Capucine	cv402	XVal Session 85	1	XVal Session 85-Typing - Text-1		2012-07-18 14:22:10.116000
	Edit pad (rev 781)		nic	cv403	XVal Session 85	1	XVal Session 85-Typing - Text-1		2012-07-18 14:22:10.223000
	Edit pad (rev 782)		Xing	cv400	XVal Session 85	1	XVal Session 85-Typing - Text-1		2012-07-18 14:22:10.498000
	Edit pad (rev 783)		Capucine	cv402	XVal Session 85	1	XVal Session 85-Typing - Text-1		2012-07-18 14:22:10.622000
	Edit pad (rev 784)		nic	cv403	XVal Session 85	1	XVal Session 85-Typing - Text-1		2012-07-18 14:22:10.727000
	Edit pad (rev 785)		Dan	cv401	XVal Session 85	1	XVal Session 85-Typing - Text-1		2012-07-18 14:22:10.963000
	Edit pad (rev 786)		Xing	cv400	XVal Session 85	1	XVal Session 85-Typing - Text-1		2012-07-18 14:22:11.005000
	Edit pad (rev 787)		Capucine	cv402	XVal Session 85	1	XVal Session 85-Typing - Text-1		2012-07-18 14:22:11.147000
	Edit pad (rev 788)		nic	cv403	XVal Session 85	1	XVal Session 85-Typing - Text-1		2012-07-18 14:22:11.228000
	Edit pad (rev 789)		Dan	cv401	XVal Session 85	1	XVal Session 85-Typing - Text-1		2012-07-18 14:22:11.464000
	Edit pad (rev 790)		Capucine	cv402	XVal Session 85	1	XVal Session 85-Typing - Text-1		2012-07-18 14:22:11.630000
	Edit pad (rev 791)		nic	cv403	XVal Session 85	1	XVal Session 85-Typing - Text-1		2012-07-18 14:22:11.727000
	Edit pad (rev 792)		Dan	cv401	XVal Session 85	1	XVal Session 85-Typing - Text-1		2012-07-18 14:22:11.963000
	Edit pad (rev 793)		Capucine	cv402	XVal Session 85	1	XVal Session 85-Typing - Text-1		2012-07-18 14:22:12.129000
	Edit pad (rev 794)		nic	cv403	XVal Session 85	1	XVal Session 85-Typing - Text-1		2012-07-18 14:22:12.227000
	Edit pad (rev 795)		Dan	cv401	XVal Session 85	1	XVal Session 85-Typing - Text-1		2012-07-18 14:22:12.464000
	Edit pad (rev 796)		nic	cv403	XVal Session 85	1	XVal Session 85-Typing - Text-1		2012-07-18 14:22:12.728000
	Edit pad (rev 797)		Xing	cv400	XVal Session 85	1	XVal Session 85-Typing - Text-1		2012-07-18 14:22:12.809000
	Edit pad (rev 798)		Dan	cv401	XVal Session 85	1	XVal Session 85-Typing - Text-1		2012-07-18 14:22:13.005000
	Edit pad (rev 799)		nic	cv403	XVal Session 85	1	XVal Session 85-Typing - Text-1		2012-07-18 14:22:13.230000
	Edit pad (rev 800)		Xing	cv400	XVal Session 85	1	XVal Session 85-Typing - Text-1		2012-07-18 14:22:13.309000
	Edit pad (rev 801)		Dan	cv401	XVal Session 85	1	XVal Session 85-Typing - Text-1		2012-07-18 14:22:13.505000
	Edit pad (rev 802)		nic	cv403	XVal Session 85	1	XVal Session 85-Typing - Text-1		2012-07-18 14:22:13.729000
	Edit pad (rev 803)		Xing	cv400	XVal Session 85	1	XVal Session 85-Typing - Text-1		2012-07-18 14:22:13.810000
	Edit pad (rev 804)		Capucine	cv402	XVal Session 85	1	XVal Session 85-Typing - Text-1		2012-07-18 14:22:13.960000
	Edit pad (rev 805)		Dan	cv401	XVal Session 85	1	XVal Session 85-Typing - Text-1		2012-07-18 14:22:14.003000
	Edit pad (rev 806)		nic	cv403	XVal Session 85	1	XVal Session 85-Typing - Text-1		2012-07-18 14:22:14.231000
	Edit pad (rev 807)		Xing	cv400	XVal Session 85	1	XVal Session 85-Typing - Text-1		2012-07-18 14:22:14.310000
	Edit pad (rev 808)		Dan	cv401	XVal Session 85	1	XVal Session 85-Typing - Text-1		2012-07-18 14:22:14.504000
	Edit pad (rev 809)		nic	cv403	XVal Session 85	1	XVal Session 85-Typing - Text-1		2012-07-18 14:22:14.807000
	Edit pad (rev 810)		Xing	cv400	XVal Session 85	1	XVal Session 85-Typing - Text-1		2012-07-18 14:22:15.009000
	Edit pad (rev 811)		Dan	cv401	XVal Session 85	1	XVal Session 85-Typing - Text-1		2012-07-18 14:22:15.028000
	Edit pad (rev 812)		nic	cv403	XVal Session 85	1	XVal Session 85-Typing - Text-1		2012-07-18 14:22:15.307000
	Edit pad (rev 813)		Dan	cv401	XVal Session 85	1	XVal Session 85-Typing - Text-1		2012-07-18 14:22:15.532000
	Edit pad (rev 814)		Xing	cv400	XVal Session 85	1	XVal Session 85-Typing - Text-1		2012-07-18 14:22:15.789000
	Edit pad (rev 815)		nic	cv403	XVal Session 85	1	XVal Session 85-Typing - Text-1		2012-07-18 14:22:15.808000
	Edit pad (rev 816)		Xing	cv400	XVal Session 85	1	XVal Session 85-Typing - Text-1		2012-07-18 14:22:16.295000
	Edit pad (rev 817)		nic	cv403	XVal Session 85	1	XVal Session 85-Typing - Text-1		2012-07-18 14:22:16.308000
	Edit pad (rev 818)		nic	cv403	XVal Session 85	1	XVal Session 85-Typing - Text-1		2012-07-18 14:22:16.808000
	Edit pad (rev 819)		Capucine	cv402	XVal Session 85	1	XVal Session 85-Typing - Text-1		2012-07-18 14:22:17.087000
	Edit pad (rev 820)		nic	cv403	XVal Session 85	1	XVal Session 85-Typing - Text-1		2012-07-18 14:22:17.305000
	Edit pad (rev 821)		Capucine	cv402	XVal Session 85	1	XVal Session 85-Typing - Text-1		2012-07-18 14:22:17.599000
	Edit pad (rev 822)		nic	cv403	XVal Session 85	1	XVal Session 85-Typing - Text-1		2012-07-18 14:22:17.806000
	Edit pad (rev 823)		Capucine	cv402	XVal Session 85	1	XVal Session 85-Typing - Text-1		2012-07-18 14:22:18.099000
	Edit pad (rev 824)		nic	cv403	XVal Session 85	1	XVal Session 85-Typing - Text-1		2012-07-18 14:22:18.312000
	Edit pad (rev 825)		Xing	cv400	XVal Session 85	1	XVal Session 85-Typing - Text-1		2012-07-18 14:22:18.509000
	Edit pad (rev 826)		nic	cv403	XVal Session 85	1	XVal Session 85-Typing - Text-1		2012-07-18 14:22:18.812000
	Edit pad (rev 827)		Capucine	cv402	XVal Session 85	1	XVal Session 85-Typing - Text-1		2012-07-18 14:22:18.869000
	Edit pad (rev 828)		Xing	cv400	XVal Session 85	1	XVal Session 85-Typing - Text-1		2012-07-18 14:22:19.018000
	Edit pad (rev 829)		nic	cv403	XVal Session 85	1	XVal Session 85-Typing - Text-1		2012-07-18 14:22:19.318000
	Edit pad (rev 830)		Capucine	cv402	XVal Session 85	1	XVal Session 85-Typing - Text-1		2012-07-18 14:22:19.374000
	Edit pad (rev 831)		Xing	cv400	XVal Session 85	1	XVal Session 85-Typing - Text-1		2012-07-18 14:22:19.529000
	Edit pad (rev 832)		nic	cv403	XVal Session 85	1	XVal Session 85-Typing - Text-1		2012-07-18 14:22:19.820000
	Edit pad (rev 833)		Xing	cv400	XVal Session 85	1	XVal Session 85-Typing - Text-1		2012-07-18 14:22:20.034000
	Edit pad (rev 834)		nic	cv403	XVal Session 85	1	XVal Session 85-Typing - Text-1		2012-07-18 14:22:20.320000
	Edit pad (rev 835)		Dan	cv401	XVal Session 85	1	XVal Session 85-Typing - Text-1		2012-07-18 14:22:20.433000
	Edit pad (rev 836)		nic	cv403	XVal Session 85	1	XVal Session 85-Typing - Text-1		2012-07-18 14:22:20.974000
	Edit pad (rev 837)		Xing	cv400	XVal Session 85	1	XVal Session 85-Typing - Text-1		2012-07-18 14:22:21.059000
	Edit pad (rev 838)		Capucine	cv402	XVal Session 85	1	XVal Session 85-Typing - Text-1		2012-07-18 14:22:21.088000
	Edit pad (rev 839)		nic	cv403	XVal Session 85	1	XVal Session 85-Typing - Text-1		2012-07-18 14:22:21.474000
	Edit pad (rev 840)		Capucine	cv402	XVal Session 85	1	XVal Session 85-Typing - Text-1		2012-07-18 14:22:21.587000
	Edit pad (rev 841)		Xing	cv400	XVal Session 85	1	XVal Session 85-Typing - Text-1		2012-07-18 14:22:21.986000
	Edit pad (rev 842)		Capucine	cv402	XVal Session 85	1	XVal Session 85-Typing - Text-1		2012-07-18 14:22:22.092000
	Edit pad (rev 843)		Xing	cv400	XVal Session 85	1	XVal Session 85-Typing - Text-1		2012-07-18 14:22:22.500000
	Edit pad (rev 844)		Capucine	cv402	XVal Session 85	1	XVal Session 85-Typing - Text-1		2012-07-18 14:22:22.597000
	Edit pad (rev 845)		Capucine	cv402	XVal Session 85	1	XVal Session 85-Typing - Text-1		2012-07-18 14:22:23.100000
	Edit pad (rev 846)		Capucine	cv402	XVal Session 85	1	XVal Session 85-Typing - Text-1		2012-07-18 14:22:23.601000
	Edit pad (rev 847)		nic	cv403	XVal Session 85	1	XVal Session 85-Typing - Text-1		2012-07-18 14:22:23.638000
	Edit pad (rev 848)		nic	cv403	XVal Session 85	1	XVal Session 85-Typing - Text-1		2012-07-18 14:22:24.140000
	Edit pad (rev 849)		Capucine	cv402	XVal Session 85	1	XVal Session 85-Typing - Text-1		2012-07-18 14:22:24.341000
	Edit pad (rev 850)		Xing	cv400	XVal Session 85	1	XVal Session 85-Typing - Text-1		2012-07-18 14:22:24.410000
	Edit pad (rev 851)		nic	cv403	XVal Session 85	1	XVal Session 85-Typing - Text-1		2012-07-18 14:22:24.641000
	Edit pad (rev 852)		Capucine	cv402	XVal Session 85	1	XVal Session 85-Typing - Text-1		2012-07-18 14:22:24.850000
	Edit pad (rev 853)		Xing	cv400	XVal Session 85	1	XVal Session 85-Typing - Text-1		2012-07-18 14:22:24.923000
	Edit pad (rev 854)		nic	cv403	XVal Session 85	1	XVal Session 85-Typing - Text-1		2012-07-18 14:22:25.141000
	Edit pad (rev 855)		Xing	cv400	XVal Session 85	1	XVal Session 85-Typing - Text-1		2012-07-18 14:22:25.434000
	Edit pad (rev 856)		Xing	cv400	XVal Session 85	1	XVal Session 85-Typing - Text-1		2012-07-18 14:22:25.939000
	Edit pad (rev 857)		Xing	cv400	XVal Session 85	1	XVal Session 85-Typing - Text-1		2012-07-18 14:22:26.439000
	Edit pad (rev 858)		nic	cv403	XVal Session 85	1	XVal Session 85-Typing - Text-1		2012-07-18 14:22:26.742000
	Edit pad (rev 859)		Xing	cv400	XVal Session 85	1	XVal Session 85-Typing - Text-1		2012-07-18 14:22:26.950000
	Edit pad (rev 860)		Xing	cv400	XVal Session 85	1	XVal Session 85-Typing - Text-1		2012-07-18 14:22:27.452000
	Edit pad (rev 861)		Dan	cv401	XVal Session 85	1	XVal Session 85-Typing - Text-1		2012-07-18 14:22:27.545000
	Edit pad (rev 862)		Xing	cv400	XVal Session 85	1	XVal Session 85-Typing - Text-1		2012-07-18 14:22:28.029000
	Edit pad (rev 863)		Dan	cv401	XVal Session 85	1	XVal Session 85-Typing - Text-1		2012-07-18 14:22:28.048000
	Edit pad (rev 864)		nic	cv403	XVal Session 85	1	XVal Session 85-Typing - Text-1		2012-07-18 14:22:28.422000
	Edit pad (rev 865)		Xing	cv400	XVal Session 85	1	XVal Session 85-Typing - Text-1		2012-07-18 14:22:28.528000
	Edit pad (rev 866)		Dan	cv401	XVal Session 85	1	XVal Session 85-Typing - Text-1		2012-07-18 14:22:28.549000
	Edit pad (rev 867)		nic	cv403	XVal Session 85	1	XVal Session 85-Typing - Text-1		2012-07-18 14:22:28.921000
	Edit pad (rev 868)		Xing	cv400	XVal Session 85	1	XVal Session 85-Typing - Text-1		2012-07-18 14:22:29.027000
	Edit pad (rev 869)		nic	cv403	XVal Session 85	1	XVal Session 85-Typing - Text-1		2012-07-18 14:22:29.422000
	Edit pad (rev 870)		Xing	cv400	XVal Session 85	1	XVal Session 85-Typing - Text-1		2012-07-18 14:22:29.527000
	Edit pad (rev 871)		Xing	cv400	XVal Session 85	1	XVal Session 85-Typing - Text-1		2012-07-18 14:22:30.035000
	Edit pad (rev 872)		Xing	cv400	XVal Session 85	1	XVal Session 85-Typing - Text-1		2012-07-18 14:22:30.534000
	Edit pad (rev 873)		nic	cv403	XVal Session 85	1	XVal Session 85-Typing - Text-1		2012-07-18 14:22:30.914000
	Edit pad (rev 874)		Xing	cv400	XVal Session 85	1	XVal Session 85-Typing - Text-1		2012-07-18 14:22:31.044000
	Edit pad (rev 875)		nic	cv403	XVal Session 85	1	XVal Session 85-Typing - Text-1		2012-07-18 14:22:31.413000
	Edit pad (rev 876)		Dan	cv401	XVal Session 85	1	XVal Session 85-Typing - Text-1		2012-07-18 14:22:31.515000
	Edit pad (rev 877)		Xing	cv400	XVal Session 85	1	XVal Session 85-Typing - Text-1		2012-07-18 14:22:31.544000
	Edit pad (rev 878)		nic	cv403	XVal Session 85	1	XVal Session 85-Typing - Text-1		2012-07-18 14:22:31.914000
	Edit pad (rev 879)		Dan	cv401	XVal Session 85	1	XVal Session 85-Typing - Text-1		2012-07-18 14:22:32.028000
	Edit pad (rev 880)		Xing	cv400	XVal Session 85	1	XVal Session 85-Typing - Text-1		2012-07-18 14:22:32.045000
	Edit pad (rev 881)		nic	cv403	XVal Session 85	1	XVal Session 85-Typing - Text-1		2012-07-18 14:22:32.417000
	Edit pad (rev 882)		Dan	cv401	XVal Session 85	1	XVal Session 85-Typing - Text-1		2012-07-18 14:22:32.544000
	Edit pad (rev 883)		Xing	cv400	XVal Session 85	1	XVal Session 85-Typing - Text-1		2012-07-18 14:22:32.561000
	Edit pad (rev 884)		nic	cv403	XVal Session 85	1	XVal Session 85-Typing - Text-1		2012-07-18 14:22:32.940000
	Edit pad (rev 885)		Dan	cv401	XVal Session 85	1	XVal Session 85-Typing - Text-1		2012-07-18 14:22:33.029000
	Edit pad (rev 886)		Xing	cv400	XVal Session 85	1	XVal Session 85-Typing - Text-1		2012-07-18 14:22:33.154000
	Edit pad (rev 887)		nic	cv403	XVal Session 85	1	XVal Session 85-Typing - Text-1		2012-07-18 14:22:33.451000
	Edit pad (rev 888)		Dan	cv401	XVal Session 85	1	XVal Session 85-Typing - Text-1		2012-07-18 14:22:33.529000
	Edit pad (rev 889)		Dan	cv401	XVal Session 85	1	XVal Session 85-Typing - Text-1		2012-07-18 14:22:34.032000
	Edit pad (rev 890)		Xing	cv400	XVal Session 85	1	XVal Session 85-Typing - Text-1		2012-07-18 14:22:34.397000
	Edit pad (rev 891)		Dan	cv401	XVal Session 85	1	XVal Session 85-Typing - Text-1		2012-07-18 14:22:34.533000
	Edit pad (rev 892)		nic	cv403	XVal Session 85	1	XVal Session 85-Typing - Text-1		2012-07-18 14:22:34.846000
	Edit pad (rev 893)		Dan	cv401	XVal Session 85	1	XVal Session 85-Typing - Text-1		2012-07-18 14:22:35.031000
	Edit pad (rev 894)		nic	cv403	XVal Session 85	1	XVal Session 85-Typing - Text-1		2012-07-18 14:22:35.346000
	Edit pad (rev 895)		Xing	cv400	XVal Session 85	1	XVal Session 85-Typing - Text-1		2012-07-18 14:22:35.504000
	Edit pad (rev 896)		Dan	cv401	XVal Session 85	1	XVal Session 85-Typing - Text-1		2012-07-18 14:22:35.531000
	Edit pad (rev 897)		Xing	cv400	XVal Session 85	1	XVal Session 85-Typing - Text-1		2012-07-18 14:22:35.982000
	Edit pad (rev 898)		nic	cv403	XVal Session 85	1	XVal Session 85-Typing - Text-1		2012-07-18 14:22:36.028000
	Edit pad (rev 899)		Dan	cv401	XVal Session 85	1	XVal Session 85-Typing - Text-1		2012-07-18 14:22:36.037000
	Edit pad (rev 900)		Dan	cv401	XVal Session 85	1	XVal Session 85-Typing - Text-1		2012-07-18 14:22:36.537000
	Edit pad (rev 901)		Xing	cv400	XVal Session 85	1	XVal Session 85-Typing - Text-1		2012-07-18 14:22:36.596000
	Edit pad (rev 902)		Dan	cv401	XVal Session 85	1	XVal Session 85-Typing - Text-1		2012-07-18 14:22:37.036000
	Edit pad (rev 903)		Xing	cv400	XVal Session 85	1	XVal Session 85-Typing - Text-1		2012-07-18 14:22:37.110000
	Edit pad (rev 904)		Capucine	cv402	XVal Session 85	1	XVal Session 85-Typing - Text-1		2012-07-18 14:22:37.136000
	Edit pad (rev 905)		nic	cv403	XVal Session 85	1	XVal Session 85-Typing - Text-1		2012-07-18 14:22:37.314000
	Edit pad (rev 906)		Dan	cv401	XVal Session 85	1	XVal Session 85-Typing - Text-1		2012-07-18 14:22:37.538000
	Edit pad (rev 907)		Capucine	cv402	XVal Session 85	1	XVal Session 85-Typing - Text-1		2012-07-18 14:22:37.658000
	Edit pad (rev 908)		nic	cv403	XVal Session 85	1	XVal Session 85-Typing - Text-1		2012-07-18 14:22:37.970000
	Edit pad (rev 909)		Xing	cv400	XVal Session 85	1	XVal Session 85-Typing - Text-1		2012-07-18 14:22:38.003000
	Edit pad (rev 910)		Dan	cv401	XVal Session 85	1	XVal Session 85-Typing - Text-1		2012-07-18 14:22:38.040000
	Edit pad (rev 911)		Capucine	cv402	XVal Session 85	1	XVal Session 85-Typing - Text-1		2012-07-18 14:22:38.162000
	Edit pad (rev 912)		nic	cv403	XVal Session 85	1	XVal Session 85-Typing - Text-1		2012-07-18 14:22:38.470000
	Edit pad (rev 913)		Xing	cv400	XVal Session 85	1	XVal Session 85-Typing - Text-1		2012-07-18 14:22:38.500000
	Edit pad (rev 914)		Dan	cv401	XVal Session 85	1	XVal Session 85-Typing - Text-1		2012-07-18 14:22:38.538000
	Edit pad (rev 915)		nic	cv403	XVal Session 85	1	XVal Session 85-Typing - Text-1		2012-07-18 14:22:38.971000
	Edit pad (rev 916)		Capucine	cv402	XVal Session 85	1	XVal Session 85-Typing - Text-1		2012-07-18 14:22:38.989000
	Edit pad (rev 917)		Xing	cv400	XVal Session 85	1	XVal Session 85-Typing - Text-1		2012-07-18 14:22:39.002000
	Edit pad (rev 918)		Dan	cv401	XVal Session 85	1	XVal Session 85-Typing - Text-1		2012-07-18 14:22:39.064000
	Edit pad (rev 919)		Capucine	cv402	XVal Session 85	1	XVal Session 85-Typing - Text-1		2012-07-18 14:22:39.489000
	Edit pad (rev 920)		nic	cv403	XVal Session 85	1	XVal Session 85-Typing - Text-1		2012-07-18 14:22:39.545000
	Edit pad (rev 921)		Dan	cv401	XVal Session 85	1	XVal Session 85-Typing - Text-1		2012-07-18 14:22:39.584000
	Edit pad (rev 922)		Capucine	cv402	XVal Session 85	1	XVal Session 85-Typing - Text-1		2012-07-18 14:22:39.989000
	Edit pad (rev 923)		Xing	cv400	XVal Session 85	1	XVal Session 85-Typing - Text-1		2012-07-18 14:22:40.009000
	Edit pad (rev 924)		nic	cv403	XVal Session 85	1	XVal Session 85-Typing - Text-1		2012-07-18 14:22:40.054000
	Edit pad (rev 925)		Dan	cv401	XVal Session 85	1	XVal Session 85-Typing - Text-1		2012-07-18 14:22:40.082000
	Edit pad (rev 926)		Capucine	cv402	XVal Session 85	1	XVal Session 85-Typing - Text-1		2012-07-18 14:22:40.492000
	Edit pad (rev 927)		Xing	cv400	XVal Session 85	1	XVal Session 85-Typing - Text-1		2012-07-18 14:22:40.518000
	Edit pad (rev 928)		Dan	cv401	XVal Session 85	1	XVal Session 85-Typing - Text-1		2012-07-18 14:22:40.601000
	Edit pad (rev 929)		Dan	cv401	XVal Session 85	1	XVal Session 85-Typing - Text-1		2012-07-18 14:22:41.103000
	Edit pad (rev 930)		Xing	cv400	XVal Session 85	1	XVal Session 85-Typing - Text-1		2012-07-18 14:22:41.447000
	Edit pad (rev 931)		Dan	cv401	XVal Session 85	1	XVal Session 85-Typing - Text-1		2012-07-18 14:22:41.601000
	Edit pad (rev 932)		Xing	cv400	XVal Session 85	1	XVal Session 85-Typing - Text-1		2012-07-18 14:22:41.951000
	Edit pad (rev 933)		Dan	cv401	XVal Session 85	1	XVal Session 85-Typing - Text-1		2012-07-18 14:22:42.103000
	Edit pad (rev 934)		Xing	cv400	XVal Session 85	1	XVal Session 85-Typing - Text-1		2012-07-18 14:22:42.451000
	Edit pad (rev 935)		Dan	cv401	XVal Session 85	1	XVal Session 85-Typing - Text-1		2012-07-18 14:22:42.601000
	Edit pad (rev 936)		Xing	cv400	XVal Session 85	1	XVal Session 85-Typing - Text-1		2012-07-18 14:22:42.952000
	Edit pad (rev 937)		Dan	cv401	XVal Session 85	1	XVal Session 85-Typing - Text-1		2012-07-18 14:22:43.102000
	Edit pad (rev 938)		nic	cv403	XVal Session 85	1	XVal Session 85-Typing - Text-1		2012-07-18 14:22:43.195000
	Edit pad (rev 939)		Xing	cv400	XVal Session 85	1	XVal Session 85-Typing - Text-1		2012-07-18 14:22:43.452000
	Edit pad (rev 940)		Dan	cv401	XVal Session 85	1	XVal Session 85-Typing - Text-1		2012-07-18 14:22:43.602000
	Edit pad (rev 941)		nic	cv403	XVal Session 85	1	XVal Session 85-Typing - Text-1		2012-07-18 14:22:43.694000
	Edit pad (rev 942)		Xing	cv400	XVal Session 85	1	XVal Session 85-Typing - Text-1		2012-07-18 14:22:44.097000
	Edit pad (rev 943)		Dan	cv401	XVal Session 85	1	XVal Session 85-Typing - Text-1		2012-07-18 14:22:44.104000
	Edit pad (rev 944)		nic	cv403	XVal Session 85	1	XVal Session 85-Typing - Text-1		2012-07-18 14:22:44.362000
	Edit pad (rev 945)		Xing	cv400	XVal Session 85	1	XVal Session 85-Typing - Text-1		2012-07-18 14:22:44.567000
	Edit pad (rev 946)		Dan	cv401	XVal Session 85	1	XVal Session 85-Typing - Text-1		2012-07-18 14:22:44.611000
	Edit pad (rev 947)		nic	cv403	XVal Session 85	1	XVal Session 85-Typing - Text-1		2012-07-18 14:22:44.861000
	Edit pad (rev 948)		Xing	cv400	XVal Session 85	1	XVal Session 85-Typing - Text-1		2012-07-18 14:22:45.101000
	Edit pad (rev 949)		Dan	cv401	XVal Session 85	1	XVal Session 85-Typing - Text-1		2012-07-18 14:22:45.109000
	Edit pad (rev 950)		nic	cv403	XVal Session 85	1	XVal Session 85-Typing - Text-1		2012-07-18 14:22:45.363000
	Edit pad (rev 951)		Xing	cv400	XVal Session 85	1	XVal Session 85-Typing - Text-1		2012-07-18 14:22:45.610000
	Edit pad (rev 952)		nic	cv403	XVal Session 85	1	XVal Session 85-Typing - Text-1		2012-07-18 14:22:46.541000
	Edit pad (rev 953)		Xing	cv400	XVal Session 85	1	XVal Session 85-Typing - Text-1		2012-07-18 14:22:46.821000
	Edit pad (rev 954)		nic	cv403	XVal Session 85	1	XVal Session 85-Typing - Text-1		2012-07-18 14:22:47.186000
	Edit pad (rev 955)		Xing	cv400	XVal Session 85	1	XVal Session 85-Typing - Text-1		2012-07-18 14:22:47.326000
	Edit pad (rev 956)		nic	cv403	XVal Session 85	1	XVal Session 85-Typing - Text-1		2012-07-18 14:22:47.690000
	Edit pad (rev 957)		nic	cv403	XVal Session 85	1	XVal Session 85-Typing - Text-1		2012-07-18 14:22:48.189000
	Edit pad (rev 958)		Xing	cv400	XVal Session 85	1	XVal Session 85-Typing - Text-1		2012-07-18 14:22:48.193000
	Edit pad (rev 959)		nic	cv403	XVal Session 85	1	XVal Session 85-Typing - Text-1		2012-07-18 14:22:48.690000
	Edit pad (rev 960)		Xing	cv400	XVal Session 85	1	XVal Session 85-Typing - Text-1		2012-07-18 14:22:48.693000
	Edit pad (rev 961)		Xing	cv400	XVal Session 85	1	XVal Session 85-Typing - Text-1		2012-07-18 14:22:49.201000
	Edit pad (rev 962)		Dan	cv401	XVal Session 85	1	XVal Session 85-Typing - Text-1		2012-07-18 14:22:49.361000
	Edit pad (rev 963)		nic	cv403	XVal Session 85	1	XVal Session 85-Typing - Text-1		2012-07-18 14:22:49.637000
	Edit pad (rev 964)		Xing	cv400	XVal Session 85	1	XVal Session 85-Typing - Text-1		2012-07-18 14:22:49.699000
	Edit pad (rev 965)		Dan	cv401	XVal Session 85	1	XVal Session 85-Typing - Text-1		2012-07-18 14:22:49.864000
	Edit pad (rev 966)		nic	cv403	XVal Session 85	1	XVal Session 85-Typing - Text-1		2012-07-18 14:22:50.138000
	Edit pad (rev 967)		Xing	cv400	XVal Session 85	1	XVal Session 85-Typing - Text-1		2012-07-18 14:22:50.199000
	Edit pad (rev 968)		nic	cv403	XVal Session 85	1	XVal Session 85-Typing - Text-1		2012-07-18 14:22:50.638000
	Edit pad (rev 969)		Xing	cv400	XVal Session 85	1	XVal Session 85-Typing - Text-1		2012-07-18 14:22:50.905000
	Edit pad (rev 970)		nic	cv403	XVal Session 85	1	XVal Session 85-Typing - Text-1		2012-07-18 14:22:51.137000
	Edit pad (rev 971)		Xing	cv400	XVal Session 85	1	XVal Session 85-Typing - Text-1		2012-07-18 14:22:51.405000
	Edit pad (rev 972)		nic	cv403	XVal Session 85	1	XVal Session 85-Typing - Text-1		2012-07-18 14:22:51.638000
	Edit pad (rev 973)		Xing	cv400	XVal Session 85	1	XVal Session 85-Typing - Text-1		2012-07-18 14:22:51.905000
	Edit pad (rev 974)		nic	cv403	XVal Session 85	1	XVal Session 85-Typing - Text-1		2012-07-18 14:22:52.139000
	Edit pad (rev 975)		Xing	cv400	XVal Session 85	1	XVal Session 85-Typing - Text-1		2012-07-18 14:22:52.406000
	Edit pad (rev 976)		nic	cv403	XVal Session 85	1	XVal Session 85-Typing - Text-1		2012-07-18 14:22:52.638000
	Edit pad (rev 977)		nic	cv403	XVal Session 85	1	XVal Session 85-Typing - Text-1		2012-07-18 14:22:53.138000
	Edit pad (rev 978)		Xing	cv400	XVal Session 85	1	XVal Session 85-Typing - Text-1		2012-07-18 14:22:53.193000
	Edit pad (rev 979)		nic	cv403	XVal Session 85	1	XVal Session 85-Typing - Text-1		2012-07-18 14:22:53.638000
	Edit pad (rev 980)		Xing	cv400	XVal Session 85	1	XVal Session 85-Typing - Text-1		2012-07-18 14:22:53.694000
	Edit pad (rev 981)		nic	cv403	XVal Session 85	1	XVal Session 85-Typing - Text-1		2012-07-18 14:22:54.138000
	Edit pad (rev 982)		Xing	cv400	XVal Session 85	1	XVal Session 85-Typing - Text-1		2012-07-18 14:22:54.527000
	Edit pad (rev 983)		Xing	cv400	XVal Session 85	1	XVal Session 85-Typing - Text-1		2012-07-18 14:22:55.034000
	Edit pad (rev 984)		Dan	cv401	XVal Session 85	1	XVal Session 85-Typing - Text-1		2012-07-18 14:22:55.370000
	Edit pad (rev 985)		Xing	cv400	XVal Session 85	1	XVal Session 85-Typing - Text-1		2012-07-18 14:22:55.683000
	Edit pad (rev 986)		Dan	cv401	XVal Session 85	1	XVal Session 85-Typing - Text-1		2012-07-18 14:22:55.870000
	Edit pad (rev 987)		nic	cv403	XVal Session 85	1	XVal Session 85-Typing - Text-1		2012-07-18 14:22:55.936000
	Edit pad (rev 988)		Xing	cv400	XVal Session 85	1	XVal Session 85-Typing - Text-1		2012-07-18 14:22:56.190000
	Edit pad (rev 989)		Dan	cv401	XVal Session 85	1	XVal Session 85-Typing - Text-1		2012-07-18 14:22:56.496000
	Edit pad (rev 990)		nic	cv403	XVal Session 85	1	XVal Session 85-Typing - Text-1		2012-07-18 14:22:56.629000
	Edit pad (rev 991)		Xing	cv400	XVal Session 85	1	XVal Session 85-Typing - Text-1		2012-07-18 14:22:56.690000
	Edit pad (rev 992)		Dan	cv401	XVal Session 85	1	XVal Session 85-Typing - Text-1		2012-07-18 14:22:56.996000
	Edit pad (rev 993)		nic	cv403	XVal Session 85	1	XVal Session 85-Typing - Text-1		2012-07-18 14:22:57.129000
	Edit pad (rev 994)		nic	cv403	XVal Session 85	1	XVal Session 85-Typing - Text-1		2012-07-18 14:22:57.630000
	Edit pad (rev 995)		Xing	cv400	XVal Session 85	1	XVal Session 85-Typing - Text-1		2012-07-18 14:22:57.671000
	Edit pad (rev 996)		nic	cv403	XVal Session 85	1	XVal Session 85-Typing - Text-1		2012-07-18 14:22:58.143000
	Edit pad (rev 997)		Xing	cv400	XVal Session 85	1	XVal Session 85-Typing - Text-1		2012-07-18 14:22:58.238000
	Edit pad (rev 998)		nic	cv403	XVal Session 85	1	XVal Session 85-Typing - Text-1		2012-07-18 14:22:58.645000
	Edit pad (rev 999)		nic	cv403	XVal Session 85	1	XVal Session 85-Typing - Text-1		2012-07-18 14:22:59.145000
	Edit pad (rev 1000)		Xing	cv400	XVal Session 85	1	XVal Session 85-Typing - Text-1		2012-07-18 14:22:59.159000
	Edit pad (rev 1001)		nic	cv403	XVal Session 85	1	XVal Session 85-Typing - Text-1		2012-07-18 14:22:59.645000
	Edit pad (rev 1002)		Xing	cv400	XVal Session 85	1	XVal Session 85-Typing - Text-1		2012-07-18 14:22:59.659000
	Edit pad (rev 1003)		nic	cv403	XVal Session 85	1	XVal Session 85-Typing - Text-1		2012-07-18 14:23:00.145000
	Edit pad (rev 1004)		Xing	cv400	XVal Session 85	1	XVal Session 85-Typing - Text-1		2012-07-18 14:23:00.158000
	Edit pad (rev 1005)		nic	cv403	XVal Session 85	1	XVal Session 85-Typing - Text-1		2012-07-18 14:23:00.647000
	Edit pad (rev 1006)		Xing	cv400	XVal Session 85	1	XVal Session 85-Typing - Text-1		2012-07-18 14:23:00.671000
	Edit pad (rev 1007)		nic	cv403	XVal Session 85	1	XVal Session 85-Typing - Text-1		2012-07-18 14:23:01.146000
	Edit pad (rev 1008)		Xing	cv400	XVal Session 85	1	XVal Session 85-Typing - Text-1		2012-07-18 14:23:01.175000
	Edit pad (rev 1009)		Xing	cv400	XVal Session 85	1	XVal Session 85-Typing - Text-1		2012-07-18 14:23:01.676000
	Edit pad (rev 1010)		nic	cv403	XVal Session 85	1	XVal Session 85-Typing - Text-1		2012-07-18 14:23:01.762000
	Edit pad (rev 1011)		Xing	cv400	XVal Session 85	1	XVal Session 85-Typing - Text-1		2012-07-18 14:23:02.185000
	Edit pad (rev 1012)		Xing	cv400	XVal Session 85	1	XVal Session 85-Typing - Text-1		2012-07-18 14:23:02.686000
	Edit pad (rev 1013)		nic	cv403	XVal Session 85	1	XVal Session 85-Typing - Text-1		2012-07-18 14:23:02.992000
	Edit pad (rev 1014)		Xing	cv400	XVal Session 85	1	XVal Session 85-Typing - Text-1		2012-07-18 14:23:03.187000
	Edit pad (rev 1015)		nic	cv403	XVal Session 85	1	XVal Session 85-Typing - Text-1		2012-07-18 14:23:03.491000
	Edit pad (rev 1016)		Xing	cv400	XVal Session 85	1	XVal Session 85-Typing - Text-1		2012-07-18 14:23:03.721000
	Edit pad (rev 1017)		Dan	cv401	XVal Session 85	1	XVal Session 85-Typing - Text-1		2012-07-18 14:23:03.779000
	Edit pad (rev 1018)		nic	cv403	XVal Session 85	1	XVal Session 85-Typing - Text-1		2012-07-18 14:23:03.995000
	Edit pad (rev 1019)		Xing	cv400	XVal Session 85	1	XVal Session 85-Typing - Text-1		2012-07-18 14:23:04.220000
	Edit pad (rev 1020)		Dan	cv401	XVal Session 85	1	XVal Session 85-Typing - Text-1		2012-07-18 14:23:04.283000
	Edit pad (rev 1021)		Dan	cv401	XVal Session 85	1	XVal Session 85-Typing - Text-1		2012-07-18 14:23:04.783000
	Edit pad (rev 1022)		nic	cv403	XVal Session 85	1	XVal Session 85-Typing - Text-1		2012-07-18 14:23:04.814000
	Edit pad (rev 1023)		Dan	cv401	XVal Session 85	1	XVal Session 85-Typing - Text-1		2012-07-18 14:23:05.282000
	Edit pad (rev 1024)		Dan	cv401	XVal Session 85	1	XVal Session 85-Typing - Text-1		2012-07-18 14:23:05.783000
	Edit pad (rev 1025)		nic	cv403	XVal Session 85	1	XVal Session 85-Typing - Text-1		2012-07-18 14:23:05.861000
	Edit pad (rev 1026)		Dan	cv401	XVal Session 85	1	XVal Session 85-Typing - Text-1		2012-07-18 14:23:06.297000
	Edit pad (rev 1027)		nic	cv403	XVal Session 85	1	XVal Session 85-Typing - Text-1		2012-07-18 14:23:06.366000
	Edit pad (rev 1028)		Xing	cv400	XVal Session 85	1	XVal Session 85-Typing - Text-1		2012-07-18 14:23:06.386000
	Edit pad (rev 1029)		Dan	cv401	XVal Session 85	1	XVal Session 85-Typing - Text-1		2012-07-18 14:23:06.797000
	Edit pad (rev 1030)		nic	cv403	XVal Session 85	1	XVal Session 85-Typing - Text-1		2012-07-18 14:23:06.866000
	Edit pad (rev 1031)		Dan	cv401	XVal Session 85	1	XVal Session 85-Typing - Text-1		2012-07-18 14:23:07.296000
	Edit pad (rev 1032)		nic	cv403	XVal Session 85	1	XVal Session 85-Typing - Text-1		2012-07-18 14:23:07.363000
	Edit pad (rev 1033)		Dan	cv401	XVal Session 85	1	XVal Session 85-Typing - Text-1		2012-07-18 14:23:07.806000
	Edit pad (rev 1034)		nic	cv403	XVal Session 85	1	XVal Session 85-Typing - Text-1		2012-07-18 14:23:08.045000
	Edit pad (rev 1035)		Xing	cv400	XVal Session 85	1	XVal Session 85-Typing - Text-1		2012-07-18 14:23:08.231000
	Edit pad (rev 1036)		Dan	cv401	XVal Session 85	1	XVal Session 85-Typing - Text-1		2012-07-18 14:23:08.304000
	Edit pad (rev 1037)		nic	cv403	XVal Session 85	1	XVal Session 85-Typing - Text-1		2012-07-18 14:23:08.544000
	Edit pad (rev 1038)		Xing	cv400	XVal Session 85	1	XVal Session 85-Typing - Text-1		2012-07-18 14:23:08.733000
	Edit pad (rev 1039)		Dan	cv401	XVal Session 85	1	XVal Session 85-Typing - Text-1		2012-07-18 14:23:08.804000
	Edit pad (rev 1040)		Xing	cv400	XVal Session 85	1	XVal Session 85-Typing - Text-1		2012-07-18 14:23:09.232000
	Edit pad (rev 1041)		nic	cv403	XVal Session 85	1	XVal Session 85-Typing - Text-1		2012-07-18 14:23:09.266000
	Edit pad (rev 1042)		Dan	cv401	XVal Session 85	1	XVal Session 85-Typing - Text-1		2012-07-18 14:23:09.315000
	Edit pad (rev 1043)		Xing	cv400	XVal Session 85	1	XVal Session 85-Typing - Text-1		2012-07-18 14:23:09.734000
	Edit pad (rev 1044)		Dan	cv401	XVal Session 85	1	XVal Session 85-Typing - Text-1		2012-07-18 14:23:09.854000
	Edit pad (rev 1045)		nic	cv403	XVal Session 85	1	XVal Session 85-Typing - Text-1		2012-07-18 14:23:10.195000
	Edit pad (rev 1046)		Xing	cv400	XVal Session 85	1	XVal Session 85-Typing - Text-1		2012-07-18 14:23:10.236000
	Edit pad (rev 1047)		Dan	cv401	XVal Session 85	1	XVal Session 85-Typing - Text-1		2012-07-18 14:23:10.418000
	Edit pad (rev 1048)		Xing	cv400	XVal Session 85	1	XVal Session 85-Typing - Text-1		2012-07-18 14:23:10.749000
	Edit pad (rev 1049)		nic	cv403	XVal Session 85	1	XVal Session 85-Typing - Text-1		2012-07-18 14:23:10.871000
	Edit pad (rev 1050)		Dan	cv401	XVal Session 85	1	XVal Session 85-Typing - Text-1		2012-07-18 14:23:10.917000
	Edit pad (rev 1051)		Xing	cv400	XVal Session 85	1	XVal Session 85-Typing - Text-1		2012-07-18 14:23:11.249000
	Edit pad (rev 1052)		Capucine	cv402	XVal Session 85	1	XVal Session 85-Typing - Text-1		2012-07-18 14:23:11.264000
	Edit pad (rev 1053)		nic	cv403	XVal Session 85	1	XVal Session 85-Typing - Text-1		2012-07-18 14:23:11.373000
	Edit pad (rev 1054)		Dan	cv401	XVal Session 85	1	XVal Session 85-Typing - Text-1		2012-07-18 14:23:11.418000
	Edit pad (rev 1055)		Xing	cv400	XVal Session 85	1	XVal Session 85-Typing - Text-1		2012-07-18 14:23:11.751000
	Edit pad (rev 1056)		nic	cv403	XVal Session 85	1	XVal Session 85-Typing - Text-1		2012-07-18 14:23:11.872000
	Edit pad (rev 1057)		Dan	cv401	XVal Session 85	1	XVal Session 85-Typing - Text-1		2012-07-18 14:23:11.920000
	Edit pad (rev 1058)		nic	cv403	XVal Session 85	1	XVal Session 85-Typing - Text-1		2012-07-18 14:23:12.373000
	Edit pad (rev 1059)		Dan	cv401	XVal Session 85	1	XVal Session 85-Typing - Text-1		2012-07-18 14:23:12.419000
	Edit pad (rev 1060)		nic	cv403	XVal Session 85	1	XVal Session 85-Typing - Text-1		2012-07-18 14:23:12.875000
	Edit pad (rev 1061)		nic	cv403	XVal Session 85	1	XVal Session 85-Typing - Text-1		2012-07-18 14:23:13.376000
	Edit pad (rev 1062)		Xing	cv400	XVal Session 85	1	XVal Session 85-Typing - Text-1		2012-07-18 14:23:13.400000
	Edit pad (rev 1063)		nic	cv403	XVal Session 85	1	XVal Session 85-Typing - Text-1		2012-07-18 14:23:13.876000
	Edit pad (rev 1064)		Xing	cv400	XVal Session 85	1	XVal Session 85-Typing - Text-1		2012-07-18 14:23:13.898000
	Edit pad (rev 1065)		nic	cv403	XVal Session 85	1	XVal Session 85-Typing - Text-1		2012-07-18 14:23:14.379000
	Edit pad (rev 1066)		Xing	cv400	XVal Session 85	1	XVal Session 85-Typing - Text-1		2012-07-18 14:23:14.673000
	Edit pad (rev 1067)		nic	cv403	XVal Session 85	1	XVal Session 85-Typing - Text-1		2012-07-18 14:23:14.879000
	Edit pad (rev 1068)		Xing	cv400	XVal Session 85	1	XVal Session 85-Typing - Text-1		2012-07-18 14:23:15.185000
	Edit pad (rev 1069)		Dan	cv401	XVal Session 85	1	XVal Session 85-Typing - Text-1		2012-07-18 14:23:15.288000
	Edit pad (rev 1070)		nic	cv403	XVal Session 85	1	XVal Session 85-Typing - Text-1		2012-07-18 14:23:15.377000
	Edit pad (rev 1071)		Xing	cv400	XVal Session 85	1	XVal Session 85-Typing - Text-1		2012-07-18 14:23:15.798000
	Edit pad (rev 1072)		Dan	cv401	XVal Session 85	1	XVal Session 85-Typing - Text-1		2012-07-18 14:23:15.864000
	Edit pad (rev 1073)		nic	cv403	XVal Session 85	1	XVal Session 85-Typing - Text-1		2012-07-18 14:23:15.883000
	Edit pad (rev 1074)		Dan	cv401	XVal Session 85	1	XVal Session 85-Typing - Text-1		2012-07-18 14:23:16.288000
	Edit pad (rev 1075)		Xing	cv400	XVal Session 85	1	XVal Session 85-Typing - Text-1		2012-07-18 14:23:16.303000
	Edit pad (rev 1076)		nic	cv403	XVal Session 85	1	XVal Session 85-Typing - Text-1		2012-07-18 14:23:16.386000
	Edit pad (rev 1077)		Dan	cv401	XVal Session 85	1	XVal Session 85-Typing - Text-1		2012-07-18 14:23:16.789000
	Edit pad (rev 1078)		Xing	cv400	XVal Session 85	1	XVal Session 85-Typing - Text-1		2012-07-18 14:23:16.811000
	Edit pad (rev 1079)		nic	cv403	XVal Session 85	1	XVal Session 85-Typing - Text-1		2012-07-18 14:23:16.884000
	Edit pad (rev 1080)		Dan	cv401	XVal Session 85	1	XVal Session 85-Typing - Text-1		2012-07-18 14:23:17.291000
	Edit pad (rev 1081)		Xing	cv400	XVal Session 85	1	XVal Session 85-Typing - Text-1		2012-07-18 14:23:17.310000
	Edit pad (rev 1082)		nic	cv403	XVal Session 85	1	XVal Session 85-Typing - Text-1		2012-07-18 14:23:17.384000
	Edit pad (rev 1083)		Dan	cv401	XVal Session 85	1	XVal Session 85-Typing - Text-1		2012-07-18 14:23:17.792000
	Edit pad (rev 1084)		Xing	cv400	XVal Session 85	1	XVal Session 85-Typing - Text-1		2012-07-18 14:23:17.820000
	Edit pad (rev 1085)		nic	cv403	XVal Session 85	1	XVal Session 85-Typing - Text-1		2012-07-18 14:23:17.890000
	Edit pad (rev 1086)		Dan	cv401	XVal Session 85	1	XVal Session 85-Typing - Text-1		2012-07-18 14:23:18.292000
	Edit pad (rev 1087)		nic	cv403	XVal Session 85	1	XVal Session 85-Typing - Text-1		2012-07-18 14:23:18.391000
	Edit pad (rev 1088)		Dan	cv401	XVal Session 85	1	XVal Session 85-Typing - Text-1		2012-07-18 14:23:18.792000
	Edit pad (rev 1089)		Xing	cv400	XVal Session 85	1	XVal Session 85-Typing - Text-1		2012-07-18 14:23:18.819000
	Edit pad (rev 1090)		nic	cv403	XVal Session 85	1	XVal Session 85-Typing - Text-1		2012-07-18 14:23:18.892000
	Edit pad (rev 1091)		Dan	cv401	XVal Session 85	1	XVal Session 85-Typing - Text-1		2012-07-18 14:23:19.292000
	Edit pad (rev 1092)		Xing	cv400	XVal Session 85	1	XVal Session 85-Typing - Text-1		2012-07-18 14:23:19.352000
	Edit pad (rev 1093)		nic	cv403	XVal Session 85	1	XVal Session 85-Typing - Text-1		2012-07-18 14:23:19.390000
	Edit pad (rev 1094)		Dan	cv401	XVal Session 85	1	XVal Session 85-Typing - Text-1		2012-07-18 14:23:19.793000
	Edit pad (rev 1095)		nic	cv403	XVal Session 85	1	XVal Session 85-Typing - Text-1		2012-07-18 14:23:19.891000
	Edit pad (rev 1096)		Xing	cv400	XVal Session 85	1	XVal Session 85-Typing - Text-1		2012-07-18 14:23:20.353000
	Edit pad (rev 1097)		nic	cv403	XVal Session 85	1	XVal Session 85-Typing - Text-1		2012-07-18 14:23:20.391000
	Edit pad (rev 1098)		Dan	cv401	XVal Session 85	1	XVal Session 85-Typing - Text-1		2012-07-18 14:23:20.653000
	Edit pad (rev 1099)		nic	cv403	XVal Session 85	1	XVal Session 85-Typing - Text-1		2012-07-18 14:23:20.896000
	Edit pad (rev 1100)		Dan	cv401	XVal Session 85	1	XVal Session 85-Typing - Text-1		2012-07-18 14:23:21.153000
	Edit pad (rev 1101)		Xing	cv400	XVal Session 85	1	XVal Session 85-Typing - Text-1		2012-07-18 14:23:21.183000
	Edit pad (rev 1102)		nic	cv403	XVal Session 85	1	XVal Session 85-Typing - Text-1		2012-07-18 14:23:21.396000
	Edit pad (rev 1103)		Dan	cv401	XVal Session 85	1	XVal Session 85-Typing - Text-1		2012-07-18 14:23:21.652000
	Edit pad (rev 1104)		Xing	cv400	XVal Session 85	1	XVal Session 85-Typing - Text-1		2012-07-18 14:23:21.656000
	Edit pad (rev 1105)		nic	cv403	XVal Session 85	1	XVal Session 85-Typing - Text-1		2012-07-18 14:23:21.895000
	Edit pad (rev 1106)		Dan	cv401	XVal Session 85	1	XVal Session 85-Typing - Text-1		2012-07-18 14:23:22.152000
	Edit pad (rev 1107)		Dan	cv401	XVal Session 85	1	XVal Session 85-Typing - Text-1		2012-07-18 14:23:22.653000
	Edit pad (rev 1108)		Dan	cv401	XVal Session 85	1	XVal Session 85-Typing - Text-1		2012-07-18 14:23:23.156000
	Edit pad (rev 1109)		Xing	cv400	XVal Session 85	1	XVal Session 85-Typing - Text-1		2012-07-18 14:23:23.225000
	Edit pad (rev 1110)		Dan	cv401	XVal Session 85	1	XVal Session 85-Typing - Text-1		2012-07-18 14:23:23.653000
	Edit pad (rev 1111)		Xing	cv400	XVal Session 85	1	XVal Session 85-Typing - Text-1		2012-07-18 14:23:23.734000
	Edit pad (rev 1112)		Dan	cv401	XVal Session 85	1	XVal Session 85-Typing - Text-1		2012-07-18 14:23:24.165000
	Edit pad (rev 1113)		Dan	cv401	XVal Session 85	1	XVal Session 85-Typing - Text-1		2012-07-18 14:23:24.665000
	Edit pad (rev 1114)		Dan	cv401	XVal Session 85	1	XVal Session 85-Typing - Text-1		2012-07-18 14:23:25.166000
	Edit pad (rev 1115)		Dan	cv401	XVal Session 85	1	XVal Session 85-Typing - Text-1		2012-07-18 14:23:25.665000
	Edit pad (rev 1116)		Xing	cv400	XVal Session 85	1	XVal Session 85-Typing - Text-1		2012-07-18 14:23:25.698000
	Edit pad (rev 1117)		Dan	cv401	XVal Session 85	1	XVal Session 85-Typing - Text-1		2012-07-18 14:23:26.167000
	Edit pad (rev 1118)		Capucine	cv402	XVal Session 85	1	XVal Session 85-Typing - Text-1		2012-07-18 14:23:26.231000
	Edit pad (rev 1119)		Dan	cv401	XVal Session 85	1	XVal Session 85-Typing - Text-1		2012-07-18 14:23:26.699000
	Edit pad (rev 1120)		Capucine	cv402	XVal Session 85	1	XVal Session 85-Typing - Text-1		2012-07-18 14:23:26.750000
	Edit pad (rev 1121)		Xing	cv400	XVal Session 85	1	XVal Session 85-Typing - Text-1		2012-07-18 14:23:26.757000
	Edit pad (rev 1122)		Dan	cv401	XVal Session 85	1	XVal Session 85-Typing - Text-1		2012-07-18 14:23:27.201000
	Edit pad (rev 1123)		Capucine	cv402	XVal Session 85	1	XVal Session 85-Typing - Text-1		2012-07-18 14:23:27.256000
	Edit pad (rev 1124)		Xing	cv400	XVal Session 85	1	XVal Session 85-Typing - Text-1		2012-07-18 14:23:27.258000
	Edit pad (rev 1125)		Dan	cv401	XVal Session 85	1	XVal Session 85-Typing - Text-1		2012-07-18 14:23:27.703000
	Edit pad (rev 1126)		Capucine	cv402	XVal Session 85	1	XVal Session 85-Typing - Text-1		2012-07-18 14:23:27.760000
	Edit pad (rev 1127)		Xing	cv400	XVal Session 85	1	XVal Session 85-Typing - Text-1		2012-07-18 14:23:27.764000
	Edit pad (rev 1128)		Xing	cv400	XVal Session 85	1	XVal Session 85-Typing - Text-1		2012-07-18 14:23:28.264000
	Edit pad (rev 1129)		Capucine	cv402	XVal Session 85	1	XVal Session 85-Typing - Text-1		2012-07-18 14:23:28.271000
	Edit pad (rev 1130)		Dan	cv401	XVal Session 85	1	XVal Session 85-Typing - Text-1		2012-07-18 14:23:28.294000
	Edit pad (rev 1131)		Capucine	cv402	XVal Session 85	1	XVal Session 85-Typing - Text-1		2012-07-18 14:23:28.773000
	Edit pad (rev 1132)		Dan	cv401	XVal Session 85	1	XVal Session 85-Typing - Text-1		2012-07-18 14:23:28.794000
	Edit pad (rev 1133)		Xing	cv400	XVal Session 85	1	XVal Session 85-Typing - Text-1		2012-07-18 14:23:29.073000
	Edit pad (rev 1134)		Capucine	cv402	XVal Session 85	1	XVal Session 85-Typing - Text-1		2012-07-18 14:23:29.277000
	Edit pad (rev 1135)		Dan	cv401	XVal Session 85	1	XVal Session 85-Typing - Text-1		2012-07-18 14:23:29.295000
	Edit pad (rev 1136)		Xing	cv400	XVal Session 85	1	XVal Session 85-Typing - Text-1		2012-07-18 14:23:29.580000
	Edit pad (rev 1137)		Dan	cv401	XVal Session 85	1	XVal Session 85-Typing - Text-1		2012-07-18 14:23:29.796000
	Edit pad (rev 1138)		Xing	cv400	XVal Session 85	1	XVal Session 85-Typing - Text-1		2012-07-18 14:23:30.093000
	Edit pad (rev 1139)		Dan	cv401	XVal Session 85	1	XVal Session 85-Typing - Text-1		2012-07-18 14:23:30.297000
	Edit pad (rev 1140)		Xing	cv400	XVal Session 85	1	XVal Session 85-Typing - Text-1		2012-07-18 14:23:30.595000
	Edit pad (rev 1141)		Dan	cv401	XVal Session 85	1	XVal Session 85-Typing - Text-1		2012-07-18 14:23:30.797000
	Edit pad (rev 1142)		Capucine	cv402	XVal Session 85	1	XVal Session 85-Typing - Text-1		2012-07-18 14:23:31.004000
	Edit pad (rev 1143)		Xing	cv400	XVal Session 85	1	XVal Session 85-Typing - Text-1		2012-07-18 14:23:31.297000
	Edit pad (rev 1144)		Dan	cv401	XVal Session 85	1	XVal Session 85-Typing - Text-1		2012-07-18 14:23:31.299000
	Edit pad (rev 1145)		Dan	cv401	XVal Session 85	1	XVal Session 85-Typing - Text-1		2012-07-18 14:23:31.799000
	Edit pad (rev 1146)		Xing	cv400	XVal Session 85	1	XVal Session 85-Typing - Text-1		2012-07-18 14:23:31.801000
	Edit pad (rev 1147)		Dan	cv401	XVal Session 85	1	XVal Session 85-Typing - Text-1		2012-07-18 14:23:32.302000
	Edit pad (rev 1148)		Xing	cv400	XVal Session 85	1	XVal Session 85-Typing - Text-1		2012-07-18 14:23:32.312000
	Edit pad (rev 1149)		Dan	cv401	XVal Session 85	1	XVal Session 85-Typing - Text-1		2012-07-18 14:23:32.809000
	Edit pad (rev 1150)		Xing	cv400	XVal Session 85	1	XVal Session 85-Typing - Text-1		2012-07-18 14:23:32.812000
	Edit pad (rev 1151)		Capucine	cv402	XVal Session 85	1	XVal Session 85-Typing - Text-1		2012-07-18 14:23:33.156000
	Edit pad (rev 1152)		Dan	cv401	XVal Session 85	1	XVal Session 85-Typing - Text-1		2012-07-18 14:23:33.309000
	Edit pad (rev 1153)		Xing	cv400	XVal Session 85	1	XVal Session 85-Typing - Text-1		2012-07-18 14:23:33.533000
	Edit pad (rev 1154)		Capucine	cv402	XVal Session 85	1	XVal Session 85-Typing - Text-1		2012-07-18 14:23:33.659000
	Edit pad (rev 1155)		Dan	cv401	XVal Session 85	1	XVal Session 85-Typing - Text-1		2012-07-18 14:23:33.810000
	Edit pad (rev 1156)		Capucine	cv402	XVal Session 85	1	XVal Session 85-Typing - Text-1		2012-07-18 14:23:34.165000
	Edit pad (rev 1157)		Xing	cv400	XVal Session 85	1	XVal Session 85-Typing - Text-1		2012-07-18 14:23:34.267000
	Edit pad (rev 1158)		Dan	cv401	XVal Session 85	1	XVal Session 85-Typing - Text-1		2012-07-18 14:23:34.308000
	Edit pad (rev 1159)		Xing	cv400	XVal Session 85	1	XVal Session 85-Typing - Text-1		2012-07-18 14:23:34.543000
	Edit pad (rev 1160)		Capucine	cv402	XVal Session 85	1	XVal Session 85-Typing - Text-1		2012-07-18 14:23:34.662000
	Edit pad (rev 1161)		Dan	cv401	XVal Session 85	1	XVal Session 85-Typing - Text-1		2012-07-18 14:23:34.812000
	Edit pad (rev 1162)		Dan	cv401	XVal Session 85	1	XVal Session 85-Typing - Text-1		2012-07-18 14:23:35.311000
	Edit pad (rev 1163)		Xing	cv400	XVal Session 85	1	XVal Session 85-Typing - Text-1		2012-07-18 14:23:35.421000
	Edit pad (rev 1164)		Dan	cv401	XVal Session 85	1	XVal Session 85-Typing - Text-1		2012-07-18 14:23:35.811000
	Edit pad (rev 1165)		Capucine	cv402	XVal Session 85	1	XVal Session 85-Typing - Text-1		2012-07-18 14:23:35.965000
	Edit pad (rev 1166)		Xing	cv400	XVal Session 85	1	XVal Session 85-Typing - Text-1		2012-07-18 14:23:35.967000
	Edit pad (rev 1167)		Dan	cv401	XVal Session 85	1	XVal Session 85-Typing - Text-1		2012-07-18 14:23:36.311000
	Edit pad (rev 1168)		Capucine	cv402	XVal Session 85	1	XVal Session 85-Typing - Text-1		2012-07-18 14:23:36.474000
	Edit pad (rev 1169)		Xing	cv400	XVal Session 85	1	XVal Session 85-Typing - Text-1		2012-07-18 14:23:36.532000
	Edit pad (rev 1170)		Dan	cv401	XVal Session 85	1	XVal Session 85-Typing - Text-1		2012-07-18 14:23:36.843000
	Edit pad (rev 1171)		Dan	cv401	XVal Session 85	1	XVal Session 85-Typing - Text-1		2012-07-18 14:23:37.344000
	Edit pad (rev 1172)		Xing	cv400	XVal Session 85	1	XVal Session 85-Typing - Text-1		2012-07-18 14:23:37.787000
	Edit pad (rev 1173)		Dan	cv401	XVal Session 85	1	XVal Session 85-Typing - Text-1		2012-07-18 14:23:37.841000
	Edit pad (rev 1174)		Xing	cv400	XVal Session 85	1	XVal Session 85-Typing - Text-1		2012-07-18 14:23:38.289000
	Edit pad (rev 1175)		Dan	cv401	XVal Session 85	1	XVal Session 85-Typing - Text-1		2012-07-18 14:23:38.343000
	Edit pad (rev 1176)		Xing	cv400	XVal Session 85	1	XVal Session 85-Typing - Text-1		2012-07-18 14:23:38.795000
	Edit pad (rev 1177)		Dan	cv401	XVal Session 85	1	XVal Session 85-Typing - Text-1		2012-07-18 14:23:38.854000
	Edit pad (rev 1178)		Xing	cv400	XVal Session 85	1	XVal Session 85-Typing - Text-1		2012-07-18 14:23:39.295000
	Edit pad (rev 1179)		Dan	cv401	XVal Session 85	1	XVal Session 85-Typing - Text-1		2012-07-18 14:23:39.356000
	Edit pad (rev 1180)		Dan	cv401	XVal Session 85	1	XVal Session 85-Typing - Text-1		2012-07-18 14:23:39.857000
	Edit pad (rev 1181)		Dan	cv401	XVal Session 85	1	XVal Session 85-Typing - Text-1		2012-07-18 14:23:40.359000
	Edit pad (rev 1182)		Xing	cv400	XVal Session 85	1	XVal Session 85-Typing - Text-1		2012-07-18 14:23:40.493000
	Edit pad (rev 1183)		Dan	cv401	XVal Session 85	1	XVal Session 85-Typing - Text-1		2012-07-18 14:23:40.857000
	Edit pad (rev 1184)		Xing	cv400	XVal Session 85	1	XVal Session 85-Typing - Text-1		2012-07-18 14:23:41.207000
	Edit pad (rev 1185)		Dan	cv401	XVal Session 85	1	XVal Session 85-Typing - Text-1		2012-07-18 14:23:41.356000
	Edit pad (rev 1186)		Xing	cv400	XVal Session 85	1	XVal Session 85-Typing - Text-1		2012-07-18 14:23:41.707000
	Edit pad (rev 1187)		Capucine	cv402	XVal Session 85	1	XVal Session 85-Typing - Text-1		2012-07-18 14:23:41.808000
	Edit pad (rev 1188)		Dan	cv401	XVal Session 85	1	XVal Session 85-Typing - Text-1		2012-07-18 14:23:41.855000
	Edit pad (rev 1189)		Xing	cv400	XVal Session 85	1	XVal Session 85-Typing - Text-1		2012-07-18 14:23:42.231000
	Edit pad (rev 1190)		Dan	cv401	XVal Session 85	1	XVal Session 85-Typing - Text-1		2012-07-18 14:23:42.356000
	Edit pad (rev 1191)		Capucine	cv402	XVal Session 85	1	XVal Session 85-Typing - Text-1		2012-07-18 14:23:42.670000
	Edit pad (rev 1192)		Xing	cv400	XVal Session 85	1	XVal Session 85-Typing - Text-1		2012-07-18 14:23:42.716000
	Edit pad (rev 1193)		Dan	cv401	XVal Session 85	1	XVal Session 85-Typing - Text-1		2012-07-18 14:23:42.855000
	Edit pad (rev 1194)		Capucine	cv402	XVal Session 85	1	XVal Session 85-Typing - Text-1		2012-07-18 14:23:43.179000
	Edit pad (rev 1195)		Dan	cv401	XVal Session 85	1	XVal Session 85-Typing - Text-1		2012-07-18 14:23:43.355000
	Edit pad (rev 1196)		Capucine	cv402	XVal Session 85	1	XVal Session 85-Typing - Text-1		2012-07-18 14:23:43.680000
	Edit pad (rev 1197)		Dan	cv401	XVal Session 85	1	XVal Session 85-Typing - Text-1		2012-07-18 14:23:43.856000
	Edit pad (rev 1198)		Capucine	cv402	XVal Session 85	1	XVal Session 85-Typing - Text-1		2012-07-18 14:23:44.179000
	Edit pad (rev 1199)		Dan	cv401	XVal Session 85	1	XVal Session 85-Typing - Text-1		2012-07-18 14:23:44.356000
	Edit pad (rev 1200)		Dan	cv401	XVal Session 85	1	XVal Session 85-Typing - Text-1		2012-07-18 14:23:45.085000
	Edit pad (rev 1201)		Dan	cv401	XVal Session 85	1	XVal Session 85-Typing - Text-1		2012-07-18 14:23:45.789000
	Edit pad (rev 1202)		Capucine	cv402	XVal Session 85	1	XVal Session 85-Typing - Text-1		2012-07-18 14:23:46.120000
	Edit pad (rev 1203)		Dan	cv401	XVal Session 85	1	XVal Session 85-Typing - Text-1		2012-07-18 14:23:46.287000
	Edit pad (rev 1204)		Capucine	cv402	XVal Session 85	1	XVal Session 85-Typing - Text-1		2012-07-18 14:23:46.630000
	Edit pad (rev 1205)		Dan	cv401	XVal Session 85	1	XVal Session 85-Typing - Text-1		2012-07-18 14:23:46.787000
	Edit pad (rev 1206)		Capucine	cv402	XVal Session 85	1	XVal Session 85-Typing - Text-1		2012-07-18 14:23:47.131000
	Edit pad (rev 1207)		Dan	cv401	XVal Session 85	1	XVal Session 85-Typing - Text-1		2012-07-18 14:23:47.287000
	Edit pad (rev 1208)		Capucine	cv402	XVal Session 85	1	XVal Session 85-Typing - Text-1		2012-07-18 14:23:47.632000
	Edit pad (rev 1209)		Dan	cv401	XVal Session 85	1	XVal Session 85-Typing - Text-1		2012-07-18 14:23:47.787000
	Edit pad (rev 1210)		Capucine	cv402	XVal Session 85	1	XVal Session 85-Typing - Text-1		2012-07-18 14:23:48.138000
	Edit pad (rev 1211)		Dan	cv401	XVal Session 85	1	XVal Session 85-Typing - Text-1		2012-07-18 14:23:48.290000
	Edit pad (rev 1212)		Capucine	cv402	XVal Session 85	1	XVal Session 85-Typing - Text-1		2012-07-18 14:23:48.647000
	Edit pad (rev 1213)		Dan	cv401	XVal Session 85	1	XVal Session 85-Typing - Text-1		2012-07-18 14:23:48.789000
	Edit pad (rev 1214)		Dan	cv401	XVal Session 85	1	XVal Session 85-Typing - Text-1		2012-07-18 14:23:49.289000
	Edit pad (rev 1215)		Dan	cv401	XVal Session 85	1	XVal Session 85-Typing - Text-1		2012-07-18 14:23:49.794000
	Edit pad (rev 1216)		Capucine	cv402	XVal Session 85	1	XVal Session 85-Typing - Text-1		2012-07-18 14:23:50.089000
	Edit pad (rev 1217)		Dan	cv401	XVal Session 85	1	XVal Session 85-Typing - Text-1		2012-07-18 14:23:50.294000
	Edit pad (rev 1218)		Capucine	cv402	XVal Session 85	1	XVal Session 85-Typing - Text-1		2012-07-18 14:23:50.615000
	Edit pad (rev 1219)		Dan	cv401	XVal Session 85	1	XVal Session 85-Typing - Text-1		2012-07-18 14:23:50.794000
	Edit pad (rev 1220)		Capucine	cv402	XVal Session 85	1	XVal Session 85-Typing - Text-1		2012-07-18 14:23:51.141000
	Edit pad (rev 1221)		Dan	cv401	XVal Session 85	1	XVal Session 85-Typing - Text-1		2012-07-18 14:23:51.313000
	Edit pad (rev 1222)		Xing	cv400	XVal Session 85	1	XVal Session 85-Typing - Text-1		2012-07-18 14:23:51.464000
	Edit pad (rev 1223)		Capucine	cv402	XVal Session 85	1	XVal Session 85-Typing - Text-1		2012-07-18 14:23:51.649000
	Edit pad (rev 1224)		Dan	cv401	XVal Session 85	1	XVal Session 85-Typing - Text-1		2012-07-18 14:23:51.813000
	Edit pad (rev 1225)		Xing	cv400	XVal Session 85	1	XVal Session 85-Typing - Text-1		2012-07-18 14:23:51.965000
	Edit pad (rev 1226)		Capucine	cv402	XVal Session 85	1	XVal Session 85-Typing - Text-1		2012-07-18 14:23:52.161000
	Edit pad (rev 1227)		Dan	cv401	XVal Session 85	1	XVal Session 85-Typing - Text-1		2012-07-18 14:23:52.312000
	Edit pad (rev 1228)		Xing	cv400	XVal Session 85	1	XVal Session 85-Typing - Text-1		2012-07-18 14:23:52.466000
	Edit pad (rev 1229)		Dan	cv401	XVal Session 85	1	XVal Session 85-Typing - Text-1		2012-07-18 14:23:52.814000
	Edit pad (rev 1230)		Dan	cv401	XVal Session 85	1	XVal Session 85-Typing - Text-1		2012-07-18 14:23:53.315000
	Edit pad (rev 1231)		Dan	cv401	XVal Session 85	1	XVal Session 85-Typing - Text-1		2012-07-18 14:23:53.815000
	Edit pad (rev 1232)		Dan	cv401	XVal Session 85	1	XVal Session 85-Typing - Text-1		2012-07-18 14:23:54.315000
	Edit pad (rev 1233)		Xing	cv400	XVal Session 85	1	XVal Session 85-Typing - Text-1		2012-07-18 14:23:54.566000
	Edit pad (rev 1234)		Dan	cv401	XVal Session 85	1	XVal Session 85-Typing - Text-1		2012-07-18 14:23:54.815000
	Edit pad (rev 1235)		Xing	cv400	XVal Session 85	1	XVal Session 85-Typing - Text-1		2012-07-18 14:23:55.236000
	Edit pad (rev 1236)		Dan	cv401	XVal Session 85	1	XVal Session 85-Typing - Text-1		2012-07-18 14:23:55.313000
	Edit pad (rev 1237)		Xing	cv400	XVal Session 85	1	XVal Session 85-Typing - Text-1		2012-07-18 14:23:55.784000
	Edit pad (rev 1238)		Dan	cv401	XVal Session 85	1	XVal Session 85-Typing - Text-1		2012-07-18 14:23:55.815000
	Edit pad (rev 1239)		Dan	cv401	XVal Session 85	1	XVal Session 85-Typing - Text-1		2012-07-18 14:23:56.316000
	Edit pad (rev 1240)		Xing	cv400	XVal Session 85	1	XVal Session 85-Typing - Text-1		2012-07-18 14:23:56.418000
	Edit pad (rev 1241)		Dan	cv401	XVal Session 85	1	XVal Session 85-Typing - Text-1		2012-07-18 14:23:56.816000
	Edit pad (rev 1242)		Xing	cv400	XVal Session 85	1	XVal Session 85-Typing - Text-1		2012-07-18 14:23:57.292000
	Edit pad (rev 1243)		Dan	cv401	XVal Session 85	1	XVal Session 85-Typing - Text-1		2012-07-18 14:23:57.317000
	Edit pad (rev 1244)		Dan	cv401	XVal Session 85	1	XVal Session 85-Typing - Text-1		2012-07-18 14:23:57.817000
	Edit pad (rev 1245)		Xing	cv400	XVal Session 85	1	XVal Session 85-Typing - Text-1		2012-07-18 14:23:58.059000
	Edit pad (rev 1246)		Dan	cv401	XVal Session 85	1	XVal Session 85-Typing - Text-1		2012-07-18 14:23:58.320000
	Edit pad (rev 1247)		Dan	cv401	XVal Session 85	1	XVal Session 85-Typing - Text-1		2012-07-18 14:23:58.818000
	Edit pad (rev 1248)		Xing	cv400	XVal Session 85	1	XVal Session 85-Typing - Text-1		2012-07-18 14:23:58.924000
	Edit pad (rev 1249)		Capucine	cv402	XVal Session 85	1	XVal Session 85-Typing - Text-1		2012-07-18 14:23:58.937000
	Edit pad (rev 1250)		Dan	cv401	XVal Session 85	1	XVal Session 85-Typing - Text-1		2012-07-18 14:23:59.318000
	Edit pad (rev 1251)		Xing	cv400	XVal Session 85	1	XVal Session 85-Typing - Text-1		2012-07-18 14:23:59.434000
	Edit pad (rev 1252)		Capucine	cv402	XVal Session 85	1	XVal Session 85-Typing - Text-1		2012-07-18 14:23:59.438000
	Edit pad (rev 1253)		Dan	cv401	XVal Session 85	1	XVal Session 85-Typing - Text-1		2012-07-18 14:23:59.819000
	Edit pad (rev 1254)		Xing	cv400	XVal Session 85	1	XVal Session 85-Typing - Text-1		2012-07-18 14:23:59.935000
	Edit pad (rev 1255)		Capucine	cv402	XVal Session 85	1	XVal Session 85-Typing - Text-1		2012-07-18 14:24:00.039000
	Edit pad (rev 1256)		Xing	cv400	XVal Session 85	1	XVal Session 85-Typing - Text-1		2012-07-18 14:24:00.435000
	Edit pad (rev 1257)		Capucine	cv402	XVal Session 85	1	XVal Session 85-Typing - Text-1		2012-07-18 14:24:00.457000
	Edit pad (rev 1258)		Capucine	cv402	XVal Session 85	1	XVal Session 85-Typing - Text-1		2012-07-18 14:24:01.311000
	Edit pad (rev 1259)		Xing	cv400	XVal Session 85	1	XVal Session 85-Typing - Text-1		2012-07-18 14:24:01.443000
	Edit pad (rev 1260)		Xing	cv400	XVal Session 85	1	XVal Session 85-Typing - Text-1		2012-07-18 14:24:02.745000
	Edit pad (rev 1261)		Xing	cv400	XVal Session 85	1	XVal Session 85-Typing - Text-1		2012-07-18 14:24:03.249000
	Edit pad (rev 1262)		Xing	cv400	XVal Session 85	1	XVal Session 85-Typing - Text-1		2012-07-18 14:24:06.314000
	Edit pad (rev 1263)		Xing	cv400	XVal Session 85	1	XVal Session 85-Typing - Text-1		2012-07-18 14:24:06.820000
	Edit pad (rev 1264)		Xing	cv400	XVal Session 85	1	XVal Session 85-Typing - Text-1		2012-07-18 14:24:07.416000
	Edit pad (rev 1265)		Xing	cv400	XVal Session 85	1	XVal Session 85-Typing - Text-1		2012-07-18 14:24:07.915000
	Edit pad (rev 1266)		Xing	cv400	XVal Session 85	1	XVal Session 85-Typing - Text-1		2012-07-18 14:24:08.419000
	Edit pad (rev 1267)		Xing	cv400	XVal Session 85	1	XVal Session 85-Typing - Text-1		2012-07-18 14:24:08.921000
	Edit pad (rev 1268)		Xing	cv400	XVal Session 85	1	XVal Session 85-Typing - Text-1		2012-07-18 14:24:09.422000
	Edit pad (rev 1269)		Dan	cv401	XVal Session 85	1	XVal Session 85-Typing - Text-1		2012-07-18 14:24:10.017000
	Edit pad (rev 1270)		Xing	cv400	XVal Session 85	1	XVal Session 85-Typing - Text-1		2012-07-18 14:24:10.320000
	Edit pad (rev 1271)		Xing	cv400	XVal Session 85	1	XVal Session 85-Typing - Text-1		2012-07-18 14:24:10.824000
	Edit pad (rev 1272)		Xing	cv400	XVal Session 85	1	XVal Session 85-Typing - Text-1		2012-07-18 14:24:11.326000
	Edit pad (rev 1273)		nic	cv403	XVal Session 85	1	XVal Session 85-Typing - Text-1		2012-07-18 14:24:11.681000
	Edit pad (rev 1274)		Xing	cv400	XVal Session 85	1	XVal Session 85-Typing - Text-1		2012-07-18 14:24:11.826000
	Edit pad (rev 1275)		Dan	cv401	XVal Session 85	1	XVal Session 85-Typing - Text-1		2012-07-18 14:24:12.159000
	Edit pad (rev 1276)		nic	cv403	XVal Session 85	1	XVal Session 85-Typing - Text-1		2012-07-18 14:24:12.192000
	Edit pad (rev 1277)		Xing	cv400	XVal Session 85	1	XVal Session 85-Typing - Text-1		2012-07-18 14:24:12.326000
	Edit pad (rev 1278)		Capucine	cv402	XVal Session 85	1	XVal Session 85-Typing - Text-1		2012-07-18 14:24:12.417000
	Edit pad (rev 1279)		Dan	cv401	XVal Session 85	1	XVal Session 85-Typing - Text-1		2012-07-18 14:24:12.663000
	Edit pad (rev 1280)		Xing	cv400	XVal Session 85	1	XVal Session 85-Typing - Text-1		2012-07-18 14:24:12.827000
	Edit pad (rev 1281)		Capucine	cv402	XVal Session 85	1	XVal Session 85-Typing - Text-1		2012-07-18 14:24:12.919000
	Edit pad (rev 1282)		Dan	cv401	XVal Session 85	1	XVal Session 85-Typing - Text-1		2012-07-18 14:24:13.163000
	Edit pad (rev 1283)		nic	cv403	XVal Session 85	1	XVal Session 85-Typing - Text-1		2012-07-18 14:24:13.236000
	Edit pad (rev 1284)		Xing	cv400	XVal Session 85	1	XVal Session 85-Typing - Text-1		2012-07-18 14:24:13.327000
	Edit pad (rev 1285)		Capucine	cv402	XVal Session 85	1	XVal Session 85-Typing - Text-1		2012-07-18 14:24:13.418000
	Edit pad (rev 1286)		Dan	cv401	XVal Session 85	1	XVal Session 85-Typing - Text-1		2012-07-18 14:24:13.664000
	Edit pad (rev 1287)		nic	cv403	XVal Session 85	1	XVal Session 85-Typing - Text-1		2012-07-18 14:24:13.749000
	Edit pad (rev 1288)		Xing	cv400	XVal Session 85	1	XVal Session 85-Typing - Text-1		2012-07-18 14:24:13.827000
	Edit pad (rev 1289)		Capucine	cv402	XVal Session 85	1	XVal Session 85-Typing - Text-1		2012-07-18 14:24:13.925000
	Edit pad (rev 1290)		Dan	cv401	XVal Session 85	1	XVal Session 85-Typing - Text-1		2012-07-18 14:24:14.164000
	Edit pad (rev 1291)		nic	cv403	XVal Session 85	1	XVal Session 85-Typing - Text-1		2012-07-18 14:24:14.250000
	Edit pad (rev 1292)		Xing	cv400	XVal Session 85	1	XVal Session 85-Typing - Text-1		2012-07-18 14:24:14.327000
	Edit pad (rev 1293)		Capucine	cv402	XVal Session 85	1	XVal Session 85-Typing - Text-1		2012-07-18 14:24:14.430000
	Edit pad (rev 1294)		Dan	cv401	XVal Session 85	1	XVal Session 85-Typing - Text-1		2012-07-18 14:24:14.664000
	Edit pad (rev 1295)		nic	cv403	XVal Session 85	1	XVal Session 85-Typing - Text-1		2012-07-18 14:24:14.751000
	Edit pad (rev 1296)		Capucine	cv402	XVal Session 85	1	XVal Session 85-Typing - Text-1		2012-07-18 14:24:14.933000
	Edit pad (rev 1297)		Xing	cv400	XVal Session 85	1	XVal Session 85-Typing - Text-1		2012-07-18 14:24:15.008000
	Edit pad (rev 1298)		Dan	cv401	XVal Session 85	1	XVal Session 85-Typing - Text-1		2012-07-18 14:24:15.163000
	Edit pad (rev 1299)		nic	cv403	XVal Session 85	1	XVal Session 85-Typing - Text-1		2012-07-18 14:24:15.289000
	Edit pad (rev 1300)		Xing	cv400	XVal Session 85	1	XVal Session 85-Typing - Text-1		2012-07-18 14:24:15.519000
	Edit pad (rev 1301)		Capucine	cv402	XVal Session 85	1	XVal Session 85-Typing - Text-1		2012-07-18 14:24:15.630000
	Edit pad (rev 1302)		Dan	cv401	XVal Session 85	1	XVal Session 85-Typing - Text-1		2012-07-18 14:24:15.672000
	Edit pad (rev 1303)		nic	cv403	XVal Session 85	1	XVal Session 85-Typing - Text-1		2012-07-18 14:24:15.926000
	Edit pad (rev 1304)		Xing	cv400	XVal Session 85	1	XVal Session 85-Typing - Text-1		2012-07-18 14:24:16.027000
	Edit pad (rev 1305)		Capucine	cv402	XVal Session 85	1	XVal Session 85-Typing - Text-1		2012-07-18 14:24:16.132000
	Edit pad (rev 1306)		Dan	cv401	XVal Session 85	1	XVal Session 85-Typing - Text-1		2012-07-18 14:24:16.174000
	Edit pad (rev 1307)		nic	cv403	XVal Session 85	1	XVal Session 85-Typing - Text-1		2012-07-18 14:24:16.412000
	Edit pad (rev 1308)		Capucine	cv402	XVal Session 85	1	XVal Session 85-Typing - Text-1		2012-07-18 14:24:16.633000
	Edit pad (rev 1309)		Dan	cv401	XVal Session 85	1	XVal Session 85-Typing - Text-1		2012-07-18 14:24:16.684000
	Edit pad (rev 1310)		nic	cv403	XVal Session 85	1	XVal Session 85-Typing - Text-1		2012-07-18 14:24:16.912000
	Edit pad (rev 1311)		nic	cv403	XVal Session 85	1	XVal Session 85-Typing - Text-1		2012-07-18 14:24:17.411000
	Edit pad (rev 1312)		nic	cv403	XVal Session 85	1	XVal Session 85-Typing - Text-1		2012-07-18 14:24:17.911000
	Edit pad (rev 1313)		Capucine	cv402	XVal Session 85	1	XVal Session 85-Typing - Text-1		2012-07-18 14:24:17.921000
	Edit pad (rev 1314)		Xing	cv400	XVal Session 85	1	XVal Session 85-Typing - Text-1		2012-07-18 14:24:18.293000
	Edit pad (rev 1315)		nic	cv403	XVal Session 85	1	XVal Session 85-Typing - Text-1		2012-07-18 14:24:18.410000
	Edit pad (rev 1316)		Capucine	cv402	XVal Session 85	1	XVal Session 85-Typing - Text-1		2012-07-18 14:24:18.430000
	Edit pad (rev 1317)		Dan	cv401	XVal Session 85	1	XVal Session 85-Typing - Text-1		2012-07-18 14:24:18.565000
	Edit pad (rev 1318)		Xing	cv400	XVal Session 85	1	XVal Session 85-Typing - Text-1		2012-07-18 14:24:18.798000
	Edit pad (rev 1319)		nic	cv403	XVal Session 85	1	XVal Session 85-Typing - Text-1		2012-07-18 14:24:18.910000
	Edit pad (rev 1320)		Capucine	cv402	XVal Session 85	1	XVal Session 85-Typing - Text-1		2012-07-18 14:24:18.933000
	Edit pad (rev 1321)		Dan	cv401	XVal Session 85	1	XVal Session 85-Typing - Text-1		2012-07-18 14:24:19.037000
	Edit pad (rev 1322)		nic	cv403	XVal Session 85	1	XVal Session 85-Typing - Text-1		2012-07-18 14:24:19.413000
	Edit pad (rev 1323)		Dan	cv401	XVal Session 85	1	XVal Session 85-Typing - Text-1		2012-07-18 14:24:19.536000
	Edit pad (rev 1324)		Xing	cv400	XVal Session 85	1	XVal Session 85-Typing - Text-1		2012-07-18 14:24:19.811000
	Edit pad (rev 1325)		nic	cv403	XVal Session 85	1	XVal Session 85-Typing - Text-1		2012-07-18 14:24:19.965000
	Edit pad (rev 1326)		Dan	cv401	XVal Session 85	1	XVal Session 85-Typing - Text-1		2012-07-18 14:24:20.036000
	Edit pad (rev 1327)		Xing	cv400	XVal Session 85	1	XVal Session 85-Typing - Text-1		2012-07-18 14:24:20.310000
	Edit pad (rev 1328)		nic	cv403	XVal Session 85	1	XVal Session 85-Typing - Text-1		2012-07-18 14:24:20.414000
	Edit pad (rev 1329)		Dan	cv401	XVal Session 85	1	XVal Session 85-Typing - Text-1		2012-07-18 14:24:20.541000
	Edit pad (rev 1330)		Capucine	cv402	XVal Session 85	1	XVal Session 85-Typing - Text-1		2012-07-18 14:24:20.812000
	Edit pad (rev 1331)		Xing	cv400	XVal Session 85	1	XVal Session 85-Typing - Text-1		2012-07-18 14:24:20.814000
	Edit pad (rev 1332)		nic	cv403	XVal Session 85	1	XVal Session 85-Typing - Text-1		2012-07-18 14:24:20.911000
	Edit pad (rev 1333)		Dan	cv401	XVal Session 85	1	XVal Session 85-Typing - Text-1		2012-07-18 14:24:21.039000
	Edit pad (rev 1334)		Xing	cv400	XVal Session 85	1	XVal Session 85-Typing - Text-1		2012-07-18 14:24:21.312000
	Edit pad (rev 1335)		Capucine	cv402	XVal Session 85	1	XVal Session 85-Typing - Text-1		2012-07-18 14:24:21.318000
	Edit pad (rev 1336)		nic	cv403	XVal Session 85	1	XVal Session 85-Typing - Text-1		2012-07-18 14:24:21.410000
	Edit pad (rev 1337)		Dan	cv401	XVal Session 85	1	XVal Session 85-Typing - Text-1		2012-07-18 14:24:21.540000
	Edit pad (rev 1338)		Xing	cv400	XVal Session 85	1	XVal Session 85-Typing - Text-1		2012-07-18 14:24:21.815000
	Edit pad (rev 1339)		Capucine	cv402	XVal Session 85	1	XVal Session 85-Typing - Text-1		2012-07-18 14:24:21.820000
	Edit pad (rev 1340)		nic	cv403	XVal Session 85	1	XVal Session 85-Typing - Text-1		2012-07-18 14:24:21.913000
	Edit pad (rev 1341)		Dan	cv401	XVal Session 85	1	XVal Session 85-Typing - Text-1		2012-07-18 14:24:22.082000
	Edit pad (rev 1342)		Capucine	cv402	XVal Session 85	1	XVal Session 85-Typing - Text-1		2012-07-18 14:24:22.320000
	Edit pad (rev 1343)		Xing	cv400	XVal Session 85	1	XVal Session 85-Typing - Text-1		2012-07-18 14:24:22.329000
	Edit pad (rev 1344)		nic	cv403	XVal Session 85	1	XVal Session 85-Typing - Text-1		2012-07-18 14:24:22.418000
	Edit pad (rev 1345)		Dan	cv401	XVal Session 85	1	XVal Session 85-Typing - Text-1		2012-07-18 14:24:22.594000
	Edit pad (rev 1346)		Capucine	cv402	XVal Session 85	1	XVal Session 85-Typing - Text-1		2012-07-18 14:24:22.819000
	Edit pad (rev 1347)		Xing	cv400	XVal Session 85	1	XVal Session 85-Typing - Text-1		2012-07-18 14:24:22.825000
	Edit pad (rev 1348)		nic	cv403	XVal Session 85	1	XVal Session 85-Typing - Text-1		2012-07-18 14:24:22.924000
	Edit pad (rev 1349)		Dan	cv401	XVal Session 85	1	XVal Session 85-Typing - Text-1		2012-07-18 14:24:23.043000
	Edit pad (rev 1350)		Capucine	cv402	XVal Session 85	1	XVal Session 85-Typing - Text-1		2012-07-18 14:24:23.322000
	Edit pad (rev 1351)		Xing	cv400	XVal Session 85	1	XVal Session 85-Typing - Text-1		2012-07-18 14:24:23.326000
	Edit pad (rev 1352)		nic	cv403	XVal Session 85	1	XVal Session 85-Typing - Text-1		2012-07-18 14:24:23.423000
	Edit pad (rev 1353)		Dan	cv401	XVal Session 85	1	XVal Session 85-Typing - Text-1		2012-07-18 14:24:23.542000
	Edit pad (rev 1354)		Xing	cv400	XVal Session 85	1	XVal Session 85-Typing - Text-1		2012-07-18 14:24:23.826000
	Edit pad (rev 1355)		nic	cv403	XVal Session 85	1	XVal Session 85-Typing - Text-1		2012-07-18 14:24:23.923000
	Edit pad (rev 1356)		Dan	cv401	XVal Session 85	1	XVal Session 85-Typing - Text-1		2012-07-18 14:24:24.042000
	Edit pad (rev 1357)		Xing	cv400	XVal Session 85	1	XVal Session 85-Typing - Text-1		2012-07-18 14:24:24.331000
	Edit pad (rev 1358)		nic	cv403	XVal Session 85	1	XVal Session 85-Typing - Text-1		2012-07-18 14:24:24.423000
	Edit pad (rev 1359)		Dan	cv401	XVal Session 85	1	XVal Session 85-Typing - Text-1		2012-07-18 14:24:24.544000
	Edit pad (rev 1360)		Xing	cv400	XVal Session 85	1	XVal Session 85-Typing - Text-1		2012-07-18 14:24:24.830000
	Edit pad (rev 1361)		Capucine	cv402	XVal Session 85	1	XVal Session 85-Typing - Text-1		2012-07-18 14:24:24.872000
	Edit pad (rev 1362)		nic	cv403	XVal Session 85	1	XVal Session 85-Typing - Text-1		2012-07-18 14:24:24.924000
	Edit pad (rev 1363)		Dan	cv401	XVal Session 85	1	XVal Session 85-Typing - Text-1		2012-07-18 14:24:25.043000
	Edit pad (rev 1364)		Xing	cv400	XVal Session 85	1	XVal Session 85-Typing - Text-1		2012-07-18 14:24:25.342000
	Edit pad (rev 1365)		Capucine	cv402	XVal Session 85	1	XVal Session 85-Typing - Text-1		2012-07-18 14:24:25.380000
	Edit pad (rev 1366)		nic	cv403	XVal Session 85	1	XVal Session 85-Typing - Text-1		2012-07-18 14:24:25.426000
	Edit pad (rev 1367)		Dan	cv401	XVal Session 85	1	XVal Session 85-Typing - Text-1		2012-07-18 14:24:25.543000
	Edit pad (rev 1368)		Xing	cv400	XVal Session 85	1	XVal Session 85-Typing - Text-1		2012-07-18 14:24:25.841000
	Edit pad (rev 1369)		Capucine	cv402	XVal Session 85	1	XVal Session 85-Typing - Text-1		2012-07-18 14:24:25.882000
	Edit pad (rev 1370)		nic	cv403	XVal Session 85	1	XVal Session 85-Typing - Text-1		2012-07-18 14:24:25.941000
	Edit pad (rev 1371)		Dan	cv401	XVal Session 85	1	XVal Session 85-Typing - Text-1		2012-07-18 14:24:26.043000
	Edit pad (rev 1372)		Capucine	cv402	XVal Session 85	1	XVal Session 85-Typing - Text-1		2012-07-18 14:24:26.397000
	Edit pad (rev 1373)		Dan	cv401	XVal Session 85	1	XVal Session 85-Typing - Text-1		2012-07-18 14:24:26.544000
	Edit pad (rev 1374)		nic	cv403	XVal Session 85	1	XVal Session 85-Typing - Text-1		2012-07-18 14:24:26.745000
	Edit pad (rev 1375)		Xing	cv400	XVal Session 85	1	XVal Session 85-Typing - Text-1		2012-07-18 14:24:26.753000
	Edit pad (rev 1376)		Capucine	cv402	XVal Session 85	1	XVal Session 85-Typing - Text-1		2012-07-18 14:24:26.895000
	Edit pad (rev 1377)		Dan	cv401	XVal Session 85	1	XVal Session 85-Typing - Text-1		2012-07-18 14:24:27.044000
	Edit pad (rev 1378)		Capucine	cv402	XVal Session 85	1	XVal Session 85-Typing - Text-1		2012-07-18 14:24:27.397000
	Edit pad (rev 1379)		Dan	cv401	XVal Session 85	1	XVal Session 85-Typing - Text-1		2012-07-18 14:24:27.544000
	Edit pad (rev 1380)		nic	cv403	XVal Session 85	1	XVal Session 85-Typing - Text-1		2012-07-18 14:24:27.658000
	Edit pad (rev 1381)		Capucine	cv402	XVal Session 85	1	XVal Session 85-Typing - Text-1		2012-07-18 14:24:27.897000
	Edit pad (rev 1382)		Dan	cv401	XVal Session 85	1	XVal Session 85-Typing - Text-1		2012-07-18 14:24:28.043000
	Edit pad (rev 1383)		nic	cv403	XVal Session 85	1	XVal Session 85-Typing - Text-1		2012-07-18 14:24:28.164000
	Edit pad (rev 1384)		Xing	cv400	XVal Session 85	1	XVal Session 85-Typing - Text-1		2012-07-18 14:24:28.389000
	Edit pad (rev 1385)		Capucine	cv402	XVal Session 85	1	XVal Session 85-Typing - Text-1		2012-07-18 14:24:28.398000
	Edit pad (rev 1386)		Dan	cv401	XVal Session 85	1	XVal Session 85-Typing - Text-1		2012-07-18 14:24:28.544000
	Edit pad (rev 1387)		Capucine	cv402	XVal Session 85	1	XVal Session 85-Typing - Text-1		2012-07-18 14:24:28.899000
	Edit pad (rev 1388)		nic	cv403	XVal Session 85	1	XVal Session 85-Typing - Text-1		2012-07-18 14:24:29.003000
	Edit pad (rev 1389)		Dan	cv401	XVal Session 85	1	XVal Session 85-Typing - Text-1		2012-07-18 14:24:29.044000
	Edit pad (rev 1390)		Capucine	cv402	XVal Session 85	1	XVal Session 85-Typing - Text-1		2012-07-18 14:24:29.398000
	Edit pad (rev 1391)		Xing	cv400	XVal Session 85	1	XVal Session 85-Typing - Text-1		2012-07-18 14:24:29.429000
	Edit pad (rev 1392)		nic	cv403	XVal Session 85	1	XVal Session 85-Typing - Text-1		2012-07-18 14:24:29.504000
	Edit pad (rev 1393)		Dan	cv401	XVal Session 85	1	XVal Session 85-Typing - Text-1		2012-07-18 14:24:29.553000
	Edit pad (rev 1394)		Xing	cv400	XVal Session 85	1	XVal Session 85-Typing - Text-1		2012-07-18 14:24:29.935000
	Edit pad (rev 1395)		nic	cv403	XVal Session 85	1	XVal Session 85-Typing - Text-1		2012-07-18 14:24:30.025000
	Edit pad (rev 1396)		Dan	cv401	XVal Session 85	1	XVal Session 85-Typing - Text-1		2012-07-18 14:24:30.055000
	Edit pad (rev 1397)		Xing	cv400	XVal Session 85	1	XVal Session 85-Typing - Text-1		2012-07-18 14:24:30.436000
	Edit pad (rev 1398)		Dan	cv401	XVal Session 85	1	XVal Session 85-Typing - Text-1		2012-07-18 14:24:30.555000
	Edit pad (rev 1399)		Capucine	cv402	XVal Session 85	1	XVal Session 85-Typing - Text-1		2012-07-18 14:24:30.732000
	Edit pad (rev 1400)		Xing	cv400	XVal Session 85	1	XVal Session 85-Typing - Text-1		2012-07-18 14:24:30.937000
	Edit pad (rev 1401)		Dan	cv401	XVal Session 85	1	XVal Session 85-Typing - Text-1		2012-07-18 14:24:31.057000
	Edit pad (rev 1402)		nic	cv403	XVal Session 85	1	XVal Session 85-Typing - Text-1		2012-07-18 14:24:31.385000
	Edit pad (rev 1403)		Xing	cv400	XVal Session 85	1	XVal Session 85-Typing - Text-1		2012-07-18 14:24:31.434000
	Edit pad (rev 1404)		Dan	cv401	XVal Session 85	1	XVal Session 85-Typing - Text-1		2012-07-18 14:24:31.557000
	Edit pad (rev 1405)		Capucine	cv402	XVal Session 85	1	XVal Session 85-Typing - Text-1		2012-07-18 14:24:31.799000
	Edit pad (rev 1406)		nic	cv403	XVal Session 85	1	XVal Session 85-Typing - Text-1		2012-07-18 14:24:31.884000
	Edit pad (rev 1407)		Xing	cv400	XVal Session 85	1	XVal Session 85-Typing - Text-1		2012-07-18 14:24:31.940000
	Edit pad (rev 1408)		Dan	cv401	XVal Session 85	1	XVal Session 85-Typing - Text-1		2012-07-18 14:24:32.057000
	Edit pad (rev 1409)		Capucine	cv402	XVal Session 85	1	XVal Session 85-Typing - Text-1		2012-07-18 14:24:32.304000
	Edit pad (rev 1410)		nic	cv403	XVal Session 85	1	XVal Session 85-Typing - Text-1		2012-07-18 14:24:32.387000
	Edit pad (rev 1411)		Dan	cv401	XVal Session 85	1	XVal Session 85-Typing - Text-1		2012-07-18 14:24:32.558000
	Edit pad (rev 1412)		Capucine	cv402	XVal Session 85	1	XVal Session 85-Typing - Text-1		2012-07-18 14:24:32.812000
	Edit pad (rev 1413)		Xing	cv400	XVal Session 85	1	XVal Session 85-Typing - Text-1		2012-07-18 14:24:32.827000
	Edit pad (rev 1414)		nic	cv403	XVal Session 85	1	XVal Session 85-Typing - Text-1		2012-07-18 14:24:32.890000
	Edit pad (rev 1415)		Dan	cv401	XVal Session 85	1	XVal Session 85-Typing - Text-1		2012-07-18 14:24:33.058000
	Edit pad (rev 1416)		Capucine	cv402	XVal Session 85	1	XVal Session 85-Typing - Text-1		2012-07-18 14:24:33.310000
	Edit pad (rev 1417)		Xing	cv400	XVal Session 85	1	XVal Session 85-Typing - Text-1		2012-07-18 14:24:33.326000
	Edit pad (rev 1418)		nic	cv403	XVal Session 85	1	XVal Session 85-Typing - Text-1		2012-07-18 14:24:33.397000
	Edit pad (rev 1419)		Dan	cv401	XVal Session 85	1	XVal Session 85-Typing - Text-1		2012-07-18 14:24:33.558000
	Edit pad (rev 1420)		Capucine	cv402	XVal Session 85	1	XVal Session 85-Typing - Text-1		2012-07-18 14:24:33.819000
	Edit pad (rev 1421)		Xing	cv400	XVal Session 85	1	XVal Session 85-Typing - Text-1		2012-07-18 14:24:33.829000
	Edit pad (rev 1422)		nic	cv403	XVal Session 85	1	XVal Session 85-Typing - Text-1		2012-07-18 14:24:33.905000
	Edit pad (rev 1423)		Dan	cv401	XVal Session 85	1	XVal Session 85-Typing - Text-1		2012-07-18 14:24:34.058000
	Edit pad (rev 1424)		Capucine	cv402	XVal Session 85	1	XVal Session 85-Typing - Text-1		2012-07-18 14:24:34.319000
	Edit pad (rev 1425)		nic	cv403	XVal Session 85	1	XVal Session 85-Typing - Text-1		2012-07-18 14:24:34.407000
	Edit pad (rev 1426)		Dan	cv401	XVal Session 85	1	XVal Session 85-Typing - Text-1		2012-07-18 14:24:34.559000
	Edit pad (rev 1427)		nic	cv403	XVal Session 85	1	XVal Session 85-Typing - Text-1		2012-07-18 14:24:34.907000
	Edit pad (rev 1428)		Dan	cv401	XVal Session 85	1	XVal Session 85-Typing - Text-1		2012-07-18 14:24:35.057000
	Edit pad (rev 1429)		nic	cv403	XVal Session 85	1	XVal Session 85-Typing - Text-1		2012-07-18 14:24:35.407000
	Edit pad (rev 1430)		Dan	cv401	XVal Session 85	1	XVal Session 85-Typing - Text-1		2012-07-18 14:24:35.574000
	Edit pad (rev 1431)		nic	cv403	XVal Session 85	1	XVal Session 85-Typing - Text-1		2012-07-18 14:24:35.907000
	Edit pad (rev 1432)		Dan	cv401	XVal Session 85	1	XVal Session 85-Typing - Text-1		2012-07-18 14:24:36.075000
	Edit pad (rev 1433)		nic	cv403	XVal Session 85	1	XVal Session 85-Typing - Text-1		2012-07-18 14:24:36.407000
	Edit pad (rev 1434)		Xing	cv400	XVal Session 85	1	XVal Session 85-Typing - Text-1		2012-07-18 14:24:36.590000
	Edit pad (rev 1435)		Dan	cv401	XVal Session 85	1	XVal Session 85-Typing - Text-1		2012-07-18 14:24:36.753000
	Edit pad (rev 1436)		nic	cv403	XVal Session 85	1	XVal Session 85-Typing - Text-1		2012-07-18 14:24:36.905000
	Edit pad (rev 1437)		Capucine	cv402	XVal Session 85	1	XVal Session 85-Typing - Text-1		2012-07-18 14:24:37.048000
	Edit pad (rev 1438)		Xing	cv400	XVal Session 85	1	XVal Session 85-Typing - Text-1		2012-07-18 14:24:37.094000
	Edit pad (rev 1439)		Dan	cv401	XVal Session 85	1	XVal Session 85-Typing - Text-1		2012-07-18 14:24:37.251000
	Edit pad (rev 1440)		nic	cv403	XVal Session 85	1	XVal Session 85-Typing - Text-1		2012-07-18 14:24:37.409000
	Edit pad (rev 1441)		Capucine	cv402	XVal Session 85	1	XVal Session 85-Typing - Text-1		2012-07-18 14:24:37.552000
	Edit pad (rev 1442)		Xing	cv400	XVal Session 85	1	XVal Session 85-Typing - Text-1		2012-07-18 14:24:37.606000
	Edit pad (rev 1443)		Dan	cv401	XVal Session 85	1	XVal Session 85-Typing - Text-1		2012-07-18 14:24:37.752000
	Edit pad (rev 1444)		nic	cv403	XVal Session 85	1	XVal Session 85-Typing - Text-1		2012-07-18 14:24:37.908000
	Edit pad (rev 1445)		Xing	cv400	XVal Session 85	1	XVal Session 85-Typing - Text-1		2012-07-18 14:24:38.228000
	Edit pad (rev 1446)		Dan	cv401	XVal Session 85	1	XVal Session 85-Typing - Text-1		2012-07-18 14:24:38.378000
	Edit pad (rev 1447)		Capucine	cv402	XVal Session 85	1	XVal Session 85-Typing - Text-1		2012-07-18 14:24:38.406000
	Edit pad (rev 1448)		nic	cv403	XVal Session 85	1	XVal Session 85-Typing - Text-1		2012-07-18 14:24:38.410000
	Edit pad (rev 1449)		Xing	cv400	XVal Session 85	1	XVal Session 85-Typing - Text-1		2012-07-18 14:24:38.732000
	Edit pad (rev 1450)		Capucine	cv402	XVal Session 85	1	XVal Session 85-Typing - Text-1		2012-07-18 14:24:38.911000
	Edit pad (rev 1451)		nic	cv403	XVal Session 85	1	XVal Session 85-Typing - Text-1		2012-07-18 14:24:39.341000
	Edit pad (rev 1452)		Capucine	cv402	XVal Session 85	1	XVal Session 85-Typing - Text-1		2012-07-18 14:24:39.412000
	Edit pad (rev 1453)		Dan	cv401	XVal Session 85	1	XVal Session 85-Typing - Text-1		2012-07-18 14:24:39.428000
	Edit pad (rev 1454)		nic	cv403	XVal Session 85	1	XVal Session 85-Typing - Text-1		2012-07-18 14:24:39.841000
	Edit pad (rev 1455)		Dan	cv401	XVal Session 85	1	XVal Session 85-Typing - Text-1		2012-07-18 14:24:39.926000
	Edit pad (rev 1456)		Xing	cv400	XVal Session 85	1	XVal Session 85-Typing - Text-1		2012-07-18 14:24:39.946000
	Edit pad (rev 1457)		nic	cv403	XVal Session 85	1	XVal Session 85-Typing - Text-1		2012-07-18 14:24:40.341000
	Edit pad (rev 1458)		Dan	cv401	XVal Session 85	1	XVal Session 85-Typing - Text-1		2012-07-18 14:24:40.426000
	Edit pad (rev 1459)		Xing	cv400	XVal Session 85	1	XVal Session 85-Typing - Text-1		2012-07-18 14:24:40.445000
	Edit pad (rev 1460)		Capucine	cv402	XVal Session 85	1	XVal Session 85-Typing - Text-1		2012-07-18 14:24:40.447000
	Edit pad (rev 1461)		nic	cv403	XVal Session 85	1	XVal Session 85-Typing - Text-1		2012-07-18 14:24:40.842000
	Edit pad (rev 1462)		Capucine	cv402	XVal Session 85	1	XVal Session 85-Typing - Text-1		2012-07-18 14:24:40.946000
	Edit pad (rev 1463)		Xing	cv400	XVal Session 85	1	XVal Session 85-Typing - Text-1		2012-07-18 14:24:40.973000
	Edit pad (rev 1464)		Dan	cv401	XVal Session 85	1	XVal Session 85-Typing - Text-1		2012-07-18 14:24:40.976000
	Edit pad (rev 1465)		nic	cv403	XVal Session 85	1	XVal Session 85-Typing - Text-1		2012-07-18 14:24:41.341000
	Edit pad (rev 1466)		Capucine	cv402	XVal Session 85	1	XVal Session 85-Typing - Text-1		2012-07-18 14:24:41.458000
	Edit pad (rev 1467)		Dan	cv401	XVal Session 85	1	XVal Session 85-Typing - Text-1		2012-07-18 14:24:41.477000
	Edit pad (rev 1468)		Xing	cv400	XVal Session 85	1	XVal Session 85-Typing - Text-1		2012-07-18 14:24:41.479000
	Edit pad (rev 1469)		nic	cv403	XVal Session 85	1	XVal Session 85-Typing - Text-1		2012-07-18 14:24:41.841000
	Edit pad (rev 1470)		Capucine	cv402	XVal Session 85	1	XVal Session 85-Typing - Text-1		2012-07-18 14:24:41.957000
	Edit pad (rev 1471)		Dan	cv401	XVal Session 85	1	XVal Session 85-Typing - Text-1		2012-07-18 14:24:41.980000
	Edit pad (rev 1472)		Xing	cv400	XVal Session 85	1	XVal Session 85-Typing - Text-1		2012-07-18 14:24:42
	Edit pad (rev 1473)		nic	cv403	XVal Session 85	1	XVal Session 85-Typing - Text-1		2012-07-18 14:24:42.341000
	Edit pad (rev 1474)		Capucine	cv402	XVal Session 85	1	XVal Session 85-Typing - Text-1		2012-07-18 14:24:42.460000
	Edit pad (rev 1475)		Xing	cv400	XVal Session 85	1	XVal Session 85-Typing - Text-1		2012-07-18 14:24:42.481000
	Edit pad (rev 1476)		Dan	cv401	XVal Session 85	1	XVal Session 85-Typing - Text-1		2012-07-18 14:24:42.493000
	Edit pad (rev 1477)		nic	cv403	XVal Session 85	1	XVal Session 85-Typing - Text-1		2012-07-18 14:24:42.842000
	Edit pad (rev 1478)		Capucine	cv402	XVal Session 85	1	XVal Session 85-Typing - Text-1		2012-07-18 14:24:42.958000
	Edit pad (rev 1479)		Dan	cv401	XVal Session 85	1	XVal Session 85-Typing - Text-1		2012-07-18 14:24:43.007000
	Edit pad (rev 1480)		nic	cv403	XVal Session 85	1	XVal Session 85-Typing - Text-1		2012-07-18 14:24:43.342000
	Edit pad (rev 1481)		Capucine	cv402	XVal Session 85	1	XVal Session 85-Typing - Text-1		2012-07-18 14:24:43.462000
	Edit pad (rev 1482)		Xing	cv400	XVal Session 85	1	XVal Session 85-Typing - Text-1		2012-07-18 14:24:43.488000
	Edit pad (rev 1483)		Dan	cv401	XVal Session 85	1	XVal Session 85-Typing - Text-1		2012-07-18 14:24:43.516000
	Edit pad (rev 1484)		nic	cv403	XVal Session 85	1	XVal Session 85-Typing - Text-1		2012-07-18 14:24:43.844000
	Edit pad (rev 1485)		Capucine	cv402	XVal Session 85	1	XVal Session 85-Typing - Text-1		2012-07-18 14:24:43.973000
	Edit pad (rev 1486)		Xing	cv400	XVal Session 85	1	XVal Session 85-Typing - Text-1		2012-07-18 14:24:43.988000
	Edit pad (rev 1487)		Dan	cv401	XVal Session 85	1	XVal Session 85-Typing - Text-1		2012-07-18 14:24:44.015000
	Edit pad (rev 1488)		nic	cv403	XVal Session 85	1	XVal Session 85-Typing - Text-1		2012-07-18 14:24:44.344000
	Edit pad (rev 1489)		Dan	cv401	XVal Session 85	1	XVal Session 85-Typing - Text-1		2012-07-18 14:24:44.516000
	Edit pad (rev 1490)		nic	cv403	XVal Session 85	1	XVal Session 85-Typing - Text-1		2012-07-18 14:24:44.843000
	Edit pad (rev 1491)		Xing	cv400	XVal Session 85	1	XVal Session 85-Typing - Text-1		2012-07-18 14:24:44.887000
	Edit pad (rev 1492)		Dan	cv401	XVal Session 85	1	XVal Session 85-Typing - Text-1		2012-07-18 14:24:45.021000
	Edit pad (rev 1493)		Xing	cv400	XVal Session 85	1	XVal Session 85-Typing - Text-1		2012-07-18 14:24:45.389000
	Edit pad (rev 1494)		Dan	cv401	XVal Session 85	1	XVal Session 85-Typing - Text-1		2012-07-18 14:24:45.527000
	Edit pad (rev 1495)		nic	cv403	XVal Session 85	1	XVal Session 85-Typing - Text-1		2012-07-18 14:24:45.570000
	Edit pad (rev 1496)		Xing	cv400	XVal Session 85	1	XVal Session 85-Typing - Text-1		2012-07-18 14:24:45.890000
	Edit pad (rev 1497)		Dan	cv401	XVal Session 85	1	XVal Session 85-Typing - Text-1		2012-07-18 14:24:46.030000
	Edit pad (rev 1498)		nic	cv403	XVal Session 85	1	XVal Session 85-Typing - Text-1		2012-07-18 14:24:46.072000
	Edit pad (rev 1499)		Xing	cv400	XVal Session 85	1	XVal Session 85-Typing - Text-1		2012-07-18 14:24:46.392000
	Edit pad (rev 1500)		Dan	cv401	XVal Session 85	1	XVal Session 85-Typing - Text-1		2012-07-18 14:24:46.529000
	Edit pad (rev 1501)		nic	cv403	XVal Session 85	1	XVal Session 85-Typing - Text-1		2012-07-18 14:24:46.569000
	Edit pad (rev 1502)		Xing	cv400	XVal Session 85	1	XVal Session 85-Typing - Text-1		2012-07-18 14:24:46.890000
	Edit pad (rev 1503)		nic	cv403	XVal Session 85	1	XVal Session 85-Typing - Text-1		2012-07-18 14:24:47.069000
	Edit pad (rev 1504)		Dan	cv401	XVal Session 85	1	XVal Session 85-Typing - Text-1		2012-07-18 14:24:47.076000
	Edit pad (rev 1505)		Xing	cv400	XVal Session 85	1	XVal Session 85-Typing - Text-1		2012-07-18 14:24:47.421000
	Edit pad (rev 1506)		nic	cv403	XVal Session 85	1	XVal Session 85-Typing - Text-1		2012-07-18 14:24:47.571000
	Edit pad (rev 1507)		Xing	cv400	XVal Session 85	1	XVal Session 85-Typing - Text-1		2012-07-18 14:24:47.928000
	Edit pad (rev 1508)		Dan	cv401	XVal Session 85	1	XVal Session 85-Typing - Text-1		2012-07-18 14:24:48.038000
	Edit pad (rev 1509)		nic	cv403	XVal Session 85	1	XVal Session 85-Typing - Text-1		2012-07-18 14:24:48.069000
	Edit pad (rev 1510)		Capucine	cv402	XVal Session 85	1	XVal Session 85-Typing - Text-1		2012-07-18 14:24:48.117000
	Edit pad (rev 1511)		Dan	cv401	XVal Session 85	1	XVal Session 85-Typing - Text-1		2012-07-18 14:24:48.540000
	Edit pad (rev 1512)		nic	cv403	XVal Session 85	1	XVal Session 85-Typing - Text-1		2012-07-18 14:24:48.571000
	Edit pad (rev 1513)		Capucine	cv402	XVal Session 85	1	XVal Session 85-Typing - Text-1		2012-07-18 14:24:48.617000
	Edit pad (rev 1514)		Xing	cv400	XVal Session 85	1	XVal Session 85-Typing - Text-1		2012-07-18 14:24:48.738000
	Edit pad (rev 1515)		Dan	cv401	XVal Session 85	1	XVal Session 85-Typing - Text-1		2012-07-18 14:24:49.040000
	Edit pad (rev 1516)		Capucine	cv402	XVal Session 85	1	XVal Session 85-Typing - Text-1		2012-07-18 14:24:49.132000
	Edit pad (rev 1517)		nic	cv403	XVal Session 85	1	XVal Session 85-Typing - Text-1		2012-07-18 14:24:49.370000
	Edit pad (rev 1518)		Xing	cv400	XVal Session 85	1	XVal Session 85-Typing - Text-1		2012-07-18 14:24:49.487000
	Edit pad (rev 1519)		Dan	cv401	XVal Session 85	1	XVal Session 85-Typing - Text-1		2012-07-18 14:24:49.541000
	Edit pad (rev 1520)		Capucine	cv402	XVal Session 85	1	XVal Session 85-Typing - Text-1		2012-07-18 14:24:49.638000
	Edit pad (rev 1521)		nic	cv403	XVal Session 85	1	XVal Session 85-Typing - Text-1		2012-07-18 14:24:49.944000
	Edit pad (rev 1522)		Xing	cv400	XVal Session 85	1	XVal Session 85-Typing - Text-1		2012-07-18 14:24:50.007000
	Edit pad (rev 1523)		Dan	cv401	XVal Session 85	1	XVal Session 85-Typing - Text-1		2012-07-18 14:24:50.041000
	Edit pad (rev 1524)		Capucine	cv402	XVal Session 85	1	XVal Session 85-Typing - Text-1		2012-07-18 14:24:50.145000
	Edit pad (rev 1525)		nic	cv403	XVal Session 85	1	XVal Session 85-Typing - Text-1		2012-07-18 14:24:50.444000
	Edit pad (rev 1526)		Xing	cv400	XVal Session 85	1	XVal Session 85-Typing - Text-1		2012-07-18 14:24:50.515000
	Edit pad (rev 1527)		Dan	cv401	XVal Session 85	1	XVal Session 85-Typing - Text-1		2012-07-18 14:24:50.541000
	Edit pad (rev 1528)		nic	cv403	XVal Session 85	1	XVal Session 85-Typing - Text-1		2012-07-18 14:24:50.945000
	Edit pad (rev 1529)		Xing	cv400	XVal Session 85	1	XVal Session 85-Typing - Text-1		2012-07-18 14:24:51.022000
	Edit pad (rev 1530)		Dan	cv401	XVal Session 85	1	XVal Session 85-Typing - Text-1		2012-07-18 14:24:51.057000
	Edit pad (rev 1531)		Capucine	cv402	XVal Session 85	1	XVal Session 85-Typing - Text-1		2012-07-18 14:24:51.327000
	Edit pad (rev 1532)		nic	cv403	XVal Session 85	1	XVal Session 85-Typing - Text-1		2012-07-18 14:24:51.442000
	Edit pad (rev 1533)		Xing	cv400	XVal Session 85	1	XVal Session 85-Typing - Text-1		2012-07-18 14:24:51.528000
	Edit pad (rev 1534)		Dan	cv401	XVal Session 85	1	XVal Session 85-Typing - Text-1		2012-07-18 14:24:51.555000
	Edit pad (rev 1535)		nic	cv403	XVal Session 85	1	XVal Session 85-Typing - Text-1		2012-07-18 14:24:51.944000
	Edit pad (rev 1536)		Capucine	cv402	XVal Session 85	1	XVal Session 85-Typing - Text-1		2012-07-18 14:24:51.947000
	Edit pad (rev 1537)		Xing	cv400	XVal Session 85	1	XVal Session 85-Typing - Text-1		2012-07-18 14:24:52.028000
	Edit pad (rev 1538)		Dan	cv401	XVal Session 85	1	XVal Session 85-Typing - Text-1		2012-07-18 14:24:52.063000
	Edit pad (rev 1539)		nic	cv403	XVal Session 85	1	XVal Session 85-Typing - Text-1		2012-07-18 14:24:52.444000
	Edit pad (rev 1540)		Capucine	cv402	XVal Session 85	1	XVal Session 85-Typing - Text-1		2012-07-18 14:24:52.460000
	Edit pad (rev 1541)		Dan	cv401	XVal Session 85	1	XVal Session 85-Typing - Text-1		2012-07-18 14:24:52.566000
	Edit pad (rev 1542)		Xing	cv400	XVal Session 85	1	XVal Session 85-Typing - Text-1		2012-07-18 14:24:52.600000
	Edit pad (rev 1543)		nic	cv403	XVal Session 85	1	XVal Session 85-Typing - Text-1		2012-07-18 14:24:52.945000
	Edit pad (rev 1544)		Capucine	cv402	XVal Session 85	1	XVal Session 85-Typing - Text-1		2012-07-18 14:24:52.963000
	Edit pad (rev 1545)		Dan	cv401	XVal Session 85	1	XVal Session 85-Typing - Text-1		2012-07-18 14:24:53.066000
	Edit pad (rev 1546)		Xing	cv400	XVal Session 85	1	XVal Session 85-Typing - Text-1		2012-07-18 14:24:53.109000
	Edit pad (rev 1547)		nic	cv403	XVal Session 85	1	XVal Session 85-Typing - Text-1		2012-07-18 14:24:53.445000
	Edit pad (rev 1548)		Capucine	cv402	XVal Session 85	1	XVal Session 85-Typing - Text-1		2012-07-18 14:24:53.479000
	Edit pad (rev 1549)		Dan	cv401	XVal Session 85	1	XVal Session 85-Typing - Text-1		2012-07-18 14:24:53.567000
	Edit pad (rev 1550)		Xing	cv400	XVal Session 85	1	XVal Session 85-Typing - Text-1		2012-07-18 14:24:53.854000
	Edit pad (rev 1551)		nic	cv403	XVal Session 85	1	XVal Session 85-Typing - Text-1		2012-07-18 14:24:53.945000
	Edit pad (rev 1552)		Capucine	cv402	XVal Session 85	1	XVal Session 85-Typing - Text-1		2012-07-18 14:24:53.987000
	Edit pad (rev 1553)		Dan	cv401	XVal Session 85	1	XVal Session 85-Typing - Text-1		2012-07-18 14:24:54.066000
	Edit pad (rev 1554)		Xing	cv400	XVal Session 85	1	XVal Session 85-Typing - Text-1		2012-07-18 14:24:54.359000
	Edit pad (rev 1555)		Dan	cv401	XVal Session 85	1	XVal Session 85-Typing - Text-1		2012-07-18 14:24:54.568000
	Edit pad (rev 1556)		nic	cv403	XVal Session 85	1	XVal Session 85-Typing - Text-1		2012-07-18 14:24:54.579000
	Edit pad (rev 1557)		Xing	cv400	XVal Session 85	1	XVal Session 85-Typing - Text-1		2012-07-18 14:24:54.862000
	Edit pad (rev 1558)		Dan	cv401	XVal Session 85	1	XVal Session 85-Typing - Text-1		2012-07-18 14:24:55.067000
	Edit pad (rev 1559)		nic	cv403	XVal Session 85	1	XVal Session 85-Typing - Text-1		2012-07-18 14:24:55.083000
	Edit pad (rev 1560)		Xing	cv400	XVal Session 85	1	XVal Session 85-Typing - Text-1		2012-07-18 14:24:55.373000
	Edit pad (rev 1561)		Dan	cv401	XVal Session 85	1	XVal Session 85-Typing - Text-1		2012-07-18 14:24:55.582000
	Edit pad (rev 1562)		nic	cv403	XVal Session 85	1	XVal Session 85-Typing - Text-1		2012-07-18 14:24:55.588000
	Edit pad (rev 1563)		Xing	cv400	XVal Session 85	1	XVal Session 85-Typing - Text-1		2012-07-18 14:24:55.874000
	Edit pad (rev 1564)		Capucine	cv402	XVal Session 85	1	XVal Session 85-Typing - Text-1		2012-07-18 14:24:55.952000
	Edit pad (rev 1565)		Dan	cv401	XVal Session 85	1	XVal Session 85-Typing - Text-1		2012-07-18 14:24:56.080000
	Edit pad (rev 1566)		nic	cv403	XVal Session 85	1	XVal Session 85-Typing - Text-1		2012-07-18 14:24:56.088000
	Edit pad (rev 1567)		Dan	cv401	XVal Session 85	1	XVal Session 85-Typing - Text-1		2012-07-18 14:24:56.588000
	Edit pad (rev 1568)		nic	cv403	XVal Session 85	1	XVal Session 85-Typing - Text-1		2012-07-18 14:24:56.591000
	Edit pad (rev 1569)		Capucine	cv402	XVal Session 85	1	XVal Session 85-Typing - Text-1		2012-07-18 14:24:56.656000
	Edit pad (rev 1570)		Dan	cv401	XVal Session 85	1	XVal Session 85-Typing - Text-1		2012-07-18 14:24:57.087000
	Edit pad (rev 1571)		nic	cv403	XVal Session 85	1	XVal Session 85-Typing - Text-1		2012-07-18 14:24:57.089000
	Edit pad (rev 1572)		Capucine	cv402	XVal Session 85	1	XVal Session 85-Typing - Text-1		2012-07-18 14:24:57.164000
	Edit pad (rev 1573)		Dan	cv401	XVal Session 85	1	XVal Session 85-Typing - Text-1		2012-07-18 14:24:57.587000
	Edit pad (rev 1574)		nic	cv403	XVal Session 85	1	XVal Session 85-Typing - Text-1		2012-07-18 14:24:57.590000
	Edit pad (rev 1575)		Xing	cv400	XVal Session 85	1	XVal Session 85-Typing - Text-1		2012-07-18 14:24:57.609000
	Edit pad (rev 1576)		Capucine	cv402	XVal Session 85	1	XVal Session 85-Typing - Text-1		2012-07-18 14:24:57.663000
	Edit pad (rev 1577)		Dan	cv401	XVal Session 85	1	XVal Session 85-Typing - Text-1		2012-07-18 14:24:58.090000
	Edit pad (rev 1578)		nic	cv403	XVal Session 85	1	XVal Session 85-Typing - Text-1		2012-07-18 14:24:58.092000
	Edit pad (rev 1579)		Xing	cv400	XVal Session 85	1	XVal Session 85-Typing - Text-1		2012-07-18 14:24:58.112000
	Edit pad (rev 1580)		Capucine	cv402	XVal Session 85	1	XVal Session 85-Typing - Text-1		2012-07-18 14:24:58.170000
	Edit pad (rev 1581)		nic	cv403	XVal Session 85	1	XVal Session 85-Typing - Text-1		2012-07-18 14:24:58.592000
	Edit pad (rev 1582)		Dan	cv401	XVal Session 85	1	XVal Session 85-Typing - Text-1		2012-07-18 14:24:58.594000
	Edit pad (rev 1583)		Xing	cv400	XVal Session 85	1	XVal Session 85-Typing - Text-1		2012-07-18 14:24:58.611000
	Edit pad (rev 1584)		Capucine	cv402	XVal Session 85	1	XVal Session 85-Typing - Text-1		2012-07-18 14:24:58.679000
	Edit pad (rev 1585)		Dan	cv401	XVal Session 85	1	XVal Session 85-Typing - Text-1		2012-07-18 14:24:59.102000
	Edit pad (rev 1586)		nic	cv403	XVal Session 85	1	XVal Session 85-Typing - Text-1		2012-07-18 14:24:59.129000
	Edit pad (rev 1587)		Xing	cv400	XVal Session 85	1	XVal Session 85-Typing - Text-1		2012-07-18 14:24:59.146000
	Edit pad (rev 1588)		Capucine	cv402	XVal Session 85	1	XVal Session 85-Typing - Text-1		2012-07-18 14:24:59.247000
	Edit pad (rev 1589)		Dan	cv401	XVal Session 85	1	XVal Session 85-Typing - Text-1		2012-07-18 14:24:59.602000
	Edit pad (rev 1590)		nic	cv403	XVal Session 85	1	XVal Session 85-Typing - Text-1		2012-07-18 14:24:59.630000
	Edit pad (rev 1591)		Xing	cv400	XVal Session 85	1	XVal Session 85-Typing - Text-1		2012-07-18 14:24:59.676000
	Edit pad (rev 1592)		Capucine	cv402	XVal Session 85	1	XVal Session 85-Typing - Text-1		2012-07-18 14:24:59.765000
	Edit pad (rev 1593)		Dan	cv401	XVal Session 85	1	XVal Session 85-Typing - Text-1		2012-07-18 14:25:00.104000
	Edit pad (rev 1594)		nic	cv403	XVal Session 85	1	XVal Session 85-Typing - Text-1		2012-07-18 14:25:00.138000
	Edit pad (rev 1595)		Xing	cv400	XVal Session 85	1	XVal Session 85-Typing - Text-1		2012-07-18 14:25:00.184000
	Edit pad (rev 1596)		Capucine	cv402	XVal Session 85	1	XVal Session 85-Typing - Text-1		2012-07-18 14:25:00.270000
	Edit pad (rev 1597)		Dan	cv401	XVal Session 85	1	XVal Session 85-Typing - Text-1		2012-07-18 14:25:00.601000
	Edit pad (rev 1598)		nic	cv403	XVal Session 85	1	XVal Session 85-Typing - Text-1		2012-07-18 14:25:00.643000
	Edit pad (rev 1599)		Xing	cv400	XVal Session 85	1	XVal Session 85-Typing - Text-1		2012-07-18 14:25:00.692000
	Edit pad (rev 1600)		Capucine	cv402	XVal Session 85	1	XVal Session 85-Typing - Text-1		2012-07-18 14:25:00.771000
	Edit pad (rev 1601)		Dan	cv401	XVal Session 85	1	XVal Session 85-Typing - Text-1		2012-07-18 14:25:01.124000
	Edit pad (rev 1602)		nic	cv403	XVal Session 85	1	XVal Session 85-Typing - Text-1		2012-07-18 14:25:01.144000
	Edit pad (rev 1603)		Xing	cv400	XVal Session 85	1	XVal Session 85-Typing - Text-1		2012-07-18 14:25:01.196000
	Edit pad (rev 1604)		Dan	cv401	XVal Session 85	1	XVal Session 85-Typing - Text-1		2012-07-18 14:25:01.626000
	Edit pad (rev 1605)		nic	cv403	XVal Session 85	1	XVal Session 85-Typing - Text-1		2012-07-18 14:25:01.646000
	Edit pad (rev 1606)		Xing	cv400	XVal Session 85	1	XVal Session 85-Typing - Text-1		2012-07-18 14:25:01.850000
	Edit pad (rev 1607)		Dan	cv401	XVal Session 85	1	XVal Session 85-Typing - Text-1		2012-07-18 14:25:02.124000
	Edit pad (rev 1608)		nic	cv403	XVal Session 85	1	XVal Session 85-Typing - Text-1		2012-07-18 14:25:02.147000
	Edit pad (rev 1609)		Xing	cv400	XVal Session 85	1	XVal Session 85-Typing - Text-1		2012-07-18 14:25:02.358000
	Edit pad (rev 1610)		Dan	cv401	XVal Session 85	1	XVal Session 85-Typing - Text-1		2012-07-18 14:25:02.624000
	Edit pad (rev 1611)		nic	cv403	XVal Session 85	1	XVal Session 85-Typing - Text-1		2012-07-18 14:25:02.648000
	Edit pad (rev 1612)		Xing	cv400	XVal Session 85	1	XVal Session 85-Typing - Text-1		2012-07-18 14:25:02.858000
	Edit pad (rev 1613)		Dan	cv401	XVal Session 85	1	XVal Session 85-Typing - Text-1		2012-07-18 14:25:03.124000
	Edit pad (rev 1614)		nic	cv403	XVal Session 85	1	XVal Session 85-Typing - Text-1		2012-07-18 14:25:03.151000
	Edit pad (rev 1615)		Capucine	cv402	XVal Session 85	1	XVal Session 85-Typing - Text-1		2012-07-18 14:25:03.186000
	Edit pad (rev 1616)		Xing	cv400	XVal Session 85	1	XVal Session 85-Typing - Text-1		2012-07-18 14:25:03.358000
	Edit pad (rev 1617)		Dan	cv401	XVal Session 85	1	XVal Session 85-Typing - Text-1		2012-07-18 14:25:03.624000
	Edit pad (rev 1618)		nic	cv403	XVal Session 85	1	XVal Session 85-Typing - Text-1		2012-07-18 14:25:03.653000
	Edit pad (rev 1619)		Capucine	cv402	XVal Session 85	1	XVal Session 85-Typing - Text-1		2012-07-18 14:25:03.694000
	Edit pad (rev 1620)		Xing	cv400	XVal Session 85	1	XVal Session 85-Typing - Text-1		2012-07-18 14:25:03.859000
	Edit pad (rev 1621)		Dan	cv401	XVal Session 85	1	XVal Session 85-Typing - Text-1		2012-07-18 14:25:04.125000
	Edit pad (rev 1622)		nic	cv403	XVal Session 85	1	XVal Session 85-Typing - Text-1		2012-07-18 14:25:04.155000
	Edit pad (rev 1623)		Capucine	cv402	XVal Session 85	1	XVal Session 85-Typing - Text-1		2012-07-18 14:25:04.194000
	Edit pad (rev 1624)		Xing	cv400	XVal Session 85	1	XVal Session 85-Typing - Text-1		2012-07-18 14:25:04.360000
	Edit pad (rev 1625)		Dan	cv401	XVal Session 85	1	XVal Session 85-Typing - Text-1		2012-07-18 14:25:04.626000
	Edit pad (rev 1626)		Capucine	cv402	XVal Session 85	1	XVal Session 85-Typing - Text-1		2012-07-18 14:25:04.697000
	Edit pad (rev 1627)		Xing	cv400	XVal Session 85	1	XVal Session 85-Typing - Text-1		2012-07-18 14:25:04.915000
	Edit pad (rev 1628)		Dan	cv401	XVal Session 85	1	XVal Session 85-Typing - Text-1		2012-07-18 14:25:05.125000
	Edit pad (rev 1629)		nic	cv403	XVal Session 85	1	XVal Session 85-Typing - Text-1		2012-07-18 14:25:05.557000
	Edit pad (rev 1630)		Xing	cv400	XVal Session 85	1	XVal Session 85-Typing - Text-1		2012-07-18 14:25:05.597000
	Edit pad (rev 1631)		Dan	cv401	XVal Session 85	1	XVal Session 85-Typing - Text-1		2012-07-18 14:25:05.627000
	Edit pad (rev 1632)		Capucine	cv402	XVal Session 85	1	XVal Session 85-Typing - Text-1		2012-07-18 14:25:05.927000
	Edit pad (rev 1633)		nic	cv403	XVal Session 85	1	XVal Session 85-Typing - Text-1		2012-07-18 14:25:06.055000
	Edit pad (rev 1634)		Dan	cv401	XVal Session 85	1	XVal Session 85-Typing - Text-1		2012-07-18 14:25:06.125000
	Edit pad (rev 1635)		Capucine	cv402	XVal Session 85	1	XVal Session 85-Typing - Text-1		2012-07-18 14:25:06.468000
	Edit pad (rev 1636)		nic	cv403	XVal Session 85	1	XVal Session 85-Typing - Text-1		2012-07-18 14:25:06.554000
	Edit pad (rev 1637)		Xing	cv400	XVal Session 85	1	XVal Session 85-Typing - Text-1		2012-07-18 14:25:06.597000
	Edit pad (rev 1638)		Dan	cv401	XVal Session 85	1	XVal Session 85-Typing - Text-1		2012-07-18 14:25:06.625000
	Edit pad (rev 1639)		Capucine	cv402	XVal Session 85	1	XVal Session 85-Typing - Text-1		2012-07-18 14:25:06.931000
	Edit pad (rev 1640)		nic	cv403	XVal Session 85	1	XVal Session 85-Typing - Text-1		2012-07-18 14:25:07.055000
	Edit pad (rev 1641)		Xing	cv400	XVal Session 85	1	XVal Session 85-Typing - Text-1		2012-07-18 14:25:07.096000
	Edit pad (rev 1642)		Dan	cv401	XVal Session 85	1	XVal Session 85-Typing - Text-1		2012-07-18 14:25:07.127000
	Edit pad (rev 1643)		Capucine	cv402	XVal Session 85	1	XVal Session 85-Typing - Text-1		2012-07-18 14:25:07.433000
	Edit pad (rev 1644)		Xing	cv400	XVal Session 85	1	XVal Session 85-Typing - Text-1		2012-07-18 14:25:07.606000
	Edit pad (rev 1645)		Dan	cv401	XVal Session 85	1	XVal Session 85-Typing - Text-1		2012-07-18 14:25:07.803000
	Edit pad (rev 1646)		Capucine	cv402	XVal Session 85	1	XVal Session 85-Typing - Text-1		2012-07-18 14:25:07.930000
	Edit pad (rev 1647)		nic	cv403	XVal Session 85	1	XVal Session 85-Typing - Text-1		2012-07-18 14:25:08.246000
	Edit pad (rev 1648)		Dan	cv401	XVal Session 85	1	XVal Session 85-Typing - Text-1		2012-07-18 14:25:08.301000
	Edit pad (rev 1649)		Dan	cv401	XVal Session 85	1	XVal Session 85-Typing - Text-1		2012-07-18 14:25:08.804000
	Edit pad (rev 1650)		Xing	cv400	XVal Session 85	1	XVal Session 85-Typing - Text-1		2012-07-18 14:25:08.907000
	Edit pad (rev 1651)		nic	cv403	XVal Session 85	1	XVal Session 85-Typing - Text-1		2012-07-18 14:25:08.934000
	Edit pad (rev 1652)		Xing	cv400	XVal Session 85	1	XVal Session 85-Typing - Text-1		2012-07-18 14:25:09.418000
	Edit pad (rev 1653)		nic	cv403	XVal Session 85	1	XVal Session 85-Typing - Text-1		2012-07-18 14:25:09.435000
	Edit pad (rev 1654)		Capucine	cv402	XVal Session 85	1	XVal Session 85-Typing - Text-1		2012-07-18 14:25:09.446000
	Edit pad (rev 1655)		nic	cv403	XVal Session 85	1	XVal Session 85-Typing - Text-1		2012-07-18 14:25:09.935000
	Edit pad (rev 1656)		Capucine	cv402	XVal Session 85	1	XVal Session 85-Typing - Text-1		2012-07-18 14:25:09.945000
	Edit pad (rev 1657)		Dan	cv401	XVal Session 85	1	XVal Session 85-Typing - Text-1		2012-07-18 14:25:10.090000
	Edit pad (rev 1658)		nic	cv403	XVal Session 85	1	XVal Session 85-Typing - Text-1		2012-07-18 14:25:10.435000
	Edit pad (rev 1659)		Capucine	cv402	XVal Session 85	1	XVal Session 85-Typing - Text-1		2012-07-18 14:25:10.445000
	Edit pad (rev 1660)		Xing	cv400	XVal Session 85	1	XVal Session 85-Typing - Text-1		2012-07-18 14:25:10.472000
	Edit pad (rev 1661)		Dan	cv401	XVal Session 85	1	XVal Session 85-Typing - Text-1		2012-07-18 14:25:10.534000
	Edit pad (rev 1662)		nic	cv403	XVal Session 85	1	XVal Session 85-Typing - Text-1		2012-07-18 14:25:10.938000
	Edit pad (rev 1663)		Capucine	cv402	XVal Session 85	1	XVal Session 85-Typing - Text-1		2012-07-18 14:25:10.945000
	Edit pad (rev 1664)		Xing	cv400	XVal Session 85	1	XVal Session 85-Typing - Text-1		2012-07-18 14:25:10.987000
	Edit pad (rev 1665)		Dan	cv401	XVal Session 85	1	XVal Session 85-Typing - Text-1		2012-07-18 14:25:11.034000
	Edit pad (rev 1666)		Capucine	cv402	XVal Session 85	1	XVal Session 85-Typing - Text-1		2012-07-18 14:25:11.497000
	Edit pad (rev 1667)		Xing	cv400	XVal Session 85	1	XVal Session 85-Typing - Text-1		2012-07-18 14:25:11.499000
	Edit pad (rev 1668)		nic	cv403	XVal Session 85	1	XVal Session 85-Typing - Text-1		2012-07-18 14:25:11.500000
	Edit pad (rev 1669)		Dan	cv401	XVal Session 85	1	XVal Session 85-Typing - Text-1		2012-07-18 14:25:11.537000
	Edit pad (rev 1670)		nic	cv403	XVal Session 85	1	XVal Session 85-Typing - Text-1		2012-07-18 14:25:11.939000
	Edit pad (rev 1671)		Capucine	cv402	XVal Session 85	1	XVal Session 85-Typing - Text-1		2012-07-18 14:25:11.947000
	Edit pad (rev 1672)		Xing	cv400	XVal Session 85	1	XVal Session 85-Typing - Text-1		2012-07-18 14:25:11.998000
	Edit pad (rev 1673)		Dan	cv401	XVal Session 85	1	XVal Session 85-Typing - Text-1		2012-07-18 14:25:12.157000
	Edit pad (rev 1674)		nic	cv403	XVal Session 85	1	XVal Session 85-Typing - Text-1		2012-07-18 14:25:12.441000
	Edit pad (rev 1675)		Xing	cv400	XVal Session 85	1	XVal Session 85-Typing - Text-1		2012-07-18 14:25:12.498000
	Edit pad (rev 1676)		Capucine	cv402	XVal Session 85	1	XVal Session 85-Typing - Text-1		2012-07-18 14:25:12.561000
	Edit pad (rev 1677)		Dan	cv401	XVal Session 85	1	XVal Session 85-Typing - Text-1		2012-07-18 14:25:12.664000
	Edit pad (rev 1678)		nic	cv403	XVal Session 85	1	XVal Session 85-Typing - Text-1		2012-07-18 14:25:12.940000
	Edit pad (rev 1679)		Xing	cv400	XVal Session 85	1	XVal Session 85-Typing - Text-1		2012-07-18 14:25:12.996000
	Edit pad (rev 1680)		Capucine	cv402	XVal Session 85	1	XVal Session 85-Typing - Text-1		2012-07-18 14:25:13.066000
	Edit pad (rev 1681)		Dan	cv401	XVal Session 85	1	XVal Session 85-Typing - Text-1		2012-07-18 14:25:13.164000
	Edit pad (rev 1682)		Capucine	cv402	XVal Session 85	1	XVal Session 85-Typing - Text-1		2012-07-18 14:25:13.569000
	Edit pad (rev 1683)		Dan	cv401	XVal Session 85	1	XVal Session 85-Typing - Text-1		2012-07-18 14:25:13.664000
	Edit pad (rev 1684)		Capucine	cv402	XVal Session 85	1	XVal Session 85-Typing - Text-1		2012-07-18 14:25:14.069000
	Edit pad (rev 1685)		nic	cv403	XVal Session 85	1	XVal Session 85-Typing - Text-1		2012-07-18 14:25:14.082000
	Edit pad (rev 1686)		Capucine	cv402	XVal Session 85	1	XVal Session 85-Typing - Text-1		2012-07-18 14:25:14.569000
	Edit pad (rev 1687)		Xing	cv400	XVal Session 85	1	XVal Session 85-Typing - Text-1		2012-07-18 14:25:14.619000
	Edit pad (rev 1688)		Dan	cv401	XVal Session 85	1	XVal Session 85-Typing - Text-1		2012-07-18 14:25:14.630000
	Edit pad (rev 1689)		Capucine	cv402	XVal Session 85	1	XVal Session 85-Typing - Text-1		2012-07-18 14:25:15.070000
	Edit pad (rev 1690)		Xing	cv400	XVal Session 85	1	XVal Session 85-Typing - Text-1		2012-07-18 14:25:15.123000
	Edit pad (rev 1691)		Xing	cv400	XVal Session 85	1	XVal Session 85-Typing - Text-1		2012-07-18 14:25:15.634000
	Edit pad (rev 1692)		Dan	cv401	XVal Session 85	1	XVal Session 85-Typing - Text-1		2012-07-18 14:25:15.916000
	Edit pad (rev 1693)		nic	cv403	XVal Session 85	1	XVal Session 85-Typing - Text-1		2012-07-18 14:25:16.011000
	Edit pad (rev 1694)		Xing	cv400	XVal Session 85	1	XVal Session 85-Typing - Text-1		2012-07-18 14:25:16.141000
	Edit pad (rev 1695)		Capucine	cv402	XVal Session 85	1	XVal Session 85-Typing - Text-1		2012-07-18 14:25:16.161000
	Edit pad (rev 1696)		Dan	cv401	XVal Session 85	1	XVal Session 85-Typing - Text-1		2012-07-18 14:25:16.417000
	Edit pad (rev 1697)		Xing	cv400	XVal Session 85	1	XVal Session 85-Typing - Text-1		2012-07-18 14:25:16.646000
	Edit pad (rev 1698)		Capucine	cv402	XVal Session 85	1	XVal Session 85-Typing - Text-1		2012-07-18 14:25:16.947000
	Edit pad (rev 1699)		Dan	cv401	XVal Session 85	1	XVal Session 85-Typing - Text-1		2012-07-18 14:25:16.965000
	Edit pad (rev 1700)		nic	cv403	XVal Session 85	1	XVal Session 85-Typing - Text-1		2012-07-18 14:25:17.009000
	Edit pad (rev 1701)		Xing	cv400	XVal Session 85	1	XVal Session 85-Typing - Text-1		2012-07-18 14:25:17.146000
	Edit pad (rev 1702)		Dan	cv401	XVal Session 85	1	XVal Session 85-Typing - Text-1		2012-07-18 14:25:17.466000
	Edit pad (rev 1703)		nic	cv403	XVal Session 85	1	XVal Session 85-Typing - Text-1		2012-07-18 14:25:17.544000
	Edit pad (rev 1704)		Dan	cv401	XVal Session 85	1	XVal Session 85-Typing - Text-1		2012-07-18 14:25:17.964000
	Edit pad (rev 1705)		nic	cv403	XVal Session 85	1	XVal Session 85-Typing - Text-1		2012-07-18 14:25:18.154000
	Edit pad (rev 1706)		Capucine	cv402	XVal Session 85	1	XVal Session 85-Typing - Text-1		2012-07-18 14:25:18.470000
	Edit pad (rev 1707)		Dan	cv401	XVal Session 85	1	XVal Session 85-Typing - Text-1		2012-07-18 14:25:18.526000
	Edit pad (rev 1708)		Dan	cv401	XVal Session 85	1	XVal Session 85-Typing - Text-1		2012-07-18 14:25:19.028000
	Edit pad (rev 1709)		Capucine	cv402	XVal Session 85	1	XVal Session 85-Typing - Text-1		2012-07-18 14:25:19.115000
	Edit pad (rev 1710)		nic	cv403	XVal Session 85	1	XVal Session 85-Typing - Text-1		2012-07-18 14:25:19.336000
	Edit pad (rev 1711)		Capucine	cv402	XVal Session 85	1	XVal Session 85-Typing - Text-1		2012-07-18 14:25:19.617000
	Edit pad (rev 1712)		Xing	cv400	XVal Session 85	1	XVal Session 85-Typing - Text-1		2012-07-18 14:25:19.648000
	Edit pad (rev 1713)		nic	cv403	XVal Session 85	1	XVal Session 85-Typing - Text-1		2012-07-18 14:25:19.837000
	Edit pad (rev 1714)		Capucine	cv402	XVal Session 85	1	XVal Session 85-Typing - Text-1		2012-07-18 14:25:20.115000
	Edit pad (rev 1715)		Xing	cv400	XVal Session 85	1	XVal Session 85-Typing - Text-1		2012-07-18 14:25:20.334000
	Edit pad (rev 1716)		Xing	cv400	XVal Session 85	1	XVal Session 85-Typing - Text-1		2012-07-18 14:25:20.843000
	Edit pad (rev 1717)		Capucine	cv402	XVal Session 85	1	XVal Session 85-Typing - Text-1		2012-07-18 14:25:21.009000
	Edit pad (rev 1718)		Xing	cv400	XVal Session 85	1	XVal Session 85-Typing - Text-1		2012-07-18 14:25:21.698000
	Edit pad (rev 1719)		nic	cv403	XVal Session 85	1	XVal Session 85-Typing - Text-1		2012-07-18 14:25:21.860000
	Edit pad (rev 1720)		nic	cv403	XVal Session 85	1	XVal Session 85-Typing - Text-1		2012-07-18 14:25:22.363000
	Edit pad (rev 1721)		Xing	cv400	XVal Session 85	1	XVal Session 85-Typing - Text-1		2012-07-18 14:25:22.396000
	Edit pad (rev 1722)		Capucine	cv402	XVal Session 85	1	XVal Session 85-Typing - Text-1		2012-07-18 14:25:22.491000
	Edit pad (rev 1723)		Xing	cv400	XVal Session 85	1	XVal Session 85-Typing - Text-1		2012-07-18 14:25:22.905000
	Edit pad (rev 1724)		nic	cv403	XVal Session 85	1	XVal Session 85-Typing - Text-1		2012-07-18 14:25:22.940000
	Edit pad (rev 1725)		Capucine	cv402	XVal Session 85	1	XVal Session 85-Typing - Text-1		2012-07-18 14:25:22.998000
	Edit pad (rev 1726)		Xing	cv400	XVal Session 85	1	XVal Session 85-Typing - Text-1		2012-07-18 14:25:23.409000
	Edit pad (rev 1727)		Capucine	cv402	XVal Session 85	1	XVal Session 85-Typing - Text-1		2012-07-18 14:25:23.505000
	Edit pad (rev 1728)		nic	cv403	XVal Session 85	1	XVal Session 85-Typing - Text-1		2012-07-18 14:25:23.866000
	Edit pad (rev 1729)		Capucine	cv402	XVal Session 85	1	XVal Session 85-Typing - Text-1		2012-07-18 14:25:24.008000
	Edit pad (rev 1730)		nic	cv403	XVal Session 85	1	XVal Session 85-Typing - Text-1		2012-07-18 14:25:24.367000
	Edit pad (rev 1731)		Xing	cv400	XVal Session 85	1	XVal Session 85-Typing - Text-1		2012-07-18 14:25:24.856000
	Edit pad (rev 1732)		nic	cv403	XVal Session 85	1	XVal Session 85-Typing - Text-1		2012-07-18 14:25:24.864000
	Edit pad (rev 1733)		Capucine	cv402	XVal Session 85	1	XVal Session 85-Typing - Text-1		2012-07-18 14:25:25.365000
	Edit pad (rev 1734)		nic	cv403	XVal Session 85	1	XVal Session 85-Typing - Text-1		2012-07-18 14:25:25.367000
	Edit pad (rev 1735)		Xing	cv400	XVal Session 85	1	XVal Session 85-Typing - Text-1		2012-07-18 14:25:25.414000
	Edit pad (rev 1736)		nic	cv403	XVal Session 85	1	XVal Session 85-Typing - Text-1		2012-07-18 14:25:25.867000
	Edit pad (rev 1737)		Capucine	cv402	XVal Session 85	1	XVal Session 85-Typing - Text-1		2012-07-18 14:25:25.869000
	Edit pad (rev 1738)		Xing	cv400	XVal Session 85	1	XVal Session 85-Typing - Text-1		2012-07-18 14:25:25.926000
	Edit pad (rev 1739)		nic	cv403	XVal Session 85	1	XVal Session 85-Typing - Text-1		2012-07-18 14:25:26.367000
	Edit pad (rev 1740)		Capucine	cv402	XVal Session 85	1	XVal Session 85-Typing - Text-1		2012-07-18 14:25:26.369000
	Edit pad (rev 1741)		Xing	cv400	XVal Session 85	1	XVal Session 85-Typing - Text-1		2012-07-18 14:25:26.436000
	Edit pad (rev 1742)		Capucine	cv402	XVal Session 85	1	XVal Session 85-Typing - Text-1		2012-07-18 14:25:26.868000
	Edit pad (rev 1743)		nic	cv403	XVal Session 85	1	XVal Session 85-Typing - Text-1		2012-07-18 14:25:26.870000
	Edit pad (rev 1744)		Xing	cv400	XVal Session 85	1	XVal Session 85-Typing - Text-1		2012-07-18 14:25:26.980000
	Edit pad (rev 1745)		Xing	cv400	XVal Session 85	1	XVal Session 85-Typing - Text-1		2012-07-18 14:25:27.619000
	Edit pad (rev 1746)		nic	cv403	XVal Session 85	1	XVal Session 85-Typing - Text-1		2012-07-18 14:25:27.852000
	Edit pad (rev 1747)		Xing	cv400	XVal Session 85	1	XVal Session 85-Typing - Text-1		2012-07-18 14:25:28.123000
	Edit pad (rev 1748)		Capucine	cv402	XVal Session 85	1	XVal Session 85-Typing - Text-1		2012-07-18 14:25:28.150000
	Edit pad (rev 1749)		nic	cv403	XVal Session 85	1	XVal Session 85-Typing - Text-1		2012-07-18 14:25:28.354000
	Edit pad (rev 1750)		Capucine	cv402	XVal Session 85	1	XVal Session 85-Typing - Text-1		2012-07-18 14:25:28.658000
	Edit pad (rev 1751)		Xing	cv400	XVal Session 85	1	XVal Session 85-Typing - Text-1		2012-07-18 14:25:28.766000
	Edit pad (rev 1752)		nic	cv403	XVal Session 85	1	XVal Session 85-Typing - Text-1		2012-07-18 14:25:28.852000
	Edit pad (rev 1753)		Xing	cv400	XVal Session 85	1	XVal Session 85-Typing - Text-1		2012-07-18 14:25:29.267000
	Edit pad (rev 1754)		nic	cv403	XVal Session 85	1	XVal Session 85-Typing - Text-1		2012-07-18 14:25:29.353000
	Edit pad (rev 1755)		Xing	cv400	XVal Session 85	1	XVal Session 85-Typing - Text-1		2012-07-18 14:25:29.767000
	Edit pad (rev 1756)		Capucine	cv402	XVal Session 85	1	XVal Session 85-Typing - Text-1		2012-07-18 14:25:30.112000
	Edit pad (rev 1757)		nic	cv403	XVal Session 85	1	XVal Session 85-Typing - Text-1		2012-07-18 14:25:30.207000
	Edit pad (rev 1758)		Capucine	cv402	XVal Session 85	1	XVal Session 85-Typing - Text-1		2012-07-18 14:25:30.616000
	Edit pad (rev 1759)		Xing	cv400	XVal Session 85	1	XVal Session 85-Typing - Text-1		2012-07-18 14:25:30.687000
	Edit pad (rev 1760)		nic	cv403	XVal Session 85	1	XVal Session 85-Typing - Text-1		2012-07-18 14:25:30.743000
	Edit pad (rev 1761)		Capucine	cv402	XVal Session 85	1	XVal Session 85-Typing - Text-1		2012-07-18 14:25:31.117000
	Edit pad (rev 1762)		Xing	cv400	XVal Session 85	1	XVal Session 85-Typing - Text-1		2012-07-18 14:25:31.189000
	Edit pad (rev 1763)		Capucine	cv402	XVal Session 85	1	XVal Session 85-Typing - Text-1		2012-07-18 14:25:31.619000
	Edit pad (rev 1764)		nic	cv403	XVal Session 85	1	XVal Session 85-Typing - Text-1		2012-07-18 14:25:31.654000
	Edit pad (rev 1765)		Capucine	cv402	XVal Session 85	1	XVal Session 85-Typing - Text-1		2012-07-18 14:25:32.117000
	Edit pad (rev 1766)		nic	cv403	XVal Session 85	1	XVal Session 85-Typing - Text-1		2012-07-18 14:25:32.153000
	Edit pad (rev 1767)		Capucine	cv402	XVal Session 85	1	XVal Session 85-Typing - Text-1		2012-07-18 14:25:32.685000
	Edit pad (rev 1768)		nic	cv403	XVal Session 85	1	XVal Session 85-Typing - Text-1		2012-07-18 14:25:33.100000
	Edit pad (rev 1769)		Capucine	cv402	XVal Session 85	1	XVal Session 85-Typing - Text-1		2012-07-18 14:25:33.192000
	Edit pad (rev 1770)		nic	cv403	XVal Session 85	1	XVal Session 85-Typing - Text-1		2012-07-18 14:25:33.599000
	Edit pad (rev 1771)		Capucine	cv402	XVal Session 85	1	XVal Session 85-Typing - Text-1		2012-07-18 14:25:33.692000
	Edit pad (rev 1772)		Xing	cv400	XVal Session 85	1	XVal Session 85-Typing - Text-1		2012-07-18 14:25:33.890000
	Edit pad (rev 1773)		Capucine	cv402	XVal Session 85	1	XVal Session 85-Typing - Text-1		2012-07-18 14:25:34.201000
	Edit pad (rev 1774)		Xing	cv400	XVal Session 85	1	XVal Session 85-Typing - Text-1		2012-07-18 14:25:34.394000
	Edit pad (rev 1775)		nic	cv403	XVal Session 85	1	XVal Session 85-Typing - Text-1		2012-07-18 14:25:34.784000
	Edit pad (rev 1776)		Xing	cv400	XVal Session 85	1	XVal Session 85-Typing - Text-1		2012-07-18 14:25:34.902000
	Edit pad (rev 1777)		Xing	cv400	XVal Session 85	1	XVal Session 85-Typing - Text-1		2012-07-18 14:25:35.406000
	Edit pad (rev 1778)		nic	cv403	XVal Session 85	1	XVal Session 85-Typing - Text-1		2012-07-18 14:25:35.876000
	Edit pad (rev 1779)		Capucine	cv402	XVal Session 85	1	XVal Session 85-Typing - Text-1		2012-07-18 14:25:36.323000
	Edit pad (rev 1780)		nic	cv403	XVal Session 85	1	XVal Session 85-Typing - Text-1		2012-07-18 14:25:36.375000
	Edit pad (rev 1781)		Xing	cv400	XVal Session 85	1	XVal Session 85-Typing - Text-1		2012-07-18 14:25:36.710000
	Edit pad (rev 1782)		Capucine	cv402	XVal Session 85	1	XVal Session 85-Typing - Text-1		2012-07-18 14:25:36.819000
	Edit pad (rev 1783)		nic	cv403	XVal Session 85	1	XVal Session 85-Typing - Text-1		2012-07-18 14:25:36.875000
	Edit pad (rev 1784)		Xing	cv400	XVal Session 85	1	XVal Session 85-Typing - Text-1		2012-07-18 14:25:37.359000
	Edit pad (rev 1785)		nic	cv403	XVal Session 85	1	XVal Session 85-Typing - Text-1		2012-07-18 14:25:37.377000
	Edit pad (rev 1786)		Capucine	cv402	XVal Session 85	1	XVal Session 85-Typing - Text-1		2012-07-18 14:25:37.831000
	Edit pad (rev 1787)		Xing	cv400	XVal Session 85	1	XVal Session 85-Typing - Text-1		2012-07-18 14:25:37.859000
	Edit pad (rev 1788)		nic	cv403	XVal Session 85	1	XVal Session 85-Typing - Text-1		2012-07-18 14:25:37.876000
	Edit pad (rev 1789)		Capucine	cv402	XVal Session 85	1	XVal Session 85-Typing - Text-1		2012-07-18 14:25:38.332000
	Edit pad (rev 1790)		Xing	cv400	XVal Session 85	1	XVal Session 85-Typing - Text-1		2012-07-18 14:25:38.366000
	Edit pad (rev 1791)		nic	cv403	XVal Session 85	1	XVal Session 85-Typing - Text-1		2012-07-18 14:25:38.393000
	Edit pad (rev 1792)		Capucine	cv402	XVal Session 85	1	XVal Session 85-Typing - Text-1		2012-07-18 14:25:38.839000
	Edit pad (rev 1793)		Xing	cv400	XVal Session 85	1	XVal Session 85-Typing - Text-1		2012-07-18 14:25:38.875000
	Edit pad (rev 1794)		nic	cv403	XVal Session 85	1	XVal Session 85-Typing - Text-1		2012-07-18 14:25:38.905000
	Edit pad (rev 1795)		Capucine	cv402	XVal Session 85	1	XVal Session 85-Typing - Text-1		2012-07-18 14:25:39.350000
	Edit pad (rev 1796)		Xing	cv400	XVal Session 85	1	XVal Session 85-Typing - Text-1		2012-07-18 14:25:39.381000
	Edit pad (rev 1797)		nic	cv403	XVal Session 85	1	XVal Session 85-Typing - Text-1		2012-07-18 14:25:39.779000
	Edit pad (rev 1798)		Capucine	cv402	XVal Session 85	1	XVal Session 85-Typing - Text-1		2012-07-18 14:25:39.850000
	Edit pad (rev 1799)		Xing	cv400	XVal Session 85	1	XVal Session 85-Typing - Text-1		2012-07-18 14:25:39.882000
	Edit pad (rev 1800)		nic	cv403	XVal Session 85	1	XVal Session 85-Typing - Text-1		2012-07-18 14:25:40.280000
	Edit pad (rev 1801)		Capucine	cv402	XVal Session 85	1	XVal Session 85-Typing - Text-1		2012-07-18 14:25:40.349000
	Edit pad (rev 1802)		Xing	cv400	XVal Session 85	1	XVal Session 85-Typing - Text-1		2012-07-18 14:25:40.387000
	Edit pad (rev 1803)		nic	cv403	XVal Session 85	1	XVal Session 85-Typing - Text-1		2012-07-18 14:25:40.783000
	Edit pad (rev 1804)		Capucine	cv402	XVal Session 85	1	XVal Session 85-Typing - Text-1		2012-07-18 14:25:40.860000
	Edit pad (rev 1805)		Xing	cv400	XVal Session 85	1	XVal Session 85-Typing - Text-1		2012-07-18 14:25:40.888000
	Edit pad (rev 1806)		nic	cv403	XVal Session 85	1	XVal Session 85-Typing - Text-1		2012-07-18 14:25:41.297000
	Edit pad (rev 1807)		Capucine	cv402	XVal Session 85	1	XVal Session 85-Typing - Text-1		2012-07-18 14:25:41.367000
	Edit pad (rev 1808)		Capucine	cv402	XVal Session 85	1	XVal Session 85-Typing - Text-1		2012-07-18 14:25:41.869000
	Edit pad (rev 1809)		nic	cv403	XVal Session 85	1	XVal Session 85-Typing - Text-1		2012-07-18 14:25:42.224000
	Edit pad (rev 1810)		Capucine	cv402	XVal Session 85	1	XVal Session 85-Typing - Text-1		2012-07-18 14:25:42.380000
	Edit pad (rev 1811)		Capucine	cv402	XVal Session 85	1	XVal Session 85-Typing - Text-1		2012-07-18 14:25:42.884000
	Edit pad (rev 1812)		Xing	cv400	XVal Session 85	1	XVal Session 85-Typing - Text-1		2012-07-18 14:25:42.979000
	Edit pad (rev 1813)		Capucine	cv402	XVal Session 85	1	XVal Session 85-Typing - Text-1		2012-07-18 14:25:43.385000
	Edit pad (rev 1814)		Xing	cv400	XVal Session 85	1	XVal Session 85-Typing - Text-1		2012-07-18 14:25:43.500000
	Edit pad (rev 1815)		nic	cv403	XVal Session 85	1	XVal Session 85-Typing - Text-1		2012-07-18 14:25:43.522000
	Edit pad (rev 1816)		Xing	cv400	XVal Session 85	1	XVal Session 85-Typing - Text-1		2012-07-18 14:25:44.001000
	Edit pad (rev 1817)		nic	cv403	XVal Session 85	1	XVal Session 85-Typing - Text-1		2012-07-18 14:25:44.031000
	Edit pad (rev 1818)		Xing	cv400	XVal Session 85	1	XVal Session 85-Typing - Text-1		2012-07-18 14:25:44.501000
	Edit pad (rev 1819)		nic	cv403	XVal Session 85	1	XVal Session 85-Typing - Text-1		2012-07-18 14:25:44.635000
	Edit pad (rev 1820)		Capucine	cv402	XVal Session 85	1	XVal Session 85-Typing - Text-1		2012-07-18 14:25:44.928000
	Edit pad (rev 1821)		Xing	cv400	XVal Session 85	1	XVal Session 85-Typing - Text-1		2012-07-18 14:25:45.418000
	Edit pad (rev 1822)		Capucine	cv402	XVal Session 85	1	XVal Session 85-Typing - Text-1		2012-07-18 14:25:45.428000
	Edit pad (rev 1823)		Xing	cv400	XVal Session 85	1	XVal Session 85-Typing - Text-1		2012-07-18 14:25:45.919000
	Edit pad (rev 1824)		Capucine	cv402	XVal Session 85	1	XVal Session 85-Typing - Text-1		2012-07-18 14:25:45.927000
	Edit pad (rev 1825)		Xing	cv400	XVal Session 85	1	XVal Session 85-Typing - Text-1		2012-07-18 14:25:46.420000
	Edit pad (rev 1826)		nic	cv403	XVal Session 85	1	XVal Session 85-Typing - Text-1		2012-07-18 14:25:46.423000
	Edit pad (rev 1827)		Capucine	cv402	XVal Session 85	1	XVal Session 85-Typing - Text-1		2012-07-18 14:25:46.428000
	Edit pad (rev 1828)		Xing	cv400	XVal Session 85	1	XVal Session 85-Typing - Text-1		2012-07-18 14:25:46.921000
	Edit pad (rev 1829)		Capucine	cv402	XVal Session 85	1	XVal Session 85-Typing - Text-1		2012-07-18 14:25:46.935000
	Edit pad (rev 1830)		nic	cv403	XVal Session 85	1	XVal Session 85-Typing - Text-1		2012-07-18 14:25:47.007000
	Edit pad (rev 1831)		Xing	cv400	XVal Session 85	1	XVal Session 85-Typing - Text-1		2012-07-18 14:25:47.425000
	Edit pad (rev 1832)		Capucine	cv402	XVal Session 85	1	XVal Session 85-Typing - Text-1		2012-07-18 14:25:47.439000
	Edit pad (rev 1833)		nic	cv403	XVal Session 85	1	XVal Session 85-Typing - Text-1		2012-07-18 14:25:47.508000
	Edit pad (rev 1834)		Xing	cv400	XVal Session 85	1	XVal Session 85-Typing - Text-1		2012-07-18 14:25:47.937000
	Edit pad (rev 1835)		Capucine	cv402	XVal Session 85	1	XVal Session 85-Typing - Text-1		2012-07-18 14:25:47.943000
	Edit pad (rev 1836)		nic	cv403	XVal Session 85	1	XVal Session 85-Typing - Text-1		2012-07-18 14:25:48.008000
	Edit pad (rev 1837)		Xing	cv400	XVal Session 85	1	XVal Session 85-Typing - Text-1		2012-07-18 14:25:48.437000
	Edit pad (rev 1838)		Capucine	cv402	XVal Session 85	1	XVal Session 85-Typing - Text-1		2012-07-18 14:25:48.450000
	Edit pad (rev 1839)		nic	cv403	XVal Session 85	1	XVal Session 85-Typing - Text-1		2012-07-18 14:25:48.508000
	Edit pad (rev 1840)		Xing	cv400	XVal Session 85	1	XVal Session 85-Typing - Text-1		2012-07-18 14:25:48.939000
	Edit pad (rev 1841)		nic	cv403	XVal Session 85	1	XVal Session 85-Typing - Text-1		2012-07-18 14:25:49.008000
	Edit pad (rev 1842)		Xing	cv400	XVal Session 85	1	XVal Session 85-Typing - Text-1		2012-07-18 14:25:49.439000
	Edit pad (rev 1843)		Capucine	cv402	XVal Session 85	1	XVal Session 85-Typing - Text-1		2012-07-18 14:25:49.608000
	Edit pad (rev 1844)		nic	cv403	XVal Session 85	1	XVal Session 85-Typing - Text-1		2012-07-18 14:25:49.627000
	Edit pad (rev 1845)		Xing	cv400	XVal Session 85	1	XVal Session 85-Typing - Text-1		2012-07-18 14:25:49.940000
46711	Load Instructions			cv402	XVal Session 85	1	XVal Session 85-Typing - Numbers-1	192.54.222.11	2012-07-18 14:25:50
46713	Load Instructions			cv400	XVal Session 85	1	XVal Session 85-Typing - Numbers-1	192.54.222.11	2012-07-18 14:25:50
46715	Load Instructions			cv401	XVal Session 85	1	XVal Session 85-Typing - Numbers-1	192.54.222.11	2012-07-18 14:25:50
46718	Load Instructions			cv403	XVal Session 85	1	XVal Session 85-Typing - Numbers-1	192.54.222.11	2012-07-18 14:25:50
	Edit pad (rev 1846)		Capucine	cv402	XVal Session 85	1	XVal Session 85-Typing - Text-1		2012-07-18 14:25:50.115000
	Edit pad (rev 1847)		nic	cv403	XVal Session 85	1	XVal Session 85-Typing - Text-1		2012-07-18 14:25:50.138000
	Edit pad (rev 1848)		Xing	cv400	XVal Session 85	1	XVal Session 85-Typing - Text-1		2012-07-18 14:25:50.440000
	Edit pad (rev 1849)		nic	cv403	XVal Session 85	1	XVal Session 85-Typing - Text-1		2012-07-18 14:25:50.640000
46724	Load Workspace			cv400	XVal Session 85	1	XVal Session 85-Typing - Numbers-1	192.54.222.11	2012-07-18 14:26:20
46725	Load Workspace			cv401	XVal Session 85	1	XVal Session 85-Typing - Numbers-1	192.54.222.11	2012-07-18 14:26:20
46726	Load Workspace			cv403	XVal Session 85	1	XVal Session 85-Typing - Numbers-1	192.54.222.11	2012-07-18 14:26:20
46727	Load Workspace			cv402	XVal Session 85	1	XVal Session 85-Typing - Numbers-1	192.54.222.11	2012-07-18 14:26:20
	Edit pad (rev 0)		Xing	cv400	XVal Session 85	1	XVal Session 85-Typing - Numbers-1		2012-07-18 14:26:29.122000
	Edit pad (rev 1)		Xing	cv400	XVal Session 85	1	XVal Session 85-Typing - Numbers-1		2012-07-18 14:26:30.669000
	Edit pad (rev 2)		nic	cv403	XVal Session 85	1	XVal Session 85-Typing - Numbers-1		2012-07-18 14:26:31.130000
	Edit pad (rev 3)		Xing	cv400	XVal Session 85	1	XVal Session 85-Typing - Numbers-1		2012-07-18 14:26:31.230000
	Edit pad (rev 4)		nic	cv403	XVal Session 85	1	XVal Session 85-Typing - Numbers-1		2012-07-18 14:26:31.627000
	Edit pad (rev 5)		Xing	cv400	XVal Session 85	1	XVal Session 85-Typing - Numbers-1		2012-07-18 14:26:31.916000
	Edit pad (rev 6)		nic	cv403	XVal Session 85	1	XVal Session 85-Typing - Numbers-1		2012-07-18 14:26:32.127000
	Edit pad (rev 7)		Capucine	cv402	XVal Session 85	1	XVal Session 85-Typing - Numbers-1		2012-07-18 14:26:32.549000
	Edit pad (rev 8)		Xing	cv400	XVal Session 85	1	XVal Session 85-Typing - Numbers-1		2012-07-18 14:26:32.572000
	Edit pad (rev 9)		nic	cv403	XVal Session 85	1	XVal Session 85-Typing - Numbers-1		2012-07-18 14:26:33.046000
	Edit pad (rev 10)		Capucine	cv402	XVal Session 85	1	XVal Session 85-Typing - Numbers-1		2012-07-18 14:26:33.060000
	Edit pad (rev 11)		Xing	cv400	XVal Session 85	1	XVal Session 85-Typing - Numbers-1		2012-07-18 14:26:33.256000
	Edit pad (rev 12)		Capucine	cv402	XVal Session 85	1	XVal Session 85-Typing - Numbers-1		2012-07-18 14:26:33.570000
	Edit pad (rev 13)		nic	cv403	XVal Session 85	1	XVal Session 85-Typing - Numbers-1		2012-07-18 14:26:33.929000
	Edit pad (rev 14)		Capucine	cv402	XVal Session 85	1	XVal Session 85-Typing - Numbers-1		2012-07-18 14:26:34.067000
	Edit pad (rev 15)		nic	cv403	XVal Session 85	1	XVal Session 85-Typing - Numbers-1		2012-07-18 14:26:34.902000
	Edit pad (rev 16)		nic	cv403	XVal Session 85	1	XVal Session 85-Typing - Numbers-1		2012-07-18 14:26:35.403000
	Edit pad (rev 17)		Dan	cv401	XVal Session 85	1	XVal Session 85-Typing - Numbers-1		2012-07-18 14:26:35.509000
	Edit pad (rev 18)		nic	cv403	XVal Session 85	1	XVal Session 85-Typing - Numbers-1		2012-07-18 14:26:35.902000
	Edit pad (rev 19)		Xing	cv400	XVal Session 85	1	XVal Session 85-Typing - Numbers-1		2012-07-18 14:26:35.970000
	Edit pad (rev 20)		Dan	cv401	XVal Session 85	1	XVal Session 85-Typing - Numbers-1		2012-07-18 14:26:36.013000
	Edit pad (rev 21)		Dan	cv401	XVal Session 85	1	XVal Session 85-Typing - Numbers-1		2012-07-18 14:26:36.609000
	Edit pad (rev 22)		Xing	cv400	XVal Session 85	1	XVal Session 85-Typing - Numbers-1		2012-07-18 14:26:36.640000
	Edit pad (rev 23)		Dan	cv401	XVal Session 85	1	XVal Session 85-Typing - Numbers-1		2012-07-18 14:26:37.109000
	Edit pad (rev 24)		Xing	cv400	XVal Session 85	1	XVal Session 85-Typing - Numbers-1		2012-07-18 14:26:37.956000
	Edit pad (rev 25)		Xing	cv400	XVal Session 85	1	XVal Session 85-Typing - Numbers-1		2012-07-18 14:26:38.492000
	Edit pad (rev 26)		Dan	cv401	XVal Session 85	1	XVal Session 85-Typing - Numbers-1		2012-07-18 14:26:38.878000
	Edit pad (rev 27)		Dan	cv401	XVal Session 85	1	XVal Session 85-Typing - Numbers-1		2012-07-18 14:26:39.378000
	Edit pad (rev 28)		Dan	cv401	XVal Session 85	1	XVal Session 85-Typing - Numbers-1		2012-07-18 14:26:39.878000
	Edit pad (rev 29)		Capucine	cv402	XVal Session 85	1	XVal Session 85-Typing - Numbers-1		2012-07-18 14:26:40.204000
	Edit pad (rev 30)		Dan	cv401	XVal Session 85	1	XVal Session 85-Typing - Numbers-1		2012-07-18 14:26:40.377000
	Edit pad (rev 31)		Capucine	cv402	XVal Session 85	1	XVal Session 85-Typing - Numbers-1		2012-07-18 14:26:40.711000
	Edit pad (rev 32)		nic	cv403	XVal Session 85	1	XVal Session 85-Typing - Numbers-1		2012-07-18 14:26:42.068000
	Edit pad (rev 33)		nic	cv403	XVal Session 85	1	XVal Session 85-Typing - Numbers-1		2012-07-18 14:26:42.573000
	Edit pad (rev 34)		nic	cv403	XVal Session 85	1	XVal Session 85-Typing - Numbers-1		2012-07-18 14:26:43.074000
	Edit pad (rev 35)		Dan	cv401	XVal Session 85	1	XVal Session 85-Typing - Numbers-1		2012-07-18 14:26:43.262000
	Edit pad (rev 36)		nic	cv403	XVal Session 85	1	XVal Session 85-Typing - Numbers-1		2012-07-18 14:26:43.569000
	Edit pad (rev 37)		Dan	cv401	XVal Session 85	1	XVal Session 85-Typing - Numbers-1		2012-07-18 14:26:43.761000
	Edit pad (rev 38)		Xing	cv400	XVal Session 85	1	XVal Session 85-Typing - Numbers-1		2012-07-18 14:26:43.802000
	Edit pad (rev 39)		nic	cv403	XVal Session 85	1	XVal Session 85-Typing - Numbers-1		2012-07-18 14:26:44.068000
	Edit pad (rev 40)		nic	cv403	XVal Session 85	1	XVal Session 85-Typing - Numbers-1		2012-07-18 14:26:44.569000
	Edit pad (rev 41)		Xing	cv400	XVal Session 85	1	XVal Session 85-Typing - Numbers-1		2012-07-18 14:26:44.701000
	Edit pad (rev 42)		nic	cv403	XVal Session 85	1	XVal Session 85-Typing - Numbers-1		2012-07-18 14:26:45.069000
	Edit pad (rev 43)		nic	cv403	XVal Session 85	1	XVal Session 85-Typing - Numbers-1		2012-07-18 14:26:45.569000
	Edit pad (rev 44)		Xing	cv400	XVal Session 85	1	XVal Session 85-Typing - Numbers-1		2012-07-18 14:26:45.942000
	Edit pad (rev 45)		nic	cv403	XVal Session 85	1	XVal Session 85-Typing - Numbers-1		2012-07-18 14:26:46.964000
	Edit pad (rev 46)		nic	cv403	XVal Session 85	1	XVal Session 85-Typing - Numbers-1		2012-07-18 14:26:47.464000
	Edit pad (rev 47)		Dan	cv401	XVal Session 85	1	XVal Session 85-Typing - Numbers-1		2012-07-18 14:26:47.644000
	Edit pad (rev 48)		Dan	cv401	XVal Session 85	1	XVal Session 85-Typing - Numbers-1		2012-07-18 14:26:48.144000
	Edit pad (rev 49)		Dan	cv401	XVal Session 85	1	XVal Session 85-Typing - Numbers-1		2012-07-18 14:26:48.645000
	Edit pad (rev 50)		Dan	cv401	XVal Session 85	1	XVal Session 85-Typing - Numbers-1		2012-07-18 14:26:49.148000
	Edit pad (rev 51)		Xing	cv400	XVal Session 85	1	XVal Session 85-Typing - Numbers-1		2012-07-18 14:26:49.209000
	Edit pad (rev 52)		Dan	cv401	XVal Session 85	1	XVal Session 85-Typing - Numbers-1		2012-07-18 14:26:49.647000
	Edit pad (rev 53)		Dan	cv401	XVal Session 85	1	XVal Session 85-Typing - Numbers-1		2012-07-18 14:26:50.153000
	Edit pad (rev 54)		Dan	cv401	XVal Session 85	1	XVal Session 85-Typing - Numbers-1		2012-07-18 14:26:50.655000
	Edit pad (rev 55)		Xing	cv400	XVal Session 85	1	XVal Session 85-Typing - Numbers-1		2012-07-18 14:26:53.798000
	Edit pad (rev 56)		Xing	cv400	XVal Session 85	1	XVal Session 85-Typing - Numbers-1		2012-07-18 14:26:55.378000
	Edit pad (rev 57)		Xing	cv400	XVal Session 85	1	XVal Session 85-Typing - Numbers-1		2012-07-18 14:26:55.888000
	Edit pad (rev 58)		nic	cv403	XVal Session 85	1	XVal Session 85-Typing - Numbers-1		2012-07-18 14:26:58.375000
	Edit pad (rev 59)		nic	cv403	XVal Session 85	1	XVal Session 85-Typing - Numbers-1		2012-07-18 14:26:59.502000
	Edit pad (rev 60)		nic	cv403	XVal Session 85	1	XVal Session 85-Typing - Numbers-1		2012-07-18 14:27:00.537000
	Edit pad (rev 61)		nic	cv403	XVal Session 85	1	XVal Session 85-Typing - Numbers-1		2012-07-18 14:27:01.040000
	Edit pad (rev 62)		Capucine	cv402	XVal Session 85	1	XVal Session 85-Typing - Numbers-1		2012-07-18 14:27:02.063000
	Edit pad (rev 63)		nic	cv403	XVal Session 85	1	XVal Session 85-Typing - Numbers-1		2012-07-18 14:27:03.129000
	Edit pad (rev 64)		nic	cv403	XVal Session 85	1	XVal Session 85-Typing - Numbers-1		2012-07-18 14:27:04.781000
	Edit pad (rev 65)		Capucine	cv402	XVal Session 85	1	XVal Session 85-Typing - Numbers-1		2012-07-18 14:27:04.837000
	Edit pad (rev 66)		nic	cv403	XVal Session 85	1	XVal Session 85-Typing - Numbers-1		2012-07-18 14:27:05.280000
	Edit pad (rev 67)		Capucine	cv402	XVal Session 85	1	XVal Session 85-Typing - Numbers-1		2012-07-18 14:27:06.067000
	Edit pad (rev 68)		nic	cv403	XVal Session 85	1	XVal Session 85-Typing - Numbers-1		2012-07-18 14:27:07.117000
	Edit pad (rev 69)		nic	cv403	XVal Session 85	1	XVal Session 85-Typing - Numbers-1		2012-07-18 14:27:07.982000
	Edit pad (rev 70)		nic	cv403	XVal Session 85	1	XVal Session 85-Typing - Numbers-1		2012-07-18 14:27:10.139000
	Edit pad (rev 71)		nic	cv403	XVal Session 85	1	XVal Session 85-Typing - Numbers-1		2012-07-18 14:27:10.651000
	Edit pad (rev 72)		Capucine	cv402	XVal Session 85	1	XVal Session 85-Typing - Numbers-1		2012-07-18 14:27:10.999000
	Edit pad (rev 73)		Capucine	cv402	XVal Session 85	1	XVal Session 85-Typing - Numbers-1		2012-07-18 14:27:11.734000
	Edit pad (rev 74)		Dan	cv401	XVal Session 85	1	XVal Session 85-Typing - Numbers-1		2012-07-18 14:27:11.939000
	Edit pad (rev 75)		Capucine	cv402	XVal Session 85	1	XVal Session 85-Typing - Numbers-1		2012-07-18 14:27:12.323000
	Edit pad (rev 76)		nic	cv403	XVal Session 85	1	XVal Session 85-Typing - Numbers-1		2012-07-18 14:27:12.337000
	Edit pad (rev 77)		Dan	cv401	XVal Session 85	1	XVal Session 85-Typing - Numbers-1		2012-07-18 14:27:12.439000
	Edit pad (rev 78)		Capucine	cv402	XVal Session 85	1	XVal Session 85-Typing - Numbers-1		2012-07-18 14:27:12.984000
	Edit pad (rev 79)		nic	cv403	XVal Session 85	1	XVal Session 85-Typing - Numbers-1		2012-07-18 14:27:13.878000
	Edit pad (rev 80)		Dan	cv401	XVal Session 85	1	XVal Session 85-Typing - Numbers-1		2012-07-18 14:27:13.898000
	Edit pad (rev 81)		Dan	cv401	XVal Session 85	1	XVal Session 85-Typing - Numbers-1		2012-07-18 14:27:14.399000
	Edit pad (rev 82)		nic	cv403	XVal Session 85	1	XVal Session 85-Typing - Numbers-1		2012-07-18 14:27:14.435000
	Edit pad (rev 83)		Capucine	cv402	XVal Session 85	1	XVal Session 85-Typing - Numbers-1		2012-07-18 14:27:15.123000
	Edit pad (rev 84)		Capucine	cv402	XVal Session 85	1	XVal Session 85-Typing - Numbers-1		2012-07-18 14:27:15.719000
	Edit pad (rev 85)		Dan	cv401	XVal Session 85	1	XVal Session 85-Typing - Numbers-1		2012-07-18 14:27:16.035000
	Edit pad (rev 86)		Capucine	cv402	XVal Session 85	1	XVal Session 85-Typing - Numbers-1		2012-07-18 14:27:16.402000
	Edit pad (rev 87)		nic	cv403	XVal Session 85	1	XVal Session 85-Typing - Numbers-1		2012-07-18 14:27:16.624000
	Edit pad (rev 88)		Xing	cv400	XVal Session 85	1	XVal Session 85-Typing - Numbers-1		2012-07-18 14:27:16.761000
	Edit pad (rev 89)		Capucine	cv402	XVal Session 85	1	XVal Session 85-Typing - Numbers-1		2012-07-18 14:27:16.911000
	Edit pad (rev 90)		Dan	cv401	XVal Session 85	1	XVal Session 85-Typing - Numbers-1		2012-07-18 14:27:17.240000
	Edit pad (rev 91)		Capucine	cv402	XVal Session 85	1	XVal Session 85-Typing - Numbers-1		2012-07-18 14:27:17.629000
	Edit pad (rev 92)		Dan	cv401	XVal Session 85	1	XVal Session 85-Typing - Numbers-1		2012-07-18 14:27:18.332000
	Edit pad (rev 93)		Xing	cv400	XVal Session 85	1	XVal Session 85-Typing - Numbers-1		2012-07-18 14:27:18.421000
	Edit pad (rev 94)		Dan	cv401	XVal Session 85	1	XVal Session 85-Typing - Numbers-1		2012-07-18 14:27:18.833000
	Edit pad (rev 95)		Dan	cv401	XVal Session 85	1	XVal Session 85-Typing - Numbers-1		2012-07-18 14:27:19.333000
	Edit pad (rev 96)		nic	cv403	XVal Session 85	1	XVal Session 85-Typing - Numbers-1		2012-07-18 14:27:19.373000
[truncated: 1,554 more rows]
