# Supplementary material for: Dynamics of collective performance in collaboration networks
Source: PLoS One. 2018 Oct 10;13(10):e0204547. doi: 10.1371/journal.pone.0204547 (PMC6179230; doi:10.1371/journal.pone.0204547)
Supplement: S1 Dataset — (ZIP) [file pone.0204547.s001.zip › data/team-data/team-chat-logs/XVal Session 45 - Group 1 - LogFile.csv]

id	event	data	chat_name	subject	session	session_group	completed_task	ip_address	timestamp
26873	Entering waiting room			cv214	XVal Session 45			192.54.222.11	2012-07-13 14:02:56
26874	Entering waiting room			cv213	XVal Session 45			192.54.222.11	2012-07-13 14:02:57
26876	Entering waiting room			cv215	XVal Session 45			192.54.222.11	2012-07-13 14:03:02
26877	Entering waiting room			cv216	XVal Session 45			192.54.222.11	2012-07-13 14:03:06
26885	Setup participants				XVal Session 45				2012-07-13 14:03:31
26886	Setup tasks				XVal Session 45				2012-07-13 14:03:31
26887	Introduction	Starting in 25 seconds		cv214	XVal Session 45	1		192.54.222.11	2012-07-13 14:03:31
26888	Introduction	Starting in 25 seconds		cv215	XVal Session 45	1		192.54.222.11	2012-07-13 14:03:31
26889	Introduction	Starting in 24 seconds		cv216	XVal Session 45	1		192.54.222.11	2012-07-13 14:03:32
26890	Introduction	Starting in 20 seconds		cv213	XVal Session 45	1		192.54.222.11	2012-07-13 14:03:36
26895	Load Instructions			cv216	XVal Session 45	1	XVal Session 45-Introduction-1	192.54.222.11	2012-07-13 14:03:56
26896	Load Instructions			cv213	XVal Session 45	1	XVal Session 45-Introduction-1	192.54.222.11	2012-07-13 14:03:56
26897	Load Instructions			cv214	XVal Session 45	1	XVal Session 45-Introduction-1	192.54.222.11	2012-07-13 14:03:56
26898	Load Instructions			cv215	XVal Session 45	1	XVal Session 45-Introduction-1	192.54.222.11	2012-07-13 14:03:56
26903	Load Workspace			cv214	XVal Session 45	1	XVal Session 45-Introduction-1	192.54.222.11	2012-07-13 14:04:16
26904	Load Workspace			cv215	XVal Session 45	1	XVal Session 45-Introduction-1	192.54.222.11	2012-07-13 14:04:16
26905	Load Workspace			cv216	XVal Session 45	1	XVal Session 45-Introduction-1	192.54.222.11	2012-07-13 14:04:16
26906	Load Workspace			cv213	XVal Session 45	1	XVal Session 45-Introduction-1	192.54.222.11	2012-07-13 14:04:16
	Edit pad (rev 0)		charles	cv410	XVal Session 45	1	XVal Session 45-Introduction-1		2012-07-13 14:04:24.087000
	Edit pad (rev 1)		charles	cv410	XVal Session 45	1	XVal Session 45-Introduction-1		2012-07-13 14:04:24.583000
	Edit pad (rev 2)		charles	cv410	XVal Session 45	1	XVal Session 45-Introduction-1		2012-07-13 14:04:25.084000
	Edit pad (rev 3)		charles	cv410	XVal Session 45	1	XVal Session 45-Introduction-1		2012-07-13 14:04:25.583000
	Edit pad (rev 4)		charles	cv410	XVal Session 45	1	XVal Session 45-Introduction-1		2012-07-13 14:04:26.084000
	Edit pad (rev 5)		charles	cv410	XVal Session 45	1	XVal Session 45-Introduction-1		2012-07-13 14:04:26.839000
	Edit pad (rev 6)		charles	cv410	XVal Session 45	1	XVal Session 45-Introduction-1		2012-07-13 14:04:27.339000
	Edit pad (rev 7)		Rose	cv408	XVal Session 45	1	XVal Session 45-Introduction-1		2012-07-13 14:04:27.848000
	Edit pad (rev 8)		charles	cv410	XVal Session 45	1	XVal Session 45-Introduction-1		2012-07-13 14:04:28.828000
	Edit pad (rev 9)		Rose	cv408	XVal Session 45	1	XVal Session 45-Introduction-1		2012-07-13 14:04:28.854000
	Edit pad (rev 10)		Capucine	cv402	XVal Session 45	1	XVal Session 45-Introduction-1		2012-07-13 14:04:28.933000
	Edit pad (rev 11)		charles	cv410	XVal Session 45	1	XVal Session 45-Introduction-1		2012-07-13 14:04:29.331000
	Edit pad (rev 12)		Capucine	cv402	XVal Session 45	1	XVal Session 45-Introduction-1		2012-07-13 14:04:29.620000
	Edit pad (rev 13)		charles	cv410	XVal Session 45	1	XVal Session 45-Introduction-1		2012-07-13 14:04:29.830000
	Edit pad (rev 14)		Capucine	cv402	XVal Session 45	1	XVal Session 45-Introduction-1		2012-07-13 14:04:30.144000
	Edit pad (rev 15)		charles	cv410	XVal Session 45	1	XVal Session 45-Introduction-1		2012-07-13 14:04:30.331000
	Edit pad (rev 16)		charles	cv410	XVal Session 45	1	XVal Session 45-Introduction-1		2012-07-13 14:04:30.831000
	Edit pad (rev 17)		Capucine	cv402	XVal Session 45	1	XVal Session 45-Introduction-1		2012-07-13 14:04:30.955000
	Edit pad (rev 18)		charles	cv410	XVal Session 45	1	XVal Session 45-Introduction-1		2012-07-13 14:04:31.331000
	Edit pad (rev 19)		Capucine	cv402	XVal Session 45	1	XVal Session 45-Introduction-1		2012-07-13 14:04:31.455000
	Edit pad (rev 20)		Capucine	cv402	XVal Session 45	1	XVal Session 45-Introduction-1		2012-07-13 14:04:31.957000
	Edit pad (rev 21)		Capucine	cv402	XVal Session 45	1	XVal Session 45-Introduction-1		2012-07-13 14:04:32.455000
	Edit pad (rev 22)		Capucine	cv402	XVal Session 45	1	XVal Session 45-Introduction-1		2012-07-13 14:04:32.956000
	Edit pad (rev 23)		Capucine	cv402	XVal Session 45	1	XVal Session 45-Introduction-1		2012-07-13 14:04:33.460000
	Edit pad (rev 24)		Capucine	cv402	XVal Session 45	1	XVal Session 45-Introduction-1		2012-07-13 14:04:33.961000
	Edit pad (rev 25)		Capucine	cv402	XVal Session 45	1	XVal Session 45-Introduction-1		2012-07-13 14:04:34.483000
	Edit pad (rev 26)		Capucine	cv402	XVal Session 45	1	XVal Session 45-Introduction-1		2012-07-13 14:04:34.983000
	Edit pad (rev 27)		Capucine	cv402	XVal Session 45	1	XVal Session 45-Introduction-1		2012-07-13 14:04:35.985000
	Edit pad (rev 28)		Capucine	cv402	XVal Session 45	1	XVal Session 45-Introduction-1		2012-07-13 14:04:37.093000
	Edit pad (rev 29)		Capucine	cv402	XVal Session 45	1	XVal Session 45-Introduction-1		2012-07-13 14:04:37.593000
	Edit pad (rev 30)		Capucine	cv402	XVal Session 45	1	XVal Session 45-Introduction-1		2012-07-13 14:04:38.093000
	Edit pad (rev 31)		Kate	cv406	XVal Session 45	1	XVal Session 45-Introduction-1		2012-07-13 14:04:38.440000
	Edit pad (rev 32)		Kate	cv406	XVal Session 45	1	XVal Session 45-Introduction-1		2012-07-13 14:04:38.936000
	Edit pad (rev 33)		Kate	cv406	XVal Session 45	1	XVal Session 45-Introduction-1		2012-07-13 14:04:39.436000
	Edit pad (rev 34)		Kate	cv406	XVal Session 45	1	XVal Session 45-Introduction-1		2012-07-13 14:04:39.936000
	Edit pad (rev 35)		charles	cv410	XVal Session 45	1	XVal Session 45-Introduction-1		2012-07-13 14:04:41.293000
	Edit pad (rev 36)		charles	cv410	XVal Session 45	1	XVal Session 45-Introduction-1		2012-07-13 14:04:41.792000
	Edit pad (rev 37)		charles	cv410	XVal Session 45	1	XVal Session 45-Introduction-1		2012-07-13 14:04:42.293000
	Edit pad (rev 38)		Rose	cv408	XVal Session 45	1	XVal Session 45-Introduction-1		2012-07-13 14:05:26.842000
	Edit pad (rev 39)		Rose	cv408	XVal Session 45	1	XVal Session 45-Introduction-1		2012-07-13 14:05:27.350000
	Edit pad (rev 40)		Rose	cv408	XVal Session 45	1	XVal Session 45-Introduction-1		2012-07-13 14:05:27.849000
	Edit pad (rev 41)		Rose	cv408	XVal Session 45	1	XVal Session 45-Introduction-1		2012-07-13 14:05:28.350000
	Edit pad (rev 42)		Rose	cv408	XVal Session 45	1	XVal Session 45-Introduction-1		2012-07-13 14:05:28.849000
26922	Load Instructions			cv216	XVal Session 45	1	XVal Session 45-Typing - Text-1	192.54.222.11	2012-07-13 14:05:46
26923	Load Instructions			cv213	XVal Session 45	1	XVal Session 45-Typing - Text-1	192.54.222.11	2012-07-13 14:05:46
26924	Load Instructions			cv215	XVal Session 45	1	XVal Session 45-Typing - Text-1	192.54.222.11	2012-07-13 14:05:46
26925	Load Instructions			cv214	XVal Session 45	1	XVal Session 45-Typing - Text-1	192.54.222.11	2012-07-13 14:05:46
26934	Load Workspace			cv216	XVal Session 45	1	XVal Session 45-Typing - Text-1	192.54.222.11	2012-07-13 14:06:26
26935	Load Workspace			cv215	XVal Session 45	1	XVal Session 45-Typing - Text-1	192.54.222.11	2012-07-13 14:06:26
26936	Load Workspace			cv213	XVal Session 45	1	XVal Session 45-Typing - Text-1	192.54.222.11	2012-07-13 14:06:26
26937	Load Workspace			cv214	XVal Session 45	1	XVal Session 45-Typing - Text-1	192.54.222.11	2012-07-13 14:06:26
	Edit pad (rev 0)		Rose	cv408	XVal Session 45	1	XVal Session 45-Typing - Text-1		2012-07-13 14:06:46.557000
	Edit pad (rev 1)		Rose	cv408	XVal Session 45	1	XVal Session 45-Typing - Text-1		2012-07-13 14:06:47.070000
	Edit pad (rev 2)		Rose	cv408	XVal Session 45	1	XVal Session 45-Typing - Text-1		2012-07-13 14:06:47.553000
	Edit pad (rev 3)		Rose	cv408	XVal Session 45	1	XVal Session 45-Typing - Text-1		2012-07-13 14:06:52.326000
	Edit pad (rev 4)		Rose	cv408	XVal Session 45	1	XVal Session 45-Typing - Text-1		2012-07-13 14:06:53.133000
	Edit pad (rev 5)		Rose	cv408	XVal Session 45	1	XVal Session 45-Typing - Text-1		2012-07-13 14:06:53.633000
	Edit pad (rev 6)		Capucine	cv402	XVal Session 45	1	XVal Session 45-Typing - Text-1		2012-07-13 14:06:53.864000
	Edit pad (rev 7)		Kate	cv406	XVal Session 45	1	XVal Session 45-Typing - Text-1		2012-07-13 14:06:53.923000
	Edit pad (rev 8)		Rose	cv408	XVal Session 45	1	XVal Session 45-Typing - Text-1		2012-07-13 14:06:54.134000
	Edit pad (rev 9)		Capucine	cv402	XVal Session 45	1	XVal Session 45-Typing - Text-1		2012-07-13 14:06:54.362000
	Edit pad (rev 10)		Kate	cv406	XVal Session 45	1	XVal Session 45-Typing - Text-1		2012-07-13 14:06:54.414000
	Edit pad (rev 11)		Rose	cv408	XVal Session 45	1	XVal Session 45-Typing - Text-1		2012-07-13 14:06:54.633000
	Edit pad (rev 12)		Capucine	cv402	XVal Session 45	1	XVal Session 45-Typing - Text-1		2012-07-13 14:06:54.862000
	Edit pad (rev 13)		Kate	cv406	XVal Session 45	1	XVal Session 45-Typing - Text-1		2012-07-13 14:06:54.915000
	Edit pad (rev 14)		Rose	cv408	XVal Session 45	1	XVal Session 45-Typing - Text-1		2012-07-13 14:06:55.134000
	Edit pad (rev 15)		charles	cv410	XVal Session 45	1	XVal Session 45-Typing - Text-1		2012-07-13 14:06:55.398000
	Edit pad (rev 16)		Kate	cv406	XVal Session 45	1	XVal Session 45-Typing - Text-1		2012-07-13 14:06:55.419000
	Edit pad (rev 17)		Rose	cv408	XVal Session 45	1	XVal Session 45-Typing - Text-1		2012-07-13 14:06:55.634000
	Edit pad (rev 18)		charles	cv410	XVal Session 45	1	XVal Session 45-Typing - Text-1		2012-07-13 14:06:55.894000
	Edit pad (rev 19)		Kate	cv406	XVal Session 45	1	XVal Session 45-Typing - Text-1		2012-07-13 14:06:55.916000
	Edit pad (rev 20)		Rose	cv408	XVal Session 45	1	XVal Session 45-Typing - Text-1		2012-07-13 14:06:56.133000
	Edit pad (rev 21)		Kate	cv406	XVal Session 45	1	XVal Session 45-Typing - Text-1		2012-07-13 14:06:56.415000
	Edit pad (rev 22)		Rose	cv408	XVal Session 45	1	XVal Session 45-Typing - Text-1		2012-07-13 14:06:56.634000
	Edit pad (rev 23)		Kate	cv406	XVal Session 45	1	XVal Session 45-Typing - Text-1		2012-07-13 14:06:56.916000
	Edit pad (rev 24)		Kate	cv406	XVal Session 45	1	XVal Session 45-Typing - Text-1		2012-07-13 14:06:57.416000
	Edit pad (rev 25)		Rose	cv408	XVal Session 45	1	XVal Session 45-Typing - Text-1		2012-07-13 14:06:57.684000
	Edit pad (rev 26)		Kate	cv406	XVal Session 45	1	XVal Session 45-Typing - Text-1		2012-07-13 14:06:57.916000
	Edit pad (rev 27)		Rose	cv408	XVal Session 45	1	XVal Session 45-Typing - Text-1		2012-07-13 14:06:58.149000
	Edit pad (rev 28)		Capucine	cv402	XVal Session 45	1	XVal Session 45-Typing - Text-1		2012-07-13 14:06:58.179000
	Edit pad (rev 29)		Kate	cv406	XVal Session 45	1	XVal Session 45-Typing - Text-1		2012-07-13 14:06:58.417000
	Edit pad (rev 30)		Capucine	cv402	XVal Session 45	1	XVal Session 45-Typing - Text-1		2012-07-13 14:06:58.680000
	Edit pad (rev 31)		charles	cv410	XVal Session 45	1	XVal Session 45-Typing - Text-1		2012-07-13 14:06:59.173000
	Edit pad (rev 32)		Capucine	cv402	XVal Session 45	1	XVal Session 45-Typing - Text-1		2012-07-13 14:06:59.180000
	Edit pad (rev 33)		Rose	cv408	XVal Session 45	1	XVal Session 45-Typing - Text-1		2012-07-13 14:06:59.184000
	Edit pad (rev 34)		charles	cv410	XVal Session 45	1	XVal Session 45-Typing - Text-1		2012-07-13 14:06:59.673000
	Edit pad (rev 35)		Capucine	cv402	XVal Session 45	1	XVal Session 45-Typing - Text-1		2012-07-13 14:06:59.681000
	Edit pad (rev 36)		Rose	cv408	XVal Session 45	1	XVal Session 45-Typing - Text-1		2012-07-13 14:06:59.684000
	Edit pad (rev 37)		Kate	cv406	XVal Session 45	1	XVal Session 45-Typing - Text-1		2012-07-13 14:06:59.979000
	Edit pad (rev 38)		Capucine	cv402	XVal Session 45	1	XVal Session 45-Typing - Text-1		2012-07-13 14:07:00.182000
	Edit pad (rev 39)		Kate	cv406	XVal Session 45	1	XVal Session 45-Typing - Text-1		2012-07-13 14:07:00.477000
	Edit pad (rev 40)		Rose	cv408	XVal Session 45	1	XVal Session 45-Typing - Text-1		2012-07-13 14:07:00.676000
	Edit pad (rev 41)		Capucine	cv402	XVal Session 45	1	XVal Session 45-Typing - Text-1		2012-07-13 14:07:00.680000
	Edit pad (rev 42)		Kate	cv406	XVal Session 45	1	XVal Session 45-Typing - Text-1		2012-07-13 14:07:00.977000
	Edit pad (rev 43)		Rose	cv408	XVal Session 45	1	XVal Session 45-Typing - Text-1		2012-07-13 14:07:01.176000
	Edit pad (rev 44)		Capucine	cv402	XVal Session 45	1	XVal Session 45-Typing - Text-1		2012-07-13 14:07:01.182000
	Edit pad (rev 45)		Kate	cv406	XVal Session 45	1	XVal Session 45-Typing - Text-1		2012-07-13 14:07:01.480000
	Edit pad (rev 46)		Rose	cv408	XVal Session 45	1	XVal Session 45-Typing - Text-1		2012-07-13 14:07:01.676000
	Edit pad (rev 47)		Capucine	cv402	XVal Session 45	1	XVal Session 45-Typing - Text-1		2012-07-13 14:07:01.682000
	Edit pad (rev 48)		Kate	cv406	XVal Session 45	1	XVal Session 45-Typing - Text-1		2012-07-13 14:07:01.979000
	Edit pad (rev 49)		charles	cv410	XVal Session 45	1	XVal Session 45-Typing - Text-1		2012-07-13 14:07:02.090000
	Edit pad (rev 50)		Rose	cv408	XVal Session 45	1	XVal Session 45-Typing - Text-1		2012-07-13 14:07:02.174000
	Edit pad (rev 51)		Capucine	cv402	XVal Session 45	1	XVal Session 45-Typing - Text-1		2012-07-13 14:07:02.181000
	Edit pad (rev 52)		Kate	cv406	XVal Session 45	1	XVal Session 45-Typing - Text-1		2012-07-13 14:07:02.479000
	Edit pad (rev 53)		Rose	cv408	XVal Session 45	1	XVal Session 45-Typing - Text-1		2012-07-13 14:07:02.678000
	Edit pad (rev 54)		Capucine	cv402	XVal Session 45	1	XVal Session 45-Typing - Text-1		2012-07-13 14:07:02.682000
	Edit pad (rev 55)		charles	cv410	XVal Session 45	1	XVal Session 45-Typing - Text-1		2012-07-13 14:07:02.766000
	Edit pad (rev 56)		Kate	cv406	XVal Session 45	1	XVal Session 45-Typing - Text-1		2012-07-13 14:07:02.982000
	Edit pad (rev 57)		Rose	cv408	XVal Session 45	1	XVal Session 45-Typing - Text-1		2012-07-13 14:07:03.175000
	Edit pad (rev 58)		Capucine	cv402	XVal Session 45	1	XVal Session 45-Typing - Text-1		2012-07-13 14:07:03.188000
	Edit pad (rev 59)		Kate	cv406	XVal Session 45	1	XVal Session 45-Typing - Text-1		2012-07-13 14:07:03.480000
	Edit pad (rev 60)		Capucine	cv402	XVal Session 45	1	XVal Session 45-Typing - Text-1		2012-07-13 14:07:03.691000
	Edit pad (rev 61)		Rose	cv408	XVal Session 45	1	XVal Session 45-Typing - Text-1		2012-07-13 14:07:03.715000
	Edit pad (rev 62)		Capucine	cv402	XVal Session 45	1	XVal Session 45-Typing - Text-1		2012-07-13 14:07:04.202000
	Edit pad (rev 63)		Rose	cv408	XVal Session 45	1	XVal Session 45-Typing - Text-1		2012-07-13 14:07:04.218000
	Edit pad (rev 64)		Kate	cv406	XVal Session 45	1	XVal Session 45-Typing - Text-1		2012-07-13 14:07:04.341000
	Edit pad (rev 65)		Capucine	cv402	XVal Session 45	1	XVal Session 45-Typing - Text-1		2012-07-13 14:07:04.703000
	Edit pad (rev 66)		Kate	cv406	XVal Session 45	1	XVal Session 45-Typing - Text-1		2012-07-13 14:07:04.846000
	Edit pad (rev 67)		Capucine	cv402	XVal Session 45	1	XVal Session 45-Typing - Text-1		2012-07-13 14:07:05.202000
	Edit pad (rev 68)		Kate	cv406	XVal Session 45	1	XVal Session 45-Typing - Text-1		2012-07-13 14:07:05.345000
	Edit pad (rev 69)		Rose	cv408	XVal Session 45	1	XVal Session 45-Typing - Text-1		2012-07-13 14:07:05.614000
	Edit pad (rev 70)		charles	cv410	XVal Session 45	1	XVal Session 45-Typing - Text-1		2012-07-13 14:07:05.666000
	Edit pad (rev 71)		Capucine	cv402	XVal Session 45	1	XVal Session 45-Typing - Text-1		2012-07-13 14:07:05.705000
	Edit pad (rev 72)		Rose	cv408	XVal Session 45	1	XVal Session 45-Typing - Text-1		2012-07-13 14:07:06.114000
	Edit pad (rev 73)		charles	cv410	XVal Session 45	1	XVal Session 45-Typing - Text-1		2012-07-13 14:07:06.168000
	Edit pad (rev 74)		Capucine	cv402	XVal Session 45	1	XVal Session 45-Typing - Text-1		2012-07-13 14:07:06.205000
	Edit pad (rev 75)		Rose	cv408	XVal Session 45	1	XVal Session 45-Typing - Text-1		2012-07-13 14:07:06.615000
	Edit pad (rev 76)		Capucine	cv402	XVal Session 45	1	XVal Session 45-Typing - Text-1		2012-07-13 14:07:06.705000
	Edit pad (rev 77)		Rose	cv408	XVal Session 45	1	XVal Session 45-Typing - Text-1		2012-07-13 14:07:07.113000
	Edit pad (rev 78)		Capucine	cv402	XVal Session 45	1	XVal Session 45-Typing - Text-1		2012-07-13 14:07:07.222000
	Edit pad (rev 79)		Rose	cv408	XVal Session 45	1	XVal Session 45-Typing - Text-1		2012-07-13 14:07:07.614000
	Edit pad (rev 80)		Capucine	cv402	XVal Session 45	1	XVal Session 45-Typing - Text-1		2012-07-13 14:07:07.723000
	Edit pad (rev 81)		charles	cv410	XVal Session 45	1	XVal Session 45-Typing - Text-1		2012-07-13 14:07:07.812000
	Edit pad (rev 82)		Rose	cv408	XVal Session 45	1	XVal Session 45-Typing - Text-1		2012-07-13 14:07:08.113000
	Edit pad (rev 83)		Capucine	cv402	XVal Session 45	1	XVal Session 45-Typing - Text-1		2012-07-13 14:07:08.224000
	Edit pad (rev 84)		charles	cv410	XVal Session 45	1	XVal Session 45-Typing - Text-1		2012-07-13 14:07:08.654000
	Edit pad (rev 85)		Capucine	cv402	XVal Session 45	1	XVal Session 45-Typing - Text-1		2012-07-13 14:07:08.724000
	Edit pad (rev 86)		Rose	cv408	XVal Session 45	1	XVal Session 45-Typing - Text-1		2012-07-13 14:07:08.956000
	Edit pad (rev 87)		charles	cv410	XVal Session 45	1	XVal Session 45-Typing - Text-1		2012-07-13 14:07:09.154000
	Edit pad (rev 88)		Capucine	cv402	XVal Session 45	1	XVal Session 45-Typing - Text-1		2012-07-13 14:07:09.237000
	Edit pad (rev 89)		Rose	cv408	XVal Session 45	1	XVal Session 45-Typing - Text-1		2012-07-13 14:07:09.461000
	Edit pad (rev 90)		charles	cv410	XVal Session 45	1	XVal Session 45-Typing - Text-1		2012-07-13 14:07:09.692000
	Edit pad (rev 91)		Capucine	cv402	XVal Session 45	1	XVal Session 45-Typing - Text-1		2012-07-13 14:07:09.726000
	Edit pad (rev 92)		Rose	cv408	XVal Session 45	1	XVal Session 45-Typing - Text-1		2012-07-13 14:07:10.108000
	Edit pad (rev 93)		charles	cv410	XVal Session 45	1	XVal Session 45-Typing - Text-1		2012-07-13 14:07:10.195000
	Edit pad (rev 94)		Capucine	cv402	XVal Session 45	1	XVal Session 45-Typing - Text-1		2012-07-13 14:07:10.226000
	Edit pad (rev 95)		Rose	cv408	XVal Session 45	1	XVal Session 45-Typing - Text-1		2012-07-13 14:07:10.609000
	Edit pad (rev 96)		charles	cv410	XVal Session 45	1	XVal Session 45-Typing - Text-1		2012-07-13 14:07:10.696000
	Edit pad (rev 97)		Capucine	cv402	XVal Session 45	1	XVal Session 45-Typing - Text-1		2012-07-13 14:07:10.731000
	Edit pad (rev 98)		Rose	cv408	XVal Session 45	1	XVal Session 45-Typing - Text-1		2012-07-13 14:07:11.110000
	Edit pad (rev 99)		Rose	cv408	XVal Session 45	1	XVal Session 45-Typing - Text-1		2012-07-13 14:07:11.610000
	Edit pad (rev 100)		Rose	cv408	XVal Session 45	1	XVal Session 45-Typing - Text-1		2012-07-13 14:07:12.109000
	Edit pad (rev 101)		Capucine	cv402	XVal Session 45	1	XVal Session 45-Typing - Text-1		2012-07-13 14:07:12.317000
	Edit pad (rev 102)		Rose	cv408	XVal Session 45	1	XVal Session 45-Typing - Text-1		2012-07-13 14:07:12.609000
	Edit pad (rev 103)		charles	cv410	XVal Session 45	1	XVal Session 45-Typing - Text-1		2012-07-13 14:07:13.037000
	Edit pad (rev 104)		Rose	cv408	XVal Session 45	1	XVal Session 45-Typing - Text-1		2012-07-13 14:07:13.127000
	Edit pad (rev 105)		charles	cv410	XVal Session 45	1	XVal Session 45-Typing - Text-1		2012-07-13 14:07:13.537000
	Edit pad (rev 106)		Rose	cv408	XVal Session 45	1	XVal Session 45-Typing - Text-1		2012-07-13 14:07:13.639000
	Edit pad (rev 107)		charles	cv410	XVal Session 45	1	XVal Session 45-Typing - Text-1		2012-07-13 14:07:14.047000
	Edit pad (rev 108)		Rose	cv408	XVal Session 45	1	XVal Session 45-Typing - Text-1		2012-07-13 14:07:14.141000
	Edit pad (rev 109)		Rose	cv408	XVal Session 45	1	XVal Session 45-Typing - Text-1		2012-07-13 14:07:14.656000
	Edit pad (rev 110)		Capucine	cv402	XVal Session 45	1	XVal Session 45-Typing - Text-1		2012-07-13 14:07:15.210000
	Edit pad (rev 111)		charles	cv410	XVal Session 45	1	XVal Session 45-Typing - Text-1		2012-07-13 14:07:15.482000
	Edit pad (rev 112)		Capucine	cv402	XVal Session 45	1	XVal Session 45-Typing - Text-1		2012-07-13 14:07:15.711000
	Edit pad (rev 113)		charles	cv410	XVal Session 45	1	XVal Session 45-Typing - Text-1		2012-07-13 14:07:15.981000
	Edit pad (rev 114)		charles	cv410	XVal Session 45	1	XVal Session 45-Typing - Text-1		2012-07-13 14:07:16.836000
	Edit pad (rev 115)		charles	cv410	XVal Session 45	1	XVal Session 45-Typing - Text-1		2012-07-13 14:07:17.335000
	Edit pad (rev 116)		Rose	cv408	XVal Session 45	1	XVal Session 45-Typing - Text-1		2012-07-13 14:07:17.666000
	Edit pad (rev 117)		Capucine	cv402	XVal Session 45	1	XVal Session 45-Typing - Text-1		2012-07-13 14:07:17.888000
	Edit pad (rev 118)		Rose	cv408	XVal Session 45	1	XVal Session 45-Typing - Text-1		2012-07-13 14:07:18.168000
	Edit pad (rev 119)		Rose	cv408	XVal Session 45	1	XVal Session 45-Typing - Text-1		2012-07-13 14:07:18.666000
	Edit pad (rev 120)		Capucine	cv402	XVal Session 45	1	XVal Session 45-Typing - Text-1		2012-07-13 14:07:18.905000
	Edit pad (rev 121)		Rose	cv408	XVal Session 45	1	XVal Session 45-Typing - Text-1		2012-07-13 14:07:19.165000
	Edit pad (rev 122)		Rose	cv408	XVal Session 45	1	XVal Session 45-Typing - Text-1		2012-07-13 14:07:19.667000
	Edit pad (rev 123)		Capucine	cv402	XVal Session 45	1	XVal Session 45-Typing - Text-1		2012-07-13 14:07:22.351000
	Edit pad (rev 124)		Capucine	cv402	XVal Session 45	1	XVal Session 45-Typing - Text-1		2012-07-13 14:07:22.852000
	Edit pad (rev 125)		Kate	cv406	XVal Session 45	1	XVal Session 45-Typing - Text-1		2012-07-13 14:07:23.389000
	Edit pad (rev 126)		charles	cv410	XVal Session 45	1	XVal Session 45-Typing - Text-1		2012-07-13 14:07:23.760000
	Edit pad (rev 127)		charles	cv410	XVal Session 45	1	XVal Session 45-Typing - Text-1		2012-07-13 14:07:24.261000
	Edit pad (rev 128)		charles	cv410	XVal Session 45	1	XVal Session 45-Typing - Text-1		2012-07-13 14:07:24.761000
	Edit pad (rev 129)		charles	cv410	XVal Session 45	1	XVal Session 45-Typing - Text-1		2012-07-13 14:07:25.264000
	Edit pad (rev 130)		Kate	cv406	XVal Session 45	1	XVal Session 45-Typing - Text-1		2012-07-13 14:07:25.594000
	Edit pad (rev 131)		charles	cv410	XVal Session 45	1	XVal Session 45-Typing - Text-1		2012-07-13 14:07:25.761000
	Edit pad (rev 132)		Kate	cv406	XVal Session 45	1	XVal Session 45-Typing - Text-1		2012-07-13 14:07:26.154000
	Edit pad (rev 133)		Kate	cv406	XVal Session 45	1	XVal Session 45-Typing - Text-1		2012-07-13 14:07:26.653000
	Edit pad (rev 134)		Kate	cv406	XVal Session 45	1	XVal Session 45-Typing - Text-1		2012-07-13 14:07:27.155000
	Edit pad (rev 135)		Kate	cv406	XVal Session 45	1	XVal Session 45-Typing - Text-1		2012-07-13 14:07:27.655000
	Edit pad (rev 136)		Kate	cv406	XVal Session 45	1	XVal Session 45-Typing - Text-1		2012-07-13 14:07:28.160000
	Edit pad (rev 137)		Rose	cv408	XVal Session 45	1	XVal Session 45-Typing - Text-1		2012-07-13 14:07:28.484000
	Edit pad (rev 138)		Kate	cv406	XVal Session 45	1	XVal Session 45-Typing - Text-1		2012-07-13 14:07:28.662000
	Edit pad (rev 139)		Rose	cv408	XVal Session 45	1	XVal Session 45-Typing - Text-1		2012-07-13 14:07:28.984000
	Edit pad (rev 140)		Capucine	cv402	XVal Session 45	1	XVal Session 45-Typing - Text-1		2012-07-13 14:07:29.071000
	Edit pad (rev 141)		Kate	cv406	XVal Session 45	1	XVal Session 45-Typing - Text-1		2012-07-13 14:07:29.164000
	Edit pad (rev 142)		Rose	cv408	XVal Session 45	1	XVal Session 45-Typing - Text-1		2012-07-13 14:07:29.484000
	Edit pad (rev 143)		Capucine	cv402	XVal Session 45	1	XVal Session 45-Typing - Text-1		2012-07-13 14:07:29.568000
	Edit pad (rev 144)		Kate	cv406	XVal Session 45	1	XVal Session 45-Typing - Text-1		2012-07-13 14:07:29.666000
	Edit pad (rev 145)		Rose	cv408	XVal Session 45	1	XVal Session 45-Typing - Text-1		2012-07-13 14:07:29.986000
	Edit pad (rev 146)		Capucine	cv402	XVal Session 45	1	XVal Session 45-Typing - Text-1		2012-07-13 14:07:30.068000
	Edit pad (rev 147)		Kate	cv406	XVal Session 45	1	XVal Session 45-Typing - Text-1		2012-07-13 14:07:30.164000
	Edit pad (rev 148)		Rose	cv408	XVal Session 45	1	XVal Session 45-Typing - Text-1		2012-07-13 14:07:30.485000
	Edit pad (rev 149)		Capucine	cv402	XVal Session 45	1	XVal Session 45-Typing - Text-1		2012-07-13 14:07:30.571000
	Edit pad (rev 150)		Kate	cv406	XVal Session 45	1	XVal Session 45-Typing - Text-1		2012-07-13 14:07:31.064000
	Edit pad (rev 151)		Capucine	cv402	XVal Session 45	1	XVal Session 45-Typing - Text-1		2012-07-13 14:07:31.073000
	Edit pad (rev 152)		Rose	cv408	XVal Session 45	1	XVal Session 45-Typing - Text-1		2012-07-13 14:07:31.227000
	Edit pad (rev 153)		Kate	cv406	XVal Session 45	1	XVal Session 45-Typing - Text-1		2012-07-13 14:07:31.564000
	Edit pad (rev 154)		Capucine	cv402	XVal Session 45	1	XVal Session 45-Typing - Text-1		2012-07-13 14:07:31.579000
	Edit pad (rev 155)		Rose	cv408	XVal Session 45	1	XVal Session 45-Typing - Text-1		2012-07-13 14:07:31.726000
	Edit pad (rev 156)		Kate	cv406	XVal Session 45	1	XVal Session 45-Typing - Text-1		2012-07-13 14:07:32.065000
	Edit pad (rev 157)		Capucine	cv402	XVal Session 45	1	XVal Session 45-Typing - Text-1		2012-07-13 14:07:32.120000
	Edit pad (rev 158)		Rose	cv408	XVal Session 45	1	XVal Session 45-Typing - Text-1		2012-07-13 14:07:32.260000
	Edit pad (rev 159)		Kate	cv406	XVal Session 45	1	XVal Session 45-Typing - Text-1		2012-07-13 14:07:32.566000
	Edit pad (rev 160)		Capucine	cv402	XVal Session 45	1	XVal Session 45-Typing - Text-1		2012-07-13 14:07:32.625000
	Edit pad (rev 161)		Rose	cv408	XVal Session 45	1	XVal Session 45-Typing - Text-1		2012-07-13 14:07:32.759000
	Edit pad (rev 162)		Kate	cv406	XVal Session 45	1	XVal Session 45-Typing - Text-1		2012-07-13 14:07:33.072000
	Edit pad (rev 163)		Capucine	cv402	XVal Session 45	1	XVal Session 45-Typing - Text-1		2012-07-13 14:07:33.125000
	Edit pad (rev 164)		Rose	cv408	XVal Session 45	1	XVal Session 45-Typing - Text-1		2012-07-13 14:07:33.258000
	Edit pad (rev 165)		Kate	cv406	XVal Session 45	1	XVal Session 45-Typing - Text-1		2012-07-13 14:07:33.570000
	Edit pad (rev 166)		Capucine	cv402	XVal Session 45	1	XVal Session 45-Typing - Text-1		2012-07-13 14:07:33.625000
	Edit pad (rev 167)		Rose	cv408	XVal Session 45	1	XVal Session 45-Typing - Text-1		2012-07-13 14:07:33.760000
	Edit pad (rev 168)		Kate	cv406	XVal Session 45	1	XVal Session 45-Typing - Text-1		2012-07-13 14:07:34.070000
	Edit pad (rev 169)		Capucine	cv402	XVal Session 45	1	XVal Session 45-Typing - Text-1		2012-07-13 14:07:34.124000
	Edit pad (rev 170)		Rose	cv408	XVal Session 45	1	XVal Session 45-Typing - Text-1		2012-07-13 14:07:34.261000
	Edit pad (rev 171)		Kate	cv406	XVal Session 45	1	XVal Session 45-Typing - Text-1		2012-07-13 14:07:34.569000
	Edit pad (rev 172)		Capucine	cv402	XVal Session 45	1	XVal Session 45-Typing - Text-1		2012-07-13 14:07:34.623000
	Edit pad (rev 173)		Rose	cv408	XVal Session 45	1	XVal Session 45-Typing - Text-1		2012-07-13 14:07:34.761000
	Edit pad (rev 174)		Capucine	cv402	XVal Session 45	1	XVal Session 45-Typing - Text-1		2012-07-13 14:07:35.127000
	Edit pad (rev 175)		Kate	cv406	XVal Session 45	1	XVal Session 45-Typing - Text-1		2012-07-13 14:07:35.221000
	Edit pad (rev 176)		Capucine	cv402	XVal Session 45	1	XVal Session 45-Typing - Text-1		2012-07-13 14:07:35.625000
	Edit pad (rev 177)		Rose	cv408	XVal Session 45	1	XVal Session 45-Typing - Text-1		2012-07-13 14:07:35.681000
	Edit pad (rev 178)		Kate	cv406	XVal Session 45	1	XVal Session 45-Typing - Text-1		2012-07-13 14:07:35.721000
	Edit pad (rev 179)		Capucine	cv402	XVal Session 45	1	XVal Session 45-Typing - Text-1		2012-07-13 14:07:36.127000
	Edit pad (rev 180)		Rose	cv408	XVal Session 45	1	XVal Session 45-Typing - Text-1		2012-07-13 14:07:36.183000
	Edit pad (rev 181)		Kate	cv406	XVal Session 45	1	XVal Session 45-Typing - Text-1		2012-07-13 14:07:36.237000
	Edit pad (rev 182)		Capucine	cv402	XVal Session 45	1	XVal Session 45-Typing - Text-1		2012-07-13 14:07:36.627000
	Edit pad (rev 183)		Rose	cv408	XVal Session 45	1	XVal Session 45-Typing - Text-1		2012-07-13 14:07:36.695000
	Edit pad (rev 184)		Rose	cv408	XVal Session 45	1	XVal Session 45-Typing - Text-1		2012-07-13 14:07:37.196000
	Edit pad (rev 185)		Kate	cv406	XVal Session 45	1	XVal Session 45-Typing - Text-1		2012-07-13 14:07:37.212000
	Edit pad (rev 186)		Capucine	cv402	XVal Session 45	1	XVal Session 45-Typing - Text-1		2012-07-13 14:07:37.389000
	Edit pad (rev 187)		Rose	cv408	XVal Session 45	1	XVal Session 45-Typing - Text-1		2012-07-13 14:07:37.694000
	Edit pad (rev 188)		Kate	cv406	XVal Session 45	1	XVal Session 45-Typing - Text-1		2012-07-13 14:07:37.725000
	Edit pad (rev 189)		Capucine	cv402	XVal Session 45	1	XVal Session 45-Typing - Text-1		2012-07-13 14:07:37.893000
	Edit pad (rev 190)		Rose	cv408	XVal Session 45	1	XVal Session 45-Typing - Text-1		2012-07-13 14:07:38.195000
	Edit pad (rev 191)		Kate	cv406	XVal Session 45	1	XVal Session 45-Typing - Text-1		2012-07-13 14:07:38.218000
	Edit pad (rev 192)		Capucine	cv402	XVal Session 45	1	XVal Session 45-Typing - Text-1		2012-07-13 14:07:38.390000
	Edit pad (rev 193)		Rose	cv408	XVal Session 45	1	XVal Session 45-Typing - Text-1		2012-07-13 14:07:38.694000
	Edit pad (rev 194)		Kate	cv406	XVal Session 45	1	XVal Session 45-Typing - Text-1		2012-07-13 14:07:38.719000
	Edit pad (rev 195)		Capucine	cv402	XVal Session 45	1	XVal Session 45-Typing - Text-1		2012-07-13 14:07:38.893000
	Edit pad (rev 196)		Rose	cv408	XVal Session 45	1	XVal Session 45-Typing - Text-1		2012-07-13 14:07:39.194000
	Edit pad (rev 197)		Kate	cv406	XVal Session 45	1	XVal Session 45-Typing - Text-1		2012-07-13 14:07:39.220000
	Edit pad (rev 198)		Rose	cv408	XVal Session 45	1	XVal Session 45-Typing - Text-1		2012-07-13 14:07:39.695000
	Edit pad (rev 199)		Kate	cv406	XVal Session 45	1	XVal Session 45-Typing - Text-1		2012-07-13 14:07:39.721000
	Edit pad (rev 200)		Capucine	cv402	XVal Session 45	1	XVal Session 45-Typing - Text-1		2012-07-13 14:07:39.750000
	Edit pad (rev 201)		charles	cv410	XVal Session 45	1	XVal Session 45-Typing - Text-1		2012-07-13 14:07:39.901000
	Edit pad (rev 202)		Rose	cv408	XVal Session 45	1	XVal Session 45-Typing - Text-1		2012-07-13 14:07:40.196000
	Edit pad (rev 203)		Kate	cv406	XVal Session 45	1	XVal Session 45-Typing - Text-1		2012-07-13 14:07:40.229000
	Edit pad (rev 204)		Capucine	cv402	XVal Session 45	1	XVal Session 45-Typing - Text-1		2012-07-13 14:07:40.252000
	Edit pad (rev 205)		charles	cv410	XVal Session 45	1	XVal Session 45-Typing - Text-1		2012-07-13 14:07:40.399000
	Edit pad (rev 206)		Rose	cv408	XVal Session 45	1	XVal Session 45-Typing - Text-1		2012-07-13 14:07:40.696000
	Edit pad (rev 207)		Kate	cv406	XVal Session 45	1	XVal Session 45-Typing - Text-1		2012-07-13 14:07:40.725000
	Edit pad (rev 208)		Capucine	cv402	XVal Session 45	1	XVal Session 45-Typing - Text-1		2012-07-13 14:07:40.755000
	Edit pad (rev 209)		charles	cv410	XVal Session 45	1	XVal Session 45-Typing - Text-1		2012-07-13 14:07:40.900000
	Edit pad (rev 210)		Rose	cv408	XVal Session 45	1	XVal Session 45-Typing - Text-1		2012-07-13 14:07:41.198000
	Edit pad (rev 211)		Kate	cv406	XVal Session 45	1	XVal Session 45-Typing - Text-1		2012-07-13 14:07:41.229000
	Edit pad (rev 212)		Capucine	cv402	XVal Session 45	1	XVal Session 45-Typing - Text-1		2012-07-13 14:07:41.255000
	Edit pad (rev 213)		Rose	cv408	XVal Session 45	1	XVal Session 45-Typing - Text-1		2012-07-13 14:07:41.706000
	Edit pad (rev 214)		Kate	cv406	XVal Session 45	1	XVal Session 45-Typing - Text-1		2012-07-13 14:07:41.738000
	Edit pad (rev 215)		Capucine	cv402	XVal Session 45	1	XVal Session 45-Typing - Text-1		2012-07-13 14:07:41.758000
	Edit pad (rev 216)		charles	cv410	XVal Session 45	1	XVal Session 45-Typing - Text-1		2012-07-13 14:07:42.066000
	Edit pad (rev 217)		Rose	cv408	XVal Session 45	1	XVal Session 45-Typing - Text-1		2012-07-13 14:07:42.203000
	Edit pad (rev 218)		Kate	cv406	XVal Session 45	1	XVal Session 45-Typing - Text-1		2012-07-13 14:07:42.246000
	Edit pad (rev 219)		Capucine	cv402	XVal Session 45	1	XVal Session 45-Typing - Text-1		2012-07-13 14:07:42.273000
	Edit pad (rev 220)		charles	cv410	XVal Session 45	1	XVal Session 45-Typing - Text-1		2012-07-13 14:07:42.566000
	Edit pad (rev 221)		Rose	cv408	XVal Session 45	1	XVal Session 45-Typing - Text-1		2012-07-13 14:07:42.704000
	Edit pad (rev 222)		Kate	cv406	XVal Session 45	1	XVal Session 45-Typing - Text-1		2012-07-13 14:07:42.747000
	Edit pad (rev 223)		Capucine	cv402	XVal Session 45	1	XVal Session 45-Typing - Text-1		2012-07-13 14:07:42.773000
	Edit pad (rev 224)		charles	cv410	XVal Session 45	1	XVal Session 45-Typing - Text-1		2012-07-13 14:07:43.066000
	Edit pad (rev 225)		Rose	cv408	XVal Session 45	1	XVal Session 45-Typing - Text-1		2012-07-13 14:07:43.205000
	Edit pad (rev 226)		Capucine	cv402	XVal Session 45	1	XVal Session 45-Typing - Text-1		2012-07-13 14:07:43.281000
	Edit pad (rev 227)		Rose	cv408	XVal Session 45	1	XVal Session 45-Typing - Text-1		2012-07-13 14:07:43.704000
	Edit pad (rev 228)		Capucine	cv402	XVal Session 45	1	XVal Session 45-Typing - Text-1		2012-07-13 14:07:43.784000
	Edit pad (rev 229)		Rose	cv408	XVal Session 45	1	XVal Session 45-Typing - Text-1		2012-07-13 14:07:44.206000
	Edit pad (rev 230)		charles	cv410	XVal Session 45	1	XVal Session 45-Typing - Text-1		2012-07-13 14:07:44.268000
	Edit pad (rev 231)		Capucine	cv402	XVal Session 45	1	XVal Session 45-Typing - Text-1		2012-07-13 14:07:44.288000
	Edit pad (rev 232)		Kate	cv406	XVal Session 45	1	XVal Session 45-Typing - Text-1		2012-07-13 14:07:44.339000
	Edit pad (rev 233)		Kate	cv406	XVal Session 45	1	XVal Session 45-Typing - Text-1		2012-07-13 14:07:44.850000
	Edit pad (rev 234)		charles	cv410	XVal Session 45	1	XVal Session 45-Typing - Text-1		2012-07-13 14:07:44.894000
	Edit pad (rev 235)		Capucine	cv402	XVal Session 45	1	XVal Session 45-Typing - Text-1		2012-07-13 14:07:45.117000
	Edit pad (rev 236)		charles	cv410	XVal Session 45	1	XVal Session 45-Typing - Text-1		2012-07-13 14:07:45.397000
	Edit pad (rev 237)		Capucine	cv402	XVal Session 45	1	XVal Session 45-Typing - Text-1		2012-07-13 14:07:45.617000
	Edit pad (rev 238)		Kate	cv406	XVal Session 45	1	XVal Session 45-Typing - Text-1		2012-07-13 14:07:45.693000
	Edit pad (rev 239)		charles	cv410	XVal Session 45	1	XVal Session 45-Typing - Text-1		2012-07-13 14:07:45.896000
	Edit pad (rev 240)		Capucine	cv402	XVal Session 45	1	XVal Session 45-Typing - Text-1		2012-07-13 14:07:46.118000
	Edit pad (rev 241)		Kate	cv406	XVal Session 45	1	XVal Session 45-Typing - Text-1		2012-07-13 14:07:46.197000
	Edit pad (rev 242)		charles	cv410	XVal Session 45	1	XVal Session 45-Typing - Text-1		2012-07-13 14:07:46.397000
	Edit pad (rev 243)		Rose	cv408	XVal Session 45	1	XVal Session 45-Typing - Text-1		2012-07-13 14:07:46.450000
	Edit pad (rev 244)		Capucine	cv402	XVal Session 45	1	XVal Session 45-Typing - Text-1		2012-07-13 14:07:46.620000
	Edit pad (rev 245)		Kate	cv406	XVal Session 45	1	XVal Session 45-Typing - Text-1		2012-07-13 14:07:46.695000
	Edit pad (rev 246)		charles	cv410	XVal Session 45	1	XVal Session 45-Typing - Text-1		2012-07-13 14:07:46.897000
	Edit pad (rev 247)		Rose	cv408	XVal Session 45	1	XVal Session 45-Typing - Text-1		2012-07-13 14:07:46.962000
	Edit pad (rev 248)		Capucine	cv402	XVal Session 45	1	XVal Session 45-Typing - Text-1		2012-07-13 14:07:47.190000
	Edit pad (rev 249)		Kate	cv406	XVal Session 45	1	XVal Session 45-Typing - Text-1		2012-07-13 14:07:47.200000
	Edit pad (rev 250)		charles	cv410	XVal Session 45	1	XVal Session 45-Typing - Text-1		2012-07-13 14:07:47.396000
	Edit pad (rev 251)		Rose	cv408	XVal Session 45	1	XVal Session 45-Typing - Text-1		2012-07-13 14:07:47.458000
	Edit pad (rev 252)		Capucine	cv402	XVal Session 45	1	XVal Session 45-Typing - Text-1		2012-07-13 14:07:47.690000
	Edit pad (rev 253)		Kate	cv406	XVal Session 45	1	XVal Session 45-Typing - Text-1		2012-07-13 14:07:47.695000
	Edit pad (rev 254)		Rose	cv408	XVal Session 45	1	XVal Session 45-Typing - Text-1		2012-07-13 14:07:47.958000
	Edit pad (rev 255)		Capucine	cv402	XVal Session 45	1	XVal Session 45-Typing - Text-1		2012-07-13 14:07:48.190000
	Edit pad (rev 256)		Kate	cv406	XVal Session 45	1	XVal Session 45-Typing - Text-1		2012-07-13 14:07:48.197000
	Edit pad (rev 257)		charles	cv410	XVal Session 45	1	XVal Session 45-Typing - Text-1		2012-07-13 14:07:48.243000
	Edit pad (rev 258)		Rose	cv408	XVal Session 45	1	XVal Session 45-Typing - Text-1		2012-07-13 14:07:48.458000
	Edit pad (rev 259)		Kate	cv406	XVal Session 45	1	XVal Session 45-Typing - Text-1		2012-07-13 14:07:48.703000
	Edit pad (rev 260)		Capucine	cv402	XVal Session 45	1	XVal Session 45-Typing - Text-1		2012-07-13 14:07:48.738000
	Edit pad (rev 261)		charles	cv410	XVal Session 45	1	XVal Session 45-Typing - Text-1		2012-07-13 14:07:48.902000
	Edit pad (rev 262)		Rose	cv408	XVal Session 45	1	XVal Session 45-Typing - Text-1		2012-07-13 14:07:48.958000
	Edit pad (rev 263)		Kate	cv406	XVal Session 45	1	XVal Session 45-Typing - Text-1		2012-07-13 14:07:49.201000
	Edit pad (rev 264)		Capucine	cv402	XVal Session 45	1	XVal Session 45-Typing - Text-1		2012-07-13 14:07:49.247000
	Edit pad (rev 265)		Rose	cv408	XVal Session 45	1	XVal Session 45-Typing - Text-1		2012-07-13 14:07:49.459000
	Edit pad (rev 266)		Kate	cv406	XVal Session 45	1	XVal Session 45-Typing - Text-1		2012-07-13 14:07:49.710000
	Edit pad (rev 267)		Capucine	cv402	XVal Session 45	1	XVal Session 45-Typing - Text-1		2012-07-13 14:07:49.748000
	Edit pad (rev 268)		charles	cv410	XVal Session 45	1	XVal Session 45-Typing - Text-1		2012-07-13 14:07:49.766000
	Edit pad (rev 269)		Rose	cv408	XVal Session 45	1	XVal Session 45-Typing - Text-1		2012-07-13 14:07:49.958000
	Edit pad (rev 270)		Capucine	cv402	XVal Session 45	1	XVal Session 45-Typing - Text-1		2012-07-13 14:07:50.250000
	Edit pad (rev 271)		charles	cv410	XVal Session 45	1	XVal Session 45-Typing - Text-1		2012-07-13 14:07:50.267000
	Edit pad (rev 272)		Kate	cv406	XVal Session 45	1	XVal Session 45-Typing - Text-1		2012-07-13 14:07:50.337000
	Edit pad (rev 273)		Capucine	cv402	XVal Session 45	1	XVal Session 45-Typing - Text-1		2012-07-13 14:07:50.749000
	Edit pad (rev 274)		charles	cv410	XVal Session 45	1	XVal Session 45-Typing - Text-1		2012-07-13 14:07:50.768000
	Edit pad (rev 275)		Kate	cv406	XVal Session 45	1	XVal Session 45-Typing - Text-1		2012-07-13 14:07:50.834000
	Edit pad (rev 276)		Rose	cv408	XVal Session 45	1	XVal Session 45-Typing - Text-1		2012-07-13 14:07:51.262000
	Edit pad (rev 277)		charles	cv410	XVal Session 45	1	XVal Session 45-Typing - Text-1		2012-07-13 14:07:51.267000
	Edit pad (rev 278)		Capucine	cv402	XVal Session 45	1	XVal Session 45-Typing - Text-1		2012-07-13 14:07:51.339000
	Edit pad (rev 279)		Kate	cv406	XVal Session 45	1	XVal Session 45-Typing - Text-1		2012-07-13 14:07:51.748000
	Edit pad (rev 280)		Rose	cv408	XVal Session 45	1	XVal Session 45-Typing - Text-1		2012-07-13 14:07:51.763000
	Edit pad (rev 281)		Capucine	cv402	XVal Session 45	1	XVal Session 45-Typing - Text-1		2012-07-13 14:07:51.842000
	Edit pad (rev 282)		charles	cv410	XVal Session 45	1	XVal Session 45-Typing - Text-1		2012-07-13 14:07:52.125000
	Edit pad (rev 283)		Rose	cv408	XVal Session 45	1	XVal Session 45-Typing - Text-1		2012-07-13 14:07:52.261000
	Edit pad (rev 284)		Capucine	cv402	XVal Session 45	1	XVal Session 45-Typing - Text-1		2012-07-13 14:07:52.340000
	Edit pad (rev 285)		Kate	cv406	XVal Session 45	1	XVal Session 45-Typing - Text-1		2012-07-13 14:07:52.568000
	Edit pad (rev 286)		charles	cv410	XVal Session 45	1	XVal Session 45-Typing - Text-1		2012-07-13 14:07:52.622000
	Edit pad (rev 287)		Rose	cv408	XVal Session 45	1	XVal Session 45-Typing - Text-1		2012-07-13 14:07:52.761000
	Edit pad (rev 288)		Capucine	cv402	XVal Session 45	1	XVal Session 45-Typing - Text-1		2012-07-13 14:07:52.840000
	Edit pad (rev 289)		charles	cv410	XVal Session 45	1	XVal Session 45-Typing - Text-1		2012-07-13 14:07:53.124000
	Edit pad (rev 290)		Kate	cv406	XVal Session 45	1	XVal Session 45-Typing - Text-1		2012-07-13 14:07:53.205000
	Edit pad (rev 291)		Rose	cv408	XVal Session 45	1	XVal Session 45-Typing - Text-1		2012-07-13 14:07:53.278000
	Edit pad (rev 292)		Capucine	cv402	XVal Session 45	1	XVal Session 45-Typing - Text-1		2012-07-13 14:07:53.340000
	Edit pad (rev 293)		charles	cv410	XVal Session 45	1	XVal Session 45-Typing - Text-1		2012-07-13 14:07:53.624000
	Edit pad (rev 294)		Kate	cv406	XVal Session 45	1	XVal Session 45-Typing - Text-1		2012-07-13 14:07:53.700000
	Edit pad (rev 295)		Rose	cv408	XVal Session 45	1	XVal Session 45-Typing - Text-1		2012-07-13 14:07:53.762000
	Edit pad (rev 296)		Capucine	cv402	XVal Session 45	1	XVal Session 45-Typing - Text-1		2012-07-13 14:07:53.844000
	Edit pad (rev 297)		charles	cv410	XVal Session 45	1	XVal Session 45-Typing - Text-1		2012-07-13 14:07:54.124000
	Edit pad (rev 298)		Kate	cv406	XVal Session 45	1	XVal Session 45-Typing - Text-1		2012-07-13 14:07:54.200000
	Edit pad (rev 299)		Capucine	cv402	XVal Session 45	1	XVal Session 45-Typing - Text-1		2012-07-13 14:07:54.342000
	Edit pad (rev 300)		Rose	cv408	XVal Session 45	1	XVal Session 45-Typing - Text-1		2012-07-13 14:07:54.347000
	Edit pad (rev 301)		Kate	cv406	XVal Session 45	1	XVal Session 45-Typing - Text-1		2012-07-13 14:07:54.701000
	Edit pad (rev 302)		Rose	cv408	XVal Session 45	1	XVal Session 45-Typing - Text-1		2012-07-13 14:07:54.764000
	Edit pad (rev 303)		Capucine	cv402	XVal Session 45	1	XVal Session 45-Typing - Text-1		2012-07-13 14:07:54.941000
	Edit pad (rev 304)		Kate	cv406	XVal Session 45	1	XVal Session 45-Typing - Text-1		2012-07-13 14:07:55.200000
	Edit pad (rev 305)		Rose	cv408	XVal Session 45	1	XVal Session 45-Typing - Text-1		2012-07-13 14:07:55.266000
	Edit pad (rev 306)		Capucine	cv402	XVal Session 45	1	XVal Session 45-Typing - Text-1		2012-07-13 14:07:55.439000
	Edit pad (rev 307)		Kate	cv406	XVal Session 45	1	XVal Session 45-Typing - Text-1		2012-07-13 14:07:55.702000
	Edit pad (rev 308)		Rose	cv408	XVal Session 45	1	XVal Session 45-Typing - Text-1		2012-07-13 14:07:55.886000
	Edit pad (rev 309)		Capucine	cv402	XVal Session 45	1	XVal Session 45-Typing - Text-1		2012-07-13 14:07:55.940000
	Edit pad (rev 310)		Kate	cv406	XVal Session 45	1	XVal Session 45-Typing - Text-1		2012-07-13 14:07:56.208000
	Edit pad (rev 311)		Rose	cv408	XVal Session 45	1	XVal Session 45-Typing - Text-1		2012-07-13 14:07:56.386000
	Edit pad (rev 312)		Capucine	cv402	XVal Session 45	1	XVal Session 45-Typing - Text-1		2012-07-13 14:07:56.441000
	Edit pad (rev 313)		Kate	cv406	XVal Session 45	1	XVal Session 45-Typing - Text-1		2012-07-13 14:07:56.704000
	Edit pad (rev 314)		Rose	cv408	XVal Session 45	1	XVal Session 45-Typing - Text-1		2012-07-13 14:07:56.886000
	Edit pad (rev 315)		Capucine	cv402	XVal Session 45	1	XVal Session 45-Typing - Text-1		2012-07-13 14:07:56.941000
	Edit pad (rev 316)		Kate	cv406	XVal Session 45	1	XVal Session 45-Typing - Text-1		2012-07-13 14:07:57.200000
	Edit pad (rev 317)		Rose	cv408	XVal Session 45	1	XVal Session 45-Typing - Text-1		2012-07-13 14:07:57.385000
	Edit pad (rev 318)		charles	cv410	XVal Session 45	1	XVal Session 45-Typing - Text-1		2012-07-13 14:07:57.418000
	Edit pad (rev 319)		Capucine	cv402	XVal Session 45	1	XVal Session 45-Typing - Text-1		2012-07-13 14:07:57.445000
	Edit pad (rev 320)		Rose	cv408	XVal Session 45	1	XVal Session 45-Typing - Text-1		2012-07-13 14:07:57.885000
	Edit pad (rev 321)		charles	cv410	XVal Session 45	1	XVal Session 45-Typing - Text-1		2012-07-13 14:07:57.928000
	Edit pad (rev 322)		Capucine	cv402	XVal Session 45	1	XVal Session 45-Typing - Text-1		2012-07-13 14:07:57.946000
	Edit pad (rev 323)		Kate	cv406	XVal Session 45	1	XVal Session 45-Typing - Text-1		2012-07-13 14:07:58.350000
	Edit pad (rev 324)		Rose	cv408	XVal Session 45	1	XVal Session 45-Typing - Text-1		2012-07-13 14:07:58.401000
	Edit pad (rev 325)		charles	cv410	XVal Session 45	1	XVal Session 45-Typing - Text-1		2012-07-13 14:07:58.429000
	Edit pad (rev 326)		Capucine	cv402	XVal Session 45	1	XVal Session 45-Typing - Text-1		2012-07-13 14:07:58.448000
	Edit pad (rev 327)		Kate	cv406	XVal Session 45	1	XVal Session 45-Typing - Text-1		2012-07-13 14:07:58.850000
	Edit pad (rev 328)		Rose	cv408	XVal Session 45	1	XVal Session 45-Typing - Text-1		2012-07-13 14:07:58.902000
	Edit pad (rev 329)		Kate	cv406	XVal Session 45	1	XVal Session 45-Typing - Text-1		2012-07-13 14:07:59.349000
	Edit pad (rev 330)		Rose	cv408	XVal Session 45	1	XVal Session 45-Typing - Text-1		2012-07-13 14:07:59.405000
	Edit pad (rev 331)		charles	cv410	XVal Session 45	1	XVal Session 45-Typing - Text-1		2012-07-13 14:07:59.539000
	Edit pad (rev 332)		Capucine	cv402	XVal Session 45	1	XVal Session 45-Typing - Text-1		2012-07-13 14:07:59.729000
	Edit pad (rev 333)		Kate	cv406	XVal Session 45	1	XVal Session 45-Typing - Text-1		2012-07-13 14:07:59.847000
	Edit pad (rev 334)		Rose	cv408	XVal Session 45	1	XVal Session 45-Typing - Text-1		2012-07-13 14:07:59.904000
	Edit pad (rev 335)		charles	cv410	XVal Session 45	1	XVal Session 45-Typing - Text-1		2012-07-13 14:08:00.162000
	Edit pad (rev 336)		Capucine	cv402	XVal Session 45	1	XVal Session 45-Typing - Text-1		2012-07-13 14:08:00.229000
	Edit pad (rev 337)		Rose	cv408	XVal Session 45	1	XVal Session 45-Typing - Text-1		2012-07-13 14:08:00.406000
	Edit pad (rev 338)		Kate	cv406	XVal Session 45	1	XVal Session 45-Typing - Text-1		2012-07-13 14:08:00.662000
	Edit pad (rev 339)		charles	cv410	XVal Session 45	1	XVal Session 45-Typing - Text-1		2012-07-13 14:08:00.664000
	Edit pad (rev 340)		Capucine	cv402	XVal Session 45	1	XVal Session 45-Typing - Text-1		2012-07-13 14:08:00.737000
	Edit pad (rev 341)		Rose	cv408	XVal Session 45	1	XVal Session 45-Typing - Text-1		2012-07-13 14:08:00.906000
	Edit pad (rev 342)		charles	cv410	XVal Session 45	1	XVal Session 45-Typing - Text-1		2012-07-13 14:08:01.162000
	Edit pad (rev 343)		Kate	cv406	XVal Session 45	1	XVal Session 45-Typing - Text-1		2012-07-13 14:08:01.164000
	Edit pad (rev 344)		Capucine	cv402	XVal Session 45	1	XVal Session 45-Typing - Text-1		2012-07-13 14:08:01.239000
	Edit pad (rev 345)		Rose	cv408	XVal Session 45	1	XVal Session 45-Typing - Text-1		2012-07-13 14:08:01.407000
	Edit pad (rev 346)		charles	cv410	XVal Session 45	1	XVal Session 45-Typing - Text-1		2012-07-13 14:08:01.666000
	Edit pad (rev 347)		Kate	cv406	XVal Session 45	1	XVal Session 45-Typing - Text-1		2012-07-13 14:08:01.701000
	Edit pad (rev 348)		Capucine	cv402	XVal Session 45	1	XVal Session 45-Typing - Text-1		2012-07-13 14:08:01.738000
	Edit pad (rev 349)		Kate	cv406	XVal Session 45	1	XVal Session 45-Typing - Text-1		2012-07-13 14:08:02.209000
	Edit pad (rev 350)		charles	cv410	XVal Session 45	1	XVal Session 45-Typing - Text-1		2012-07-13 14:08:02.230000
	Edit pad (rev 351)		Capucine	cv402	XVal Session 45	1	XVal Session 45-Typing - Text-1		2012-07-13 14:08:02.239000
	Edit pad (rev 352)		Rose	cv408	XVal Session 45	1	XVal Session 45-Typing - Text-1		2012-07-13 14:08:02.251000
	Edit pad (rev 353)		Kate	cv406	XVal Session 45	1	XVal Session 45-Typing - Text-1		2012-07-13 14:08:02.710000
	Edit pad (rev 354)		charles	cv410	XVal Session 45	1	XVal Session 45-Typing - Text-1		2012-07-13 14:08:02.735000
	Edit pad (rev 355)		Capucine	cv402	XVal Session 45	1	XVal Session 45-Typing - Text-1		2012-07-13 14:08:02.739000
	Edit pad (rev 356)		Rose	cv408	XVal Session 45	1	XVal Session 45-Typing - Text-1		2012-07-13 14:08:02.757000
	Edit pad (rev 357)		charles	cv410	XVal Session 45	1	XVal Session 45-Typing - Text-1		2012-07-13 14:08:03.235000
	Edit pad (rev 358)		Kate	cv406	XVal Session 45	1	XVal Session 45-Typing - Text-1		2012-07-13 14:08:03.246000
	Edit pad (rev 359)		Rose	cv408	XVal Session 45	1	XVal Session 45-Typing - Text-1		2012-07-13 14:08:03.260000
	Edit pad (rev 360)		Capucine	cv402	XVal Session 45	1	XVal Session 45-Typing - Text-1		2012-07-13 14:08:03.352000
	Edit pad (rev 361)		charles	cv410	XVal Session 45	1	XVal Session 45-Typing - Text-1		2012-07-13 14:08:03.740000
	Edit pad (rev 362)		Kate	cv406	XVal Session 45	1	XVal Session 45-Typing - Text-1		2012-07-13 14:08:03.744000
	Edit pad (rev 363)		Rose	cv408	XVal Session 45	1	XVal Session 45-Typing - Text-1		2012-07-13 14:08:03.760000
	Edit pad (rev 364)		Capucine	cv402	XVal Session 45	1	XVal Session 45-Typing - Text-1		2012-07-13 14:08:03.851000
	Edit pad (rev 365)		Kate	cv406	XVal Session 45	1	XVal Session 45-Typing - Text-1		2012-07-13 14:08:04.241000
	Edit pad (rev 366)		Rose	cv408	XVal Session 45	1	XVal Session 45-Typing - Text-1		2012-07-13 14:08:04.267000
	Edit pad (rev 367)		Capucine	cv402	XVal Session 45	1	XVal Session 45-Typing - Text-1		2012-07-13 14:08:04.355000
	Edit pad (rev 368)		charles	cv410	XVal Session 45	1	XVal Session 45-Typing - Text-1		2012-07-13 14:08:04.382000
	Edit pad (rev 369)		Kate	cv406	XVal Session 45	1	XVal Session 45-Typing - Text-1		2012-07-13 14:08:04.742000
	Edit pad (rev 370)		Rose	cv408	XVal Session 45	1	XVal Session 45-Typing - Text-1		2012-07-13 14:08:04.770000
	Edit pad (rev 371)		Capucine	cv402	XVal Session 45	1	XVal Session 45-Typing - Text-1		2012-07-13 14:08:04.852000
	Edit pad (rev 372)		charles	cv410	XVal Session 45	1	XVal Session 45-Typing - Text-1		2012-07-13 14:08:04.882000
	Edit pad (rev 373)		Kate	cv406	XVal Session 45	1	XVal Session 45-Typing - Text-1		2012-07-13 14:08:05.241000
	Edit pad (rev 374)		Rose	cv408	XVal Session 45	1	XVal Session 45-Typing - Text-1		2012-07-13 14:08:05.270000
	Edit pad (rev 375)		Capucine	cv402	XVal Session 45	1	XVal Session 45-Typing - Text-1		2012-07-13 14:08:05.369000
	Edit pad (rev 376)		charles	cv410	XVal Session 45	1	XVal Session 45-Typing - Text-1		2012-07-13 14:08:05.383000
	Edit pad (rev 377)		Kate	cv406	XVal Session 45	1	XVal Session 45-Typing - Text-1		2012-07-13 14:08:05.747000
	Edit pad (rev 378)		Rose	cv408	XVal Session 45	1	XVal Session 45-Typing - Text-1		2012-07-13 14:08:05.769000
	Edit pad (rev 379)		charles	cv410	XVal Session 45	1	XVal Session 45-Typing - Text-1		2012-07-13 14:08:05.888000
	Edit pad (rev 380)		Capucine	cv402	XVal Session 45	1	XVal Session 45-Typing - Text-1		2012-07-13 14:08:06.037000
	Edit pad (rev 381)		Rose	cv408	XVal Session 45	1	XVal Session 45-Typing - Text-1		2012-07-13 14:08:06.270000
	Edit pad (rev 382)		charles	cv410	XVal Session 45	1	XVal Session 45-Typing - Text-1		2012-07-13 14:08:06.389000
	Edit pad (rev 383)		Capucine	cv402	XVal Session 45	1	XVal Session 45-Typing - Text-1		2012-07-13 14:08:06.537000
	Edit pad (rev 384)		Kate	cv406	XVal Session 45	1	XVal Session 45-Typing - Text-1		2012-07-13 14:08:06.567000
	Edit pad (rev 385)		charles	cv410	XVal Session 45	1	XVal Session 45-Typing - Text-1		2012-07-13 14:08:06.890000
	Edit pad (rev 386)		Rose	cv408	XVal Session 45	1	XVal Session 45-Typing - Text-1		2012-07-13 14:08:06.895000
	Edit pad (rev 387)		Capucine	cv402	XVal Session 45	1	XVal Session 45-Typing - Text-1		2012-07-13 14:08:07.039000
	Edit pad (rev 388)		Kate	cv406	XVal Session 45	1	XVal Session 45-Typing - Text-1		2012-07-13 14:08:07.072000
	Edit pad (rev 389)		charles	cv410	XVal Session 45	1	XVal Session 45-Typing - Text-1		2012-07-13 14:08:07.390000
	Edit pad (rev 390)		Rose	cv408	XVal Session 45	1	XVal Session 45-Typing - Text-1		2012-07-13 14:08:07.402000
	Edit pad (rev 391)		Capucine	cv402	XVal Session 45	1	XVal Session 45-Typing - Text-1		2012-07-13 14:08:07.537000
	Edit pad (rev 392)		Kate	cv406	XVal Session 45	1	XVal Session 45-Typing - Text-1		2012-07-13 14:08:07.571000
	Edit pad (rev 393)		Rose	cv408	XVal Session 45	1	XVal Session 45-Typing - Text-1		2012-07-13 14:08:07.902000
	Edit pad (rev 394)		Kate	cv406	XVal Session 45	1	XVal Session 45-Typing - Text-1		2012-07-13 14:08:08.070000
	Edit pad (rev 395)		Capucine	cv402	XVal Session 45	1	XVal Session 45-Typing - Text-1		2012-07-13 14:08:08.125000
	Edit pad (rev 396)		Rose	cv408	XVal Session 45	1	XVal Session 45-Typing - Text-1		2012-07-13 14:08:08.411000
	Edit pad (rev 397)		Kate	cv406	XVal Session 45	1	XVal Session 45-Typing - Text-1		2012-07-13 14:08:08.570000
	Edit pad (rev 398)		Capucine	cv402	XVal Session 45	1	XVal Session 45-Typing - Text-1		2012-07-13 14:08:08.624000
	Edit pad (rev 399)		charles	cv410	XVal Session 45	1	XVal Session 45-Typing - Text-1		2012-07-13 14:08:08.652000
	Edit pad (rev 400)		Rose	cv408	XVal Session 45	1	XVal Session 45-Typing - Text-1		2012-07-13 14:08:08.910000
	Edit pad (rev 401)		Kate	cv406	XVal Session 45	1	XVal Session 45-Typing - Text-1		2012-07-13 14:08:09.074000
	Edit pad (rev 402)		Capucine	cv402	XVal Session 45	1	XVal Session 45-Typing - Text-1		2012-07-13 14:08:09.124000
	Edit pad (rev 403)		Rose	cv408	XVal Session 45	1	XVal Session 45-Typing - Text-1		2012-07-13 14:08:09.410000
	Edit pad (rev 404)		Kate	cv406	XVal Session 45	1	XVal Session 45-Typing - Text-1		2012-07-13 14:08:09.580000
	Edit pad (rev 405)		Capucine	cv402	XVal Session 45	1	XVal Session 45-Typing - Text-1		2012-07-13 14:08:09.630000
	Edit pad (rev 406)		Rose	cv408	XVal Session 45	1	XVal Session 45-Typing - Text-1		2012-07-13 14:08:09.910000
	Edit pad (rev 407)		Kate	cv406	XVal Session 45	1	XVal Session 45-Typing - Text-1		2012-07-13 14:08:10.075000
	Edit pad (rev 408)		Capucine	cv402	XVal Session 45	1	XVal Session 45-Typing - Text-1		2012-07-13 14:08:10.136000
	Edit pad (rev 409)		charles	cv410	XVal Session 45	1	XVal Session 45-Typing - Text-1		2012-07-13 14:08:10.152000
	Edit pad (rev 410)		Rose	cv408	XVal Session 45	1	XVal Session 45-Typing - Text-1		2012-07-13 14:08:10.483000
	Edit pad (rev 411)		Kate	cv406	XVal Session 45	1	XVal Session 45-Typing - Text-1		2012-07-13 14:08:10.572000
	Edit pad (rev 412)		Capucine	cv402	XVal Session 45	1	XVal Session 45-Typing - Text-1		2012-07-13 14:08:10.640000
	Edit pad (rev 413)		charles	cv410	XVal Session 45	1	XVal Session 45-Typing - Text-1		2012-07-13 14:08:10.659000
	Edit pad (rev 414)		Rose	cv408	XVal Session 45	1	XVal Session 45-Typing - Text-1		2012-07-13 14:08:10.984000
	Edit pad (rev 415)		Kate	cv406	XVal Session 45	1	XVal Session 45-Typing - Text-1		2012-07-13 14:08:11.074000
	Edit pad (rev 416)		Capucine	cv402	XVal Session 45	1	XVal Session 45-Typing - Text-1		2012-07-13 14:08:11.140000
	Edit pad (rev 417)		charles	cv410	XVal Session 45	1	XVal Session 45-Typing - Text-1		2012-07-13 14:08:11.158000
	Edit pad (rev 418)		Kate	cv406	XVal Session 45	1	XVal Session 45-Typing - Text-1		2012-07-13 14:08:11.578000
	Edit pad (rev 419)		Capucine	cv402	XVal Session 45	1	XVal Session 45-Typing - Text-1		2012-07-13 14:08:11.639000
	Edit pad (rev 420)		Rose	cv408	XVal Session 45	1	XVal Session 45-Typing - Text-1		2012-07-13 14:08:11.784000
	Edit pad (rev 421)		Kate	cv406	XVal Session 45	1	XVal Session 45-Typing - Text-1		2012-07-13 14:08:12.076000
	Edit pad (rev 422)		Capucine	cv402	XVal Session 45	1	XVal Session 45-Typing - Text-1		2012-07-13 14:08:12.144000
	Edit pad (rev 423)		Rose	cv408	XVal Session 45	1	XVal Session 45-Typing - Text-1		2012-07-13 14:08:12.285000
	Edit pad (rev 424)		Kate	cv406	XVal Session 45	1	XVal Session 45-Typing - Text-1		2012-07-13 14:08:12.580000
	Edit pad (rev 425)		Capucine	cv402	XVal Session 45	1	XVal Session 45-Typing - Text-1		2012-07-13 14:08:12.643000
	Edit pad (rev 426)		Rose	cv408	XVal Session 45	1	XVal Session 45-Typing - Text-1		2012-07-13 14:08:12.784000
	Edit pad (rev 427)		Kate	cv406	XVal Session 45	1	XVal Session 45-Typing - Text-1		2012-07-13 14:08:13.076000
	Edit pad (rev 428)		Capucine	cv402	XVal Session 45	1	XVal Session 45-Typing - Text-1		2012-07-13 14:08:13.156000
	Edit pad (rev 429)		Rose	cv408	XVal Session 45	1	XVal Session 45-Typing - Text-1		2012-07-13 14:08:13.283000
	Edit pad (rev 430)		Capucine	cv402	XVal Session 45	1	XVal Session 45-Typing - Text-1		2012-07-13 14:08:13.657000
	Edit pad (rev 431)		Kate	cv406	XVal Session 45	1	XVal Session 45-Typing - Text-1		2012-07-13 14:08:13.750000
	Edit pad (rev 432)		Rose	cv408	XVal Session 45	1	XVal Session 45-Typing - Text-1		2012-07-13 14:08:13.783000
	Edit pad (rev 433)		Capucine	cv402	XVal Session 45	1	XVal Session 45-Typing - Text-1		2012-07-13 14:08:14.163000
	Edit pad (rev 434)		Kate	cv406	XVal Session 45	1	XVal Session 45-Typing - Text-1		2012-07-13 14:08:14.255000
	Edit pad (rev 435)		Rose	cv408	XVal Session 45	1	XVal Session 45-Typing - Text-1		2012-07-13 14:08:14.288000
	Edit pad (rev 436)		Capucine	cv402	XVal Session 45	1	XVal Session 45-Typing - Text-1		2012-07-13 14:08:14.663000
	Edit pad (rev 437)		Rose	cv408	XVal Session 45	1	XVal Session 45-Typing - Text-1		2012-07-13 14:08:14.789000
	Edit pad (rev 438)		Capucine	cv402	XVal Session 45	1	XVal Session 45-Typing - Text-1		2012-07-13 14:08:15.163000
	Edit pad (rev 439)		Kate	cv406	XVal Session 45	1	XVal Session 45-Typing - Text-1		2012-07-13 14:08:15.178000
	Edit pad (rev 440)		Rose	cv408	XVal Session 45	1	XVal Session 45-Typing - Text-1		2012-07-13 14:08:15.291000
	Edit pad (rev 441)		charles	cv410	XVal Session 45	1	XVal Session 45-Typing - Text-1		2012-07-13 14:08:15.556000
	Edit pad (rev 442)		Capucine	cv402	XVal Session 45	1	XVal Session 45-Typing - Text-1		2012-07-13 14:08:15.665000
	Edit pad (rev 443)		Kate	cv406	XVal Session 45	1	XVal Session 45-Typing - Text-1		2012-07-13 14:08:15.681000
	Edit pad (rev 444)		Rose	cv408	XVal Session 45	1	XVal Session 45-Typing - Text-1		2012-07-13 14:08:15.791000
	Edit pad (rev 445)		charles	cv410	XVal Session 45	1	XVal Session 45-Typing - Text-1		2012-07-13 14:08:16.057000
	Edit pad (rev 446)		Capucine	cv402	XVal Session 45	1	XVal Session 45-Typing - Text-1		2012-07-13 14:08:16.166000
	Edit pad (rev 447)		Rose	cv408	XVal Session 45	1	XVal Session 45-Typing - Text-1		2012-07-13 14:08:16.504000
	Edit pad (rev 448)		charles	cv410	XVal Session 45	1	XVal Session 45-Typing - Text-1		2012-07-13 14:08:16.556000
	Edit pad (rev 449)		Capucine	cv402	XVal Session 45	1	XVal Session 45-Typing - Text-1		2012-07-13 14:08:16.999000
	Edit pad (rev 450)		charles	cv410	XVal Session 45	1	XVal Session 45-Typing - Text-1		2012-07-13 14:08:17.058000
	Edit pad (rev 451)		Kate	cv406	XVal Session 45	1	XVal Session 45-Typing - Text-1		2012-07-13 14:08:17.077000
	Edit pad (rev 452)		Rose	cv408	XVal Session 45	1	XVal Session 45-Typing - Text-1		2012-07-13 14:08:17.257000
	Edit pad (rev 453)		Capucine	cv402	XVal Session 45	1	XVal Session 45-Typing - Text-1		2012-07-13 14:08:17.499000
	Edit pad (rev 454)		Kate	cv406	XVal Session 45	1	XVal Session 45-Typing - Text-1		2012-07-13 14:08:17.570000
	Edit pad (rev 455)		Rose	cv408	XVal Session 45	1	XVal Session 45-Typing - Text-1		2012-07-13 14:08:17.754000
	Edit pad (rev 456)		Capucine	cv402	XVal Session 45	1	XVal Session 45-Typing - Text-1		2012-07-13 14:08:17.999000
	Edit pad (rev 457)		Kate	cv406	XVal Session 45	1	XVal Session 45-Typing - Text-1		2012-07-13 14:08:18.070000
	Edit pad (rev 458)		Rose	cv408	XVal Session 45	1	XVal Session 45-Typing - Text-1		2012-07-13 14:08:18.256000
	Edit pad (rev 459)		Capucine	cv402	XVal Session 45	1	XVal Session 45-Typing - Text-1		2012-07-13 14:08:18.505000
	Edit pad (rev 460)		Kate	cv406	XVal Session 45	1	XVal Session 45-Typing - Text-1		2012-07-13 14:08:18.580000
	Edit pad (rev 461)		Rose	cv408	XVal Session 45	1	XVal Session 45-Typing - Text-1		2012-07-13 14:08:18.756000
	Edit pad (rev 462)		Capucine	cv402	XVal Session 45	1	XVal Session 45-Typing - Text-1		2012-07-13 14:08:19.002000
	Edit pad (rev 463)		Kate	cv406	XVal Session 45	1	XVal Session 45-Typing - Text-1		2012-07-13 14:08:19.077000
	Edit pad (rev 464)		Rose	cv408	XVal Session 45	1	XVal Session 45-Typing - Text-1		2012-07-13 14:08:19.256000
	Edit pad (rev 465)		Capucine	cv402	XVal Session 45	1	XVal Session 45-Typing - Text-1		2012-07-13 14:08:19.504000
	Edit pad (rev 466)		Kate	cv406	XVal Session 45	1	XVal Session 45-Typing - Text-1		2012-07-13 14:08:19.582000
	Edit pad (rev 467)		Rose	cv408	XVal Session 45	1	XVal Session 45-Typing - Text-1		2012-07-13 14:08:19.756000
	Edit pad (rev 468)		Capucine	cv402	XVal Session 45	1	XVal Session 45-Typing - Text-1		2012-07-13 14:08:20.004000
	Edit pad (rev 469)		Kate	cv406	XVal Session 45	1	XVal Session 45-Typing - Text-1		2012-07-13 14:08:20.079000
	Edit pad (rev 470)		Rose	cv408	XVal Session 45	1	XVal Session 45-Typing - Text-1		2012-07-13 14:08:20.256000
	Edit pad (rev 471)		Kate	cv406	XVal Session 45	1	XVal Session 45-Typing - Text-1		2012-07-13 14:08:20.581000
	Edit pad (rev 472)		Kate	cv406	XVal Session 45	1	XVal Session 45-Typing - Text-1		2012-07-13 14:08:21.082000
	Edit pad (rev 473)		Kate	cv406	XVal Session 45	1	XVal Session 45-Typing - Text-1		2012-07-13 14:08:21.629000
	Edit pad (rev 474)		Kate	cv406	XVal Session 45	1	XVal Session 45-Typing - Text-1		2012-07-13 14:08:22.283000
	Edit pad (rev 475)		charles	cv410	XVal Session 45	1	XVal Session 45-Typing - Text-1		2012-07-13 14:08:22.451000
	Edit pad (rev 476)		Kate	cv406	XVal Session 45	1	XVal Session 45-Typing - Text-1		2012-07-13 14:08:22.784000
	Edit pad (rev 477)		Kate	cv406	XVal Session 45	1	XVal Session 45-Typing - Text-1		2012-07-13 14:08:23.284000
	Edit pad (rev 478)		Rose	cv408	XVal Session 45	1	XVal Session 45-Typing - Text-1		2012-07-13 14:08:23.728000
	Edit pad (rev 479)		Kate	cv406	XVal Session 45	1	XVal Session 45-Typing - Text-1		2012-07-13 14:08:23.783000
	Edit pad (rev 480)		Capucine	cv402	XVal Session 45	1	XVal Session 45-Typing - Text-1		2012-07-13 14:08:23.841000
	Edit pad (rev 481)		Rose	cv408	XVal Session 45	1	XVal Session 45-Typing - Text-1		2012-07-13 14:08:24.228000
	Edit pad (rev 482)		Kate	cv406	XVal Session 45	1	XVal Session 45-Typing - Text-1		2012-07-13 14:08:24.284000
	Edit pad (rev 483)		Capucine	cv402	XVal Session 45	1	XVal Session 45-Typing - Text-1		2012-07-13 14:08:24.346000
	Edit pad (rev 484)		Rose	cv408	XVal Session 45	1	XVal Session 45-Typing - Text-1		2012-07-13 14:08:24.729000
	Edit pad (rev 485)		Capucine	cv402	XVal Session 45	1	XVal Session 45-Typing - Text-1		2012-07-13 14:08:24.847000
	Edit pad (rev 486)		Kate	cv406	XVal Session 45	1	XVal Session 45-Typing - Text-1		2012-07-13 14:08:25.095000
	Edit pad (rev 487)		Rose	cv408	XVal Session 45	1	XVal Session 45-Typing - Text-1		2012-07-13 14:08:25.227000
	Edit pad (rev 488)		Capucine	cv402	XVal Session 45	1	XVal Session 45-Typing - Text-1		2012-07-13 14:08:25.346000
	Edit pad (rev 489)		Kate	cv406	XVal Session 45	1	XVal Session 45-Typing - Text-1		2012-07-13 14:08:25.595000
	Edit pad (rev 490)		Rose	cv408	XVal Session 45	1	XVal Session 45-Typing - Text-1		2012-07-13 14:08:25.727000
	Edit pad (rev 491)		Capucine	cv402	XVal Session 45	1	XVal Session 45-Typing - Text-1		2012-07-13 14:08:25.848000
	Edit pad (rev 492)		Kate	cv406	XVal Session 45	1	XVal Session 45-Typing - Text-1		2012-07-13 14:08:26.143000
	Edit pad (rev 493)		Capucine	cv402	XVal Session 45	1	XVal Session 45-Typing - Text-1		2012-07-13 14:08:26.403000
	Edit pad (rev 494)		Capucine	cv402	XVal Session 45	1	XVal Session 45-Typing - Text-1		2012-07-13 14:08:26.847000
	Edit pad (rev 495)		Kate	cv406	XVal Session 45	1	XVal Session 45-Typing - Text-1		2012-07-13 14:08:27.124000
	Edit pad (rev 496)		Capucine	cv402	XVal Session 45	1	XVal Session 45-Typing - Text-1		2012-07-13 14:08:27.346000
	Edit pad (rev 497)		Rose	cv408	XVal Session 45	1	XVal Session 45-Typing - Text-1		2012-07-13 14:08:27.490000
	Edit pad (rev 498)		Kate	cv406	XVal Session 45	1	XVal Session 45-Typing - Text-1		2012-07-13 14:08:27.625000
	Edit pad (rev 499)		Capucine	cv402	XVal Session 45	1	XVal Session 45-Typing - Text-1		2012-07-13 14:08:27.847000
	Edit pad (rev 500)		Kate	cv406	XVal Session 45	1	XVal Session 45-Typing - Text-1		2012-07-13 14:08:28.124000
	Edit pad (rev 501)		Rose	cv408	XVal Session 45	1	XVal Session 45-Typing - Text-1		2012-07-13 14:08:28.219000
	Edit pad (rev 502)		Capucine	cv402	XVal Session 45	1	XVal Session 45-Typing - Text-1		2012-07-13 14:08:28.350000
	Edit pad (rev 503)		Kate	cv406	XVal Session 45	1	XVal Session 45-Typing - Text-1		2012-07-13 14:08:28.627000
	Edit pad (rev 504)		Rose	cv408	XVal Session 45	1	XVal Session 45-Typing - Text-1		2012-07-13 14:08:28.829000
	Edit pad (rev 505)		Capucine	cv402	XVal Session 45	1	XVal Session 45-Typing - Text-1		2012-07-13 14:08:28.850000
	Edit pad (rev 506)		Kate	cv406	XVal Session 45	1	XVal Session 45-Typing - Text-1		2012-07-13 14:08:29.126000
	Edit pad (rev 507)		Capucine	cv402	XVal Session 45	1	XVal Session 45-Typing - Text-1		2012-07-13 14:08:29.353000
	Edit pad (rev 508)		Kate	cv406	XVal Session 45	1	XVal Session 45-Typing - Text-1		2012-07-13 14:08:29.818000
	Edit pad (rev 509)		Capucine	cv402	XVal Session 45	1	XVal Session 45-Typing - Text-1		2012-07-13 14:08:29.854000
	Edit pad (rev 510)		Rose	cv408	XVal Session 45	1	XVal Session 45-Typing - Text-1		2012-07-13 14:08:30.046000
	Edit pad (rev 511)		Capucine	cv402	XVal Session 45	1	XVal Session 45-Typing - Text-1		2012-07-13 14:08:30.357000
	Edit pad (rev 512)		Kate	cv406	XVal Session 45	1	XVal Session 45-Typing - Text-1		2012-07-13 14:08:30.387000
	Edit pad (rev 513)		Rose	cv408	XVal Session 45	1	XVal Session 45-Typing - Text-1		2012-07-13 14:08:30.547000
	Edit pad (rev 514)		Capucine	cv402	XVal Session 45	1	XVal Session 45-Typing - Text-1		2012-07-13 14:08:30.859000
	Edit pad (rev 515)		Kate	cv406	XVal Session 45	1	XVal Session 45-Typing - Text-1		2012-07-13 14:08:30.912000
	Edit pad (rev 516)		Capucine	cv402	XVal Session 45	1	XVal Session 45-Typing - Text-1		2012-07-13 14:08:31.359000
	Edit pad (rev 517)		Kate	cv406	XVal Session 45	1	XVal Session 45-Typing - Text-1		2012-07-13 14:08:31.402000
	Edit pad (rev 518)		Capucine	cv402	XVal Session 45	1	XVal Session 45-Typing - Text-1		2012-07-13 14:08:31.861000
	Edit pad (rev 519)		Kate	cv406	XVal Session 45	1	XVal Session 45-Typing - Text-1		2012-07-13 14:08:31.892000
	Edit pad (rev 520)		Capucine	cv402	XVal Session 45	1	XVal Session 45-Typing - Text-1		2012-07-13 14:08:32.360000
	Edit pad (rev 521)		Rose	cv408	XVal Session 45	1	XVal Session 45-Typing - Text-1		2012-07-13 14:08:32.380000
	Edit pad (rev 522)		Rose	cv408	XVal Session 45	1	XVal Session 45-Typing - Text-1		2012-07-13 14:08:32.881000
	Edit pad (rev 523)		Capucine	cv402	XVal Session 45	1	XVal Session 45-Typing - Text-1		2012-07-13 14:08:32.910000
	Edit pad (rev 524)		Kate	cv406	XVal Session 45	1	XVal Session 45-Typing - Text-1		2012-07-13 14:08:33.164000
	Edit pad (rev 525)		Capucine	cv402	XVal Session 45	1	XVal Session 45-Typing - Text-1		2012-07-13 14:08:33.411000
	Edit pad (rev 526)		Kate	cv406	XVal Session 45	1	XVal Session 45-Typing - Text-1		2012-07-13 14:08:33.662000
	Edit pad (rev 527)		Rose	cv408	XVal Session 45	1	XVal Session 45-Typing - Text-1		2012-07-13 14:08:33.712000
	Edit pad (rev 528)		Capucine	cv402	XVal Session 45	1	XVal Session 45-Typing - Text-1		2012-07-13 14:08:33.911000
	Edit pad (rev 529)		Kate	cv406	XVal Session 45	1	XVal Session 45-Typing - Text-1		2012-07-13 14:08:34.164000
	Edit pad (rev 530)		Rose	cv408	XVal Session 45	1	XVal Session 45-Typing - Text-1		2012-07-13 14:08:34.213000
	Edit pad (rev 531)		Capucine	cv402	XVal Session 45	1	XVal Session 45-Typing - Text-1		2012-07-13 14:08:34.412000
	Edit pad (rev 532)		Kate	cv406	XVal Session 45	1	XVal Session 45-Typing - Text-1		2012-07-13 14:08:34.668000
	Edit pad (rev 533)		Rose	cv408	XVal Session 45	1	XVal Session 45-Typing - Text-1		2012-07-13 14:08:34.859000
	Edit pad (rev 534)		Capucine	cv402	XVal Session 45	1	XVal Session 45-Typing - Text-1		2012-07-13 14:08:34.911000
	Edit pad (rev 535)		Kate	cv406	XVal Session 45	1	XVal Session 45-Typing - Text-1		2012-07-13 14:08:35.170000
	Edit pad (rev 536)		Capucine	cv402	XVal Session 45	1	XVal Session 45-Typing - Text-1		2012-07-13 14:08:35.415000
	Edit pad (rev 537)		Kate	cv406	XVal Session 45	1	XVal Session 45-Typing - Text-1		2012-07-13 14:08:35.671000
	Edit pad (rev 538)		Rose	cv408	XVal Session 45	1	XVal Session 45-Typing - Text-1		2012-07-13 14:08:35.682000
	Edit pad (rev 539)		Capucine	cv402	XVal Session 45	1	XVal Session 45-Typing - Text-1		2012-07-13 14:08:35.914000
	Edit pad (rev 540)		Kate	cv406	XVal Session 45	1	XVal Session 45-Typing - Text-1		2012-07-13 14:08:36.170000
	Edit pad (rev 541)		Rose	cv408	XVal Session 45	1	XVal Session 45-Typing - Text-1		2012-07-13 14:08:36.185000
	Edit pad (rev 542)		Capucine	cv402	XVal Session 45	1	XVal Session 45-Typing - Text-1		2012-07-13 14:08:36.415000
	Edit pad (rev 543)		Kate	cv406	XVal Session 45	1	XVal Session 45-Typing - Text-1		2012-07-13 14:08:36.671000
	Edit pad (rev 544)		Rose	cv408	XVal Session 45	1	XVal Session 45-Typing - Text-1		2012-07-13 14:08:36.684000
	Edit pad (rev 545)		Capucine	cv402	XVal Session 45	1	XVal Session 45-Typing - Text-1		2012-07-13 14:08:36.913000
	Edit pad (rev 546)		Rose	cv408	XVal Session 45	1	XVal Session 45-Typing - Text-1		2012-07-13 14:08:37.182000
	Edit pad (rev 547)		Kate	cv406	XVal Session 45	1	XVal Session 45-Typing - Text-1		2012-07-13 14:08:37.184000
	Edit pad (rev 548)		Capucine	cv402	XVal Session 45	1	XVal Session 45-Typing - Text-1		2012-07-13 14:08:37.414000
	Edit pad (rev 549)		Kate	cv406	XVal Session 45	1	XVal Session 45-Typing - Text-1		2012-07-13 14:08:37.672000
	Edit pad (rev 550)		Rose	cv408	XVal Session 45	1	XVal Session 45-Typing - Text-1		2012-07-13 14:08:37.684000
	Edit pad (rev 551)		Capucine	cv402	XVal Session 45	1	XVal Session 45-Typing - Text-1		2012-07-13 14:08:37.914000
	Edit pad (rev 552)		Rose	cv408	XVal Session 45	1	XVal Session 45-Typing - Text-1		2012-07-13 14:08:38.184000
	Edit pad (rev 553)		Kate	cv406	XVal Session 45	1	XVal Session 45-Typing - Text-1		2012-07-13 14:08:38.197000
	Edit pad (rev 554)		Capucine	cv402	XVal Session 45	1	XVal Session 45-Typing - Text-1		2012-07-13 14:08:38.415000
	Edit pad (rev 555)		Rose	cv408	XVal Session 45	1	XVal Session 45-Typing - Text-1		2012-07-13 14:08:38.684000
	Edit pad (rev 556)		Kate	cv406	XVal Session 45	1	XVal Session 45-Typing - Text-1		2012-07-13 14:08:38.699000
	Edit pad (rev 557)		charles	cv410	XVal Session 45	1	XVal Session 45-Typing - Text-1		2012-07-13 14:08:38.746000
	Edit pad (rev 558)		Capucine	cv402	XVal Session 45	1	XVal Session 45-Typing - Text-1		2012-07-13 14:08:38.914000
	Edit pad (rev 559)		Kate	cv406	XVal Session 45	1	XVal Session 45-Typing - Text-1		2012-07-13 14:08:39.202000
	Edit pad (rev 560)		Rose	cv408	XVal Session 45	1	XVal Session 45-Typing - Text-1		2012-07-13 14:08:39.221000
	Edit pad (rev 561)		Capucine	cv402	XVal Session 45	1	XVal Session 45-Typing - Text-1		2012-07-13 14:08:39.413000
	Edit pad (rev 562)		Kate	cv406	XVal Session 45	1	XVal Session 45-Typing - Text-1		2012-07-13 14:08:39.706000
	Edit pad (rev 563)		Rose	cv408	XVal Session 45	1	XVal Session 45-Typing - Text-1		2012-07-13 14:08:39.721000
	Edit pad (rev 564)		Capucine	cv402	XVal Session 45	1	XVal Session 45-Typing - Text-1		2012-07-13 14:08:39.913000
	Edit pad (rev 565)		Kate	cv406	XVal Session 45	1	XVal Session 45-Typing - Text-1		2012-07-13 14:08:40.208000
	Edit pad (rev 566)		Rose	cv408	XVal Session 45	1	XVal Session 45-Typing - Text-1		2012-07-13 14:08:40.222000
	Edit pad (rev 567)		Capucine	cv402	XVal Session 45	1	XVal Session 45-Typing - Text-1		2012-07-13 14:08:40.413000
	Edit pad (rev 568)		charles	cv410	XVal Session 45	1	XVal Session 45-Typing - Text-1		2012-07-13 14:08:40.470000
	Edit pad (rev 569)		Kate	cv406	XVal Session 45	1	XVal Session 45-Typing - Text-1		2012-07-13 14:08:40.704000
	Edit pad (rev 570)		Rose	cv408	XVal Session 45	1	XVal Session 45-Typing - Text-1		2012-07-13 14:08:40.730000
	Edit pad (rev 571)		Capucine	cv402	XVal Session 45	1	XVal Session 45-Typing - Text-1		2012-07-13 14:08:40.937000
	Edit pad (rev 572)		charles	cv410	XVal Session 45	1	XVal Session 45-Typing - Text-1		2012-07-13 14:08:40.977000
	Edit pad (rev 573)		Kate	cv406	XVal Session 45	1	XVal Session 45-Typing - Text-1		2012-07-13 14:08:41.206000
	Edit pad (rev 574)		Rose	cv408	XVal Session 45	1	XVal Session 45-Typing - Text-1		2012-07-13 14:08:41.225000
	Edit pad (rev 575)		Capucine	cv402	XVal Session 45	1	XVal Session 45-Typing - Text-1		2012-07-13 14:08:41.437000
	Edit pad (rev 576)		charles	cv410	XVal Session 45	1	XVal Session 45-Typing - Text-1		2012-07-13 14:08:41.482000
	Edit pad (rev 577)		Kate	cv406	XVal Session 45	1	XVal Session 45-Typing - Text-1		2012-07-13 14:08:41.702000
	Edit pad (rev 578)		Capucine	cv402	XVal Session 45	1	XVal Session 45-Typing - Text-1		2012-07-13 14:08:41.937000
	Edit pad (rev 579)		charles	cv410	XVal Session 45	1	XVal Session 45-Typing - Text-1		2012-07-13 14:08:41.983000
	Edit pad (rev 580)		Kate	cv406	XVal Session 45	1	XVal Session 45-Typing - Text-1		2012-07-13 14:08:42.203000
	Edit pad (rev 581)		Rose	cv408	XVal Session 45	1	XVal Session 45-Typing - Text-1		2012-07-13 14:08:42.209000
	Edit pad (rev 582)		Capucine	cv402	XVal Session 45	1	XVal Session 45-Typing - Text-1		2012-07-13 14:08:42.435000
	Edit pad (rev 583)		charles	cv410	XVal Session 45	1	XVal Session 45-Typing - Text-1		2012-07-13 14:08:42.484000
	Edit pad (rev 584)		Kate	cv406	XVal Session 45	1	XVal Session 45-Typing - Text-1		2012-07-13 14:08:42.704000
	Edit pad (rev 585)		Rose	cv408	XVal Session 45	1	XVal Session 45-Typing - Text-1		2012-07-13 14:08:42.711000
	Edit pad (rev 586)		Capucine	cv402	XVal Session 45	1	XVal Session 45-Typing - Text-1		2012-07-13 14:08:42.937000
	Edit pad (rev 587)		charles	cv410	XVal Session 45	1	XVal Session 45-Typing - Text-1		2012-07-13 14:08:42.986000
	Edit pad (rev 588)		Rose	cv408	XVal Session 45	1	XVal Session 45-Typing - Text-1		2012-07-13 14:08:43.210000
	Edit pad (rev 589)		Capucine	cv402	XVal Session 45	1	XVal Session 45-Typing - Text-1		2012-07-13 14:08:43.437000
	Edit pad (rev 590)		charles	cv410	XVal Session 45	1	XVal Session 45-Typing - Text-1		2012-07-13 14:08:43.540000
	Edit pad (rev 591)		Rose	cv408	XVal Session 45	1	XVal Session 45-Typing - Text-1		2012-07-13 14:08:43.710000
	Edit pad (rev 592)		Capucine	cv402	XVal Session 45	1	XVal Session 45-Typing - Text-1		2012-07-13 14:08:43.939000
	Edit pad (rev 593)		charles	cv410	XVal Session 45	1	XVal Session 45-Typing - Text-1		2012-07-13 14:08:44.041000
	Edit pad (rev 594)		Rose	cv408	XVal Session 45	1	XVal Session 45-Typing - Text-1		2012-07-13 14:08:44.213000
	Edit pad (rev 595)		Capucine	cv402	XVal Session 45	1	XVal Session 45-Typing - Text-1		2012-07-13 14:08:44.438000
	Edit pad (rev 596)		charles	cv410	XVal Session 45	1	XVal Session 45-Typing - Text-1		2012-07-13 14:08:44.541000
	Edit pad (rev 597)		Rose	cv408	XVal Session 45	1	XVal Session 45-Typing - Text-1		2012-07-13 14:08:44.712000
	Edit pad (rev 598)		Capucine	cv402	XVal Session 45	1	XVal Session 45-Typing - Text-1		2012-07-13 14:08:44.938000
	Edit pad (rev 599)		charles	cv410	XVal Session 45	1	XVal Session 45-Typing - Text-1		2012-07-13 14:08:45.041000
	Edit pad (rev 600)		Rose	cv408	XVal Session 45	1	XVal Session 45-Typing - Text-1		2012-07-13 14:08:45.214000
	Edit pad (rev 601)		Capucine	cv402	XVal Session 45	1	XVal Session 45-Typing - Text-1		2012-07-13 14:08:45.438000
	Edit pad (rev 602)		charles	cv410	XVal Session 45	1	XVal Session 45-Typing - Text-1		2012-07-13 14:08:45.541000
	Edit pad (rev 603)		Rose	cv408	XVal Session 45	1	XVal Session 45-Typing - Text-1		2012-07-13 14:08:45.714000
	Edit pad (rev 604)		Capucine	cv402	XVal Session 45	1	XVal Session 45-Typing - Text-1		2012-07-13 14:08:45.938000
	Edit pad (rev 605)		charles	cv410	XVal Session 45	1	XVal Session 45-Typing - Text-1		2012-07-13 14:08:46.041000
	Edit pad (rev 606)		Rose	cv408	XVal Session 45	1	XVal Session 45-Typing - Text-1		2012-07-13 14:08:46.215000
	Edit pad (rev 607)		Capucine	cv402	XVal Session 45	1	XVal Session 45-Typing - Text-1		2012-07-13 14:08:46.438000
	Edit pad (rev 608)		charles	cv410	XVal Session 45	1	XVal Session 45-Typing - Text-1		2012-07-13 14:08:46.541000
	Edit pad (rev 609)		Rose	cv408	XVal Session 45	1	XVal Session 45-Typing - Text-1		2012-07-13 14:08:46.722000
	Edit pad (rev 610)		Capucine	cv402	XVal Session 45	1	XVal Session 45-Typing - Text-1		2012-07-13 14:08:46.937000
	Edit pad (rev 611)		Rose	cv408	XVal Session 45	1	XVal Session 45-Typing - Text-1		2012-07-13 14:08:47.227000
	Edit pad (rev 612)		Capucine	cv402	XVal Session 45	1	XVal Session 45-Typing - Text-1		2012-07-13 14:08:47.442000
	Edit pad (rev 613)		Rose	cv408	XVal Session 45	1	XVal Session 45-Typing - Text-1		2012-07-13 14:08:47.726000
	Edit pad (rev 614)		Capucine	cv402	XVal Session 45	1	XVal Session 45-Typing - Text-1		2012-07-13 14:08:47.941000
	Edit pad (rev 615)		Rose	cv408	XVal Session 45	1	XVal Session 45-Typing - Text-1		2012-07-13 14:08:48.237000
	Edit pad (rev 616)		Capucine	cv402	XVal Session 45	1	XVal Session 45-Typing - Text-1		2012-07-13 14:08:48.532000
	Edit pad (rev 617)		Rose	cv408	XVal Session 45	1	XVal Session 45-Typing - Text-1		2012-07-13 14:08:48.738000
	Edit pad (rev 618)		Capucine	cv402	XVal Session 45	1	XVal Session 45-Typing - Text-1		2012-07-13 14:08:49.033000
	Edit pad (rev 619)		Rose	cv408	XVal Session 45	1	XVal Session 45-Typing - Text-1		2012-07-13 14:08:49.237000
	Edit pad (rev 620)		Capucine	cv402	XVal Session 45	1	XVal Session 45-Typing - Text-1		2012-07-13 14:08:49.533000
	Edit pad (rev 621)		Rose	cv408	XVal Session 45	1	XVal Session 45-Typing - Text-1		2012-07-13 14:08:49.738000
	Edit pad (rev 622)		Capucine	cv402	XVal Session 45	1	XVal Session 45-Typing - Text-1		2012-07-13 14:08:50.034000
	Edit pad (rev 623)		Rose	cv408	XVal Session 45	1	XVal Session 45-Typing - Text-1		2012-07-13 14:08:50.236000
	Edit pad (rev 624)		Capucine	cv402	XVal Session 45	1	XVal Session 45-Typing - Text-1		2012-07-13 14:08:50.632000
	Edit pad (rev 625)		Rose	cv408	XVal Session 45	1	XVal Session 45-Typing - Text-1		2012-07-13 14:08:50.737000
	Edit pad (rev 626)		Capucine	cv402	XVal Session 45	1	XVal Session 45-Typing - Text-1		2012-07-13 14:08:51.131000
	Edit pad (rev 627)		Rose	cv408	XVal Session 45	1	XVal Session 45-Typing - Text-1		2012-07-13 14:08:51.237000
	Edit pad (rev 628)		Capucine	cv402	XVal Session 45	1	XVal Session 45-Typing - Text-1		2012-07-13 14:08:51.631000
	Edit pad (rev 629)		Rose	cv408	XVal Session 45	1	XVal Session 45-Typing - Text-1		2012-07-13 14:08:52.032000
	Edit pad (rev 630)		Capucine	cv402	XVal Session 45	1	XVal Session 45-Typing - Text-1		2012-07-13 14:08:52.135000
	Edit pad (rev 631)		charles	cv410	XVal Session 45	1	XVal Session 45-Typing - Text-1		2012-07-13 14:08:52.142000
	Edit pad (rev 632)		Rose	cv408	XVal Session 45	1	XVal Session 45-Typing - Text-1		2012-07-13 14:08:52.534000
	Edit pad (rev 633)		Capucine	cv402	XVal Session 45	1	XVal Session 45-Typing - Text-1		2012-07-13 14:08:52.636000
	Edit pad (rev 634)		Kate	cv406	XVal Session 45	1	XVal Session 45-Typing - Text-1		2012-07-13 14:08:52.682000
	Edit pad (rev 635)		Rose	cv408	XVal Session 45	1	XVal Session 45-Typing - Text-1		2012-07-13 14:08:53.034000
	Edit pad (rev 636)		Capucine	cv402	XVal Session 45	1	XVal Session 45-Typing - Text-1		2012-07-13 14:08:53.137000
	Edit pad (rev 637)		Kate	cv406	XVal Session 45	1	XVal Session 45-Typing - Text-1		2012-07-13 14:08:53.186000
	Edit pad (rev 638)		Rose	cv408	XVal Session 45	1	XVal Session 45-Typing - Text-1		2012-07-13 14:08:53.533000
	Edit pad (rev 639)		Capucine	cv402	XVal Session 45	1	XVal Session 45-Typing - Text-1		2012-07-13 14:08:53.638000
	Edit pad (rev 640)		Kate	cv406	XVal Session 45	1	XVal Session 45-Typing - Text-1		2012-07-13 14:08:53.686000
	Edit pad (rev 641)		Rose	cv408	XVal Session 45	1	XVal Session 45-Typing - Text-1		2012-07-13 14:08:54.036000
	Edit pad (rev 642)		charles	cv410	XVal Session 45	1	XVal Session 45-Typing - Text-1		2012-07-13 14:08:54.121000
	Edit pad (rev 643)		Capucine	cv402	XVal Session 45	1	XVal Session 45-Typing - Text-1		2012-07-13 14:08:54.155000
	Edit pad (rev 644)		Rose	cv408	XVal Session 45	1	XVal Session 45-Typing - Text-1		2012-07-13 14:08:54.535000
	Edit pad (rev 645)		Capucine	cv402	XVal Session 45	1	XVal Session 45-Typing - Text-1		2012-07-13 14:08:54.662000
	Edit pad (rev 646)		Kate	cv406	XVal Session 45	1	XVal Session 45-Typing - Text-1		2012-07-13 14:08:54.921000
	Edit pad (rev 647)		Rose	cv408	XVal Session 45	1	XVal Session 45-Typing - Text-1		2012-07-13 14:08:55.035000
	Edit pad (rev 648)		Capucine	cv402	XVal Session 45	1	XVal Session 45-Typing - Text-1		2012-07-13 14:08:55.167000
	Edit pad (rev 649)		Kate	cv406	XVal Session 45	1	XVal Session 45-Typing - Text-1		2012-07-13 14:08:55.422000
	Edit pad (rev 650)		Capucine	cv402	XVal Session 45	1	XVal Session 45-Typing - Text-1		2012-07-13 14:08:55.664000
	Edit pad (rev 651)		Kate	cv406	XVal Session 45	1	XVal Session 45-Typing - Text-1		2012-07-13 14:08:55.925000
	Edit pad (rev 652)		Capucine	cv402	XVal Session 45	1	XVal Session 45-Typing - Text-1		2012-07-13 14:08:56.174000
	Edit pad (rev 653)		Kate	cv406	XVal Session 45	1	XVal Session 45-Typing - Text-1		2012-07-13 14:08:56.574000
	Edit pad (rev 654)		Capucine	cv402	XVal Session 45	1	XVal Session 45-Typing - Text-1		2012-07-13 14:08:56.674000
	Edit pad (rev 655)		Kate	cv406	XVal Session 45	1	XVal Session 45-Typing - Text-1		2012-07-13 14:08:57.079000
	Edit pad (rev 656)		Capucine	cv402	XVal Session 45	1	XVal Session 45-Typing - Text-1		2012-07-13 14:08:57.186000
	Edit pad (rev 657)		Kate	cv406	XVal Session 45	1	XVal Session 45-Typing - Text-1		2012-07-13 14:08:57.574000
	Edit pad (rev 658)		Rose	cv408	XVal Session 45	1	XVal Session 45-Typing - Text-1		2012-07-13 14:08:57.674000
	Edit pad (rev 659)		Kate	cv406	XVal Session 45	1	XVal Session 45-Typing - Text-1		2012-07-13 14:08:58.076000
	Edit pad (rev 660)		Rose	cv408	XVal Session 45	1	XVal Session 45-Typing - Text-1		2012-07-13 14:08:58.176000
	Edit pad (rev 661)		Capucine	cv402	XVal Session 45	1	XVal Session 45-Typing - Text-1		2012-07-13 14:08:58.365000
	Edit pad (rev 662)		Kate	cv406	XVal Session 45	1	XVal Session 45-Typing - Text-1		2012-07-13 14:08:58.576000
	Edit pad (rev 663)		Rose	cv408	XVal Session 45	1	XVal Session 45-Typing - Text-1		2012-07-13 14:08:58.675000
	Edit pad (rev 664)		Capucine	cv402	XVal Session 45	1	XVal Session 45-Typing - Text-1		2012-07-13 14:08:58.865000
	Edit pad (rev 665)		Kate	cv406	XVal Session 45	1	XVal Session 45-Typing - Text-1		2012-07-13 14:08:59.075000
	Edit pad (rev 666)		Rose	cv408	XVal Session 45	1	XVal Session 45-Typing - Text-1		2012-07-13 14:08:59.179000
	Edit pad (rev 667)		Capucine	cv402	XVal Session 45	1	XVal Session 45-Typing - Text-1		2012-07-13 14:08:59.364000
	Edit pad (rev 668)		Kate	cv406	XVal Session 45	1	XVal Session 45-Typing - Text-1		2012-07-13 14:08:59.575000
	Edit pad (rev 669)		Rose	cv408	XVal Session 45	1	XVal Session 45-Typing - Text-1		2012-07-13 14:08:59.707000
	Edit pad (rev 670)		Capucine	cv402	XVal Session 45	1	XVal Session 45-Typing - Text-1		2012-07-13 14:08:59.867000
	Edit pad (rev 671)		Rose	cv408	XVal Session 45	1	XVal Session 45-Typing - Text-1		2012-07-13 14:09:00.180000
	Edit pad (rev 672)		Kate	cv406	XVal Session 45	1	XVal Session 45-Typing - Text-1		2012-07-13 14:09:00.209000
	Edit pad (rev 673)		Capucine	cv402	XVal Session 45	1	XVal Session 45-Typing - Text-1		2012-07-13 14:09:00.367000
	Edit pad (rev 674)		charles	cv410	XVal Session 45	1	XVal Session 45-Typing - Text-1		2012-07-13 14:09:00.953000
	Edit pad (rev 675)		Capucine	cv402	XVal Session 45	1	XVal Session 45-Typing - Text-1		2012-07-13 14:09:00.986000
	Edit pad (rev 676)		Rose	cv408	XVal Session 45	1	XVal Session 45-Typing - Text-1		2012-07-13 14:09:01.077000
	Edit pad (rev 677)		charles	cv410	XVal Session 45	1	XVal Session 45-Typing - Text-1		2012-07-13 14:09:01.453000
	Edit pad (rev 678)		Capucine	cv402	XVal Session 45	1	XVal Session 45-Typing - Text-1		2012-07-13 14:09:01.485000
	Edit pad (rev 679)		Rose	cv408	XVal Session 45	1	XVal Session 45-Typing - Text-1		2012-07-13 14:09:01.504000
	Edit pad (rev 680)		Kate	cv406	XVal Session 45	1	XVal Session 45-Typing - Text-1		2012-07-13 14:09:01.842000
	Edit pad (rev 681)		charles	cv410	XVal Session 45	1	XVal Session 45-Typing - Text-1		2012-07-13 14:09:01.952000
	Edit pad (rev 682)		Capucine	cv402	XVal Session 45	1	XVal Session 45-Typing - Text-1		2012-07-13 14:09:01.983000
	Edit pad (rev 683)		Rose	cv408	XVal Session 45	1	XVal Session 45-Typing - Text-1		2012-07-13 14:09:02.010000
	Edit pad (rev 684)		Kate	cv406	XVal Session 45	1	XVal Session 45-Typing - Text-1		2012-07-13 14:09:02.341000
	Edit pad (rev 685)		charles	cv410	XVal Session 45	1	XVal Session 45-Typing - Text-1		2012-07-13 14:09:02.454000
	Edit pad (rev 686)		Capucine	cv402	XVal Session 45	1	XVal Session 45-Typing - Text-1		2012-07-13 14:09:02.488000
	Edit pad (rev 687)		Rose	cv408	XVal Session 45	1	XVal Session 45-Typing - Text-1		2012-07-13 14:09:02.512000
	Edit pad (rev 688)		Kate	cv406	XVal Session 45	1	XVal Session 45-Typing - Text-1		2012-07-13 14:09:02.847000
	Edit pad (rev 689)		charles	cv410	XVal Session 45	1	XVal Session 45-Typing - Text-1		2012-07-13 14:09:02.954000
	Edit pad (rev 690)		Capucine	cv402	XVal Session 45	1	XVal Session 45-Typing - Text-1		2012-07-13 14:09:02.988000
	Edit pad (rev 691)		Rose	cv408	XVal Session 45	1	XVal Session 45-Typing - Text-1		2012-07-13 14:09:03.010000
	Edit pad (rev 692)		Kate	cv406	XVal Session 45	1	XVal Session 45-Typing - Text-1		2012-07-13 14:09:03.345000
	Edit pad (rev 693)		charles	cv410	XVal Session 45	1	XVal Session 45-Typing - Text-1		2012-07-13 14:09:03.453000
	Edit pad (rev 694)		Capucine	cv402	XVal Session 45	1	XVal Session 45-Typing - Text-1		2012-07-13 14:09:03.489000
	Edit pad (rev 695)		Rose	cv408	XVal Session 45	1	XVal Session 45-Typing - Text-1		2012-07-13 14:09:03.655000
	Edit pad (rev 696)		Kate	cv406	XVal Session 45	1	XVal Session 45-Typing - Text-1		2012-07-13 14:09:03.844000
	Edit pad (rev 697)		charles	cv410	XVal Session 45	1	XVal Session 45-Typing - Text-1		2012-07-13 14:09:03.956000
	Edit pad (rev 698)		Capucine	cv402	XVal Session 45	1	XVal Session 45-Typing - Text-1		2012-07-13 14:09:03.990000
	Edit pad (rev 699)		Rose	cv408	XVal Session 45	1	XVal Session 45-Typing - Text-1		2012-07-13 14:09:04.154000
	Edit pad (rev 700)		Kate	cv406	XVal Session 45	1	XVal Session 45-Typing - Text-1		2012-07-13 14:09:04.346000
	Edit pad (rev 701)		Capucine	cv402	XVal Session 45	1	XVal Session 45-Typing - Text-1		2012-07-13 14:09:04.491000
	Edit pad (rev 702)		Kate	cv406	XVal Session 45	1	XVal Session 45-Typing - Text-1		2012-07-13 14:09:04.853000
	Edit pad (rev 703)		Capucine	cv402	XVal Session 45	1	XVal Session 45-Typing - Text-1		2012-07-13 14:09:04.992000
	Edit pad (rev 704)		charles	cv410	XVal Session 45	1	XVal Session 45-Typing - Text-1		2012-07-13 14:09:05.004000
	Edit pad (rev 705)		Rose	cv408	XVal Session 45	1	XVal Session 45-Typing - Text-1		2012-07-13 14:09:05.158000
	Edit pad (rev 706)		Kate	cv406	XVal Session 45	1	XVal Session 45-Typing - Text-1		2012-07-13 14:09:05.357000
	Edit pad (rev 707)		Capucine	cv402	XVal Session 45	1	XVal Session 45-Typing - Text-1		2012-07-13 14:09:05.501000
	Edit pad (rev 708)		charles	cv410	XVal Session 45	1	XVal Session 45-Typing - Text-1		2012-07-13 14:09:05.503000
	Edit pad (rev 709)		Rose	cv408	XVal Session 45	1	XVal Session 45-Typing - Text-1		2012-07-13 14:09:05.658000
	Edit pad (rev 710)		Capucine	cv402	XVal Session 45	1	XVal Session 45-Typing - Text-1		2012-07-13 14:09:06.001000
	Edit pad (rev 711)		charles	cv410	XVal Session 45	1	XVal Session 45-Typing - Text-1		2012-07-13 14:09:06.004000
	Edit pad (rev 712)		Rose	cv408	XVal Session 45	1	XVal Session 45-Typing - Text-1		2012-07-13 14:09:06.159000
	Edit pad (rev 713)		Capucine	cv402	XVal Session 45	1	XVal Session 45-Typing - Text-1		2012-07-13 14:09:06.503000
	Edit pad (rev 714)		charles	cv410	XVal Session 45	1	XVal Session 45-Typing - Text-1		2012-07-13 14:09:06.505000
	Edit pad (rev 715)		Capucine	cv402	XVal Session 45	1	XVal Session 45-Typing - Text-1		2012-07-13 14:09:07.002000
	Edit pad (rev 716)		charles	cv410	XVal Session 45	1	XVal Session 45-Typing - Text-1		2012-07-13 14:09:07.004000
	Edit pad (rev 717)		Kate	cv406	XVal Session 45	1	XVal Session 45-Typing - Text-1		2012-07-13 14:09:07.301000
	Edit pad (rev 718)		Capucine	cv402	XVal Session 45	1	XVal Session 45-Typing - Text-1		2012-07-13 14:09:07.503000
	Edit pad (rev 719)		charles	cv410	XVal Session 45	1	XVal Session 45-Typing - Text-1		2012-07-13 14:09:07.505000
	Edit pad (rev 720)		Rose	cv408	XVal Session 45	1	XVal Session 45-Typing - Text-1		2012-07-13 14:09:07.561000
	Edit pad (rev 721)		Kate	cv406	XVal Session 45	1	XVal Session 45-Typing - Text-1		2012-07-13 14:09:07.842000
	Edit pad (rev 722)		Capucine	cv402	XVal Session 45	1	XVal Session 45-Typing - Text-1		2012-07-13 14:09:08.004000
	Edit pad (rev 723)		Rose	cv408	XVal Session 45	1	XVal Session 45-Typing - Text-1		2012-07-13 14:09:08.059000
	Edit pad (rev 724)		Kate	cv406	XVal Session 45	1	XVal Session 45-Typing - Text-1		2012-07-13 14:09:08.300000
	Edit pad (rev 725)		Capucine	cv402	XVal Session 45	1	XVal Session 45-Typing - Text-1		2012-07-13 14:09:08.503000
	Edit pad (rev 726)		Rose	cv408	XVal Session 45	1	XVal Session 45-Typing - Text-1		2012-07-13 14:09:08.561000
	Edit pad (rev 727)		Kate	cv406	XVal Session 45	1	XVal Session 45-Typing - Text-1		2012-07-13 14:09:08.802000
	Edit pad (rev 728)		Capucine	cv402	XVal Session 45	1	XVal Session 45-Typing - Text-1		2012-07-13 14:09:09.003000
	Edit pad (rev 729)		Rose	cv408	XVal Session 45	1	XVal Session 45-Typing - Text-1		2012-07-13 14:09:09.061000
	Edit pad (rev 730)		Kate	cv406	XVal Session 45	1	XVal Session 45-Typing - Text-1		2012-07-13 14:09:09.302000
	Edit pad (rev 731)		charles	cv410	XVal Session 45	1	XVal Session 45-Typing - Text-1		2012-07-13 14:09:09.540000
	Edit pad (rev 732)		Rose	cv408	XVal Session 45	1	XVal Session 45-Typing - Text-1		2012-07-13 14:09:09.564000
	Edit pad (rev 733)		Kate	cv406	XVal Session 45	1	XVal Session 45-Typing - Text-1		2012-07-13 14:09:09.799000
	Edit pad (rev 734)		charles	cv410	XVal Session 45	1	XVal Session 45-Typing - Text-1		2012-07-13 14:09:10.218000
	Edit pad (rev 735)		Kate	cv406	XVal Session 45	1	XVal Session 45-Typing - Text-1		2012-07-13 14:09:10.299000
	Edit pad (rev 736)		Rose	cv408	XVal Session 45	1	XVal Session 45-Typing - Text-1		2012-07-13 14:09:10.451000
	Edit pad (rev 737)		charles	cv410	XVal Session 45	1	XVal Session 45-Typing - Text-1		2012-07-13 14:09:10.718000
	Edit pad (rev 738)		Kate	cv406	XVal Session 45	1	XVal Session 45-Typing - Text-1		2012-07-13 14:09:10.800000
	Edit pad (rev 739)		Rose	cv408	XVal Session 45	1	XVal Session 45-Typing - Text-1		2012-07-13 14:09:10.985000
	Edit pad (rev 740)		charles	cv410	XVal Session 45	1	XVal Session 45-Typing - Text-1		2012-07-13 14:09:11.221000
	Edit pad (rev 741)		Rose	cv408	XVal Session 45	1	XVal Session 45-Typing - Text-1		2012-07-13 14:09:11.487000
	Edit pad (rev 742)		charles	cv410	XVal Session 45	1	XVal Session 45-Typing - Text-1		2012-07-13 14:09:11.719000
	Edit pad (rev 743)		Kate	cv406	XVal Session 45	1	XVal Session 45-Typing - Text-1		2012-07-13 14:09:11.721000
	Edit pad (rev 744)		Rose	cv408	XVal Session 45	1	XVal Session 45-Typing - Text-1		2012-07-13 14:09:11.986000
	Edit pad (rev 745)		Kate	cv406	XVal Session 45	1	XVal Session 45-Typing - Text-1		2012-07-13 14:09:12.222000
	Edit pad (rev 746)		Rose	cv408	XVal Session 45	1	XVal Session 45-Typing - Text-1		2012-07-13 14:09:12.485000
	Edit pad (rev 747)		Kate	cv406	XVal Session 45	1	XVal Session 45-Typing - Text-1		2012-07-13 14:09:12.722000
	Edit pad (rev 748)		charles	cv410	XVal Session 45	1	XVal Session 45-Typing - Text-1		2012-07-13 14:09:12.814000
	Edit pad (rev 749)		charles	cv410	XVal Session 45	1	XVal Session 45-Typing - Text-1		2012-07-13 14:09:13.320000
	Edit pad (rev 750)		charles	cv410	XVal Session 45	1	XVal Session 45-Typing - Text-1		2012-07-13 14:09:13.853000
	Edit pad (rev 751)		Rose	cv408	XVal Session 45	1	XVal Session 45-Typing - Text-1		2012-07-13 14:09:13.978000
	Edit pad (rev 752)		charles	cv410	XVal Session 45	1	XVal Session 45-Typing - Text-1		2012-07-13 14:09:14.318000
	Edit pad (rev 753)		Rose	cv408	XVal Session 45	1	XVal Session 45-Typing - Text-1		2012-07-13 14:09:14.478000
	Edit pad (rev 754)		Capucine	cv402	XVal Session 45	1	XVal Session 45-Typing - Text-1		2012-07-13 14:09:14.551000
	Edit pad (rev 755)		Kate	cv406	XVal Session 45	1	XVal Session 45-Typing - Text-1		2012-07-13 14:09:14.727000
	Edit pad (rev 756)		charles	cv410	XVal Session 45	1	XVal Session 45-Typing - Text-1		2012-07-13 14:09:14.914000
	Edit pad (rev 757)		Rose	cv408	XVal Session 45	1	XVal Session 45-Typing - Text-1		2012-07-13 14:09:14.981000
	Edit pad (rev 758)		Capucine	cv402	XVal Session 45	1	XVal Session 45-Typing - Text-1		2012-07-13 14:09:15.185000
	Edit pad (rev 759)		Kate	cv406	XVal Session 45	1	XVal Session 45-Typing - Text-1		2012-07-13 14:09:15.224000
	Edit pad (rev 760)		charles	cv410	XVal Session 45	1	XVal Session 45-Typing - Text-1		2012-07-13 14:09:15.414000
	Edit pad (rev 761)		Rose	cv408	XVal Session 45	1	XVal Session 45-Typing - Text-1		2012-07-13 14:09:15.480000
	Edit pad (rev 762)		Kate	cv406	XVal Session 45	1	XVal Session 45-Typing - Text-1		2012-07-13 14:09:15.725000
	Edit pad (rev 763)		charles	cv410	XVal Session 45	1	XVal Session 45-Typing - Text-1		2012-07-13 14:09:15.912000
	Edit pad (rev 764)		Kate	cv406	XVal Session 45	1	XVal Session 45-Typing - Text-1		2012-07-13 14:09:16.225000
	Edit pad (rev 765)		charles	cv410	XVal Session 45	1	XVal Session 45-Typing - Text-1		2012-07-13 14:09:16.414000
	Edit pad (rev 766)		Rose	cv408	XVal Session 45	1	XVal Session 45-Typing - Text-1		2012-07-13 14:09:16.478000
	Edit pad (rev 767)		Kate	cv406	XVal Session 45	1	XVal Session 45-Typing - Text-1		2012-07-13 14:09:16.725000
	Edit pad (rev 768)		charles	cv410	XVal Session 45	1	XVal Session 45-Typing - Text-1		2012-07-13 14:09:16.914000
	Edit pad (rev 769)		Rose	cv408	XVal Session 45	1	XVal Session 45-Typing - Text-1		2012-07-13 14:09:16.978000
	Edit pad (rev 770)		charles	cv410	XVal Session 45	1	XVal Session 45-Typing - Text-1		2012-07-13 14:09:17.414000
	Edit pad (rev 771)		Rose	cv408	XVal Session 45	1	XVal Session 45-Typing - Text-1		2012-07-13 14:09:17.483000
	Edit pad (rev 772)		Kate	cv406	XVal Session 45	1	XVal Session 45-Typing - Text-1		2012-07-13 14:09:17.810000
	Edit pad (rev 773)		Rose	cv408	XVal Session 45	1	XVal Session 45-Typing - Text-1		2012-07-13 14:09:17.983000
	Edit pad (rev 774)		charles	cv410	XVal Session 45	1	XVal Session 45-Typing - Text-1		2012-07-13 14:09:18.019000
	Edit pad (rev 775)		Kate	cv406	XVal Session 45	1	XVal Session 45-Typing - Text-1		2012-07-13 14:09:18.308000
	Edit pad (rev 776)		Rose	cv408	XVal Session 45	1	XVal Session 45-Typing - Text-1		2012-07-13 14:09:18.483000
	Edit pad (rev 777)		charles	cv410	XVal Session 45	1	XVal Session 45-Typing - Text-1		2012-07-13 14:09:18.732000
	Edit pad (rev 778)		Kate	cv406	XVal Session 45	1	XVal Session 45-Typing - Text-1		2012-07-13 14:09:18.807000
	Edit pad (rev 779)		Rose	cv408	XVal Session 45	1	XVal Session 45-Typing - Text-1		2012-07-13 14:09:18.984000
	Edit pad (rev 780)		charles	cv410	XVal Session 45	1	XVal Session 45-Typing - Text-1		2012-07-13 14:09:19.232000
	Edit pad (rev 781)		Kate	cv406	XVal Session 45	1	XVal Session 45-Typing - Text-1		2012-07-13 14:09:19.304000
	Edit pad (rev 782)		Rose	cv408	XVal Session 45	1	XVal Session 45-Typing - Text-1		2012-07-13 14:09:19.483000
	Edit pad (rev 783)		Kate	cv406	XVal Session 45	1	XVal Session 45-Typing - Text-1		2012-07-13 14:09:19.807000
	Edit pad (rev 784)		charles	cv410	XVal Session 45	1	XVal Session 45-Typing - Text-1		2012-07-13 14:09:19.885000
	Edit pad (rev 785)		Rose	cv408	XVal Session 45	1	XVal Session 45-Typing - Text-1		2012-07-13 14:09:19.981000
	Edit pad (rev 786)		Kate	cv406	XVal Session 45	1	XVal Session 45-Typing - Text-1		2012-07-13 14:09:20.317000
	Edit pad (rev 787)		charles	cv410	XVal Session 45	1	XVal Session 45-Typing - Text-1		2012-07-13 14:09:20.395000
	Edit pad (rev 788)		Kate	cv406	XVal Session 45	1	XVal Session 45-Typing - Text-1		2012-07-13 14:09:20.817000
	Edit pad (rev 789)		charles	cv410	XVal Session 45	1	XVal Session 45-Typing - Text-1		2012-07-13 14:09:20.900000
	Edit pad (rev 790)		charles	cv410	XVal Session 45	1	XVal Session 45-Typing - Text-1		2012-07-13 14:09:21.409000
	Edit pad (rev 791)		Kate	cv406	XVal Session 45	1	XVal Session 45-Typing - Text-1		2012-07-13 14:09:21.533000
	Edit pad (rev 792)		Rose	cv408	XVal Session 45	1	XVal Session 45-Typing - Text-1		2012-07-13 14:09:21.553000
	Edit pad (rev 793)		charles	cv410	XVal Session 45	1	XVal Session 45-Typing - Text-1		2012-07-13 14:09:21.913000
	Edit pad (rev 794)		Kate	cv406	XVal Session 45	1	XVal Session 45-Typing - Text-1		2012-07-13 14:09:22.039000
	Edit pad (rev 795)		Rose	cv408	XVal Session 45	1	XVal Session 45-Typing - Text-1		2012-07-13 14:09:22.053000
	Edit pad (rev 796)		charles	cv410	XVal Session 45	1	XVal Session 45-Typing - Text-1		2012-07-13 14:09:22.413000
	Edit pad (rev 797)		Kate	cv406	XVal Session 45	1	XVal Session 45-Typing - Text-1		2012-07-13 14:09:22.534000
	Edit pad (rev 798)		Rose	cv408	XVal Session 45	1	XVal Session 45-Typing - Text-1		2012-07-13 14:09:22.690000
	Edit pad (rev 799)		charles	cv410	XVal Session 45	1	XVal Session 45-Typing - Text-1		2012-07-13 14:09:22.914000
	Edit pad (rev 800)		Kate	cv406	XVal Session 45	1	XVal Session 45-Typing - Text-1		2012-07-13 14:09:23.035000
	Edit pad (rev 801)		Rose	cv408	XVal Session 45	1	XVal Session 45-Typing - Text-1		2012-07-13 14:09:23.196000
	Edit pad (rev 802)		charles	cv410	XVal Session 45	1	XVal Session 45-Typing - Text-1		2012-07-13 14:09:23.413000
	Edit pad (rev 803)		Kate	cv406	XVal Session 45	1	XVal Session 45-Typing - Text-1		2012-07-13 14:09:23.535000
	Edit pad (rev 804)		Rose	cv408	XVal Session 45	1	XVal Session 45-Typing - Text-1		2012-07-13 14:09:23.695000
	Edit pad (rev 805)		Kate	cv406	XVal Session 45	1	XVal Session 45-Typing - Text-1		2012-07-13 14:09:24.037000
	Edit pad (rev 806)		Rose	cv408	XVal Session 45	1	XVal Session 45-Typing - Text-1		2012-07-13 14:09:24.197000
	Edit pad (rev 807)		charles	cv410	XVal Session 45	1	XVal Session 45-Typing - Text-1		2012-07-13 14:09:24.308000
	Edit pad (rev 808)		Kate	cv406	XVal Session 45	1	XVal Session 45-Typing - Text-1		2012-07-13 14:09:24.536000
	Edit pad (rev 809)		Rose	cv408	XVal Session 45	1	XVal Session 45-Typing - Text-1		2012-07-13 14:09:24.695000
	Edit pad (rev 810)		charles	cv410	XVal Session 45	1	XVal Session 45-Typing - Text-1		2012-07-13 14:09:24.810000
	Edit pad (rev 811)		Kate	cv406	XVal Session 45	1	XVal Session 45-Typing - Text-1		2012-07-13 14:09:25.037000
	Edit pad (rev 812)		Rose	cv408	XVal Session 45	1	XVal Session 45-Typing - Text-1		2012-07-13 14:09:25.196000
	Edit pad (rev 813)		charles	cv410	XVal Session 45	1	XVal Session 45-Typing - Text-1		2012-07-13 14:09:25.315000
	Edit pad (rev 814)		Kate	cv406	XVal Session 45	1	XVal Session 45-Typing - Text-1		2012-07-13 14:09:25.538000
	Edit pad (rev 815)		charles	cv410	XVal Session 45	1	XVal Session 45-Typing - Text-1		2012-07-13 14:09:25.817000
	Edit pad (rev 816)		Kate	cv406	XVal Session 45	1	XVal Session 45-Typing - Text-1		2012-07-13 14:09:26.037000
	Edit pad (rev 817)		Rose	cv408	XVal Session 45	1	XVal Session 45-Typing - Text-1		2012-07-13 14:09:26.099000
	Edit pad (rev 818)		Kate	cv406	XVal Session 45	1	XVal Session 45-Typing - Text-1		2012-07-13 14:09:26.540000
	Edit pad (rev 819)		Rose	cv408	XVal Session 45	1	XVal Session 45-Typing - Text-1		2012-07-13 14:09:26.599000
	Edit pad (rev 820)		charles	cv410	XVal Session 45	1	XVal Session 45-Typing - Text-1		2012-07-13 14:09:26.648000
	Edit pad (rev 821)		Rose	cv408	XVal Session 45	1	XVal Session 45-Typing - Text-1		2012-07-13 14:09:27.101000
	Edit pad (rev 822)		charles	cv410	XVal Session 45	1	XVal Session 45-Typing - Text-1		2012-07-13 14:09:27.147000
	Edit pad (rev 823)		Kate	cv406	XVal Session 45	1	XVal Session 45-Typing - Text-1		2012-07-13 14:09:27.217000
	Edit pad (rev 824)		Rose	cv408	XVal Session 45	1	XVal Session 45-Typing - Text-1		2012-07-13 14:09:27.600000
	Edit pad (rev 825)		charles	cv410	XVal Session 45	1	XVal Session 45-Typing - Text-1		2012-07-13 14:09:27.659000
	Edit pad (rev 826)		Kate	cv406	XVal Session 45	1	XVal Session 45-Typing - Text-1		2012-07-13 14:09:27.732000
	Edit pad (rev 827)		Rose	cv408	XVal Session 45	1	XVal Session 45-Typing - Text-1		2012-07-13 14:09:28.101000
	Edit pad (rev 828)		charles	cv410	XVal Session 45	1	XVal Session 45-Typing - Text-1		2012-07-13 14:09:28.183000
	Edit pad (rev 829)		Kate	cv406	XVal Session 45	1	XVal Session 45-Typing - Text-1		2012-07-13 14:09:28.229000
	Edit pad (rev 830)		Rose	cv408	XVal Session 45	1	XVal Session 45-Typing - Text-1		2012-07-13 14:09:28.602000
	Edit pad (rev 831)		charles	cv410	XVal Session 45	1	XVal Session 45-Typing - Text-1		2012-07-13 14:09:28.687000
	Edit pad (rev 832)		Kate	cv406	XVal Session 45	1	XVal Session 45-Typing - Text-1		2012-07-13 14:09:28.730000
	Edit pad (rev 833)		Rose	cv408	XVal Session 45	1	XVal Session 45-Typing - Text-1		2012-07-13 14:09:29.102000
	Edit pad (rev 834)		charles	cv410	XVal Session 45	1	XVal Session 45-Typing - Text-1		2012-07-13 14:09:29.189000
	Edit pad (rev 835)		Kate	cv406	XVal Session 45	1	XVal Session 45-Typing - Text-1		2012-07-13 14:09:29.229000
	Edit pad (rev 836)		Rose	cv408	XVal Session 45	1	XVal Session 45-Typing - Text-1		2012-07-13 14:09:29.602000
	Edit pad (rev 837)		charles	cv410	XVal Session 45	1	XVal Session 45-Typing - Text-1		2012-07-13 14:09:29.691000
	Edit pad (rev 838)		Kate	cv406	XVal Session 45	1	XVal Session 45-Typing - Text-1		2012-07-13 14:09:29.737000
	Edit pad (rev 839)		Rose	cv408	XVal Session 45	1	XVal Session 45-Typing - Text-1		2012-07-13 14:09:30.103000
	Edit pad (rev 840)		charles	cv410	XVal Session 45	1	XVal Session 45-Typing - Text-1		2012-07-13 14:09:30.191000
	Edit pad (rev 841)		Kate	cv406	XVal Session 45	1	XVal Session 45-Typing - Text-1		2012-07-13 14:09:30.244000
	Edit pad (rev 842)		Rose	cv408	XVal Session 45	1	XVal Session 45-Typing - Text-1		2012-07-13 14:09:30.602000
	Edit pad (rev 843)		charles	cv410	XVal Session 45	1	XVal Session 45-Typing - Text-1		2012-07-13 14:09:30.695000
	Edit pad (rev 844)		Kate	cv406	XVal Session 45	1	XVal Session 45-Typing - Text-1		2012-07-13 14:09:30.740000
	Edit pad (rev 845)		Rose	cv408	XVal Session 45	1	XVal Session 45-Typing - Text-1		2012-07-13 14:09:31.103000
	Edit pad (rev 846)		Kate	cv406	XVal Session 45	1	XVal Session 45-Typing - Text-1		2012-07-13 14:09:31.238000
	Edit pad (rev 847)		Rose	cv408	XVal Session 45	1	XVal Session 45-Typing - Text-1		2012-07-13 14:09:31.680000
	Edit pad (rev 848)		Kate	cv406	XVal Session 45	1	XVal Session 45-Typing - Text-1		2012-07-13 14:09:31.742000
	Edit pad (rev 849)		Rose	cv408	XVal Session 45	1	XVal Session 45-Typing - Text-1		2012-07-13 14:09:32.179000
	Edit pad (rev 850)		Kate	cv406	XVal Session 45	1	XVal Session 45-Typing - Text-1		2012-07-13 14:09:32.239000
	Edit pad (rev 851)		charles	cv410	XVal Session 45	1	XVal Session 45-Typing - Text-1		2012-07-13 14:09:32.257000
	Edit pad (rev 852)		Rose	cv408	XVal Session 45	1	XVal Session 45-Typing - Text-1		2012-07-13 14:09:32.680000
	Edit pad (rev 853)		Kate	cv406	XVal Session 45	1	XVal Session 45-Typing - Text-1		2012-07-13 14:09:32.745000
	Edit pad (rev 854)		charles	cv410	XVal Session 45	1	XVal Session 45-Typing - Text-1		2012-07-13 14:09:32.789000
	Edit pad (rev 855)		Rose	cv408	XVal Session 45	1	XVal Session 45-Typing - Text-1		2012-07-13 14:09:33.182000
	Edit pad (rev 856)		Kate	cv406	XVal Session 45	1	XVal Session 45-Typing - Text-1		2012-07-13 14:09:33.266000
	Edit pad (rev 857)		charles	cv410	XVal Session 45	1	XVal Session 45-Typing - Text-1		2012-07-13 14:09:33.298000
	Edit pad (rev 858)		Rose	cv408	XVal Session 45	1	XVal Session 45-Typing - Text-1		2012-07-13 14:09:33.683000
	Edit pad (rev 859)		Kate	cv406	XVal Session 45	1	XVal Session 45-Typing - Text-1		2012-07-13 14:09:33.767000
	Edit pad (rev 860)		charles	cv410	XVal Session 45	1	XVal Session 45-Typing - Text-1		2012-07-13 14:09:33.800000
	Edit pad (rev 861)		Rose	cv408	XVal Session 45	1	XVal Session 45-Typing - Text-1		2012-07-13 14:09:34.182000
	Edit pad (rev 862)		Kate	cv406	XVal Session 45	1	XVal Session 45-Typing - Text-1		2012-07-13 14:09:34.270000
	Edit pad (rev 863)		charles	cv410	XVal Session 45	1	XVal Session 45-Typing - Text-1		2012-07-13 14:09:34.301000
	Edit pad (rev 864)		Rose	cv408	XVal Session 45	1	XVal Session 45-Typing - Text-1		2012-07-13 14:09:34.683000
	Edit pad (rev 865)		Kate	cv406	XVal Session 45	1	XVal Session 45-Typing - Text-1		2012-07-13 14:09:34.770000
	Edit pad (rev 866)		charles	cv410	XVal Session 45	1	XVal Session 45-Typing - Text-1		2012-07-13 14:09:34.804000
	Edit pad (rev 867)		Kate	cv406	XVal Session 45	1	XVal Session 45-Typing - Text-1		2012-07-13 14:09:35.266000
	Edit pad (rev 868)		charles	cv410	XVal Session 45	1	XVal Session 45-Typing - Text-1		2012-07-13 14:09:35.307000
	Edit pad (rev 869)		Rose	cv408	XVal Session 45	1	XVal Session 45-Typing - Text-1		2012-07-13 14:09:35.406000
	Edit pad (rev 870)		charles	cv410	XVal Session 45	1	XVal Session 45-Typing - Text-1		2012-07-13 14:09:35.808000
	Edit pad (rev 871)		Kate	cv406	XVal Session 45	1	XVal Session 45-Typing - Text-1		2012-07-13 14:09:35.844000
	Edit pad (rev 872)		Rose	cv408	XVal Session 45	1	XVal Session 45-Typing - Text-1		2012-07-13 14:09:35.916000
	Edit pad (rev 873)		Kate	cv406	XVal Session 45	1	XVal Session 45-Typing - Text-1		2012-07-13 14:09:36.289000
	Edit pad (rev 874)		charles	cv410	XVal Session 45	1	XVal Session 45-Typing - Text-1		2012-07-13 14:09:36.312000
	Edit pad (rev 875)		Rose	cv408	XVal Session 45	1	XVal Session 45-Typing - Text-1		2012-07-13 14:09:36.535000
	Edit pad (rev 876)		charles	cv410	XVal Session 45	1	XVal Session 45-Typing - Text-1		2012-07-13 14:09:36.814000
	Edit pad (rev 877)		Rose	cv408	XVal Session 45	1	XVal Session 45-Typing - Text-1		2012-07-13 14:09:37.036000
	Edit pad (rev 878)		charles	cv410	XVal Session 45	1	XVal Session 45-Typing - Text-1		2012-07-13 14:09:37.313000
	Edit pad (rev 879)		Rose	cv408	XVal Session 45	1	XVal Session 45-Typing - Text-1		2012-07-13 14:09:37.536000
	Edit pad (rev 880)		charles	cv410	XVal Session 45	1	XVal Session 45-Typing - Text-1		2012-07-13 14:09:37.815000
	Edit pad (rev 881)		Rose	cv408	XVal Session 45	1	XVal Session 45-Typing - Text-1		2012-07-13 14:09:38.196000
	Edit pad (rev 882)		charles	cv410	XVal Session 45	1	XVal Session 45-Typing - Text-1		2012-07-13 14:09:38.320000
	Edit pad (rev 883)		Rose	cv408	XVal Session 45	1	XVal Session 45-Typing - Text-1		2012-07-13 14:09:38.783000
	Edit pad (rev 884)		charles	cv410	XVal Session 45	1	XVal Session 45-Typing - Text-1		2012-07-13 14:09:38.827000
	Edit pad (rev 885)		Rose	cv408	XVal Session 45	1	XVal Session 45-Typing - Text-1		2012-07-13 14:09:39.283000
	Edit pad (rev 886)		charles	cv410	XVal Session 45	1	XVal Session 45-Typing - Text-1		2012-07-13 14:09:39.328000
	Edit pad (rev 887)		Kate	cv406	XVal Session 45	1	XVal Session 45-Typing - Text-1		2012-07-13 14:09:39.505000
	Edit pad (rev 888)		Rose	cv408	XVal Session 45	1	XVal Session 45-Typing - Text-1		2012-07-13 14:09:39.783000
	Edit pad (rev 889)		charles	cv410	XVal Session 45	1	XVal Session 45-Typing - Text-1		2012-07-13 14:09:39.840000
	Edit pad (rev 890)		Kate	cv406	XVal Session 45	1	XVal Session 45-Typing - Text-1		2012-07-13 14:09:40.009000
	Edit pad (rev 891)		Rose	cv408	XVal Session 45	1	XVal Session 45-Typing - Text-1		2012-07-13 14:09:40.283000
	Edit pad (rev 892)		charles	cv410	XVal Session 45	1	XVal Session 45-Typing - Text-1		2012-07-13 14:09:40.341000
	Edit pad (rev 893)		Kate	cv406	XVal Session 45	1	XVal Session 45-Typing - Text-1		2012-07-13 14:09:40.505000
	Edit pad (rev 894)		Rose	cv408	XVal Session 45	1	XVal Session 45-Typing - Text-1		2012-07-13 14:09:40.843000
	Edit pad (rev 895)		Kate	cv406	XVal Session 45	1	XVal Session 45-Typing - Text-1		2012-07-13 14:09:41.007000
	Edit pad (rev 896)		charles	cv410	XVal Session 45	1	XVal Session 45-Typing - Text-1		2012-07-13 14:09:41.281000
	Edit pad (rev 897)		Rose	cv408	XVal Session 45	1	XVal Session 45-Typing - Text-1		2012-07-13 14:09:41.284000
	Edit pad (rev 898)		Kate	cv406	XVal Session 45	1	XVal Session 45-Typing - Text-1		2012-07-13 14:09:41.508000
	Edit pad (rev 899)		Capucine	cv402	XVal Session 45	1	XVal Session 45-Typing - Text-1		2012-07-13 14:09:41.561000
	Edit pad (rev 900)		Rose	cv408	XVal Session 45	1	XVal Session 45-Typing - Text-1		2012-07-13 14:09:41.787000
	Edit pad (rev 901)		charles	cv410	XVal Session 45	1	XVal Session 45-Typing - Text-1		2012-07-13 14:09:41.859000
	Edit pad (rev 902)		Kate	cv406	XVal Session 45	1	XVal Session 45-Typing - Text-1		2012-07-13 14:09:42.006000
	Edit pad (rev 903)		Rose	cv408	XVal Session 45	1	XVal Session 45-Typing - Text-1		2012-07-13 14:09:42.287000
	Edit pad (rev 904)		charles	cv410	XVal Session 45	1	XVal Session 45-Typing - Text-1		2012-07-13 14:09:42.360000
	Edit pad (rev 905)		Rose	cv408	XVal Session 45	1	XVal Session 45-Typing - Text-1		2012-07-13 14:09:42.787000
	Edit pad (rev 906)		charles	cv410	XVal Session 45	1	XVal Session 45-Typing - Text-1		2012-07-13 14:09:42.860000
	Edit pad (rev 907)		Rose	cv408	XVal Session 45	1	XVal Session 45-Typing - Text-1		2012-07-13 14:09:43.298000
	Edit pad (rev 908)		charles	cv410	XVal Session 45	1	XVal Session 45-Typing - Text-1		2012-07-13 14:09:43.422000
	Edit pad (rev 909)		Rose	cv408	XVal Session 45	1	XVal Session 45-Typing - Text-1		2012-07-13 14:09:43.798000
	Edit pad (rev 910)		Rose	cv408	XVal Session 45	1	XVal Session 45-Typing - Text-1		2012-07-13 14:09:44.298000
	Edit pad (rev 911)		Rose	cv408	XVal Session 45	1	XVal Session 45-Typing - Text-1		2012-07-13 14:09:44.799000
	Edit pad (rev 912)		Rose	cv408	XVal Session 45	1	XVal Session 45-Typing - Text-1		2012-07-13 14:09:45.300000
	Edit pad (rev 913)		Kate	cv406	XVal Session 45	1	XVal Session 45-Typing - Text-1		2012-07-13 14:09:45.597000
	Edit pad (rev 914)		Rose	cv408	XVal Session 45	1	XVal Session 45-Typing - Text-1		2012-07-13 14:09:45.799000
	Edit pad (rev 915)		Kate	cv406	XVal Session 45	1	XVal Session 45-Typing - Text-1		2012-07-13 14:09:46.096000
	Edit pad (rev 916)		charles	cv410	XVal Session 45	1	XVal Session 45-Typing - Text-1		2012-07-13 14:09:46.154000
	Edit pad (rev 917)		Rose	cv408	XVal Session 45	1	XVal Session 45-Typing - Text-1		2012-07-13 14:09:46.299000
	Edit pad (rev 918)		Kate	cv406	XVal Session 45	1	XVal Session 45-Typing - Text-1		2012-07-13 14:09:46.597000
	Edit pad (rev 919)		Rose	cv408	XVal Session 45	1	XVal Session 45-Typing - Text-1		2012-07-13 14:09:46.800000
	Edit pad (rev 920)		charles	cv410	XVal Session 45	1	XVal Session 45-Typing - Text-1		2012-07-13 14:09:47
	Edit pad (rev 921)		Kate	cv406	XVal Session 45	1	XVal Session 45-Typing - Text-1		2012-07-13 14:09:47.097000
	Edit pad (rev 922)		Rose	cv408	XVal Session 45	1	XVal Session 45-Typing - Text-1		2012-07-13 14:09:47.298000
	Edit pad (rev 923)		charles	cv410	XVal Session 45	1	XVal Session 45-Typing - Text-1		2012-07-13 14:09:47.499000
	Edit pad (rev 924)		Kate	cv406	XVal Session 45	1	XVal Session 45-Typing - Text-1		2012-07-13 14:09:47.597000
	Edit pad (rev 925)		Rose	cv408	XVal Session 45	1	XVal Session 45-Typing - Text-1		2012-07-13 14:09:47.800000
	Edit pad (rev 926)		charles	cv410	XVal Session 45	1	XVal Session 45-Typing - Text-1		2012-07-13 14:09:47.998000
	Edit pad (rev 927)		Kate	cv406	XVal Session 45	1	XVal Session 45-Typing - Text-1		2012-07-13 14:09:48.122000
	Edit pad (rev 928)		Rose	cv408	XVal Session 45	1	XVal Session 45-Typing - Text-1		2012-07-13 14:09:48.300000
	Edit pad (rev 929)		charles	cv410	XVal Session 45	1	XVal Session 45-Typing - Text-1		2012-07-13 14:09:48.500000
	Edit pad (rev 930)		Kate	cv406	XVal Session 45	1	XVal Session 45-Typing - Text-1		2012-07-13 14:09:48.741000
	Edit pad (rev 931)		Rose	cv408	XVal Session 45	1	XVal Session 45-Typing - Text-1		2012-07-13 14:09:48.801000
	Edit pad (rev 932)		charles	cv410	XVal Session 45	1	XVal Session 45-Typing - Text-1		2012-07-13 14:09:49
	Edit pad (rev 933)		Kate	cv406	XVal Session 45	1	XVal Session 45-Typing - Text-1		2012-07-13 14:09:49.245000
	Edit pad (rev 934)		Capucine	cv402	XVal Session 45	1	XVal Session 45-Typing - Text-1		2012-07-13 14:09:49.368000
	Edit pad (rev 935)		charles	cv410	XVal Session 45	1	XVal Session 45-Typing - Text-1		2012-07-13 14:09:49.503000
	Edit pad (rev 936)		Rose	cv408	XVal Session 45	1	XVal Session 45-Typing - Text-1		2012-07-13 14:09:49.574000
	Edit pad (rev 937)		Capucine	cv402	XVal Session 45	1	XVal Session 45-Typing - Text-1		2012-07-13 14:09:49.869000
	Edit pad (rev 938)		charles	cv410	XVal Session 45	1	XVal Session 45-Typing - Text-1		2012-07-13 14:09:50.029000
	Edit pad (rev 939)		Rose	cv408	XVal Session 45	1	XVal Session 45-Typing - Text-1		2012-07-13 14:09:50.076000
	Edit pad (rev 940)		Capucine	cv402	XVal Session 45	1	XVal Session 45-Typing - Text-1		2012-07-13 14:09:50.369000
	Edit pad (rev 941)		charles	cv410	XVal Session 45	1	XVal Session 45-Typing - Text-1		2012-07-13 14:09:50.529000
	Edit pad (rev 942)		Rose	cv408	XVal Session 45	1	XVal Session 45-Typing - Text-1		2012-07-13 14:09:50.575000
	Edit pad (rev 943)		Capucine	cv402	XVal Session 45	1	XVal Session 45-Typing - Text-1		2012-07-13 14:09:50.867000
	Edit pad (rev 944)		charles	cv410	XVal Session 45	1	XVal Session 45-Typing - Text-1		2012-07-13 14:09:51.031000
	Edit pad (rev 945)		Rose	cv408	XVal Session 45	1	XVal Session 45-Typing - Text-1		2012-07-13 14:09:51.074000
	Edit pad (rev 946)		Capucine	cv402	XVal Session 45	1	XVal Session 45-Typing - Text-1		2012-07-13 14:09:51.369000
	Edit pad (rev 947)		Rose	cv408	XVal Session 45	1	XVal Session 45-Typing - Text-1		2012-07-13 14:09:51.575000
	Edit pad (rev 948)		charles	cv410	XVal Session 45	1	XVal Session 45-Typing - Text-1		2012-07-13 14:09:51.877000
	Edit pad (rev 949)		Capucine	cv402	XVal Session 45	1	XVal Session 45-Typing - Text-1		2012-07-13 14:09:51.978000
	Edit pad (rev 950)		Rose	cv408	XVal Session 45	1	XVal Session 45-Typing - Text-1		2012-07-13 14:09:52.074000
	Edit pad (rev 951)		charles	cv410	XVal Session 45	1	XVal Session 45-Typing - Text-1		2012-07-13 14:09:52.377000
	Edit pad (rev 952)		Capucine	cv402	XVal Session 45	1	XVal Session 45-Typing - Text-1		2012-07-13 14:09:52.479000
	Edit pad (rev 953)		Rose	cv408	XVal Session 45	1	XVal Session 45-Typing - Text-1		2012-07-13 14:09:52.575000
	Edit pad (rev 954)		charles	cv410	XVal Session 45	1	XVal Session 45-Typing - Text-1		2012-07-13 14:09:52.877000
	Edit pad (rev 955)		Capucine	cv402	XVal Session 45	1	XVal Session 45-Typing - Text-1		2012-07-13 14:09:52.978000
	Edit pad (rev 956)		charles	cv410	XVal Session 45	1	XVal Session 45-Typing - Text-1		2012-07-13 14:09:53.378000
	Edit pad (rev 957)		Kate	cv406	XVal Session 45	1	XVal Session 45-Typing - Text-1		2012-07-13 14:09:53.427000
	Edit pad (rev 958)		Rose	cv408	XVal Session 45	1	XVal Session 45-Typing - Text-1		2012-07-13 14:09:53.447000
	Edit pad (rev 959)		Capucine	cv402	XVal Session 45	1	XVal Session 45-Typing - Text-1		2012-07-13 14:09:53.484000
	Edit pad (rev 960)		charles	cv410	XVal Session 45	1	XVal Session 45-Typing - Text-1		2012-07-13 14:09:53.879000
	Edit pad (rev 961)		Kate	cv406	XVal Session 45	1	XVal Session 45-Typing - Text-1		2012-07-13 14:09:53.933000
	Edit pad (rev 962)		Rose	cv408	XVal Session 45	1	XVal Session 45-Typing - Text-1		2012-07-13 14:09:53.947000
	Edit pad (rev 963)		Capucine	cv402	XVal Session 45	1	XVal Session 45-Typing - Text-1		2012-07-13 14:09:53.996000
	Edit pad (rev 964)		charles	cv410	XVal Session 45	1	XVal Session 45-Typing - Text-1		2012-07-13 14:09:54.379000
	Edit pad (rev 965)		Kate	cv406	XVal Session 45	1	XVal Session 45-Typing - Text-1		2012-07-13 14:09:54.434000
	Edit pad (rev 966)		Rose	cv408	XVal Session 45	1	XVal Session 45-Typing - Text-1		2012-07-13 14:09:54.449000
	Edit pad (rev 967)		Capucine	cv402	XVal Session 45	1	XVal Session 45-Typing - Text-1		2012-07-13 14:09:54.500000
	Edit pad (rev 968)		charles	cv410	XVal Session 45	1	XVal Session 45-Typing - Text-1		2012-07-13 14:09:54.882000
	Edit pad (rev 969)		Kate	cv406	XVal Session 45	1	XVal Session 45-Typing - Text-1		2012-07-13 14:09:54.941000
	Edit pad (rev 970)		Rose	cv408	XVal Session 45	1	XVal Session 45-Typing - Text-1		2012-07-13 14:09:54.957000
	Edit pad (rev 971)		Capucine	cv402	XVal Session 45	1	XVal Session 45-Typing - Text-1		2012-07-13 14:09:54.999000
	Edit pad (rev 972)		Kate	cv406	XVal Session 45	1	XVal Session 45-Typing - Text-1		2012-07-13 14:09:55.438000
	Edit pad (rev 973)		Rose	cv408	XVal Session 45	1	XVal Session 45-Typing - Text-1		2012-07-13 14:09:55.458000
	Edit pad (rev 974)		Capucine	cv402	XVal Session 45	1	XVal Session 45-Typing - Text-1		2012-07-13 14:09:55.505000
	Edit pad (rev 975)		charles	cv410	XVal Session 45	1	XVal Session 45-Typing - Text-1		2012-07-13 14:09:55.712000
	Edit pad (rev 976)		Kate	cv406	XVal Session 45	1	XVal Session 45-Typing - Text-1		2012-07-13 14:09:55.937000
	Edit pad (rev 977)		Rose	cv408	XVal Session 45	1	XVal Session 45-Typing - Text-1		2012-07-13 14:09:55.960000
	Edit pad (rev 978)		Capucine	cv402	XVal Session 45	1	XVal Session 45-Typing - Text-1		2012-07-13 14:09:56.005000
	Edit pad (rev 979)		charles	cv410	XVal Session 45	1	XVal Session 45-Typing - Text-1		2012-07-13 14:09:56.211000
	Edit pad (rev 980)		Kate	cv406	XVal Session 45	1	XVal Session 45-Typing - Text-1		2012-07-13 14:09:56.440000
	Edit pad (rev 981)		Rose	cv408	XVal Session 45	1	XVal Session 45-Typing - Text-1		2012-07-13 14:09:56.458000
	Edit pad (rev 982)		Capucine	cv402	XVal Session 45	1	XVal Session 45-Typing - Text-1		2012-07-13 14:09:56.503000
	Edit pad (rev 983)		Rose	cv408	XVal Session 45	1	XVal Session 45-Typing - Text-1		2012-07-13 14:09:56.961000
	Edit pad (rev 984)		Kate	cv406	XVal Session 45	1	XVal Session 45-Typing - Text-1		2012-07-13 14:09:56.977000
	Edit pad (rev 985)		Capucine	cv402	XVal Session 45	1	XVal Session 45-Typing - Text-1		2012-07-13 14:09:57.010000
	Edit pad (rev 986)		Kate	cv406	XVal Session 45	1	XVal Session 45-Typing - Text-1		2012-07-13 14:09:57.448000
	Edit pad (rev 987)		Rose	cv408	XVal Session 45	1	XVal Session 45-Typing - Text-1		2012-07-13 14:09:57.460000
	Edit pad (rev 988)		Capucine	cv402	XVal Session 45	1	XVal Session 45-Typing - Text-1		2012-07-13 14:09:57.514000
	Edit pad (rev 989)		Kate	cv406	XVal Session 45	1	XVal Session 45-Typing - Text-1		2012-07-13 14:09:57.941000
	Edit pad (rev 990)		Capucine	cv402	XVal Session 45	1	XVal Session 45-Typing - Text-1		2012-07-13 14:09:58.012000
	Edit pad (rev 991)		Rose	cv408	XVal Session 45	1	XVal Session 45-Typing - Text-1		2012-07-13 14:09:58.018000
	Edit pad (rev 992)		charles	cv410	XVal Session 45	1	XVal Session 45-Typing - Text-1		2012-07-13 14:09:58.367000
	Edit pad (rev 993)		Kate	cv406	XVal Session 45	1	XVal Session 45-Typing - Text-1		2012-07-13 14:09:58.440000
	Edit pad (rev 994)		Rose	cv408	XVal Session 45	1	XVal Session 45-Typing - Text-1		2012-07-13 14:09:58.465000
	Edit pad (rev 995)		Capucine	cv402	XVal Session 45	1	XVal Session 45-Typing - Text-1		2012-07-13 14:09:58.520000
	Edit pad (rev 996)		charles	cv410	XVal Session 45	1	XVal Session 45-Typing - Text-1		2012-07-13 14:09:58.869000
	Edit pad (rev 997)		Kate	cv406	XVal Session 45	1	XVal Session 45-Typing - Text-1		2012-07-13 14:09:58.954000
	Edit pad (rev 998)		Rose	cv408	XVal Session 45	1	XVal Session 45-Typing - Text-1		2012-07-13 14:09:58.965000
	Edit pad (rev 999)		Capucine	cv402	XVal Session 45	1	XVal Session 45-Typing - Text-1		2012-07-13 14:09:59.019000
	Edit pad (rev 1000)		charles	cv410	XVal Session 45	1	XVal Session 45-Typing - Text-1		2012-07-13 14:09:59.370000
	Edit pad (rev 1001)		Kate	cv406	XVal Session 45	1	XVal Session 45-Typing - Text-1		2012-07-13 14:09:59.459000
	Edit pad (rev 1002)		Rose	cv408	XVal Session 45	1	XVal Session 45-Typing - Text-1		2012-07-13 14:09:59.472000
	Edit pad (rev 1003)		Capucine	cv402	XVal Session 45	1	XVal Session 45-Typing - Text-1		2012-07-13 14:09:59.538000
	Edit pad (rev 1004)		charles	cv410	XVal Session 45	1	XVal Session 45-Typing - Text-1		2012-07-13 14:09:59.871000
	Edit pad (rev 1005)		Kate	cv406	XVal Session 45	1	XVal Session 45-Typing - Text-1		2012-07-13 14:09:59.957000
	Edit pad (rev 1006)		Capucine	cv402	XVal Session 45	1	XVal Session 45-Typing - Text-1		2012-07-13 14:10:00.039000
	Edit pad (rev 1007)		Kate	cv406	XVal Session 45	1	XVal Session 45-Typing - Text-1		2012-07-13 14:10:00.457000
	Edit pad (rev 1008)		Capucine	cv402	XVal Session 45	1	XVal Session 45-Typing - Text-1		2012-07-13 14:10:00.551000
	Edit pad (rev 1009)		charles	cv410	XVal Session 45	1	XVal Session 45-Typing - Text-1		2012-07-13 14:10:00.696000
	Edit pad (rev 1010)		Kate	cv406	XVal Session 45	1	XVal Session 45-Typing - Text-1		2012-07-13 14:10:00.960000
	Edit pad (rev 1011)		Capucine	cv402	XVal Session 45	1	XVal Session 45-Typing - Text-1		2012-07-13 14:10:01.052000
	Edit pad (rev 1012)		Kate	cv406	XVal Session 45	1	XVal Session 45-Typing - Text-1		2012-07-13 14:10:01.458000
	Edit pad (rev 1013)		Capucine	cv402	XVal Session 45	1	XVal Session 45-Typing - Text-1		2012-07-13 14:10:01.552000
	Edit pad (rev 1014)		charles	cv410	XVal Session 45	1	XVal Session 45-Typing - Text-1		2012-07-13 14:10:01.761000
	Edit pad (rev 1015)		Kate	cv406	XVal Session 45	1	XVal Session 45-Typing - Text-1		2012-07-13 14:10:01.960000
	Edit pad (rev 1016)		Capucine	cv402	XVal Session 45	1	XVal Session 45-Typing - Text-1		2012-07-13 14:10:02.051000
	Edit pad (rev 1017)		charles	cv410	XVal Session 45	1	XVal Session 45-Typing - Text-1		2012-07-13 14:10:02.260000
	Edit pad (rev 1018)		Capucine	cv402	XVal Session 45	1	XVal Session 45-Typing - Text-1		2012-07-13 14:10:02.555000
	Edit pad (rev 1019)		Rose	cv408	XVal Session 45	1	XVal Session 45-Typing - Text-1		2012-07-13 14:10:02.578000
	Edit pad (rev 1020)		charles	cv410	XVal Session 45	1	XVal Session 45-Typing - Text-1		2012-07-13 14:10:02.760000
	Edit pad (rev 1021)		Kate	cv406	XVal Session 45	1	XVal Session 45-Typing - Text-1		2012-07-13 14:10:02.830000
	Edit pad (rev 1022)		Capucine	cv402	XVal Session 45	1	XVal Session 45-Typing - Text-1		2012-07-13 14:10:03.054000
	Edit pad (rev 1023)		Rose	cv408	XVal Session 45	1	XVal Session 45-Typing - Text-1		2012-07-13 14:10:03.078000
	Edit pad (rev 1024)		charles	cv410	XVal Session 45	1	XVal Session 45-Typing - Text-1		2012-07-13 14:10:03.260000
	Edit pad (rev 1025)		Kate	cv406	XVal Session 45	1	XVal Session 45-Typing - Text-1		2012-07-13 14:10:03.329000
	Edit pad (rev 1026)		Capucine	cv402	XVal Session 45	1	XVal Session 45-Typing - Text-1		2012-07-13 14:10:03.554000
	Edit pad (rev 1027)		charles	cv410	XVal Session 45	1	XVal Session 45-Typing - Text-1		2012-07-13 14:10:03.760000
	Edit pad (rev 1028)		Kate	cv406	XVal Session 45	1	XVal Session 45-Typing - Text-1		2012-07-13 14:10:03.833000
	Edit pad (rev 1029)		Capucine	cv402	XVal Session 45	1	XVal Session 45-Typing - Text-1		2012-07-13 14:10:04.053000
	Edit pad (rev 1030)		charles	cv410	XVal Session 45	1	XVal Session 45-Typing - Text-1		2012-07-13 14:10:04.262000
	Edit pad (rev 1031)		Kate	cv406	XVal Session 45	1	XVal Session 45-Typing - Text-1		2012-07-13 14:10:04.332000
	Edit pad (rev 1032)		Capucine	cv402	XVal Session 45	1	XVal Session 45-Typing - Text-1		2012-07-13 14:10:04.554000
	Edit pad (rev 1033)		Kate	cv406	XVal Session 45	1	XVal Session 45-Typing - Text-1		2012-07-13 14:10:04.831000
	Edit pad (rev 1034)		charles	cv410	XVal Session 45	1	XVal Session 45-Typing - Text-1		2012-07-13 14:10:05.137000
	Edit pad (rev 1035)		Kate	cv406	XVal Session 45	1	XVal Session 45-Typing - Text-1		2012-07-13 14:10:05.333000
	Edit pad (rev 1036)		charles	cv410	XVal Session 45	1	XVal Session 45-Typing - Text-1		2012-07-13 14:10:05.635000
	Edit pad (rev 1037)		Capucine	cv402	XVal Session 45	1	XVal Session 45-Typing - Text-1		2012-07-13 14:10:05.692000
	Edit pad (rev 1038)		Capucine	cv402	XVal Session 45	1	XVal Session 45-Typing - Text-1		2012-07-13 14:10:06.194000
	Edit pad (rev 1039)		Capucine	cv402	XVal Session 45	1	XVal Session 45-Typing - Text-1		2012-07-13 14:10:06.696000
	Edit pad (rev 1040)		charles	cv410	XVal Session 45	1	XVal Session 45-Typing - Text-1		2012-07-13 14:10:06.814000
	Edit pad (rev 1041)		Capucine	cv402	XVal Session 45	1	XVal Session 45-Typing - Text-1		2012-07-13 14:10:07.198000
	Edit pad (rev 1042)		charles	cv410	XVal Session 45	1	XVal Session 45-Typing - Text-1		2012-07-13 14:10:07.314000
	Edit pad (rev 1043)		Capucine	cv402	XVal Session 45	1	XVal Session 45-Typing - Text-1		2012-07-13 14:10:07.698000
	Edit pad (rev 1044)		charles	cv410	XVal Session 45	1	XVal Session 45-Typing - Text-1		2012-07-13 14:10:07.815000
	Edit pad (rev 1045)		Capucine	cv402	XVal Session 45	1	XVal Session 45-Typing - Text-1		2012-07-13 14:10:08.197000
	Edit pad (rev 1046)		Kate	cv406	XVal Session 45	1	XVal Session 45-Typing - Text-1		2012-07-13 14:10:08.283000
	Edit pad (rev 1047)		charles	cv410	XVal Session 45	1	XVal Session 45-Typing - Text-1		2012-07-13 14:10:08.322000
	Edit pad (rev 1048)		Capucine	cv402	XVal Session 45	1	XVal Session 45-Typing - Text-1		2012-07-13 14:10:08.697000
	Edit pad (rev 1049)		Kate	cv406	XVal Session 45	1	XVal Session 45-Typing - Text-1		2012-07-13 14:10:08.780000
	Edit pad (rev 1050)		charles	cv410	XVal Session 45	1	XVal Session 45-Typing - Text-1		2012-07-13 14:10:08.824000
	Edit pad (rev 1051)		Capucine	cv402	XVal Session 45	1	XVal Session 45-Typing - Text-1		2012-07-13 14:10:09.197000
	Edit pad (rev 1052)		Kate	cv406	XVal Session 45	1	XVal Session 45-Typing - Text-1		2012-07-13 14:10:09.281000
	Edit pad (rev 1053)		Capucine	cv402	XVal Session 45	1	XVal Session 45-Typing - Text-1		2012-07-13 14:10:09.699000
	Edit pad (rev 1054)		Kate	cv406	XVal Session 45	1	XVal Session 45-Typing - Text-1		2012-07-13 14:10:09.782000
	Edit pad (rev 1055)		Capucine	cv402	XVal Session 45	1	XVal Session 45-Typing - Text-1		2012-07-13 14:10:10.263000
	Edit pad (rev 1056)		Kate	cv406	XVal Session 45	1	XVal Session 45-Typing - Text-1		2012-07-13 14:10:10.507000
	Edit pad (rev 1057)		Kate	cv406	XVal Session 45	1	XVal Session 45-Typing - Text-1		2012-07-13 14:10:10.784000
	Edit pad (rev 1058)		Kate	cv406	XVal Session 45	1	XVal Session 45-Typing - Text-1		2012-07-13 14:10:11.287000
	Edit pad (rev 1059)		Capucine	cv402	XVal Session 45	1	XVal Session 45-Typing - Text-1		2012-07-13 14:10:11.406000
	Edit pad (rev 1060)		Capucine	cv402	XVal Session 45	1	XVal Session 45-Typing - Text-1		2012-07-13 14:10:11.910000
	Edit pad (rev 1061)		charles	cv410	XVal Session 45	1	XVal Session 45-Typing - Text-1		2012-07-13 14:10:12.133000
	Edit pad (rev 1062)		Capucine	cv402	XVal Session 45	1	XVal Session 45-Typing - Text-1		2012-07-13 14:10:12.410000
	Edit pad (rev 1063)		charles	cv410	XVal Session 45	1	XVal Session 45-Typing - Text-1		2012-07-13 14:10:12.633000
	Edit pad (rev 1064)		charles	cv410	XVal Session 45	1	XVal Session 45-Typing - Text-1		2012-07-13 14:10:18.218000
	Edit pad (rev 1065)		charles	cv410	XVal Session 45	1	XVal Session 45-Typing - Text-1		2012-07-13 14:10:18.723000
	Edit pad (rev 1066)		charles	cv410	XVal Session 45	1	XVal Session 45-Typing - Text-1		2012-07-13 14:10:19.224000
	Edit pad (rev 1067)		charles	cv410	XVal Session 45	1	XVal Session 45-Typing - Text-1		2012-07-13 14:10:19.722000
	Edit pad (rev 1068)		Rose	cv408	XVal Session 45	1	XVal Session 45-Typing - Text-1		2012-07-13 14:10:19.951000
	Edit pad (rev 1069)		Rose	cv408	XVal Session 45	1	XVal Session 45-Typing - Text-1		2012-07-13 14:10:20.450000
	Edit pad (rev 1070)		Rose	cv408	XVal Session 45	1	XVal Session 45-Typing - Text-1		2012-07-13 14:10:20.951000
	Edit pad (rev 1071)		charles	cv410	XVal Session 45	1	XVal Session 45-Typing - Text-1		2012-07-13 14:10:21.303000
	Edit pad (rev 1072)		Rose	cv408	XVal Session 45	1	XVal Session 45-Typing - Text-1		2012-07-13 14:10:21.464000
	Edit pad (rev 1073)		charles	cv410	XVal Session 45	1	XVal Session 45-Typing - Text-1		2012-07-13 14:10:21.802000
	Edit pad (rev 1074)		Rose	cv408	XVal Session 45	1	XVal Session 45-Typing - Text-1		2012-07-13 14:10:21.964000
	Edit pad (rev 1075)		charles	cv410	XVal Session 45	1	XVal Session 45-Typing - Text-1		2012-07-13 14:10:22.304000
	Edit pad (rev 1076)		Rose	cv408	XVal Session 45	1	XVal Session 45-Typing - Text-1		2012-07-13 14:10:22.561000
	Edit pad (rev 1077)		Capucine	cv402	XVal Session 45	1	XVal Session 45-Typing - Text-1		2012-07-13 14:10:22.585000
	Edit pad (rev 1078)		charles	cv410	XVal Session 45	1	XVal Session 45-Typing - Text-1		2012-07-13 14:10:22.806000
	Edit pad (rev 1079)		Rose	cv408	XVal Session 45	1	XVal Session 45-Typing - Text-1		2012-07-13 14:10:23.061000
	Edit pad (rev 1080)		Capucine	cv402	XVal Session 45	1	XVal Session 45-Typing - Text-1		2012-07-13 14:10:23.086000
	Edit pad (rev 1081)		Rose	cv408	XVal Session 45	1	XVal Session 45-Typing - Text-1		2012-07-13 14:10:23.561000
	Edit pad (rev 1082)		Capucine	cv402	XVal Session 45	1	XVal Session 45-Typing - Text-1		2012-07-13 14:10:23.586000
	Edit pad (rev 1083)		charles	cv410	XVal Session 45	1	XVal Session 45-Typing - Text-1		2012-07-13 14:10:23.596000
	Edit pad (rev 1084)		Rose	cv408	XVal Session 45	1	XVal Session 45-Typing - Text-1		2012-07-13 14:10:24.062000
	Edit pad (rev 1085)		Capucine	cv402	XVal Session 45	1	XVal Session 45-Typing - Text-1		2012-07-13 14:10:24.087000
	Edit pad (rev 1086)		charles	cv410	XVal Session 45	1	XVal Session 45-Typing - Text-1		2012-07-13 14:10:24.097000
	Edit pad (rev 1087)		charles	cv410	XVal Session 45	1	XVal Session 45-Typing - Text-1		2012-07-13 14:10:24.640000
	Edit pad (rev 1088)		Capucine	cv402	XVal Session 45	1	XVal Session 45-Typing - Text-1		2012-07-13 14:10:24.655000
	Edit pad (rev 1089)		Rose	cv408	XVal Session 45	1	XVal Session 45-Typing - Text-1		2012-07-13 14:10:24.657000
	Edit pad (rev 1090)		charles	cv410	XVal Session 45	1	XVal Session 45-Typing - Text-1		2012-07-13 14:10:25.146000
	Edit pad (rev 1091)		Rose	cv408	XVal Session 45	1	XVal Session 45-Typing - Text-1		2012-07-13 14:10:25.157000
	Edit pad (rev 1092)		Capucine	cv402	XVal Session 45	1	XVal Session 45-Typing - Text-1		2012-07-13 14:10:25.158000
	Edit pad (rev 1093)		charles	cv410	XVal Session 45	1	XVal Session 45-Typing - Text-1		2012-07-13 14:10:25.646000
	Edit pad (rev 1094)		Capucine	cv402	XVal Session 45	1	XVal Session 45-Typing - Text-1		2012-07-13 14:10:25.656000
	Edit pad (rev 1095)		Rose	cv408	XVal Session 45	1	XVal Session 45-Typing - Text-1		2012-07-13 14:10:25.658000
	Edit pad (rev 1096)		Rose	cv408	XVal Session 45	1	XVal Session 45-Typing - Text-1		2012-07-13 14:10:26.484000
	Edit pad (rev 1097)		Kate	cv406	XVal Session 45	1	XVal Session 45-Typing - Text-1		2012-07-13 14:10:26.504000
	Edit pad (rev 1098)		charles	cv410	XVal Session 45	1	XVal Session 45-Typing - Text-1		2012-07-13 14:10:26.511000
	Edit pad (rev 1099)		Capucine	cv402	XVal Session 45	1	XVal Session 45-Typing - Text-1		2012-07-13 14:10:26.551000
	Edit pad (rev 1100)		Rose	cv408	XVal Session 45	1	XVal Session 45-Typing - Text-1		2012-07-13 14:10:26.986000
	Edit pad (rev 1101)		Kate	cv406	XVal Session 45	1	XVal Session 45-Typing - Text-1		2012-07-13 14:10:27.006000
	Edit pad (rev 1102)		charles	cv410	XVal Session 45	1	XVal Session 45-Typing - Text-1		2012-07-13 14:10:27.011000
	Edit pad (rev 1103)		Capucine	cv402	XVal Session 45	1	XVal Session 45-Typing - Text-1		2012-07-13 14:10:27.054000
	Edit pad (rev 1104)		Rose	cv408	XVal Session 45	1	XVal Session 45-Typing - Text-1		2012-07-13 14:10:27.486000
	Edit pad (rev 1105)		Kate	cv406	XVal Session 45	1	XVal Session 45-Typing - Text-1		2012-07-13 14:10:27.506000
	Edit pad (rev 1106)		Capucine	cv402	XVal Session 45	1	XVal Session 45-Typing - Text-1		2012-07-13 14:10:27.554000
	Edit pad (rev 1107)		Rose	cv408	XVal Session 45	1	XVal Session 45-Typing - Text-1		2012-07-13 14:10:27.986000
	Edit pad (rev 1108)		Kate	cv406	XVal Session 45	1	XVal Session 45-Typing - Text-1		2012-07-13 14:10:28.007000
	Edit pad (rev 1109)		charles	cv410	XVal Session 45	1	XVal Session 45-Typing - Text-1		2012-07-13 14:10:28.026000
	Edit pad (rev 1110)		Capucine	cv402	XVal Session 45	1	XVal Session 45-Typing - Text-1		2012-07-13 14:10:28.064000
	Edit pad (rev 1111)		Rose	cv408	XVal Session 45	1	XVal Session 45-Typing - Text-1		2012-07-13 14:10:28.489000
	Edit pad (rev 1112)		charles	cv410	XVal Session 45	1	XVal Session 45-Typing - Text-1		2012-07-13 14:10:28.537000
	Edit pad (rev 1113)		Capucine	cv402	XVal Session 45	1	XVal Session 45-Typing - Text-1		2012-07-13 14:10:28.562000
	Edit pad (rev 1114)		Kate	cv406	XVal Session 45	1	XVal Session 45-Typing - Text-1		2012-07-13 14:10:28.618000
	Edit pad (rev 1115)		Rose	cv408	XVal Session 45	1	XVal Session 45-Typing - Text-1		2012-07-13 14:10:28.987000
	Edit pad (rev 1116)		Capucine	cv402	XVal Session 45	1	XVal Session 45-Typing - Text-1		2012-07-13 14:10:29.063000
	Edit pad (rev 1117)		Kate	cv406	XVal Session 45	1	XVal Session 45-Typing - Text-1		2012-07-13 14:10:29.118000
	Edit pad (rev 1118)		Capucine	cv402	XVal Session 45	1	XVal Session 45-Typing - Text-1		2012-07-13 14:10:29.567000
	Edit pad (rev 1119)		Kate	cv406	XVal Session 45	1	XVal Session 45-Typing - Text-1		2012-07-13 14:10:29.620000
	Edit pad (rev 1120)		Rose	cv408	XVal Session 45	1	XVal Session 45-Typing - Text-1		2012-07-13 14:10:29.697000
	Edit pad (rev 1121)		charles	cv410	XVal Session 45	1	XVal Session 45-Typing - Text-1		2012-07-13 14:10:29.973000
	Edit pad (rev 1122)		Capucine	cv402	XVal Session 45	1	XVal Session 45-Typing - Text-1		2012-07-13 14:10:30.069000
	Edit pad (rev 1123)		Kate	cv406	XVal Session 45	1	XVal Session 45-Typing - Text-1		2012-07-13 14:10:30.120000
	Edit pad (rev 1124)		Rose	cv408	XVal Session 45	1	XVal Session 45-Typing - Text-1		2012-07-13 14:10:30.197000
	Edit pad (rev 1125)		Capucine	cv402	XVal Session 45	1	XVal Session 45-Typing - Text-1		2012-07-13 14:10:30.569000
	Edit pad (rev 1126)		Kate	cv406	XVal Session 45	1	XVal Session 45-Typing - Text-1		2012-07-13 14:10:30.620000
	Edit pad (rev 1127)		charles	cv410	XVal Session 45	1	XVal Session 45-Typing - Text-1		2012-07-13 14:10:30.629000
	Edit pad (rev 1128)		Rose	cv408	XVal Session 45	1	XVal Session 45-Typing - Text-1		2012-07-13 14:10:30.697000
	Edit pad (rev 1129)		Capucine	cv402	XVal Session 45	1	XVal Session 45-Typing - Text-1		2012-07-13 14:10:31.069000
	Edit pad (rev 1130)		charles	cv410	XVal Session 45	1	XVal Session 45-Typing - Text-1		2012-07-13 14:10:31.131000
	Edit pad (rev 1131)		Kate	cv406	XVal Session 45	1	XVal Session 45-Typing - Text-1		2012-07-13 14:10:31.136000
	Edit pad (rev 1132)		Rose	cv408	XVal Session 45	1	XVal Session 45-Typing - Text-1		2012-07-13 14:10:31.401000
	Edit pad (rev 1133)		Capucine	cv402	XVal Session 45	1	XVal Session 45-Typing - Text-1		2012-07-13 14:10:31.569000
	Edit pad (rev 1134)		Kate	cv406	XVal Session 45	1	XVal Session 45-Typing - Text-1		2012-07-13 14:10:31.632000
	Edit pad (rev 1135)		Rose	cv408	XVal Session 45	1	XVal Session 45-Typing - Text-1		2012-07-13 14:10:31.900000
	Edit pad (rev 1136)		Capucine	cv402	XVal Session 45	1	XVal Session 45-Typing - Text-1		2012-07-13 14:10:32.067000
	Edit pad (rev 1137)		Kate	cv406	XVal Session 45	1	XVal Session 45-Typing - Text-1		2012-07-13 14:10:32.137000
	Edit pad (rev 1138)		Rose	cv408	XVal Session 45	1	XVal Session 45-Typing - Text-1		2012-07-13 14:10:32.398000
	Edit pad (rev 1139)		Capucine	cv402	XVal Session 45	1	XVal Session 45-Typing - Text-1		2012-07-13 14:10:32.568000
	Edit pad (rev 1140)		Kate	cv406	XVal Session 45	1	XVal Session 45-Typing - Text-1		2012-07-13 14:10:32.637000
	Edit pad (rev 1141)		Rose	cv408	XVal Session 45	1	XVal Session 45-Typing - Text-1		2012-07-13 14:10:32.900000
	Edit pad (rev 1142)		charles	cv410	XVal Session 45	1	XVal Session 45-Typing - Text-1		2012-07-13 14:10:32.940000
	Edit pad (rev 1143)		Capucine	cv402	XVal Session 45	1	XVal Session 45-Typing - Text-1		2012-07-13 14:10:33.068000
	Edit pad (rev 1144)		Kate	cv406	XVal Session 45	1	XVal Session 45-Typing - Text-1		2012-07-13 14:10:33.134000
	Edit pad (rev 1145)		Rose	cv408	XVal Session 45	1	XVal Session 45-Typing - Text-1		2012-07-13 14:10:33.452000
	Edit pad (rev 1146)		Capucine	cv402	XVal Session 45	1	XVal Session 45-Typing - Text-1		2012-07-13 14:10:33.567000
	Edit pad (rev 1147)		charles	cv410	XVal Session 45	1	XVal Session 45-Typing - Text-1		2012-07-13 14:10:33.616000
	Edit pad (rev 1148)		Kate	cv406	XVal Session 45	1	XVal Session 45-Typing - Text-1		2012-07-13 14:10:33.637000
	Edit pad (rev 1149)		Rose	cv408	XVal Session 45	1	XVal Session 45-Typing - Text-1		2012-07-13 14:10:33.956000
	Edit pad (rev 1150)		Capucine	cv402	XVal Session 45	1	XVal Session 45-Typing - Text-1		2012-07-13 14:10:34.070000
	Edit pad (rev 1151)		Kate	cv406	XVal Session 45	1	XVal Session 45-Typing - Text-1		2012-07-13 14:10:34.135000
	Edit pad (rev 1152)		Rose	cv408	XVal Session 45	1	XVal Session 45-Typing - Text-1		2012-07-13 14:10:34.458000
	Edit pad (rev 1153)		charles	cv410	XVal Session 45	1	XVal Session 45-Typing - Text-1		2012-07-13 14:10:34.510000
	Edit pad (rev 1154)		Capucine	cv402	XVal Session 45	1	XVal Session 45-Typing - Text-1		2012-07-13 14:10:34.570000
	Edit pad (rev 1155)		Kate	cv406	XVal Session 45	1	XVal Session 45-Typing - Text-1		2012-07-13 14:10:34.634000
	Edit pad (rev 1156)		Rose	cv408	XVal Session 45	1	XVal Session 45-Typing - Text-1		2012-07-13 14:10:34.962000
	Edit pad (rev 1157)		charles	cv410	XVal Session 45	1	XVal Session 45-Typing - Text-1		2012-07-13 14:10:35.019000
	Edit pad (rev 1158)		Kate	cv406	XVal Session 45	1	XVal Session 45-Typing - Text-1		2012-07-13 14:10:35.136000
	Edit pad (rev 1159)		Rose	cv408	XVal Session 45	1	XVal Session 45-Typing - Text-1		2012-07-13 14:10:35.467000
	Edit pad (rev 1160)		Capucine	cv402	XVal Session 45	1	XVal Session 45-Typing - Text-1		2012-07-13 14:10:35.546000
	Edit pad (rev 1161)		Kate	cv406	XVal Session 45	1	XVal Session 45-Typing - Text-1		2012-07-13 14:10:35.638000
	Edit pad (rev 1162)		Rose	cv408	XVal Session 45	1	XVal Session 45-Typing - Text-1		2012-07-13 14:10:35.967000
	Edit pad (rev 1163)		Capucine	cv402	XVal Session 45	1	XVal Session 45-Typing - Text-1		2012-07-13 14:10:36.066000
	Edit pad (rev 1164)		Kate	cv406	XVal Session 45	1	XVal Session 45-Typing - Text-1		2012-07-13 14:10:36.135000
	Edit pad (rev 1165)		Capucine	cv402	XVal Session 45	1	XVal Session 45-Typing - Text-1		2012-07-13 14:10:36.576000
	Edit pad (rev 1166)		Rose	cv408	XVal Session 45	1	XVal Session 45-Typing - Text-1		2012-07-13 14:10:36.617000
	Edit pad (rev 1167)		Kate	cv406	XVal Session 45	1	XVal Session 45-Typing - Text-1		2012-07-13 14:10:36.641000
	Edit pad (rev 1168)		Capucine	cv402	XVal Session 45	1	XVal Session 45-Typing - Text-1		2012-07-13 14:10:37.074000
	Edit pad (rev 1169)		Kate	cv406	XVal Session 45	1	XVal Session 45-Typing - Text-1		2012-07-13 14:10:37.141000
	Edit pad (rev 1170)		Capucine	cv402	XVal Session 45	1	XVal Session 45-Typing - Text-1		2012-07-13 14:10:37.579000
	Edit pad (rev 1171)		Rose	cv408	XVal Session 45	1	XVal Session 45-Typing - Text-1		2012-07-13 14:10:37.635000
	Edit pad (rev 1172)		Kate	cv406	XVal Session 45	1	XVal Session 45-Typing - Text-1		2012-07-13 14:10:37.640000
	Edit pad (rev 1173)		charles	cv410	XVal Session 45	1	XVal Session 45-Typing - Text-1		2012-07-13 14:10:37.987000
	Edit pad (rev 1174)		Capucine	cv402	XVal Session 45	1	XVal Session 45-Typing - Text-1		2012-07-13 14:10:38.117000
	Edit pad (rev 1175)		Rose	cv408	XVal Session 45	1	XVal Session 45-Typing - Text-1		2012-07-13 14:10:38.141000
	Edit pad (rev 1176)		Kate	cv406	XVal Session 45	1	XVal Session 45-Typing - Text-1		2012-07-13 14:10:38.143000
	Edit pad (rev 1177)		Capucine	cv402	XVal Session 45	1	XVal Session 45-Typing - Text-1		2012-07-13 14:10:38.581000
	Edit pad (rev 1178)		Rose	cv408	XVal Session 45	1	XVal Session 45-Typing - Text-1		2012-07-13 14:10:38.643000
	Edit pad (rev 1179)		Kate	cv406	XVal Session 45	1	XVal Session 45-Typing - Text-1		2012-07-13 14:10:38.652000
	Edit pad (rev 1180)		charles	cv410	XVal Session 45	1	XVal Session 45-Typing - Text-1		2012-07-13 14:10:38.837000
	Edit pad (rev 1181)		Rose	cv408	XVal Session 45	1	XVal Session 45-Typing - Text-1		2012-07-13 14:10:39.144000
	Edit pad (rev 1182)		Kate	cv406	XVal Session 45	1	XVal Session 45-Typing - Text-1		2012-07-13 14:10:39.151000
	Edit pad (rev 1183)		charles	cv410	XVal Session 45	1	XVal Session 45-Typing - Text-1		2012-07-13 14:10:39.359000
	Edit pad (rev 1184)		Rose	cv408	XVal Session 45	1	XVal Session 45-Typing - Text-1		2012-07-13 14:10:39.643000
	Edit pad (rev 1185)		charles	cv410	XVal Session 45	1	XVal Session 45-Typing - Text-1		2012-07-13 14:10:39.861000
	Edit pad (rev 1186)		Kate	cv406	XVal Session 45	1	XVal Session 45-Typing - Text-1		2012-07-13 14:10:39.882000
	Edit pad (rev 1187)		Rose	cv408	XVal Session 45	1	XVal Session 45-Typing - Text-1		2012-07-13 14:10:40.144000
	Edit pad (rev 1188)		charles	cv410	XVal Session 45	1	XVal Session 45-Typing - Text-1		2012-07-13 14:10:40.358000
	Edit pad (rev 1189)		Kate	cv406	XVal Session 45	1	XVal Session 45-Typing - Text-1		2012-07-13 14:10:40.377000
	Edit pad (rev 1190)		Rose	cv408	XVal Session 45	1	XVal Session 45-Typing - Text-1		2012-07-13 14:10:40.643000
	Edit pad (rev 1191)		charles	cv410	XVal Session 45	1	XVal Session 45-Typing - Text-1		2012-07-13 14:10:40.857000
	Edit pad (rev 1192)		Kate	cv406	XVal Session 45	1	XVal Session 45-Typing - Text-1		2012-07-13 14:10:40.877000
	Edit pad (rev 1193)		Rose	cv408	XVal Session 45	1	XVal Session 45-Typing - Text-1		2012-07-13 14:10:41.144000
	Edit pad (rev 1194)		charles	cv410	XVal Session 45	1	XVal Session 45-Typing - Text-1		2012-07-13 14:10:41.358000
	Edit pad (rev 1195)		Kate	cv406	XVal Session 45	1	XVal Session 45-Typing - Text-1		2012-07-13 14:10:41.381000
	Edit pad (rev 1196)		Capucine	cv402	XVal Session 45	1	XVal Session 45-Typing - Text-1		2012-07-13 14:10:41.858000
	Edit pad (rev 1197)		charles	cv410	XVal Session 45	1	XVal Session 45-Typing - Text-1		2012-07-13 14:10:41.859000
	Edit pad (rev 1198)		Kate	cv406	XVal Session 45	1	XVal Session 45-Typing - Text-1		2012-07-13 14:10:41.889000
	Edit pad (rev 1199)		charles	cv410	XVal Session 45	1	XVal Session 45-Typing - Text-1		2012-07-13 14:10:42.361000
	Edit pad (rev 1200)		Kate	cv406	XVal Session 45	1	XVal Session 45-Typing - Text-1		2012-07-13 14:10:42.418000
	Edit pad (rev 1201)		Capucine	cv402	XVal Session 45	1	XVal Session 45-Typing - Text-1		2012-07-13 14:10:42.447000
	Edit pad (rev 1202)		charles	cv410	XVal Session 45	1	XVal Session 45-Typing - Text-1		2012-07-13 14:10:42.921000
	Edit pad (rev 1203)		Capucine	cv402	XVal Session 45	1	XVal Session 45-Typing - Text-1		2012-07-13 14:10:42.954000
	Edit pad (rev 1204)		Rose	cv408	XVal Session 45	1	XVal Session 45-Typing - Text-1		2012-07-13 14:10:43.400000
	Edit pad (rev 1205)		charles	cv410	XVal Session 45	1	XVal Session 45-Typing - Text-1		2012-07-13 14:10:43.437000
	Edit pad (rev 1206)		Capucine	cv402	XVal Session 45	1	XVal Session 45-Typing - Text-1		2012-07-13 14:10:43.455000
	Edit pad (rev 1207)		Kate	cv406	XVal Session 45	1	XVal Session 45-Typing - Text-1		2012-07-13 14:10:43.565000
	Edit pad (rev 1208)		Rose	cv408	XVal Session 45	1	XVal Session 45-Typing - Text-1		2012-07-13 14:10:43.889000
	Edit pad (rev 1209)		charles	cv410	XVal Session 45	1	XVal Session 45-Typing - Text-1		2012-07-13 14:10:43.937000
	Edit pad (rev 1210)		Kate	cv406	XVal Session 45	1	XVal Session 45-Typing - Text-1		2012-07-13 14:10:44.064000
	Edit pad (rev 1211)		Rose	cv408	XVal Session 45	1	XVal Session 45-Typing - Text-1		2012-07-13 14:10:44.390000
	Edit pad (rev 1212)		charles	cv410	XVal Session 45	1	XVal Session 45-Typing - Text-1		2012-07-13 14:10:44.449000
	Edit pad (rev 1213)		Kate	cv406	XVal Session 45	1	XVal Session 45-Typing - Text-1		2012-07-13 14:10:44.570000
	Edit pad (rev 1214)		Rose	cv408	XVal Session 45	1	XVal Session 45-Typing - Text-1		2012-07-13 14:10:44.890000
	Edit pad (rev 1215)		Kate	cv406	XVal Session 45	1	XVal Session 45-Typing - Text-1		2012-07-13 14:10:45.065000
	Edit pad (rev 1216)		charles	cv410	XVal Session 45	1	XVal Session 45-Typing - Text-1		2012-07-13 14:10:45.076000
	Edit pad (rev 1217)		Rose	cv408	XVal Session 45	1	XVal Session 45-Typing - Text-1		2012-07-13 14:10:45.390000
	Edit pad (rev 1218)		Kate	cv406	XVal Session 45	1	XVal Session 45-Typing - Text-1		2012-07-13 14:10:45.567000
	Edit pad (rev 1219)		Rose	cv408	XVal Session 45	1	XVal Session 45-Typing - Text-1		2012-07-13 14:10:45.890000
	Edit pad (rev 1220)		Capucine	cv402	XVal Session 45	1	XVal Session 45-Typing - Text-1		2012-07-13 14:10:46.097000
	Edit pad (rev 1221)		Kate	cv406	XVal Session 45	1	XVal Session 45-Typing - Text-1		2012-07-13 14:10:46.180000
	Edit pad (rev 1222)		Rose	cv408	XVal Session 45	1	XVal Session 45-Typing - Text-1		2012-07-13 14:10:46.390000
	Edit pad (rev 1223)		Capucine	cv402	XVal Session 45	1	XVal Session 45-Typing - Text-1		2012-07-13 14:10:46.598000
	Edit pad (rev 1224)		Kate	cv406	XVal Session 45	1	XVal Session 45-Typing - Text-1		2012-07-13 14:10:46.690000
	Edit pad (rev 1225)		Capucine	cv402	XVal Session 45	1	XVal Session 45-Typing - Text-1		2012-07-13 14:10:47.099000
	Edit pad (rev 1226)		Kate	cv406	XVal Session 45	1	XVal Session 45-Typing - Text-1		2012-07-13 14:10:47.196000
	Edit pad (rev 1227)		Capucine	cv402	XVal Session 45	1	XVal Session 45-Typing - Text-1		2012-07-13 14:10:47.607000
	Edit pad (rev 1228)		Kate	cv406	XVal Session 45	1	XVal Session 45-Typing - Text-1		2012-07-13 14:10:47.698000
	Edit pad (rev 1229)		Rose	cv408	XVal Session 45	1	XVal Session 45-Typing - Text-1		2012-07-13 14:10:47.760000
	Edit pad (rev 1230)		Capucine	cv402	XVal Session 45	1	XVal Session 45-Typing - Text-1		2012-07-13 14:10:48.108000
	Edit pad (rev 1231)		Kate	cv406	XVal Session 45	1	XVal Session 45-Typing - Text-1		2012-07-13 14:10:48.197000
	Edit pad (rev 1232)		Kate	cv406	XVal Session 45	1	XVal Session 45-Typing - Text-1		2012-07-13 14:10:49.127000
	Edit pad (rev 1233)		Kate	cv406	XVal Session 45	1	XVal Session 45-Typing - Text-1		2012-07-13 14:10:49.637000
	Edit pad (rev 1234)		Kate	cv406	XVal Session 45	1	XVal Session 45-Typing - Text-1		2012-07-13 14:10:50.132000
	Edit pad (rev 1235)		Kate	cv406	XVal Session 45	1	XVal Session 45-Typing - Text-1		2012-07-13 14:10:50.628000
	Edit pad (rev 1236)		Kate	cv406	XVal Session 45	1	XVal Session 45-Typing - Text-1		2012-07-13 14:10:51.241000
	Edit pad (rev 1237)		Kate	cv406	XVal Session 45	1	XVal Session 45-Typing - Text-1		2012-07-13 14:10:51.739000
	Edit pad (rev 1238)		Rose	cv408	XVal Session 45	1	XVal Session 45-Typing - Text-1		2012-07-13 14:10:51.959000
	Edit pad (rev 1239)		Kate	cv406	XVal Session 45	1	XVal Session 45-Typing - Text-1		2012-07-13 14:10:52.236000
	Edit pad (rev 1240)		Rose	cv408	XVal Session 45	1	XVal Session 45-Typing - Text-1		2012-07-13 14:10:52.458000
	Edit pad (rev 1241)		Kate	cv406	XVal Session 45	1	XVal Session 45-Typing - Text-1		2012-07-13 14:10:52.749000
	Edit pad (rev 1242)		Rose	cv408	XVal Session 45	1	XVal Session 45-Typing - Text-1		2012-07-13 14:10:52.959000
	Edit pad (rev 1243)		Rose	cv408	XVal Session 45	1	XVal Session 45-Typing - Text-1		2012-07-13 14:10:53.459000
	Edit pad (rev 1244)		Kate	cv406	XVal Session 45	1	XVal Session 45-Typing - Text-1		2012-07-13 14:10:53.588000
	Edit pad (rev 1245)		Rose	cv408	XVal Session 45	1	XVal Session 45-Typing - Text-1		2012-07-13 14:10:53.957000
	Edit pad (rev 1246)		Kate	cv406	XVal Session 45	1	XVal Session 45-Typing - Text-1		2012-07-13 14:10:54.086000
	Edit pad (rev 1247)		Rose	cv408	XVal Session 45	1	XVal Session 45-Typing - Text-1		2012-07-13 14:10:54.459000
	Edit pad (rev 1248)		Kate	cv406	XVal Session 45	1	XVal Session 45-Typing - Text-1		2012-07-13 14:10:54.586000
	Edit pad (rev 1249)		Rose	cv408	XVal Session 45	1	XVal Session 45-Typing - Text-1		2012-07-13 14:10:54.961000
	Edit pad (rev 1250)		Kate	cv406	XVal Session 45	1	XVal Session 45-Typing - Text-1		2012-07-13 14:10:55.089000
	Edit pad (rev 1251)		Capucine	cv402	XVal Session 45	1	XVal Session 45-Typing - Text-1		2012-07-13 14:10:55.132000
	Edit pad (rev 1252)		Kate	cv406	XVal Session 45	1	XVal Session 45-Typing - Text-1		2012-07-13 14:10:55.593000
	Edit pad (rev 1253)		Capucine	cv402	XVal Session 45	1	XVal Session 45-Typing - Text-1		2012-07-13 14:10:55.640000
	Edit pad (rev 1254)		Rose	cv408	XVal Session 45	1	XVal Session 45-Typing - Text-1		2012-07-13 14:10:55.890000
	Edit pad (rev 1255)		Kate	cv406	XVal Session 45	1	XVal Session 45-Typing - Text-1		2012-07-13 14:10:56.099000
	Edit pad (rev 1256)		Capucine	cv402	XVal Session 45	1	XVal Session 45-Typing - Text-1		2012-07-13 14:10:56.140000
	Edit pad (rev 1257)		Rose	cv408	XVal Session 45	1	XVal Session 45-Typing - Text-1		2012-07-13 14:10:56.391000
	Edit pad (rev 1258)		Kate	cv406	XVal Session 45	1	XVal Session 45-Typing - Text-1		2012-07-13 14:10:56.597000
	Edit pad (rev 1259)		Capucine	cv402	XVal Session 45	1	XVal Session 45-Typing - Text-1		2012-07-13 14:10:56.835000
	Edit pad (rev 1260)		Rose	cv408	XVal Session 45	1	XVal Session 45-Typing - Text-1		2012-07-13 14:10:56.891000
	Edit pad (rev 1261)		Kate	cv406	XVal Session 45	1	XVal Session 45-Typing - Text-1		2012-07-13 14:10:57.107000
	Edit pad (rev 1262)		Capucine	cv402	XVal Session 45	1	XVal Session 45-Typing - Text-1		2012-07-13 14:10:57.335000
	Edit pad (rev 1263)		Rose	cv408	XVal Session 45	1	XVal Session 45-Typing - Text-1		2012-07-13 14:10:57.398000
	Edit pad (rev 1264)		Kate	cv406	XVal Session 45	1	XVal Session 45-Typing - Text-1		2012-07-13 14:10:57.608000
	Edit pad (rev 1265)		Capucine	cv402	XVal Session 45	1	XVal Session 45-Typing - Text-1		2012-07-13 14:10:57.839000
	Edit pad (rev 1266)		Rose	cv408	XVal Session 45	1	XVal Session 45-Typing - Text-1		2012-07-13 14:10:57.897000
	Edit pad (rev 1267)		Kate	cv406	XVal Session 45	1	XVal Session 45-Typing - Text-1		2012-07-13 14:10:58.108000
	Edit pad (rev 1268)		Capucine	cv402	XVal Session 45	1	XVal Session 45-Typing - Text-1		2012-07-13 14:10:58.339000
	Edit pad (rev 1269)		Rose	cv408	XVal Session 45	1	XVal Session 45-Typing - Text-1		2012-07-13 14:10:58.398000
	Edit pad (rev 1270)		Kate	cv406	XVal Session 45	1	XVal Session 45-Typing - Text-1		2012-07-13 14:10:58.607000
	Edit pad (rev 1271)		Capucine	cv402	XVal Session 45	1	XVal Session 45-Typing - Text-1		2012-07-13 14:10:58.838000
	Edit pad (rev 1272)		Rose	cv408	XVal Session 45	1	XVal Session 45-Typing - Text-1		2012-07-13 14:10:58.901000
	Edit pad (rev 1273)		Kate	cv406	XVal Session 45	1	XVal Session 45-Typing - Text-1		2012-07-13 14:10:59.179000
	Edit pad (rev 1274)		Capucine	cv402	XVal Session 45	1	XVal Session 45-Typing - Text-1		2012-07-13 14:10:59.337000
	Edit pad (rev 1275)		Rose	cv408	XVal Session 45	1	XVal Session 45-Typing - Text-1		2012-07-13 14:10:59.401000
	Edit pad (rev 1276)		Capucine	cv402	XVal Session 45	1	XVal Session 45-Typing - Text-1		2012-07-13 14:10:59.839000
	Edit pad (rev 1277)		Rose	cv408	XVal Session 45	1	XVal Session 45-Typing - Text-1		2012-07-13 14:10:59.900000
	Edit pad (rev 1278)		Capucine	cv402	XVal Session 45	1	XVal Session 45-Typing - Text-1		2012-07-13 14:11:00.343000
	Edit pad (rev 1279)		Rose	cv408	XVal Session 45	1	XVal Session 45-Typing - Text-1		2012-07-13 14:11:00.400000
	Edit pad (rev 1280)		Capucine	cv402	XVal Session 45	1	XVal Session 45-Typing - Text-1		2012-07-13 14:11:00.853000
	Edit pad (rev 1281)		Capucine	cv402	XVal Session 45	1	XVal Session 45-Typing - Text-1		2012-07-13 14:11:01.353000
	Edit pad (rev 1282)		Capucine	cv402	XVal Session 45	1	XVal Session 45-Typing - Text-1		2012-07-13 14:11:01.853000
	Edit pad (rev 1283)		Rose	cv408	XVal Session 45	1	XVal Session 45-Typing - Text-1		2012-07-13 14:11:01.964000
	Edit pad (rev 1284)		Capucine	cv402	XVal Session 45	1	XVal Session 45-Typing - Text-1		2012-07-13 14:11:02.353000
	Edit pad (rev 1285)		Rose	cv408	XVal Session 45	1	XVal Session 45-Typing - Text-1		2012-07-13 14:11:02.465000
	Edit pad (rev 1286)		Capucine	cv402	XVal Session 45	1	XVal Session 45-Typing - Text-1		2012-07-13 14:11:02.853000
	Edit pad (rev 1287)		Rose	cv408	XVal Session 45	1	XVal Session 45-Typing - Text-1		2012-07-13 14:11:02.964000
	Edit pad (rev 1288)		Capucine	cv402	XVal Session 45	1	XVal Session 45-Typing - Text-1		2012-07-13 14:11:03.356000
	Edit pad (rev 1289)		Rose	cv408	XVal Session 45	1	XVal Session 45-Typing - Text-1		2012-07-13 14:11:03.465000
	Edit pad (rev 1290)		Capucine	cv402	XVal Session 45	1	XVal Session 45-Typing - Text-1		2012-07-13 14:11:03.853000
	Edit pad (rev 1291)		Rose	cv408	XVal Session 45	1	XVal Session 45-Typing - Text-1		2012-07-13 14:11:03.967000
	Edit pad (rev 1292)		Capucine	cv402	XVal Session 45	1	XVal Session 45-Typing - Text-1		2012-07-13 14:11:04.353000
	Edit pad (rev 1293)		Rose	cv408	XVal Session 45	1	XVal Session 45-Typing - Text-1		2012-07-13 14:11:04.466000
	Edit pad (rev 1294)		Capucine	cv402	XVal Session 45	1	XVal Session 45-Typing - Text-1		2012-07-13 14:11:04.855000
	Edit pad (rev 1295)		Capucine	cv402	XVal Session 45	1	XVal Session 45-Typing - Text-1		2012-07-13 14:11:05.354000
	Edit pad (rev 1296)		Capucine	cv402	XVal Session 45	1	XVal Session 45-Typing - Text-1		2012-07-13 14:11:05.859000
	Edit pad (rev 1297)		Rose	cv408	XVal Session 45	1	XVal Session 45-Typing - Text-1		2012-07-13 14:11:05.933000
	Edit pad (rev 1298)		Capucine	cv402	XVal Session 45	1	XVal Session 45-Typing - Text-1		2012-07-13 14:11:06.360000
	Edit pad (rev 1299)		Rose	cv408	XVal Session 45	1	XVal Session 45-Typing - Text-1		2012-07-13 14:11:06.434000
	Edit pad (rev 1300)		Capucine	cv402	XVal Session 45	1	XVal Session 45-Typing - Text-1		2012-07-13 14:11:06.860000
	Edit pad (rev 1301)		Capucine	cv402	XVal Session 45	1	XVal Session 45-Typing - Text-1		2012-07-13 14:11:07.366000
	Edit pad (rev 1302)		Rose	cv408	XVal Session 45	1	XVal Session 45-Typing - Text-1		2012-07-13 14:11:07.401000
	Edit pad (rev 1303)		Capucine	cv402	XVal Session 45	1	XVal Session 45-Typing - Text-1		2012-07-13 14:11:07.867000
	Edit pad (rev 1304)		Rose	cv408	XVal Session 45	1	XVal Session 45-Typing - Text-1		2012-07-13 14:11:07.903000
	Edit pad (rev 1305)		Capucine	cv402	XVal Session 45	1	XVal Session 45-Typing - Text-1		2012-07-13 14:11:08.371000
	Edit pad (rev 1306)		Rose	cv408	XVal Session 45	1	XVal Session 45-Typing - Text-1		2012-07-13 14:11:08.405000
	Edit pad (rev 1307)		Capucine	cv402	XVal Session 45	1	XVal Session 45-Typing - Text-1		2012-07-13 14:11:08.872000
	Edit pad (rev 1308)		Rose	cv408	XVal Session 45	1	XVal Session 45-Typing - Text-1		2012-07-13 14:11:08.905000
	Edit pad (rev 1309)		Capucine	cv402	XVal Session 45	1	XVal Session 45-Typing - Text-1		2012-07-13 14:11:09.373000
	Edit pad (rev 1310)		Rose	cv408	XVal Session 45	1	XVal Session 45-Typing - Text-1		2012-07-13 14:11:09.405000
	Edit pad (rev 1311)		Capucine	cv402	XVal Session 45	1	XVal Session 45-Typing - Text-1		2012-07-13 14:11:09.872000
	Edit pad (rev 1312)		Rose	cv408	XVal Session 45	1	XVal Session 45-Typing - Text-1		2012-07-13 14:11:09.903000
	Edit pad (rev 1313)		Capucine	cv402	XVal Session 45	1	XVal Session 45-Typing - Text-1		2012-07-13 14:11:10.372000
	Edit pad (rev 1314)		Rose	cv408	XVal Session 45	1	XVal Session 45-Typing - Text-1		2012-07-13 14:11:10.742000
	Edit pad (rev 1315)		Capucine	cv402	XVal Session 45	1	XVal Session 45-Typing - Text-1		2012-07-13 14:11:10.872000
	Edit pad (rev 1316)		Rose	cv408	XVal Session 45	1	XVal Session 45-Typing - Text-1		2012-07-13 14:11:11.241000
	Edit pad (rev 1317)		Capucine	cv402	XVal Session 45	1	XVal Session 45-Typing - Text-1		2012-07-13 14:11:11.529000
	Edit pad (rev 1318)		Rose	cv408	XVal Session 45	1	XVal Session 45-Typing - Text-1		2012-07-13 14:11:11.739000
	Edit pad (rev 1319)		Capucine	cv402	XVal Session 45	1	XVal Session 45-Typing - Text-1		2012-07-13 14:11:12.028000
	Edit pad (rev 1320)		Rose	cv408	XVal Session 45	1	XVal Session 45-Typing - Text-1		2012-07-13 14:11:12.246000
	Edit pad (rev 1321)		Capucine	cv402	XVal Session 45	1	XVal Session 45-Typing - Text-1		2012-07-13 14:11:12.527000
	Edit pad (rev 1322)		Rose	cv408	XVal Session 45	1	XVal Session 45-Typing - Text-1		2012-07-13 14:11:12.748000
	Edit pad (rev 1323)		Capucine	cv402	XVal Session 45	1	XVal Session 45-Typing - Text-1		2012-07-13 14:11:13.029000
	Edit pad (rev 1324)		Rose	cv408	XVal Session 45	1	XVal Session 45-Typing - Text-1		2012-07-13 14:11:13.255000
	Edit pad (rev 1325)		Capucine	cv402	XVal Session 45	1	XVal Session 45-Typing - Text-1		2012-07-13 14:11:13.541000
	Edit pad (rev 1326)		Rose	cv408	XVal Session 45	1	XVal Session 45-Typing - Text-1		2012-07-13 14:11:13.746000
	Edit pad (rev 1327)		Capucine	cv402	XVal Session 45	1	XVal Session 45-Typing - Text-1		2012-07-13 14:11:14.045000
	Edit pad (rev 1328)		Rose	cv408	XVal Session 45	1	XVal Session 45-Typing - Text-1		2012-07-13 14:11:14.248000
	Edit pad (rev 1329)		Capucine	cv402	XVal Session 45	1	XVal Session 45-Typing - Text-1		2012-07-13 14:11:14.545000
	Edit pad (rev 1330)		Rose	cv408	XVal Session 45	1	XVal Session 45-Typing - Text-1		2012-07-13 14:11:14.747000
	Edit pad (rev 1331)		Capucine	cv402	XVal Session 45	1	XVal Session 45-Typing - Text-1		2012-07-13 14:11:15.154000
	Edit pad (rev 1332)		Rose	cv408	XVal Session 45	1	XVal Session 45-Typing - Text-1		2012-07-13 14:11:15.253000
	Edit pad (rev 1333)		Capucine	cv402	XVal Session 45	1	XVal Session 45-Typing - Text-1		2012-07-13 14:11:15.654000
	Edit pad (rev 1334)		Rose	cv408	XVal Session 45	1	XVal Session 45-Typing - Text-1		2012-07-13 14:11:15.755000
	Edit pad (rev 1335)		Capucine	cv402	XVal Session 45	1	XVal Session 45-Typing - Text-1		2012-07-13 14:11:16.158000
	Edit pad (rev 1336)		Rose	cv408	XVal Session 45	1	XVal Session 45-Typing - Text-1		2012-07-13 14:11:16.256000
	Edit pad (rev 1337)		Rose	cv408	XVal Session 45	1	XVal Session 45-Typing - Text-1		2012-07-13 14:11:16.757000
	Edit pad (rev 1338)		Capucine	cv402	XVal Session 45	1	XVal Session 45-Typing - Text-1		2012-07-13 14:11:16.791000
	Edit pad (rev 1339)		Rose	cv408	XVal Session 45	1	XVal Session 45-Typing - Text-1		2012-07-13 14:11:17.258000
	Edit pad (rev 1340)		Capucine	cv402	XVal Session 45	1	XVal Session 45-Typing - Text-1		2012-07-13 14:11:17.293000
	Edit pad (rev 1341)		Rose	cv408	XVal Session 45	1	XVal Session 45-Typing - Text-1		2012-07-13 14:11:17.758000
	Edit pad (rev 1342)		Capucine	cv402	XVal Session 45	1	XVal Session 45-Typing - Text-1		2012-07-13 14:11:17.794000
	Edit pad (rev 1343)		Rose	cv408	XVal Session 45	1	XVal Session 45-Typing - Text-1		2012-07-13 14:11:18.259000
	Edit pad (rev 1344)		Capucine	cv402	XVal Session 45	1	XVal Session 45-Typing - Text-1		2012-07-13 14:11:18.295000
	Edit pad (rev 1345)		Rose	cv408	XVal Session 45	1	XVal Session 45-Typing - Text-1		2012-07-13 14:11:18.759000
	Edit pad (rev 1346)		Capucine	cv402	XVal Session 45	1	XVal Session 45-Typing - Text-1		2012-07-13 14:11:18.796000
	Edit pad (rev 1347)		Rose	cv408	XVal Session 45	1	XVal Session 45-Typing - Text-1		2012-07-13 14:11:19.271000
	Edit pad (rev 1348)		Capucine	cv402	XVal Session 45	1	XVal Session 45-Typing - Text-1		2012-07-13 14:11:19.296000
	Edit pad (rev 1349)		Rose	cv408	XVal Session 45	1	XVal Session 45-Typing - Text-1		2012-07-13 14:11:19.770000
	Edit pad (rev 1350)		Capucine	cv402	XVal Session 45	1	XVal Session 45-Typing - Text-1		2012-07-13 14:11:19.893000
	Edit pad (rev 1351)		Rose	cv408	XVal Session 45	1	XVal Session 45-Typing - Text-1		2012-07-13 14:11:20.270000
	Edit pad (rev 1352)		Capucine	cv402	XVal Session 45	1	XVal Session 45-Typing - Text-1		2012-07-13 14:11:20.394000
	Edit pad (rev 1353)		Rose	cv408	XVal Session 45	1	XVal Session 45-Typing - Text-1		2012-07-13 14:11:20.770000
	Edit pad (rev 1354)		Capucine	cv402	XVal Session 45	1	XVal Session 45-Typing - Text-1		2012-07-13 14:11:20.897000
	Edit pad (rev 1355)		Rose	cv408	XVal Session 45	1	XVal Session 45-Typing - Text-1		2012-07-13 14:11:21.270000
	Edit pad (rev 1356)		Capucine	cv402	XVal Session 45	1	XVal Session 45-Typing - Text-1		2012-07-13 14:11:21.403000
	Edit pad (rev 1357)		Rose	cv408	XVal Session 45	1	XVal Session 45-Typing - Text-1		2012-07-13 14:11:21.770000
	Edit pad (rev 1358)		Capucine	cv402	XVal Session 45	1	XVal Session 45-Typing - Text-1		2012-07-13 14:11:21.908000
	Edit pad (rev 1359)		Rose	cv408	XVal Session 45	1	XVal Session 45-Typing - Text-1		2012-07-13 14:11:22.272000
	Edit pad (rev 1360)		Capucine	cv402	XVal Session 45	1	XVal Session 45-Typing - Text-1		2012-07-13 14:11:22.510000
	Edit pad (rev 1361)		Rose	cv408	XVal Session 45	1	XVal Session 45-Typing - Text-1		2012-07-13 14:11:22.775000
	Edit pad (rev 1362)		Capucine	cv402	XVal Session 45	1	XVal Session 45-Typing - Text-1		2012-07-13 14:11:23.009000
	Edit pad (rev 1363)		Rose	cv408	XVal Session 45	1	XVal Session 45-Typing - Text-1		2012-07-13 14:11:23.275000
	Edit pad (rev 1364)		Capucine	cv402	XVal Session 45	1	XVal Session 45-Typing - Text-1		2012-07-13 14:11:23.510000
	Edit pad (rev 1365)		Capucine	cv402	XVal Session 45	1	XVal Session 45-Typing - Text-1		2012-07-13 14:11:24.011000
	Edit pad (rev 1366)		Rose	cv408	XVal Session 45	1	XVal Session 45-Typing - Text-1		2012-07-13 14:11:24.034000
	Edit pad (rev 1367)		Capucine	cv402	XVal Session 45	1	XVal Session 45-Typing - Text-1		2012-07-13 14:11:24.511000
	Edit pad (rev 1368)		Rose	cv408	XVal Session 45	1	XVal Session 45-Typing - Text-1		2012-07-13 14:11:24.664000
	Edit pad (rev 1369)		Capucine	cv402	XVal Session 45	1	XVal Session 45-Typing - Text-1		2012-07-13 14:11:25.012000
	Edit pad (rev 1370)		Capucine	cv402	XVal Session 45	1	XVal Session 45-Typing - Text-1		2012-07-13 14:11:25.512000
	Edit pad (rev 1371)		Rose	cv408	XVal Session 45	1	XVal Session 45-Typing - Text-1		2012-07-13 14:11:25.988000
	Edit pad (rev 1372)		Capucine	cv402	XVal Session 45	1	XVal Session 45-Typing - Text-1		2012-07-13 14:11:26.016000
	Edit pad (rev 1373)		Rose	cv408	XVal Session 45	1	XVal Session 45-Typing - Text-1		2012-07-13 14:11:26.489000
	Edit pad (rev 1374)		Capucine	cv402	XVal Session 45	1	XVal Session 45-Typing - Text-1		2012-07-13 14:11:26.519000
	Edit pad (rev 1375)		Rose	cv408	XVal Session 45	1	XVal Session 45-Typing - Text-1		2012-07-13 14:11:26.989000
	Edit pad (rev 1376)		Capucine	cv402	XVal Session 45	1	XVal Session 45-Typing - Text-1		2012-07-13 14:11:27.027000
	Edit pad (rev 1377)		Capucine	cv402	XVal Session 45	1	XVal Session 45-Typing - Text-1		2012-07-13 14:11:27.529000
	Edit pad (rev 1378)		Capucine	cv402	XVal Session 45	1	XVal Session 45-Typing - Text-1		2012-07-13 14:11:28.032000
	Edit pad (rev 1379)		Rose	cv408	XVal Session 45	1	XVal Session 45-Typing - Text-1		2012-07-13 14:11:28.380000
	Edit pad (rev 1380)		Capucine	cv402	XVal Session 45	1	XVal Session 45-Typing - Text-1		2012-07-13 14:11:28.529000
	Edit pad (rev 1381)		Capucine	cv402	XVal Session 45	1	XVal Session 45-Typing - Text-1		2012-07-13 14:11:29.032000
	Edit pad (rev 1382)		Rose	cv408	XVal Session 45	1	XVal Session 45-Typing - Text-1		2012-07-13 14:11:29.374000
	Edit pad (rev 1383)		Capucine	cv402	XVal Session 45	1	XVal Session 45-Typing - Text-1		2012-07-13 14:11:29.530000
	Edit pad (rev 1384)		Rose	cv408	XVal Session 45	1	XVal Session 45-Typing - Text-1		2012-07-13 14:11:29.874000
	Edit pad (rev 1385)		Capucine	cv402	XVal Session 45	1	XVal Session 45-Typing - Text-1		2012-07-13 14:11:30.085000
	Edit pad (rev 1386)		Rose	cv408	XVal Session 45	1	XVal Session 45-Typing - Text-1		2012-07-13 14:11:30.380000
	Edit pad (rev 1387)		Capucine	cv402	XVal Session 45	1	XVal Session 45-Typing - Text-1		2012-07-13 14:11:30.620000
	Edit pad (rev 1388)		Capucine	cv402	XVal Session 45	1	XVal Session 45-Typing - Text-1		2012-07-13 14:11:31.085000
	Edit pad (rev 1389)		Rose	cv408	XVal Session 45	1	XVal Session 45-Typing - Text-1		2012-07-13 14:11:31.369000
	Edit pad (rev 1390)		Capucine	cv402	XVal Session 45	1	XVal Session 45-Typing - Text-1		2012-07-13 14:11:31.587000
	Edit pad (rev 1391)		Rose	cv408	XVal Session 45	1	XVal Session 45-Typing - Text-1		2012-07-13 14:11:31.877000
	Edit pad (rev 1392)		Capucine	cv402	XVal Session 45	1	XVal Session 45-Typing - Text-1		2012-07-13 14:11:32.086000
	Edit pad (rev 1393)		Rose	cv408	XVal Session 45	1	XVal Session 45-Typing - Text-1		2012-07-13 14:11:32.378000
	Edit pad (rev 1394)		Capucine	cv402	XVal Session 45	1	XVal Session 45-Typing - Text-1		2012-07-13 14:11:32.587000
	Edit pad (rev 1395)		Rose	cv408	XVal Session 45	1	XVal Session 45-Typing - Text-1		2012-07-13 14:11:32.877000
	Edit pad (rev 1396)		Rose	cv408	XVal Session 45	1	XVal Session 45-Typing - Text-1		2012-07-13 14:11:34.023000
	Edit pad (rev 1397)		Rose	cv408	XVal Session 45	1	XVal Session 45-Typing - Text-1		2012-07-13 14:11:34.523000
	Edit pad (rev 1398)		Rose	cv408	XVal Session 45	1	XVal Session 45-Typing - Text-1		2012-07-13 14:11:35.024000
	Edit pad (rev 1399)		Rose	cv408	XVal Session 45	1	XVal Session 45-Typing - Text-1		2012-07-13 14:11:35.893000
	Edit pad (rev 1400)		Rose	cv408	XVal Session 45	1	XVal Session 45-Typing - Text-1		2012-07-13 14:11:36.393000
	Edit pad (rev 1401)		Rose	cv408	XVal Session 45	1	XVal Session 45-Typing - Text-1		2012-07-13 14:11:37.077000
	Edit pad (rev 1402)		Rose	cv408	XVal Session 45	1	XVal Session 45-Typing - Text-1		2012-07-13 14:11:37.579000
	Edit pad (rev 1403)		Rose	cv408	XVal Session 45	1	XVal Session 45-Typing - Text-1		2012-07-13 14:11:38.079000
	Edit pad (rev 1404)		Rose	cv408	XVal Session 45	1	XVal Session 45-Typing - Text-1		2012-07-13 14:11:38.578000
	Edit pad (rev 1405)		Rose	cv408	XVal Session 45	1	XVal Session 45-Typing - Text-1		2012-07-13 14:11:39.080000
	Edit pad (rev 1406)		Kate	cv406	XVal Session 45	1	XVal Session 45-Typing - Text-1		2012-07-13 14:11:42.399000
	Edit pad (rev 1407)		Kate	cv406	XVal Session 45	1	XVal Session 45-Typing - Text-1		2012-07-13 14:11:42.898000
	Edit pad (rev 1408)		Kate	cv406	XVal Session 45	1	XVal Session 45-Typing - Text-1		2012-07-13 14:11:44.559000
	Edit pad (rev 1409)		Kate	cv406	XVal Session 45	1	XVal Session 45-Typing - Text-1		2012-07-13 14:11:45.049000
	Edit pad (rev 1410)		Kate	cv406	XVal Session 45	1	XVal Session 45-Typing - Text-1		2012-07-13 14:11:45.551000
	Edit pad (rev 1411)		Kate	cv406	XVal Session 45	1	XVal Session 45-Typing - Text-1		2012-07-13 14:11:46.048000
	Edit pad (rev 1412)		Kate	cv406	XVal Session 45	1	XVal Session 45-Typing - Text-1		2012-07-13 14:11:46.552000
	Edit pad (rev 1413)		Capucine	cv402	XVal Session 45	1	XVal Session 45-Typing - Text-1		2012-07-13 14:11:46.671000
	Edit pad (rev 1414)		Kate	cv406	XVal Session 45	1	XVal Session 45-Typing - Text-1		2012-07-13 14:11:47.051000
	Edit pad (rev 1415)		Kate	cv406	XVal Session 45	1	XVal Session 45-Typing - Text-1		2012-07-13 14:11:47.551000
	Edit pad (rev 1416)		Kate	cv406	XVal Session 45	1	XVal Session 45-Typing - Text-1		2012-07-13 14:11:48.050000
	Edit pad (rev 1417)		Capucine	cv402	XVal Session 45	1	XVal Session 45-Typing - Text-1		2012-07-13 14:11:48.137000
	Edit pad (rev 1418)		Kate	cv406	XVal Session 45	1	XVal Session 45-Typing - Text-1		2012-07-13 14:11:48.552000
	Edit pad (rev 1419)		Capucine	cv402	XVal Session 45	1	XVal Session 45-Typing - Text-1		2012-07-13 14:11:48.653000
	Edit pad (rev 1420)		Kate	cv406	XVal Session 45	1	XVal Session 45-Typing - Text-1		2012-07-13 14:11:49.058000
	Edit pad (rev 1421)		Capucine	cv402	XVal Session 45	1	XVal Session 45-Typing - Text-1		2012-07-13 14:11:49.155000
	Edit pad (rev 1422)		Kate	cv406	XVal Session 45	1	XVal Session 45-Typing - Text-1		2012-07-13 14:11:49.562000
	Edit pad (rev 1423)		Capucine	cv402	XVal Session 45	1	XVal Session 45-Typing - Text-1		2012-07-13 14:11:49.655000
	Edit pad (rev 1424)		Rose	cv408	XVal Session 45	1	XVal Session 45-Typing - Text-1		2012-07-13 14:11:49.715000
	Edit pad (rev 1425)		Kate	cv406	XVal Session 45	1	XVal Session 45-Typing - Text-1		2012-07-13 14:11:50.060000
	Edit pad (rev 1426)		Capucine	cv402	XVal Session 45	1	XVal Session 45-Typing - Text-1		2012-07-13 14:11:50.155000
	Edit pad (rev 1427)		Rose	cv408	XVal Session 45	1	XVal Session 45-Typing - Text-1		2012-07-13 14:11:50.213000
	Edit pad (rev 1428)		Kate	cv406	XVal Session 45	1	XVal Session 45-Typing - Text-1		2012-07-13 14:11:50.578000
	Edit pad (rev 1429)		Capucine	cv402	XVal Session 45	1	XVal Session 45-Typing - Text-1		2012-07-13 14:11:50.655000
	Edit pad (rev 1430)		Rose	cv408	XVal Session 45	1	XVal Session 45-Typing - Text-1		2012-07-13 14:11:50.714000
	Edit pad (rev 1431)		Kate	cv406	XVal Session 45	1	XVal Session 45-Typing - Text-1		2012-07-13 14:11:51.061000
	Edit pad (rev 1432)		Capucine	cv402	XVal Session 45	1	XVal Session 45-Typing - Text-1		2012-07-13 14:11:51.155000
	Edit pad (rev 1433)		Rose	cv408	XVal Session 45	1	XVal Session 45-Typing - Text-1		2012-07-13 14:11:51.215000
	Edit pad (rev 1434)		Kate	cv406	XVal Session 45	1	XVal Session 45-Typing - Text-1		2012-07-13 14:11:51.632000
	Edit pad (rev 1435)		Capucine	cv402	XVal Session 45	1	XVal Session 45-Typing - Text-1		2012-07-13 14:11:51.658000
	Edit pad (rev 1436)		Rose	cv408	XVal Session 45	1	XVal Session 45-Typing - Text-1		2012-07-13 14:11:51.715000
	Edit pad (rev 1437)		Kate	cv406	XVal Session 45	1	XVal Session 45-Typing - Text-1		2012-07-13 14:11:52.061000
	Edit pad (rev 1438)		Rose	cv408	XVal Session 45	1	XVal Session 45-Typing - Text-1		2012-07-13 14:11:52.217000
	Edit pad (rev 1439)		Kate	cv406	XVal Session 45	1	XVal Session 45-Typing - Text-1		2012-07-13 14:11:52.563000
	Edit pad (rev 1440)		Rose	cv408	XVal Session 45	1	XVal Session 45-Typing - Text-1		2012-07-13 14:11:52.715000
	Edit pad (rev 1441)		Kate	cv406	XVal Session 45	1	XVal Session 45-Typing - Text-1		2012-07-13 14:11:53.061000
	Edit pad (rev 1442)		Rose	cv408	XVal Session 45	1	XVal Session 45-Typing - Text-1		2012-07-13 14:11:53.215000
	Edit pad (rev 1443)		Capucine	cv402	XVal Session 45	1	XVal Session 45-Typing - Text-1		2012-07-13 14:11:53.259000
	Edit pad (rev 1444)		Kate	cv406	XVal Session 45	1	XVal Session 45-Typing - Text-1		2012-07-13 14:11:53.561000
	Edit pad (rev 1445)		Rose	cv408	XVal Session 45	1	XVal Session 45-Typing - Text-1		2012-07-13 14:11:53.758000
	Edit pad (rev 1446)		Capucine	cv402	XVal Session 45	1	XVal Session 45-Typing - Text-1		2012-07-13 14:11:53.761000
	Edit pad (rev 1447)		Kate	cv406	XVal Session 45	1	XVal Session 45-Typing - Text-1		2012-07-13 14:11:54.064000
	Edit pad (rev 1448)		Rose	cv408	XVal Session 45	1	XVal Session 45-Typing - Text-1		2012-07-13 14:11:54.224000
	Edit pad (rev 1449)		Capucine	cv402	XVal Session 45	1	XVal Session 45-Typing - Text-1		2012-07-13 14:11:54.259000
	Edit pad (rev 1450)		Kate	cv406	XVal Session 45	1	XVal Session 45-Typing - Text-1		2012-07-13 14:11:54.564000
	Edit pad (rev 1451)		Rose	cv408	XVal Session 45	1	XVal Session 45-Typing - Text-1		2012-07-13 14:11:54.723000
	Edit pad (rev 1452)		Capucine	cv402	XVal Session 45	1	XVal Session 45-Typing - Text-1		2012-07-13 14:11:55.123000
	Edit pad (rev 1453)		Kate	cv406	XVal Session 45	1	XVal Session 45-Typing - Text-1		2012-07-13 14:11:55.149000
	Edit pad (rev 1454)		Kate	cv406	XVal Session 45	1	XVal Session 45-Typing - Text-1		2012-07-13 14:11:55.647000
	Edit pad (rev 1455)		Kate	cv406	XVal Session 45	1	XVal Session 45-Typing - Text-1		2012-07-13 14:11:56.149000
	Edit pad (rev 1456)		Kate	cv406	XVal Session 45	1	XVal Session 45-Typing - Text-1		2012-07-13 14:11:56.650000
	Edit pad (rev 1457)		Rose	cv408	XVal Session 45	1	XVal Session 45-Typing - Text-1		2012-07-13 14:11:57.674000
	Edit pad (rev 1458)		Rose	cv408	XVal Session 45	1	XVal Session 45-Typing - Text-1		2012-07-13 14:11:58.177000
	Edit pad (rev 1459)		Kate	cv406	XVal Session 45	1	XVal Session 45-Typing - Text-1		2012-07-13 14:11:58.461000
	Edit pad (rev 1460)		Kate	cv406	XVal Session 45	1	XVal Session 45-Typing - Text-1		2012-07-13 14:11:58.961000
	Edit pad (rev 1461)		charles	cv410	XVal Session 45	1	XVal Session 45-Typing - Text-1		2012-07-13 14:11:59.160000
	Edit pad (rev 1462)		Rose	cv408	XVal Session 45	1	XVal Session 45-Typing - Text-1		2012-07-13 14:11:59.520000
	Edit pad (rev 1463)		Kate	cv406	XVal Session 45	1	XVal Session 45-Typing - Text-1		2012-07-13 14:11:59.597000
	Edit pad (rev 1464)		charles	cv410	XVal Session 45	1	XVal Session 45-Typing - Text-1		2012-07-13 14:11:59.659000
	Edit pad (rev 1465)		Rose	cv408	XVal Session 45	1	XVal Session 45-Typing - Text-1		2012-07-13 14:12:00.020000
	Edit pad (rev 1466)		Kate	cv406	XVal Session 45	1	XVal Session 45-Typing - Text-1		2012-07-13 14:12:00.099000
	Edit pad (rev 1467)		charles	cv410	XVal Session 45	1	XVal Session 45-Typing - Text-1		2012-07-13 14:12:00.164000
	Edit pad (rev 1468)		Rose	cv408	XVal Session 45	1	XVal Session 45-Typing - Text-1		2012-07-13 14:12:00.520000
	Edit pad (rev 1469)		Kate	cv406	XVal Session 45	1	XVal Session 45-Typing - Text-1		2012-07-13 14:12:00.598000
	Edit pad (rev 1470)		charles	cv410	XVal Session 45	1	XVal Session 45-Typing - Text-1		2012-07-13 14:12:00.664000
	Edit pad (rev 1471)		Rose	cv408	XVal Session 45	1	XVal Session 45-Typing - Text-1		2012-07-13 14:12:01.065000
	Edit pad (rev 1472)		charles	cv410	XVal Session 45	1	XVal Session 45-Typing - Text-1		2012-07-13 14:12:01.166000
	Edit pad (rev 1473)		Rose	cv408	XVal Session 45	1	XVal Session 45-Typing - Text-1		2012-07-13 14:12:01.566000
	Edit pad (rev 1474)		Kate	cv406	XVal Session 45	1	XVal Session 45-Typing - Text-1		2012-07-13 14:12:01.640000
	Edit pad (rev 1475)		Rose	cv408	XVal Session 45	1	XVal Session 45-Typing - Text-1		2012-07-13 14:12:02.080000
	Edit pad (rev 1476)		Kate	cv406	XVal Session 45	1	XVal Session 45-Typing - Text-1		2012-07-13 14:12:02.145000
	Edit pad (rev 1477)		Rose	cv408	XVal Session 45	1	XVal Session 45-Typing - Text-1		2012-07-13 14:12:02.580000
	Edit pad (rev 1478)		Kate	cv406	XVal Session 45	1	XVal Session 45-Typing - Text-1		2012-07-13 14:12:02.652000
	Edit pad (rev 1479)		charles	cv410	XVal Session 45	1	XVal Session 45-Typing - Text-1		2012-07-13 14:12:02.654000
	Edit pad (rev 1480)		Rose	cv408	XVal Session 45	1	XVal Session 45-Typing - Text-1		2012-07-13 14:12:03.143000
	Edit pad (rev 1481)		Kate	cv406	XVal Session 45	1	XVal Session 45-Typing - Text-1		2012-07-13 14:12:03.152000
	Edit pad (rev 1482)		charles	cv410	XVal Session 45	1	XVal Session 45-Typing - Text-1		2012-07-13 14:12:03.156000
	Edit pad (rev 1483)		Rose	cv408	XVal Session 45	1	XVal Session 45-Typing - Text-1		2012-07-13 14:12:03.644000
	Edit pad (rev 1484)		Kate	cv406	XVal Session 45	1	XVal Session 45-Typing - Text-1		2012-07-13 14:12:03.658000
	Edit pad (rev 1485)		charles	cv410	XVal Session 45	1	XVal Session 45-Typing - Text-1		2012-07-13 14:12:03.670000
	Edit pad (rev 1486)		Rose	cv408	XVal Session 45	1	XVal Session 45-Typing - Text-1		2012-07-13 14:12:04.146000
	Edit pad (rev 1487)		charles	cv410	XVal Session 45	1	XVal Session 45-Typing - Text-1		2012-07-13 14:12:04.170000
	Edit pad (rev 1488)		Rose	cv408	XVal Session 45	1	XVal Session 45-Typing - Text-1		2012-07-13 14:12:04.647000
	Edit pad (rev 1489)		Kate	cv406	XVal Session 45	1	XVal Session 45-Typing - Text-1		2012-07-13 14:12:04.655000
	Edit pad (rev 1490)		charles	cv410	XVal Session 45	1	XVal Session 45-Typing - Text-1		2012-07-13 14:12:04.748000
	Edit pad (rev 1491)		Rose	cv408	XVal Session 45	1	XVal Session 45-Typing - Text-1		2012-07-13 14:12:05.147000
	Edit pad (rev 1492)		Kate	cv406	XVal Session 45	1	XVal Session 45-Typing - Text-1		2012-07-13 14:12:05.160000
	Edit pad (rev 1493)		charles	cv410	XVal Session 45	1	XVal Session 45-Typing - Text-1		2012-07-13 14:12:05.256000
	Edit pad (rev 1494)		Rose	cv408	XVal Session 45	1	XVal Session 45-Typing - Text-1		2012-07-13 14:12:05.647000
	Edit pad (rev 1495)		Kate	cv406	XVal Session 45	1	XVal Session 45-Typing - Text-1		2012-07-13 14:12:05.659000
	Edit pad (rev 1496)		charles	cv410	XVal Session 45	1	XVal Session 45-Typing - Text-1		2012-07-13 14:12:05.756000
	Edit pad (rev 1497)		Kate	cv406	XVal Session 45	1	XVal Session 45-Typing - Text-1		2012-07-13 14:12:06.160000
	Edit pad (rev 1498)		Rose	cv408	XVal Session 45	1	XVal Session 45-Typing - Text-1		2012-07-13 14:12:06.192000
	Edit pad (rev 1499)		charles	cv410	XVal Session 45	1	XVal Session 45-Typing - Text-1		2012-07-13 14:12:06.257000
	Edit pad (rev 1500)		Kate	cv406	XVal Session 45	1	XVal Session 45-Typing - Text-1		2012-07-13 14:12:06.670000
	Edit pad (rev 1501)		Rose	cv408	XVal Session 45	1	XVal Session 45-Typing - Text-1		2012-07-13 14:12:06.698000
	Edit pad (rev 1502)		Kate	cv406	XVal Session 45	1	XVal Session 45-Typing - Text-1		2012-07-13 14:12:07.175000
	Edit pad (rev 1503)		Rose	cv408	XVal Session 45	1	XVal Session 45-Typing - Text-1		2012-07-13 14:12:07.198000
	Edit pad (rev 1504)		Kate	cv406	XVal Session 45	1	XVal Session 45-Typing - Text-1		2012-07-13 14:12:07.677000
	Edit pad (rev 1505)		Rose	cv408	XVal Session 45	1	XVal Session 45-Typing - Text-1		2012-07-13 14:12:07.697000
	Edit pad (rev 1506)		charles	cv410	XVal Session 45	1	XVal Session 45-Typing - Text-1		2012-07-13 14:12:07.774000
	Edit pad (rev 1507)		Kate	cv406	XVal Session 45	1	XVal Session 45-Typing - Text-1		2012-07-13 14:12:08.179000
	Edit pad (rev 1508)		Rose	cv408	XVal Session 45	1	XVal Session 45-Typing - Text-1		2012-07-13 14:12:08.222000
	Edit pad (rev 1509)		charles	cv410	XVal Session 45	1	XVal Session 45-Typing - Text-1		2012-07-13 14:12:08.279000
	Edit pad (rev 1510)		Kate	cv406	XVal Session 45	1	XVal Session 45-Typing - Text-1		2012-07-13 14:12:08.687000
	Edit pad (rev 1511)		Rose	cv408	XVal Session 45	1	XVal Session 45-Typing - Text-1		2012-07-13 14:12:08.724000
	Edit pad (rev 1512)		charles	cv410	XVal Session 45	1	XVal Session 45-Typing - Text-1		2012-07-13 14:12:09.516000
	Edit pad (rev 1513)		Kate	cv406	XVal Session 45	1	XVal Session 45-Typing - Text-1		2012-07-13 14:12:09.622000
	Edit pad (rev 1514)		Rose	cv408	XVal Session 45	1	XVal Session 45-Typing - Text-1		2012-07-13 14:12:09.860000
	Edit pad (rev 1515)		charles	cv410	XVal Session 45	1	XVal Session 45-Typing - Text-1		2012-07-13 14:12:10.016000
	Edit pad (rev 1516)		Kate	cv406	XVal Session 45	1	XVal Session 45-Typing - Text-1		2012-07-13 14:12:10.124000
	Edit pad (rev 1517)		charles	cv410	XVal Session 45	1	XVal Session 45-Typing - Text-1		2012-07-13 14:12:10.518000
	Edit pad (rev 1518)		Rose	cv408	XVal Session 45	1	XVal Session 45-Typing - Text-1		2012-07-13 14:12:10.589000
	Edit pad (rev 1519)		Kate	cv406	XVal Session 45	1	XVal Session 45-Typing - Text-1		2012-07-13 14:12:10.634000
	Edit pad (rev 1520)		charles	cv410	XVal Session 45	1	XVal Session 45-Typing - Text-1		2012-07-13 14:12:11.017000
	Edit pad (rev 1521)		Rose	cv408	XVal Session 45	1	XVal Session 45-Typing - Text-1		2012-07-13 14:12:11.090000
	Edit pad (rev 1522)		Kate	cv406	XVal Session 45	1	XVal Session 45-Typing - Text-1		2012-07-13 14:12:11.131000
	Edit pad (rev 1523)		Rose	cv408	XVal Session 45	1	XVal Session 45-Typing - Text-1		2012-07-13 14:12:11.591000
	Edit pad (rev 1524)		Kate	cv406	XVal Session 45	1	XVal Session 45-Typing - Text-1		2012-07-13 14:12:11.632000
	Edit pad (rev 1525)		charles	cv410	XVal Session 45	1	XVal Session 45-Typing - Text-1		2012-07-13 14:12:11.669000
	Edit pad (rev 1526)		Rose	cv408	XVal Session 45	1	XVal Session 45-Typing - Text-1		2012-07-13 14:12:12.090000
	Edit pad (rev 1527)		Kate	cv406	XVal Session 45	1	XVal Session 45-Typing - Text-1		2012-07-13 14:12:12.145000
	Edit pad (rev 1528)		charles	cv410	XVal Session 45	1	XVal Session 45-Typing - Text-1		2012-07-13 14:12:12.175000
	Edit pad (rev 1529)		Rose	cv408	XVal Session 45	1	XVal Session 45-Typing - Text-1		2012-07-13 14:12:12.590000
	Edit pad (rev 1530)		Kate	cv406	XVal Session 45	1	XVal Session 45-Typing - Text-1		2012-07-13 14:12:12.670000
	Edit pad (rev 1531)		charles	cv410	XVal Session 45	1	XVal Session 45-Typing - Text-1		2012-07-13 14:12:12.699000
	Edit pad (rev 1532)		Rose	cv408	XVal Session 45	1	XVal Session 45-Typing - Text-1		2012-07-13 14:12:13.090000
	Edit pad (rev 1533)		Kate	cv406	XVal Session 45	1	XVal Session 45-Typing - Text-1		2012-07-13 14:12:13.180000
	Edit pad (rev 1534)		charles	cv410	XVal Session 45	1	XVal Session 45-Typing - Text-1		2012-07-13 14:12:13.218000
	Edit pad (rev 1535)		Rose	cv408	XVal Session 45	1	XVal Session 45-Typing - Text-1		2012-07-13 14:12:13.595000
	Edit pad (rev 1536)		charles	cv410	XVal Session 45	1	XVal Session 45-Typing - Text-1		2012-07-13 14:12:13.717000
	Edit pad (rev 1537)		Rose	cv408	XVal Session 45	1	XVal Session 45-Typing - Text-1		2012-07-13 14:12:14.095000
	Edit pad (rev 1538)		charles	cv410	XVal Session 45	1	XVal Session 45-Typing - Text-1		2012-07-13 14:12:14.222000
	Edit pad (rev 1539)		Kate	cv406	XVal Session 45	1	XVal Session 45-Typing - Text-1		2012-07-13 14:12:14.366000
	Edit pad (rev 1540)		Rose	cv408	XVal Session 45	1	XVal Session 45-Typing - Text-1		2012-07-13 14:12:14.595000
	Edit pad (rev 1541)		Rose	cv408	XVal Session 45	1	XVal Session 45-Typing - Text-1		2012-07-13 14:12:15.095000
	Edit pad (rev 1542)		Rose	cv408	XVal Session 45	1	XVal Session 45-Typing - Text-1		2012-07-13 14:12:15.595000
	Edit pad (rev 1543)		Rose	cv408	XVal Session 45	1	XVal Session 45-Typing - Text-1		2012-07-13 14:12:16.095000
	Edit pad (rev 1544)		Rose	cv408	XVal Session 45	1	XVal Session 45-Typing - Text-1		2012-07-13 14:12:16.597000
	Edit pad (rev 1545)		Rose	cv408	XVal Session 45	1	XVal Session 45-Typing - Text-1		2012-07-13 14:12:17.096000
	Edit pad (rev 1546)		charles	cv410	XVal Session 45	1	XVal Session 45-Typing - Text-1		2012-07-13 14:12:17.098000
	Edit pad (rev 1547)		charles	cv410	XVal Session 45	1	XVal Session 45-Typing - Text-1		2012-07-13 14:12:17.596000
	Edit pad (rev 1548)		Rose	cv408	XVal Session 45	1	XVal Session 45-Typing - Text-1		2012-07-13 14:12:17.597000
	Edit pad (rev 1549)		charles	cv410	XVal Session 45	1	XVal Session 45-Typing - Text-1		2012-07-13 14:12:18.096000
	Edit pad (rev 1550)		Rose	cv408	XVal Session 45	1	XVal Session 45-Typing - Text-1		2012-07-13 14:12:18.184000
	Edit pad (rev 1551)		Rose	cv408	XVal Session 45	1	XVal Session 45-Typing - Text-1		2012-07-13 14:12:18.604000
	Edit pad (rev 1552)		charles	cv410	XVal Session 45	1	XVal Session 45-Typing - Text-1		2012-07-13 14:12:18.608000
	Edit pad (rev 1553)		Kate	cv406	XVal Session 45	1	XVal Session 45-Typing - Text-1		2012-07-13 14:12:18.769000
	Edit pad (rev 1554)		Rose	cv408	XVal Session 45	1	XVal Session 45-Typing - Text-1		2012-07-13 14:12:19.099000
	Edit pad (rev 1555)		charles	cv410	XVal Session 45	1	XVal Session 45-Typing - Text-1		2012-07-13 14:12:19.108000
	Edit pad (rev 1556)		Kate	cv406	XVal Session 45	1	XVal Session 45-Typing - Text-1		2012-07-13 14:12:19.577000
	Edit pad (rev 1557)		charles	cv410	XVal Session 45	1	XVal Session 45-Typing - Text-1		2012-07-13 14:12:19.613000
	Edit pad (rev 1558)		Rose	cv408	XVal Session 45	1	XVal Session 45-Typing - Text-1		2012-07-13 14:12:19.887000
	Edit pad (rev 1559)		Kate	cv406	XVal Session 45	1	XVal Session 45-Typing - Text-1		2012-07-13 14:12:20.081000
	Edit pad (rev 1560)		Rose	cv408	XVal Session 45	1	XVal Session 45-Typing - Text-1		2012-07-13 14:12:20.386000
	Edit pad (rev 1561)		Kate	cv406	XVal Session 45	1	XVal Session 45-Typing - Text-1		2012-07-13 14:12:20.803000
	Edit pad (rev 1562)		Rose	cv408	XVal Session 45	1	XVal Session 45-Typing - Text-1		2012-07-13 14:12:20.886000
	Edit pad (rev 1563)		Kate	cv406	XVal Session 45	1	XVal Session 45-Typing - Text-1		2012-07-13 14:12:21.314000
	Edit pad (rev 1564)		Rose	cv408	XVal Session 45	1	XVal Session 45-Typing - Text-1		2012-07-13 14:12:21.386000
	Edit pad (rev 1565)		charles	cv410	XVal Session 45	1	XVal Session 45-Typing - Text-1		2012-07-13 14:12:21.782000
	Edit pad (rev 1566)		Kate	cv406	XVal Session 45	1	XVal Session 45-Typing - Text-1		2012-07-13 14:12:21.816000
	Edit pad (rev 1567)		charles	cv410	XVal Session 45	1	XVal Session 45-Typing - Text-1		2012-07-13 14:12:22.284000
	Edit pad (rev 1568)		Kate	cv406	XVal Session 45	1	XVal Session 45-Typing - Text-1		2012-07-13 14:12:22.335000
	Edit pad (rev 1569)		charles	cv410	XVal Session 45	1	XVal Session 45-Typing - Text-1		2012-07-13 14:12:22.783000
	Edit pad (rev 1570)		Kate	cv406	XVal Session 45	1	XVal Session 45-Typing - Text-1		2012-07-13 14:12:22.839000
	Edit pad (rev 1571)		Rose	cv408	XVal Session 45	1	XVal Session 45-Typing - Text-1		2012-07-13 14:12:23.160000
	Edit pad (rev 1572)		charles	cv410	XVal Session 45	1	XVal Session 45-Typing - Text-1		2012-07-13 14:12:23.281000
	Edit pad (rev 1573)		Kate	cv406	XVal Session 45	1	XVal Session 45-Typing - Text-1		2012-07-13 14:12:23.351000
	Edit pad (rev 1574)		Rose	cv408	XVal Session 45	1	XVal Session 45-Typing - Text-1		2012-07-13 14:12:23.668000
	Edit pad (rev 1575)		charles	cv410	XVal Session 45	1	XVal Session 45-Typing - Text-1		2012-07-13 14:12:23.823000
	Edit pad (rev 1576)		Kate	cv406	XVal Session 45	1	XVal Session 45-Typing - Text-1		2012-07-13 14:12:23.852000
	Edit pad (rev 1577)		Rose	cv408	XVal Session 45	1	XVal Session 45-Typing - Text-1		2012-07-13 14:12:24.168000
	Edit pad (rev 1578)		Kate	cv406	XVal Session 45	1	XVal Session 45-Typing - Text-1		2012-07-13 14:12:24.378000
	Edit pad (rev 1579)		charles	cv410	XVal Session 45	1	XVal Session 45-Typing - Text-1		2012-07-13 14:12:24.380000
	Edit pad (rev 1580)		charles	cv410	XVal Session 45	1	XVal Session 45-Typing - Text-1		2012-07-13 14:12:24.925000
	Edit pad (rev 1581)		Kate	cv406	XVal Session 45	1	XVal Session 45-Typing - Text-1		2012-07-13 14:12:24.973000
	Edit pad (rev 1582)		Rose	cv408	XVal Session 45	1	XVal Session 45-Typing - Text-1		2012-07-13 14:12:25.381000
	Edit pad (rev 1583)		charles	cv410	XVal Session 45	1	XVal Session 45-Typing - Text-1		2012-07-13 14:12:25.439000
	Edit pad (rev 1584)		Kate	cv406	XVal Session 45	1	XVal Session 45-Typing - Text-1		2012-07-13 14:12:25.475000
	Edit pad (rev 1585)		Rose	cv408	XVal Session 45	1	XVal Session 45-Typing - Text-1		2012-07-13 14:12:25.886000
	Edit pad (rev 1586)		charles	cv410	XVal Session 45	1	XVal Session 45-Typing - Text-1		2012-07-13 14:12:25.941000
	Edit pad (rev 1587)		Kate	cv406	XVal Session 45	1	XVal Session 45-Typing - Text-1		2012-07-13 14:12:25.976000
	Edit pad (rev 1588)		Rose	cv408	XVal Session 45	1	XVal Session 45-Typing - Text-1		2012-07-13 14:12:26.390000
	Edit pad (rev 1589)		Kate	cv406	XVal Session 45	1	XVal Session 45-Typing - Text-1		2012-07-13 14:12:26.475000
	Edit pad (rev 1590)		Rose	cv408	XVal Session 45	1	XVal Session 45-Typing - Text-1		2012-07-13 14:12:26.890000
	Edit pad (rev 1591)		Kate	cv406	XVal Session 45	1	XVal Session 45-Typing - Text-1		2012-07-13 14:12:26.981000
	Edit pad (rev 1592)		charles	cv410	XVal Session 45	1	XVal Session 45-Typing - Text-1		2012-07-13 14:12:26.993000
	Edit pad (rev 1593)		Kate	cv406	XVal Session 45	1	XVal Session 45-Typing - Text-1		2012-07-13 14:12:27.488000
	Edit pad (rev 1594)		charles	cv410	XVal Session 45	1	XVal Session 45-Typing - Text-1		2012-07-13 14:12:27.496000
	Edit pad (rev 1595)		Kate	cv406	XVal Session 45	1	XVal Session 45-Typing - Text-1		2012-07-13 14:12:27.987000
	Edit pad (rev 1596)		charles	cv410	XVal Session 45	1	XVal Session 45-Typing - Text-1		2012-07-13 14:12:27.995000
	Edit pad (rev 1597)		Kate	cv406	XVal Session 45	1	XVal Session 45-Typing - Text-1		2012-07-13 14:12:28.489000
	Edit pad (rev 1598)		charles	cv410	XVal Session 45	1	XVal Session 45-Typing - Text-1		2012-07-13 14:12:28.496000
	Edit pad (rev 1599)		Kate	cv406	XVal Session 45	1	XVal Session 45-Typing - Text-1		2012-07-13 14:12:28.990000
	Edit pad (rev 1600)		charles	cv410	XVal Session 45	1	XVal Session 45-Typing - Text-1		2012-07-13 14:12:28.999000
	Edit pad (rev 1601)		Rose	cv408	XVal Session 45	1	XVal Session 45-Typing - Text-1		2012-07-13 14:12:29.192000
	Edit pad (rev 1602)		Kate	cv406	XVal Session 45	1	XVal Session 45-Typing - Text-1		2012-07-13 14:12:29.493000
	Edit pad (rev 1603)		charles	cv410	XVal Session 45	1	XVal Session 45-Typing - Text-1		2012-07-13 14:12:29.499000
	Edit pad (rev 1604)		Rose	cv408	XVal Session 45	1	XVal Session 45-Typing - Text-1		2012-07-13 14:12:29.690000
	Edit pad (rev 1605)		Kate	cv406	XVal Session 45	1	XVal Session 45-Typing - Text-1		2012-07-13 14:12:29.993000
	Edit pad (rev 1606)		charles	cv410	XVal Session 45	1	XVal Session 45-Typing - Text-1		2012-07-13 14:12:29.998000
	Edit pad (rev 1607)		Rose	cv408	XVal Session 45	1	XVal Session 45-Typing - Text-1		2012-07-13 14:12:30.191000
	Edit pad (rev 1608)		charles	cv410	XVal Session 45	1	XVal Session 45-Typing - Text-1		2012-07-13 14:12:30.499000
	Edit pad (rev 1609)		Rose	cv408	XVal Session 45	1	XVal Session 45-Typing - Text-1		2012-07-13 14:12:30.691000
	Edit pad (rev 1610)		Kate	cv406	XVal Session 45	1	XVal Session 45-Typing - Text-1		2012-07-13 14:12:31.104000
	Edit pad (rev 1611)		Rose	cv408	XVal Session 45	1	XVal Session 45-Typing - Text-1		2012-07-13 14:12:31.190000
	Edit pad (rev 1612)		Kate	cv406	XVal Session 45	1	XVal Session 45-Typing - Text-1		2012-07-13 14:12:31.601000
	Edit pad (rev 1613)		charles	cv410	XVal Session 45	1	XVal Session 45-Typing - Text-1		2012-07-13 14:12:31.615000
	Edit pad (rev 1614)		Rose	cv408	XVal Session 45	1	XVal Session 45-Typing - Text-1		2012-07-13 14:12:31.691000
	Edit pad (rev 1615)		Kate	cv406	XVal Session 45	1	XVal Session 45-Typing - Text-1		2012-07-13 14:12:32.103000
	Edit pad (rev 1616)		Rose	cv408	XVal Session 45	1	XVal Session 45-Typing - Text-1		2012-07-13 14:12:32.198000
	Edit pad (rev 1617)		charles	cv410	XVal Session 45	1	XVal Session 45-Typing - Text-1		2012-07-13 14:12:32.222000
	Edit pad (rev 1618)		Kate	cv406	XVal Session 45	1	XVal Session 45-Typing - Text-1		2012-07-13 14:12:32.605000
	Edit pad (rev 1619)		Rose	cv408	XVal Session 45	1	XVal Session 45-Typing - Text-1		2012-07-13 14:12:32.701000
	Edit pad (rev 1620)		charles	cv410	XVal Session 45	1	XVal Session 45-Typing - Text-1		2012-07-13 14:12:32.726000
	Edit pad (rev 1621)		Rose	cv408	XVal Session 45	1	XVal Session 45-Typing - Text-1		2012-07-13 14:12:33.210000
	Edit pad (rev 1622)		Kate	cv406	XVal Session 45	1	XVal Session 45-Typing - Text-1		2012-07-13 14:12:33.262000
	Edit pad (rev 1623)		Rose	cv408	XVal Session 45	1	XVal Session 45-Typing - Text-1		2012-07-13 14:12:33.711000
	Edit pad (rev 1624)		Kate	cv406	XVal Session 45	1	XVal Session 45-Typing - Text-1		2012-07-13 14:12:33.770000
	Edit pad (rev 1625)		charles	cv410	XVal Session 45	1	XVal Session 45-Typing - Text-1		2012-07-13 14:12:34.002000
	Edit pad (rev 1626)		Rose	cv408	XVal Session 45	1	XVal Session 45-Typing - Text-1		2012-07-13 14:12:34.212000
	Edit pad (rev 1627)		Kate	cv406	XVal Session 45	1	XVal Session 45-Typing - Text-1		2012-07-13 14:12:34.269000
	Edit pad (rev 1628)		Rose	cv408	XVal Session 45	1	XVal Session 45-Typing - Text-1		2012-07-13 14:12:34.713000
	Edit pad (rev 1629)		Kate	cv406	XVal Session 45	1	XVal Session 45-Typing - Text-1		2012-07-13 14:12:34.775000
	Edit pad (rev 1630)		Rose	cv408	XVal Session 45	1	XVal Session 45-Typing - Text-1		2012-07-13 14:12:35.212000
	Edit pad (rev 1631)		Kate	cv406	XVal Session 45	1	XVal Session 45-Typing - Text-1		2012-07-13 14:12:35.279000
	Edit pad (rev 1632)		Rose	cv408	XVal Session 45	1	XVal Session 45-Typing - Text-1		2012-07-13 14:12:35.716000
	Edit pad (rev 1633)		Kate	cv406	XVal Session 45	1	XVal Session 45-Typing - Text-1		2012-07-13 14:12:35.779000
	Edit pad (rev 1634)		Rose	cv408	XVal Session 45	1	XVal Session 45-Typing - Text-1		2012-07-13 14:12:36.216000
	Edit pad (rev 1635)		Kate	cv406	XVal Session 45	1	XVal Session 45-Typing - Text-1		2012-07-13 14:12:36.276000
	Edit pad (rev 1636)		Rose	cv408	XVal Session 45	1	XVal Session 45-Typing - Text-1		2012-07-13 14:12:36.717000
	Edit pad (rev 1637)		Kate	cv406	XVal Session 45	1	XVal Session 45-Typing - Text-1		2012-07-13 14:12:36.788000
	Edit pad (rev 1638)		Rose	cv408	XVal Session 45	1	XVal Session 45-Typing - Text-1		2012-07-13 14:12:37.217000
	Edit pad (rev 1639)		Kate	cv406	XVal Session 45	1	XVal Session 45-Typing - Text-1		2012-07-13 14:12:37.306000
	Edit pad (rev 1640)		Rose	cv408	XVal Session 45	1	XVal Session 45-Typing - Text-1		2012-07-13 14:12:37.717000
	Edit pad (rev 1641)		Kate	cv406	XVal Session 45	1	XVal Session 45-Typing - Text-1		2012-07-13 14:12:37.828000
	Edit pad (rev 1642)		charles	cv410	XVal Session 45	1	XVal Session 45-Typing - Text-1		2012-07-13 14:12:38.223000
	Edit pad (rev 1643)		Kate	cv406	XVal Session 45	1	XVal Session 45-Typing - Text-1		2012-07-13 14:12:38.329000
	Edit pad (rev 1644)		charles	cv410	XVal Session 45	1	XVal Session 45-Typing - Text-1		2012-07-13 14:12:38.723000
	Edit pad (rev 1645)		Kate	cv406	XVal Session 45	1	XVal Session 45-Typing - Text-1		2012-07-13 14:12:38.829000
	Edit pad (rev 1646)		Kate	cv406	XVal Session 45	1	XVal Session 45-Typing - Text-1		2012-07-13 14:12:39.331000
	Edit pad (rev 1647)		Rose	cv408	XVal Session 45	1	XVal Session 45-Typing - Text-1		2012-07-13 14:12:39.733000
	Edit pad (rev 1648)		Kate	cv406	XVal Session 45	1	XVal Session 45-Typing - Text-1		2012-07-13 14:12:39.829000
	Edit pad (rev 1649)		Rose	cv408	XVal Session 45	1	XVal Session 45-Typing - Text-1		2012-07-13 14:12:40.233000
	Edit pad (rev 1650)		Kate	cv406	XVal Session 45	1	XVal Session 45-Typing - Text-1		2012-07-13 14:12:40.335000
	Edit pad (rev 1651)		charles	cv410	XVal Session 45	1	XVal Session 45-Typing - Text-1		2012-07-13 14:12:40.546000
	Edit pad (rev 1652)		Rose	cv408	XVal Session 45	1	XVal Session 45-Typing - Text-1		2012-07-13 14:12:40.733000
	Edit pad (rev 1653)		Kate	cv406	XVal Session 45	1	XVal Session 45-Typing - Text-1		2012-07-13 14:12:40.834000
	Edit pad (rev 1654)		charles	cv410	XVal Session 45	1	XVal Session 45-Typing - Text-1		2012-07-13 14:12:41.046000
	Edit pad (rev 1655)		Rose	cv408	XVal Session 45	1	XVal Session 45-Typing - Text-1		2012-07-13 14:12:41.232000
	Edit pad (rev 1656)		charles	cv410	XVal Session 45	1	XVal Session 45-Typing - Text-1		2012-07-13 14:12:41.547000
	Edit pad (rev 1657)		Rose	cv408	XVal Session 45	1	XVal Session 45-Typing - Text-1		2012-07-13 14:12:41.736000
	Edit pad (rev 1658)		Kate	cv406	XVal Session 45	1	XVal Session 45-Typing - Text-1		2012-07-13 14:12:41.758000
	Edit pad (rev 1659)		charles	cv410	XVal Session 45	1	XVal Session 45-Typing - Text-1		2012-07-13 14:12:42.046000
	Edit pad (rev 1660)		Rose	cv408	XVal Session 45	1	XVal Session 45-Typing - Text-1		2012-07-13 14:12:42.234000
	Edit pad (rev 1661)		Kate	cv406	XVal Session 45	1	XVal Session 45-Typing - Text-1		2012-07-13 14:12:42.342000
	Edit pad (rev 1662)		charles	cv410	XVal Session 45	1	XVal Session 45-Typing - Text-1		2012-07-13 14:12:42.546000
	Edit pad (rev 1663)		Rose	cv408	XVal Session 45	1	XVal Session 45-Typing - Text-1		2012-07-13 14:12:42.732000
	Edit pad (rev 1664)		Kate	cv406	XVal Session 45	1	XVal Session 45-Typing - Text-1		2012-07-13 14:12:42.851000
	Edit pad (rev 1665)		charles	cv410	XVal Session 45	1	XVal Session 45-Typing - Text-1		2012-07-13 14:12:43.046000
	Edit pad (rev 1666)		Rose	cv408	XVal Session 45	1	XVal Session 45-Typing - Text-1		2012-07-13 14:12:43.237000
	Edit pad (rev 1667)		Kate	cv406	XVal Session 45	1	XVal Session 45-Typing - Text-1		2012-07-13 14:12:43.363000
	Edit pad (rev 1668)		Rose	cv408	XVal Session 45	1	XVal Session 45-Typing - Text-1		2012-07-13 14:12:43.737000
	Edit pad (rev 1669)		Capucine	cv402	XVal Session 45	1	XVal Session 45-Typing - Text-1		2012-07-13 14:12:43.801000
	Edit pad (rev 1670)		Kate	cv406	XVal Session 45	1	XVal Session 45-Typing - Text-1		2012-07-13 14:12:43.861000
	Edit pad (rev 1671)		Capucine	cv402	XVal Session 45	1	XVal Session 45-Typing - Text-1		2012-07-13 14:12:44.305000
	Edit pad (rev 1672)		Kate	cv406	XVal Session 45	1	XVal Session 45-Typing - Text-1		2012-07-13 14:12:44.362000
	Edit pad (rev 1673)		Rose	cv408	XVal Session 45	1	XVal Session 45-Typing - Text-1		2012-07-13 14:12:44.548000
	Edit pad (rev 1674)		Capucine	cv402	XVal Session 45	1	XVal Session 45-Typing - Text-1		2012-07-13 14:12:44.806000
	Edit pad (rev 1675)		Kate	cv406	XVal Session 45	1	XVal Session 45-Typing - Text-1		2012-07-13 14:12:44.866000
	Edit pad (rev 1676)		Rose	cv408	XVal Session 45	1	XVal Session 45-Typing - Text-1		2012-07-13 14:12:45.048000
	Edit pad (rev 1677)		Capucine	cv402	XVal Session 45	1	XVal Session 45-Typing - Text-1		2012-07-13 14:12:45.305000
	Edit pad (rev 1678)		Kate	cv406	XVal Session 45	1	XVal Session 45-Typing - Text-1		2012-07-13 14:12:45.362000
	Edit pad (rev 1679)		Rose	cv408	XVal Session 45	1	XVal Session 45-Typing - Text-1		2012-07-13 14:12:45.547000
	Edit pad (rev 1680)		charles	cv410	XVal Session 45	1	XVal Session 45-Typing - Text-1		2012-07-13 14:12:45.747000
	Edit pad (rev 1681)		Capucine	cv402	XVal Session 45	1	XVal Session 45-Typing - Text-1		2012-07-13 14:12:45.803000
	Edit pad (rev 1682)		Kate	cv406	XVal Session 45	1	XVal Session 45-Typing - Text-1		2012-07-13 14:12:45.864000
	Edit pad (rev 1683)		Rose	cv408	XVal Session 45	1	XVal Session 45-Typing - Text-1		2012-07-13 14:12:46.048000
	Edit pad (rev 1684)		charles	cv410	XVal Session 45	1	XVal Session 45-Typing - Text-1		2012-07-13 14:12:46.247000
	Edit pad (rev 1685)		Capucine	cv402	XVal Session 45	1	XVal Session 45-Typing - Text-1		2012-07-13 14:12:46.303000
	Edit pad (rev 1686)		Kate	cv406	XVal Session 45	1	XVal Session 45-Typing - Text-1		2012-07-13 14:12:46.364000
	Edit pad (rev 1687)		Rose	cv408	XVal Session 45	1	XVal Session 45-Typing - Text-1		2012-07-13 14:12:46.604000
	Edit pad (rev 1688)		charles	cv410	XVal Session 45	1	XVal Session 45-Typing - Text-1		2012-07-13 14:12:46.748000
	Edit pad (rev 1689)		Capucine	cv402	XVal Session 45	1	XVal Session 45-Typing - Text-1		2012-07-13 14:12:46.803000
	Edit pad (rev 1690)		Kate	cv406	XVal Session 45	1	XVal Session 45-Typing - Text-1		2012-07-13 14:12:46.865000
	Edit pad (rev 1691)		Rose	cv408	XVal Session 45	1	XVal Session 45-Typing - Text-1		2012-07-13 14:12:47.102000
	Edit pad (rev 1692)		charles	cv410	XVal Session 45	1	XVal Session 45-Typing - Text-1		2012-07-13 14:12:47.252000
	Edit pad (rev 1693)		Kate	cv406	XVal Session 45	1	XVal Session 45-Typing - Text-1		2012-07-13 14:12:47.364000
	Edit pad (rev 1694)		Rose	cv408	XVal Session 45	1	XVal Session 45-Typing - Text-1		2012-07-13 14:12:47.603000
	Edit pad (rev 1695)		charles	cv410	XVal Session 45	1	XVal Session 45-Typing - Text-1		2012-07-13 14:12:47.758000
	Edit pad (rev 1696)		Kate	cv406	XVal Session 45	1	XVal Session 45-Typing - Text-1		2012-07-13 14:12:47.865000
	Edit pad (rev 1697)		Kate	cv406	XVal Session 45	1	XVal Session 45-Typing - Text-1		2012-07-13 14:12:48.367000
	Edit pad (rev 1698)		Rose	cv408	XVal Session 45	1	XVal Session 45-Typing - Text-1		2012-07-13 14:12:48.735000
	Edit pad (rev 1699)		Kate	cv406	XVal Session 45	1	XVal Session 45-Typing - Text-1		2012-07-13 14:12:48.932000
	Edit pad (rev 1700)		Kate	cv406	XVal Session 45	1	XVal Session 45-Typing - Text-1		2012-07-13 14:12:49.434000
	Edit pad (rev 1701)		Rose	cv408	XVal Session 45	1	XVal Session 45-Typing - Text-1		2012-07-13 14:12:49.549000
	Edit pad (rev 1702)		Kate	cv406	XVal Session 45	1	XVal Session 45-Typing - Text-1		2012-07-13 14:12:49.941000
	Edit pad (rev 1703)		Rose	cv408	XVal Session 45	1	XVal Session 45-Typing - Text-1		2012-07-13 14:12:50.050000
	Edit pad (rev 1704)		Rose	cv408	XVal Session 45	1	XVal Session 45-Typing - Text-1		2012-07-13 14:12:50.551000
	Edit pad (rev 1705)		Kate	cv406	XVal Session 45	1	XVal Session 45-Typing - Text-1		2012-07-13 14:12:50.959000
	Edit pad (rev 1706)		Rose	cv408	XVal Session 45	1	XVal Session 45-Typing - Text-1		2012-07-13 14:12:51.049000
	Edit pad (rev 1707)		Kate	cv406	XVal Session 45	1	XVal Session 45-Typing - Text-1		2012-07-13 14:12:51.458000
	Edit pad (rev 1708)		Rose	cv408	XVal Session 45	1	XVal Session 45-Typing - Text-1		2012-07-13 14:12:51.555000
	Edit pad (rev 1709)		charles	cv410	XVal Session 45	1	XVal Session 45-Typing - Text-1		2012-07-13 14:12:51.724000
	Edit pad (rev 1710)		Kate	cv406	XVal Session 45	1	XVal Session 45-Typing - Text-1		2012-07-13 14:12:51.956000
	Edit pad (rev 1711)		Rose	cv408	XVal Session 45	1	XVal Session 45-Typing - Text-1		2012-07-13 14:12:52.055000
	Edit pad (rev 1712)		Kate	cv406	XVal Session 45	1	XVal Session 45-Typing - Text-1		2012-07-13 14:12:52.456000
	Edit pad (rev 1713)		charles	cv410	XVal Session 45	1	XVal Session 45-Typing - Text-1		2012-07-13 14:12:52.577000
	Edit pad (rev 1714)		Rose	cv408	XVal Session 45	1	XVal Session 45-Typing - Text-1		2012-07-13 14:12:52.737000
	Edit pad (rev 1715)		Kate	cv406	XVal Session 45	1	XVal Session 45-Typing - Text-1		2012-07-13 14:12:52.958000
	Edit pad (rev 1716)		charles	cv410	XVal Session 45	1	XVal Session 45-Typing - Text-1		2012-07-13 14:12:53.077000
	Edit pad (rev 1717)		Rose	cv408	XVal Session 45	1	XVal Session 45-Typing - Text-1		2012-07-13 14:12:53.237000
	Edit pad (rev 1718)		Kate	cv406	XVal Session 45	1	XVal Session 45-Typing - Text-1		2012-07-13 14:12:53.459000
	Edit pad (rev 1719)		Capucine	cv402	XVal Session 45	1	XVal Session 45-Typing - Text-1		2012-07-13 14:12:53.497000
	Edit pad (rev 1720)		Rose	cv408	XVal Session 45	1	XVal Session 45-Typing - Text-1		2012-07-13 14:12:53.755000
	Edit pad (rev 1721)		Kate	cv406	XVal Session 45	1	XVal Session 45-Typing - Text-1		2012-07-13 14:12:53.964000
	Edit pad (rev 1722)		Rose	cv408	XVal Session 45	1	XVal Session 45-Typing - Text-1		2012-07-13 14:12:54.255000
	Edit pad (rev 1723)		charles	cv410	XVal Session 45	1	XVal Session 45-Typing - Text-1		2012-07-13 14:12:54.405000
	Edit pad (rev 1724)		Kate	cv406	XVal Session 45	1	XVal Session 45-Typing - Text-1		2012-07-13 14:12:54.463000
	Edit pad (rev 1725)		charles	cv410	XVal Session 45	1	XVal Session 45-Typing - Text-1		2012-07-13 14:12:54.907000
	Edit pad (rev 1726)		Kate	cv406	XVal Session 45	1	XVal Session 45-Typing - Text-1		2012-07-13 14:12:54.966000
	Edit pad (rev 1727)		Rose	cv408	XVal Session 45	1	XVal Session 45-Typing - Text-1		2012-07-13 14:12:54.982000
	Edit pad (rev 1728)		charles	cv410	XVal Session 45	1	XVal Session 45-Typing - Text-1		2012-07-13 14:12:55.407000
	Edit pad (rev 1729)		Kate	cv406	XVal Session 45	1	XVal Session 45-Typing - Text-1		2012-07-13 14:12:55.478000
	Edit pad (rev 1730)		Rose	cv408	XVal Session 45	1	XVal Session 45-Typing - Text-1		2012-07-13 14:12:55.482000
	Edit pad (rev 1731)		charles	cv410	XVal Session 45	1	XVal Session 45-Typing - Text-1		2012-07-13 14:12:55.907000
	Edit pad (rev 1732)		Rose	cv408	XVal Session 45	1	XVal Session 45-Typing - Text-1		2012-07-13 14:12:55.996000
26951	Load Instructions			cv215	XVal Session 45	1	XVal Session 45-Typing - Numbers-1	192.54.222.11	2012-07-13 14:12:56
26952	Load Instructions			cv213	XVal Session 45	1	XVal Session 45-Typing - Numbers-1	192.54.222.11	2012-07-13 14:12:56
26953	Load Instructions			cv214	XVal Session 45	1	XVal Session 45-Typing - Numbers-1	192.54.222.11	2012-07-13 14:12:56
26954	Load Instructions			cv216	XVal Session 45	1	XVal Session 45-Typing - Numbers-1	192.54.222.11	2012-07-13 14:12:56
	Edit pad (rev 1733)		Rose	cv408	XVal Session 45	1	XVal Session 45-Typing - Text-1		2012-07-13 14:12:56.502000
26959	Load Workspace			cv216	XVal Session 45	1	XVal Session 45-Typing - Numbers-1	192.54.222.11	2012-07-13 14:13:26
26960	Load Workspace			cv215	XVal Session 45	1	XVal Session 45-Typing - Numbers-1	192.54.222.11	2012-07-13 14:13:26
26961	Load Workspace			cv213	XVal Session 45	1	XVal Session 45-Typing - Numbers-1	192.54.222.11	2012-07-13 14:13:26
26962	Load Workspace			cv214	XVal Session 45	1	XVal Session 45-Typing - Numbers-1	192.54.222.11	2012-07-13 14:13:26
	Edit pad (rev 0)		Kate	cv406	XVal Session 45	1	XVal Session 45-Typing - Numbers-1		2012-07-13 14:13:49.116000
	Edit pad (rev 1)		Kate	cv406	XVal Session 45	1	XVal Session 45-Typing - Numbers-1		2012-07-13 14:13:49.604000
	Edit pad (rev 2)		Kate	cv406	XVal Session 45	1	XVal Session 45-Typing - Numbers-1		2012-07-13 14:13:50.106000
	Edit pad (rev 3)		Kate	cv406	XVal Session 45	1	XVal Session 45-Typing - Numbers-1		2012-07-13 14:13:50.607000
	Edit pad (rev 4)		Rose	cv408	XVal Session 45	1	XVal Session 45-Typing - Numbers-1		2012-07-13 14:13:50.925000
	Edit pad (rev 5)		Kate	cv406	XVal Session 45	1	XVal Session 45-Typing - Numbers-1		2012-07-13 14:13:51.279000
	Edit pad (rev 6)		Rose	cv408	XVal Session 45	1	XVal Session 45-Typing - Numbers-1		2012-07-13 14:13:51.421000
	Edit pad (rev 7)		Kate	cv406	XVal Session 45	1	XVal Session 45-Typing - Numbers-1		2012-07-13 14:13:52.310000
	Edit pad (rev 8)		charles	cv410	XVal Session 45	1	XVal Session 45-Typing - Numbers-1		2012-07-13 14:13:53.262000
	Edit pad (rev 9)		Kate	cv406	XVal Session 45	1	XVal Session 45-Typing - Numbers-1		2012-07-13 14:13:53.345000
	Edit pad (rev 10)		charles	cv410	XVal Session 45	1	XVal Session 45-Typing - Numbers-1		2012-07-13 14:13:53.759000
	Edit pad (rev 11)		Kate	cv406	XVal Session 45	1	XVal Session 45-Typing - Numbers-1		2012-07-13 14:13:53.863000
	Edit pad (rev 12)		Kate	cv406	XVal Session 45	1	XVal Session 45-Typing - Numbers-1		2012-07-13 14:13:54.369000
	Edit pad (rev 13)		Rose	cv408	XVal Session 45	1	XVal Session 45-Typing - Numbers-1		2012-07-13 14:13:54.546000
	Edit pad (rev 14)		Kate	cv406	XVal Session 45	1	XVal Session 45-Typing - Numbers-1		2012-07-13 14:13:54.865000
	Edit pad (rev 15)		Capucine	cv402	XVal Session 45	1	XVal Session 45-Typing - Numbers-1		2012-07-13 14:13:54.887000
	Edit pad (rev 16)		Rose	cv408	XVal Session 45	1	XVal Session 45-Typing - Numbers-1		2012-07-13 14:13:55.045000
	Edit pad (rev 17)		Kate	cv406	XVal Session 45	1	XVal Session 45-Typing - Numbers-1		2012-07-13 14:13:55.369000
	Edit pad (rev 18)		Capucine	cv402	XVal Session 45	1	XVal Session 45-Typing - Numbers-1		2012-07-13 14:13:55.384000
	Edit pad (rev 19)		charles	cv410	XVal Session 45	1	XVal Session 45-Typing - Numbers-1		2012-07-13 14:13:55.748000
	Edit pad (rev 20)		Kate	cv406	XVal Session 45	1	XVal Session 45-Typing - Numbers-1		2012-07-13 14:13:55.865000
	Edit pad (rev 21)		Capucine	cv402	XVal Session 45	1	XVal Session 45-Typing - Numbers-1		2012-07-13 14:13:55.888000
	Edit pad (rev 22)		Kate	cv406	XVal Session 45	1	XVal Session 45-Typing - Numbers-1		2012-07-13 14:13:56.372000
	Edit pad (rev 23)		Capucine	cv402	XVal Session 45	1	XVal Session 45-Typing - Numbers-1		2012-07-13 14:13:56.452000
	Edit pad (rev 24)		Kate	cv406	XVal Session 45	1	XVal Session 45-Typing - Numbers-1		2012-07-13 14:13:56.871000
	Edit pad (rev 25)		Capucine	cv402	XVal Session 45	1	XVal Session 45-Typing - Numbers-1		2012-07-13 14:13:56.888000
	Edit pad (rev 26)		charles	cv410	XVal Session 45	1	XVal Session 45-Typing - Numbers-1		2012-07-13 14:13:56.929000
	Edit pad (rev 27)		Capucine	cv402	XVal Session 45	1	XVal Session 45-Typing - Numbers-1		2012-07-13 14:13:57.536000
	Edit pad (rev 28)		Rose	cv408	XVal Session 45	1	XVal Session 45-Typing - Numbers-1		2012-07-13 14:13:57.824000
	Edit pad (rev 29)		charles	cv410	XVal Session 45	1	XVal Session 45-Typing - Numbers-1		2012-07-13 14:13:57.826000
	Edit pad (rev 30)		Kate	cv406	XVal Session 45	1	XVal Session 45-Typing - Numbers-1		2012-07-13 14:13:57.932000
	Edit pad (rev 31)		Capucine	cv402	XVal Session 45	1	XVal Session 45-Typing - Numbers-1		2012-07-13 14:13:58.035000
	Edit pad (rev 32)		Rose	cv408	XVal Session 45	1	XVal Session 45-Typing - Numbers-1		2012-07-13 14:13:58.323000
	Edit pad (rev 33)		charles	cv410	XVal Session 45	1	XVal Session 45-Typing - Numbers-1		2012-07-13 14:13:58.327000
	Edit pad (rev 34)		Capucine	cv402	XVal Session 45	1	XVal Session 45-Typing - Numbers-1		2012-07-13 14:13:58.698000
	Edit pad (rev 35)		Kate	cv406	XVal Session 45	1	XVal Session 45-Typing - Numbers-1		2012-07-13 14:13:58.774000
	Edit pad (rev 36)		charles	cv410	XVal Session 45	1	XVal Session 45-Typing - Numbers-1		2012-07-13 14:13:58.877000
	Edit pad (rev 37)		Capucine	cv402	XVal Session 45	1	XVal Session 45-Typing - Numbers-1		2012-07-13 14:13:59.198000
	Edit pad (rev 38)		Kate	cv406	XVal Session 45	1	XVal Session 45-Typing - Numbers-1		2012-07-13 14:13:59.277000
	Edit pad (rev 39)		charles	cv410	XVal Session 45	1	XVal Session 45-Typing - Numbers-1		2012-07-13 14:13:59.381000
	Edit pad (rev 40)		Capucine	cv402	XVal Session 45	1	XVal Session 45-Typing - Numbers-1		2012-07-13 14:13:59.697000
	Edit pad (rev 41)		Kate	cv406	XVal Session 45	1	XVal Session 45-Typing - Numbers-1		2012-07-13 14:13:59.780000
	Edit pad (rev 42)		Capucine	cv402	XVal Session 45	1	XVal Session 45-Typing - Numbers-1		2012-07-13 14:14:00.198000
	Edit pad (rev 43)		Kate	cv406	XVal Session 45	1	XVal Session 45-Typing - Numbers-1		2012-07-13 14:14:00.279000
	Edit pad (rev 44)		Rose	cv408	XVal Session 45	1	XVal Session 45-Typing - Numbers-1		2012-07-13 14:14:00.406000
	Edit pad (rev 45)		charles	cv410	XVal Session 45	1	XVal Session 45-Typing - Numbers-1		2012-07-13 14:14:00.436000
	Edit pad (rev 46)		Capucine	cv402	XVal Session 45	1	XVal Session 45-Typing - Numbers-1		2012-07-13 14:14:00.697000
	Edit pad (rev 47)		Rose	cv408	XVal Session 45	1	XVal Session 45-Typing - Numbers-1		2012-07-13 14:14:00.904000
	Edit pad (rev 48)		charles	cv410	XVal Session 45	1	XVal Session 45-Typing - Numbers-1		2012-07-13 14:14:00.959000
	Edit pad (rev 49)		Kate	cv406	XVal Session 45	1	XVal Session 45-Typing - Numbers-1		2012-07-13 14:14:00.961000
	Edit pad (rev 50)		Capucine	cv402	XVal Session 45	1	XVal Session 45-Typing - Numbers-1		2012-07-13 14:14:01.197000
	Edit pad (rev 51)		Rose	cv408	XVal Session 45	1	XVal Session 45-Typing - Numbers-1		2012-07-13 14:14:01.407000
	Edit pad (rev 52)		charles	cv410	XVal Session 45	1	XVal Session 45-Typing - Numbers-1		2012-07-13 14:14:01.462000
	Edit pad (rev 53)		Capucine	cv402	XVal Session 45	1	XVal Session 45-Typing - Numbers-1		2012-07-13 14:14:01.698000
	Edit pad (rev 54)		Rose	cv408	XVal Session 45	1	XVal Session 45-Typing - Numbers-1		2012-07-13 14:14:01.906000
	Edit pad (rev 55)		Kate	cv406	XVal Session 45	1	XVal Session 45-Typing - Numbers-1		2012-07-13 14:14:02.086000
	Edit pad (rev 56)		Capucine	cv402	XVal Session 45	1	XVal Session 45-Typing - Numbers-1		2012-07-13 14:14:02.198000
	Edit pad (rev 57)		Capucine	cv402	XVal Session 45	1	XVal Session 45-Typing - Numbers-1		2012-07-13 14:14:02.700000
	Edit pad (rev 58)		Kate	cv406	XVal Session 45	1	XVal Session 45-Typing - Numbers-1		2012-07-13 14:14:02.712000
	Edit pad (rev 59)		Capucine	cv402	XVal Session 45	1	XVal Session 45-Typing - Numbers-1		2012-07-13 14:14:03.201000
	Edit pad (rev 60)		Kate	cv406	XVal Session 45	1	XVal Session 45-Typing - Numbers-1		2012-07-13 14:14:03.219000
	Edit pad (rev 61)		Rose	cv408	XVal Session 45	1	XVal Session 45-Typing - Numbers-1		2012-07-13 14:14:03.285000
	Edit pad (rev 62)		Rose	cv408	XVal Session 45	1	XVal Session 45-Typing - Numbers-1		2012-07-13 14:14:03.787000
	Edit pad (rev 63)		Capucine	cv402	XVal Session 45	1	XVal Session 45-Typing - Numbers-1		2012-07-13 14:14:03.790000
	Edit pad (rev 64)		charles	cv410	XVal Session 45	1	XVal Session 45-Typing - Numbers-1		2012-07-13 14:14:03.816000
	Edit pad (rev 65)		Kate	cv406	XVal Session 45	1	XVal Session 45-Typing - Numbers-1		2012-07-13 14:14:04.033000
	Edit pad (rev 66)		Capucine	cv402	XVal Session 45	1	XVal Session 45-Typing - Numbers-1		2012-07-13 14:14:04.293000
	Edit pad (rev 67)		Rose	cv408	XVal Session 45	1	XVal Session 45-Typing - Numbers-1		2012-07-13 14:14:04.315000
	Edit pad (rev 68)		charles	cv410	XVal Session 45	1	XVal Session 45-Typing - Numbers-1		2012-07-13 14:14:04.337000
	Edit pad (rev 69)		Capucine	cv402	XVal Session 45	1	XVal Session 45-Typing - Numbers-1		2012-07-13 14:14:04.791000
	Edit pad (rev 70)		charles	cv410	XVal Session 45	1	XVal Session 45-Typing - Numbers-1		2012-07-13 14:14:04.838000
	Edit pad (rev 71)		Rose	cv408	XVal Session 45	1	XVal Session 45-Typing - Numbers-1		2012-07-13 14:14:05.393000
	Edit pad (rev 72)		Rose	cv408	XVal Session 45	1	XVal Session 45-Typing - Numbers-1		2012-07-13 14:14:05.892000
	Edit pad (rev 73)		Kate	cv406	XVal Session 45	1	XVal Session 45-Typing - Numbers-1		2012-07-13 14:14:06.095000
	Edit pad (rev 74)		Rose	cv408	XVal Session 45	1	XVal Session 45-Typing - Numbers-1		2012-07-13 14:14:06.392000
	Edit pad (rev 75)		Kate	cv406	XVal Session 45	1	XVal Session 45-Typing - Numbers-1		2012-07-13 14:14:07.611000
	Edit pad (rev 76)		Rose	cv408	XVal Session 45	1	XVal Session 45-Typing - Numbers-1		2012-07-13 14:14:07.873000
	Edit pad (rev 77)		Kate	cv406	XVal Session 45	1	XVal Session 45-Typing - Numbers-1		2012-07-13 14:14:08.199000
	Edit pad (rev 78)		Kate	cv406	XVal Session 45	1	XVal Session 45-Typing - Numbers-1		2012-07-13 14:14:09.282000
	Edit pad (rev 79)		Capucine	cv402	XVal Session 45	1	XVal Session 45-Typing - Numbers-1		2012-07-13 14:14:09.673000
	Edit pad (rev 80)		Rose	cv408	XVal Session 45	1	XVal Session 45-Typing - Numbers-1		2012-07-13 14:14:09.702000
	Edit pad (rev 81)		Kate	cv406	XVal Session 45	1	XVal Session 45-Typing - Numbers-1		2012-07-13 14:14:09.778000
	Edit pad (rev 82)		Capucine	cv402	XVal Session 45	1	XVal Session 45-Typing - Numbers-1		2012-07-13 14:14:10.173000
	Edit pad (rev 83)		Capucine	cv402	XVal Session 45	1	XVal Session 45-Typing - Numbers-1		2012-07-13 14:14:10.673000
	Edit pad (rev 84)		Capucine	cv402	XVal Session 45	1	XVal Session 45-Typing - Numbers-1		2012-07-13 14:14:11.172000
	Edit pad (rev 85)		Capucine	cv402	XVal Session 45	1	XVal Session 45-Typing - Numbers-1		2012-07-13 14:14:11.673000
	Edit pad (rev 86)		Kate	cv406	XVal Session 45	1	XVal Session 45-Typing - Numbers-1		2012-07-13 14:14:12.802000
	Edit pad (rev 87)		Kate	cv406	XVal Session 45	1	XVal Session 45-Typing - Numbers-1		2012-07-13 14:14:13.951000
	Edit pad (rev 88)		Capucine	cv402	XVal Session 45	1	XVal Session 45-Typing - Numbers-1		2012-07-13 14:14:14.063000
	Edit pad (rev 89)		Kate	cv406	XVal Session 45	1	XVal Session 45-Typing - Numbers-1		2012-07-13 14:14:14.453000
	Edit pad (rev 90)		Capucine	cv402	XVal Session 45	1	XVal Session 45-Typing - Numbers-1		2012-07-13 14:14:14.689000
	Edit pad (rev 91)		Capucine	cv402	XVal Session 45	1	XVal Session 45-Typing - Numbers-1		2012-07-13 14:14:15.189000
	Edit pad (rev 92)		Kate	cv406	XVal Session 45	1	XVal Session 45-Typing - Numbers-1		2012-07-13 14:14:15.511000
	Edit pad (rev 93)		Capucine	cv402	XVal Session 45	1	XVal Session 45-Typing - Numbers-1		2012-07-13 14:14:15.687000
	Edit pad (rev 94)		Kate	cv406	XVal Session 45	1	XVal Session 45-Typing - Numbers-1		2012-07-13 14:14:16.011000
	Edit pad (rev 95)		Capucine	cv402	XVal Session 45	1	XVal Session 45-Typing - Numbers-1		2012-07-13 14:14:16.187000
	Edit pad (rev 96)		Kate	cv406	XVal Session 45	1	XVal Session 45-Typing - Numbers-1		2012-07-13 14:14:16.511000
	Edit pad (rev 97)		Kate	cv406	XVal Session 45	1	XVal Session 45-Typing - Numbers-1		2012-07-13 14:14:17.015000
	Edit pad (rev 98)		Kate	cv406	XVal Session 45	1	XVal Session 45-Typing - Numbers-1		2012-07-13 14:14:17.514000
	Edit pad (rev 99)		Capucine	cv402	XVal Session 45	1	XVal Session 45-Typing - Numbers-1		2012-07-13 14:14:17.553000
	Edit pad (rev 100)		Kate	cv406	XVal Session 45	1	XVal Session 45-Typing - Numbers-1		2012-07-13 14:14:18.017000
	Edit pad (rev 101)		Capucine	cv402	XVal Session 45	1	XVal Session 45-Typing - Numbers-1		2012-07-13 14:14:18.053000
	Edit pad (rev 102)		Kate	cv406	XVal Session 45	1	XVal Session 45-Typing - Numbers-1		2012-07-13 14:14:18.516000
	Edit pad (rev 103)		Capucine	cv402	XVal Session 45	1	XVal Session 45-Typing - Numbers-1		2012-07-13 14:14:18.552000
	Edit pad (rev 104)		Kate	cv406	XVal Session 45	1	XVal Session 45-Typing - Numbers-1		2012-07-13 14:14:19.017000
	Edit pad (rev 105)		Capucine	cv402	XVal Session 45	1	XVal Session 45-Typing - Numbers-1		2012-07-13 14:14:19.052000
	Edit pad (rev 106)		Kate	cv406	XVal Session 45	1	XVal Session 45-Typing - Numbers-1		2012-07-13 14:14:19.519000
	Edit pad (rev 107)		Capucine	cv402	XVal Session 45	1	XVal Session 45-Typing - Numbers-1		2012-07-13 14:14:19.554000
	Edit pad (rev 108)		Kate	cv406	XVal Session 45	1	XVal Session 45-Typing - Numbers-1		2012-07-13 14:14:20.018000
	Edit pad (rev 109)		Capucine	cv402	XVal Session 45	1	XVal Session 45-Typing - Numbers-1		2012-07-13 14:14:20.055000
	Edit pad (rev 110)		charles	cv410	XVal Session 45	1	XVal Session 45-Typing - Numbers-1		2012-07-13 14:14:20.109000
	Edit pad (rev 111)		Rose	cv408	XVal Session 45	1	XVal Session 45-Typing - Numbers-1		2012-07-13 14:14:20.294000
	Edit pad (rev 112)		Kate	cv406	XVal Session 45	1	XVal Session 45-Typing - Numbers-1		2012-07-13 14:14:20.519000
	Edit pad (rev 113)		Capucine	cv402	XVal Session 45	1	XVal Session 45-Typing - Numbers-1		2012-07-13 14:14:20.555000
	Edit pad (rev 114)		charles	cv410	XVal Session 45	1	XVal Session 45-Typing - Numbers-1		2012-07-13 14:14:20.797000
	Edit pad (rev 115)		Rose	cv408	XVal Session 45	1	XVal Session 45-Typing - Numbers-1		2012-07-13 14:14:20.836000
	Edit pad (rev 116)		Kate	cv406	XVal Session 45	1	XVal Session 45-Typing - Numbers-1		2012-07-13 14:14:21.051000
	Edit pad (rev 117)		Capucine	cv402	XVal Session 45	1	XVal Session 45-Typing - Numbers-1		2012-07-13 14:14:21.055000
	Edit pad (rev 118)		charles	cv410	XVal Session 45	1	XVal Session 45-Typing - Numbers-1		2012-07-13 14:14:21.297000
	Edit pad (rev 119)		Capucine	cv402	XVal Session 45	1	XVal Session 45-Typing - Numbers-1		2012-07-13 14:14:21.555000
	Edit pad (rev 120)		Kate	cv406	XVal Session 45	1	XVal Session 45-Typing - Numbers-1		2012-07-13 14:14:21.558000
	Edit pad (rev 121)		Capucine	cv402	XVal Session 45	1	XVal Session 45-Typing - Numbers-1		2012-07-13 14:14:22.055000
	Edit pad (rev 122)		Kate	cv406	XVal Session 45	1	XVal Session 45-Typing - Numbers-1		2012-07-13 14:14:22.057000
	Edit pad (rev 123)		charles	cv410	XVal Session 45	1	XVal Session 45-Typing - Numbers-1		2012-07-13 14:14:22.212000
	Edit pad (rev 124)		Kate	cv406	XVal Session 45	1	XVal Session 45-Typing - Numbers-1		2012-07-13 14:14:22.554000
	Edit pad (rev 125)		Capucine	cv402	XVal Session 45	1	XVal Session 45-Typing - Numbers-1		2012-07-13 14:14:22.556000
	Edit pad (rev 126)		charles	cv410	XVal Session 45	1	XVal Session 45-Typing - Numbers-1		2012-07-13 14:14:22.713000
	Edit pad (rev 127)		Capucine	cv402	XVal Session 45	1	XVal Session 45-Typing - Numbers-1		2012-07-13 14:14:23.057000
	Edit pad (rev 128)		Kate	cv406	XVal Session 45	1	XVal Session 45-Typing - Numbers-1		2012-07-13 14:14:23.063000
	Edit pad (rev 129)		charles	cv410	XVal Session 45	1	XVal Session 45-Typing - Numbers-1		2012-07-13 14:14:23.212000
	Edit pad (rev 130)		Capucine	cv402	XVal Session 45	1	XVal Session 45-Typing - Numbers-1		2012-07-13 14:14:23.557000
	Edit pad (rev 131)		Kate	cv406	XVal Session 45	1	XVal Session 45-Typing - Numbers-1		2012-07-13 14:14:23.562000
	Edit pad (rev 132)		Rose	cv408	XVal Session 45	1	XVal Session 45-Typing - Numbers-1		2012-07-13 14:14:23.665000
	Edit pad (rev 133)		Capucine	cv402	XVal Session 45	1	XVal Session 45-Typing - Numbers-1		2012-07-13 14:14:24.057000
	Edit pad (rev 134)		Kate	cv406	XVal Session 45	1	XVal Session 45-Typing - Numbers-1		2012-07-13 14:14:24.083000
	Edit pad (rev 135)		charles	cv410	XVal Session 45	1	XVal Session 45-Typing - Numbers-1		2012-07-13 14:14:24.320000
	Edit pad (rev 136)		Capucine	cv402	XVal Session 45	1	XVal Session 45-Typing - Numbers-1		2012-07-13 14:14:24.557000
	Edit pad (rev 137)		Kate	cv406	XVal Session 45	1	XVal Session 45-Typing - Numbers-1		2012-07-13 14:14:24.677000
	Edit pad (rev 138)		charles	cv410	XVal Session 45	1	XVal Session 45-Typing - Numbers-1		2012-07-13 14:14:24.820000
	Edit pad (rev 139)		Capucine	cv402	XVal Session 45	1	XVal Session 45-Typing - Numbers-1		2012-07-13 14:14:25.058000
	Edit pad (rev 140)		Kate	cv406	XVal Session 45	1	XVal Session 45-Typing - Numbers-1		2012-07-13 14:14:25.511000
	Edit pad (rev 141)		Rose	cv408	XVal Session 45	1	XVal Session 45-Typing - Numbers-1		2012-07-13 14:14:25.536000
	Edit pad (rev 142)		Capucine	cv402	XVal Session 45	1	XVal Session 45-Typing - Numbers-1		2012-07-13 14:14:25.560000
	Edit pad (rev 143)		Kate	cv406	XVal Session 45	1	XVal Session 45-Typing - Numbers-1		2012-07-13 14:14:26.014000
	Edit pad (rev 144)		Rose	cv408	XVal Session 45	1	XVal Session 45-Typing - Numbers-1		2012-07-13 14:14:26.038000
	Edit pad (rev 145)		Capucine	cv402	XVal Session 45	1	XVal Session 45-Typing - Numbers-1		2012-07-13 14:14:26.065000
	Edit pad (rev 146)		Kate	cv406	XVal Session 45	1	XVal Session 45-Typing - Numbers-1		2012-07-13 14:14:26.510000
	Edit pad (rev 147)		Rose	cv408	XVal Session 45	1	XVal Session 45-Typing - Numbers-1		2012-07-13 14:14:26.538000
	Edit pad (rev 148)		Capucine	cv402	XVal Session 45	1	XVal Session 45-Typing - Numbers-1		2012-07-13 14:14:26.574000
	Edit pad (rev 149)		Kate	cv406	XVal Session 45	1	XVal Session 45-Typing - Numbers-1		2012-07-13 14:14:27.010000
	Edit pad (rev 150)		Rose	cv408	XVal Session 45	1	XVal Session 45-Typing - Numbers-1		2012-07-13 14:14:27.038000
	Edit pad (rev 151)		charles	cv410	XVal Session 45	1	XVal Session 45-Typing - Numbers-1		2012-07-13 14:14:27.057000
	Edit pad (rev 152)		Capucine	cv402	XVal Session 45	1	XVal Session 45-Typing - Numbers-1		2012-07-13 14:14:27.075000
	Edit pad (rev 153)		Kate	cv406	XVal Session 45	1	XVal Session 45-Typing - Numbers-1		2012-07-13 14:14:27.512000
	Edit pad (rev 154)		charles	cv410	XVal Session 45	1	XVal Session 45-Typing - Numbers-1		2012-07-13 14:14:27.558000
	Edit pad (rev 155)		Kate	cv406	XVal Session 45	1	XVal Session 45-Typing - Numbers-1		2012-07-13 14:14:28.174000
	Edit pad (rev 156)		charles	cv410	XVal Session 45	1	XVal Session 45-Typing - Numbers-1		2012-07-13 14:14:28.702000
	Edit pad (rev 157)		Kate	cv406	XVal Session 45	1	XVal Session 45-Typing - Numbers-1		2012-07-13 14:14:28.961000
	Edit pad (rev 158)		charles	cv410	XVal Session 45	1	XVal Session 45-Typing - Numbers-1		2012-07-13 14:14:29.202000
	Edit pad (rev 159)		Rose	cv408	XVal Session 45	1	XVal Session 45-Typing - Numbers-1		2012-07-13 14:14:29.224000
	Edit pad (rev 160)		Rose	cv408	XVal Session 45	1	XVal Session 45-Typing - Numbers-1		2012-07-13 14:14:29.724000
	Edit pad (rev 161)		charles	cv410	XVal Session 45	1	XVal Session 45-Typing - Numbers-1		2012-07-13 14:14:29.988000
	Edit pad (rev 162)		Capucine	cv402	XVal Session 45	1	XVal Session 45-Typing - Numbers-1		2012-07-13 14:14:30.141000
	Edit pad (rev 163)		Rose	cv408	XVal Session 45	1	XVal Session 45-Typing - Numbers-1		2012-07-13 14:14:30.236000
	Edit pad (rev 164)		charles	cv410	XVal Session 45	1	XVal Session 45-Typing - Numbers-1		2012-07-13 14:14:30.487000
	Edit pad (rev 165)		Capucine	cv402	XVal Session 45	1	XVal Session 45-Typing - Numbers-1		2012-07-13 14:14:30.640000
	Edit pad (rev 166)		Rose	cv408	XVal Session 45	1	XVal Session 45-Typing - Numbers-1		2012-07-13 14:14:30.729000
	Edit pad (rev 167)		charles	cv410	XVal Session 45	1	XVal Session 45-Typing - Numbers-1		2012-07-13 14:14:31.235000
	Edit pad (rev 168)		Rose	cv408	XVal Session 45	1	XVal Session 45-Typing - Numbers-1		2012-07-13 14:14:31.240000
	Edit pad (rev 169)		charles	cv410	XVal Session 45	1	XVal Session 45-Typing - Numbers-1		2012-07-13 14:14:31.735000
	Edit pad (rev 170)		Rose	cv408	XVal Session 45	1	XVal Session 45-Typing - Numbers-1		2012-07-13 14:14:31.775000
	Edit pad (rev 171)		charles	cv410	XVal Session 45	1	XVal Session 45-Typing - Numbers-1		2012-07-13 14:14:32.236000
	Edit pad (rev 172)		Rose	cv408	XVal Session 45	1	XVal Session 45-Typing - Numbers-1		2012-07-13 14:14:32.275000
	Edit pad (rev 173)		charles	cv410	XVal Session 45	1	XVal Session 45-Typing - Numbers-1		2012-07-13 14:14:32.928000
	Edit pad (rev 174)		charles	cv410	XVal Session 45	1	XVal Session 45-Typing - Numbers-1		2012-07-13 14:14:33.430000
	Edit pad (rev 175)		Rose	cv408	XVal Session 45	1	XVal Session 45-Typing - Numbers-1		2012-07-13 14:14:34.001000
	Edit pad (rev 176)		Rose	cv408	XVal Session 45	1	XVal Session 45-Typing - Numbers-1		2012-07-13 14:14:34.499000
	Edit pad (rev 177)		charles	cv410	XVal Session 45	1	XVal Session 45-Typing - Numbers-1		2012-07-13 14:14:34.796000
	Edit pad (rev 178)		charles	cv410	XVal Session 45	1	XVal Session 45-Typing - Numbers-1		2012-07-13 14:14:35.579000
	Edit pad (rev 179)		charles	cv410	XVal Session 45	1	XVal Session 45-Typing - Numbers-1		2012-07-13 14:14:36.078000
	Edit pad (rev 180)		charles	cv410	XVal Session 45	1	XVal Session 45-Typing - Numbers-1		2012-07-13 14:14:36.579000
	Edit pad (rev 181)		charles	cv410	XVal Session 45	1	XVal Session 45-Typing - Numbers-1		2012-07-13 14:14:37.318000
	Edit pad (rev 182)		charles	cv410	XVal Session 45	1	XVal Session 45-Typing - Numbers-1		2012-07-13 14:14:37.818000
	Edit pad (rev 183)		Rose	cv408	XVal Session 45	1	XVal Session 45-Typing - Numbers-1		2012-07-13 14:14:38.269000
	Edit pad (rev 184)		charles	cv410	XVal Session 45	1	XVal Session 45-Typing - Numbers-1		2012-07-13 14:14:38.318000
	Edit pad (rev 185)		Rose	cv408	XVal Session 45	1	XVal Session 45-Typing - Numbers-1		2012-07-13 14:14:38.770000
	Edit pad (rev 186)		charles	cv410	XVal Session 45	1	XVal Session 45-Typing - Numbers-1		2012-07-13 14:14:39.123000
	Edit pad (rev 187)		Rose	cv408	XVal Session 45	1	XVal Session 45-Typing - Numbers-1		2012-07-13 14:14:39.268000
[truncated: 1,789 more rows]
