# Supplementary material for: Dynamics of collective performance in collaboration networks
Source: PLoS One. 2018 Oct 10;13(10):e0204547. doi: 10.1371/journal.pone.0204547 (PMC6179230; doi:10.1371/journal.pone.0204547)
Supplement: S1 Dataset — (ZIP) [file pone.0204547.s001.zip › data/team-data/team-data.xlsx]

## Sheet: Sheet1
Session	Desert Survival	Typing Text	Typing Numbers	Typing Text Length	Typing Numbers Length	Combined Typing	Combined Typing Length	Brainstorm Words	Brainstorm Equations	Brainstorm Brick	Combined Brainstorm	Judgement Pictures	Judgement Slogans	Judgement Trial	Judgement Pages	Combined Judgement Corrected	Normalized Judgement Pictures	Normalized Judgement Slogans	Normalized Judgement Trial	Normalized Judgement Pages	Combined Judgement	Combined Normalized Judgement	Sudoku	Detection Images	Detection Words	Combined Detection	Matrix Solving	Memory Trial	Memory Video	Memory Images	Combined Memory	Unscramble Words	Group IQs	Verbal Group IQ	Nonverbal Group IQ	Talking	Late	Subject Count	At E-62	Timeslot	Day Number	Chat Counter	Word Counter	Std Chat Count Normalized	Std Word Count Normalized	Std Text Pad Edits Normalized	Std Grid Edits Normalized	Std Chat Count	Std Word Count
XVal Session 10	194.0	176.697998047	371.368011475	1755.0	480.0	-0.0237750001252	-0.306367009878	18.2159004211	9.0	19.7385997772	0.025309799239	9.06999969482	13.3999996185	5.38000011444	219.0	-0.168304994702	2.89649009705	5.08859014511	4.49290990829	2.65430998802	-0.176205992699	0.312952011824	14.0	6.0	0.0	-0.190771996975	5.0	2.0	3.0	2.0	-0.216138005257	3.0	-0.608552992344	-1.11510002613	0.407525986433	1.0	0.0	4.0	1.0	0.0	6.0	0.0	0.0	0.0	0.0	0.0896985009313	0.165343001485	0.0	0.0
XVal Session 11	172.0	499.863006592	424.0	3729.0	656.0	1.13852000237	0.969694018364	18.5909004211	16.0	35.5906982422	1.10540997982	12.6099996567	15.9200000763	17.4400005341	155.0	0.483736991882	4.11703014374	4.79399013519	4.61196994781	2.3651099205	0.602959990501	0.348722994328	11.0	2.0	2.0	-0.546386003494	7.0	3.0	2.0	4.0	0.44927701354	4.0	1.44091999531	0.532728016376	0.958091020584	0.0	0.0	4.0	1.0	0.0	6.0	462.0	2048.0	0.169264003634	0.176680997014	0.0856347978115	0.156001999974	78.2001037598	361.842010498
XVal Session 14	188.0	160.054000854	75.0130004883	931.0	94.0	-0.9822909832	-1.62358999252	10.1817998886	0.0	11.4885997772	-1.13087999821	7.57000017166	9.56000041962	3.29999995232	168.0	-0.756478011608	3.63712000847	4.93152999878	4.27756977081	2.40610003471	-0.67049497366	0.249568000436	0.0	2.0	0.0	-1.05697000027	3.0	1.0	0.0	0.0	-1.84941005707	3.0	-3.77800989151	-1.70415997505	-3.04695010185	1.0	0.0	4.0	1.0	2.0	6.0	0.0	0.0	0.0	0.0	0.125017002225	0.0955649018288	0.0	0.0
XVal Session 16	173.0	170.949005127	279.223999023	1982.0	558.0	-0.323579996824	-0.0146263996139	19.9771995544	9.0	18.8293991089	0.0389566011727	10.7899999619	10.9200000763	8.14000034332	239.0	-0.00799104012549	3.70849990845	2.45527005196	3.69109988213	2.79507994652	-0.034566000104	-0.288823008537	15.0	1.0	1.0	-1.0182299614	2.0	1.0	0.5	1.0	-1.46684002876	5.0	-1.67925000191	-0.552832007408	-1.50827002525	0.0	0.0	4.0	1.0	2.0	6.0	145.0	744.0	0.116811998188	0.0993956997991	0.0623591989279	0.0701180025935	16.9377994537	73.9504013062
XVal Session 17	160.0	155.804000854	276.032012939	3439.0	874.0	-0.380270987749	1.39438998699	13.0680999756	5.0	10.3522996902	-0.731732010841	5.67000007629	4.17999982834	-0.0400000996888	84.0	-1.6391299963	4.07317018509	4.75505018234	4.33312988281	1.63692998886	-1.54907000065	-0.0301332995296	12.0	2.0	0.0	-1.05697000027	2.0	3.0	2.0	5.0	0.710866987705	4.0	-1.98503994942	-1.62079000473	-1.74426996708	1.0	0.0	4.0	1.0	1.0	7.0	0.0	0.0	0.0	0.0	0.0709666013718	0.189796000719	0.0	0.0
XVal Session 19	182.0	122.237998962	36.3636016846	1380.0	557.0	-1.21773004532	-0.271549999714	41.3064994812	13.0	26.2385005951	1.1467499733	6.73000001907	9.56000041962	3.61999988556	214.0	-0.606272995472	3.85430002213	4.93152999878	4.1231098175	2.9493200779	-0.471543997526	0.480327993631	26.0	7.0	4.0	1.04693996906	3.0	3.5	1.0	2.0	-0.12376999855	10.5	0.910059988499	1.92383003235	-0.724287986755	0.0	0.0	4.0	1.0	1.0	7.0	189.0	882.0	0.175961002707	0.198217004538	0.0729606002569	0.0933175012469	33.2565994263	174.82800293
XVal Session 20	174.0	385.424987793	291.091003418	3296.0	808.0	0.377223014832	1.16826999187	26.4545001984	7.0	15.1477003098	-0.0685217007995	6.86999988556	6.82000017166	13.1199998856	214.0	-0.296844005585	4.03903007507	3.93018007278	4.8130698204	2.71069002151	-0.261817991734	0.316044986248	15.0	7.0	1.0	0.281069010496	5.0	2.5	5.0	2.0	0.459890991449	5.0	0.298519998789	0.16698500514	0.586603999138	0.0	0.0	4.0	1.0	1.0	7.0	304.0	1460.0	0.108352996409	0.133035004139	0.0235139001161	0.129842996597	32.9393005371	194.231994629
XVal Session 21	196.0	310.118988037	300.57699585	2772.0	430.0	0.172938004136	-0.00208526011556	31.272600174	1.0	28.761100769	0.10079099983	17.3500003815	12.8599996567	13.3000001907	202.0	0.54194098711	3.08926010132	4.21411991119	2.07620000839	2.71912002563	0.626980006695	-0.339845001698	32.0	5.0	3.0	0.358552992344	5.0	2.5	4.0	3.0	0.479517012835	6.0	1.50435996056	0.997907996178	1.98706996441	1.0	0.0	4.0	1.0	3.0	7.0	1.0	1.0	0.0	0.0	0.0928647965193	0.156169995666	0.0	0.0
XVal Session 23	167.0	221.016998291	301.640991211	2756.0	945.0	-0.0998601019382	1.28398001194	0.0	0.0	0.0	-1.80166995525	13.5699996948	7.98000001907	14.1400003433	87.0	-0.329919010401	3.51234006882	3.22359991074	2.91842007637	1.48240995407	-0.316045999527	-0.847392976284	14.0	7.0	7.0	1.81281995773	3.0	2.5	0.0	4.0	-0.226752996445	3.0	-1.388890028	-0.943874001503	-1.455919981	0.0	1.0	4.0	1.0	3.0	7.0	13.0	117.0	0.220571994781	0.266561001539	0.0801687017083	0.132303997874	2.86743998528	31.1875991821
XVal Session 24	160.0	179.518997192	21.07970047	2180.0	287.0	-1.08703994751	-0.611252009869	0.0	0.0	0.0	-1.80166995525	12.6099996567	4.92000007629	11.1400003433	161.0	-0.40657299757	2.92939996719	1.78025996685	2.80919003487	2.27218008041	-0.349422007799	-0.980920016766	3.0	1.0	0.0	-1.27351999283	2.0	1.0	2.0	0.0	-1.36547994614	4.0	-3.73888993263	-2.08597993851	-2.96848011017	0.0	1.0	4.0	1.0	3.0	7.0	219.0	1183.0	0.145667999983	0.144615992904	0.085488602519	0.171116992831	31.9011993408	171.080993652
XVal Session 25	172.0	358.37701416	272.17098999	2392.0	367.0	0.235520005226	-0.320829987526	19.9431991577	6.0	13.6590003967	-0.363265991211	14.4899997711	8.34000015259	13.1199998856	119.0	-0.187268003821	3.26207995415	4.43407011032	5.44034004211	2.05976009369	-0.0561498999596	0.166235998273	24.0	8.0	4.0	1.26348996162	5.0	3.0	1.5	3.0	0.0667034983635	7.0	0.88251298666	0.814724028111	0.388002991676	1.0	0.0	4.0	0.0	6.0	7.0	24.0	51.0	0.114109002054	0.120373003185	0.0417291000485	0.222102001309	2.73861002922	6.13900995255
XVal Session 26	196.0	617.877990723	868.000976562	4720.0	921.0	2.86295008659	2.05375003815	30.2157993317	21.0	22.5566997528	1.31115996838	15.7299995422	12.8199996948	15.1400003433	205.0	0.555833995342	3.79196000099	3.11511993408	3.13714003563	2.82467007637	0.673352003098	-0.220607995987	38.0	4.0	4.0	0.397294998169	6.0	3.5	3.0	3.0	0.621751010418	7.0	4.00682020187	2.25450992584	3.29551005363	1.0	1.0	4.0	0.0	6.0	7.0	0.0	0.0	0.0	0.0	0.0449767000973	0.142510995269	0.0	0.0
XVal Session 27	202.0	494.490997314	333.325012207	3446.0	466.0	0.844380021095	0.373129010201	83.9201965332	11.0	22.6930999756	1.98346996307	17.6100006104	9.34000015259	12.9600000381	133.0	0.0758958980441	3.08738994598	4.36288976669	3.42247009277	1.84149003029	0.061579298228	-0.391032010317	3.0	6.0	1.0	0.0645197033882	6.0	2.5	3.0	2.0	-0.0240387003869	8.0	1.58559000492	3.82854008675	0.605158984661	0.0	0.0	4.0	0.0	6.0	7.0	186.0	796.0	0.101760998368	0.144602999091	0.0578094013035	0.141967996955	18.9274997711	115.103996277
XVal Session 28	197.0	307.799987793	366.0	2768.0	687.0	0.365972012281	0.641382992268	19.7271003723	12.0	28.4430007935	0.590853989124	12.4899997711	10.279999733	4.53999996185	159.0	-0.43815100193	3.35282993317	5.35952997208	-1.28702998161	2.20568990707	-0.401035010815	-0.937848985195	14.0	4.0	4.0	0.397294998169	4.0	2.0	3.0	3.0	0.0454525016248	4.0	0.0547416992486	0.050623100251	0.544306993484	0.0	0.0	4.0	0.0	6.0	7.0	178.0	897.0	0.0661491975188	0.0770524963737	0.0936176031828	0.0736757963896	11.7744998932	69.1160964966
XVal Session 29	158.0	120.817001343	211.593994141	1485.0	265.0	-0.685868024826	-0.960196018219	25.6590003967	3.0	8.38640022278	-0.619633972645	8.78999996185	11.3800001144	7.30000019073	296.0	0.0950732976198	3.78273010254	3.99881005287	3.56164002419	3.39977002144	0.100309997797	0.317308992147	7.0	3.0	3.0	-0.0745458006859	4.0	3.0	4.0	2.0	0.410026013851	4.0	-1.02952003479	-0.348827987909	-1.00364995003	1.0	0.0	4.0	1.0	0.0	8.0	0.0	0.0	0.0	0.0	0.0898763015866	0.120235003531	0.0	0.0
XVal Session 31	190.0	179.190002441	289.0	2163.0	488.0	-0.268130987883	-0.113857001066	14.6022996902	5.0	30.7611999512	0.0295729991049	11.2700004578	17.5	18.4400005341	282.0	1.04243004322	-5.08097982407	5.19062995911	4.17974996567	3.30020999908	1.06031000614	-0.778836011887	21.0	5.0	3.0	0.358552992344	6.0	4.0	4.0	2.0	0.794224023819	2.0	0.794063985348	-0.825864970684	1.41550004482	0.0	1.0	4.0	1.0	0.0	8.0	322.0	1113.0	0.18682000041	0.196579992771	0.0687223002315	0.151314005256	60.15599823	218.794006348
XVal Session 32	176.0	189.095001221	473.032989502	2274.0	675.0	0.32576200366	0.402487009764	19.9318008423	12.0	14.9659004211	0.119781002402	10.5500001907	4.17999982834	4.40000009537	307.0	-0.310923993587	4.01267004013	4.51253986359	2.66798996925	3.25015997887	-0.410813003778	0.229319006205	30.0	7.0	3.0	0.791651010513	2.0	4.0	3.0	3.0	0.8138499856	7.0	1.0013500452	-0.0497943013906	0.799915015697	0.0	1.0	3.0	1.0	0.0	8.0	130.0	718.0	0.142717003822	0.154983997345	0.0658849030733	0.0373419001698	18.5531997681	111.277999878
XVal Session 33	198.0	128.009994507	170.253005981	1519.0	388.0	-0.790102005005	-0.637054979801	27.9771995544	8.0	18.0907993317	0.147953003645	13.9300003052	13.0200004578	14.279999733	149.0	0.215988993645	3.57926988602	5.07420015335	4.32567977905	2.27664995193	0.321500003338	0.229949995875	10.0	8.0	3.0	1.0082000494	4.0	1.0	0.0	2.0	-1.32623004913	5.0	-0.885505020618	0.0874243974686	-0.96613997221	1.0	0.0	4.0	1.0	4.0	8.0	0.0	0.0	0.0	0.0	0.158084005117	0.363929986954	0.0	0.0
XVal Session 34	196.0	249.389007568	136.283996582	3197.0	657.0	-0.518006026745	0.747373998165	30.6473999023	17.0	20.9997997284	0.975916028023	12.3900003433	8.07999992371	7.46000003815	294.0	0.0970695987344	2.59506011009	3.93274998665	4.12340021133	3.25669002533	0.0502758994699	0.162109002471	13.0	4.0	5.0	0.652585983276	6.0	3.0	1.0	2.0	-0.315869987011	8.0	0.808453023434	1.3372399807	-0.627420008183	1.0	1.0	4.0	1.0	4.0	8.0	27.0	55.0	0.0547785013914	0.0785982981324	0.0598671995103	0.213337004185	1.4790199995	4.32289981842
XVal Session 35	168.0	48.3871002197	419.273986816	980.0	497.0	-0.274697989225	-0.591216981411	7.18190002441	7.0	21.9431991577	-0.329309999943	-3.26999998093	15.0200004578	1.53999996185	272.0	-0.693145990372	3.55516004562	3.77920007706	3.75006008148	3.38287997246	-0.601979017258	0.259431004524	9.0	3.0	0.0	-0.840418994427	5.0	2.5	2.0	3.0	-0.00441326014698	4.0	-1.22434997559	-1.66666996479	-0.840497970581	0.0	0.0	4.0	1.0	4.0	8.0	248.0	1034.0	0.103316001594	0.0899614989758	0.0358426012099	0.0896053984761	25.6222991943	93.0202026367
XVal Session 36	178.0	34.8296012878	502.265991211	1978.0	581.0	-0.0627186968923	0.0414209999144	30.1931991577	6.0	19.6247997284	0.114068001509	6.57000017166	10.8599996567	7.55999994278	189.0	-0.450488001108	3.38474988937	4.30253982544	1.64762997627	2.60981988907	-0.360747992992	-0.404740989208	24.0	2.0	6.0	0.47477799654	1.0	2.0	1.5	2.0	-0.579086005688	5.0	-0.620922982693	0.274165987968	-0.510142028332	0.0	0.0	4.0	1.0	4.0	8.0	289.0	1351.0	0.118845999241	0.114853002131	0.0239319000393	0.0564981997013	34.3465995789	155.167007446
XVal Session 37	180.0	431.221984863	407.028991699	2745.0	543.0	0.873915970325	0.27017301321	25.9090003967	12.0	17.7273006439	0.372772008181	15.7299995422	12.9200000763	11.6199998856	179.0	0.292199999094	4.01241016388	4.0147600174	2.59344005585	2.55015993118	0.395754009485	-0.197448000312	20.0	3.0	5.0	0.436037003994	6.0	3.5	3.5	4.0	1.00432002544	8.0	2.16583991051	1.90702998638	1.09066998959	1.0	0.0	4.0	0.0	6.0	8.0	36.0	71.0	0.0340206995606	0.0288216993213	0.0448702014983	0.0672499984503	1.22474002838	2.04633998871
XVal Session 38	174.0	70.5599975586	569.586975098	1681.0	717.0	0.254007011652	0.257310986519	25.8293991089	9.0	22.8521003723	0.333283007145	7.86999988556	11.0200004578	11.1199998856	254.0	0.0476850010455	4.4335899353	5.06705999374	5.38482999802	3.0332698822	0.0625137984753	0.906358003616	5.0	4.0	2.0	-0.113288000226	4.0	3.5	3.0	4.0	0.883341014385	4.0	0.0392001010478	-0.665738999844	0.245664998889	1.0	0.0	4.0	0.0	6.0	8.0	1.0	1.0	0.0	0.0	0.0150928003713	0.0738217011094	0.0	0.0
XVal Session 39	166.0	411.028991699	535.528991699	3186.0	647.0	1.20460999012	0.717621982098	35.4315986633	7.0	35.8518981934	0.896701991558	-3.49000000954	8.18000030518	5.61999988556	252.0	-0.967296004295	2.1319000721	4.69235992432	4.66213989258	3.14911007881	-0.8963149786	0.333833009005	29.0	4.0	3.0	0.14200399816	10.0	4.5	5.0	5.0	2.01306009293	5.0	2.90663003922	1.01737999916	2.77855992317	0.0	0.0	4.0	0.0	6.0	8.0	386.0	1374.0	0.0641551017761	0.080632597208	0.0173762999475	0.0562499985099	24.7639007568	110.789001465
XVal Session 40	190.0	133.951004028	609.00201416	4204.0	645.0	0.571026027203	1.14282000065	32.125	13.0	30.6930007935	1.06552994251	13.7299995422	4.30000019073	5.28000020981	232.0	-0.388671994209	4.34921979904	2.47223997116	3.88245010376	2.67735004425	-0.437314987183	-0.188041001558	29.0	4.0	3.0	0.14200399816	4.0	3.5	5.0	3.0	1.10567998886	7.0	1.82445001602	0.32585901022	2.58990001678	0.0	0.0	4.0	0.0	6.0	8.0	339.0	1357.0	0.0806064009666	0.0946381017566	0.0121630001813	0.0689224973321	27.3255996704	128.423995972
XVal Session 41	174.0	192.388000488	269.5	1610.0	341.0	-0.286918997765	-0.716583013535	15.3748998642	4.0	19.3976993561	-0.424883008003	15.3299999237	18.3999996185	18.4400005341	190.0	0.945492982864	3.01251006126	4.52023983002	3.78588008881	2.26960992813	0.889210999012	-0.111354000866	6.0	6.0	3.0	0.575101971626	3.0	2.0	4.0	4.0	0.549008011818	2.0	-0.596970975399	-0.708778977394	0.0155165996403	1.0	1.0	4.0	1.0	1.0	9.0	10.0	31.0	0.262466996908	0.265136003494	0.0561259016395	0.165185004473	2.62467002869	8.21922016144
XVal Session 43	164.0	476.130004883	474.617004395	4157.0	663.0	1.21988999844	1.16814994812	30.4318008423	13.0	20.3861999512	0.657190024853	10.8699998856	5.07999992371	10.4399995804	294.0	-0.00563768018037	4.41073989868	3.685090065	5.21653985977	3.45869994164	0.0319723002613	0.715676009655	20.0	7.0	3.0	0.791651010513	9.0	3.5	3.0	4.0	0.883341014385	10.0	3.10202002525	2.00583004951	1.9317599535	0.0	0.0	4.0	1.0	1.0	9.0	293.0	1370.0	0.106031998992	0.0859602987766	0.0517028011382	0.0807365998626	31.0674991608	117.76599884
XVal Session 44	175.0	169.022994995	181.537002563	2004.0	369.0	-0.628503024578	-0.479784011841	16.3295001984	6.0	19.8407993317	-0.238689005375	13.5699996948	9.34000015259	7.69999980927	235.0	0.0109438998625	4.06233978271	-0.30368500948	4.25411987305	2.36830997467	-0.178443998098	-0.949351012707	14.0	2.0	2.0	-0.546386003494	5.0	3.5	2.0	2.0	0.118194997311	5.0	-0.667185008526	-0.63810300827	-0.540234982967	0.0	0.0	4.0	1.0	1.0	9.0	50.0	235.0	0.220504000783	0.265002012253	0.154632002115	0.161978006363	11.0251998901	62.2753982544
XVal Session 45	192.0	557.031005859	523.710021973	3743.0	608.0	1.62077999115	0.855113983154	38.829498291	16.0	35.9998016357	1.6459800005	10.529999733	11.9799995422	17.4400005341	275.0	0.622142970562	3.68762993813	3.84395003319	4.77512979507	3.05234003067	0.563580989838	0.372146010399	36.0	6.0	3.0	0.575101971626	6.0	2.0	3.5	3.0	0.166435003281	7.0	3.29854011536	2.25213003159	2.83766007423	1.0	0.0	4.0	1.0	3.0	9.0	1.0	3.0	0.0	0.0	0.0378151014447	0.0690476000309	0.0	0.0
XVal Session 46	152.0	367.425994873	556.213012695	4179.0	652.0	1.13282001019	1.14982998371	20.8066997528	8.0	17.022600174	-0.0762055963278	9.51000022888	14.6800003052	15.1199998856	242.0	0.480870008469	3.69927000999	3.97796010971	4.2523598671	2.94954991341	0.507214009762	0.254236996174	31.0	0.0	5.0	-0.213611006737	6.0	1.5	4.0	3.0	0.0953183025122	7.0	1.7089099884	1.34729003906	1.4586700201	1.0	1.0	4.0	1.0	3.0	9.0	4.0	7.0	0.117850996554	0.0673435032368	0.0373690016568	0.118046998978	0.471404999495	0.471404999495
XVal Session 47	183.0	248.986999512	254.369003296	2387.0	700.0	-0.157872006297	0.513001024723	32.2839012146	14.0	25.3861999512	0.954936027527	15.7299995422	5.82000017166	13.6199998856	133.0	-0.185348004103	3.50484991074	3.56192994118	4.00016021729	2.09158992767	-0.0951715037227	-0.288170009851	17.0	4.0	5.0	0.652585983276	9.0	2.0	4.5	2.0	0.146809995174	10.0	2.03307008743	1.7632600069	1.7901699543	0.0	0.0	4.0	1.0	3.0	9.0	160.0	822.0	0.0993139967322	0.091800801456	0.0755774006248	0.0816157013178	15.8901996613	75.4602966309
XVal Session 48	196.0	311.411010742	276.515991211	2674.0	479.0	0.103304997087	0.0795053988695	33.965801239	11.0	39.7498016357	1.28780996799	11.4899997711	14.6999998093	8.27999973297	285.0	0.423357993364	2.41901993752	4.19636011124	4.33714008331	2.91436004639	0.268400996923	0.0973118022084	13.0	5.0	2.0	0.103261999786	4.0	2.5	2.0	3.0	-0.00441326014698	4.0	0.462570995092	0.585992991924	0.46221101284	0.0	0.0	4.0	1.0	3.0	9.0	304.0	978.0	0.0980516970158	0.0886465013027	0.051457401365	0.143665999174	29.8076992035	86.6962966919
XVal Session 49	172.0	106.848999023	443.785003662	3927.0	646.0	-0.0185617990792	1.02827000618	18.6476993561	7.0	26.4997997284	0.129816994071	9.48999977112	11.1800003052	11.1199998856	249.0	0.120780996978	3.40650010109	5.12089014053	4.74866008759	3.11283993721	0.188231006265	0.649930000305	15.0	0.0	0.0	-1.49006998539	3.0	3.5	1.0	3.0	0.137820005417	4.0	-0.702814996243	-1.17928004265	-0.582961022854	1.0	0.0	4.0	0.0	1.0	10.0	0.0	0.0	0.0	0.0	0.0209397003055	0.26212400198	0.0	0.0
XVal Session 5	162.0	351.562011719	247.473999023	3082.0	509.0	0.138824999332	0.32724198699	41.6021003723	2.0	32.92029953	0.589190006256	9.75	11.9200000763	9.60000038147	288.0	0.253719985485	3.07896995544	4.86595010757	5.39900016785	3.44235992432	0.307745993137	0.807991027832	16.0	6.0	2.0	0.319810986519	5.0	3.0	2.5	2.0	0.0470780991018	8.0	1.07704997063	1.8358399868	0.570514976978	1.0	0.0	4.0	1.0	4.0	5.0	13.0	24.0	0.191880002618	0.189419001341	0.0469051003456	0.29149800539	2.49444007874	4.5460600853
XVal Session 50	174.0	552.75402832	707.174987793	4303.0	808.0	2.16899991035	1.59385001659	27.6588001251	14.0	12.0679998398	0.363927006721	15.1300001144	13.8599996567	15.3000001907	210.0	0.609779000282	0.688246011734	4.1722202301	4.08169984818	2.56598997116	0.599843025208	-0.393745988607	26.0	7.0	7.0	1.81281995773	8.0	2.0	4.0	2.0	0.0258271005005	3.0	2.55404996872	1.53989994526	2.83348989487	1.0	0.0	4.0	0.0	1.0	10.0	0.0	0.0	0.0	0.0	0.045419100672	0.142903998494	0.0	0.0
XVal Session 51	186.0	67.0059967041	99.0123977661	2867.0	530.0	-1.19711995125	0.289097011089	30.2045001984	10.0	12.8409004211	0.165993005037	13.2899999619	-1.39999997616	6.61999988556	199.0	-0.792240977287	2.93566989899	4.57163000107	3.41539001465	2.74492001534	-0.684800028801	0.00962699018419	39.0	5.0	1.0	-0.152030006051	4.0	2.5	3.0	5.0	0.760733008385	6.0	0.372961997986	-0.784187018871	0.397691011429	0.0	0.0	4.0	0.0	1.0	10.0	194.0	661.0	0.125284999609	0.19051900506	0.0753254964948	0.200517997146	24.3052997589	125.932998657
XVal Session 52	188.0	481.419006348	425.894012451	3836.0	526.0	1.08717000484	0.688569009304	51.3749008179	9.0	30.9771003723	1.28454995155	9.56999969482	10.1800003052	12.1199998856	248.0	0.113251999021	3.66880989075	4.66349983215	5.28867006302	3.14956998825	0.199919998646	0.712053000927	38.0	5.0	5.0	0.869135022163	9.0	2.5	3.0	3.0	0.237552002072	8.0	3.49533009529	3.03640007973	2.7276198864	0.0	0.0	4.0	0.0	1.0	10.0	246.0	1212.0	0.0913729965687	0.0927345976233	0.0451962016523	0.160090997815	22.4778003693	112.393997192
XVal Session 53	190.0	365.627990723	504.402008057	3551.0	583.0	0.968692004681	0.711214005947	26.6361999512	13.0	25.4318008423	0.736876010895	15.3500003815	14.9200000763	5.78000020981	262.0	0.425953000784	3.6568300724	4.77920007706	4.39753007889	2.72969007492	0.282950013876	0.37667798996	34.0	3.0	5.0	0.436037003994	7.0	2.5	5.0	3.0	0.721481978893	6.0	2.56748008728	1.37566995621	2.86421990395	1.0	0.0	4.0	0.0	2.0	10.0	0.0	0.0	0.0	0.0	0.0207953006029	0.125462993979	0.0	0.0
XVal Session 55	171.0	391.420013428	355.0	3738.0	891.0	0.591378986835	1.56342995167	35.7611999512	10.0	34.0340003967	1.05957996845	14.5500001907	12.8199996948	13.3999996185	226.0	0.493052005768	2.58099007607	3.81888008118	3.35710000992	2.75037002563	0.498165011406	-0.238492995501	21.0	5.0	4.0	0.613843977451	7.0	2.5	3.5	2.0	0.0969438031316	3.0	1.48460996151	0.891941010952	1.95765995979	0.0	0.0	4.0	0.0	2.0	10.0	336.0	1226.0	0.0748203024268	0.12052500248	0.0477292984724	0.136498004198	25.1396007538	147.764007568
XVal Session 56	156.0	175.735992432	174.222000122	2187.0	285.0	-0.630092978477	-0.61331397295	24.0793991089	4.0	22.9430007935	-0.0732854008675	12.5100002289	19.7000007629	9.72000026703	294.0	0.857962012291	4.31380987167	4.68596982956	3.28895998001	3.15497994423	0.768671989441	0.410075992346	5.0	2.0	0.0	-1.05697000027	2.0	1.5	2.0	3.0	-0.388612002134	5.0	-1.32765996456	-0.0866129025817	-1.45035004616	0.0	0.0	4.0	0.0	2.0	10.0	144.0	698.0	0.114845998585	0.112391002476	0.12285900116	0.10015399754	16.5377998352	78.4489974976
XVal Session 57	190.0	42.1239013672	101.224998474	3365.0	458.0	-1.26743996143	0.318814992905	28.8066005707	9.0	18.6704998016	0.262863010168	3.3900001049	4.69999980927	13.6199998856	228.0	-0.51614099741	1.88848996162	4.6993098259	3.78587007523	2.97075009346	-0.42669698596	0.0382070988417	23.0	4.0	2.0	-0.113288000226	6.0	2.0	2.0	2.0	-0.458103001118	5.0	-0.509185016155	-0.696264028549	-0.599489986897	1.0	0.0	4.0	0.0	5.0	10.0	0.0	0.0	0.0	0.0	0.0180680993944	0.264169991016	0.0	0.0
XVal Session 58	166.0	628.062988281	467.412994385	4896.0	548.0	1.66857004166	1.19176995754	28.0226993561	8.0	23.67029953	0.346363008022	9.78999996185	12.8599996567	17.1399993896	312.0	0.761928975582	3.81107997894	4.44072008133	3.75518989563	3.1880300045	0.616708993912	0.379238009453	24.0	4.0	3.0	0.14200399816	6.0	2.0	2.5	4.0	0.186060994864	7.0	2.12484002113	2.03330993652	1.15481996536	1.0	0.0	4.0	0.0	5.0	10.0	0.0	0.0	0.0	0.0	0.0165449008346	0.193335995078	0.0	0.0
XVal Session 59	148.0	364.645996094	349.365997314	2497.0	559.0	0.491185992956	0.205530002713	18.5340995789	10.0	23.4430999756	0.237387999892	14.529999733	17.7999992371	15.4600000381	139.0	0.530629992485	4.37283992767	5.1150598526	2.375	1.98847997189	0.554479002953	-0.155505999923	28.0	4.0	3.0	0.14200399816	5.0	4.0	4.0	3.0	1.05580997467	3.0	1.33147001266	0.14493599534	1.486109972	0.0	0.0	4.0	0.0	5.0	10.0	76.0	402.0	0.0518026985228	0.0501383990049	0.125589996576	0.0983918011189	3.93700003624	20.1555995941
XVal Session 6	158.0	495.882995605	584.366027832	4426.0	665.0	1.61696004868	1.28684997559	26.5907993317	5.0	29.7497005463	0.305462986231	10.3299999237	10.6999998093	8.46000003815	299.0	0.203815996647	3.55516004562	4.82215023041	2.7584900856	3.36477994919	0.182809993625	0.294147998095	35.0	6.0	1.0	0.0645197033882	8.0	3.0	1.5	4.0	0.32829400897	10.0	3.07219004631	1.85672998428	2.51532006264	1.0	0.0	4.0	1.0	4.0	5.0	1.0	2.0	0.0	0.0	0.0372957997024	0.152443006635	0.0	0.0
XVal Session 60	166.0	334.37600708	455.0	3186.0	701.0	0.720681011677	0.853179991245	30.0111999512	18.0	17.1816997528	0.897270977497	6.61000013351	13.9600000381	12.279999733	134.0	-0.263134002686	2.96766996384	5.12741994858	4.15366983414	2.07119989395	-0.185350999236	0.0197231993079	18.0	4.0	4.0	0.397294998169	10.0	3.0	4.5	2.0	0.531008005142	5.0	1.94445002079	0.992944002151	1.75118994713	0.0	0.0	4.0	0.0	5.0	10.0	314.0	1323.0	0.072709903121	0.121169999242	0.0730030015111	0.05945789814	22.8309001923	160.307998657
XVal Session 61	178.0	154.692993164	290.684997559	1491.0	427.0	-0.338869005442	-0.550984978676	22.2611999512	3.0	15.2158002853	-0.466551989317	6.92999982834	10.3999996185	7.96000003815	237.0	-0.252398997545	3.52136993408	4.96681022644	4.53593015671	2.88772988319	-0.232511997223	0.493851006031	6.0	0.0	2.0	-0.979484975338	5.0	2.0	1.5	4.0	-0.0559046007693	3.0	-1.47264003754	-0.835452020168	-1.46695005894	1.0	0.0	4.0	1.0	1.0	11.0	0.0	0.0	0.0	0.0	0.027026899159	0.0697294995189	0.0	0.0
XVal Session 63	166.0	781.429016113	321.20199585	5261.0	480.0	1.69625997543	1.17532002926	15.1590995789	9.0	21.1021003723	-0.00595522997901	12.470000267	9.56000041962	10.279999733	228.0	0.0627991035581	4.34086990356	4.51952981949	5.06498003006	2.91275000572	0.128006994724	0.643462002277	26.0	5.0	2.0	0.103261999786	4.0	2.0	0.0	5.0	-0.157261997461	5.0	1.00854003429	1.14067995548	-0.109348997474	1.0	1.0	4.0	1.0	1.0	11.0	0.0	0.0	0.0	0.0	0.0118998000398	0.141409993172	0.0	0.0
XVal Session 64	161.0	10.2997999191	62.9883003235	1007.0	176.0	-1.48306000233	-1.38563001156	33.9656982422	5.0	13.7840003967	-0.0671857967973	3.71000003815	14.6000003815	3.29999995232	289.0	-0.20636600256	2.51519989967	4.39458990097	2.18885993958	2.88666009903	-0.388393014669	-0.298384010792	2.0	1.0	3.0	-0.507643997669	2.0	1.0	1.0	2.0	-1.08427000046	5.0	-2.569439888	0.0771835967898	-3.11852002144	0.0	0.0	4.0	1.0	1.0	11.0	328.0	1436.0	0.136397004128	0.147073999047	0.172423005104	0.209484994411	44.7380981445	211.197998047
XVal Session 65	192.0	472.391998291	394.156005859	3718.0	733.0	0.962074995041	1.15833997726	33.8521995544	14.0	49.6475982666	1.85330998898	11.5500001907	20.3999996185	12.4600000381	153.0	0.432238996029	3.47596001625	4.9787402153	3.34939002991	2.34992003441	0.552865028381	0.0174013990909	14.0	6.0	5.0	1.08568000793	6.0	2.5	0.0	3.0	-0.488343000412	8.0	2.26338005066	2.74321007729	1.13959002495	0.0	0.0	4.0	1.0	1.0	11.0	193.0	1310.0	0.112231999636	0.10905700177	0.0234750006348	0.102447003126	21.6606998444	142.863998413
XVal Session 66	176.0	473.666992188	572.336975098	3950.0	667.0	1.51131999493	1.09071004391	26.3180999756	7.0	18.3635997772	0.0416094996035	10.25	17.6000003815	14.3000001907	237.0	0.622895002365	1.8114900589	4.58608007431	3.78588008881	3.04097008705	0.706806004047	0.0277928002179	11.0	9.0	5.0	1.73532998562	6.0	4.5	3.0	3.0	1.00594997406	7.0	2.3432700634	2.04706001282	1.32793998718	1.0	0.0	4.0	1.0	2.0	11.0	22.0	44.0	0.104148998857	0.104148998857	0.0526471994817	0.182232007384	2.29129004478	4.58258008957
XVal Session 67	176.0	76.0357971191	558.301025391	3702.0	946.0	0.236431002617	1.68628001213	38.7042999268	10.0	26.4885005951	0.869368970394	14.4499998093	11.6999998093	7.30000019073	260.0	0.265363991261	3.54286003113	4.47257995605	4.41331005096	3.08948993683	0.280436992645	0.438293993473	26.0	7.0	5.0	1.3022300005	6.0	2.0	2.5	3.0	-0.075530000031	4.0	1.40359997749	0.419584006071	2.15397000313	1.0	0.0	4.0	1.0	2.0	11.0	0.0	0.0	0.0	0.0	0.0457795001566	0.112864002585	0.0	0.0
XVal Session 68	154.0	460.721984863	273.286010742	4264.0	524.0	0.556014001369	0.864426970482	25.2614002228	8.0	13.625	-0.0805039033294	10.7899999619	12.9600000381	14.1199998856	244.0	0.411085009575	3.97368001938	4.92746019363	4.61597013474	2.98792004585	0.445708990097	0.617874979973	42.0	3.0	0.0	-0.840418994427	3.0	2.5	3.5	4.0	0.620124995708	5.0	1.13215005398	0.481660991907	0.663069009781	0.0	0.0	4.0	1.0	2.0	11.0	237.0	765.0	0.11101000011	0.126184001565	0.089639402926	0.11674900353	26.3094997406	96.5307998657
XVal Session 69	160.0	23.7861003876	285.121002197	1761.0	377.0	-0.761470973492	-0.562395989895	38.4315986633	13.0	13.7727003098	0.631371021271	15.470000267	8.38000011444	13.279999733	257.0	0.407828003168	3.87996006012	4.15548992157	3.76729989052	3.30960988998	0.526494979858	0.375927001238	28.0	9.0	2.0	0.96945899725	5.0	2.5	3.0	5.0	0.760733008385	8.0	1.76537001133	0.550055027008	1.17648994923	0.0	0.0	4.0	1.0	2.0	11.0	294.0	973.0	0.06274099648	0.0226032007486	0.0538390986621	0.123190000653	18.4458999634	21.9929008484
XVal Session 70	194.0	184.082992554	260.802001953	2447.0	499.0	-0.339264988899	0.0337788984179	13.6247997284	5.0	12.2385997772	-0.650582015514	13.470000267	7.96000003815	4.46000003815	169.0	-0.481768995523	4.50826978683	4.35588979721	3.02039003372	1.74396002293	-0.676315009594	-0.281928986311	2.0	5.0	2.0	0.103261999786	4.0	3.0	3.5	1.0	0.0274525992572	6.0	-1.27894997597	-0.546168029308	-0.618167996407	1.0	0.0	4.0	0.0	6.0	11.0	0.0	0.0	0.0	0.0	0.0744979977608	0.191191002727	0.0	0.0
XVal Session 72	174.0	261.339996338	55.4474983215	2993.0	444.0	-0.728366017342	0.126457005739	23.6247997284	5.0	16.67029953	-0.233974993229	7.78999996185	7.44000005722	4.46000003815	282.0	-0.365893989801	3.8471300602	4.28869009018	0.666122019291	3.35344004631	-0.325771987438	-0.225168004632	11.0	1.0	1.0	-1.0182299614	5.0	4.5	1.5	2.0	0.381410986185	3.0	-1.18728995323	-0.761358976364	-1.7032200098	0.0	0.0	4.0	0.0	6.0	11.0	117.0	649.0	0.112949997187	0.103790000081	0.0858685001731	0.19064900279	13.2151002884	67.3599014282
XVal Session 73	178.0	87.2639007568	134.050994873	3229.0	627.0	-1.02713000774	0.685586988926	29.29529953	10.0	19.1930999756	0.36689800024	10.5100002289	13.8199996948	15.1199998856	350.0	0.903033018112	3.67179989815	4.38467979431	4.11592006683	3.59593009949	0.781014025211	0.588351011276	32.0	5.0	2.0	0.103261999786	4.0	2.5	4.5	3.0	0.600499987602	8.0	1.28310000896	0.605186998844	0.718514025211	0.0	0.0	4.0	0.0	6.0	11.0	214.0	823.0	0.0582240000367	0.063587397337	0.0321852006018	0.101475998759	12.4598999023	52.3325004578
XVal Session 74	200.0	306.540008545	443.019989014	3093.0	469.0	0.59777700901	0.23147700727	30.8750991821	9.0	15.4316997528	0.202148005366	10.5699996948	15.9200000763	3.46000003815	270.0	0.154985994101	3.94074988365	5.25815010071	-1.00566995144	3.17721009254	0.167967006564	-0.400182008743	9.0	4.0	5.0	0.652585983276	7.0	2.0	4.0	3.0	0.287418007851	8.0	1.29870998859	1.90086996555	0.769469022751	1.0	0.0	4.0	1.0	1.0	12.0	11.0	23.0	0.318181991577	0.282608985901	0.0729589983821	0.189456000924	3.5	6.5
XVal Session 75	186.0	56.01720047	271.610992432	3159.0	522.0	-0.702959001064	0.392417997122	27.8976993561	5.0	24.4316005707	0.151449993253	17.5300006866	7.30000019073	18.1399993896	209.0	0.500625014305	3.93389010429	-0.858557999134	2.4870300293	2.76885008812	0.579321980476	-1.30356001854	14.0	2.0	0.0	-1.05697000027	6.0	1.5	2.5	1.0	-0.790809988976	4.0	-0.742609977722	-1.11547994614	0.441904991865	0.0	0.0	4.0	1.0	1.0	12.0	76.0	280.0	0.0887548997998	0.117395997047	0.023744000122	0.106205001473	6.74536991119	32.8709983826
XVal Session 77	156.0	235.602005005	158.0	3607.0	490.0	-0.494262009859	0.501417994499	10.3180999756	2.0	1.98860001564	-1.31744003296	16.0699996948	15.720000267	13.8599996567	95.0	0.247290000319	2.60879993439	2.63987994194	3.16286993027	0.9375	0.00249551003799	-1.31298005581	10.0	3.0	0.0	-0.840418994427	3.0	2.0	5.0	2.0	0.267791986465	4.0	-1.68728995323	-0.939004004002	-0.78391200304	1.0	0.0	4.0	1.0	3.0	12.0	0.0	0.0	0.0	0.0	0.092177502811	0.126063004136	0.0	0.0
XVal Session 79	186.0	332.645996094	233.695007324	2802.0	328.0	0.0380497984588	-0.24546200037	30.54529953	9.0	19.3180007935	0.330949008465	13.9300003052	15.3999996185	13.5399999619	320.0	0.97551202774	3.35530996323	4.65946006775	3.17544007301	3.40597009659	0.890354990959	0.326287001371	27.0	6.0	5.0	1.08568000793	5.0	2.0	3.0	4.0	0.307042986155	5.0	1.48053002357	1.23914003372	0.835241019726	0.0	0.0	4.0	1.0	3.0	12.0	290.0	981.0	0.0375767014921	0.0705700963736	0.0261765997857	0.158005997539	10.8971996307	69.2292022705
XVal Session 80	178.0	306.746002197	285.62399292	2390.0	363.0	0.116727001965	-0.331717014313	41.7156982422	8.0	17.3521995544	0.478982001543	12.9300003052	9.39999961853	11.3000001907	197.0	0.00633643986657	3.53601002693	4.77574014664	3.73845005035	2.60729002953	0.0640254989266	0.167471006513	26.0	2.0	0.0	-1.05697000027	8.0	2.5	3.5	3.0	0.358534008265	9.0	1.62518000603	1.50251996517	1.12361001968	0.0	0.0	4.0	1.0	3.0	12.0	321.0	1402.0	0.148626998067	0.18378700316	0.116654999554	0.169533997774	47.709400177	257.669006348
XVal Session 81	178.0	99.6109008789	354.513000488	1232.0	483.0	-0.314188987017	-0.519863009453	21.1930999756	7.0	28.2497997284	0.257845014334	8.44999980927	14.9600000381	6.11999988556	260.0	0.0807764008641	3.00508999825	5.26454019547	4.84669017792	2.7947499752	-0.027297899127	0.505240023136	24.0	3.0	1.0	-0.585128009319	6.0	3.0	2.0	2.0	-0.0739044994116	8.0	0.656471014023	0.185679003596	0.711006999016	1.0	0.0	4.0	0.0	6.0	12.0	0.0	0.0	0.0	0.0	0.0974327996373	0.0806467980146	0.0	0.0
XVal Session 83	167.0	203.789001465	325.971984863	2903.0	483.0	-0.0787706002593	0.186324998736	25.2499008179	7.0	21.1818008423	0.113459996879	17.0699996948	12.279999733	0.460000008345	338.0	0.407626986504	2.55594992638	5.16007995605	3.42000007629	3.67635011673	0.365700006485	0.477237999439	30.0	4.0	2.0	-0.113288000226	5.0	4.0	1.0	3.0	0.329919993877	5.0	0.838409006596	-0.000496547028888	0.707624971867	1.0	0.0	4.0	1.0	1.0	13.0	3.0	7.0	0.166666999459	0.357143014669	0.0487613007426	0.152734994888	0.5	2.5
XVal Session 84	152.0	172.0	302.765991211	1686.0	468.0	-0.248276993632	-0.365651011467	9.53400039673	5.0	10.0908002853	-0.83284497261	0.509999990463	7.38000011444	6.46000003815	241.0	-0.807889997959	2.58098006248	3.45647001266	2.10295009613	3.01079010963	-0.752086997032	-0.477268993855	1.0	2.0	3.0	-0.291094988585	1.0	1.5	2.0	0.0	-1.17338001728	1.0	-3.32411003113	-1.79769003391	-2.62721991539	0.0	0.0	4.0	1.0	1.0	13.0	37.0	174.0	0.185656994581	0.171380996704	0.117241002619	0.185852006078	6.86931991577	29.8202991486
XVal Session 85	170.0	134.925003052	425.894012451	2993.0	558.0	0.0136708002537	0.412636011839	17.0793991089	9.0	7.96589994431	-0.4203799963	10.529999733	14.5	8.11999988556	222.0	0.110968001187	4.26861000061	5.29858016968	4.21122980118	2.70022988319	0.110629998147	0.550743997097	18.0	4.0	4.0	0.397294998169	6.0	2.0	4.0	5.0	0.810599029064	3.0	0.302446991205	-0.605280995369	0.620374023914	1.0	0.0	4.0	1.0	3.0	13.0	0.0	0.0	0.0	0.0	0.0400191992521	0.0773352980614	0.0	0.0
XVal Session 86	176.0	38.0775985718	571.42199707	1299.0	675.0	0.158986002207	-0.009561650455	23.4657993317	10.0	9.92039966583	-0.112416997552	14.470000267	19.0200004578	8.96000003815	242.0	0.683390021324	4.49284982681	5.34021997452	4.68499994278	2.76371002197	0.632085978985	0.72297501564	10.0	3.0	0.0	-0.840418994427	6.0	4.0	3.0	4.0	1.07544004917	6.0	0.704060018063	-0.322560995817	0.595075011253	0.0	0.0	4.0	1.0	3.0	13.0	333.0	1569.0	0.168239995837	0.201000005007	0.0534586012363	0.148966997862	56.0239982605	315.368988037
XVal Session 87	158.0	170.005996704	109.141998291	2499.0	428.0	-0.847012996674	-0.122479997575	16.1021995544	7.0	19.3749008179	-0.18820899725	-0.129999995232	6.65999984741	7.28000020981	48.0	-1.58947002888	3.35201001167	5.06709003448	4.35833978653	0.543860018253	-1.81664001942	-0.526564002037	8.0	5.0	1.0	-0.152030006051	2.0	2.0	0.0	1.0	-1.20361995697	2.0	-3.19290995598	-1.6332000494	-2.61476993561	0.0	0.0	4.0	1.0	3.0	13.0	104.0	453.0	0.116382002831	0.170023992658	0.0726227015257	0.169250994921	12.1036996841	77.0206985474
XVal Session 9	192.0	209.067001343	256.0	1758.0	321.0	-0.276558995247	-0.704243004322	13.3861999512	7.0	19.2385997772	-0.263630002737	7.73000001907	11.9200000763	1.13999998569	195.0	-0.615682005882	4.59350013733	4.75538015366	3.1647799015	2.44407010078	-0.618441998959	0.150049000978	10.0	6.0	7.0	1.59626996517	4.0	2.5	3.0	3.0	0.237552002072	4.0	-0.489163011312	0.03248360008	-0.36834898591	1.0	0.0	3.0	1.0	0.0	6.0	0.0	0.0	0.0	0.0	0.0658420026302	0.222716003656	0.0	0.0
[truncated: 181 more columns]
