# Supplementary material for: Dynamics of collective performance in collaboration networks
Source: PLoS One. 2018 Oct 10;13(10):e0204547. doi: 10.1371/journal.pone.0204547 (PMC6179230; doi:10.1371/journal.pone.0204547)
Supplement: S1 Dataset — (ZIP) [file pone.0204547.s001.zip › data/team-data/README.txt]

-- File team-data.xlsx: demographic and psychological team features, and task scores -----------

* Team features:

	XVal Session [ID] -- team ID (used in chat log file names -- see team-chat-logs directory)
	Talking -- a flag that is 1 for face-to-face groups and 0 for the groups communicating via
		online text chat only
	Chat Counter -- the number of characters chatted during the whole task
	Word Counter -- the number of words chatted during the whole task
	Speaking Count -- the amount of the recorded communication for the talking groups
	Is Female - Mean -- the mean number of females in the group
	Mind in the Eyes - Mean -- the group's mean social perceptiveness as measured via Reading
		the Mind in the Eyes test
	Big5_1, ..., Big5_10 -- the mean of the answers to the Big-5 personality trait questions
		(see the section below)

* Raw task scores:

	Typing Text -- raw score for task #1
	Typing Numbers -- raw score for number typing task #2
	Detection Words -- raw score for task #3
	Detection Images -- raw score for task #4
	Brainstorm Words -- raw score for task #5
	Brainstorm Brick -- raw score for task #6
	Brainstorm Equations -- raw score for task #7
	Matrix Solving -- raw score for task #8
	Unscramble Words -- raw score for task #9
	Sudoku -- raw score for task #10
	Judgement Slogans -- raw score for task #11
	Judgement Pictures -- raw score for task #12
	Judgement Pages -- raw score for task #13
	Memory Video -- raw score for task #14
	Memory Images -- raw score for task #15

* Big-5 personality trait questionnaire:

	- Prompt: "Below is a number of personality traits that may or may not apply to you. Please
	indicate the extent to which you agree or disagree with the statements. You should rate the
	extent to which a pair of traits applies to you even if one trait applies more strongly than
	the other. I see myself as..."

	- Statements:

		Extraverted, enthusiastic (1)
		Critical, quarrelsome (2)
		Dependable, self-disciplined (3)
		Anxious, easily upset (4)
		Open to new experiences, complex (5)
		Reserved, quiet (6)
		Sympathetic, warm (7)
		Disorganized, careless (8)
		Calm, emotionally stable (9)
		Conventional, uncreative (10)

	- 5 point scale (1: Strongly disagree to 5: Strongly agree) was used.

	- Each Big-5 trait is assessed above with 2 questions using "opposite scales". For example,
	  "Extraversion" is assessed on "the positive" (Extraverted, enthusiastic) and "the negative"
	  (Reserved, quiet) scales. In our experiments, we merge such question pairs via
	  (positive + (6 - negative)) / 2, and work with five Big-5 features.


-- Files team-chat-logs/XVal Session [ID] - Group 1 - LogFile.csv: chat log data ---------------

* Chat log columns:

	event -- type of the recorded event. Relevant types:
		Chat -- sending a chat message; we focus on these events for our networks' construction
		Edit pad -- typing text into the edit pad (e.g., in Typing Text task)
		Edit Grid -- typing numbers into the text grid (e.g., in Sudoku task)
	data -- the data associated with the event (e.g., the text of the sent chat message)
	chat_name -- alias of the event initiator (chat message sender)
	subject -- the ID of the human participating in the study; different events use different ID sets
	session -- the ID of the team (using the same format as above) that the event initiator belongs to
	timestamp -- the timestamp of the event
	
